# Supplementary material for: Footwear and Foam Surface Alter Gait Initiation of Typical Subjects
Source: PLoS One. 2015 Aug 13;10(8):e0135821. doi: 10.1371/journal.pone.0135821 (PMC4536224; doi:10.1371/journal.pone.0135821)
Supplement: S1 Dataset — (ZIP) [file pone.0135821.s001.zip]

Archive with 300 entries (300 files):
- 25_foam_av1_02.txt
- 25_foam_av1_03.txt
- 25_foam_av1_04.txt
- 25_shod_av1_01.txt
- 25_shod_av1_02.txt
- 25_shod_av1_03.txt
- 25_shod_av1_04.txt
- 1_barefoot_av1_01.txt
- 1_barefoot_av1_02.txt
- 1_barefoot_av1_03.txt
- 1_barefoot_av1_04.txt
- 1_foam_av1_01.txt
- 1_foam_av1_02.txt
- 1_foam_av1_03.txt
- 1_foam_av1_04.txt
- 1_shod_av1_01.txt
- 1_shod_av1_02.txt
- 1_shod_av1_03.txt
- 1_shod_av1_04.txt
- 2_barefoot_av1_01.txt
- 2_barefoot_av1_02.txt
- 2_barefoot_av1_03.txt
- 2_barefoot_av1_04.txt
- 2_foam_av1_01.txt
- 2_foam_av1_02.txt
- 2_foam_av1_03.txt
- 2_foam_av1_04.txt
- 2_shod_av1_01.txt
- 2_shod_av1_02.txt
- 2_shod_av1_03.txt
- 2_shod_av1_04.txt
- 3_barefoot_av1_01.txt
- 3_barefoot_av1_02.txt
- 3_barefoot_av1_03.txt
- 3_barefoot_av1_04.txt
- 3_foam_av1_01.txt
- 3_foam_av1_02.txt
- 3_foam_av1_03.txt
- 3_foam_av1_04.txt
- 3_shod_av1_01.txt
- 3_shod_av1_02.txt
- 3_shod_av1_03.txt
- 3_shod_av1_04.txt
- 4_barefoot_av1_01.txt
- 4_barefoot_av1_02.txt
- 4_barefoot_av1_03.txt
- 4_barefoot_av1_04.txt
- 4_foam_av1_01.txt
- 4_foam_av1_02.txt
- 4_foam_av1_03.txt
- 4_foam_av1_04.txt
- 4_shod_av1_01.txt
- 4_shod_av1_02.txt
- 4_shod_av1_03.txt
- 4_shod_av1_04.txt
- 5_barefoot_av1_01.txt
- 5_barefoot_av1_02.txt
- 5_barefoot_av1_03.txt
- 5_barefoot_av1_04.txt
- 5_foam_av1_01.txt
- 5_foam_av1_02_2.txt
- 5_foam_av1_03_2.txt
- 5_foam_av1_04_2.txt
- 5_shod_av1_01.txt
- 5_shod_av1_02.txt
- 5_shod_av1_03.txt
- 5_shod_av1_04.txt
- 6_barefoot_av1_01.txt
- 6_barefoot_av1_02.txt
- 6_barefoot_av1_03.txt
- 6_barefoot_av1_04.txt
- 6_foam_av1_01.txt
- 6_foam_av1_02.txt
- 6_foam_av1_03.txt
- 6_foam_av1_04.txt
- 6_shod_av1_01.txt
- 6_shod_av1_02.txt
- 6_shod_av1_03.txt
- 6_shod_av1_04.txt
- 7_barefoot_av1_01.txt
- 7_barefoot_av1_02.txt
- 7_barefoot_av1_03.txt
- 7_barefoot_av1_04.txt
- 7_foam_av1_01.txt
- 7_foam_av1_02.txt
- 7_foam_av1_03.txt
- 7_foam_av1_04.txt
- 7_shod_av1_01.txt
- 7_shod_av1_02.txt
- 7_shod_av1_03.txt
- 7_shod_av1_04.txt
- 8_barefoot_av1_01.txt
- 8_barefoot_av1_02.txt
- 8_barefoot_av1_03.txt
- 8_barefoot_av1_04.txt
- 8_foam_av1_01.txt
- 8_foam_av1_02.txt
- 8_foam_av1_03.txt
- 8_foam_av1_04.txt
- 8_shod_av1_01.txt
- 8_shod_av1_02.txt
- 8_shod_av1_03.txt
- 8_shod_av1_04.txt
- 9_barefoot_av1_01.txt
- 9_barefoot_av1_02.txt
- 9_barefoot_av1_03.txt
- 9_barefoot_av1_04.txt
- 9_foam_av1_01.txt
- 9_foam_av1_02.txt
- 9_foam_av1_03.txt
- 9_foam_av1_04.txt
- 9_shod_av1_01.txt
- 9_shod_av1_02.txt
- 9_shod_av1_03.txt
- 9_shod_av1_04.txt
- 10_barefoot_av1_01.txt
- 10_barefoot_av1_02.txt
- 10_barefoot_av1_03.txt
- 10_barefoot_av1_04.txt
- 10_foam_av1_01.txt
- 10_foam_av1_02.txt
- 10_foam_av1_03.txt
- 10_foam_av1_04.txt
- 10_shod_av1_01.txt
- 10_shod_av1_02.txt
- 10_shod_av1_03.txt
- 10_shod_av1_04.txt
- 11_barefoot_av1_01.txt
- 11_barefoot_av1_02.txt
- 11_barefoot_av1_03.txt
- 11_barefoot_av1_04.txt
- 11_foam_av1_01.txt
- 11_foam_av1_02.txt
- 11_foam_av1_03.txt
- 11_foam_av1_04.txt
- 11_shod_av1_01.txt
- 11_shod_av1_02.txt
- 11_shod_av1_03.txt
- 11_shod_av1_04.txt
- 12_barefoot_av1_01.txt
- 12_barefoot_av1_02.txt
- 12_barefoot_av1_03.txt
- 12_barefoot_av1_04.txt
- 12_foam_av1_01.txt
- 12_foam_av1_02.txt
- 12_foam_av1_03.txt
- 12_foam_av1_04.txt
- 12_shod_av1_01.txt
- 12_shod_av1_02.txt
- 12_shod_av1_03.txt
- 12_shod_av1_04.txt
- 13_barefoot_av1_01.txt
- 13_barefoot_av1_02.txt
- 13_barefoot_av1_03.txt
- 13_barefoot_av1_04.txt
- 13_foam_av1_01.txt
- 13_foam_av1_02.txt
- 13_foam_av1_03.txt
- 13_foam_av1_04.txt
- 13_shod_av1_01.txt
- 13_shod_av1_02.txt
- 13_shod_av1_03.txt
- 13_shod_av1_04.txt
- 14_barefoot_av1_01.txt
- 14_barefoot_av1_02.txt
- 14_barefoot_av1_03.txt
- 14_barefoot_av1_04.txt
- 14_foam_av1_01.txt
- 14_foam_av1_02.txt
- 14_foam_av1_03.txt
- 14_foam_av1_04.txt
- 14_shod_av1_01.txt
- 14_shod_av1_02.txt
- 14_shod_av1_03.txt
- 14_shod_av1_04.txt
- 15_barefoot_av1_01.txt
- 15_barefoot_av1_02.txt
- 15_barefoot_av1_03.txt
- 15_barefoot_av1_04.txt
- 15_foam_av1_01.txt
- 15_foam_av1_02.txt
- 15_foam_av1_03.txt
- 15_foam_av1_04.txt
- 15_shod_av1_01.txt
- 15_shod_av1_02.txt
- 15_shod_av1_03.txt
- 15_shod_av1_04.txt
- 16_barefoot_av1_01.txt
- 16_barefoot_av1_02.txt
- 16_barefoot_av1_03.txt
- 16_barefoot_av1_04.txt
- 16_foam_av1_01.txt
- 16_foam_av1_02.txt
- 16_foam_av1_03.txt
- 16_foam_av1_04.txt
- 16_shod_av1_01.txt
- 16_shod_av1_02.txt
- 16_shod_av1_03.txt
- 16_shod_av1_04.txt
- 17_barefoot_av1_01.txt
- 17_barefoot_av1_02.txt
- 17_barefoot_av1_03.txt
- 17_barefoot_av1_04.txt
- 17_foam_av1_01.txt
- 17_foam_av1_02.txt
- 17_foam_av1_03.txt
- 17_foam_av1_04.txt
- 17_shod_av1_01.txt
- 17_shod_av1_02.txt
- 17_shod_av1_03.txt
- 17_shod_av1_04.txt
- 18_barefoot_av1_01.txt
- 18_barefoot_av1_02.txt
- 18_barefoot_av1_03.txt
- 18_barefoot_av1_04.txt
- 18_foam_av1_01.txt
- 18_foam_av1_02.txt
- 18_foam_av1_03.txt
- 18_foam_av1_04.txt
- 18_shod_av1_01.txt
- 18_shod_av1_02.txt
- 18_shod_av1_03.txt
- 18_shod_av1_04.txt
- 19_barefoot_av1_01.txt
- 19_barefoot_av1_02.txt
- 19_barefoot_av1_03.txt
- 19_barefoot_av1_04.txt
- 19_foam_av1_01.txt
- 19_foam_av1_02.txt
- 19_foam_av1_03.txt
- 19_foam_av1_04.txt
- 19_shod_av1_01.txt
- 19_shod_av1_02.txt
- 19_shod_av1_03.txt
- 19_shod_av1_04.txt
- 20_barefoot_av1_01.txt
- 20_barefoot_av1_02.txt
- 20_barefoot_av1_03.txt
- 20_barefoot_av1_04.txt
- 20_foam_av1_01.txt
- 20_foam_av1_02.txt
- 20_foam_av1_03.txt
- 20_foam_av1_04.txt
- 20_shod_av1_01.txt
- 20_shod_av1_02.txt
- 20_shod_av1_03.txt
- 20_shod_av1_04.txt
- 21_barefoot_av1_01.txt
- 21_barefoot_av1_02.txt
- 21_barefoot_av1_03.txt
- 21_barefoot_av1_04.txt
- 21_foam_av1_01.txt
- 21_foam_av1_02.txt
- 21_foam_av1_03.txt
- 21_foam_av1_04.txt
- 21_shod_av1_01.txt
- 21_shod_av1_02.txt
- 21_shod_av1_03.txt
- 21_shod_av1_04.txt
- 22_barefoot_av1_01.txt
- 22_barefoot_av1_02.txt
- 22_barefoot_av1_03.txt
- 22_barefoot_av1_04.txt
- 22_foam_av1_01.txt
- 22_foam_av1_02.txt
- 22_foam_av1_03.txt
- 22_foam_av1_04.txt
- 22_shod_av1_01.txt
- 22_shod_av1_02.txt
- 22_shod_av1_03.txt
- 22_shod_av1_04.txt
- 23_barefoot_av1_01.txt
- 23_barefoot_av1_02.txt
- 23_barefoot_av1_03.txt
- 23_barefoot_av1_04.txt
- 23_foam_av1_01.txt
- 23_foam_av1_02.txt
- 23_foam_av1_03.txt
- 23_foam_av1_04.txt
- 23_shod_av1_01.txt
- 23_shod_av1_02.txt
- 23_shod_av1_03.txt
- 23_shod_av1_04.txt
- 24_barefoot_av1_01.txt
- 24_barefoot_av1_02.txt
- 24_barefoot_av1_03.txt
- 24_barefoot_av1_04.txt
- 24_foam_av1_01.txt
- 24_foam_av1_02.txt
- 24_foam_av1_03.txt
- 24_foam_av1_04.txt
- 24_shod_av1_01.txt
- 24_shod_av1_02.txt
- 24_shod_av1_03.txt
- 24_shod_av1_04.txt
- 25_barefoot_av1_01.txt
- 25_barefoot_av1_02.txt
- 25_barefoot_av1_03.txt
- 25_barefoot_av1_04.txt
- 25_foam_av1_01.txt
