# Supplementary material for: Footwear and Foam Surface Alter Gait Initiation of Typical Subjects
Source: PLoS One. 2015 Aug 13;10(8):e0135821. doi: 10.1371/journal.pone.0135821 (PMC4536224; doi:10.1371/journal.pone.0135821)
Supplement: S1 Dataset — (ZIP) [file pone.0135821.s001.zip › 25_foam_av1_02.txt]

   1.3445700000000000e+01   3.7812000000000001e+00   3.5583109999999999e+02  -1.1962999999999999e+01   4.1070300000000003e+01  -1.6752000000000000e+00  -1.6091300000000000e+01  -1.0183900000000000e+01   4.2128429999999997e+02  -2.4226500000000001e+01  -2.8943100000000001e+01  -4.1580000000000000e-01
   1.3247299999999999e+01   3.5394000000000001e+00   3.5402969999999999e+02  -1.2153900000000000e+01   4.0908600000000000e+01  -1.6400999999999999e+00  -1.6379899999999999e+01  -8.1382999999999992e+00   4.2311250000000001e+02  -2.4004899999999999e+01  -2.8952700000000000e+01  -6.1040000000000005e-01
   1.3335500000000000e+01   3.9569999999999999e+00   3.5119880000000001e+02  -1.2096600000000000e+01   4.0680199999999999e+01  -1.6839000000000000e+00  -1.6601800000000001e+01  -8.8276000000000003e+00   4.2180660000000000e+02  -2.4120500000000000e+01  -2.8962299999999999e+01  -4.5560000000000000e-01
   1.2982799999999999e+01   3.4514000000000000e+00   3.4742430000000002e+02  -1.2449900000000000e+01   4.0175899999999999e+01  -1.5610999999999999e+00  -1.6513000000000002e+01  -8.5385000000000009e+00   4.2084899999999999e+02  -2.4062700000000000e+01  -2.8914200000000001e+01  -4.6000000000000002e-01
   1.2960800000000001e+01   2.9458000000000002e+00   3.4124790000000002e+02  -1.2574000000000000e+01   3.9528799999999997e+01  -1.5610999999999999e+00  -1.6490800000000000e+01  -7.9381000000000004e+00   4.2259019999999998e+02  -2.4053100000000001e+01  -2.8914200000000001e+01  -4.5119999999999999e-01
   1.1726400000000000e+01   3.2536000000000000e+00   3.3421359999999999e+02  -1.2764900000000001e+01   3.8738999999999997e+01  -1.5568000000000000e+00  -1.6357700000000001e+01  -8.4273000000000007e+00   4.2354780000000000e+02  -2.4226500000000001e+01  -2.9106700000000000e+01  -5.1310000000000000e-01
   1.0954900000000000e+01   2.4841000000000002e+00   3.2494900000000001e+02  -1.3022700000000000e+01   3.7949199999999998e+01  -1.5610999999999999e+00  -1.6779399999999999e+01  -9.1610999999999994e+00   4.2624669999999998e+02  -2.4534700000000001e+01  -2.9251000000000001e+01  -5.3080000000000005e-01
   1.0139400000000000e+01   2.2202999999999999e+00   3.1619900000000001e+02  -1.3385500000000000e+01   3.6997599999999998e+01  -1.4119999999999999e+00  -1.7223299999999998e+01  -8.6273999999999997e+00   4.3086090000000002e+02  -2.4891100000000002e+01  -2.9549299999999999e+01  -5.9719999999999995e-01
   9.4120000000000008e+00   1.1651000000000000e+00   3.0650549999999998e+02  -1.3834300000000001e+01   3.5922300000000000e+01  -1.3243000000000000e+00  -1.7844700000000000e+01  -9.4946000000000002e+00   4.3477859999999998e+02  -2.5603999999999999e+01  -3.0011099999999999e+01  -6.2370000000000003e-01
   8.7286999999999999e+00  -3.5170000000000001e-01   2.9809870000000001e+02  -1.4321199999999999e+01   3.5046799999999998e+01  -1.1709000000000001e+00  -1.8821300000000001e+01  -1.0028300000000000e+01   4.4156930000000000e+02  -2.6403500000000001e+01  -3.0386399999999998e+01  -7.1220000000000006e-01
   7.9352000000000000e+00  -1.3190000000000000e+00   2.8677519999999998e+02  -1.4483499999999999e+01   3.3876399999999997e+01  -9.8229999999999995e-01  -1.9908899999999999e+01  -1.1073399999999999e+01   4.4801179999999999e+02  -2.7559400000000000e+01  -3.0896400000000000e+01  -8.2720000000000005e-01
   7.7587999999999999e+00  -1.8686000000000000e+00   2.7725319999999999e+02  -1.4493000000000000e+01   3.2744000000000000e+01  -9.3410000000000004e-01  -2.1196200000000001e+01  -1.2385300000000001e+01   4.5515069999999997e+02  -2.9004300000000001e+01  -3.1464099999999998e+01  -9.5989999999999998e-01
   7.9793000000000003e+00  -1.9784999999999999e+00   2.6464299999999997e+02  -1.4531200000000000e+01   3.1411799999999999e+01  -9.1649999999999998e-01  -2.2949600000000000e+01  -1.3897300000000000e+01   4.6420499999999998e+02  -3.0950199999999999e+01  -3.2176099999999998e+01  -1.2385999999999999e+00
   8.2878000000000007e+00  -1.8246000000000000e+00   2.5271899999999999e+02  -1.4550300000000000e+01   2.9927299999999999e+01  -8.0249999999999999e-01  -2.5058100000000000e+01  -1.5298100000000000e+01   4.7343329999999997e+02  -3.2944099999999999e+01  -3.2734200000000001e+01  -1.4951000000000001e+00
   8.2217000000000002e+00  -2.1103999999999998e+00   2.4148140000000001e+02  -1.4454800000000001e+01   2.8576100000000000e+01  -7.0160000000000000e-01  -2.7388600000000000e+01  -1.7521699999999999e+01   4.8266170000000000e+02  -3.4938099999999999e+01  -3.3523200000000003e+01  -1.8357000000000001e+00
   8.0013000000000005e+00  -2.0005000000000002e+00   2.3161619999999999e+02  -1.4426200000000000e+01   2.7576899999999998e+01  -6.9730000000000003e-01  -2.9918800000000001e+01  -1.9634100000000000e+01   4.9371839999999997e+02  -3.7115099999999998e+01  -3.4225600000000000e+01  -2.2294000000000000e+00
   7.4943000000000000e+00  -9.8929999999999996e-01   2.2372409999999999e+02  -1.4330700000000000e+01   2.6520600000000002e+01  -7.4109999999999998e-01  -3.2071700000000000e+01  -2.1568600000000000e+01   5.0712560000000002e+02  -3.9118800000000000e+01  -3.5178199999999997e+01  -2.6541000000000001e+00
   7.0094000000000003e+00  -2.8580000000000000e-01   2.1720450000000000e+02  -1.4111100000000000e+01   2.5797400000000000e+01  -8.0689999999999995e-01  -3.3825099999999999e+01  -2.3147300000000001e+01   5.1983640000000003e+02  -4.1546199999999999e+01  -3.6265500000000003e+01  -2.9813999999999998e+00
   6.2599999999999998e+00   3.0780000000000002e-01   2.1085650000000001e+02  -1.3882000000000000e+01   2.5197900000000001e+01  -8.8139999999999996e-01  -3.6199900000000000e+01  -2.6104700000000001e+01   5.3115419999999995e+02  -4.4224100000000000e+01  -3.7237299999999998e+01  -3.3220000000000001e+00
   5.8852000000000002e+00   5.7160000000000000e-01   2.0570949999999999e+02  -1.3815200000000001e+01   2.4626999999999999e+01  -9.7350000000000003e-01  -3.8907699999999998e+01  -2.8461600000000001e+01   5.4090499999999997e+02  -4.6227800000000002e+01  -3.8055199999999999e+01  -3.6316999999999999e+00
   5.5326000000000004e+00   3.0780000000000002e-01   2.0202080000000001e+02  -1.3977499999999999e+01   2.4217800000000000e+01  -8.7270000000000003e-01  -3.9129700000000000e+01  -3.1174399999999999e+01   5.4908860000000004e+02  -4.8096499999999999e+01  -3.8670999999999999e+01  -4.0696000000000003e+00
   5.0255999999999998e+00   4.3999999999999997e-02   1.9756010000000001e+02  -1.3901100000000000e+01   2.3751500000000000e+01  -8.0249999999999999e-01  -4.0838700000000003e+01  -3.1641300000000001e+01   5.5561820000000000e+02  -4.9493299999999998e+01  -3.9152099999999997e+01  -4.3305999999999996e+00
   4.4965999999999999e+00  -4.6170000000000000e-01   1.9404290000000000e+02  -1.3853300000000001e+01   2.3332799999999999e+01  -7.4109999999999998e-01  -4.3124800000000000e+01  -3.1797000000000001e+01   5.6119000000000005e+02  -5.0639600000000002e+01  -3.9613900000000001e+01  -4.4897999999999998e+00
   3.5708000000000002e+00  -6.1550000000000005e-01   1.8983949999999999e+02  -1.3939299999999999e+01   2.2999800000000000e+01  -7.0599999999999996e-01  -4.4478700000000003e+01  -3.1797000000000001e+01   5.6571709999999996e+02  -5.1564300000000003e+01  -3.9912199999999999e+01  -4.6357999999999997e+00
   3.2181999999999999e+00  -3.9570000000000000e-01   1.8743760000000000e+02  -1.3977499999999999e+01   2.2704799999999999e+01  -7.3670000000000002e-01  -4.5987900000000003e+01  -3.1774799999999999e+01   5.7207249999999999e+02  -5.2710599999999999e+01  -4.0441400000000002e+01  -4.8259999999999996e+00
   3.0198000000000000e+00  -7.2550000000000003e-01   1.8572190000000001e+02  -1.3815200000000001e+01   2.2447900000000001e+01  -6.5780000000000005e-01  -4.7519399999999997e+01  -3.3820399999999999e+01   5.7851499999999999e+02  -5.4097700000000003e+01  -4.0903300000000002e+01  -5.0648999999999997e+00
   2.8875000000000002e+00  -3.2979999999999998e-01   1.8417779999999999e+02  -1.3853300000000001e+01   2.2343200000000000e+01  -6.2709999999999999e-01  -4.8584699999999998e+01  -3.5287999999999997e+01   5.8434799999999996e+02  -5.5494500000000002e+01  -4.1451700000000002e+01  -5.3170000000000002e+00
   3.1520000000000001e+00  -2.1999999999999999e-02   1.8366309999999999e+02  -1.3834300000000001e+01   2.2314599999999999e+01  -6.7969999999999997e-01  -4.9894199999999998e+01  -3.6955700000000000e+01   5.8974580000000003e+02  -5.6727499999999999e+01  -4.1961700000000000e+01  -5.4673999999999996e+00
   3.1078999999999999e+00  -4.1770000000000002e-01   1.8426360000000000e+02  -1.4101599999999999e+01   2.2248000000000001e+01  -5.5689999999999995e-01  -5.0981800000000000e+01  -3.8289800000000000e+01   5.9549170000000004e+02  -5.7931600000000003e+01  -4.2404299999999999e+01  -5.7240000000000002e+00
   3.5929000000000002e+00  -4.8359999999999997e-01   1.8417779999999999e+02  -1.4493000000000000e+01   2.2333700000000000e+01  -3.7709999999999999e-01  -5.2091500000000003e+01  -3.9268200000000000e+01   5.9714589999999998e+02  -5.8740800000000000e+01  -4.2548699999999997e+01  -5.9009000000000000e+00
   3.9676000000000000e+00  -1.3850000000000000e+00   1.8563610000000000e+02  -1.4808100000000000e+01   2.2552499999999998e+01  -2.8939999999999999e-01  -5.3334400000000002e+01  -3.9979700000000001e+01   5.9871299999999997e+02  -5.9212800000000001e+01  -4.2721899999999998e+01  -6.0380000000000003e+00
   4.3864000000000001e+00  -2.5941000000000001e+00   1.8795230000000001e+02  -1.5323700000000001e+01   2.2761900000000001e+01  -5.2600000000000001e-02  -5.3600800000000000e+01  -4.0068700000000000e+01   5.9914829999999995e+02  -5.9559500000000000e+01  -4.2750700000000002e+01  -6.1132000000000000e+00
   4.8493000000000004e+00  -3.5394000000000001e+00   1.9052580000000000e+02  -1.5848800000000001e+01   2.3142499999999998e+01   1.3159999999999999e-01  -5.4444200000000002e+01  -4.0913600000000002e+01   5.9697180000000003e+02  -5.9906300000000002e+01  -4.2596800000000002e+01  -6.1795999999999998e+00
   5.4223999999999997e+00  -4.4847000000000001e+00   1.9532970000000000e+02  -1.6373899999999999e+01   2.3646899999999999e+01   3.2890000000000003e-01  -5.5287599999999998e+01  -4.2136600000000001e+01   5.9540470000000005e+02  -5.9983400000000003e+01  -4.2558300000000003e+01  -6.3300000000000001e+00
   5.8632000000000000e+00  -5.2321000000000000e+00   2.0039089999999999e+02  -1.7013600000000000e+01   2.4274899999999999e+01   4.3850000000000000e-01  -5.5842500000000001e+01  -4.3114899999999999e+01   5.9131280000000004e+02  -5.9964100000000002e+01  -4.2356200000000001e+01  -6.3476999999999997e+00
   6.2378999999999998e+00  -5.7816999999999998e+00   2.0648159999999999e+02  -1.7777400000000000e+01   2.4969600000000000e+01   5.6569999999999998e-01  -5.6397300000000001e+01  -4.4693700000000000e+01   5.8861400000000003e+02  -5.9944899999999997e+01  -4.2077199999999998e+01  -6.4317000000000002e+00
   6.8109999999999999e+00  -6.8148999999999997e+00   2.1257220000000001e+02  -1.8722500000000000e+01   2.5721299999999999e+01   7.8930000000000000e-01  -5.6730300000000000e+01  -4.5916600000000003e+01   5.8373860000000002e+02  -5.9530600000000000e+01  -4.1798099999999998e+01  -6.5423000000000000e+00
   7.7808999999999999e+00  -8.3317999999999994e+00   2.2080750000000000e+02  -1.9658200000000001e+01   2.6758500000000002e+01   1.0305000000000000e+00  -5.7040999999999997e+01  -4.7628799999999998e+01   5.7982090000000005e+02  -5.9318700000000000e+01  -4.1499899999999997e+01  -6.5820999999999996e+00
   8.5523000000000007e+00  -9.7827000000000002e+00   2.3093000000000001e+02  -2.0956700000000001e+01   2.7890899999999998e+01   1.3200000000000001e+00  -5.7418300000000002e+01  -4.8651600000000002e+01   5.7511959999999999e+02  -5.8942999999999998e+01  -4.1076500000000003e+01  -6.6749999999999998e+00
   1.0205500000000001e+01  -1.0903900000000000e+01   2.4654259999999999e+02  -2.2293299999999999e+01   2.9575199999999999e+01   1.6356999999999999e+00  -5.7773400000000002e+01  -4.9363199999999999e+01   5.6963480000000004e+02  -5.8220599999999997e+01  -4.0614600000000003e+01  -6.6927000000000003e+00
   1.2519900000000000e+01  -1.2200900000000001e+01   2.6438560000000001e+02  -2.4155000000000001e+01   3.1801900000000000e+01   1.9864999999999999e+00  -5.8306100000000001e+01  -4.9563299999999998e+01   5.6293119999999999e+02  -5.7228400000000001e+01  -3.9998800000000003e+01  -6.7103999999999999e+00
   1.4591900000000001e+01  -1.4091500000000000e+01   2.8626049999999998e+02  -2.5988199999999999e+01   3.4171399999999998e+01   2.3942999999999999e+00  -5.9238300000000002e+01  -4.9807899999999997e+01   5.5596640000000002e+02  -5.6139899999999997e+01  -3.9219400000000000e+01  -6.7281000000000004e+00
   1.7104700000000001e+01  -1.6663599999999999e+01   3.1216719999999998e+02  -2.8508700000000001e+01   3.7206899999999997e+01   2.9512999999999998e+00  -5.9815399999999997e+01  -4.9896799999999999e+01   5.4543209999999999e+02  -5.4829799999999999e+01  -3.8295699999999997e+01  -6.8254000000000001e+00
   1.9198699999999999e+01  -2.0048999999999999e+01   3.4279199999999997e+02  -3.1468399999999999e+01   4.0756300000000003e+01   3.5958999999999999e+00  -5.9904100000000000e+01  -4.9696700000000000e+01   5.3515899999999999e+02  -5.3173000000000002e+01  -3.7179600000000001e+01  -6.8121000000000000e+00
   2.2174399999999999e+01  -2.4819500000000001e+01   3.8019369999999998e+02  -3.4695399999999999e+01   4.4924300000000002e+01   4.4729000000000001e+00  -5.9082900000000002e+01  -4.8985199999999999e+01   5.1931410000000005e+02  -5.0841900000000003e+01  -3.5880600000000001e+01  -6.8651999999999997e+00
   2.5568899999999999e+01  -2.9501999999999999e+01   4.1931110000000001e+02  -3.8304400000000001e+01   4.9529899999999998e+01   5.3017000000000003e+00  -5.7329500000000003e+01  -4.8540399999999998e+01   4.9615600000000001e+02  -4.7181399999999996e+01  -3.3821500000000000e+01  -6.7545999999999999e+00
   2.9558499999999999e+01  -3.5261699999999998e+01   4.6331819999999999e+02  -4.2314300000000003e+01   5.4478200000000001e+01   6.1875000000000000e+00  -5.5820300000000003e+01  -4.7184100000000001e+01   4.7256270000000001e+02  -4.2875500000000002e+01  -3.1473700000000001e+01  -6.4493999999999998e+00
   3.4319600000000001e+01  -4.1197200000000002e+01   5.0895519999999999e+02  -4.6333799999999997e+01   5.9635700000000000e+01   7.3057999999999996e+00  -5.3489800000000002e+01  -4.4804900000000004e+01   4.4740230000000003e+02  -3.7693100000000001e+01  -2.9116299999999999e+01  -6.0734000000000004e+00
   3.9984400000000001e+01  -4.7176800000000000e+01   5.5553579999999999e+02  -5.0391399999999997e+01   6.4726699999999994e+01   8.2792999999999992e+00  -5.0449100000000001e+01  -4.2937100000000001e+01   4.1815010000000001e+02  -3.1826699999999999e+01  -2.6306699999999999e+01  -5.6134000000000004e+00
   4.5517000000000003e+01  -5.2870500000000000e+01   6.0014340000000004e+02  -5.4487299999999998e+01   6.9694000000000003e+01   9.3405000000000005e+00  -4.6920099999999998e+01  -4.0668999999999997e+01   3.8332600000000002e+02  -2.5488399999999999e+01  -2.3054400000000001e+01  -5.0251000000000001e+00
   5.1534500000000001e+01  -5.8938000000000002e+01   6.4560879999999997e+02  -5.8306300000000000e+01   7.4480400000000003e+01   1.0463100000000001e+01  -4.3080399999999997e+01  -3.7533799999999999e+01   3.4597719999999998e+02  -1.8754999999999999e+01  -1.9715599999999998e+01  -4.2641999999999998e+00
   5.6912799999999997e+01  -6.4126099999999994e+01   6.8549820000000000e+02  -6.1571500000000000e+01   7.8914800000000000e+01   1.1349000000000000e+01  -3.8885500000000000e+01  -3.4154000000000003e+01   3.0740949999999998e+02  -1.2079499999999999e+01  -1.6242000000000001e+01  -3.3927999999999998e+00
   6.0152999999999999e+01  -6.8127099999999999e+01   7.1638040000000001e+02  -6.3891500000000001e+01   8.2188299999999998e+01   1.2059400000000000e+01  -3.3869500000000002e+01  -2.9684600000000000e+01   2.6997370000000001e+02  -5.9626999999999999e+00  -1.3047499999999999e+01  -2.5125000000000002e+00
   6.2820099999999996e+01  -7.1116900000000001e+01   7.4005669999999998e+02  -6.5648300000000006e+01   8.4919300000000007e+01   1.2467200000000000e+01  -2.9630199999999999e+01  -2.5437600000000000e+01   2.3532370000000000e+02  -8.6699999999999999e-01  -1.0516900000000000e+01  -1.7649999999999999e+00
   6.4186700000000002e+01  -7.3557100000000005e+01   7.5987279999999998e+02  -6.6583900000000000e+01   8.7184100000000001e+01   1.2756600000000001e+01  -2.5790500000000002e+01  -2.1991099999999999e+01   2.0763860000000000e+02   2.7839000000000000e+00  -8.4673999999999996e+00  -1.2961000000000000e+00
   6.4010300000000001e+01  -7.5183899999999994e+01   7.7565700000000004e+02  -6.7233099999999993e+01   8.9144400000000005e+01   1.2923299999999999e+01  -2.2616599999999998e+01  -1.8611200000000000e+01   1.8413229999999999e+02   5.0667999999999997e+00  -7.0625999999999998e+00  -9.3340000000000001e-01
   6.3900100000000002e+01  -7.7624099999999999e+01   7.8921079999999995e+02  -6.7548199999999994e+01   9.0895300000000006e+01   1.3006600000000001e+01  -1.9109800000000000e+01  -1.6098600000000001e+01   1.6541440000000000e+02   5.8663999999999996e+00  -6.2542999999999997e+00  -7.8739999999999999e-01
   6.3723799999999997e+01  -8.0635800000000003e+01   7.9813229999999999e+02  -6.7729600000000005e+01   9.2265500000000003e+01   1.3094300000000000e+01  -1.4426700000000000e+01  -1.4519900000000000e+01   1.4295280000000000e+02   5.8663999999999996e+00  -5.7154999999999996e+00  -6.8559999999999999e-01
   6.4693700000000007e+01  -8.4109200000000001e+01   8.0379409999999996e+02  -6.7634100000000004e+01   9.3055400000000006e+01   1.3208299999999999e+01  -8.2787000000000006e+00  -1.3230200000000000e+01   1.1718300000000001e+02   5.2980000000000000e+00  -5.0323000000000002e+00  -6.9889999999999997e-01
   6.3657699999999998e+01  -8.7164900000000003e+01   8.0396559999999999e+02  -6.7156800000000004e+01   9.3236199999999997e+01   1.3480200000000000e+01  -1.6424000000000001e+00  -1.0695399999999999e+01   8.9062600000000003e+01   4.4695999999999998e+00  -4.1566999999999998e+00  -7.8300000000000003e-01
   6.1718000000000004e+01  -8.8132199999999997e+01   7.9796079999999995e+02  -6.5925100000000000e+01   9.2560500000000005e+01   1.3410000000000000e+01   2.2416999999999998e+00  -5.8257000000000003e+00   6.1551600000000001e+01   3.4967000000000001e+00  -3.1175000000000002e+00  -6.7679999999999996e-01
   5.9557800000000000e+01  -8.7362799999999993e+01   7.8680889999999999e+02  -6.4216099999999997e+01   9.1332999999999998e+01   1.3151300000000001e+01   3.5512000000000001e+00  -1.7788999999999999e+00   3.7435899999999997e+01   2.4371000000000000e+00  -1.9339999999999999e+00  -5.7950000000000002e-01
   5.8147100000000002e+01  -8.6681299999999993e+01   7.7111040000000003e+02  -6.2249400000000001e+01   8.9610600000000005e+01   1.2796099999999999e+01   2.4192000000000000e+00   9.3389999999999995e-01   1.8717900000000000e+01   1.3968000000000000e+00  -6.4470000000000005e-01  -4.2909999999999998e-01
   5.6427900000000001e+01  -8.5318299999999994e+01   7.5472569999999996e+02  -5.9977100000000000e+01   8.7545699999999997e+01   1.2476000000000001e+01   2.2189999999999999e-01   2.0901999999999998e+00   8.1837000000000000e+00   7.6100000000000001e-01   2.9830000000000001e-01  -1.3270000000000001e-01
   5.4884900000000002e+01  -8.4812700000000007e+01   7.3937040000000002e+02  -5.7762099999999997e+01   8.5642499999999998e+01   1.2046200000000001e+01  -2.8188000000000000e+00   4.4469999999999998e-01   3.4824000000000002e+00   4.2380000000000001e-01   8.5640000000000005e-01   3.1000000000000000e-02
   5.2945200000000000e+01  -8.4768699999999995e+01   7.2624549999999999e+02  -5.5938499999999998e+01   8.4120000000000005e+01   1.1691000000000001e+01  -2.9075000000000002e+00  -1.0227999999999999e+00   3.8306000000000000e+00   3.3710000000000001e-01   1.0391999999999999e+00  -4.4000000000000003e-03
   5.1292000000000002e+01  -8.4328999999999994e+01   7.1698090000000002e+02  -5.4277299999999997e+01   8.3006600000000006e+01   1.1322600000000000e+01  -2.1751000000000000e+00  -8.8939999999999997e-01   4.0048000000000004e+00   3.2750000000000001e-01   8.7560000000000004e-01   0.0000000000000000e+00
   5.0234000000000002e+01  -8.3845399999999998e+01   7.0831669999999997e+02  -5.2300899999999999e+01   8.2055099999999996e+01   1.0928000000000001e+01  -1.4205000000000001e+00  -1.5559999999999999e-01   3.9177000000000000e+00   2.9859999999999998e-01   7.5049999999999994e-01   4.4200000000000003e-02
   4.9462499999999999e+01  -8.3054000000000002e+01   7.0291229999999996e+02  -5.0458300000000001e+01   8.1369900000000001e+01   1.0493800000000000e+01  -1.3539000000000001e+00  -6.0040000000000004e-01   2.7858999999999998e+00   3.2750000000000001e-01   6.3510000000000000e-01   8.4000000000000005e-02
   4.8162100000000002e+01  -8.1954800000000006e+01   6.9802269999999999e+02  -4.8644300000000001e+01   8.0808499999999995e+01   9.9457000000000004e+00  -7.7680000000000005e-01  -4.4469999999999998e-01   4.2659000000000002e+00   3.0819999999999997e-01   6.7349999999999999e-01   1.2830000000000000e-01
   4.6464799999999997e+01  -8.1844899999999996e+01   6.9467710000000000e+02  -4.6916200000000003e+01   8.0542000000000002e+01   9.6123999999999992e+00  -3.9950000000000002e-01  -1.5559999999999999e-01   2.9600000000000000e+00   3.1790000000000002e-01   6.4470000000000005e-01   7.5200000000000003e-02
   4.4811700000000002e+01  -8.1515100000000004e+01   6.9330460000000005e+02  -4.5388599999999997e+01   8.0599100000000007e+01   9.3054000000000006e+00  -3.1069999999999998e-01  -1.7790000000000000e-01   3.4824000000000002e+00   4.0460000000000002e-01   6.4470000000000005e-01   4.8700000000000000e-02
   4.3092399999999998e+01  -8.1757000000000005e+01   6.9313300000000004e+02  -4.3860999999999997e+01   8.0656199999999998e+01   8.9019999999999992e+00  -1.5540000000000001e-01  -8.8900000000000007e-02   3.0470999999999999e+00   3.1790000000000002e-01   6.3510000000000000e-01   6.1899999999999997e-02
   4.2034300000000002e+01  -8.2042800000000000e+01   6.9373350000000005e+02  -4.2190199999999997e+01   8.0656199999999998e+01   8.7090999999999994e+00  -1.1100000000000000e-01  -6.6699999999999995e-02   3.3083000000000000e+00   3.3710000000000001e-01   6.2539999999999996e-01   8.4000000000000005e-02
   4.2342900000000000e+01  -8.1954800000000006e+01   6.9381930000000000e+02  -4.0070599999999999e+01   8.0570599999999999e+01   8.4283999999999999e+00   1.3320000000000001e-01  -2.0010000000000000e-01   3.2212000000000001e+00   3.9489999999999997e-01   5.6769999999999998e-01   5.7500000000000002e-02
   4.1968200000000003e+01  -8.1163399999999996e+01   6.9493439999999998e+02  -3.7597900000000003e+01   8.0484899999999996e+01   8.1346000000000007e+00   0.0000000000000000e+00   2.4460000000000001e-01   3.1341999999999999e+00   2.9859999999999998e-01   5.7730000000000004e-01   6.6400000000000001e-02
   4.2034300000000002e+01  -8.0877600000000001e+01   6.9467710000000000e+02  -3.4943700000000000e+01   8.0247000000000000e+01   7.9066000000000001e+00  -1.7760000000000001e-01   1.1119999999999999e-01   3.1341999999999999e+00   2.7939999999999998e-01   5.5810000000000004e-01  -1.3299999999999999e-02
   4.2563400000000001e+01  -8.1691000000000003e+01   6.9339030000000002e+02  -3.2098500000000001e+01   7.9847399999999993e+01   7.8276000000000003e+00  -1.1100000000000000e-01   2.6679999999999998e-01   4.3529999999999998e+00   2.8899999999999998e-01   5.2920000000000000e-01   2.6499999999999999e-02
   4.3445000000000000e+01  -8.1800899999999999e+01   6.9210360000000003e+02  -2.8804700000000000e+01   7.9352599999999995e+01   7.6917000000000000e+00   8.8800000000000004e-02   2.2239999999999999e-01   4.2659000000000002e+00   3.3710000000000001e-01   5.8689999999999998e-01   2.6499999999999999e-02
   4.4723500000000001e+01  -8.0613799999999998e+01   6.9330460000000005e+02  -2.4937899999999999e+01   7.8971900000000005e+01   7.2839000000000000e+00  -6.6600000000000006e-02   1.7790000000000000e-01   3.0470999999999999e+00   3.4680000000000000e-01   5.5810000000000004e-01   1.3299999999999999e-02
   4.6045999999999999e+01  -7.8305499999999995e+01   6.9725059999999996e+02  -2.0536600000000000e+01   7.9095600000000005e+01   6.7927000000000000e+00   4.4400000000000002e-02   3.3350000000000002e-01   3.3083000000000000e+00   4.4309999999999999e-01   5.6769999999999998e-01   2.2100000000000002e-02
   4.7963700000000003e+01  -7.6458900000000000e+01   7.0428489999999999e+02  -1.6077900000000000e+01   7.9561899999999994e+01   6.2709000000000001e+00   4.2170000000000002e-01   4.0020000000000000e-01   3.3953000000000002e+00   2.9859999999999998e-01   5.2920000000000000e-01   7.0800000000000002e-02
   4.9264200000000002e+01  -7.5425700000000006e+01   7.1517939999999999e+02  -1.1905700000000000e+01   8.0247000000000000e+01   5.8761999999999999e+00   2.4410000000000001e-01   3.1130000000000002e-01   2.3506000000000000e+00   2.5050000000000000e-01   5.2920000000000000e-01   4.4000000000000003e-03
   5.0542600000000000e+01  -7.5931299999999993e+01   7.2650289999999995e+02  -7.5425000000000004e+00   8.1046400000000006e+01   5.6131000000000002e+00  -6.6600000000000006e-02   3.1130000000000002e-01   2.7858999999999998e+00   3.4680000000000000e-01   6.0619999999999996e-01   1.7700000000000000e-02
   5.1314100000000003e+01  -7.6239099999999993e+01   7.3731160000000000e+02  -3.0360999999999998e+00   8.1779100000000000e+01   5.3280000000000003e+00   3.5510000000000003e-01   5.5589999999999995e-01   2.6118000000000001e+00   2.7939999999999998e-01   5.7730000000000004e-01   2.2100000000000002e-02
   5.3253799999999998e+01  -7.6942599999999999e+01   7.4606160000000000e+02   1.3748000000000000e+00   8.2207300000000004e+01   5.0824999999999996e+00   4.4390000000000002e-01   6.6710000000000003e-01   3.3953000000000002e+00   3.9489999999999997e-01   5.9660000000000002e-01  -1.7700000000000000e-02
   5.5193500000000000e+01  -7.7689999999999998e+01   7.5506889999999999e+02   5.9194000000000004e+00   8.2711600000000004e+01   4.8587999999999996e+00   2.6629999999999998e-01   5.7809999999999995e-01   3.3953000000000002e+00   2.9859999999999998e-01   5.8689999999999998e-01  -4.4000000000000003e-03
   5.6273600000000002e+01  -7.9998300000000000e+01   7.6364729999999997e+02   1.0387600000000001e+01   8.3225499999999997e+01   4.8324999999999996e+00   4.2170000000000002e-01   8.0049999999999999e-01   2.4377000000000000e+00   3.6599999999999999e-01   5.3879999999999995e-01   1.3299999999999999e-02
   5.8257399999999997e+01  -8.2548400000000001e+01   7.7282610000000000e+02   1.4817600000000001e+01   8.3663200000000003e+01   4.9245999999999999e+00   4.2170000000000002e-01   1.1785000000000001e+00   3.3953000000000002e+00   4.1420000000000001e-01   5.4849999999999999e-01   4.4000000000000003e-03
   6.0792200000000001e+01  -8.5911900000000003e+01   7.8028930000000003e+02   1.9276299999999999e+01   8.4034300000000002e+01   5.1262999999999996e+00   3.7730000000000002e-01   9.7840000000000005e-01   2.8730000000000002e+00   3.3710000000000001e-01   5.4849999999999999e-01  -3.9800000000000002e-02
   6.2798000000000002e+01  -8.8396000000000001e+01   7.8740940000000001e+02   2.3553599999999999e+01   8.4396000000000001e+01   5.2579000000000002e+00   4.2170000000000002e-01   1.1785000000000001e+00   3.1341999999999999e+00   4.6239999999999998e-01   5.7730000000000004e-01  -4.8700000000000000e-02
   6.4891999999999996e+01  -9.0836200000000005e+01   7.9478679999999997e+02   2.7468000000000000e+01   8.4738500000000002e+01   5.3148999999999997e+00   5.7709999999999995e-01   1.1117999999999999e+00   3.6564999999999999e+00   3.6599999999999999e-01   5.9660000000000002e-01  -5.7500000000000002e-02
   6.6412899999999993e+01  -9.3166399999999996e+01   8.0096320000000003e+02   3.1067399999999999e+01   8.5157200000000003e+01   5.3762999999999996e+00   2.8849999999999998e-01   1.0672999999999999e+00   3.5695000000000001e+00   4.4309999999999999e-01   6.3510000000000000e-01  -7.0800000000000002e-02
   6.6875799999999998e+01  -9.4353600000000000e+01   8.0825480000000005e+02   3.4408999999999999e+01   8.5813800000000001e+01   5.5077999999999996e+00   3.3289999999999997e-01   1.1785000000000001e+00   3.9177000000000000e+00   2.9859999999999998e-01   5.6769999999999998e-01  -7.9600000000000004e-02
   6.6633399999999995e+01  -9.6969600000000000e+01   8.1288710000000003e+02   3.7196899999999999e+01   8.6203999999999994e+01   5.6657000000000002e+00   2.8849999999999998e-01   1.2007000000000001e+00   3.7435999999999998e+00   4.7199999999999998e-01   5.5810000000000004e-01  -6.6400000000000001e-02
   6.6368899999999996e+01  -1.0004730000000001e+02   8.1606110000000001e+02   3.9650599999999997e+01   8.6793899999999994e+01   5.9069000000000003e+00   2.2189999999999999e-01   1.5565000000000000e+00   2.8730000000000002e+00   3.4680000000000000e-01   5.1959999999999995e-01  -1.0620000000000000e-01
   6.5773700000000005e+01  -1.0334480000000001e+02   8.1820569999999998e+02   4.1560000000000002e+01   8.7126999999999995e+01   6.2270000000000003e+00   4.4390000000000002e-01   1.2897000000000001e+00   3.7435999999999998e+00   3.9489999999999997e-01   5.5810000000000004e-01  -5.7500000000000002e-02
   6.5553299999999993e+01  -1.0719199999999999e+02   8.1829150000000004e+02   4.2658000000000001e+01   8.7184100000000001e+01   6.7225000000000001e+00   3.9950000000000002e-01   1.3341000000000001e+00   3.2212000000000001e+00   3.6599999999999999e-01   5.3879999999999995e-01  -5.3100000000000001e-02
   6.5200599999999994e+01  -1.1150080000000000e+02   8.1288710000000003e+02   4.3421799999999998e+01   8.6793899999999994e+01   7.4943000000000000e+00   2.6629999999999998e-01   1.3119000000000001e+00   3.4824000000000002e+00   3.3710000000000001e-01   5.7730000000000004e-01  -5.7500000000000002e-02
   6.6060299999999998e+01  -1.1365519999999999e+02   8.0593870000000004e+02   4.3756000000000000e+01   8.5937500000000000e+01   8.2004000000000001e+00   2.2189999999999999e-01   1.5120000000000000e+00   3.4824000000000002e+00   3.9489999999999997e-01   6.5429999999999999e-01  -7.9600000000000004e-02
   6.1210999999999999e+01  -1.2315210000000000e+02   7.8329169999999999e+02   4.2877600000000001e+01   8.4091399999999993e+01   9.4809000000000001e+00   2.8849999999999998e-01   1.5343000000000000e+00   3.6564999999999999e+00   2.9859999999999998e-01   6.0619999999999996e-01  -9.7299999999999998e-02
   5.8808399999999999e+01  -1.2150330000000000e+02   7.5935810000000004e+02   4.2658000000000001e+01   8.1750500000000002e+01   9.5421999999999993e+00   2.8849999999999998e-01   1.6010000000000000e+00   3.5695000000000001e+00   3.2750000000000001e-01   6.3510000000000000e-01  -9.2899999999999996e-02
   5.1666800000000002e+01  -1.2299820000000000e+02   7.2830430000000001e+02   4.1712800000000001e+01   7.9124200000000002e+01   9.9983000000000004e+00   8.8800000000000004e-02   1.3564000000000001e+00   3.6564999999999999e+00   2.8899999999999998e-01   5.5810000000000004e-01  -1.1060000000000000e-01
   4.8823300000000003e+01  -1.2106359999999999e+02   6.9278989999999999e+02   4.0118400000000001e+01   7.5365399999999994e+01   1.0138600000000000e+01  -1.7760000000000001e-01   1.6899000000000000e+00   3.6564999999999999e+00   3.3710000000000001e-01   6.2539999999999996e-01  -5.3100000000000001e-02
   4.3599299999999999e+01  -1.2003040000000000e+02   6.5032690000000002e+02   3.7979799999999997e+01   7.1054699999999997e+01   1.0217599999999999e+01   1.1100000000000000e-01   1.9123000000000001e+00   4.0048000000000004e+00   4.9130000000000001e-01   6.3510000000000000e-01  -4.4200000000000003e-02
   3.9786000000000001e+01  -1.1726049999999999e+02   6.0271690000000001e+02   3.5506999999999998e+01   6.5935199999999995e+01   1.0309699999999999e+01   2.8849999999999998e-01   1.2452000000000001e+00   2.9600000000000000e+00   3.1790000000000002e-01   5.3879999999999995e-01  -3.9800000000000002e-02
   3.5664200000000001e+01  -1.1308360000000000e+02   5.5004560000000004e+02   3.2556800000000003e+01   6.0225700000000003e+01   1.0208800000000000e+01  -2.8849999999999998e-01   1.6899000000000000e+00   5.6589000000000000e+00   3.4680000000000000e-01   6.0619999999999996e-01   3.1000000000000000e-02
   3.1542300000000001e+01  -1.0840110000000000e+02   4.9368570000000000e+02   2.9043299999999999e+01   5.3926200000000001e+01   1.0116700000000000e+01   3.7730000000000002e-01   9.3389999999999995e-01   2.5247000000000002e+00   2.8899999999999998e-01   5.6769999999999998e-01   1.3299999999999999e-02
   2.5789300000000001e+01  -1.0244350000000000e+02   4.3303649999999999e+02   2.5090699999999998e+01   4.7131900000000002e+01   9.8404000000000007e+00  -2.2189999999999999e-01   2.0457000000000001e+00   4.1788999999999996e+00   3.5639999999999999e-01   6.5429999999999999e-01   6.1899999999999997e-02
   2.0477100000000000e+01  -9.4859200000000001e+01   3.6801240000000001e+02   2.0832500000000000e+01   3.9795200000000001e+01   9.3186000000000000e+00  -4.4400000000000002e-02   1.3786000000000000e+00   4.4401000000000002e+00   3.6599999999999999e-01   5.1959999999999995e-01   9.2899999999999996e-02
   1.4878399999999999e+01  -8.5626099999999994e+01   2.9878489999999999e+02   1.6507500000000000e+01   3.2277700000000003e+01   8.5907000000000000e+00   0.0000000000000000e+00   7.1150000000000002e-01   4.3529999999999998e+00   4.0460000000000002e-01   5.6769999999999998e-01   1.3299999999999999e-02
   1.0029199999999999e+01  -7.1468599999999995e+01   2.2646920000000000e+02   1.2344900000000001e+01   2.4598400000000002e+01   7.3365000000000000e+00  -5.1049999999999995e-01   1.4008000000000000e+00   3.8306000000000000e+00   3.4680000000000000e-01   6.2539999999999996e-01   2.6499999999999999e-02
   5.8411999999999997e+00  -5.4519300000000001e+01   1.5818530000000001e+02   8.6882000000000001e+00   1.7318800000000000e+01   5.7489999999999997e+00  -4.4390000000000002e-01   1.2452000000000001e+00   3.4824000000000002e+00   4.6239999999999998e-01   5.9660000000000002e-01   1.1060000000000000e-01
   2.7553000000000001e+00  -3.5459499999999998e+01   9.7278800000000004e+01   5.6425000000000001e+00   1.0771900000000000e+01   3.8327000000000000e+00  -5.3269999999999995e-01   1.2897000000000001e+00   3.9177000000000000e+00   3.4680000000000000e-01   5.9660000000000002e-01   5.7500000000000002e-02
   2.2483000000000000e+00  -1.3519900000000000e+01   5.5673699999999997e+01   3.7521000000000000e+00   6.0521000000000003e+00   1.4734000000000000e+00  -4.4390000000000002e-01   8.6719999999999997e-01   3.7435999999999998e+00   4.2380000000000001e-01   5.5810000000000004e-01   9.2899999999999996e-02
   2.2483000000000000e+00   2.4622000000000002e+00   3.0796399999999998e+01   2.8165000000000000e+00   3.2067999999999999e+00  -8.8000000000000005e-03  -4.8830000000000001e-01   6.6710000000000003e-01   4.1788999999999996e+00   2.5050000000000000e-01   6.0619999999999996e-01   1.0620000000000000e-01
   3.0417999999999998e+00   5.2759999999999996e-01   1.8357700000000001e+01   1.3556999999999999e+00   1.7319000000000000e+00  -3.4639999999999999e-01  -5.9930000000000005e-01   1.0227999999999999e+00   3.6564999999999999e+00   4.2380000000000001e-01   6.0619999999999996e-01   8.8499999999999995e-02
   5.4223999999999997e+00   4.5506000000000002e+00   1.2438599999999999e+01   9.1659999999999997e-01   6.8510000000000004e-01  -7.5429999999999997e-01  -3.7730000000000002e-01   9.7840000000000005e-01   4.8754000000000000e+00   3.4680000000000000e-01   6.1580000000000001e-01   5.7500000000000002e-02
   4.4524999999999997e+00   3.5832999999999999e+00   6.7769000000000004e+00   2.0050000000000001e-01   1.9000000000000000e-02  -6.7969999999999997e-01  -7.7680000000000005e-01   9.5609999999999995e-01   4.0048000000000004e+00   3.1790000000000002e-01   5.2920000000000000e-01   1.0170000000000000e-01
   1.1241000000000001e+00   4.3969999999999998e-01   4.1176000000000004e+00  -1.9089999999999999e-01  -1.6180000000000000e-01  -1.6230000000000000e-01  -6.8799999999999994e-01   1.1563000000000001e+00   4.1788999999999996e+00   4.0460000000000002e-01   5.2920000000000000e-01   1.9460000000000000e-01
   1.3005000000000000e+00   1.3850000000000000e+00   4.2034000000000002e+00  -1.3370000000000001e-01  -2.3790000000000000e-01   2.6300000000000000e-02  -7.3240000000000005e-01   1.1117999999999999e+00   4.0048000000000004e+00   5.0090000000000001e-01   5.1000000000000001e-01   1.8140000000000001e-01
   1.3446000000000000e+00   2.1999999999999999e-02   4.9755000000000003e+00  -2.6729999999999998e-01  -2.1890000000000001e-01   2.1899999999999999e-02  -6.4370000000000005e-01   9.7840000000000005e-01   5.3106999999999998e+00   5.0090000000000001e-01   5.7730000000000004e-01   2.1679999999999999e-01
   8.5960000000000003e-01   1.0771999999999999e+00   5.0612000000000004e+00  -1.3370000000000001e-01  -1.7130000000000001e-01   8.8000000000000005e-03  -7.5460000000000005e-01   1.0450999999999999e+00   4.4401000000000002e+00   5.9719999999999995e-01   5.7730000000000004e-01   1.8140000000000001e-01
   9.4779999999999998e-01   5.2759999999999996e-01   5.1470000000000002e+00  -2.4820000000000000e-01  -3.0449999999999999e-01  -1.3200000000000000e-02  -7.3240000000000005e-01   1.3341000000000001e+00   4.7882999999999996e+00   4.5269999999999999e-01   6.7349999999999999e-01   2.1679999999999999e-01
   3.7469999999999998e-01   5.4959999999999998e-01   3.5171000000000001e+00  -2.2910000000000000e-01  -3.5210000000000002e-01   6.5799999999999997e-02  -8.8780000000000003e-01  -2.2200000000000001e-02   5.3977000000000004e+00   4.6239999999999998e-01   6.5429999999999999e-01   1.8579999999999999e-01
   6.6130000000000000e-01   6.8149999999999999e-01   3.4314000000000000e+00  -2.4820000000000000e-01  -1.8079999999999999e-01   4.3900000000000002e-02  -1.3761000000000001e+00   6.6699999999999995e-02   4.7012999999999998e+00   3.8529999999999998e-01   7.6010000000000000e-01   1.1940000000000001e-01
   3.5270000000000001e-01   3.2979999999999998e-01   3.7745000000000002e+00  -2.4820000000000000e-01  -1.7130000000000001e-01   2.1899999999999999e-02  -7.3240000000000005e-01   4.0020000000000000e-01   4.7012999999999998e+00   4.7199999999999998e-01   7.0240000000000002e-01   1.8140000000000001e-01
   5.5110000000000003e-01   5.0560000000000005e-01   4.2034000000000002e+00  -2.1959999999999999e-01  -1.9030000000000000e-01  -8.8000000000000005e-03  -9.1000000000000003e-01   4.2249999999999999e-01   4.1788999999999996e+00   4.9130000000000001e-01   7.6980000000000004e-01   1.5040000000000001e-01
   2.2040000000000001e-01   4.8359999999999997e-01   3.9460999999999999e+00  -1.8140000000000001e-01  -1.3320000000000001e-01   3.5099999999999999e-02  -8.8780000000000003e-01   5.1139999999999997e-01   4.6142000000000003e+00   5.2980000000000005e-01   7.3129999999999995e-01   1.8579999999999999e-01
   4.1880000000000001e-01   4.3969999999999998e-01   3.8603000000000001e+00  -1.7190000000000000e-01  -2.0930000000000001e-01   1.7500000000000002e-02  -5.7709999999999995e-01   3.7800000000000000e-01   4.1788999999999996e+00   4.2380000000000001e-01   6.3510000000000000e-01   1.5479999999999999e-01
   1.5429999999999999e-01   7.0350000000000001e-01   4.8038999999999996e+00  -2.1959999999999999e-01  -1.9030000000000000e-01   3.0700000000000002e-02  -3.3289999999999997e-01   4.6689999999999998e-01   4.2659000000000002e+00   4.9130000000000001e-01   7.0240000000000002e-01   2.0790000000000000e-01
   1.9839999999999999e-01   4.6170000000000000e-01   3.8603000000000001e+00  -2.1959999999999999e-01  -1.6180000000000000e-01  -8.8000000000000005e-03  -4.8830000000000001e-01   3.5580000000000001e-01   4.7882999999999996e+00   4.6239999999999998e-01   7.1199999999999997e-01   1.9460000000000000e-01
   1.5429999999999999e-01   5.2759999999999996e-01   4.4607999999999999e+00  -2.6729999999999998e-01  -1.3320000000000001e-01   8.8000000000000005e-03  -1.9980000000000001e-01   3.5580000000000001e-01   4.9623999999999997e+00   3.3710000000000001e-01   7.1199999999999997e-01   1.7690000000000000e-01
   3.3060000000000000e-01   1.9789999999999999e-01   4.3750000000000000e+00  -2.5779999999999997e-01  -2.8549999999999998e-01   3.9500000000000000e-02  -5.3269999999999995e-01   4.2249999999999999e-01   4.7012999999999998e+00   3.7569999999999998e-01   6.8320000000000003e-01   2.2559999999999999e-01
   6.6100000000000006e-02   2.8580000000000000e-01   4.1176000000000004e+00  -2.0999999999999999e-01  -2.6640000000000003e-01   4.3900000000000002e-02  -3.5510000000000003e-01   2.0010000000000000e-01   4.4401000000000002e+00   4.5269999999999999e-01   5.7730000000000004e-01   2.0349999999999999e-01
   2.2040000000000001e-01   5.0560000000000005e-01   3.7745000000000002e+00  -3.0549999999999999e-01  -2.5690000000000002e-01   0.0000000000000000e+00  -6.6600000000000006e-02   4.0020000000000000e-01   4.7882999999999996e+00   4.9130000000000001e-01   6.4470000000000005e-01   2.1229999999999999e-01
   1.9839999999999999e-01   5.7160000000000000e-01   3.7745000000000002e+00  -2.6729999999999998e-01  -2.2839999999999999e-01   3.0700000000000002e-02  -4.4400000000000002e-02   3.1130000000000002e-01   4.4401000000000002e+00   4.3350000000000000e-01   6.1580000000000001e-01   2.1229999999999999e-01
   2.4249999999999999e-01   6.1550000000000005e-01   4.3750000000000000e+00  -1.9089999999999999e-01  -2.2839999999999999e-01   2.1899999999999999e-02  -8.8800000000000004e-02   2.8910000000000002e-01   4.3529999999999998e+00   3.6599999999999999e-01   7.1199999999999997e-01   2.1679999999999999e-01
   1.3230000000000000e-01   4.1770000000000002e-01   3.9460999999999999e+00  -1.9089999999999999e-01  -2.0930000000000001e-01   2.1899999999999999e-02  -1.7760000000000001e-01   6.2260000000000004e-01   4.8754000000000000e+00   4.2380000000000001e-01   5.9660000000000002e-01   2.0349999999999999e-01
   3.3060000000000000e-01   4.3969999999999998e-01   3.0882000000000001e+00  -3.1509999999999999e-01  -2.6640000000000003e-01   6.5799999999999997e-02  -1.1100000000000000e-01   3.3350000000000002e-01   4.3529999999999998e+00   4.4309999999999999e-01   6.0619999999999996e-01   2.3440000000000000e-01
   3.5270000000000001e-01   2.4179999999999999e-01   3.9460999999999999e+00  -2.8639999999999999e-01  -2.4740000000000001e-01   1.7500000000000002e-02  -1.9980000000000001e-01   5.5589999999999995e-01   4.7882999999999996e+00   4.0460000000000002e-01   6.1580000000000001e-01   2.3440000000000000e-01
   3.3060000000000000e-01   3.7369999999999998e-01   3.7745000000000002e+00  -1.8140000000000001e-01  -2.2839999999999999e-01   4.4000000000000003e-03  -2.6629999999999998e-01   5.1139999999999997e-01   4.6142000000000003e+00   4.0460000000000002e-01   6.0619999999999996e-01   1.7249999999999999e-01
   3.5270000000000001e-01   3.5170000000000001e-01   3.6886999999999999e+00  -2.9599999999999999e-01  -2.0930000000000001e-01   8.8000000000000005e-03  -3.9950000000000002e-01   5.5589999999999995e-01   4.6142000000000003e+00   4.5269999999999999e-01   5.8689999999999998e-01   1.9910000000000000e-01
   4.1880000000000001e-01   5.0560000000000005e-01   4.1176000000000004e+00  -3.0549999999999999e-01  -2.2839999999999999e-01  -4.4000000000000003e-03  -1.5540000000000001e-01   3.7800000000000000e-01   4.4401000000000002e+00   3.4680000000000000e-01   6.7349999999999999e-01   2.1679999999999999e-01
   4.1880000000000001e-01   3.9570000000000000e-01   3.8603000000000001e+00  -1.5279999999999999e-01  -2.3790000000000000e-01   0.0000000000000000e+00  -2.8849999999999998e-01   5.3369999999999995e-01   4.6142000000000003e+00   4.4309999999999999e-01   5.0029999999999997e-01   2.1679999999999999e-01
   7.4939999999999996e-01   5.0560000000000005e-01   3.8603000000000001e+00  -2.7689999999999998e-01  -2.0930000000000001e-01   1.7500000000000002e-02  -3.1069999999999998e-01   2.8910000000000002e-01   4.7882999999999996e+00   4.1420000000000001e-01   5.1959999999999995e-01   2.0790000000000000e-01
   5.7310000000000005e-01   5.0560000000000005e-01   4.5465000000000000e+00  -3.1509999999999999e-01  -1.8079999999999999e-01  -6.5799999999999997e-02  -1.7760000000000001e-01   3.1130000000000002e-01   4.4401000000000002e+00   3.5639999999999999e-01   6.0619999999999996e-01   1.9460000000000000e-01
   6.8330000000000002e-01   5.4959999999999998e-01   3.7745000000000002e+00  -1.5279999999999999e-01  -1.9030000000000000e-01  -3.9500000000000000e-02  -2.4410000000000001e-01   3.5580000000000001e-01   4.7012999999999998e+00   4.3350000000000000e-01   6.1580000000000001e-01   1.9020000000000001e-01
   6.1719999999999997e-01   4.1770000000000002e-01   4.0317999999999996e+00  -2.0999999999999999e-01  -3.5210000000000002e-01   2.6300000000000000e-02  -2.2189999999999999e-01   5.5589999999999995e-01   4.7882999999999996e+00   4.2380000000000001e-01   5.9660000000000002e-01   2.1679999999999999e-01
   8.3760000000000001e-01   3.0780000000000002e-01   4.3750000000000000e+00  -2.8639999999999999e-01  -2.4740000000000001e-01   3.0700000000000002e-02  -5.7709999999999995e-01   1.3339999999999999e-01   4.6142000000000003e+00   4.4309999999999999e-01   6.5429999999999999e-01   1.9910000000000000e-01
   6.1719999999999997e-01   2.8580000000000000e-01   3.9460999999999999e+00  -2.4820000000000000e-01  -3.4260000000000002e-01  -1.7500000000000002e-02  -5.1049999999999995e-01   2.6679999999999998e-01   4.3529999999999998e+00   4.3350000000000000e-01   5.7730000000000004e-01   2.4770000000000000e-01
   6.1719999999999997e-01   3.7369999999999998e-01   4.8897000000000004e+00  -2.0999999999999999e-01  -2.2839999999999999e-01   8.8000000000000005e-03  -4.4390000000000002e-01   2.6679999999999998e-01   4.0048000000000004e+00   4.5269999999999999e-01   6.8320000000000003e-01   1.8579999999999999e-01
   6.3919999999999999e-01   1.7590000000000000e-01   4.2034000000000002e+00  -2.3870000000000000e-01  -2.1890000000000001e-01  -4.3900000000000002e-02  -5.3269999999999995e-01   4.4469999999999998e-01   4.3529999999999998e+00   3.9489999999999997e-01   5.7730000000000004e-01   2.2120000000000001e-01
   6.1719999999999997e-01   5.9360000000000002e-01   4.5465000000000000e+00  -2.9599999999999999e-01  -3.3310000000000001e-01   3.9500000000000000e-02  -5.9930000000000005e-01   2.0010000000000000e-01   4.7882999999999996e+00   4.6239999999999998e-01   6.5429999999999999e-01   2.4329999999999999e-01
   4.1880000000000001e-01   5.9360000000000002e-01   3.6886999999999999e+00  -2.4820000000000000e-01  -3.0449999999999999e-01   4.3900000000000002e-02  -5.1049999999999995e-01   3.1130000000000002e-01   4.0918000000000001e+00   4.3350000000000000e-01   5.9660000000000002e-01   2.0349999999999999e-01
   8.1559999999999999e-01   4.8359999999999997e-01   4.1176000000000004e+00  -2.3870000000000000e-01  -3.4260000000000002e-01   0.0000000000000000e+00  -5.7709999999999995e-01   4.8920000000000002e-01   4.6142000000000003e+00   3.8529999999999998e-01   5.4849999999999999e-01   1.8579999999999999e-01
   7.7149999999999996e-01   5.0560000000000005e-01   4.3750000000000000e+00  -1.6230000000000000e-01  -2.4740000000000001e-01   4.8200000000000000e-02  -5.3269999999999995e-01   4.4469999999999998e-01   4.7012999999999998e+00   3.9489999999999997e-01   6.0619999999999996e-01   2.0790000000000000e-01
   9.2579999999999996e-01   4.6170000000000000e-01   3.7745000000000002e+00  -2.8639999999999999e-01  -3.1400000000000000e-01   4.8200000000000000e-02  -5.7709999999999995e-01   3.1130000000000002e-01   5.2236000000000002e+00   4.1420000000000001e-01   6.2539999999999996e-01   1.9460000000000000e-01
   8.3760000000000001e-01   4.6170000000000000e-01   4.1176000000000004e+00  -2.5779999999999997e-01  -3.1400000000000000e-01   3.5099999999999999e-02  -8.4340000000000004e-01   4.6689999999999998e-01   5.0495000000000001e+00   5.0090000000000001e-01   5.7730000000000004e-01   1.8579999999999999e-01
   6.1719999999999997e-01   4.3969999999999998e-01   3.8603000000000001e+00  -2.4820000000000000e-01  -2.5690000000000002e-01   4.4000000000000003e-03  -5.1049999999999995e-01   2.8910000000000002e-01   5.1365999999999996e+00   4.2380000000000001e-01   6.0619999999999996e-01   2.1229999999999999e-01
   8.8170000000000004e-01   4.3969999999999998e-01   3.7745000000000002e+00  -2.1959999999999999e-01  -2.8549999999999998e-01   1.3200000000000000e-02  -7.9900000000000004e-01   3.5580000000000001e-01   4.9623999999999997e+00   4.7199999999999998e-01   7.2170000000000001e-01   2.0349999999999999e-01
   9.6989999999999998e-01   3.9570000000000000e-01   3.7745000000000002e+00  -1.1459999999999999e-01  -3.1400000000000000e-01   3.9500000000000000e-02  -8.2120000000000004e-01   5.3369999999999995e-01   4.8754000000000000e+00   3.6599999999999999e-01   7.6980000000000004e-01   1.7690000000000000e-01
   6.8330000000000002e-01   6.5949999999999998e-01   3.4314000000000000e+00  -1.7190000000000000e-01  -1.3320000000000001e-01   2.1899999999999999e-02  -8.2120000000000004e-01   3.3350000000000002e-01   4.4401000000000002e+00   3.8529999999999998e-01   6.6390000000000005e-01   2.1679999999999999e-01
   9.9190000000000000e-01   4.6170000000000000e-01   3.6029000000000000e+00  -3.1509999999999999e-01  -3.1400000000000000e-01   4.4000000000000003e-03  -7.9900000000000004e-01   4.6689999999999998e-01   4.7882999999999996e+00   3.9489999999999997e-01   5.1959999999999995e-01   1.9910000000000000e-01
   8.1559999999999999e-01   2.8580000000000000e-01   4.2892000000000001e+00  -2.4820000000000000e-01  -3.1400000000000000e-01   9.2100000000000001e-02  -4.6610000000000001e-01   3.7800000000000000e-01   5.2236000000000002e+00   4.7199999999999998e-01   6.7349999999999999e-01   1.8140000000000001e-01
   9.2579999999999996e-01   5.0560000000000005e-01   4.9755000000000003e+00  -3.4370000000000001e-01  -3.0449999999999999e-01   5.2600000000000001e-02  -8.2120000000000004e-01   2.8910000000000002e-01   5.4847999999999999e+00   4.6239999999999998e-01   5.8689999999999998e-01   2.1679999999999999e-01
   8.5960000000000003e-01   4.8359999999999997e-01   4.0317999999999996e+00  -3.0549999999999999e-01  -2.9499999999999998e-01   5.2600000000000001e-02  -9.5440000000000003e-01   4.2249999999999999e-01   4.6142000000000003e+00   5.3939999999999999e-01   6.2539999999999996e-01   1.6370000000000001e-01
   7.0530000000000004e-01   5.7160000000000000e-01   4.5465000000000000e+00  -1.8140000000000001e-01  -2.6640000000000003e-01   4.8200000000000000e-02  -8.2120000000000004e-01   4.0020000000000000e-01   4.8754000000000000e+00   4.5269999999999999e-01   6.8320000000000003e-01   1.6810000000000000e-01
   1.1681999999999999e+00   2.4179999999999999e-01   3.7745000000000002e+00  -3.2460000000000000e-01  -3.8059999999999999e-01   1.0520000000000000e-01  -9.1000000000000003e-01   4.6689999999999998e-01   4.8754000000000000e+00   4.4309999999999999e-01   6.1580000000000001e-01   1.8140000000000001e-01
   9.9190000000000000e-01   5.4959999999999998e-01   3.6029000000000000e+00  -2.1959999999999999e-01  -3.2350000000000001e-01   1.7500000000000002e-02  -7.1020000000000005e-01   4.8920000000000002e-01   4.8754000000000000e+00   4.1420000000000001e-01   6.4470000000000005e-01   2.0790000000000000e-01
   1.1902999999999999e+00   2.4179999999999999e-01   3.7745000000000002e+00  -2.5779999999999997e-01  -4.0920000000000001e-01   7.4499999999999997e-02  -9.5440000000000003e-01   3.1130000000000002e-01   4.6142000000000003e+00   4.2380000000000001e-01   5.2920000000000000e-01   1.6810000000000000e-01
   4.6289999999999998e-01   5.0560000000000005e-01   4.2034000000000002e+00  -2.2910000000000000e-01  -2.0930000000000001e-01   6.5799999999999997e-02  -8.6560000000000004e-01   3.5580000000000001e-01   4.0048000000000004e+00   3.7569999999999998e-01   6.2539999999999996e-01   1.9910000000000000e-01
   1.3225000000000000e+00   3.2979999999999998e-01   3.8603000000000001e+00  -1.6230000000000000e-01  -3.3310000000000001e-01   3.0700000000000002e-02  -8.8780000000000003e-01   5.7809999999999995e-01   4.5270999999999999e+00   4.9130000000000001e-01   6.5429999999999999e-01   1.5920000000000001e-01
   5.5110000000000003e-01   5.2759999999999996e-01   3.7745000000000002e+00  -2.1959999999999999e-01  -3.0449999999999999e-01   3.0700000000000002e-02  -9.9880000000000002e-01   6.0040000000000004e-01   5.8330000000000002e+00   4.3350000000000000e-01   6.4470000000000005e-01   1.9020000000000001e-01
   1.0360000000000000e+00   4.3969999999999998e-01   2.9165999999999999e+00  -3.4370000000000001e-01  -3.4260000000000002e-01   2.1899999999999999e-02  -7.3240000000000005e-01   6.0040000000000004e-01   5.0495000000000001e+00   4.1420000000000001e-01   6.2539999999999996e-01   1.9910000000000000e-01
   6.8330000000000002e-01   2.8580000000000000e-01   3.4314000000000000e+00  -2.9599999999999999e-01  -3.3310000000000001e-01   3.5099999999999999e-02  -8.8780000000000003e-01   4.4469999999999998e-01   3.3083000000000000e+00   4.3350000000000000e-01   5.8689999999999998e-01   2.2559999999999999e-01
   9.2579999999999996e-01   5.9360000000000002e-01   3.8603000000000001e+00  -3.4370000000000001e-01  -3.3310000000000001e-01   6.1400000000000003e-02  -8.2120000000000004e-01   6.8930000000000002e-01   4.7882999999999996e+00   4.2380000000000001e-01   6.0619999999999996e-01   2.0790000000000000e-01
   7.7149999999999996e-01   7.0350000000000001e-01   3.2597999999999998e+00  -1.0500000000000000e-01  -3.1400000000000000e-01   1.2720000000000001e-01  -8.4340000000000004e-01   3.3350000000000002e-01   4.7012999999999998e+00   4.8159999999999997e-01   6.1580000000000001e-01   1.9910000000000000e-01
   5.7310000000000005e-01   4.3969999999999998e-01   3.8603000000000001e+00  -2.0999999999999999e-01  -3.2350000000000001e-01   4.8200000000000000e-02  -9.7660000000000002e-01   4.0020000000000000e-01   4.9623999999999997e+00   3.8529999999999998e-01   6.6390000000000005e-01   1.8140000000000001e-01
   1.0360000000000000e+00   4.3969999999999998e-01   3.9460999999999999e+00  -2.1959999999999999e-01  -3.6159999999999998e-01   2.6300000000000000e-02  -8.4340000000000004e-01   7.7820000000000000e-01   4.9623999999999997e+00   4.1420000000000001e-01   6.4470000000000005e-01   1.9460000000000000e-01
   7.4939999999999996e-01   6.3749999999999996e-01   3.4314000000000000e+00  -3.1509999999999999e-01  -3.2350000000000001e-01   4.8200000000000000e-02  -1.0431999999999999e+00   3.7800000000000000e-01   4.7012999999999998e+00   4.4309999999999999e-01   5.7730000000000004e-01   2.1679999999999999e-01
   9.9190000000000000e-01   4.1770000000000002e-01   4.0317999999999996e+00  -2.6729999999999998e-01  -3.6159999999999998e-01   1.3200000000000000e-02  -8.4340000000000004e-01   3.1130000000000002e-01   5.3106999999999998e+00   4.9130000000000001e-01   6.0619999999999996e-01   1.8579999999999999e-01
   7.7149999999999996e-01   5.4959999999999998e-01   3.5171000000000001e+00  -2.5779999999999997e-01  -3.0449999999999999e-01   6.1400000000000003e-02  -1.0431999999999999e+00   5.3369999999999995e-01   4.4401000000000002e+00   4.5269999999999999e-01   6.4470000000000005e-01   2.0349999999999999e-01
   9.6989999999999998e-01   4.8359999999999997e-01   3.6029000000000000e+00  -3.2460000000000000e-01  -3.3310000000000001e-01   2.6300000000000000e-02  -1.0431999999999999e+00   4.8920000000000002e-01   4.5270999999999999e+00   4.1420000000000001e-01   5.9660000000000002e-01   2.1679999999999999e-01
   7.2740000000000005e-01   6.8149999999999999e-01   3.4314000000000000e+00  -1.6230000000000000e-01  -3.3310000000000001e-01   7.0199999999999999e-02  -1.1096999999999999e+00   3.1130000000000002e-01   4.8754000000000000e+00   4.4309999999999999e-01   5.0029999999999997e-01   1.8579999999999999e-01
   9.2579999999999996e-01   3.9570000000000000e-01   4.4607999999999999e+00  -2.5779999999999997e-01  -3.9970000000000000e-01   8.3299999999999999e-02  -9.1000000000000003e-01   5.1139999999999997e-01   4.5270999999999999e+00   4.4309999999999999e-01   5.4849999999999999e-01   2.1229999999999999e-01
   8.5960000000000003e-01   5.4959999999999998e-01   3.8603000000000001e+00  -1.8140000000000001e-01  -2.6640000000000003e-01  -8.8000000000000005e-03  -8.4340000000000004e-01   2.2239999999999999e-01   4.9623999999999997e+00   5.1049999999999995e-01   5.6769999999999998e-01   1.8140000000000001e-01
   1.0801000000000001e+00   4.8359999999999997e-01   4.0317999999999996e+00  -2.0050000000000001e-01  -3.6159999999999998e-01   5.2600000000000001e-02  -8.4340000000000004e-01   4.4469999999999998e-01   4.5270999999999999e+00   3.8529999999999998e-01   5.9660000000000002e-01   1.5920000000000001e-01
   8.5960000000000003e-01   4.6170000000000000e-01   3.6029000000000000e+00  -1.8140000000000001e-01  -2.3790000000000000e-01   5.2600000000000001e-02  -9.3220000000000003e-01   4.2249999999999999e-01   4.4401000000000002e+00   4.4309999999999999e-01   6.3510000000000000e-01   1.7690000000000000e-01
   1.0801000000000001e+00   6.3749999999999996e-01   4.0317999999999996e+00  -3.0549999999999999e-01  -3.3310000000000001e-01   1.7500000000000002e-02  -6.8799999999999994e-01   4.4469999999999998e-01   4.8754000000000000e+00   4.9130000000000001e-01   5.6769999999999998e-01   1.4599999999999999e-01
   6.1719999999999997e-01   3.2979999999999998e-01   3.9460999999999999e+00  -2.6729999999999998e-01  -3.9970000000000000e-01   2.6300000000000000e-02  -9.1000000000000003e-01   6.2260000000000004e-01   4.2659000000000002e+00   4.4309999999999999e-01   5.8689999999999998e-01   1.9020000000000001e-01
   9.0369999999999995e-01   3.0780000000000002e-01   3.5171000000000001e+00  -1.8140000000000001e-01  -3.3310000000000001e-01   8.3299999999999999e-02  -6.6579999999999995e-01   3.7800000000000000e-01   4.9623999999999997e+00   4.5269999999999999e-01   5.9660000000000002e-01   1.5920000000000001e-01
   8.8170000000000004e-01   4.1770000000000002e-01   4.7180999999999997e+00  -2.0999999999999999e-01  -1.9030000000000000e-01  -1.7500000000000002e-02  -1.0653999999999999e+00   6.2260000000000004e-01   4.7012999999999998e+00   3.5639999999999999e-01   6.1580000000000001e-01   1.4160000000000000e-01
   8.1559999999999999e-01   4.6170000000000000e-01   3.6029000000000000e+00  -2.4820000000000000e-01  -3.9010000000000000e-01   4.3900000000000002e-02  -1.1096999999999999e+00   3.7800000000000000e-01   5.3106999999999998e+00   3.9489999999999997e-01   6.8320000000000003e-01   1.6370000000000001e-01
   6.3919999999999999e-01   4.1770000000000002e-01   4.6322999999999999e+00  -2.5779999999999997e-01  -3.1400000000000000e-01   2.1899999999999999e-02  -9.5440000000000003e-01   4.8920000000000002e-01   4.8754000000000000e+00   5.1049999999999995e-01   6.4470000000000005e-01   1.8140000000000001e-01
   9.9190000000000000e-01   4.1770000000000002e-01   4.1176000000000004e+00  -2.7689999999999998e-01  -3.8059999999999999e-01   2.6300000000000000e-02  -9.3220000000000003e-01   4.0020000000000000e-01   4.9623999999999997e+00   4.1420000000000001e-01   5.1000000000000001e-01   1.9020000000000001e-01
   6.3919999999999999e-01   5.2759999999999996e-01   3.7745000000000002e+00  -1.2410000000000000e-01  -2.1890000000000001e-01   3.0700000000000002e-02  -9.5440000000000003e-01   4.8920000000000002e-01   5.0495000000000001e+00   3.8529999999999998e-01   5.8689999999999998e-01   1.4599999999999999e-01
   8.3760000000000001e-01   3.2979999999999998e-01   4.3750000000000000e+00  -1.7190000000000000e-01  -2.6640000000000003e-01   8.3299999999999999e-02  -8.2120000000000004e-01   4.2249999999999999e-01   5.3106999999999998e+00   4.2380000000000001e-01   6.2539999999999996e-01   1.6370000000000001e-01
   9.6989999999999998e-01   3.9570000000000000e-01   3.8603000000000001e+00  -3.2460000000000000e-01  -2.5690000000000002e-01   5.2600000000000001e-02  -8.4340000000000004e-01   5.1139999999999997e-01   4.6142000000000003e+00   4.3350000000000000e-01   6.6390000000000005e-01   1.8140000000000001e-01
   7.9349999999999998e-01   5.7160000000000000e-01   3.6886999999999999e+00  -2.5779999999999997e-01  -3.6159999999999998e-01   7.8899999999999998e-02  -8.4340000000000004e-01   6.0040000000000004e-01   5.4847999999999999e+00   4.6239999999999998e-01   5.7730000000000004e-01   1.3710000000000000e-01
   9.6989999999999998e-01   3.9570000000000000e-01   3.1739999999999999e+00  -2.5779999999999997e-01  -3.5210000000000002e-01   4.3900000000000002e-02  -1.1540999999999999e+00   4.2249999999999999e-01   5.2236000000000002e+00   4.2380000000000001e-01   6.1580000000000001e-01   1.9910000000000000e-01
   9.0369999999999995e-01   5.2759999999999996e-01   3.9460999999999999e+00  -1.6230000000000000e-01  -3.4260000000000002e-01   3.0700000000000002e-02  -7.7680000000000005e-01   5.5589999999999995e-01   4.4401000000000002e+00   4.1420000000000001e-01   5.7730000000000004e-01   1.8140000000000001e-01
   9.0369999999999995e-01   5.2759999999999996e-01   4.2034000000000002e+00  -2.0050000000000001e-01  -3.2350000000000001e-01   1.0960000000000000e-01  -9.1000000000000003e-01   2.8910000000000002e-01   4.7012999999999998e+00   4.9130000000000001e-01   6.2539999999999996e-01   1.9020000000000001e-01
   9.9190000000000000e-01   4.3969999999999998e-01   3.7745000000000002e+00  -2.2910000000000000e-01  -3.8059999999999999e-01   4.8200000000000000e-02  -1.0431999999999999e+00   4.2249999999999999e-01   5.0495000000000001e+00   4.2380000000000001e-01   5.5810000000000004e-01   1.9020000000000001e-01
   8.3760000000000001e-01   3.2979999999999998e-01   3.6886999999999999e+00  -2.5779999999999997e-01  -4.0920000000000001e-01   6.1400000000000003e-02  -9.1000000000000003e-01   4.6689999999999998e-01   5.2236000000000002e+00   4.9130000000000001e-01   7.0240000000000002e-01   2.0790000000000000e-01
   9.4779999999999998e-01   4.1770000000000002e-01   3.6886999999999999e+00  -1.7190000000000000e-01  -3.0449999999999999e-01   6.1400000000000003e-02  -9.5440000000000003e-01   5.1139999999999997e-01   4.7882999999999996e+00   5.2020000000000000e-01   5.1959999999999995e-01   1.7249999999999999e-01
   7.4939999999999996e-01   4.8359999999999997e-01   3.5171000000000001e+00  -2.3870000000000000e-01  -3.1400000000000000e-01   3.9500000000000000e-02  -8.8780000000000003e-01   2.6679999999999998e-01   4.7012999999999998e+00   4.0460000000000002e-01   6.3510000000000000e-01   1.9020000000000001e-01
   1.0139000000000000e+00   4.8359999999999997e-01   3.2597999999999998e+00  -1.3370000000000001e-01  -3.7109999999999999e-01   5.2600000000000001e-02  -8.4340000000000004e-01   4.8920000000000002e-01   4.7012999999999998e+00   3.9489999999999997e-01   7.2170000000000001e-01   1.3710000000000000e-01
   9.4779999999999998e-01   5.4959999999999998e-01   3.4314000000000000e+00  -1.5279999999999999e-01  -2.8549999999999998e-01   6.1400000000000003e-02  -8.8780000000000003e-01   5.3369999999999995e-01   4.0048000000000004e+00   4.6239999999999998e-01   5.7730000000000004e-01   1.8579999999999999e-01
   7.9349999999999998e-01   2.8580000000000000e-01   4.0317999999999996e+00  -1.9089999999999999e-01  -4.1870000000000002e-01   6.1400000000000003e-02  -6.4370000000000005e-01   5.5589999999999995e-01   5.3106999999999998e+00   4.0460000000000002e-01   7.0240000000000002e-01   1.5040000000000001e-01
   1.0139000000000000e+00   2.6379999999999998e-01   4.5465000000000000e+00  -2.7689999999999998e-01  -3.5210000000000002e-01   8.3299999999999999e-02  -9.3220000000000003e-01   4.4469999999999998e-01   5.0495000000000001e+00   4.8159999999999997e-01   6.7349999999999999e-01   1.7690000000000000e-01
   8.5960000000000003e-01   4.1770000000000002e-01   3.5171000000000001e+00  -1.8140000000000001e-01  -2.8549999999999998e-01   7.0199999999999999e-02  -9.5440000000000003e-01   6.6710000000000003e-01   4.6142000000000003e+00   4.7199999999999998e-01   7.0240000000000002e-01   2.1679999999999999e-01
   8.3760000000000001e-01   3.7369999999999998e-01   4.2892000000000001e+00  -1.7190000000000000e-01  -3.7109999999999999e-01   7.0199999999999999e-02  -9.5440000000000003e-01   4.2249999999999999e-01   4.3529999999999998e+00   4.0460000000000002e-01   6.3510000000000000e-01   1.5920000000000001e-01
   8.3760000000000001e-01   3.5170000000000001e-01   3.9460999999999999e+00  -3.0549999999999999e-01  -3.9010000000000000e-01   7.0199999999999999e-02  -1.0875999999999999e+00   4.6689999999999998e-01   4.8754000000000000e+00   4.1420000000000001e-01   6.0619999999999996e-01   1.8579999999999999e-01
   8.5960000000000003e-01   4.6170000000000000e-01   4.8038999999999996e+00  -2.1959999999999999e-01  -4.0920000000000001e-01   8.3299999999999999e-02  -8.6560000000000004e-01   4.4469999999999998e-01   5.0495000000000001e+00   4.2380000000000001e-01   5.0029999999999997e-01   2.1679999999999999e-01
   1.0801000000000001e+00   3.5170000000000001e-01   4.0317999999999996e+00  -2.5779999999999997e-01  -3.3310000000000001e-01   4.3900000000000002e-02  -8.4340000000000004e-01   4.2249999999999999e-01   4.9623999999999997e+00   3.8529999999999998e-01   6.2539999999999996e-01   1.5040000000000001e-01
   8.3760000000000001e-01   6.3749999999999996e-01   4.0317999999999996e+00  -1.2410000000000000e-01  -3.3310000000000001e-01   3.0700000000000002e-02  -9.3220000000000003e-01   5.5589999999999995e-01   4.9623999999999997e+00   4.2380000000000001e-01   6.6390000000000005e-01   1.6810000000000000e-01
   6.8330000000000002e-01   5.4959999999999998e-01   3.0024000000000002e+00  -1.2410000000000000e-01  -3.6159999999999998e-01   7.4499999999999997e-02  -9.9880000000000002e-01   5.1139999999999997e-01   3.8306000000000000e+00   3.7569999999999998e-01   6.2539999999999996e-01   1.4160000000000000e-01
   9.2579999999999996e-01   5.0560000000000005e-01   3.8603000000000001e+00  -1.8140000000000001e-01  -3.6159999999999998e-01   8.3299999999999999e-02  -9.9880000000000002e-01   4.4469999999999998e-01   4.7882999999999996e+00   3.6599999999999999e-01   5.8689999999999998e-01   1.5920000000000001e-01
   7.7149999999999996e-01   5.7160000000000000e-01   4.2034000000000002e+00  -1.7190000000000000e-01  -3.2350000000000001e-01   7.4499999999999997e-02  -8.8780000000000003e-01   4.4469999999999998e-01   5.5719000000000003e+00   4.3350000000000000e-01   6.0619999999999996e-01   1.6370000000000001e-01
   9.4779999999999998e-01   2.8580000000000000e-01   3.3456000000000001e+00  -1.8140000000000001e-01  -3.3310000000000001e-01   6.1400000000000003e-02  -7.9900000000000004e-01   2.6679999999999998e-01   4.7882999999999996e+00   3.4680000000000000e-01   6.5429999999999999e-01   1.9020000000000001e-01
   9.6989999999999998e-01   1.5390000000000001e-01   3.4314000000000000e+00  -2.5779999999999997e-01  -3.1400000000000000e-01   8.7700000000000000e-02  -7.5460000000000005e-01   2.8910000000000002e-01   4.9623999999999997e+00   4.9130000000000001e-01   6.2539999999999996e-01   1.6810000000000000e-01
   9.9190000000000000e-01   4.3969999999999998e-01   3.2597999999999998e+00  -1.9089999999999999e-01  -2.7600000000000002e-01   8.7700000000000000e-02  -1.1762999999999999e+00   4.6689999999999998e-01   4.0918000000000001e+00   4.5269999999999999e-01   5.8689999999999998e-01   1.3710000000000000e-01
   9.0369999999999995e-01   5.4959999999999998e-01   3.7745000000000002e+00  -2.9599999999999999e-01  -3.8059999999999999e-01   7.8899999999999998e-02  -9.5440000000000003e-01   6.2260000000000004e-01   5.0495000000000001e+00   4.5269999999999999e-01   5.6769999999999998e-01   1.6370000000000001e-01
   1.0139000000000000e+00   2.8580000000000000e-01   4.4607999999999999e+00  -2.2910000000000000e-01  -2.7600000000000002e-01   4.4000000000000003e-03  -7.3240000000000005e-01   3.1130000000000002e-01   5.0495000000000001e+00   4.6239999999999998e-01   5.5810000000000004e-01   1.8140000000000001e-01
   9.4779999999999998e-01   4.1770000000000002e-01   4.0317999999999996e+00  -1.4319999999999999e-01  -3.9010000000000000e-01   9.2100000000000001e-02  -1.0653999999999999e+00   4.8920000000000002e-01   4.5270999999999999e+00   4.5269999999999999e-01   5.5810000000000004e-01   2.0790000000000000e-01
   9.4779999999999998e-01   3.7369999999999998e-01   4.1176000000000004e+00  -3.8190000000000002e-01  -2.3790000000000000e-01   5.2600000000000001e-02  -9.5440000000000003e-01   3.3350000000000002e-01   4.3529999999999998e+00   4.3350000000000000e-01   6.3510000000000000e-01   1.4160000000000000e-01
   7.2740000000000005e-01   4.6170000000000000e-01   3.5171000000000001e+00  -2.0999999999999999e-01  -3.3310000000000001e-01   5.2600000000000001e-02  -8.6560000000000004e-01   2.6679999999999998e-01   5.6589000000000000e+00   4.7199999999999998e-01   6.2539999999999996e-01   1.2830000000000000e-01
   8.3760000000000001e-01   4.8359999999999997e-01   3.6029000000000000e+00  -2.9599999999999999e-01  -3.4260000000000002e-01   1.0090000000000000e-01  -9.1000000000000003e-01   4.2249999999999999e-01   5.6589000000000000e+00   3.5639999999999999e-01   6.4470000000000005e-01   1.6370000000000001e-01
   7.2740000000000005e-01   3.7369999999999998e-01   3.5171000000000001e+00  -2.0999999999999999e-01  -3.2350000000000001e-01   6.5799999999999997e-02  -9.5440000000000003e-01   4.6689999999999998e-01   4.2659000000000002e+00   3.6599999999999999e-01   5.4849999999999999e-01   1.6810000000000000e-01
   1.0801000000000001e+00   5.2759999999999996e-01   3.6029000000000000e+00  -2.5779999999999997e-01  -3.3310000000000001e-01   6.1400000000000003e-02  -9.3220000000000003e-01   4.0020000000000000e-01   4.9623999999999997e+00   4.8159999999999997e-01   6.5429999999999999e-01   1.4160000000000000e-01
   9.2579999999999996e-01   4.1770000000000002e-01   3.3456000000000001e+00  -2.5779999999999997e-01  -2.9499999999999998e-01   3.9500000000000000e-02  -9.3220000000000003e-01   3.5580000000000001e-01   4.9623999999999997e+00   4.3350000000000000e-01   6.3510000000000000e-01   1.5040000000000001e-01
   9.2579999999999996e-01   2.8580000000000000e-01   3.8603000000000001e+00  -2.5779999999999997e-01  -3.0449999999999999e-01   3.5099999999999999e-02  -1.1318999999999999e+00   4.8920000000000002e-01   4.7882999999999996e+00   4.2380000000000001e-01   6.3510000000000000e-01   1.7249999999999999e-01
   7.9349999999999998e-01   6.3749999999999996e-01   3.3456000000000001e+00  -3.1509999999999999e-01  -3.3310000000000001e-01   7.0199999999999999e-02  -9.7660000000000002e-01   4.6689999999999998e-01   5.1365999999999996e+00   4.3350000000000000e-01   6.3510000000000000e-01   1.3270000000000001e-01
   9.0369999999999995e-01   3.0780000000000002e-01   3.7745000000000002e+00  -1.9089999999999999e-01  -3.6159999999999998e-01   4.8200000000000000e-02  -7.1020000000000005e-01   5.1139999999999997e-01   4.4401000000000002e+00   4.4309999999999999e-01   5.7730000000000004e-01   1.7249999999999999e-01
   6.6130000000000000e-01   4.8359999999999997e-01   3.8603000000000001e+00  -2.0050000000000001e-01  -2.6640000000000003e-01   6.5799999999999997e-02  -9.5440000000000003e-01   7.1150000000000002e-01   4.3529999999999998e+00   4.0460000000000002e-01   5.9660000000000002e-01   2.0790000000000000e-01
   9.9190000000000000e-01   2.6379999999999998e-01   4.0317999999999996e+00  -1.8140000000000001e-01  -2.5690000000000002e-01   6.5799999999999997e-02  -1.0209999999999999e+00   4.0020000000000000e-01   4.2659000000000002e+00   4.0460000000000002e-01   6.2539999999999996e-01   1.7249999999999999e-01
   8.1559999999999999e-01   4.6170000000000000e-01   3.6029000000000000e+00  -9.5500000000000002e-02  -3.7109999999999999e-01   8.3299999999999999e-02  -9.7660000000000002e-01   6.2260000000000004e-01   4.2659000000000002e+00   4.8159999999999997e-01   5.5810000000000004e-01   1.6370000000000001e-01
   9.2579999999999996e-01   5.0560000000000005e-01   4.2892000000000001e+00  -2.5779999999999997e-01  -3.7109999999999999e-01   8.7700000000000000e-02  -9.7660000000000002e-01   4.0020000000000000e-01   4.8754000000000000e+00   3.7569999999999998e-01   6.1580000000000001e-01   1.8140000000000001e-01
   9.0369999999999995e-01   2.1980000000000000e-01   3.7745000000000002e+00  -2.4820000000000000e-01  -3.8059999999999999e-01   7.0199999999999999e-02  -1.3317000000000001e+00   6.6710000000000003e-01   5.3977000000000004e+00   5.2980000000000005e-01   5.9660000000000002e-01   1.8579999999999999e-01
   1.2343999999999999e+00   4.1770000000000002e-01   3.3456000000000001e+00  -2.4820000000000000e-01  -3.9010000000000000e-01   5.7000000000000002e-02  -7.9900000000000004e-01   2.4460000000000001e-01   5.0495000000000001e+00   4.2380000000000001e-01   5.7730000000000004e-01   1.7249999999999999e-01
   9.2579999999999996e-01   3.0780000000000002e-01   3.6029000000000000e+00  -1.9089999999999999e-01  -3.2350000000000001e-01   4.3900000000000002e-02  -1.0875999999999999e+00   5.3369999999999995e-01   4.7882999999999996e+00   4.4309999999999999e-01   7.0240000000000002e-01   1.3710000000000000e-01
   8.3760000000000001e-01   3.7369999999999998e-01   4.1176000000000004e+00  -2.1959999999999999e-01  -2.8549999999999998e-01   2.6300000000000000e-02  -9.9880000000000002e-01   6.0040000000000004e-01   4.3529999999999998e+00   4.8159999999999997e-01   6.3510000000000000e-01   1.6810000000000000e-01
   8.1559999999999999e-01   4.6170000000000000e-01   3.3456000000000001e+00  -2.0050000000000001e-01  -3.8059999999999999e-01   7.4499999999999997e-02  -9.3220000000000003e-01   2.6679999999999998e-01   4.5270999999999999e+00   4.6239999999999998e-01   5.4849999999999999e-01   1.8140000000000001e-01
   1.0360000000000000e+00   4.8359999999999997e-01   4.0317999999999996e+00  -3.3420000000000000e-01  -3.0449999999999999e-01  -3.5099999999999999e-02  -9.1000000000000003e-01   3.1130000000000002e-01   4.8754000000000000e+00   5.3939999999999999e-01   5.5810000000000004e-01   1.5479999999999999e-01
   8.5960000000000003e-01   3.0780000000000002e-01   3.6886999999999999e+00  -2.0999999999999999e-01  -4.9480000000000002e-01   7.0199999999999999e-02  -8.6560000000000004e-01   4.6689999999999998e-01   4.7882999999999996e+00   4.3350000000000000e-01   5.9660000000000002e-01   1.9460000000000000e-01
   9.2579999999999996e-01   3.9570000000000000e-01   4.5465000000000000e+00  -2.6729999999999998e-01  -3.2350000000000001e-01   5.2600000000000001e-02  -9.5440000000000003e-01   4.8920000000000002e-01   4.7882999999999996e+00   3.9489999999999997e-01   5.2920000000000000e-01   1.9020000000000001e-01
   8.5960000000000003e-01   3.9570000000000000e-01   3.8603000000000001e+00  -1.8140000000000001e-01  -2.6640000000000003e-01   2.1899999999999999e-02  -9.9880000000000002e-01   1.3339999999999999e-01   4.6142000000000003e+00   5.0090000000000001e-01   6.0619999999999996e-01   1.2830000000000000e-01
   8.5960000000000003e-01   4.3969999999999998e-01   4.2892000000000001e+00  -2.8639999999999999e-01  -3.7109999999999999e-01   2.1899999999999999e-02  -1.0209999999999999e+00   2.8910000000000002e-01   4.7882999999999996e+00   4.6239999999999998e-01   5.8689999999999998e-01   1.9460000000000000e-01
   9.0369999999999995e-01   4.1770000000000002e-01   4.0317999999999996e+00  -1.6230000000000000e-01  -3.4260000000000002e-01   1.0520000000000000e-01  -9.1000000000000003e-01   6.4480000000000004e-01   4.5270999999999999e+00   3.6599999999999999e-01   6.3510000000000000e-01   1.7249999999999999e-01
   7.7149999999999996e-01   3.2979999999999998e-01   3.9460999999999999e+00  -2.7689999999999998e-01  -4.6629999999999999e-01   1.0520000000000000e-01  -1.1540999999999999e+00   3.3350000000000002e-01   3.8306000000000000e+00   4.9130000000000001e-01   6.3510000000000000e-01   1.6810000000000000e-01
   1.0360000000000000e+00   5.9360000000000002e-01   3.9460999999999999e+00  -1.9089999999999999e-01  -2.8549999999999998e-01   7.0199999999999999e-02  -1.1096999999999999e+00   1.7790000000000000e-01   4.7012999999999998e+00   4.5269999999999999e-01   6.7349999999999999e-01   1.6370000000000001e-01
   7.0530000000000004e-01   3.5170000000000001e-01   3.4314000000000000e+00  -1.8140000000000001e-01  -2.9499999999999998e-01   6.1400000000000003e-02  -1.0431999999999999e+00   2.6679999999999998e-01   5.6589000000000000e+00   3.6599999999999999e-01   6.9279999999999997e-01   1.6370000000000001e-01
   1.0580000000000001e+00   2.8580000000000000e-01   4.3750000000000000e+00  -2.9599999999999999e-01  -3.3310000000000001e-01   9.6500000000000002e-02  -9.9880000000000002e-01   4.0020000000000000e-01   4.6142000000000003e+00   4.5269999999999999e-01   6.3510000000000000e-01   1.5040000000000001e-01
   8.8170000000000004e-01   6.1550000000000005e-01   3.5171000000000001e+00  -2.5779999999999997e-01  -2.8549999999999998e-01   4.3900000000000002e-02  -1.0209999999999999e+00   6.0040000000000004e-01   5.2236000000000002e+00   4.2380000000000001e-01   5.4849999999999999e-01   1.3270000000000001e-01
   9.2579999999999996e-01   5.7160000000000000e-01   3.4314000000000000e+00  -1.8140000000000001e-01  -4.8530000000000001e-01   1.0520000000000000e-01  -9.7660000000000002e-01   5.3369999999999995e-01   5.0495000000000001e+00   4.3350000000000000e-01   5.1959999999999995e-01   1.5479999999999999e-01
   8.5960000000000003e-01   5.2759999999999996e-01   3.2597999999999998e+00  -2.2910000000000000e-01  -3.2350000000000001e-01   1.0960000000000000e-01  -1.0209999999999999e+00   6.4480000000000004e-01   4.6142000000000003e+00   4.3350000000000000e-01   5.7730000000000004e-01   1.1940000000000001e-01
   9.9190000000000000e-01   5.0560000000000005e-01   4.2034000000000002e+00  -1.8140000000000001e-01  -3.2350000000000001e-01   7.4499999999999997e-02  -1.1984999999999999e+00   6.6710000000000003e-01   4.9623999999999997e+00   3.9489999999999997e-01   5.8689999999999998e-01   1.4599999999999999e-01
   9.2579999999999996e-01   3.7369999999999998e-01   3.1739999999999999e+00  -2.2910000000000000e-01  -3.3310000000000001e-01   8.7700000000000000e-02  -1.0209999999999999e+00   5.3369999999999995e-01   5.1365999999999996e+00   4.3350000000000000e-01   5.5810000000000004e-01   1.9020000000000001e-01
   1.0801000000000001e+00   5.7160000000000000e-01   3.4314000000000000e+00  -2.3870000000000000e-01  -3.7109999999999999e-01   5.2600000000000001e-02  -1.0653999999999999e+00   4.2249999999999999e-01   5.5719000000000003e+00   4.3350000000000000e-01   5.7730000000000004e-01   1.5479999999999999e-01
   6.6130000000000000e-01   1.5390000000000001e-01   3.5171000000000001e+00  -2.0050000000000001e-01  -3.3310000000000001e-01   7.8899999999999998e-02  -1.0653999999999999e+00   3.1130000000000002e-01   4.8754000000000000e+00   4.8159999999999997e-01   5.7730000000000004e-01   1.5040000000000001e-01
   8.1559999999999999e-01   3.7369999999999998e-01   3.2597999999999998e+00  -2.2910000000000000e-01  -3.1400000000000000e-01   6.1400000000000003e-02  -9.5440000000000003e-01   5.7809999999999995e-01   4.6142000000000003e+00   4.1420000000000001e-01   6.5429999999999999e-01   1.7249999999999999e-01
   9.9190000000000000e-01   3.2979999999999998e-01   4.0317999999999996e+00  -2.1959999999999999e-01  -3.7109999999999999e-01   4.8200000000000000e-02  -8.8780000000000003e-01   4.0020000000000000e-01   4.1788999999999996e+00   5.0090000000000001e-01   5.1959999999999995e-01   1.5040000000000001e-01
   7.0530000000000004e-01   3.5170000000000001e-01   3.5171000000000001e+00  -2.0050000000000001e-01  -4.0920000000000001e-01   9.6500000000000002e-02  -1.1096999999999999e+00   4.6689999999999998e-01   4.5270999999999999e+00   4.1420000000000001e-01   4.5219999999999999e-01   1.4160000000000000e-01
   9.6989999999999998e-01   3.0780000000000002e-01   3.1739999999999999e+00  -2.0999999999999999e-01  -3.6159999999999998e-01   7.8899999999999998e-02  -1.2873000000000001e+00   3.7800000000000000e-01   4.1788999999999996e+00   4.0460000000000002e-01   5.4849999999999999e-01   1.7690000000000000e-01
   7.9349999999999998e-01   1.9789999999999999e-01   3.9460999999999999e+00  -2.1959999999999999e-01  -3.6159999999999998e-01   5.7000000000000002e-02  -1.0653999999999999e+00   5.1139999999999997e-01   4.6142000000000003e+00   4.5269999999999999e-01   5.7730000000000004e-01   1.3270000000000001e-01
   9.2579999999999996e-01   5.4959999999999998e-01   3.6029000000000000e+00  -2.4820000000000000e-01  -3.8059999999999999e-01   1.3159999999999999e-01  -1.0431999999999999e+00   6.2260000000000004e-01   5.4847999999999999e+00   5.2020000000000000e-01   5.6769999999999998e-01   1.8579999999999999e-01
   8.3760000000000001e-01   3.9570000000000000e-01   4.3750000000000000e+00  -2.1959999999999999e-01  -2.9499999999999998e-01   6.5799999999999997e-02  -1.1762999999999999e+00   6.0040000000000004e-01   4.4401000000000002e+00   4.6239999999999998e-01   4.7149999999999997e-01   1.5040000000000001e-01
   8.1559999999999999e-01   3.0780000000000002e-01   4.0317999999999996e+00  -2.4820000000000000e-01  -4.0920000000000001e-01   8.3299999999999999e-02  -8.2120000000000004e-01   3.3350000000000002e-01   4.1788999999999996e+00   4.5269999999999999e-01   5.4849999999999999e-01   1.5920000000000001e-01
   9.6989999999999998e-01   4.8359999999999997e-01   3.4314000000000000e+00  -2.2910000000000000e-01  -3.9010000000000000e-01   8.7700000000000000e-02  -1.0209999999999999e+00   4.8920000000000002e-01   4.7012999999999998e+00   4.9130000000000001e-01   5.4849999999999999e-01   1.4599999999999999e-01
   9.6989999999999998e-01   3.5170000000000001e-01   3.1739999999999999e+00  -1.7190000000000000e-01  -3.8059999999999999e-01   7.0199999999999999e-02  -1.1540999999999999e+00   6.0040000000000004e-01   4.9623999999999997e+00   4.4309999999999999e-01   6.1580000000000001e-01   1.7249999999999999e-01
   8.8170000000000004e-01   6.8149999999999999e-01   3.6029000000000000e+00  -1.8140000000000001e-01  -3.2350000000000001e-01   8.7700000000000000e-02  -9.3220000000000003e-01   4.8920000000000002e-01   4.6142000000000003e+00   4.1420000000000001e-01   6.4470000000000005e-01   1.8140000000000001e-01
   8.3760000000000001e-01   3.0780000000000002e-01   3.6029000000000000e+00  -1.4319999999999999e-01  -2.7600000000000002e-01   4.3900000000000002e-02  -9.5440000000000003e-01   4.8920000000000002e-01   4.7882999999999996e+00   4.9130000000000001e-01   6.0619999999999996e-01   1.4599999999999999e-01
   8.8170000000000004e-01   3.5170000000000001e-01   4.2034000000000002e+00  -3.1509999999999999e-01  -3.0449999999999999e-01   4.3900000000000002e-02  -1.1096999999999999e+00   5.1139999999999997e-01   4.2659000000000002e+00   4.6239999999999998e-01   5.1959999999999995e-01   1.6810000000000000e-01
   7.7149999999999996e-01   4.1770000000000002e-01   3.8603000000000001e+00  -1.8140000000000001e-01  -2.9499999999999998e-01   7.0199999999999999e-02  -1.0209999999999999e+00   4.8920000000000002e-01   5.5719000000000003e+00   5.2980000000000005e-01   5.3879999999999995e-01   1.7249999999999999e-01
   8.3760000000000001e-01   5.2759999999999996e-01   3.8603000000000001e+00  -2.4820000000000000e-01  -3.1400000000000000e-01   1.2280000000000001e-01  -1.0875999999999999e+00   3.5580000000000001e-01   5.1365999999999996e+00   4.5269999999999999e-01   4.8110000000000003e-01   1.7690000000000000e-01
   7.2740000000000005e-01   6.8149999999999999e-01   2.8309000000000002e+00  -1.4319999999999999e-01  -3.3310000000000001e-01   6.1400000000000003e-02  -1.0653999999999999e+00   3.7800000000000000e-01   4.4401000000000002e+00   4.8159999999999997e-01   5.4849999999999999e-01   1.3270000000000001e-01
   8.5960000000000003e-01   2.8580000000000000e-01   3.8603000000000001e+00  -2.2910000000000000e-01  -3.7109999999999999e-01   7.8899999999999998e-02  -8.8780000000000003e-01   3.1130000000000002e-01   5.6589000000000000e+00   5.0090000000000001e-01   5.8689999999999998e-01   1.5920000000000001e-01
   1.0360000000000000e+00   3.2979999999999998e-01   3.6029000000000000e+00  -2.3870000000000000e-01  -4.3769999999999998e-01   7.0199999999999999e-02  -1.1096999999999999e+00   7.3380000000000001e-01   5.1365999999999996e+00   4.0460000000000002e-01   5.8689999999999998e-01   1.3270000000000001e-01
   8.1559999999999999e-01   1.3189999999999999e-01   3.9460999999999999e+00  -2.4820000000000000e-01  -3.8059999999999999e-01   7.4499999999999997e-02  -1.0209999999999999e+00   5.3369999999999995e-01   4.8754000000000000e+00   4.1420000000000001e-01   5.7730000000000004e-01   1.3710000000000000e-01
   7.9349999999999998e-01   3.0780000000000002e-01   3.0882000000000001e+00  -1.7190000000000000e-01  -3.5210000000000002e-01   8.7700000000000000e-02  -9.9880000000000002e-01   5.7809999999999995e-01   5.6589000000000000e+00   4.5269999999999999e-01   6.8320000000000003e-01   1.8579999999999999e-01
   8.5960000000000003e-01   5.4959999999999998e-01   3.7745000000000002e+00  -1.4319999999999999e-01  -3.7109999999999999e-01   8.3299999999999999e-02  -1.0653999999999999e+00   6.0040000000000004e-01   5.1365999999999996e+00   4.9130000000000001e-01   5.8689999999999998e-01   1.4160000000000000e-01
   8.3760000000000001e-01   4.8359999999999997e-01   3.4314000000000000e+00  -2.0050000000000001e-01  -4.3769999999999998e-01   8.3299999999999999e-02  -1.0209999999999999e+00   3.1130000000000002e-01   4.5270999999999999e+00   4.8159999999999997e-01   5.9660000000000002e-01   2.0790000000000000e-01
   7.7149999999999996e-01   3.9570000000000000e-01   3.8603000000000001e+00  -2.2910000000000000e-01  -3.6159999999999998e-01   1.0960000000000000e-01  -1.0653999999999999e+00   5.7809999999999995e-01   5.3106999999999998e+00   4.2380000000000001e-01   5.5810000000000004e-01   1.9020000000000001e-01
   9.2579999999999996e-01   5.4959999999999998e-01   3.4314000000000000e+00  -3.0549999999999999e-01  -4.3769999999999998e-01   8.7700000000000000e-02  -8.6560000000000004e-01   2.8910000000000002e-01   5.0495000000000001e+00   5.0090000000000001e-01   5.9660000000000002e-01   1.9020000000000001e-01
   8.8170000000000004e-01   4.3969999999999998e-01   3.6886999999999999e+00  -2.6729999999999998e-01  -3.8059999999999999e-01   9.6500000000000002e-02  -9.3220000000000003e-01   5.5589999999999995e-01   3.9177000000000000e+00   4.7199999999999998e-01   5.8689999999999998e-01   1.7690000000000000e-01
   9.4779999999999998e-01   1.7590000000000000e-01   3.3456000000000001e+00  -2.0999999999999999e-01  -3.7109999999999999e-01   7.0199999999999999e-02  -8.2120000000000004e-01   5.3369999999999995e-01   4.3529999999999998e+00   5.1049999999999995e-01   6.7349999999999999e-01   1.5040000000000001e-01
   1.0139000000000000e+00   5.0560000000000005e-01   3.6886999999999999e+00  -1.8140000000000001e-01  -2.8549999999999998e-01   5.7000000000000002e-02  -9.1000000000000003e-01   4.6689999999999998e-01   4.4401000000000002e+00   5.0090000000000001e-01   6.9279999999999997e-01   1.7690000000000000e-01
   8.8170000000000004e-01   6.1550000000000005e-01   3.9460999999999999e+00  -2.0999999999999999e-01  -3.2350000000000001e-01   1.0090000000000000e-01  -1.0875999999999999e+00   4.0020000000000000e-01   4.6142000000000003e+00   4.3350000000000000e-01   5.3879999999999995e-01   1.7690000000000000e-01
   8.3760000000000001e-01   4.3969999999999998e-01   3.6886999999999999e+00  -1.8140000000000001e-01  -2.9499999999999998e-01   1.5350000000000000e-01  -1.0653999999999999e+00   4.4469999999999998e-01   4.7012999999999998e+00   4.0460000000000002e-01   6.3510000000000000e-01   1.7690000000000000e-01
   7.7149999999999996e-01   3.5170000000000001e-01   2.7450999999999999e+00  -2.4820000000000000e-01  -3.1400000000000000e-01   6.5799999999999997e-02  -7.7680000000000005e-01   6.2260000000000004e-01   4.6142000000000003e+00   5.7799999999999996e-01   5.6769999999999998e-01   1.5479999999999999e-01
   7.0530000000000004e-01   2.8580000000000000e-01   3.8603000000000001e+00  -1.6230000000000000e-01  -2.9499999999999998e-01   7.0199999999999999e-02  -1.1096999999999999e+00   5.5589999999999995e-01   4.0918000000000001e+00   4.9130000000000001e-01   6.5429999999999999e-01   1.5040000000000001e-01
   8.3760000000000001e-01   4.3969999999999998e-01   3.1739999999999999e+00  -2.0999999999999999e-01  -4.2820000000000003e-01   6.5799999999999997e-02  -9.9880000000000002e-01   4.8920000000000002e-01   4.7012999999999998e+00   5.1049999999999995e-01   5.5810000000000004e-01   1.8579999999999999e-01
   1.0360000000000000e+00   3.0780000000000002e-01   3.4314000000000000e+00  -2.1959999999999999e-01  -3.5210000000000002e-01   1.1400000000000000e-01  -9.5440000000000003e-01   5.7809999999999995e-01   4.6142000000000003e+00   4.0460000000000002e-01   5.6769999999999998e-01   1.9020000000000001e-01
   9.4779999999999998e-01   3.5170000000000001e-01   3.6886999999999999e+00  -2.3870000000000000e-01  -4.6629999999999999e-01   5.7000000000000002e-02  -1.1096999999999999e+00   3.7800000000000000e-01   4.5270999999999999e+00   4.6239999999999998e-01   5.6769999999999998e-01   1.5479999999999999e-01
   7.9349999999999998e-01   3.0780000000000002e-01   3.5171000000000001e+00  -2.3870000000000000e-01  -3.7109999999999999e-01   1.4470000000000000e-01  -9.5440000000000003e-01   3.3350000000000002e-01   4.4401000000000002e+00   4.2380000000000001e-01   5.6769999999999998e-01   2.1229999999999999e-01
   7.4939999999999996e-01   2.8580000000000000e-01   3.8603000000000001e+00  -1.2410000000000000e-01  -4.0920000000000001e-01   1.1400000000000000e-01  -8.8780000000000003e-01   6.2260000000000004e-01   4.5270999999999999e+00   4.7199999999999998e-01   6.5429999999999999e-01   1.2390000000000000e-01
   1.0801000000000001e+00   4.3969999999999998e-01   4.1176000000000004e+00  -1.8140000000000001e-01  -2.5690000000000002e-01   5.7000000000000002e-02  -9.1000000000000003e-01   4.8920000000000002e-01   4.7012999999999998e+00   4.9130000000000001e-01   6.1580000000000001e-01   1.6370000000000001e-01
   8.8170000000000004e-01   4.1770000000000002e-01   3.6886999999999999e+00  -2.3870000000000000e-01  -3.4260000000000002e-01   6.5799999999999997e-02  -1.1762999999999999e+00   5.3369999999999995e-01   4.8754000000000000e+00   4.7199999999999998e-01   5.3879999999999995e-01   1.5040000000000001e-01
   8.3760000000000001e-01   3.7369999999999998e-01   3.8603000000000001e+00  -1.8140000000000001e-01  -3.8059999999999999e-01   1.3589999999999999e-01  -9.3220000000000003e-01   5.3369999999999995e-01   4.1788999999999996e+00   4.3350000000000000e-01   5.7730000000000004e-01   1.5479999999999999e-01
   6.3919999999999999e-01   3.2979999999999998e-01   3.6886999999999999e+00  -2.6729999999999998e-01  -3.6159999999999998e-01   1.0960000000000000e-01  -8.2120000000000004e-01   7.5600000000000001e-01   4.6142000000000003e+00   5.0090000000000001e-01   5.5810000000000004e-01   1.5040000000000001e-01
   7.4939999999999996e-01   5.9360000000000002e-01   3.4314000000000000e+00  -1.4319999999999999e-01  -3.8059999999999999e-01   1.2280000000000001e-01  -9.3220000000000003e-01   6.0040000000000004e-01   5.0495000000000001e+00   5.3939999999999999e-01   6.3510000000000000e-01   1.7249999999999999e-01
   7.2740000000000005e-01   2.8580000000000000e-01   3.2597999999999998e+00  -2.8639999999999999e-01  -4.1870000000000002e-01   6.5799999999999997e-02  -7.3240000000000005e-01   2.2239999999999999e-01   4.7882999999999996e+00   4.5269999999999999e-01   6.6390000000000005e-01   1.5040000000000001e-01
   9.0369999999999995e-01   4.8359999999999997e-01   3.1739999999999999e+00  -2.9599999999999999e-01  -4.1870000000000002e-01   1.0960000000000000e-01  -9.5440000000000003e-01   4.8920000000000002e-01   5.1365999999999996e+00   4.4309999999999999e-01   5.1959999999999995e-01   1.9910000000000000e-01
   1.0139000000000000e+00   3.5170000000000001e-01   3.5171000000000001e+00  -3.0549999999999999e-01  -3.8059999999999999e-01   7.8899999999999998e-02  -9.5440000000000003e-01   6.2260000000000004e-01   4.4401000000000002e+00   5.0090000000000001e-01   5.9660000000000002e-01   1.4599999999999999e-01
   9.4779999999999998e-01   4.8359999999999997e-01   3.6886999999999999e+00  -3.5330000000000000e-01  -3.3310000000000001e-01   1.0960000000000000e-01  -1.0431999999999999e+00   5.1139999999999997e-01   4.7882999999999996e+00   4.7199999999999998e-01   5.3879999999999995e-01   1.9020000000000001e-01
   7.2740000000000005e-01   3.9570000000000000e-01   3.6029000000000000e+00  -1.6230000000000000e-01  -3.5210000000000002e-01   1.0520000000000000e-01  -9.5440000000000003e-01   4.6689999999999998e-01   4.3529999999999998e+00   4.2380000000000001e-01   6.4470000000000005e-01   1.4599999999999999e-01
   8.5960000000000003e-01   3.5170000000000001e-01   3.7745000000000002e+00  -1.8140000000000001e-01  -2.9499999999999998e-01   1.7500000000000002e-02  -9.1000000000000003e-01   5.5589999999999995e-01   4.2659000000000002e+00   3.9489999999999997e-01   6.3510000000000000e-01   1.8579999999999999e-01
   8.3760000000000001e-01   1.9789999999999999e-01   3.9460999999999999e+00  -2.8639999999999999e-01  -3.8059999999999999e-01   8.7700000000000000e-02  -1.0653999999999999e+00   5.3369999999999995e-01   4.4401000000000002e+00   5.1049999999999995e-01   5.3879999999999995e-01   1.8579999999999999e-01
   9.0369999999999995e-01   3.9570000000000000e-01   4.2892000000000001e+00  -1.5279999999999999e-01  -3.4260000000000002e-01   1.1840000000000001e-01  -1.1318999999999999e+00   6.4480000000000004e-01   4.7882999999999996e+00   4.9130000000000001e-01   5.4849999999999999e-01   1.8140000000000001e-01
   7.7149999999999996e-01   2.8580000000000000e-01   3.6886999999999999e+00  -2.4820000000000000e-01  -3.3310000000000001e-01   1.0520000000000000e-01  -1.0209999999999999e+00   4.8920000000000002e-01   5.3977000000000004e+00   5.1049999999999995e-01   6.0619999999999996e-01   1.7249999999999999e-01
   7.0530000000000004e-01   4.3969999999999998e-01   3.9460999999999999e+00  -2.5779999999999997e-01  -2.8549999999999998e-01   1.0960000000000000e-01  -1.1540999999999999e+00   4.0020000000000000e-01   4.3529999999999998e+00   3.7569999999999998e-01   5.7730000000000004e-01   1.9020000000000001e-01
   1.0139000000000000e+00   3.2979999999999998e-01   3.6029000000000000e+00  -1.3370000000000001e-01  -3.6159999999999998e-01   8.7700000000000000e-02  -8.8780000000000003e-01   4.0020000000000000e-01   4.7882999999999996e+00   4.4309999999999999e-01   6.3510000000000000e-01   1.4599999999999999e-01
   7.4939999999999996e-01   5.2759999999999996e-01   3.4314000000000000e+00  -3.4370000000000001e-01  -3.9010000000000000e-01   1.1400000000000000e-01  -9.1000000000000003e-01   5.5589999999999995e-01   5.0495000000000001e+00   4.9130000000000001e-01   5.6769999999999998e-01   1.9020000000000001e-01
   9.0369999999999995e-01   2.4179999999999999e-01   4.1176000000000004e+00  -2.3870000000000000e-01  -3.9970000000000000e-01   6.1400000000000003e-02  -8.2120000000000004e-01   4.8920000000000002e-01   4.9623999999999997e+00   4.7199999999999998e-01   5.8689999999999998e-01   1.9020000000000001e-01
   8.5960000000000003e-01   3.9570000000000000e-01   3.0024000000000002e+00  -2.1959999999999999e-01  -3.9010000000000000e-01   3.9500000000000000e-02  -1.0209999999999999e+00   5.5589999999999995e-01   5.0495000000000001e+00   4.7199999999999998e-01   5.5810000000000004e-01   1.4160000000000000e-01
   9.0369999999999995e-01   2.6379999999999998e-01   5.1470000000000002e+00  -2.7689999999999998e-01  -2.7600000000000002e-01   5.7000000000000002e-02  -8.2120000000000004e-01   4.6689999999999998e-01   5.4847999999999999e+00   4.8159999999999997e-01   6.2539999999999996e-01   1.6370000000000001e-01
   1.0139000000000000e+00   2.8580000000000000e-01   3.0882000000000001e+00  -1.4319999999999999e-01  -3.9010000000000000e-01   1.2280000000000001e-01  -1.0875999999999999e+00   3.7800000000000000e-01   4.8754000000000000e+00   4.3350000000000000e-01   5.7730000000000004e-01   2.0349999999999999e-01
   6.8330000000000002e-01   3.0780000000000002e-01   3.6886999999999999e+00  -3.3420000000000000e-01  -3.4260000000000002e-01   1.0960000000000000e-01  -9.1000000000000003e-01   6.8930000000000002e-01   5.0495000000000001e+00   3.8529999999999998e-01   5.1000000000000001e-01   1.4160000000000000e-01
   8.3760000000000001e-01   2.6379999999999998e-01   3.5171000000000001e+00  -4.3919999999999998e-01  -2.6640000000000003e-01   7.8899999999999998e-02  -9.9880000000000002e-01   5.1139999999999997e-01   4.6142000000000003e+00   4.5269999999999999e-01   5.4849999999999999e-01   1.8579999999999999e-01
   7.7149999999999996e-01   1.9789999999999999e-01   3.2597999999999998e+00  -3.0549999999999999e-01  -3.4260000000000002e-01   4.3900000000000002e-02  -9.7660000000000002e-01   5.1139999999999997e-01   5.5719000000000003e+00   3.8529999999999998e-01   5.3879999999999995e-01   1.8579999999999999e-01
   8.8170000000000004e-01   3.2979999999999998e-01   3.6886999999999999e+00  -1.3370000000000001e-01  -3.5210000000000002e-01   5.7000000000000002e-02  -8.2120000000000004e-01   6.8930000000000002e-01   5.0495000000000001e+00   4.3350000000000000e-01   5.1959999999999995e-01   1.5479999999999999e-01
   8.3760000000000001e-01   4.1770000000000002e-01   3.4314000000000000e+00  -2.1959999999999999e-01  -3.5210000000000002e-01   9.2100000000000001e-02  -9.7660000000000002e-01   4.6689999999999998e-01   4.6142000000000003e+00   5.2980000000000005e-01   5.4849999999999999e-01   2.2120000000000001e-01
   7.4939999999999996e-01   5.4959999999999998e-01   3.4314000000000000e+00  -2.4820000000000000e-01  -4.3769999999999998e-01   9.2100000000000001e-02  -1.0653999999999999e+00   6.2260000000000004e-01   5.3106999999999998e+00   4.0460000000000002e-01   5.9660000000000002e-01   1.6370000000000001e-01
   8.8170000000000004e-01   3.2979999999999998e-01   3.8603000000000001e+00  -2.4820000000000000e-01  -3.4260000000000002e-01   7.0199999999999999e-02  -1.0209999999999999e+00   3.1130000000000002e-01   5.2236000000000002e+00   5.0090000000000001e-01   5.1959999999999995e-01   1.8579999999999999e-01
   9.2579999999999996e-01   3.0780000000000002e-01   3.0882000000000001e+00  -1.6230000000000000e-01  -3.6159999999999998e-01   8.3299999999999999e-02  -9.3220000000000003e-01   6.2260000000000004e-01   5.1365999999999996e+00   4.7199999999999998e-01   5.4849999999999999e-01   1.8140000000000001e-01
   1.1681999999999999e+00   3.7369999999999998e-01   4.2034000000000002e+00  -2.0050000000000001e-01  -4.3769999999999998e-01   7.0199999999999999e-02  -8.4340000000000004e-01   7.3380000000000001e-01   5.1365999999999996e+00   3.3710000000000001e-01   6.6390000000000005e-01   1.7249999999999999e-01
   1.0801000000000001e+00   4.8359999999999997e-01   3.4314000000000000e+00  -1.3370000000000001e-01  -3.4260000000000002e-01   1.3589999999999999e-01  -1.1096999999999999e+00   5.1139999999999997e-01   4.5270999999999999e+00   4.1420000000000001e-01   5.5810000000000004e-01   1.4160000000000000e-01
   8.5960000000000003e-01   2.1980000000000000e-01   3.7745000000000002e+00  -1.9089999999999999e-01  -3.9970000000000000e-01   1.0520000000000000e-01  -1.0209999999999999e+00   6.8930000000000002e-01   4.7882999999999996e+00   3.7569999999999998e-01   5.3879999999999995e-01   1.3710000000000000e-01
   7.0530000000000004e-01   3.9570000000000000e-01   3.2597999999999998e+00  -2.4820000000000000e-01  -3.5210000000000002e-01   4.8200000000000000e-02  -8.6560000000000004e-01   5.3369999999999995e-01   4.8754000000000000e+00   4.4309999999999999e-01   5.5810000000000004e-01   1.4160000000000000e-01
   8.5960000000000003e-01   2.4179999999999999e-01   3.5171000000000001e+00  -3.0549999999999999e-01  -3.8059999999999999e-01   9.6500000000000002e-02  -1.0875999999999999e+00   7.3380000000000001e-01   4.0918000000000001e+00   4.5269999999999999e-01   5.0029999999999997e-01   1.7690000000000000e-01
   8.8170000000000004e-01   4.8359999999999997e-01   3.9460999999999999e+00  -2.0999999999999999e-01  -2.7600000000000002e-01   1.4030000000000001e-01  -8.6560000000000004e-01   6.2260000000000004e-01   5.0495000000000001e+00   4.7199999999999998e-01   5.8689999999999998e-01   1.5479999999999999e-01
   7.0530000000000004e-01   3.9570000000000000e-01   4.0317999999999996e+00  -2.2910000000000000e-01  -2.6640000000000003e-01   1.0960000000000000e-01  -9.3220000000000003e-01   5.1139999999999997e-01   4.8754000000000000e+00   4.6239999999999998e-01   6.5429999999999999e-01   1.6810000000000000e-01
   9.0369999999999995e-01   3.5170000000000001e-01   3.8603000000000001e+00  -1.7190000000000000e-01  -3.9010000000000000e-01   1.1400000000000000e-01  -9.1000000000000003e-01   4.4469999999999998e-01   6.4424999999999999e+00   4.3350000000000000e-01   6.2539999999999996e-01   1.4599999999999999e-01
   7.4939999999999996e-01   6.3749999999999996e-01   3.4314000000000000e+00  -1.3370000000000001e-01  -3.1400000000000000e-01   1.0960000000000000e-01  -8.6560000000000004e-01   4.0020000000000000e-01   4.8754000000000000e+00   3.9489999999999997e-01   5.7730000000000004e-01   1.5040000000000001e-01
   7.9349999999999998e-01   5.0560000000000005e-01   3.1739999999999999e+00  -1.7190000000000000e-01  -3.9970000000000000e-01   1.1840000000000001e-01  -8.8780000000000003e-01   4.6689999999999998e-01   4.6142000000000003e+00   4.1420000000000001e-01   6.2539999999999996e-01   1.6810000000000000e-01
   9.4779999999999998e-01   2.1980000000000000e-01   4.0317999999999996e+00  -2.0050000000000001e-01  -3.3310000000000001e-01   9.6500000000000002e-02  -9.7660000000000002e-01   5.1139999999999997e-01   4.9623999999999997e+00   4.0460000000000002e-01   5.2920000000000000e-01   1.9020000000000001e-01
   8.1559999999999999e-01   4.8359999999999997e-01   3.3456000000000001e+00  -1.5279999999999999e-01  -3.7109999999999999e-01   1.4030000000000001e-01  -9.3220000000000003e-01   4.2249999999999999e-01   4.2659000000000002e+00   4.7199999999999998e-01   5.2920000000000000e-01   1.7249999999999999e-01
   8.3760000000000001e-01   1.3189999999999999e-01   3.5171000000000001e+00  -3.1509999999999999e-01  -3.5210000000000002e-01   1.1840000000000001e-01  -8.8780000000000003e-01   7.1150000000000002e-01   5.1365999999999996e+00   4.1420000000000001e-01   5.3879999999999995e-01   1.6370000000000001e-01
   8.1559999999999999e-01   4.3969999999999998e-01   3.9460999999999999e+00  -1.5279999999999999e-01  -3.7109999999999999e-01   9.2100000000000001e-02  -1.0875999999999999e+00   5.3369999999999995e-01   5.3106999999999998e+00   4.0460000000000002e-01   5.4849999999999999e-01   1.8140000000000001e-01
   8.5960000000000003e-01   2.1980000000000000e-01   4.1176000000000004e+00  -3.2460000000000000e-01  -3.8059999999999999e-01   4.8200000000000000e-02  -9.7660000000000002e-01   5.7809999999999995e-01   5.0495000000000001e+00   3.7569999999999998e-01   5.9660000000000002e-01   1.9020000000000001e-01
   7.2740000000000005e-01   4.8359999999999997e-01   3.7745000000000002e+00  -1.2410000000000000e-01  -4.6629999999999999e-01   1.3159999999999999e-01  -1.1096999999999999e+00   5.5589999999999995e-01   4.7012999999999998e+00   5.2020000000000000e-01   5.7730000000000004e-01   1.6810000000000000e-01
   7.9349999999999998e-01   4.6170000000000000e-01   3.7745000000000002e+00  -2.0050000000000001e-01  -2.9499999999999998e-01   1.0520000000000000e-01  -9.1000000000000003e-01   6.6710000000000003e-01   5.5719000000000003e+00   5.1049999999999995e-01   6.5429999999999999e-01   1.1940000000000001e-01
   7.4939999999999996e-01   2.6379999999999998e-01   3.1739999999999999e+00  -2.3870000000000000e-01  -3.0449999999999999e-01   1.0520000000000000e-01  -9.5440000000000003e-01   6.6710000000000003e-01   4.7882999999999996e+00   4.9130000000000001e-01   5.0029999999999997e-01   1.7690000000000000e-01
   7.9349999999999998e-01   3.2979999999999998e-01   4.3750000000000000e+00  -2.1959999999999999e-01  -2.9499999999999998e-01   8.3299999999999999e-02  -8.6560000000000004e-01   4.2249999999999999e-01   5.4847999999999999e+00   3.7569999999999998e-01   5.6769999999999998e-01   1.4599999999999999e-01
   8.5960000000000003e-01   5.2759999999999996e-01   2.8309000000000002e+00  -2.3870000000000000e-01  -3.5210000000000002e-01   7.4499999999999997e-02  -9.3220000000000003e-01   3.3350000000000002e-01   4.3529999999999998e+00   3.6599999999999999e-01   5.2920000000000000e-01   1.9910000000000000e-01
   9.0369999999999995e-01   3.2979999999999998e-01   4.1176000000000004e+00  -2.6729999999999998e-01  -3.3310000000000001e-01   9.6500000000000002e-02  -1.0209999999999999e+00   5.7809999999999995e-01   5.3106999999999998e+00   4.9130000000000001e-01   6.2539999999999996e-01   1.4160000000000000e-01
   6.8330000000000002e-01   6.1550000000000005e-01   3.5171000000000001e+00  -1.5279999999999999e-01  -3.2350000000000001e-01   6.5799999999999997e-02  -1.0431999999999999e+00   4.2249999999999999e-01   4.7882999999999996e+00   5.1049999999999995e-01   5.9660000000000002e-01   1.5479999999999999e-01
   8.1559999999999999e-01   3.2979999999999998e-01   3.0882000000000001e+00  -1.4319999999999999e-01  -2.9499999999999998e-01   1.0960000000000000e-01  -9.9880000000000002e-01   5.7809999999999995e-01   4.7882999999999996e+00   3.9489999999999997e-01   5.8689999999999998e-01   1.5040000000000001e-01
   9.6989999999999998e-01   2.4179999999999999e-01   3.3456000000000001e+00  -9.5500000000000002e-02  -3.6159999999999998e-01   1.3200000000000000e-02  -1.1762999999999999e+00   6.4480000000000004e-01   4.7882999999999996e+00   5.2020000000000000e-01   5.4849999999999999e-01   1.8140000000000001e-01
   8.3760000000000001e-01   3.9570000000000000e-01   2.9165999999999999e+00  -2.1959999999999999e-01  -4.5679999999999998e-01   9.6500000000000002e-02  -8.4340000000000004e-01   6.2260000000000004e-01   4.9623999999999997e+00   4.7199999999999998e-01   5.2920000000000000e-01   1.7690000000000000e-01
   7.4939999999999996e-01   5.9360000000000002e-01   3.6886999999999999e+00  -1.6230000000000000e-01  -3.2350000000000001e-01   1.1840000000000001e-01  -9.7660000000000002e-01   5.1139999999999997e-01   5.2236000000000002e+00   4.2380000000000001e-01   5.8689999999999998e-01   1.6810000000000000e-01
   9.2579999999999996e-01   3.5170000000000001e-01   3.3456000000000001e+00  -2.2910000000000000e-01  -2.5690000000000002e-01   1.3589999999999999e-01  -1.1762999999999999e+00   5.3369999999999995e-01   4.0918000000000001e+00   4.1420000000000001e-01   5.9660000000000002e-01   1.5920000000000001e-01
   8.5960000000000003e-01   4.1770000000000002e-01   4.6322999999999999e+00  -3.3420000000000000e-01  -2.9499999999999998e-01   9.2100000000000001e-02  -1.0431999999999999e+00   5.7809999999999995e-01   4.1788999999999996e+00   4.5269999999999999e-01   5.3879999999999995e-01   2.1229999999999999e-01
   7.4939999999999996e-01   1.5390000000000001e-01   4.2034000000000002e+00  -2.2910000000000000e-01  -4.0920000000000001e-01   6.5799999999999997e-02  -8.4340000000000004e-01   5.7809999999999995e-01   4.4401000000000002e+00   5.0090000000000001e-01   5.0029999999999997e-01   2.1679999999999999e-01
   8.5960000000000003e-01   4.1770000000000002e-01   3.4314000000000000e+00  -3.3420000000000000e-01  -3.9970000000000000e-01   7.4499999999999997e-02  -7.5460000000000005e-01   6.6710000000000003e-01   5.7460000000000004e+00   4.9130000000000001e-01   5.4849999999999999e-01   1.5479999999999999e-01
   6.3919999999999999e-01   5.0560000000000005e-01   3.2597999999999998e+00  -3.8199999999999998e-02  -3.3310000000000001e-01   7.8899999999999998e-02  -9.9880000000000002e-01   5.3369999999999995e-01   4.5270999999999999e+00   4.6239999999999998e-01   5.3879999999999995e-01   1.9460000000000000e-01
   1.0801000000000001e+00   2.4179999999999999e-01   3.6886999999999999e+00  -2.2910000000000000e-01  -3.5210000000000002e-01   6.5799999999999997e-02  -9.1000000000000003e-01   7.3380000000000001e-01   4.3529999999999998e+00   5.3939999999999999e-01   5.5810000000000004e-01   1.9910000000000000e-01
   9.9190000000000000e-01   3.2979999999999998e-01   3.5171000000000001e+00  -2.6729999999999998e-01  -4.1870000000000002e-01   1.0090000000000000e-01  -1.0209999999999999e+00   5.3369999999999995e-01   4.4401000000000002e+00   4.8159999999999997e-01   5.3879999999999995e-01   1.4160000000000000e-01
   9.6989999999999998e-01   3.5170000000000001e-01   3.2597999999999998e+00  -2.0050000000000001e-01  -3.9010000000000000e-01   4.8200000000000000e-02  -1.0209999999999999e+00   4.4469999999999998e-01   4.8754000000000000e+00   5.1049999999999995e-01   5.4849999999999999e-01   1.8140000000000001e-01
   9.6989999999999998e-01   4.1770000000000002e-01   3.2597999999999998e+00  -2.1959999999999999e-01  -4.0920000000000001e-01   8.3299999999999999e-02  -1.1318999999999999e+00   4.2249999999999999e-01   4.4401000000000002e+00   4.1420000000000001e-01   5.1000000000000001e-01   1.9460000000000000e-01
   8.5960000000000003e-01   3.9570000000000000e-01   2.9165999999999999e+00  -1.9089999999999999e-01  -4.3769999999999998e-01   7.4499999999999997e-02  -8.6560000000000004e-01   7.5600000000000001e-01   5.3106999999999998e+00   4.3350000000000000e-01   5.6769999999999998e-01   2.0790000000000000e-01
   9.2579999999999996e-01   2.6379999999999998e-01   3.0024000000000002e+00  -1.7190000000000000e-01  -3.9010000000000000e-01   1.0960000000000000e-01  -9.3220000000000003e-01   5.3369999999999995e-01   4.4401000000000002e+00   4.9130000000000001e-01   5.4849999999999999e-01   1.6370000000000001e-01
   7.2740000000000005e-01   3.0780000000000002e-01   3.5171000000000001e+00  -2.2910000000000000e-01  -3.5210000000000002e-01   7.4499999999999997e-02  -1.1318999999999999e+00   6.4480000000000004e-01   5.0495000000000001e+00   4.4309999999999999e-01   5.2920000000000000e-01   1.6810000000000000e-01
   8.3760000000000001e-01   3.5170000000000001e-01   2.8309000000000002e+00  -1.1459999999999999e-01  -3.6159999999999998e-01   3.0700000000000002e-02  -9.3220000000000003e-01   5.3369999999999995e-01   4.5270999999999999e+00   4.6239999999999998e-01   5.4849999999999999e-01   2.1679999999999999e-01
   7.2740000000000005e-01   3.5170000000000001e-01   3.6886999999999999e+00  -2.2910000000000000e-01  -2.8549999999999998e-01   8.3299999999999999e-02  -1.0209999999999999e+00   6.0040000000000004e-01   4.2659000000000002e+00   4.7199999999999998e-01   5.3879999999999995e-01   1.9910000000000000e-01
   8.3760000000000001e-01   1.9789999999999999e-01   2.9165999999999999e+00  -1.3370000000000001e-01  -3.3310000000000001e-01   8.7700000000000000e-02  -1.0431999999999999e+00   4.8920000000000002e-01   4.7882999999999996e+00   3.9489999999999997e-01   5.5810000000000004e-01   1.5920000000000001e-01
   1.0360000000000000e+00   3.5170000000000001e-01   3.0024000000000002e+00  -2.0050000000000001e-01  -3.1400000000000000e-01   4.3900000000000002e-02  -1.0431999999999999e+00   6.4480000000000004e-01   4.4401000000000002e+00   4.9130000000000001e-01   5.9660000000000002e-01   2.1679999999999999e-01
   7.4939999999999996e-01   3.5170000000000001e-01   3.9460999999999999e+00  -2.7689999999999998e-01  -4.2820000000000003e-01   1.0520000000000000e-01  -8.8780000000000003e-01   6.2260000000000004e-01   3.9177000000000000e+00   4.7199999999999998e-01   5.6769999999999998e-01   1.5920000000000001e-01
   8.1559999999999999e-01   3.5170000000000001e-01   3.1739999999999999e+00  -3.2460000000000000e-01  -3.4260000000000002e-01   7.8899999999999998e-02  -6.4370000000000005e-01   4.6689999999999998e-01   4.1788999999999996e+00   4.2380000000000001e-01   5.0029999999999997e-01   1.5479999999999999e-01
   7.9349999999999998e-01   3.9570000000000000e-01   3.8603000000000001e+00  -2.1959999999999999e-01  -4.1870000000000002e-01   1.4910000000000001e-01  -9.3220000000000003e-01   4.0020000000000000e-01   4.7882999999999996e+00   5.0090000000000001e-01   5.9660000000000002e-01   1.3710000000000000e-01
   9.0369999999999995e-01   2.8580000000000000e-01   3.3456000000000001e+00  -1.7190000000000000e-01  -3.3310000000000001e-01   1.0960000000000000e-01  -9.9880000000000002e-01   4.8920000000000002e-01   5.5719000000000003e+00   4.6239999999999998e-01   5.9660000000000002e-01   1.4160000000000000e-01
   8.3760000000000001e-01   5.2759999999999996e-01   3.4314000000000000e+00  -1.5279999999999999e-01  -3.6159999999999998e-01   1.0090000000000000e-01  -1.0431999999999999e+00   6.0040000000000004e-01   4.5270999999999999e+00   4.6239999999999998e-01   5.5810000000000004e-01   1.8140000000000001e-01
   9.6989999999999998e-01   5.0560000000000005e-01   3.8603000000000001e+00  -2.3870000000000000e-01  -3.7109999999999999e-01   5.2600000000000001e-02  -9.3220000000000003e-01   4.2249999999999999e-01   4.1788999999999996e+00   4.7199999999999998e-01   6.2539999999999996e-01   1.8579999999999999e-01
   6.3919999999999999e-01   5.9360000000000002e-01   2.9165999999999999e+00  -2.5779999999999997e-01  -3.0449999999999999e-01   1.0520000000000000e-01  -1.1096999999999999e+00   5.3369999999999995e-01   4.8754000000000000e+00   4.1420000000000001e-01   6.1580000000000001e-01   1.8140000000000001e-01
   8.5960000000000003e-01   2.6379999999999998e-01   4.0317999999999996e+00  -2.8639999999999999e-01  -4.4719999999999999e-01   1.1840000000000001e-01  -1.0875999999999999e+00   4.6689999999999998e-01   4.7882999999999996e+00   5.0090000000000001e-01   5.5810000000000004e-01   1.4599999999999999e-01
   7.7149999999999996e-01   5.7160000000000000e-01   3.1739999999999999e+00  -2.1959999999999999e-01  -4.1870000000000002e-01   8.7700000000000000e-02  -7.5460000000000005e-01   5.1139999999999997e-01   5.3106999999999998e+00   4.7199999999999998e-01   4.9070000000000003e-01   2.3890000000000000e-01
   7.7149999999999996e-01   6.3749999999999996e-01   2.4876999999999998e+00  -2.2910000000000000e-01  -3.9010000000000000e-01   1.5350000000000000e-01  -9.5440000000000003e-01   6.4480000000000004e-01   5.3106999999999998e+00   4.7199999999999998e-01   5.6769999999999998e-01   1.6810000000000000e-01
   9.2579999999999996e-01   3.0780000000000002e-01   3.3456000000000001e+00  -2.1959999999999999e-01  -4.4719999999999999e-01   1.4030000000000001e-01  -1.0653999999999999e+00   5.3369999999999995e-01   5.0495000000000001e+00   4.2380000000000001e-01   5.3879999999999995e-01   1.8579999999999999e-01
   9.2579999999999996e-01   2.8580000000000000e-01   3.4314000000000000e+00  -2.5779999999999997e-01  -2.8549999999999998e-01   6.5799999999999997e-02  -9.3220000000000003e-01   7.3380000000000001e-01   4.1788999999999996e+00   4.2380000000000001e-01   5.3879999999999995e-01   1.9020000000000001e-01
   7.9349999999999998e-01   4.3969999999999998e-01   3.2597999999999998e+00  -2.4820000000000000e-01  -3.9010000000000000e-01   6.1400000000000003e-02  -9.7660000000000002e-01   5.5589999999999995e-01   5.0495000000000001e+00   4.8159999999999997e-01   5.1000000000000001e-01   1.8140000000000001e-01
   1.1241000000000001e+00   3.0780000000000002e-01   3.7745000000000002e+00  -2.3870000000000000e-01  -3.4260000000000002e-01   1.1840000000000001e-01  -9.7660000000000002e-01   4.0020000000000000e-01   4.2659000000000002e+00   3.7569999999999998e-01   5.4849999999999999e-01   1.7249999999999999e-01
   7.0530000000000004e-01   5.4959999999999998e-01   4.2034000000000002e+00  -1.9089999999999999e-01  -4.0920000000000001e-01   1.0520000000000000e-01  -9.1000000000000003e-01   3.5580000000000001e-01   5.2236000000000002e+00   3.9489999999999997e-01   6.4470000000000005e-01   1.6370000000000001e-01
   1.0580000000000001e+00   3.5170000000000001e-01   3.6029000000000000e+00  -2.7689999999999998e-01  -3.2350000000000001e-01   1.4910000000000001e-01  -1.0653999999999999e+00   6.4480000000000004e-01   5.0495000000000001e+00   4.2380000000000001e-01   6.2539999999999996e-01   1.8579999999999999e-01
   6.3919999999999999e-01   4.3969999999999998e-01   3.8603000000000001e+00  -2.5779999999999997e-01  -2.6640000000000003e-01   8.3299999999999999e-02  -8.2120000000000004e-01   5.7809999999999995e-01   4.7882999999999996e+00   4.0460000000000002e-01   5.3879999999999995e-01   1.5920000000000001e-01
   9.6989999999999998e-01   2.8580000000000000e-01   3.8603000000000001e+00  -2.4820000000000000e-01  -3.9010000000000000e-01   8.3299999999999999e-02  -1.0209999999999999e+00   3.1130000000000002e-01   5.3977000000000004e+00   4.0460000000000002e-01   5.1000000000000001e-01   1.7690000000000000e-01
   6.6130000000000000e-01   4.3969999999999998e-01   2.7450999999999999e+00  -2.0050000000000001e-01  -3.5210000000000002e-01   1.0960000000000000e-01  -9.9880000000000002e-01   4.8920000000000002e-01   5.2236000000000002e+00   5.0090000000000001e-01   5.6769999999999998e-01   2.0790000000000000e-01
   8.8170000000000004e-01   4.3999999999999997e-02   4.0317999999999996e+00  -2.0050000000000001e-01  -2.5690000000000002e-01   7.8899999999999998e-02  -1.0431999999999999e+00   7.1150000000000002e-01   4.8754000000000000e+00   4.8159999999999997e-01   7.1199999999999997e-01   1.7249999999999999e-01
   7.7149999999999996e-01   3.0780000000000002e-01   3.9460999999999999e+00  -1.8140000000000001e-01  -3.6159999999999998e-01   1.2720000000000001e-01  -9.9880000000000002e-01   4.4469999999999998e-01   4.6142000000000003e+00   4.5269999999999999e-01   6.5429999999999999e-01   1.9460000000000000e-01
   8.5960000000000003e-01   1.7590000000000000e-01   4.2034000000000002e+00  -2.1959999999999999e-01  -3.9010000000000000e-01   1.4470000000000000e-01  -9.9880000000000002e-01   7.1150000000000002e-01   4.9623999999999997e+00   4.3350000000000000e-01   6.4470000000000005e-01   1.9020000000000001e-01
   8.1559999999999999e-01   2.6379999999999998e-01   4.1176000000000004e+00  -1.7190000000000000e-01  -4.0920000000000001e-01   8.3299999999999999e-02  -8.2120000000000004e-01   5.5589999999999995e-01   4.1788999999999996e+00   5.0090000000000001e-01   5.9660000000000002e-01   1.3270000000000001e-01
   8.5960000000000003e-01   3.5170000000000001e-01   3.3456000000000001e+00  -1.7190000000000000e-01  -3.5210000000000002e-01   8.7700000000000000e-02  -9.3220000000000003e-01   5.1139999999999997e-01   4.7012999999999998e+00   4.5269999999999999e-01   5.8689999999999998e-01   2.2120000000000001e-01
   8.1559999999999999e-01   4.3969999999999998e-01   3.4314000000000000e+00  -1.9089999999999999e-01  -3.3310000000000001e-01   1.2280000000000001e-01  -1.1984999999999999e+00   4.0020000000000000e-01   5.0495000000000001e+00   4.6239999999999998e-01   5.8689999999999998e-01   1.5040000000000001e-01
   6.8330000000000002e-01   3.2979999999999998e-01   3.6886999999999999e+00  -3.1509999999999999e-01  -3.0449999999999999e-01   1.0960000000000000e-01  -1.1318999999999999e+00   4.6689999999999998e-01   5.2236000000000002e+00   3.9489999999999997e-01   5.6769999999999998e-01   2.0790000000000000e-01
   8.8170000000000004e-01   4.8359999999999997e-01   3.9460999999999999e+00  -2.0999999999999999e-01  -3.6159999999999998e-01   9.6500000000000002e-02  -8.8780000000000003e-01   6.6710000000000003e-01   4.0048000000000004e+00   5.2020000000000000e-01   5.7730000000000004e-01   1.6370000000000001e-01
   7.9349999999999998e-01   3.9570000000000000e-01   3.0882000000000001e+00  -2.5779999999999997e-01  -3.8059999999999999e-01   8.3299999999999999e-02  -1.2206999999999999e+00   3.7800000000000000e-01   4.4401000000000002e+00   4.4309999999999999e-01   5.1959999999999995e-01   1.5920000000000001e-01
   6.3919999999999999e-01   2.8580000000000000e-01   3.6029000000000000e+00  -2.5779999999999997e-01  -3.6159999999999998e-01   1.0090000000000000e-01  -9.5440000000000003e-01   5.3369999999999995e-01   5.3106999999999998e+00   4.7199999999999998e-01   5.2920000000000000e-01   1.6370000000000001e-01
   8.5960000000000003e-01   2.4179999999999999e-01   4.0317999999999996e+00  -1.1459999999999999e-01  -2.5690000000000002e-01   8.7700000000000000e-02  -1.0209999999999999e+00   5.5589999999999995e-01   5.4847999999999999e+00   5.1049999999999995e-01   4.9070000000000003e-01   1.9910000000000000e-01
   9.9190000000000000e-01   1.3189999999999999e-01   3.8603000000000001e+00  -2.6729999999999998e-01  -3.9970000000000000e-01   8.3299999999999999e-02  -1.0209999999999999e+00   5.5589999999999995e-01   4.9623999999999997e+00   4.0460000000000002e-01   5.5810000000000004e-01   1.6810000000000000e-01
   8.1559999999999999e-01   2.6379999999999998e-01   4.2892000000000001e+00  -7.6399999999999996e-02  -3.6159999999999998e-01   4.8200000000000000e-02  -9.1000000000000003e-01   6.4480000000000004e-01   4.9623999999999997e+00   4.2380000000000001e-01   5.1000000000000001e-01   1.6810000000000000e-01
   7.4939999999999996e-01   5.7160000000000000e-01   3.9460999999999999e+00  -2.0999999999999999e-01  -4.1870000000000002e-01   8.7700000000000000e-02  -8.6560000000000004e-01   3.7800000000000000e-01   4.7882999999999996e+00   4.7199999999999998e-01   5.4849999999999999e-01   1.8140000000000001e-01
   8.1559999999999999e-01   3.2979999999999998e-01   4.2892000000000001e+00  -3.6280000000000001e-01  -3.2350000000000001e-01   1.0960000000000000e-01  -1.1096999999999999e+00   6.2260000000000004e-01   4.8754000000000000e+00   4.0460000000000002e-01   5.5810000000000004e-01   1.7249999999999999e-01
   9.6989999999999998e-01   2.6379999999999998e-01   3.5171000000000001e+00  -2.5779999999999997e-01  -4.0920000000000001e-01   1.0090000000000000e-01  -9.7660000000000002e-01   5.3369999999999995e-01   4.2659000000000002e+00   4.5269999999999999e-01   4.7149999999999997e-01   1.9910000000000000e-01
   7.0530000000000004e-01   1.5390000000000001e-01   3.1739999999999999e+00  -2.5779999999999997e-01  -4.5679999999999998e-01   9.6500000000000002e-02  -1.0431999999999999e+00   6.4480000000000004e-01   5.2236000000000002e+00   4.8159999999999997e-01   5.1000000000000001e-01   1.9910000000000000e-01
   6.3919999999999999e-01   5.0560000000000005e-01   3.0882000000000001e+00  -2.6729999999999998e-01  -3.1400000000000000e-01   1.1400000000000000e-01  -1.0875999999999999e+00   5.7809999999999995e-01   4.2659000000000002e+00   4.4309999999999999e-01   5.4849999999999999e-01   2.1229999999999999e-01
   7.2740000000000005e-01   2.6379999999999998e-01   3.6886999999999999e+00  -1.9089999999999999e-01  -3.2350000000000001e-01   5.7000000000000002e-02  -8.8780000000000003e-01   4.0020000000000000e-01   4.0048000000000004e+00   4.0460000000000002e-01   5.9660000000000002e-01   1.9020000000000001e-01
   8.8170000000000004e-01   5.4959999999999998e-01   3.2597999999999998e+00  -2.4820000000000000e-01  -3.8059999999999999e-01   1.0090000000000000e-01  -1.0653999999999999e+00   8.2269999999999999e-01   4.5270999999999999e+00   5.1049999999999995e-01   5.2920000000000000e-01   1.7690000000000000e-01
   8.1559999999999999e-01   3.9570000000000000e-01   3.4314000000000000e+00  -2.2910000000000000e-01  -3.6159999999999998e-01   1.0960000000000000e-01  -9.9880000000000002e-01   4.6689999999999998e-01   5.2236000000000002e+00   4.5269999999999999e-01   6.0619999999999996e-01   1.9460000000000000e-01
   8.5960000000000003e-01   2.8580000000000000e-01   4.1176000000000004e+00  -2.0999999999999999e-01  -4.1870000000000002e-01   1.0090000000000000e-01  -1.0209999999999999e+00   5.3369999999999995e-01   4.8754000000000000e+00   4.8159999999999997e-01   5.4849999999999999e-01   1.7249999999999999e-01
   8.3760000000000001e-01   3.2979999999999998e-01   3.6029000000000000e+00  -2.9599999999999999e-01  -3.9970000000000000e-01   1.0960000000000000e-01  -1.0209999999999999e+00   7.5600000000000001e-01   4.6142000000000003e+00   4.6239999999999998e-01   5.4849999999999999e-01   1.8579999999999999e-01
   8.1559999999999999e-01   3.0780000000000002e-01   3.5171000000000001e+00  -2.5779999999999997e-01  -4.3769999999999998e-01   1.2280000000000001e-01  -1.1318999999999999e+00   6.6710000000000003e-01   4.7882999999999996e+00   4.3350000000000000e-01   5.3879999999999995e-01   1.4160000000000000e-01
   6.8330000000000002e-01   1.0990000000000000e-01   4.7180999999999997e+00  -2.4820000000000000e-01  -2.9499999999999998e-01   9.6500000000000002e-02  -8.6560000000000004e-01   4.8920000000000002e-01   5.4847999999999999e+00   5.2980000000000005e-01   5.3879999999999995e-01   1.8579999999999999e-01
   9.6989999999999998e-01   2.1999999999999999e-02   4.0317999999999996e+00  -2.6729999999999998e-01  -3.2350000000000001e-01   4.8200000000000000e-02  -1.1096999999999999e+00   5.3369999999999995e-01   5.3977000000000004e+00   4.1420000000000001e-01   4.9070000000000003e-01   1.5040000000000001e-01
   8.8170000000000004e-01   2.4179999999999999e-01   3.1739999999999999e+00  -2.8639999999999999e-01  -3.3310000000000001e-01   1.2720000000000001e-01  -8.6560000000000004e-01   6.2260000000000004e-01   5.2236000000000002e+00   4.3350000000000000e-01   5.9660000000000002e-01   1.9460000000000000e-01
   7.0530000000000004e-01   6.5949999999999998e-01   3.4314000000000000e+00  -2.0050000000000001e-01  -4.0920000000000001e-01   1.2280000000000001e-01  -1.2428999999999999e+00   5.7809999999999995e-01   5.2236000000000002e+00   4.3350000000000000e-01   5.0029999999999997e-01   1.8140000000000001e-01
   7.2740000000000005e-01   2.8580000000000000e-01   3.9460999999999999e+00  -2.1959999999999999e-01  -4.5679999999999998e-01   9.2100000000000001e-02  -7.7680000000000005e-01   5.5589999999999995e-01   4.7012999999999998e+00   4.8159999999999997e-01   5.6769999999999998e-01   1.6810000000000000e-01
   8.1559999999999999e-01   1.5390000000000001e-01   3.3456000000000001e+00  -2.5779999999999997e-01  -3.3310000000000001e-01   3.9500000000000000e-02  -1.0431999999999999e+00   5.3369999999999995e-01   4.7882999999999996e+00   4.2380000000000001e-01   5.0029999999999997e-01   1.4599999999999999e-01
   9.2579999999999996e-01   4.3969999999999998e-01   3.6886999999999999e+00  -2.5779999999999997e-01  -4.2820000000000003e-01   1.1400000000000000e-01  -8.6560000000000004e-01   4.8920000000000002e-01   4.9623999999999997e+00   5.2020000000000000e-01   5.1959999999999995e-01   1.5040000000000001e-01
   7.7149999999999996e-01   2.1980000000000000e-01   3.3456000000000001e+00  -3.1509999999999999e-01  -3.6159999999999998e-01   1.0960000000000000e-01  -9.7660000000000002e-01   6.2260000000000004e-01   4.7012999999999998e+00   4.6239999999999998e-01   5.1000000000000001e-01   1.9020000000000001e-01
   8.1559999999999999e-01   1.9789999999999999e-01   2.2303999999999999e+00  -1.7190000000000000e-01  -4.2820000000000003e-01   1.1400000000000000e-01  -9.5440000000000003e-01   6.2260000000000004e-01   4.2659000000000002e+00   5.1049999999999995e-01   6.2539999999999996e-01   1.5920000000000001e-01
   6.3919999999999999e-01   4.8359999999999997e-01   3.6029000000000000e+00  -2.7689999999999998e-01  -3.5210000000000002e-01   1.3589999999999999e-01  -9.3220000000000003e-01   7.5600000000000001e-01   5.3106999999999998e+00   4.7199999999999998e-01   5.5810000000000004e-01   2.0349999999999999e-01
   7.9349999999999998e-01   3.2979999999999998e-01   3.1739999999999999e+00  -1.4319999999999999e-01  -3.2350000000000001e-01   8.3299999999999999e-02  -9.9880000000000002e-01   6.8930000000000002e-01   4.5270999999999999e+00   5.0090000000000001e-01   6.7349999999999999e-01   1.5040000000000001e-01
   9.6989999999999998e-01   1.3189999999999999e-01   3.3456000000000001e+00  -1.6230000000000000e-01  -3.6159999999999998e-01   8.7700000000000000e-02  -8.8780000000000003e-01   7.1150000000000002e-01   4.9623999999999997e+00   4.5269999999999999e-01   6.0619999999999996e-01   1.5479999999999999e-01
   8.8170000000000004e-01   4.6170000000000000e-01   3.3456000000000001e+00  -2.4820000000000000e-01  -4.0920000000000001e-01   1.0520000000000000e-01  -9.5440000000000003e-01   4.0020000000000000e-01   4.6142000000000003e+00   4.1420000000000001e-01   5.1959999999999995e-01   1.5040000000000001e-01
   9.0369999999999995e-01   4.1770000000000002e-01   3.9460999999999999e+00  -3.2460000000000000e-01  -4.7580000000000000e-01   1.2280000000000001e-01  -8.8780000000000003e-01   5.3369999999999995e-01   4.3529999999999998e+00   4.5269999999999999e-01   5.1000000000000001e-01   1.9020000000000001e-01
   7.4939999999999996e-01   3.5170000000000001e-01   3.2597999999999998e+00  -2.6729999999999998e-01  -3.9970000000000000e-01   7.4499999999999997e-02  -8.2120000000000004e-01   6.0040000000000004e-01   5.2236000000000002e+00   3.7569999999999998e-01   6.0619999999999996e-01   1.5479999999999999e-01
   7.4939999999999996e-01   2.4179999999999999e-01   3.3456000000000001e+00  -1.9089999999999999e-01  -2.8549999999999998e-01   6.1400000000000003e-02  -7.3240000000000005e-01   4.8920000000000002e-01   5.1365999999999996e+00   4.2380000000000001e-01   5.5810000000000004e-01   1.8140000000000001e-01
   6.8330000000000002e-01   2.6379999999999998e-01   3.3456000000000001e+00  -2.0999999999999999e-01  -3.1400000000000000e-01   7.0199999999999999e-02  -1.0431999999999999e+00   5.3369999999999995e-01   4.8754000000000000e+00   4.8159999999999997e-01   5.9660000000000002e-01   1.6810000000000000e-01
   8.5960000000000003e-01   2.1980000000000000e-01   3.6029000000000000e+00  -3.1509999999999999e-01  -4.4719999999999999e-01   1.1840000000000001e-01  -8.2120000000000004e-01   7.1150000000000002e-01   4.7012999999999998e+00   5.1049999999999995e-01   6.3510000000000000e-01   1.7249999999999999e-01
   9.4779999999999998e-01   3.7369999999999998e-01   3.4314000000000000e+00  -1.9089999999999999e-01  -3.4260000000000002e-01   1.2280000000000001e-01  -9.7660000000000002e-01   6.2260000000000004e-01   4.9623999999999997e+00   4.7199999999999998e-01   5.3879999999999995e-01   2.2120000000000001e-01
   6.3919999999999999e-01   1.7590000000000000e-01   3.5171000000000001e+00  -2.0999999999999999e-01  -3.6159999999999998e-01   1.2280000000000001e-01  -1.0209999999999999e+00   4.8920000000000002e-01   4.6142000000000003e+00   4.9130000000000001e-01   4.7149999999999997e-01   1.9020000000000001e-01
   9.6989999999999998e-01   4.6170000000000000e-01   3.6029000000000000e+00  -2.3870000000000000e-01  -3.4260000000000002e-01   1.0960000000000000e-01  -7.9900000000000004e-01   6.6710000000000003e-01   4.7012999999999998e+00   4.9130000000000001e-01   6.4470000000000005e-01   1.8140000000000001e-01
   7.0530000000000004e-01   2.6379999999999998e-01   2.7450999999999999e+00  -2.0050000000000001e-01  -4.1870000000000002e-01   7.8899999999999998e-02  -8.6560000000000004e-01   4.0020000000000000e-01   5.5719000000000003e+00   4.0460000000000002e-01   6.0619999999999996e-01   1.7249999999999999e-01
   9.6989999999999998e-01   3.0780000000000002e-01   4.3750000000000000e+00  -3.3420000000000000e-01  -4.3769999999999998e-01   1.0090000000000000e-01  -1.0875999999999999e+00   5.1139999999999997e-01   5.0495000000000001e+00   4.5269999999999999e-01   5.5810000000000004e-01   2.1679999999999999e-01
   6.6130000000000000e-01   4.1770000000000002e-01   3.6029000000000000e+00  -2.9599999999999999e-01  -3.0449999999999999e-01   1.2720000000000001e-01  -9.9880000000000002e-01   7.5600000000000001e-01   4.7012999999999998e+00   4.0460000000000002e-01   4.8110000000000003e-01   2.3890000000000000e-01
   7.4939999999999996e-01   1.7590000000000000e-01   3.5171000000000001e+00  -2.5779999999999997e-01  -4.4719999999999999e-01   1.3159999999999999e-01  -1.0431999999999999e+00   5.7809999999999995e-01   4.1788999999999996e+00   4.9130000000000001e-01   5.6769999999999998e-01   1.8579999999999999e-01
   9.0369999999999995e-01   3.9570000000000000e-01   3.4314000000000000e+00  -2.4820000000000000e-01  -3.5210000000000002e-01   1.0960000000000000e-01  -8.6560000000000004e-01   6.2260000000000004e-01   5.3106999999999998e+00   5.0090000000000001e-01   5.9660000000000002e-01   1.8579999999999999e-01
   6.6130000000000000e-01   3.7369999999999998e-01   3.4314000000000000e+00  -1.7190000000000000e-01  -3.3310000000000001e-01   9.6500000000000002e-02  -9.9880000000000002e-01   5.3369999999999995e-01   4.9623999999999997e+00   5.1049999999999995e-01   5.9660000000000002e-01   1.6810000000000000e-01
   7.7149999999999996e-01   2.6379999999999998e-01   4.0317999999999996e+00  -3.3420000000000000e-01  -3.7109999999999999e-01   1.2720000000000001e-01  -1.1096999999999999e+00   6.0040000000000004e-01   5.2236000000000002e+00   5.0090000000000001e-01   5.5810000000000004e-01   1.9020000000000001e-01
   7.7149999999999996e-01   3.7369999999999998e-01   3.5171000000000001e+00  -2.1959999999999999e-01  -3.7109999999999999e-01   9.6500000000000002e-02  -7.5460000000000005e-01   6.0040000000000004e-01   5.2236000000000002e+00   5.0090000000000001e-01   5.2920000000000000e-01   2.3000000000000001e-01
   7.2740000000000005e-01   1.5390000000000001e-01   3.1739999999999999e+00  -2.2910000000000000e-01  -3.9970000000000000e-01   1.6230000000000000e-01  -1.0431999999999999e+00   5.7809999999999995e-01   5.2236000000000002e+00   4.1420000000000001e-01   5.2920000000000000e-01   2.0790000000000000e-01
   8.3760000000000001e-01   3.2979999999999998e-01   3.5171000000000001e+00  -2.0999999999999999e-01  -3.8059999999999999e-01   1.0520000000000000e-01  -9.7660000000000002e-01   7.1150000000000002e-01   5.2236000000000002e+00   3.6599999999999999e-01   5.6769999999999998e-01   1.9460000000000000e-01
   7.2740000000000005e-01   2.6379999999999998e-01   3.4314000000000000e+00  -2.1959999999999999e-01  -3.1400000000000000e-01   1.2280000000000001e-01  -8.4340000000000004e-01   6.6710000000000003e-01   4.6142000000000003e+00   4.3350000000000000e-01   5.9660000000000002e-01   1.8140000000000001e-01
   6.8330000000000002e-01   3.5170000000000001e-01   4.3750000000000000e+00  -2.1959999999999999e-01  -4.1870000000000002e-01   1.5790000000000001e-01  -1.2428999999999999e+00   6.8930000000000002e-01   4.8754000000000000e+00   4.3350000000000000e-01   5.4849999999999999e-01   2.3000000000000001e-01
   8.3760000000000001e-01   1.3189999999999999e-01   3.3456000000000001e+00  -3.0549999999999999e-01  -3.8059999999999999e-01   3.9500000000000000e-02  -1.0209999999999999e+00   6.8930000000000002e-01   4.6142000000000003e+00   5.0090000000000001e-01   5.1000000000000001e-01   1.5479999999999999e-01
   9.0369999999999995e-01   4.6170000000000000e-01   3.6029000000000000e+00  -2.3870000000000000e-01  -2.9499999999999998e-01   9.6500000000000002e-02  -9.7660000000000002e-01   7.5600000000000001e-01   4.2659000000000002e+00   4.7199999999999998e-01   5.2920000000000000e-01   2.2559999999999999e-01
   6.3919999999999999e-01   2.1980000000000000e-01   3.4314000000000000e+00  -2.4820000000000000e-01  -3.9970000000000000e-01   1.1840000000000001e-01  -1.0209999999999999e+00   6.2260000000000004e-01   4.7882999999999996e+00   4.7199999999999998e-01   5.7730000000000004e-01   2.1229999999999999e-01
   7.9349999999999998e-01   3.2979999999999998e-01   3.7745000000000002e+00  -1.2410000000000000e-01  -3.0449999999999999e-01   1.4470000000000000e-01  -1.1096999999999999e+00   7.3380000000000001e-01   4.2659000000000002e+00   4.5269999999999999e-01   5.4849999999999999e-01   2.3440000000000000e-01
   6.6130000000000000e-01   3.2979999999999998e-01   3.0024000000000002e+00  -2.5779999999999997e-01  -3.4260000000000002e-01   1.2280000000000001e-01  -9.9880000000000002e-01   5.3369999999999995e-01   4.7012999999999998e+00   5.2980000000000005e-01   4.5219999999999999e-01   2.1229999999999999e-01
   7.4939999999999996e-01   1.0990000000000000e-01   4.1176000000000004e+00  -2.5779999999999997e-01  -4.1870000000000002e-01   9.6500000000000002e-02  -1.0875999999999999e+00   5.3369999999999995e-01   5.2236000000000002e+00   5.0090000000000001e-01   5.4849999999999999e-01   1.9910000000000000e-01
   6.3919999999999999e-01   3.0780000000000002e-01   3.1739999999999999e+00  -2.6729999999999998e-01  -4.4719999999999999e-01   1.4030000000000001e-01  -7.7680000000000005e-01   7.7820000000000000e-01   4.7882999999999996e+00   4.3350000000000000e-01   6.2539999999999996e-01   2.1229999999999999e-01
   9.0369999999999995e-01   6.8149999999999999e-01   4.0317999999999996e+00  -2.0999999999999999e-01  -2.9499999999999998e-01   9.6500000000000002e-02  -9.1000000000000003e-01   7.7820000000000000e-01   5.3106999999999998e+00   4.7199999999999998e-01   5.6769999999999998e-01   1.6370000000000001e-01
   7.4939999999999996e-01   2.6379999999999998e-01   3.1739999999999999e+00  -2.1959999999999999e-01  -3.7109999999999999e-01   1.0520000000000000e-01  -8.6560000000000004e-01   7.3380000000000001e-01   4.6142000000000003e+00   4.3350000000000000e-01   5.1959999999999995e-01   1.9460000000000000e-01
   8.1559999999999999e-01   2.4179999999999999e-01   3.4314000000000000e+00  -2.6729999999999998e-01  -3.5210000000000002e-01   9.2100000000000001e-02  -9.7660000000000002e-01   6.0040000000000004e-01   5.3106999999999998e+00   4.6239999999999998e-01   6.3510000000000000e-01   1.8579999999999999e-01
   7.2740000000000005e-01   4.8359999999999997e-01   3.7745000000000002e+00  -1.7190000000000000e-01  -2.9499999999999998e-01   8.8000000000000005e-03  -1.1096999999999999e+00   6.0040000000000004e-01   4.9623999999999997e+00   4.5269999999999999e-01   5.5810000000000004e-01   1.9020000000000001e-01
   9.4779999999999998e-01   1.0990000000000000e-01   3.7745000000000002e+00  -2.2910000000000000e-01  -3.4260000000000002e-01   1.2720000000000001e-01  -1.0209999999999999e+00   4.2249999999999999e-01   4.7882999999999996e+00   5.1049999999999995e-01   5.9660000000000002e-01   1.5920000000000001e-01
   6.6130000000000000e-01   6.5949999999999998e-01   2.1446000000000001e+00  -3.4370000000000001e-01  -3.3310000000000001e-01   7.0199999999999999e-02  -9.1000000000000003e-01   7.3380000000000001e-01   4.9623999999999997e+00   5.3939999999999999e-01   5.4849999999999999e-01   1.8579999999999999e-01
   1.0801000000000001e+00   1.9789999999999999e-01   3.6029000000000000e+00  -2.2910000000000000e-01  -3.1400000000000000e-01   9.2100000000000001e-02  -1.0209999999999999e+00   6.0040000000000004e-01   4.7012999999999998e+00   5.1049999999999995e-01   4.9070000000000003e-01   1.8140000000000001e-01
   6.6130000000000000e-01   1.3189999999999999e-01   3.7745000000000002e+00  -3.1509999999999999e-01  -4.3769999999999998e-01   1.2280000000000001e-01  -9.9880000000000002e-01   6.2260000000000004e-01   5.3106999999999998e+00   5.0090000000000001e-01   4.9070000000000003e-01   2.2559999999999999e-01
   9.0369999999999995e-01   5.0560000000000005e-01   3.5171000000000001e+00  -2.7689999999999998e-01  -4.3769999999999998e-01   9.2100000000000001e-02  -9.9880000000000002e-01   5.7809999999999995e-01   4.7882999999999996e+00   4.6239999999999998e-01   5.2920000000000000e-01   2.3000000000000001e-01
   6.3919999999999999e-01   2.1980000000000000e-01   4.0317999999999996e+00  -2.2910000000000000e-01  -3.3310000000000001e-01   1.3159999999999999e-01  -9.7660000000000002e-01   7.1150000000000002e-01   5.0495000000000001e+00   4.5269999999999999e-01   5.7730000000000004e-01   2.2559999999999999e-01
   7.4939999999999996e-01   2.4179999999999999e-01   3.1739999999999999e+00  -2.5779999999999997e-01  -3.4260000000000002e-01   9.6500000000000002e-02  -9.3220000000000003e-01   1.3339999999999999e-01   4.2659000000000002e+00   4.1420000000000001e-01   6.1580000000000001e-01   1.7690000000000000e-01
   6.1719999999999997e-01   2.8580000000000000e-01   3.2597999999999998e+00  -1.3370000000000001e-01  -3.8059999999999999e-01   1.2720000000000001e-01  -1.0653999999999999e+00   5.5589999999999995e-01   4.5270999999999999e+00   4.4309999999999999e-01   5.4849999999999999e-01   1.8579999999999999e-01
   9.9190000000000000e-01   2.8580000000000000e-01   3.0024000000000002e+00  -2.9599999999999999e-01  -3.5210000000000002e-01   1.3159999999999999e-01  -1.3095000000000001e+00   9.5609999999999995e-01   4.7012999999999998e+00   3.6599999999999999e-01   5.5810000000000004e-01   1.8140000000000001e-01
   7.0530000000000004e-01   3.0780000000000002e-01   3.2597999999999998e+00  -3.3420000000000000e-01  -3.6159999999999998e-01   1.0520000000000000e-01  -7.9900000000000004e-01   1.7790000000000000e-01   4.2659000000000002e+00   3.8529999999999998e-01   5.2920000000000000e-01   2.0790000000000000e-01
   8.1559999999999999e-01   1.0990000000000000e-01   2.9165999999999999e+00  -2.2910000000000000e-01  -3.6159999999999998e-01   1.1840000000000001e-01  -8.6560000000000004e-01   6.0040000000000004e-01   5.3106999999999998e+00   4.5269999999999999e-01   5.7730000000000004e-01   2.2559999999999999e-01
   7.2740000000000005e-01   1.5390000000000001e-01   3.0024000000000002e+00  -2.0050000000000001e-01  -2.5690000000000002e-01   7.4499999999999997e-02  -6.4370000000000005e-01   5.5589999999999995e-01   4.6142000000000003e+00   4.6239999999999998e-01   5.8689999999999998e-01   1.5920000000000001e-01
   7.7149999999999996e-01   2.1999999999999999e-02   3.4314000000000000e+00  -1.4319999999999999e-01  -3.8059999999999999e-01   1.0090000000000000e-01  -1.0431999999999999e+00   7.1150000000000002e-01   5.3977000000000004e+00   5.2980000000000005e-01   5.2920000000000000e-01   2.1229999999999999e-01
   5.9509999999999996e-01   1.5390000000000001e-01   3.2597999999999998e+00  -2.6729999999999998e-01  -3.6159999999999998e-01   1.5790000000000001e-01  -1.1540999999999999e+00   8.0049999999999999e-01   5.4847999999999999e+00   4.9130000000000001e-01   4.6189999999999998e-01   2.0349999999999999e-01
   7.9349999999999998e-01   4.3969999999999998e-01   3.5171000000000001e+00  -2.0050000000000001e-01  -3.5210000000000002e-01   1.4470000000000000e-01  -9.5440000000000003e-01   6.4480000000000004e-01   5.1365999999999996e+00   5.2980000000000005e-01   5.1000000000000001e-01   1.9020000000000001e-01
   5.5110000000000003e-01   1.9789999999999999e-01   4.0317999999999996e+00  -2.3870000000000000e-01  -3.9010000000000000e-01   1.2720000000000001e-01  -9.5440000000000003e-01   7.3380000000000001e-01   5.0495000000000001e+00   4.3350000000000000e-01   6.2539999999999996e-01   2.0349999999999999e-01
   7.0530000000000004e-01   3.7369999999999998e-01   2.9165999999999999e+00  -2.6729999999999998e-01  -3.7109999999999999e-01   9.6500000000000002e-02  -8.8780000000000003e-01   6.2260000000000004e-01   4.7882999999999996e+00   4.8159999999999997e-01   5.8689999999999998e-01   2.0349999999999999e-01
   9.6989999999999998e-01   3.0780000000000002e-01   4.3750000000000000e+00  -2.0999999999999999e-01  -3.8059999999999999e-01   1.1840000000000001e-01  -1.0209999999999999e+00   6.4480000000000004e-01   4.5270999999999999e+00   5.1049999999999995e-01   4.8110000000000003e-01   2.0349999999999999e-01
   7.2740000000000005e-01   1.3189999999999999e-01   2.6593000000000000e+00  -3.0549999999999999e-01  -3.6159999999999998e-01   9.2100000000000001e-02  -8.6560000000000004e-01   6.0040000000000004e-01   4.8754000000000000e+00   4.5269999999999999e-01   5.2920000000000000e-01   2.1229999999999999e-01
   7.2740000000000005e-01   4.6170000000000000e-01   3.8603000000000001e+00  -2.0999999999999999e-01  -3.8059999999999999e-01   8.3299999999999999e-02  -9.7660000000000002e-01   7.1150000000000002e-01   5.3977000000000004e+00   5.0090000000000001e-01   5.4849999999999999e-01   1.9910000000000000e-01
   9.4779999999999998e-01   1.7590000000000000e-01   3.3456000000000001e+00  -2.6729999999999998e-01  -3.8059999999999999e-01   3.9500000000000000e-02  -9.7660000000000002e-01   6.0040000000000004e-01   5.7460000000000004e+00   4.8159999999999997e-01   5.4849999999999999e-01   2.0349999999999999e-01
