# Supplementary material for: Footwear and Foam Surface Alter Gait Initiation of Typical Subjects
Source: PLoS One. 2015 Aug 13;10(8):e0135821. doi: 10.1371/journal.pone.0135821 (PMC4536224; doi:10.1371/journal.pone.0135821)
Supplement: S1 Dataset — (ZIP) [file pone.0135821.s001.zip › 25_foam_av1_03.txt]

   1.0602300000000000e+01  -3.2315999999999998e+00   3.6509580000000000e+02  -1.7280899999999999e+01   4.4724400000000003e+01  -4.9550000000000000e-01  -1.3250400000000001e+01  -1.1563000000000001e+00   4.0874759999999998e+02  -1.9149999999999999e+01  -2.9539700000000000e+01   1.3359000000000001e+00
   1.0381800000000000e+01  -3.8691000000000000e+00   3.6235070000000002e+02  -1.7748699999999999e+01   4.4667299999999997e+01  -4.0339999999999998e-01  -1.3183800000000000e+01  -2.0457000000000001e+00   4.0857350000000002e+02  -1.9371500000000001e+01  -2.9645499999999998e+01   1.3535999999999999e+00
   1.0381800000000000e+01  -4.7923999999999998e+00   3.6046350000000001e+02  -1.8102000000000000e+01   4.4410400000000003e+01  -2.2800000000000001e-01  -1.3294800000000000e+01  -1.8899999999999999e+00   4.1109820000000002e+02  -1.9544899999999998e+01  -2.9703199999999999e+01   1.3005000000000000e+00
   1.0095300000000000e+01  -5.6497999999999999e+00   3.5677480000000003e+02  -1.8627099999999999e+01   4.4105899999999998e+01  -7.4499999999999997e-02  -1.3649900000000001e+01  -1.7343999999999999e+00   4.1231709999999998e+02  -1.9737600000000000e+01  -2.9809100000000001e+01   1.2784000000000000e+00
   9.8969000000000005e+00  -6.3971999999999998e+00   3.5188510000000002e+02  -1.9066299999999998e+01   4.3392200000000003e+01   5.7000000000000002e-02  -1.3760899999999999e+01  -2.4459000000000000e+00   4.1344889999999998e+02  -2.0142199999999999e+01  -2.9963000000000001e+01   1.2784000000000000e+00
   9.4560999999999993e+00  -7.4744000000000002e+00   3.4476499999999999e+02  -1.9343100000000000e+01   4.2802199999999999e+01   1.8859999999999999e-01  -1.4027200000000001e+01  -1.9123000000000001e+00   4.1684420000000000e+02  -2.0460000000000001e+01  -3.0126600000000000e+01   1.2120000000000000e+00
   8.9490999999999996e+00  -7.7821999999999996e+00   3.3970380000000000e+02  -1.9572299999999998e+01   4.2221800000000002e+01   3.3770000000000000e-01  -1.4404500000000001e+01  -2.1791000000000000e+00   4.1806310000000002e+02  -2.0787600000000001e+01  -3.0222799999999999e+01   1.1324000000000001e+00
   8.4862000000000002e+00  -8.7494999999999994e+00   3.3524299999999999e+02  -1.9868200000000002e+01   4.1793599999999998e+01   4.6479999999999999e-01  -1.4737399999999999e+01  -2.7572000000000001e+00   4.1980430000000001e+02  -2.1240300000000001e+01  -3.0415299999999998e+01   1.0571999999999999e+00
   8.1776000000000000e+00  -8.7494999999999994e+00   3.3018180000000001e+02  -1.9963699999999999e+01   4.1174999999999997e+01   4.2099999999999999e-01  -1.5358900000000000e+01  -3.1575000000000002e+00   4.2337369999999999e+02  -2.1905000000000001e+01  -3.0703900000000001e+01   9.4660000000000000e-01
   8.1334999999999997e+00  -8.5955999999999992e+00   3.2460579999999999e+02  -2.0059200000000001e+01   4.0575499999999998e+01   5.2620000000000000e-01  -1.6313300000000002e+01  -3.9579000000000000e+00   4.2894560000000001e+02  -2.2925999999999998e+01  -3.1146500000000000e+01   7.6529999999999998e-01
   7.9352000000000000e+00  -9.1012000000000004e+00   3.1654219999999998e+02  -1.9916000000000000e+01   3.9690600000000003e+01   5.6130000000000002e-01  -1.7267700000000001e+01  -5.2920999999999996e+00   4.3355980000000000e+02  -2.4091600000000000e+01  -3.1589200000000002e+01   5.8389999999999997e-01
   7.7587999999999999e+00  -8.7714999999999996e+00   3.0856430000000000e+02  -1.9715499999999999e+01   3.8700899999999997e+01   5.8320000000000005e-01  -1.8443999999999999e+01  -6.6928999999999998e+00   4.3904460000000000e+02  -2.5565400000000000e+01  -3.1897099999999998e+01   3.3620000000000000e-01
   7.4501999999999997e+00  -8.7055000000000007e+00   3.0127269999999999e+02  -1.9419499999999999e+01   3.7844499999999996e+01   5.7450000000000001e-01  -1.9553699999999999e+01  -8.7607999999999997e+00   4.4261399999999998e+02  -2.7039200000000001e+01  -3.2214599999999997e+01   3.5400000000000001e-02
   7.2298000000000000e+00  -8.2438000000000002e+00   2.9432420000000002e+02  -1.9133099999999999e+01   3.6930999999999997e+01   5.9199999999999997e-01  -2.0952000000000002e+01  -1.0650900000000000e+01   4.4818590000000000e+02  -2.8445599999999999e+01  -3.2695700000000002e+01  -2.2120000000000001e-01
   6.5906000000000002e+00  -8.0899999999999999e+00   2.8900560000000002e+02  -1.8989899999999999e+01   3.6274400000000000e+01   5.8320000000000005e-01  -2.2128399999999999e+01  -1.2385300000000001e+01   4.5367070000000001e+02  -3.0102499999999999e+01  -3.3167200000000001e+01  -5.1749999999999996e-01
   6.8331000000000000e+00  -8.0899999999999999e+00   2.8308650000000000e+02  -1.8961200000000002e+01   3.5627299999999998e+01   5.4820000000000002e-01  -2.3881799999999998e+01  -1.3852800000000000e+01   4.6133199999999999e+02  -3.1614799999999999e+01  -3.3706000000000003e+01  -8.0059999999999998e-01
   6.3480999999999996e+00  -8.0899999999999999e+00   2.7785370000000000e+02  -1.8989899999999999e+01   3.5018300000000004e+01   5.6569999999999998e-01  -2.5080300000000001e+01  -1.5653900000000000e+01   4.6725209999999998e+02  -3.3252400000000002e+01  -3.4177500000000002e+01  -1.0970000000000000e+00
   6.4142999999999999e+00  -8.3757000000000001e+00   2.7210620000000000e+02  -1.9009000000000000e+01   3.4485399999999998e+01   5.6130000000000002e-01  -2.7011199999999999e+01  -1.6943600000000000e+01   4.7360750000000002e+02  -3.4745500000000000e+01  -3.4668199999999999e+01  -1.3934000000000000e+00
   6.4804000000000004e+00  -8.2438000000000002e+00   2.6601549999999997e+02  -1.8999400000000001e+01   3.3771700000000003e+01   5.3500000000000003e-01  -2.8231999999999999e+01  -1.7588400000000000e+01   4.7952749999999997e+02  -3.5997700000000002e+01  -3.5255200000000002e+01  -1.6367000000000000e+00
   6.4142999999999999e+00  -8.0459999999999994e+00   2.6292730000000000e+02  -1.8884899999999998e+01   3.3191200000000002e+01   5.3059999999999996e-01  -2.9319500000000001e+01  -1.8322199999999999e+01   4.8692770000000002e+02  -3.7327100000000002e+01  -3.5611199999999997e+01  -1.8402000000000001e+00
   6.5023999999999997e+00  -8.1559000000000008e+00   2.5872390000000001e+02  -1.8703499999999998e+01   3.2715400000000002e+01   5.2620000000000000e-01  -3.0717800000000000e+01  -1.9033700000000000e+01   4.9337009999999998e+02  -3.8540799999999997e+01  -3.6217399999999998e+01  -1.9419000000000000e+00
   6.5906000000000002e+00  -7.6063000000000001e+00   2.5606459999999998e+02  -1.8674800000000001e+01   3.2430000000000000e+01   4.9550000000000000e-01  -3.1760999999999999e+01  -2.0234500000000001e+01   5.0103140000000002e+02  -4.0226500000000001e+01  -3.6688800000000001e+01  -2.1985000000000001e+00
   6.7449000000000003e+00  -7.3644999999999996e+00   2.5186120000000000e+02  -1.8483899999999998e+01   3.1963699999999999e+01   4.6920000000000001e-01  -3.3181399999999996e+01  -2.2391300000000001e+01   5.0669029999999998e+02  -4.2259099999999997e+01  -3.7179600000000001e+01  -2.4948000000000001e+00
   6.4363000000000001e+00  -6.8589000000000002e+00   2.4774359999999999e+02  -1.8388400000000001e+01   3.1440300000000001e+01   4.8240000000000000e-01  -3.4690700000000000e+01  -2.4147900000000000e+01   5.1200099999999998e+02  -4.3819600000000001e+01  -3.7670299999999997e+01  -2.7824000000000000e+00
   6.2378999999999998e+00  -6.9687999999999999e+00   2.4499850000000001e+02  -1.8273800000000001e+01   3.1002600000000001e+01   4.0339999999999998e-01  -3.6244300000000003e+01  -2.5348700000000001e+01   5.1818230000000005e+02  -4.5447499999999998e+01  -3.8132100000000001e+01  -2.9636999999999998e+00
   6.3261000000000003e+00  -7.4085000000000001e+00   2.3967990000000000e+02  -1.8197399999999998e+01   3.0526800000000001e+01   4.8240000000000000e-01  -3.7798000000000002e+01  -2.5860099999999999e+01   5.2262230000000000e+02  -4.6564900000000002e+01  -3.8517000000000003e+01  -3.2113999999999998e+00
   6.3261000000000003e+00  -7.7382000000000000e+00   2.3547649999999999e+02  -1.8159199999999998e+01   2.9908300000000001e+01   5.0870000000000004e-01  -3.9462600000000002e+01  -2.5793399999999998e+01   5.2697540000000004e+02  -4.7383699999999997e+01  -3.8690199999999997e+01  -3.3574000000000002e+00
   6.3040000000000003e+00  -8.1998999999999995e+00   2.3127310000000000e+02  -1.8121099999999998e+01   2.9480100000000000e+01   5.0870000000000004e-01  -4.0860900000000001e+01  -2.6082400000000000e+01   5.3002250000000004e+02  -4.8183199999999999e+01  -3.8757599999999996e+01  -3.4901000000000000e+00
   6.6125999999999996e+00  -7.8700999999999999e+00   2.2990049999999999e+02  -1.8254700000000000e+01   2.9242200000000000e+01   5.7010000000000005e-01  -4.2392299999999999e+01  -2.5926800000000000e+01   5.3394020000000000e+02  -4.9107999999999997e+01  -3.9209800000000001e+01  -3.6671000000000000e+00
   6.3480999999999996e+00  -7.9360999999999997e+00   2.2732700000000000e+02  -1.8082899999999999e+01   2.8918600000000001e+01   5.3500000000000003e-01  -4.3502099999999999e+01  -2.6527100000000001e+01   5.3898969999999997e+02  -4.9869000000000000e+01  -3.9373399999999997e+01  -3.7776000000000001e+00
   6.3701999999999996e+00  -7.6722999999999999e+00   2.2458189999999999e+02  -1.8054200000000002e+01   2.8499900000000000e+01   5.3939999999999999e-01  -4.5033499999999997e+01  -2.7550000000000001e+01   5.4316859999999997e+02  -5.0813000000000002e+01  -3.9729399999999998e+01  -3.9148000000000001e+00
   6.1718000000000002e+00  -7.2545999999999999e+00   2.2200839999999999e+02  -1.7844200000000001e+01   2.8262000000000000e+01   5.9640000000000004e-01  -4.6254300000000001e+01  -2.9084199999999999e+01   5.4647680000000003e+02  -5.1776200000000003e+01  -3.9921799999999998e+01  -4.1182999999999996e+00
   6.2599999999999998e+00  -7.5404000000000000e+00   2.2200839999999999e+02  -1.7844200000000001e+01   2.8157399999999999e+01   5.7879999999999998e-01  -4.7053300000000000e+01  -3.0885300000000001e+01   5.4882749999999999e+02  -5.2489100000000001e+01  -4.0046900000000001e+01  -4.3262000000000000e+00
   6.4142999999999999e+00  -7.1227000000000000e+00   2.2218000000000001e+02  -1.8006499999999999e+01   2.8233499999999999e+01   6.5339999999999998e-01  -4.7896700000000003e+01  -3.2330599999999997e+01   5.5161339999999996e+02  -5.3115200000000002e+01  -4.0123899999999999e+01  -4.5606000000000000e+00
   6.6346999999999996e+00  -7.0787000000000004e+00   2.2226580000000001e+02  -1.8178300000000000e+01   2.8281099999999999e+01   5.9640000000000004e-01  -4.9117400000000004e+01  -3.4354100000000003e+01   5.5370280000000002e+02  -5.3770200000000003e+01  -4.0249000000000002e+01  -4.7022000000000004e+00
   6.7889999999999997e+00  -6.8808999999999996e+00   2.2338100000000000e+02  -1.8273800000000001e+01   2.8414300000000001e+01   6.3149999999999995e-01  -5.0693199999999997e+01  -3.5977300000000000e+01   5.5439930000000004e+02  -5.4155500000000004e+01  -4.0268200000000000e+01  -4.8658000000000001e+00
   7.0975999999999999e+00  -7.2325999999999997e+00   2.2569710000000001e+02  -1.8732099999999999e+01   2.8671199999999999e+01   7.3670000000000002e-01  -5.1891800000000003e+01  -3.7000100000000003e+01   5.5526990000000001e+02  -5.4338600000000000e+01  -3.9960299999999997e+01  -5.0736999999999997e+00
   7.6265999999999998e+00  -8.1119000000000003e+00   2.2878540000000001e+02  -1.9276299999999999e+01   2.9194600000000001e+01   8.7270000000000003e-01  -5.3356600000000000e+01  -3.8512200000000000e+01   5.5335460000000000e+02  -5.4232599999999998e+01  -3.9864100000000001e+01  -5.2064000000000004e+00
   8.1776000000000000e+00  -9.3209999999999997e+00   2.3564810000000000e+02  -2.0154699999999998e+01   2.9946300000000001e+01   1.0919000000000001e+00  -5.4444200000000002e+01  -3.9579500000000003e+01   5.5100400000000002e+02  -5.3905099999999997e+01  -3.9431100000000001e+01  -5.2949000000000002e+00
   8.6404999999999994e+00  -1.0134399999999999e+01   2.4371170000000001e+02  -2.0928000000000001e+01   3.0993099999999998e+01   1.2892999999999999e+00  -5.5243200000000002e+01  -4.0758000000000003e+01   5.4891449999999998e+02  -5.3500500000000002e+01  -3.9132800000000003e+01  -5.3788999999999998e+00
   9.2356999999999996e+00  -1.1365500000000001e+01   2.5452050000000000e+02  -2.2073699999999999e+01   3.2363399999999999e+01   1.4954000000000001e+00  -5.6441699999999997e+01  -4.1558399999999999e+01   5.4612860000000001e+02  -5.2961100000000002e+01  -3.8747999999999998e+01  -5.3745000000000003e+00
   1.0095300000000000e+01  -1.2464700000000001e+01   2.6755959999999999e+02  -2.3334000000000000e+01   3.3819299999999998e+01   1.7891999999999999e+00  -5.7285100000000000e+01  -4.1736300000000000e+01   5.4290740000000005e+02  -5.2180799999999998e+01  -3.8363100000000003e+01  -5.3436000000000003e+00
   1.1285600000000001e+01  -1.3805700000000000e+01   2.8188549999999998e+02  -2.4594200000000001e+01   3.5684399999999997e+01   2.1707000000000001e+00  -5.7817799999999998e+01  -4.1825299999999999e+01   5.3959910000000002e+02  -5.1410200000000003e+01  -3.7862699999999997e+01  -5.2816000000000001e+00
   1.2960800000000001e+01  -1.5586399999999999e+01   2.9715499999999997e+02  -2.6179099999999998e+01   3.7549500000000002e+01   2.6179999999999999e+00  -5.8195099999999996e+01  -4.1447299999999998e+01   5.3272130000000004e+02  -5.0244599999999998e+01  -3.7487499999999997e+01  -5.2728000000000002e+00
   1.4106999999999999e+01  -1.7630800000000001e+01   3.1611320000000001e+02  -2.7678100000000001e+01   3.9795200000000001e+01   3.0520999999999998e+00  -5.8061999999999998e+01  -4.1202700000000000e+01   5.2584360000000004e+02  -4.8819000000000003e+01  -3.6708100000000002e+01  -5.1489000000000003e+00
   1.5583800000000000e+01  -1.9433499999999999e+01   3.3610090000000002e+02  -2.9406099999999999e+01   4.2240800000000000e+01   3.4819000000000000e+00  -5.7773400000000002e+01  -4.0491100000000003e+01   5.1731169999999997e+02  -4.7142899999999997e+01  -3.6063400000000001e+01  -5.0251000000000001e+00
   1.8140699999999999e+01  -2.1192200000000000e+01   3.5960559999999998e+02  -3.1554300000000001e+01   4.5048000000000002e+01   3.8765000000000001e+00  -5.6730300000000000e+01  -3.9001300000000001e+01   5.0712560000000002e+02  -4.4994799999999998e+01  -3.5062700000000000e+01  -4.8304000000000000e+00
   2.0587399999999999e+01  -2.3654299999999999e+01   3.8662750000000000e+02  -3.4027099999999997e+01   4.8473700000000001e+01   4.5124000000000004e+00  -5.5753700000000002e+01  -3.8423200000000001e+01   4.9467599999999999e+02  -4.1873699999999999e+01  -3.3580900000000000e+01  -4.5915999999999997e+00
   2.3959800000000001e+01  -2.7127700000000001e+01   4.2016899999999998e+02  -3.7225499999999997e+01   5.2584499999999998e+01   5.3148999999999997e+00  -5.3867100000000001e+01  -3.7155799999999999e+01   4.7961460000000000e+02  -3.8328899999999997e+01  -3.2118400000000001e+01  -4.2952000000000004e+00
   2.7795100000000001e+01  -3.2623600000000003e+01   4.5980110000000002e+02  -4.0643500000000003e+01   5.7285299999999999e+01   6.3059000000000003e+00  -5.1980600000000003e+01  -3.6043999999999997e+01   4.6046140000000003e+02  -3.4051900000000003e+01  -3.0203600000000002e+01  -3.9102999999999999e+00
   3.2556199999999997e+01  -3.8273400000000002e+01   5.0174939999999998e+02  -4.4433799999999998e+01   6.2186000000000000e+01   7.3803000000000001e+00  -5.0315899999999999e+01  -3.6355300000000000e+01   4.4087279999999998e+02  -2.9379999999999999e+01  -2.7875000000000000e+01  -3.4813000000000001e+00
   3.8507599999999996e+01  -4.4450800000000001e+01   5.4464130000000000e+02  -4.8262400000000000e+01   6.7115200000000002e+01   8.6037999999999997e+00  -4.8052000000000000e+01  -3.5243499999999997e+01   4.1884660000000002e+02  -2.4265000000000001e+01  -2.5488800000000001e+01  -3.0655000000000001e+00
   4.4547100000000000e+01  -5.0738100000000003e+01   5.8581750000000000e+02  -5.2081299999999999e+01   7.1844600000000000e+01   9.8096999999999994e+00  -4.6365200000000002e+01  -3.4576500000000003e+01   3.9072620000000001e+02  -1.8649100000000001e+01  -2.2823499999999999e+01  -2.5789000000000000e+00
   4.9660899999999998e+01  -5.6871499999999997e+01   6.2622159999999997e+02  -5.5747599999999998e+01   7.6564400000000006e+01   1.0892899999999999e+01  -4.4434300000000000e+01  -3.2953200000000002e+01   3.5999390000000000e+02  -1.2850099999999999e+01  -1.9677099999999999e+01  -2.0746000000000002e+00
   5.2350099999999998e+01  -6.2631200000000000e+01   6.6319439999999997e+02  -5.9432899999999997e+01   8.0998800000000003e+01   1.1783099999999999e+01  -4.2658700000000003e+01  -3.0440600000000000e+01   3.2752050000000003e+02  -7.2534999999999998e+00  -1.6463300000000000e+01  -1.4863000000000000e+00
   5.4862900000000003e+01  -6.9556100000000001e+01   6.9819420000000002e+02  -6.3079999999999998e+01   8.5147700000000000e+01   1.2704000000000001e+01  -3.9950899999999997e+01  -2.7172000000000001e+01   2.9243520000000001e+02  -2.2637000000000000e+00  -1.3846100000000000e+01  -9.5099999999999996e-01
   5.5744500000000002e+01  -7.6283100000000005e+01   7.3010580000000004e+02  -6.6450299999999999e+01   8.9363200000000006e+01   1.3607300000000000e+01  -3.7220900000000000e+01  -2.4637100000000000e+01   2.6109350000000001e+02   1.7242999999999999e+00  -1.1353999999999999e+01  -6.2809999999999999e-01
   5.6383800000000001e+01  -8.1053500000000000e+01   7.5601250000000005e+02  -6.8875299999999996e+01   9.2560500000000005e+01   1.4208100000000000e+01  -3.4402200000000001e+01  -2.2680399999999999e+01   2.3497550000000001e+02   4.4215000000000000e+00  -9.6893999999999991e+00  -4.9540000000000001e-01
   5.5546199999999999e+01  -8.4175200000000004e+01   7.7102470000000005e+02  -7.0307400000000001e+01   9.4701599999999999e+01   1.4506300000000000e+01  -3.1428000000000001e+01  -2.0812600000000000e+01   2.1329750000000001e+02   6.0301000000000000e+00  -8.5443999999999996e+00  -4.5560000000000000e-01
   5.6185400000000001e+01  -8.7252899999999997e+01   7.8011770000000001e+02  -7.0985299999999995e+01   9.6014799999999994e+01   1.4716799999999999e+01  -2.6411999999999999e+01  -1.9923200000000001e+01   1.9188069999999999e+02   6.2324000000000002e+00  -7.9286000000000003e+00  -3.1850000000000001e-01
   5.6846699999999998e+01  -9.0242599999999996e+01   7.8303440000000001e+02  -7.1166700000000006e+01   9.6585700000000003e+01   1.4958000000000000e+01  -1.9132000000000001e+01  -1.8900300000000001e+01   1.6262840000000000e+02   5.9433999999999996e+00  -7.2262000000000004e+00  -3.4499999999999997e-01
   5.6317599999999999e+01  -9.3518199999999993e+01   7.8595100000000002e+02  -7.1348100000000002e+01   9.6928299999999993e+01   1.5295700000000000e+01  -1.1141900000000000e+01  -1.7721800000000002e+01   1.2823970000000000e+02   5.0186999999999999e+00  -6.0137999999999998e+00  -4.9540000000000001e-01
   5.3386000000000003e+01  -9.5804500000000004e+01   7.8543629999999996e+02  -7.1061700000000002e+01   9.7242300000000000e+01   1.5493000000000000e+01  -3.9285000000000001e+00  -1.3274699999999999e+01   8.9062600000000003e+01   3.9013000000000000e+00  -4.5993000000000004e+00  -5.2200000000000002e-01
   5.2019399999999997e+01  -9.6244100000000003e+01   7.7711530000000005e+02  -7.0021000000000001e+01   9.6081400000000002e+01   1.5576300000000000e+01   1.9980000000000001e-01  -7.1821000000000002e+00   5.3367899999999999e+01   2.6875000000000000e+00  -2.8481000000000001e+00  -4.1580000000000000e-01
   4.9991599999999998e+01  -9.5013099999999994e+01   7.6115949999999998e+02  -6.8102000000000004e+01   9.4320999999999998e+01   1.5243000000000000e+01   1.0209999999999999e+00  -3.2686000000000002e+00   2.4028600000000001e+01   1.3197000000000001e+00  -9.3330000000000002e-01  -1.6810000000000000e-01
   4.7941600000000001e+01  -9.3562200000000004e+01   7.4108609999999999e+02  -6.5944199999999995e+01   9.1732699999999994e+01   1.5054500000000001e+01  -1.0209999999999999e+00   3.7800000000000000e-01   7.3131000000000004e+00   6.6469999999999996e-01   3.5599999999999998e-01   1.4160000000000000e-01
   4.5649299999999997e+01  -9.2353099999999998e+01   7.2289999999999998e+02  -6.3958399999999997e+01   8.9553500000000000e+01   1.4673000000000000e+01  -3.8841000000000001e+00   1.5787000000000000e+00   3.4824000000000002e+00   2.5050000000000000e-01   9.2369999999999997e-01   4.0250000000000002e-01
   4.4018099999999997e+01  -9.2441000000000003e+01   7.0917460000000005e+02  -6.2325800000000001e+01   8.7831199999999995e+01   1.4326499999999999e+01  -4.9272999999999998e+00  -1.3341000000000001e+00   4.4401000000000002e+00   5.0090000000000001e-01   1.1546000000000001e+00   4.2020000000000002e-01
   4.3048299999999998e+01  -9.2770700000000005e+01   6.9913789999999995e+02  -6.0798200000000001e+01   8.6384799999999998e+01   1.4054600000000001e+01  -4.6165000000000003e+00  -9.7840000000000005e-01   3.1341999999999999e+00   3.9489999999999997e-01   9.9109999999999998e-01   2.6100000000000001e-01
   4.2563400000000001e+01  -9.2375000000000000e+01   6.9201779999999997e+02  -5.9098700000000001e+01   8.5376099999999994e+01   1.3721399999999999e+01  -3.3513999999999999e+00  -8.8939999999999997e-01   2.0893999999999999e+00   2.8899999999999998e-01   7.8900000000000003e-01   2.0790000000000000e-01
   4.2210700000000003e+01  -9.1187899999999999e+01   6.8429729999999995e+02  -5.7580700000000000e+01   8.4291300000000007e+01   1.3357400000000000e+01  -1.9310000000000000e+00  -6.6710000000000003e-01   3.2212000000000001e+00   4.2380000000000001e-01   6.5429999999999999e-01   2.3890000000000000e-01
   4.2342900000000000e+01  -9.0396500000000003e+01   6.8163800000000003e+02  -5.5642499999999998e+01   8.3663200000000003e+01   1.2971500000000001e+01  -1.6424000000000001e+00  -8.0049999999999999e-01   2.9600000000000000e+00   3.6599999999999999e-01   6.4470000000000005e-01   2.1679999999999999e-01
   4.2034300000000002e+01  -8.9165400000000005e+01   6.8009379999999999e+02  -5.3857199999999999e+01   8.3339699999999993e+01   1.2585599999999999e+01  -1.3761000000000001e+00  -3.7800000000000000e-01   3.7435999999999998e+00   3.9489999999999997e-01   7.0240000000000002e-01   1.6810000000000000e-01
   4.0976300000000002e+01  -8.9846900000000005e+01   6.8043700000000001e+02  -5.2568300000000001e+01   8.3187399999999997e+01   1.2348800000000001e+01  -9.9880000000000002e-01  -3.5580000000000001e-01   2.8730000000000002e+00   4.6239999999999998e-01   7.3129999999999995e-01   2.1229999999999999e-01
   3.9786000000000001e+01  -9.1034000000000006e+01   6.8343939999999998e+02  -5.1317500000000003e+01   8.3425299999999993e+01   1.2138299999999999e+01  -5.9930000000000005e-01  -4.4469999999999998e-01   3.1341999999999999e+00   3.8529999999999998e-01   6.4470000000000005e-01   2.0790000000000000e-01
   3.8419400000000003e+01  -9.3386300000000006e+01   6.8695659999999998e+02  -5.0143200000000000e+01   8.3748900000000006e+01   1.2081300000000001e+01  -6.8799999999999994e-01  -3.5580000000000001e-01   3.3953000000000002e+00   3.3710000000000001e-01   5.2920000000000000e-01   2.1229999999999999e-01
   3.7978600000000000e+01  -9.5035100000000000e+01   6.9321879999999999e+02  -4.8443800000000003e+01   8.4215100000000007e+01   1.2006700000000000e+01  -4.4390000000000002e-01  -3.1130000000000002e-01   3.5695000000000001e+00   3.9489999999999997e-01   6.2539999999999996e-01   2.5209999999999999e-01
   3.8000599999999999e+01  -9.5035100000000000e+01   6.9793690000000004e+02  -4.5713200000000001e+01   8.4310299999999998e+01   1.1651500000000000e+01  -5.7709999999999995e-01  -3.3350000000000002e-01   3.5695000000000001e+00   3.5639999999999999e-01   5.9660000000000002e-01   1.8579999999999999e-01
   3.9190899999999999e+01  -9.4749300000000005e+01   6.9973829999999998e+02  -4.2228400000000001e+01   8.3948700000000002e+01   1.1305099999999999e+01  -5.1049999999999995e-01  -4.6689999999999998e-01   3.3083000000000000e+00   3.3710000000000001e-01   5.2920000000000000e-01   1.3270000000000001e-01
   4.1681699999999999e+01  -9.4287599999999998e+01   7.0248339999999996e+02  -3.8017899999999997e+01   8.3149400000000000e+01   1.0945499999999999e+01  -5.9930000000000005e-01  -2.0010000000000000e-01   3.1341999999999999e+00   2.6010000000000000e-01   5.7730000000000004e-01   1.6810000000000000e-01
   4.3445000000000000e+01  -9.2990600000000001e+01   7.0668679999999995e+02  -3.3368299999999998e+01   8.2597499999999997e+01   1.0366700000000000e+01  -4.4390000000000002e-01  -1.3339999999999999e-01   3.4824000000000002e+00   3.2750000000000001e-01   5.9660000000000002e-01   1.5920000000000001e-01
   4.5494999999999997e+01  -9.1803500000000000e+01   7.1320640000000003e+02  -2.8241399999999999e+01   8.2007499999999993e+01   9.9457000000000004e+00  -3.7730000000000002e-01  -4.2249999999999999e-01   4.0918000000000001e+00   3.9489999999999997e-01   6.2539999999999996e-01   1.1940000000000001e-01
   4.8801299999999998e+01  -9.0110699999999994e+01   7.1981169999999997e+02  -2.2455600000000000e+01   8.1427000000000007e+01   9.3667999999999996e+00  -4.2170000000000002e-01  -1.3339999999999999e-01   2.8730000000000002e+00   4.1420000000000001e-01   6.2539999999999996e-01   1.5040000000000001e-01
   5.1380200000000002e+01  -8.7274799999999999e+01   7.2753229999999996e+02  -1.7023099999999999e+01   8.1084400000000002e+01   8.6870999999999992e+00  -5.9930000000000005e-01  -1.3339999999999999e-01   3.7435999999999998e+00   3.4680000000000000e-01   6.0619999999999996e-01   1.2390000000000000e-01
   5.4245699999999999e+01  -8.6659300000000002e+01   7.3714009999999996e+02  -1.1752900000000000e+01   8.0913200000000003e+01   8.1828000000000003e+00  -3.7730000000000002e-01   6.6699999999999995e-02   3.8306000000000000e+00   4.1420000000000001e-01   5.8689999999999998e-01   1.3270000000000001e-01
   5.7485900000000001e+01  -8.6857200000000006e+01   7.4863509999999997e+02  -6.7404999999999999e+00   8.0875100000000003e+01   7.8978000000000002e+00  -1.3320000000000001e-01   1.3339999999999999e-01   3.3953000000000002e+00   3.5639999999999999e-01   5.1959999999999995e-01   7.0800000000000002e-02
   6.0417499999999997e+01  -8.6791200000000003e+01   7.6098800000000006e+02  -1.8236000000000001e+00   8.1113000000000000e+01   7.5514000000000001e+00  -1.1100000000000000e-01   1.1119999999999999e-01   4.0048000000000004e+00   4.1420000000000001e-01   5.4849999999999999e-01   1.0620000000000000e-01
   6.2908200000000001e+01  -8.7296800000000005e+01   7.7111040000000003e+02   3.3702000000000001e+00   8.1170100000000005e+01   7.2092999999999998e+00  -2.2200000000000001e-02   2.8910000000000002e-01   3.5695000000000001e+00   3.6599999999999999e-01   6.2539999999999996e-01   7.0800000000000002e-02
   6.4737700000000004e+01  -8.6879099999999994e+01   7.7951729999999998e+02   8.7550000000000008e+00   8.1360399999999998e+01   6.6654999999999998e+00   1.3320000000000001e-01   4.2249999999999999e-01   3.6564999999999999e+00   3.3710000000000001e-01   6.1580000000000001e-01   5.3100000000000001e-02
   6.5575299999999999e+01  -8.5911900000000003e+01   7.8818140000000005e+02   1.3977499999999999e+01   8.1683899999999994e+01   6.2007000000000003e+00   8.8800000000000004e-02   8.4499999999999997e-01   3.4824000000000002e+00   3.5639999999999999e-01   6.5429999999999999e-01   4.4000000000000003e-03
   6.6060299999999998e+01  -8.7670500000000004e+01   7.9470100000000002e+02   1.8617500000000000e+01   8.1940899999999999e+01   5.9375999999999998e+00  -4.4400000000000002e-02   3.7800000000000000e-01   3.3953000000000002e+00   4.1420000000000001e-01   5.6769999999999998e-01   6.6400000000000001e-02
   6.6479100000000003e+01  -9.0638300000000001e+01   8.0216420000000005e+02   2.2722899999999999e+01   8.2407100000000000e+01   5.7666000000000004e+00  -1.3320000000000001e-01   6.2260000000000004e-01   3.5695000000000001e+00   3.4680000000000000e-01   6.6390000000000005e-01   1.3299999999999999e-02
   6.6611300000000000e+01  -9.3628100000000003e+01   8.0979890000000000e+02   2.6475100000000001e+01   8.2987600000000000e+01   5.8630000000000004e+00   0.0000000000000000e+00   6.8930000000000002e-01   2.8730000000000002e+00   3.6599999999999999e-01   6.1580000000000001e-01   1.7700000000000000e-02
   6.6501099999999994e+01  -9.6661799999999999e+01   8.1468859999999995e+02   2.9568500000000000e+01   8.3425299999999993e+01   5.9595000000000002e+00   1.3320000000000001e-01   8.8939999999999997e-01   3.1341999999999999e+00   3.9489999999999997e-01   5.7730000000000004e-01  -2.2100000000000002e-02
   6.6567200000000000e+01  -9.9541700000000006e+01   8.2026459999999997e+02   3.2260800000000003e+01   8.3920199999999994e+01   6.1481000000000003e+00   8.8800000000000004e-02   8.2269999999999999e-01   3.6564999999999999e+00   3.9489999999999997e-01   5.9660000000000002e-01  -5.3100000000000001e-02
   6.5906000000000006e+01  -1.0347669999999999e+02   8.2198019999999997e+02   3.4609499999999997e+01   8.4081900000000005e+01   6.4770000000000003e+00   1.1100000000000000e-01   1.0005999999999999e+00   3.0470999999999999e+00   3.4680000000000000e-01   5.9660000000000002e-01  -3.5400000000000001e-02
   6.5861900000000006e+01  -1.0749970000000000e+02   8.2240909999999997e+02   3.6261200000000002e+01   8.4300799999999995e+01   6.8365999999999998e+00   6.6600000000000006e-02   9.7840000000000005e-01   3.7435999999999998e+00   3.5639999999999999e-01   5.4849999999999999e-01  -6.6400000000000001e-02
   6.5685500000000005e+01  -1.1125890000000000e+02   8.2189440000000002e+02   3.7588299999999997e+01   8.4224699999999999e+01   7.2004999999999999e+00   2.4410000000000001e-01   1.2230000000000001e+00   3.2212000000000001e+00   3.3710000000000001e-01   5.8689999999999998e-01  -7.5200000000000003e-02
   6.6104299999999995e+01  -1.1561170000000000e+02   8.1846310000000005e+02   3.8390300000000003e+01   8.3891599999999997e+01   7.8144999999999998e+00  -2.2200000000000001e-02   1.1339999999999999e+00   4.0918000000000001e+00   3.5639999999999999e-01   5.1959999999999995e-01  -1.4160000000000000e-01
   6.6280699999999996e+01  -1.1998640000000000e+02   8.1237239999999997e+02   3.8953600000000002e+01   8.3254000000000005e+01   8.3100000000000005e+00   1.9980000000000001e-01   1.3341000000000001e+00   3.7435999999999998e+00   3.9489999999999997e-01   6.2539999999999996e-01  -7.5200000000000003e-02
   6.5707599999999999e+01  -1.2345980000000000e+02   7.9993380000000002e+02   3.9163600000000002e+01   8.2188299999999998e+01   8.8493999999999993e+00   3.1069999999999998e-01   1.3564000000000001e+00   3.2212000000000001e+00   2.6970000000000000e-01   5.2920000000000000e-01  -1.1060000000000000e-01
   6.4054400000000001e+01  -1.2721899999999999e+02   7.8097559999999999e+02   3.8667200000000001e+01   8.0437399999999997e+01   9.5992999999999995e+00   4.4400000000000002e-02   1.5787000000000000e+00   3.8306000000000000e+00   3.3710000000000001e-01   4.9070000000000003e-01  -1.0620000000000000e-01
   5.9800300000000000e+01  -1.2963720000000001e+02   7.5661300000000006e+02   3.8352100000000000e+01   7.8381900000000002e+01   1.0099200000000000e+01   2.4410000000000001e-01   1.5120000000000000e+00   3.9177000000000000e+00   4.1420000000000001e-01   6.8320000000000003e-01  -1.1060000000000000e-01
   5.3628500000000003e+01  -1.2666940000000000e+02   7.2761810000000003e+02   3.7826999999999998e+01   7.5993499999999997e+01   9.9368999999999996e+00  -1.5540000000000001e-01   1.5565000000000000e+00   3.2212000000000001e+00   3.3710000000000001e-01   7.0240000000000002e-01  -1.1060000000000000e-01
   4.8713099999999997e+01  -1.2572410000000001e+02   6.9270410000000004e+02   3.6843600000000002e+01   7.2986500000000007e+01   1.0042199999999999e+01   2.2200000000000001e-02   1.3786000000000000e+00   3.7435999999999998e+00   2.2159999999999999e-01   5.6769999999999998e-01  -1.2390000000000000e-01
   4.2695599999999999e+01  -1.2411930000000000e+02   6.5332929999999999e+02   3.5296900000000001e+01   6.9503699999999995e+01   1.0143000000000001e+01   2.2200000000000001e-02   1.7121000000000000e+00   4.2659000000000002e+00   3.4680000000000000e-01   6.0619999999999996e-01  -5.3100000000000001e-02
   3.6810400000000001e+01  -1.1952480000000000e+02   6.1026580000000001e+02   3.3578400000000002e+01   6.5488000000000000e+01   1.0007099999999999e+01   2.4410000000000001e-01   1.0450999999999999e+00   2.8730000000000002e+00   2.9859999999999998e-01   5.1000000000000001e-01  -1.7700000000000000e-02
   3.1299800000000001e+01  -1.1477630000000001e+02   5.6342790000000002e+02   3.1420700000000000e+01   6.0977499999999999e+01   9.8667999999999996e+00  -1.9980000000000001e-01   1.4898000000000000e+00   4.0048000000000004e+00   2.7939999999999998e-01   5.8689999999999998e-01  -7.9600000000000004e-02
   2.6428500000000000e+01  -1.0901660000000000e+02   5.1298699999999997e+02   2.8852399999999999e+01   5.5867500000000000e+01   9.6431000000000004e+00   3.7730000000000002e-01   1.0005999999999999e+00   4.6142000000000003e+00   4.0460000000000002e-01   5.3879999999999995e-01  -4.8700000000000000e-02
   2.2262599999999999e+01  -1.0283920000000001e+02   4.5945800000000003e+02   2.5883099999999999e+01   5.0291200000000003e+01   9.4062999999999999e+00   1.3320000000000001e-01   1.0450999999999999e+00   3.5695000000000001e+00   3.9489999999999997e-01   4.1370000000000001e-01  -6.1899999999999997e-02
   1.8757899999999999e+01  -9.4859200000000001e+01   4.0138229999999999e+02   2.2579699999999999e+01   4.4172499999999999e+01   8.9194999999999993e+00  -4.4400000000000002e-02   1.3564000000000001e+00   3.9177000000000000e+00   3.2750000000000001e-01   5.9660000000000002e-01   8.8000000000000005e-03
   1.5385400000000001e+01  -8.5867900000000006e+01   3.4099050000000000e+02   1.9142600000000002e+01   3.7530500000000004e+01   8.2792999999999992e+00  -8.8800000000000004e-02   1.0450999999999999e+00   2.9600000000000000e+00   3.0819999999999997e-01   5.4849999999999999e-01   2.2100000000000002e-02
   1.2475800000000000e+01  -7.4744200000000006e+01   2.7682429999999999e+02   1.5409599999999999e+01   3.0707599999999999e+01   7.3409000000000004e+00  -4.4400000000000002e-02   1.0672999999999999e+00   4.6142000000000003e+00   3.7569999999999998e-01   5.8689999999999998e-01   2.6499999999999999e-02
   1.0425900000000000e+01  -6.2059699999999999e+01   2.1197170000000000e+02   1.1667000000000000e+01   2.3428000000000001e+01   6.2313999999999998e+00  -2.6629999999999998e-01   1.0227999999999999e+00   4.0918000000000001e+00   3.5639999999999999e-01   5.1959999999999995e-01   3.9800000000000002e-02
   7.7367999999999997e+00  -4.6517299999999999e+01   1.5029320000000001e+02   8.3922000000000008e+00   1.6624199999999998e+01   4.6307999999999998e+00  -1.5540000000000001e-01   1.1339999999999999e+00   4.0048000000000004e+00   3.6599999999999999e-01   6.7349999999999999e-01   1.7700000000000000e-02
   4.6950000000000003e+00  -2.7721299999999999e+01   9.7192999999999998e+01   5.8811999999999998e+00   1.0867100000000001e+01   2.7890000000000001e+00  -2.6629999999999998e-01   1.0894999999999999e+00   3.5695000000000001e+00   4.5269999999999999e-01   5.6769999999999998e-01   8.4000000000000005e-02
   3.3944999999999999e+00  -1.1673299999999999e+01   5.8075600000000001e+01   4.1531000000000002e+00   6.6516000000000002e+00   1.0042000000000000e+00  -3.3289999999999997e-01   8.8939999999999997e-01   4.3529999999999998e+00   2.9859999999999998e-01   6.8320000000000003e-01   9.7299999999999998e-02
   2.4908000000000001e+00   4.0010000000000003e+00   3.8945799999999998e+01   3.5707000000000000e+00   4.2725999999999997e+00  -4.7360000000000002e-01  -2.4410000000000001e-01   9.5609999999999995e-01   4.2659000000000002e+00   3.2750000000000001e-01   6.3510000000000000e-01   1.0620000000000000e-01
   1.8735999999999999e+00   4.0888999999999998e+00   2.7536600000000000e+01   2.4727999999999999e+00   2.8927999999999998e+00  -3.9910000000000001e-01  -5.9930000000000005e-01   7.3380000000000001e-01   4.3529999999999998e+00   3.9489999999999997e-01   5.7730000000000004e-01   1.4599999999999999e-01
   2.6671000000000000e+00   4.9903000000000004e+00   1.9730300000000000e+01   1.7281000000000000e+00   1.7795000000000001e+00  -5.8320000000000005e-01  -3.3289999999999997e-01   8.6719999999999997e-01   4.6142000000000003e+00   3.5639999999999999e-01   6.2539999999999996e-01   1.1500000000000000e-01
   3.2622000000000000e+00   5.1222000000000003e+00   1.3811199999999999e+01   1.0407000000000000e+00   1.0182000000000000e+00  -8.4630000000000005e-01  -3.5510000000000003e-01   9.1169999999999995e-01   4.7012999999999998e+00   4.3350000000000000e-01   6.0619999999999996e-01   1.3710000000000000e-01
   3.6810000000000000e+00   5.7157000000000000e+00   1.0894500000000001e+01   7.3519999999999996e-01   3.8059999999999999e-01  -7.9369999999999996e-01  -2.8849999999999998e-01   1.2452000000000001e+00   3.8306000000000000e+00   3.6599999999999999e-01   5.7730000000000004e-01   1.5920000000000001e-01
   3.0859000000000001e+00   4.7704000000000004e+00   8.0637000000000008e+00   4.5829999999999999e-01   1.6180000000000000e-01  -6.6220000000000001e-01  -3.3289999999999997e-01   1.0894999999999999e+00   3.8306000000000000e+00   4.1420000000000001e-01   6.2539999999999996e-01   1.6370000000000001e-01
   1.6752000000000000e+00   1.3190000000000000e+00   5.2328000000000001e+00  -2.3870000000000000e-01  -1.5229999999999999e-01  -2.6750000000000002e-01  -6.4370000000000005e-01   1.2007000000000001e+00   4.2659000000000002e+00   4.7199999999999998e-01   5.8689999999999998e-01   1.8140000000000001e-01
   1.1021000000000001e+00   1.2749999999999999e+00   4.8897000000000004e+00  -1.4319999999999999e-01  -2.9499999999999998e-01  -9.6500000000000002e-02  -5.5489999999999995e-01   1.0005999999999999e+00   4.2659000000000002e+00   5.1049999999999995e-01   7.0240000000000002e-01   2.3440000000000000e-01
   7.0530000000000004e-01   8.7900000000000006e-02   4.8897000000000004e+00  -2.7689999999999998e-01  -4.3769999999999998e-01  -2.6300000000000000e-02  -7.1020000000000005e-01   1.0894999999999999e+00   5.0495000000000001e+00   5.8760000000000001e-01   5.4849999999999999e-01   2.3000000000000001e-01
   7.9349999999999998e-01   1.0331999999999999e+00   4.8038999999999996e+00  -1.9089999999999999e-01  -1.7130000000000001e-01  -7.8899999999999998e-02  -6.4370000000000005e-01   1.1563000000000001e+00   5.3977000000000004e+00   5.4910000000000003e-01   5.2920000000000000e-01   3.0520000000000003e-01
   6.3919999999999999e-01   4.3969999999999998e-01   4.9755000000000003e+00  -3.1509999999999999e-01  -2.8549999999999998e-01  -2.1899999999999999e-02  -2.2200000000000001e-02   1.2452000000000001e+00   4.9623999999999997e+00   5.8760000000000001e-01   6.6390000000000005e-01   2.5659999999999999e-01
   4.8490000000000000e-01   8.7929999999999997e-01   5.3186000000000000e+00  -2.6729999999999998e-01  -2.2839999999999999e-01   0.0000000000000000e+00  -7.3240000000000005e-01   7.5600000000000001e-01   4.7882999999999996e+00   4.6239999999999998e-01   5.8689999999999998e-01   1.9910000000000000e-01
   5.9509999999999996e-01   7.9139999999999999e-01   5.3186000000000000e+00  -2.9599999999999999e-01  -1.7130000000000001e-01   2.1899999999999999e-02  -1.0875999999999999e+00  -1.3339999999999999e-01   5.5719000000000003e+00   2.5050000000000000e-01   7.1199999999999997e-01   8.4000000000000005e-02
   3.9679999999999999e-01   3.5170000000000001e-01   4.4607999999999999e+00  -3.0549999999999999e-01  -1.9980000000000001e-01   8.8000000000000005e-03  -9.5440000000000003e-01   6.6699999999999995e-02   3.9177000000000000e+00   3.7569999999999998e-01   6.4470000000000005e-01   1.1060000000000000e-01
   4.1880000000000001e-01   9.2330000000000001e-01   4.1176000000000004e+00  -3.2460000000000000e-01  -1.8079999999999999e-01   2.1899999999999999e-02  -4.4390000000000002e-01   1.1119999999999999e-01   4.9623999999999997e+00   4.8159999999999997e-01   6.0619999999999996e-01   1.3710000000000000e-01
   4.6289999999999998e-01   4.8359999999999997e-01   4.2892000000000001e+00  -2.9599999999999999e-01  -1.9980000000000001e-01   4.4000000000000003e-03  -6.6579999999999995e-01   2.0010000000000000e-01   4.7012999999999998e+00   4.7199999999999998e-01   6.5429999999999999e-01   1.4599999999999999e-01
   3.7469999999999998e-01   5.9360000000000002e-01   3.8603000000000001e+00  -2.6729999999999998e-01  -2.4740000000000001e-01   4.4000000000000003e-03  -3.3289999999999997e-01   6.6699999999999995e-02   4.2659000000000002e+00   4.0460000000000002e-01   6.4470000000000005e-01   6.6400000000000001e-02
   2.8649999999999998e-01   6.8149999999999999e-01   4.3750000000000000e+00  -2.7689999999999998e-01  -9.5200000000000007e-02  -1.3200000000000000e-02  -5.5489999999999995e-01   2.6679999999999998e-01   4.1788999999999996e+00   4.6239999999999998e-01   6.2539999999999996e-01   1.6370000000000001e-01
   2.8649999999999998e-01   4.1770000000000002e-01   5.4901999999999997e+00  -3.1509999999999999e-01  -1.8079999999999999e-01   4.4000000000000003e-03  -6.2150000000000005e-01   1.1119999999999999e-01   4.7012999999999998e+00   4.6239999999999998e-01   6.1580000000000001e-01   1.7249999999999999e-01
   2.6450000000000001e-01   6.8149999999999999e-01   3.1739999999999999e+00  -3.0549999999999999e-01  -2.5690000000000002e-01   6.5799999999999997e-02  -5.3269999999999995e-01   2.2239999999999999e-01   4.7012999999999998e+00   4.6239999999999998e-01   5.1959999999999995e-01   1.6810000000000000e-01
   3.5270000000000001e-01   3.9570000000000000e-01   5.4043999999999999e+00  -2.5779999999999997e-01  -2.1890000000000001e-01  -1.7500000000000002e-02  -3.9950000000000002e-01   2.4460000000000001e-01   4.4401000000000002e+00   5.3939999999999999e-01   7.2170000000000001e-01   1.5040000000000001e-01
   4.8490000000000000e-01   5.4959999999999998e-01   4.2034000000000002e+00  -2.3870000000000000e-01  -2.8549999999999998e-01   3.5099999999999999e-02  -2.8849999999999998e-01   2.6679999999999998e-01   3.9177000000000000e+00   4.7199999999999998e-01   6.4470000000000005e-01   1.2390000000000000e-01
   3.7469999999999998e-01   5.4959999999999998e-01   5.1470000000000002e+00  -3.1509999999999999e-01  -2.4740000000000001e-01   2.6300000000000000e-02  -4.6610000000000001e-01   2.8910000000000002e-01   3.8306000000000000e+00   3.5639999999999999e-01   6.1580000000000001e-01   1.2390000000000000e-01
   5.0700000000000001e-01   5.7160000000000000e-01   4.5465000000000000e+00  -2.9599999999999999e-01  -1.9030000000000000e-01   1.3200000000000000e-02  -4.4390000000000002e-01   3.1130000000000002e-01   4.0918000000000001e+00   3.9489999999999997e-01   6.3510000000000000e-01   1.8579999999999999e-01
   3.7469999999999998e-01   6.1550000000000005e-01   4.5465000000000000e+00  -3.7240000000000001e-01  -2.6640000000000003e-01   3.0700000000000002e-02  -2.6629999999999998e-01   3.3350000000000002e-01   5.1365999999999996e+00   4.6239999999999998e-01   7.0240000000000002e-01   1.9020000000000001e-01
   5.2900000000000003e-01   3.7369999999999998e-01   4.9755000000000003e+00  -2.5779999999999997e-01  -3.2350000000000001e-01  -8.8000000000000005e-03  -1.1100000000000000e-01   2.6679999999999998e-01   5.4847999999999999e+00   4.4309999999999999e-01   6.9279999999999997e-01   1.8140000000000001e-01
   7.2740000000000005e-01   3.9570000000000000e-01   4.2892000000000001e+00  -3.0549999999999999e-01  -2.5690000000000002e-01   2.1899999999999999e-02  -4.2170000000000002e-01   4.0020000000000000e-01   4.2659000000000002e+00   4.5269999999999999e-01   5.8689999999999998e-01   2.0790000000000000e-01
   6.8330000000000002e-01   4.3969999999999998e-01   3.7745000000000002e+00  -2.9599999999999999e-01  -8.5599999999999996e-02   3.9500000000000000e-02  -6.2150000000000005e-01   2.4460000000000001e-01   4.7012999999999998e+00   4.8159999999999997e-01   5.9660000000000002e-01   1.9020000000000001e-01
   7.9349999999999998e-01   3.5170000000000001e-01   4.1176000000000004e+00  -2.8639999999999999e-01  -1.7130000000000001e-01   3.0700000000000002e-02  -4.2170000000000002e-01   4.4469999999999998e-01   4.9623999999999997e+00   4.1420000000000001e-01   5.0029999999999997e-01   2.1229999999999999e-01
   6.6130000000000000e-01   5.7160000000000000e-01   4.4607999999999999e+00  -2.4820000000000000e-01  -3.1400000000000000e-01   4.3900000000000002e-02  -5.1049999999999995e-01   4.0020000000000000e-01   4.2659000000000002e+00   3.6599999999999999e-01   5.5810000000000004e-01   2.2559999999999999e-01
   5.0700000000000001e-01   4.6170000000000000e-01   4.6322999999999999e+00  -1.9089999999999999e-01  -3.2350000000000001e-01   2.1899999999999999e-02  -4.6610000000000001e-01   8.8900000000000007e-02   4.6142000000000003e+00   5.0090000000000001e-01   7.0240000000000002e-01   1.8579999999999999e-01
   7.4939999999999996e-01   3.7369999999999998e-01   5.2328000000000001e+00  -2.6729999999999998e-01  -2.1890000000000001e-01  -1.3200000000000000e-02  -5.3269999999999995e-01   2.6679999999999998e-01   4.3529999999999998e+00   4.9130000000000001e-01   4.8110000000000003e-01   1.9910000000000000e-01
   8.8170000000000004e-01   3.7369999999999998e-01   5.1470000000000002e+00  -1.3370000000000001e-01  -3.0449999999999999e-01   3.0700000000000002e-02  -6.6579999999999995e-01   3.1130000000000002e-01   4.7012999999999998e+00   3.2750000000000001e-01   6.6390000000000005e-01   1.5479999999999999e-01
   8.3760000000000001e-01   6.8149999999999999e-01   4.8897000000000004e+00  -3.2460000000000000e-01  -2.9499999999999998e-01   4.3900000000000002e-02  -6.4370000000000005e-01   5.1139999999999997e-01   4.6142000000000003e+00   4.0460000000000002e-01   6.0619999999999996e-01   1.9020000000000001e-01
   7.4939999999999996e-01   4.3969999999999998e-01   3.9460999999999999e+00  -2.4820000000000000e-01  -3.3310000000000001e-01   7.4499999999999997e-02  -6.6579999999999995e-01   2.4460000000000001e-01   5.3106999999999998e+00   4.2380000000000001e-01   6.2539999999999996e-01   1.8140000000000001e-01
   7.9349999999999998e-01   5.2759999999999996e-01   4.1176000000000004e+00  -2.0999999999999999e-01  -3.4260000000000002e-01   5.2600000000000001e-02  -6.4370000000000005e-01   3.3350000000000002e-01   4.5270999999999999e+00   4.9130000000000001e-01   6.3510000000000000e-01   2.3890000000000000e-01
   7.2740000000000005e-01   3.5170000000000001e-01   3.5171000000000001e+00  -2.2910000000000000e-01  -3.8059999999999999e-01   4.3900000000000002e-02  -7.5460000000000005e-01   3.7800000000000000e-01   4.6142000000000003e+00   4.7199999999999998e-01   5.9660000000000002e-01   1.9020000000000001e-01
   7.9349999999999998e-01   6.3749999999999996e-01   4.2892000000000001e+00  -2.1959999999999999e-01  -2.1890000000000001e-01   1.7500000000000002e-02  -5.7709999999999995e-01   2.2239999999999999e-01   4.7012999999999998e+00   3.9489999999999997e-01   5.7730000000000004e-01   1.9910000000000000e-01
   6.8330000000000002e-01   4.6170000000000000e-01   4.0317999999999996e+00  -2.2910000000000000e-01  -3.2350000000000001e-01   1.3200000000000000e-02  -6.8799999999999994e-01   4.4469999999999998e-01   4.2659000000000002e+00   4.0460000000000002e-01   6.0619999999999996e-01   1.5040000000000001e-01
   7.9349999999999998e-01   5.7160000000000000e-01   4.0317999999999996e+00  -3.1509999999999999e-01  -3.5210000000000002e-01   7.8899999999999998e-02  -8.6560000000000004e-01   4.8920000000000002e-01   4.6142000000000003e+00   3.2750000000000001e-01   6.2539999999999996e-01   1.5920000000000001e-01
   7.0530000000000004e-01   4.1770000000000002e-01   3.7745000000000002e+00  -3.5330000000000000e-01  -1.6180000000000000e-01   5.7000000000000002e-02  -8.2120000000000004e-01   2.6679999999999998e-01   3.8306000000000000e+00   4.8159999999999997e-01   6.3510000000000000e-01   1.5479999999999999e-01
   6.8330000000000002e-01   4.3969999999999998e-01   3.8603000000000001e+00  -2.0050000000000001e-01  -3.9970000000000000e-01   1.0520000000000000e-01  -8.6560000000000004e-01   3.1130000000000002e-01   4.4401000000000002e+00   4.5269999999999999e-01   6.3510000000000000e-01   2.0790000000000000e-01
   8.1559999999999999e-01   5.4959999999999998e-01   5.3186000000000000e+00  -2.1959999999999999e-01  -3.1400000000000000e-01   2.1899999999999999e-02  -6.4370000000000005e-01   4.8920000000000002e-01   4.7012999999999998e+00   3.6599999999999999e-01   6.3510000000000000e-01   1.6370000000000001e-01
   6.6130000000000000e-01   6.5949999999999998e-01   4.7180999999999997e+00  -2.7689999999999998e-01  -3.4260000000000002e-01   5.7000000000000002e-02  -6.8799999999999994e-01   5.3369999999999995e-01   4.8754000000000000e+00   4.7199999999999998e-01   6.3510000000000000e-01   2.1229999999999999e-01
   7.9349999999999998e-01   3.2979999999999998e-01   4.1176000000000004e+00  -2.4820000000000000e-01  -2.4740000000000001e-01   1.0960000000000000e-01  -7.1020000000000005e-01   4.0020000000000000e-01   4.9623999999999997e+00   4.5269999999999999e-01   6.4470000000000005e-01   1.8140000000000001e-01
   6.8330000000000002e-01   4.1770000000000002e-01   4.5465000000000000e+00  -2.1959999999999999e-01  -2.7600000000000002e-01   7.0199999999999999e-02  -8.4340000000000004e-01   3.5580000000000001e-01   4.9623999999999997e+00   4.2380000000000001e-01   5.9660000000000002e-01   1.7690000000000000e-01
   8.1559999999999999e-01   3.5170000000000001e-01   3.5171000000000001e+00  -2.4820000000000000e-01  -2.6640000000000003e-01   2.6300000000000000e-02  -1.0209999999999999e+00   5.5589999999999995e-01   4.5270999999999999e+00   5.2980000000000005e-01   6.2539999999999996e-01   1.8579999999999999e-01
   6.6130000000000000e-01   6.8149999999999999e-01   3.9460999999999999e+00  -2.0999999999999999e-01  -2.5690000000000002e-01   1.7500000000000002e-02  -8.8780000000000003e-01   4.2249999999999999e-01   4.5270999999999999e+00   4.5269999999999999e-01   5.8689999999999998e-01   2.2559999999999999e-01
   9.0369999999999995e-01   3.7369999999999998e-01   4.5465000000000000e+00  -3.9140000000000003e-01  -3.3310000000000001e-01   4.8200000000000000e-02  -7.1020000000000005e-01   4.6689999999999998e-01   4.9623999999999997e+00   4.6239999999999998e-01   6.7349999999999999e-01   1.8140000000000001e-01
   5.5110000000000003e-01   5.9360000000000002e-01   4.1176000000000004e+00  -3.3420000000000000e-01  -3.9010000000000000e-01   3.9500000000000000e-02  -6.8799999999999994e-01   3.3350000000000002e-01   4.8754000000000000e+00   4.4309999999999999e-01   5.8689999999999998e-01   1.9020000000000001e-01
   8.8170000000000004e-01   3.0780000000000002e-01   4.0317999999999996e+00  -2.9599999999999999e-01  -4.0920000000000001e-01   2.6300000000000000e-02  -7.5460000000000005e-01   5.3369999999999995e-01   5.0495000000000001e+00   4.6239999999999998e-01   6.5429999999999999e-01   1.5040000000000001e-01
   7.0530000000000004e-01   3.0780000000000002e-01   4.9755000000000003e+00  -2.4820000000000000e-01  -3.8059999999999999e-01   9.2100000000000001e-02  -5.7709999999999995e-01   3.1130000000000002e-01   4.6142000000000003e+00   4.4309999999999999e-01   6.2539999999999996e-01   2.0349999999999999e-01
   3.9679999999999999e-01   6.8149999999999999e-01   4.6322999999999999e+00  -1.6230000000000000e-01  -2.3790000000000000e-01   5.2600000000000001e-02  -9.9880000000000002e-01   4.2249999999999999e-01   5.0495000000000001e+00   3.4680000000000000e-01   6.0619999999999996e-01   1.9460000000000000e-01
   9.9190000000000000e-01   4.3999999999999997e-02   3.7745000000000002e+00  -3.3420000000000000e-01  -3.2350000000000001e-01   2.6300000000000000e-02  -8.4340000000000004e-01   3.1130000000000002e-01   4.8754000000000000e+00   4.2380000000000001e-01   6.0619999999999996e-01   1.9460000000000000e-01
   7.7149999999999996e-01   8.3540000000000003e-01   4.5465000000000000e+00  -2.0999999999999999e-01  -3.6159999999999998e-01   3.0700000000000002e-02  -6.8799999999999994e-01   4.0020000000000000e-01   4.4401000000000002e+00   4.7199999999999998e-01   6.5429999999999999e-01   1.9910000000000000e-01
   1.1681999999999999e+00   4.3969999999999998e-01   5.0612000000000004e+00  -2.9599999999999999e-01  -3.4260000000000002e-01   1.0520000000000000e-01  -8.2120000000000004e-01   3.5580000000000001e-01   4.3529999999999998e+00   4.6239999999999998e-01   6.5429999999999999e-01   2.2559999999999999e-01
   3.0859999999999999e-01   3.0780000000000002e-01   3.7745000000000002e+00  -2.9599999999999999e-01  -2.1890000000000001e-01   8.3299999999999999e-02  -6.8799999999999994e-01   3.1130000000000002e-01   5.3977000000000004e+00   4.3350000000000000e-01   5.6769999999999998e-01   1.9910000000000000e-01
   1.0801000000000001e+00   6.1550000000000005e-01   4.8038999999999996e+00  -2.5779999999999997e-01  -2.8549999999999998e-01   0.0000000000000000e+00  -8.6560000000000004e-01   5.5589999999999995e-01   4.7882999999999996e+00   4.8159999999999997e-01   6.5429999999999999e-01   1.8140000000000001e-01
   5.9509999999999996e-01   1.3190000000000000e+00   4.2034000000000002e+00  -1.3370000000000001e-01  -2.0930000000000001e-01  -7.8899999999999998e-02  -7.1020000000000005e-01   3.5580000000000001e-01   5.1365999999999996e+00   4.7199999999999998e-01   5.7730000000000004e-01   2.0349999999999999e-01
   6.8330000000000002e-01  -6.5949999999999998e-01   4.6322999999999999e+00  -3.8190000000000002e-01  -4.2820000000000003e-01   4.8200000000000000e-02  -9.3220000000000003e-01   4.8920000000000002e-01   3.9177000000000000e+00   4.5269999999999999e-01   6.2539999999999996e-01   1.8579999999999999e-01
   4.6289999999999998e-01   9.8929999999999996e-01   4.3750000000000000e+00  -1.6230000000000000e-01  -2.8549999999999998e-01   2.6300000000000000e-02  -8.8780000000000003e-01   4.6689999999999998e-01   5.4847999999999999e+00   4.6239999999999998e-01   5.4849999999999999e-01   1.9460000000000000e-01
   1.0801000000000001e+00   1.7590000000000000e-01   4.8038999999999996e+00  -2.9599999999999999e-01  -3.5210000000000002e-01   3.9500000000000000e-02  -9.7660000000000002e-01   5.5589999999999995e-01   4.9623999999999997e+00   4.3350000000000000e-01   5.7730000000000004e-01   2.0790000000000000e-01
   4.8490000000000000e-01   7.9139999999999999e-01   3.1739999999999999e+00  -2.2910000000000000e-01  -3.5210000000000002e-01  -1.7500000000000002e-02  -9.9880000000000002e-01   2.6679999999999998e-01   5.3106999999999998e+00   4.4309999999999999e-01   6.1580000000000001e-01   1.7249999999999999e-01
   9.2579999999999996e-01   5.4959999999999998e-01   4.2892000000000001e+00  -2.1959999999999999e-01  -3.3310000000000001e-01   7.4499999999999997e-02  -6.2150000000000005e-01   2.4460000000000001e-01   4.7882999999999996e+00   4.8159999999999997e-01   5.8689999999999998e-01   2.1679999999999999e-01
   6.1719999999999997e-01   3.0780000000000002e-01   3.4314000000000000e+00  -2.7689999999999998e-01  -2.3790000000000000e-01   3.0700000000000002e-02  -6.4370000000000005e-01   1.3339999999999999e-01   5.3106999999999998e+00   4.6239999999999998e-01   6.9279999999999997e-01   1.5920000000000001e-01
   5.9509999999999996e-01   5.7160000000000000e-01   3.7745000000000002e+00  -2.3870000000000000e-01  -3.3310000000000001e-01   2.6300000000000000e-02  -7.5460000000000005e-01   4.0020000000000000e-01   4.7882999999999996e+00   5.0090000000000001e-01   5.8689999999999998e-01   1.5479999999999999e-01
   7.0530000000000004e-01   4.8359999999999997e-01   4.0317999999999996e+00  -2.8639999999999999e-01  -2.2839999999999999e-01  -1.3200000000000000e-02  -8.6560000000000004e-01   1.5559999999999999e-01   4.8754000000000000e+00   4.0460000000000002e-01   7.3129999999999995e-01   1.5040000000000001e-01
   6.6130000000000000e-01   4.3969999999999998e-01   4.2892000000000001e+00  -3.0549999999999999e-01  -3.0449999999999999e-01   3.0700000000000002e-02  -7.5460000000000005e-01   1.5559999999999999e-01   4.6142000000000003e+00   3.2750000000000001e-01   6.1580000000000001e-01   1.5040000000000001e-01
   6.1719999999999997e-01   8.7929999999999997e-01   4.0317999999999996e+00  -2.0999999999999999e-01  -3.5210000000000002e-01   2.6300000000000000e-02  -1.1318999999999999e+00   5.1139999999999997e-01   4.9623999999999997e+00   4.3350000000000000e-01   6.2539999999999996e-01   1.4160000000000000e-01
   6.8330000000000002e-01  -8.7900000000000006e-02   3.9460999999999999e+00  -3.2460000000000000e-01  -4.0920000000000001e-01   2.6300000000000000e-02  -8.8780000000000003e-01   3.5580000000000001e-01   5.1365999999999996e+00   4.3350000000000000e-01   6.3510000000000000e-01   2.1229999999999999e-01
   9.9190000000000000e-01   8.5740000000000005e-01   3.8603000000000001e+00  -2.9599999999999999e-01  -3.2350000000000001e-01   4.3900000000000002e-02  -7.9900000000000004e-01   1.7790000000000000e-01   4.7882999999999996e+00   4.3350000000000000e-01   6.8320000000000003e-01   1.7690000000000000e-01
   1.0139000000000000e+00   1.3189999999999999e-01   3.6029000000000000e+00  -3.7240000000000001e-01  -2.9499999999999998e-01   5.2600000000000001e-02  -6.4370000000000005e-01   4.0020000000000000e-01   6.0072000000000001e+00   3.7569999999999998e-01   6.1580000000000001e-01   1.6810000000000000e-01
   8.1559999999999999e-01   3.2979999999999998e-01   4.8038999999999996e+00  -2.2910000000000000e-01  -2.6640000000000003e-01   4.8200000000000000e-02  -8.2120000000000004e-01   4.2249999999999999e-01   4.4401000000000002e+00   3.8529999999999998e-01   6.7349999999999999e-01   1.9020000000000001e-01
   7.4939999999999996e-01   4.6170000000000000e-01   4.3750000000000000e+00  -2.5779999999999997e-01  -2.5690000000000002e-01   7.4499999999999997e-02  -9.7660000000000002e-01   4.2249999999999999e-01   4.3529999999999998e+00   4.4309999999999999e-01   6.9279999999999997e-01   1.5040000000000001e-01
   7.0530000000000004e-01   1.5390000000000001e-01   4.2034000000000002e+00  -2.7689999999999998e-01  -2.4740000000000001e-01   9.2100000000000001e-02  -8.6560000000000004e-01   4.0020000000000000e-01   4.7012999999999998e+00   3.9489999999999997e-01   6.1580000000000001e-01   1.9910000000000000e-01
   7.2740000000000005e-01   5.7160000000000000e-01   3.5171000000000001e+00  -2.9599999999999999e-01  -3.1400000000000000e-01   6.5799999999999997e-02  -8.8780000000000003e-01   2.8910000000000002e-01   4.7882999999999996e+00   4.6239999999999998e-01   5.4849999999999999e-01   1.6810000000000000e-01
   8.8170000000000004e-01   4.6170000000000000e-01   4.8038999999999996e+00  -2.0999999999999999e-01  -3.7109999999999999e-01   2.6300000000000000e-02  -8.4340000000000004e-01   3.5580000000000001e-01   5.4847999999999999e+00   4.4309999999999999e-01   6.7349999999999999e-01   1.7690000000000000e-01
   8.5960000000000003e-01   4.3969999999999998e-01   4.1176000000000004e+00  -2.9599999999999999e-01  -2.6640000000000003e-01   6.5799999999999997e-02  -7.7680000000000005e-01   4.0020000000000000e-01   4.7882999999999996e+00   4.8159999999999997e-01   5.4849999999999999e-01   1.7690000000000000e-01
   9.4779999999999998e-01   5.0560000000000005e-01   3.9460999999999999e+00  -3.2460000000000000e-01  -3.5210000000000002e-01   6.5799999999999997e-02  -8.6560000000000004e-01   4.6689999999999998e-01   5.0495000000000001e+00   3.6599999999999999e-01   6.2539999999999996e-01   1.9460000000000000e-01
   6.8330000000000002e-01   4.1770000000000002e-01   4.2034000000000002e+00  -3.7240000000000001e-01  -3.6159999999999998e-01   9.6500000000000002e-02  -6.6579999999999995e-01   3.7800000000000000e-01   4.0918000000000001e+00   3.9489999999999997e-01   5.2920000000000000e-01   1.7249999999999999e-01
   7.4939999999999996e-01   7.2550000000000003e-01   4.6322999999999999e+00  -2.1959999999999999e-01  -4.2820000000000003e-01   3.0700000000000002e-02  -8.8780000000000003e-01   3.1130000000000002e-01   4.6142000000000003e+00   5.3939999999999999e-01   5.7730000000000004e-01   2.1679999999999999e-01
   7.9349999999999998e-01   6.1550000000000005e-01   4.4607999999999999e+00  -2.0050000000000001e-01  -3.6159999999999998e-01   1.7500000000000002e-02  -7.1020000000000005e-01   2.2239999999999999e-01   4.8754000000000000e+00   4.9130000000000001e-01   6.6390000000000005e-01   2.0349999999999999e-01
   8.8170000000000004e-01   3.9570000000000000e-01   3.9460999999999999e+00  -1.9089999999999999e-01  -3.2350000000000001e-01   5.7000000000000002e-02  -1.0431999999999999e+00   4.0020000000000000e-01   4.3529999999999998e+00   4.7199999999999998e-01   5.8689999999999998e-01   1.9020000000000001e-01
   5.7310000000000005e-01   5.2759999999999996e-01   3.6886999999999999e+00  -2.5779999999999997e-01  -3.7109999999999999e-01   6.5799999999999997e-02  -9.1000000000000003e-01   4.6689999999999998e-01   4.6142000000000003e+00   4.2380000000000001e-01   6.3510000000000000e-01   2.1229999999999999e-01
   7.4939999999999996e-01   4.6170000000000000e-01   4.0317999999999996e+00  -3.3420000000000000e-01  -3.6159999999999998e-01   6.5799999999999997e-02  -7.7680000000000005e-01   3.3350000000000002e-01   5.1365999999999996e+00   4.5269999999999999e-01   6.8320000000000003e-01   2.0349999999999999e-01
   9.6989999999999998e-01   3.9570000000000000e-01   3.7745000000000002e+00  -2.0999999999999999e-01  -3.4260000000000002e-01   7.4499999999999997e-02  -9.1000000000000003e-01   5.1139999999999997e-01   4.2659000000000002e+00   4.7199999999999998e-01   5.8689999999999998e-01   1.9020000000000001e-01
   8.3760000000000001e-01   6.3749999999999996e-01   4.6322999999999999e+00  -2.6729999999999998e-01  -3.1400000000000000e-01   8.3299999999999999e-02  -8.8780000000000003e-01   2.2239999999999999e-01   5.3106999999999998e+00   3.9489999999999997e-01   6.0619999999999996e-01   1.4160000000000000e-01
   6.8330000000000002e-01   5.2759999999999996e-01   5.2328000000000001e+00  -2.4820000000000000e-01  -2.5690000000000002e-01   3.0700000000000002e-02  -7.9900000000000004e-01   5.3369999999999995e-01   5.3977000000000004e+00   4.4309999999999999e-01   6.0619999999999996e-01   2.0790000000000000e-01
   1.1021000000000001e+00   4.1770000000000002e-01   4.0317999999999996e+00  -1.8140000000000001e-01  -3.4260000000000002e-01   1.1400000000000000e-01  -9.3220000000000003e-01   2.8910000000000002e-01   5.0495000000000001e+00   4.2380000000000001e-01   5.4849999999999999e-01   1.4599999999999999e-01
   8.5960000000000003e-01   4.3969999999999998e-01   4.4607999999999999e+00  -2.7689999999999998e-01  -4.6629999999999999e-01   5.2600000000000001e-02  -8.8780000000000003e-01   4.6689999999999998e-01   5.3977000000000004e+00   4.1420000000000001e-01   6.2539999999999996e-01   1.8140000000000001e-01
   8.8170000000000004e-01   4.8359999999999997e-01   4.5465000000000000e+00  -2.6729999999999998e-01  -2.4740000000000001e-01   1.7500000000000002e-02  -1.0431999999999999e+00   6.2260000000000004e-01   5.3106999999999998e+00   4.2380000000000001e-01   6.4470000000000005e-01   2.1229999999999999e-01
   7.4939999999999996e-01   3.7369999999999998e-01   3.8603000000000001e+00  -2.5779999999999997e-01  -3.4260000000000002e-01   3.9500000000000000e-02  -1.0209999999999999e+00   4.8920000000000002e-01   4.7882999999999996e+00   4.0460000000000002e-01   6.3510000000000000e-01   1.1060000000000000e-01
   7.4939999999999996e-01   5.9360000000000002e-01   4.3750000000000000e+00  -2.5779999999999997e-01  -3.1400000000000000e-01   7.8899999999999998e-02  -9.7660000000000002e-01   5.1139999999999997e-01   5.4847999999999999e+00   3.6599999999999999e-01   6.2539999999999996e-01   1.7690000000000000e-01
   8.1559999999999999e-01   3.2979999999999998e-01   4.0317999999999996e+00  -2.1959999999999999e-01  -3.9970000000000000e-01   1.1400000000000000e-01  -8.4340000000000004e-01   3.5580000000000001e-01   4.9623999999999997e+00   3.7569999999999998e-01   6.5429999999999999e-01   1.5479999999999999e-01
   1.2343999999999999e+00   2.6379999999999998e-01   4.4607999999999999e+00  -2.9599999999999999e-01  -2.2839999999999999e-01  -3.0700000000000002e-02  -1.0431999999999999e+00   5.1139999999999997e-01   4.4401000000000002e+00   3.3710000000000001e-01   6.9279999999999997e-01   1.9020000000000001e-01
   8.5960000000000003e-01   3.2979999999999998e-01   3.8603000000000001e+00  -2.5779999999999997e-01  -3.6159999999999998e-01   1.2720000000000001e-01  -8.2120000000000004e-01   2.6679999999999998e-01   4.9623999999999997e+00   5.3939999999999999e-01   6.2539999999999996e-01   1.9910000000000000e-01
   8.5960000000000003e-01   4.1770000000000002e-01   4.3750000000000000e+00  -1.9089999999999999e-01  -3.2350000000000001e-01  -1.3200000000000000e-02  -7.5460000000000005e-01   2.6679999999999998e-01   4.4401000000000002e+00   4.2380000000000001e-01   5.8689999999999998e-01   1.7690000000000000e-01
   8.3760000000000001e-01   5.9360000000000002e-01   3.7745000000000002e+00  -2.1959999999999999e-01  -2.5690000000000002e-01   7.4499999999999997e-02  -8.8780000000000003e-01   5.5589999999999995e-01   4.7012999999999998e+00   4.3350000000000000e-01   5.6769999999999998e-01   2.0790000000000000e-01
   6.6130000000000000e-01   4.8359999999999997e-01   4.3750000000000000e+00  -2.6729999999999998e-01  -3.8059999999999999e-01   7.0199999999999999e-02  -1.1318999999999999e+00   5.7809999999999995e-01   4.5270999999999999e+00   4.1420000000000001e-01   5.5810000000000004e-01   1.9910000000000000e-01
   9.4779999999999998e-01   7.0350000000000001e-01   4.2892000000000001e+00  -2.8639999999999999e-01  -3.4260000000000002e-01   3.5099999999999999e-02  -8.6560000000000004e-01   4.0020000000000000e-01   4.5270999999999999e+00   3.9489999999999997e-01   5.2920000000000000e-01   1.6370000000000001e-01
   7.4939999999999996e-01   4.1770000000000002e-01   3.4314000000000000e+00  -2.5779999999999997e-01  -3.8059999999999999e-01   4.8200000000000000e-02  -7.7680000000000005e-01   3.3350000000000002e-01   5.0495000000000001e+00   4.2380000000000001e-01   5.7730000000000004e-01   2.1229999999999999e-01
   7.0530000000000004e-01   5.2759999999999996e-01   5.0612000000000004e+00  -2.9599999999999999e-01  -4.4719999999999999e-01   9.6500000000000002e-02  -7.9900000000000004e-01   3.1130000000000002e-01   4.2659000000000002e+00   3.9489999999999997e-01   5.6769999999999998e-01   1.9910000000000000e-01
   8.3760000000000001e-01   3.5170000000000001e-01   4.5465000000000000e+00  -1.5279999999999999e-01  -3.4260000000000002e-01   4.3900000000000002e-02  -9.7660000000000002e-01   4.6689999999999998e-01   4.4401000000000002e+00   5.4910000000000003e-01   6.6390000000000005e-01   1.8579999999999999e-01
   8.5960000000000003e-01   5.9360000000000002e-01   4.2034000000000002e+00  -2.7689999999999998e-01  -3.0449999999999999e-01   7.0199999999999999e-02  -1.1096999999999999e+00   5.5589999999999995e-01   4.7012999999999998e+00   4.4309999999999999e-01   5.2920000000000000e-01   1.8579999999999999e-01
   7.4939999999999996e-01   5.2759999999999996e-01   3.4314000000000000e+00  -2.2910000000000000e-01  -3.6159999999999998e-01   4.8200000000000000e-02  -9.1000000000000003e-01   2.2239999999999999e-01   4.5270999999999999e+00   4.8159999999999997e-01   6.7349999999999999e-01   2.2120000000000001e-01
   8.3760000000000001e-01   6.8149999999999999e-01   4.8897000000000004e+00  -3.1509999999999999e-01  -4.2820000000000003e-01   3.9500000000000000e-02  -9.7660000000000002e-01   4.4469999999999998e-01   4.6142000000000003e+00   5.1049999999999995e-01   5.9660000000000002e-01   1.9460000000000000e-01
   9.6989999999999998e-01   3.7369999999999998e-01   3.6029000000000000e+00  -1.6230000000000000e-01  -3.9970000000000000e-01   1.2720000000000001e-01  -1.0209999999999999e+00   1.7790000000000000e-01   4.4401000000000002e+00   4.5269999999999999e-01   6.3510000000000000e-01   1.5920000000000001e-01
   9.6989999999999998e-01   2.1980000000000000e-01   4.2034000000000002e+00  -1.5279999999999999e-01  -3.3310000000000001e-01   6.1400000000000003e-02  -9.7660000000000002e-01   5.3369999999999995e-01   4.7012999999999998e+00   4.6239999999999998e-01   6.7349999999999999e-01   1.7249999999999999e-01
   9.9190000000000000e-01   3.7369999999999998e-01   3.0882000000000001e+00  -3.5330000000000000e-01  -3.1400000000000000e-01   6.5799999999999997e-02  -9.7660000000000002e-01   6.2260000000000004e-01   4.7882999999999996e+00   4.9130000000000001e-01   6.1580000000000001e-01   1.5479999999999999e-01
   7.7149999999999996e-01   4.1770000000000002e-01   3.8603000000000001e+00  -2.5779999999999997e-01  -3.7109999999999999e-01   8.8000000000000005e-03  -9.3220000000000003e-01   4.0020000000000000e-01   4.8754000000000000e+00   4.2380000000000001e-01   4.8110000000000003e-01   1.4160000000000000e-01
   8.5960000000000003e-01   3.7369999999999998e-01   4.2034000000000002e+00  -2.0999999999999999e-01  -2.8549999999999998e-01   3.5099999999999999e-02  -8.8780000000000003e-01   5.1139999999999997e-01   5.3106999999999998e+00   4.9130000000000001e-01   6.2539999999999996e-01   1.5920000000000001e-01
   9.6989999999999998e-01   2.1980000000000000e-01   3.4314000000000000e+00  -2.4820000000000000e-01  -3.5210000000000002e-01   8.7700000000000000e-02  -9.9880000000000002e-01   5.7809999999999995e-01   4.6142000000000003e+00   3.5639999999999999e-01   6.6390000000000005e-01   1.5040000000000001e-01
   8.5960000000000003e-01   1.5390000000000001e-01   3.9460999999999999e+00  -2.0050000000000001e-01  -2.4740000000000001e-01   4.8200000000000000e-02  -9.9880000000000002e-01   3.5580000000000001e-01   4.5270999999999999e+00   5.0090000000000001e-01   5.4849999999999999e-01   1.6370000000000001e-01
   8.8170000000000004e-01   2.8580000000000000e-01   4.3750000000000000e+00  -2.4820000000000000e-01  -3.3310000000000001e-01   6.1400000000000003e-02  -1.0431999999999999e+00   6.4480000000000004e-01   4.2659000000000002e+00   4.1420000000000001e-01   6.2539999999999996e-01   1.8579999999999999e-01
   7.0530000000000004e-01   4.8359999999999997e-01   4.0317999999999996e+00  -2.6729999999999998e-01  -4.2820000000000003e-01   3.5099999999999999e-02  -1.1096999999999999e+00   3.7800000000000000e-01   5.3106999999999998e+00   3.6599999999999999e-01   5.7730000000000004e-01   1.9020000000000001e-01
   8.1559999999999999e-01   4.8359999999999997e-01   3.4314000000000000e+00  -3.0549999999999999e-01  -3.3310000000000001e-01   5.7000000000000002e-02  -9.3220000000000003e-01   3.5580000000000001e-01   4.7882999999999996e+00   4.7199999999999998e-01   6.4470000000000005e-01   1.8140000000000001e-01
   1.1241000000000001e+00   5.2759999999999996e-01   3.6029000000000000e+00  -1.9089999999999999e-01  -3.6159999999999998e-01   1.2280000000000001e-01  -7.9900000000000004e-01   6.0040000000000004e-01   4.8754000000000000e+00   4.7199999999999998e-01   5.5810000000000004e-01   2.0790000000000000e-01
   8.5960000000000003e-01   2.8580000000000000e-01   3.5171000000000001e+00  -1.8140000000000001e-01  -3.8059999999999999e-01   5.7000000000000002e-02  -9.9880000000000002e-01   3.7800000000000000e-01   5.1365999999999996e+00   5.1049999999999995e-01   6.3510000000000000e-01   1.4160000000000000e-01
   8.5960000000000003e-01   5.0560000000000005e-01   3.7745000000000002e+00  -2.6729999999999998e-01  -3.4260000000000002e-01   2.1899999999999999e-02  -8.8780000000000003e-01   3.1130000000000002e-01   3.9177000000000000e+00   4.8159999999999997e-01   6.3510000000000000e-01   1.8140000000000001e-01
   9.0369999999999995e-01   6.5949999999999998e-01   3.4314000000000000e+00  -3.4370000000000001e-01  -4.9480000000000002e-01   7.0199999999999999e-02  -9.5440000000000003e-01   3.5580000000000001e-01   4.5270999999999999e+00   4.1420000000000001e-01   6.2539999999999996e-01   1.9910000000000000e-01
   8.3760000000000001e-01   3.2979999999999998e-01   3.6886999999999999e+00  -2.0050000000000001e-01  -3.2350000000000001e-01   6.1400000000000003e-02  -1.0209999999999999e+00   4.8920000000000002e-01   4.4401000000000002e+00   5.2980000000000005e-01   6.5429999999999999e-01   1.9460000000000000e-01
   7.4939999999999996e-01   3.7369999999999998e-01   3.4314000000000000e+00  -3.0549999999999999e-01  -4.0920000000000001e-01   1.1400000000000000e-01  -9.1000000000000003e-01   5.1139999999999997e-01   5.1365999999999996e+00   4.6239999999999998e-01   5.8689999999999998e-01   1.9020000000000001e-01
   7.7149999999999996e-01   3.5170000000000001e-01   4.0317999999999996e+00  -2.4820000000000000e-01  -2.6640000000000003e-01   3.5099999999999999e-02  -1.0653999999999999e+00   6.4480000000000004e-01   4.5270999999999999e+00   4.2380000000000001e-01   5.8689999999999998e-01   1.8579999999999999e-01
   9.4779999999999998e-01   6.8149999999999999e-01   3.8603000000000001e+00  -2.8639999999999999e-01  -3.9970000000000000e-01   6.1400000000000003e-02  -7.7680000000000005e-01   4.0020000000000000e-01   4.0918000000000001e+00   3.7569999999999998e-01   5.7730000000000004e-01   2.0349999999999999e-01
   6.6130000000000000e-01   6.1550000000000005e-01   4.2892000000000001e+00  -1.5279999999999999e-01  -3.7109999999999999e-01   7.0199999999999999e-02  -1.1540999999999999e+00   5.1139999999999997e-01   5.0495000000000001e+00   4.1420000000000001e-01   6.0619999999999996e-01   1.7249999999999999e-01
   8.5960000000000003e-01   2.8580000000000000e-01   4.5465000000000000e+00  -3.2460000000000000e-01  -3.5210000000000002e-01   1.0960000000000000e-01  -1.0653999999999999e+00   1.5559999999999999e-01   4.8754000000000000e+00   4.1420000000000001e-01   6.4470000000000005e-01   1.7690000000000000e-01
   7.0530000000000004e-01   8.3540000000000003e-01   3.0882000000000001e+00  -2.6729999999999998e-01  -3.5210000000000002e-01   6.5799999999999997e-02  -1.2428999999999999e+00   7.1150000000000002e-01   4.5270999999999999e+00   4.2380000000000001e-01   6.0619999999999996e-01   1.9460000000000000e-01
   6.1719999999999997e-01   4.1770000000000002e-01   3.1739999999999999e+00  -2.2910000000000000e-01  -3.6159999999999998e-01   1.0960000000000000e-01  -8.2120000000000004e-01   4.0020000000000000e-01   4.1788999999999996e+00   5.0090000000000001e-01   6.6390000000000005e-01   1.4160000000000000e-01
   8.8170000000000004e-01   2.1980000000000000e-01   3.3456000000000001e+00  -2.6729999999999998e-01  -3.8059999999999999e-01   1.0520000000000000e-01  -1.0209999999999999e+00   8.0049999999999999e-01   5.2236000000000002e+00   5.1049999999999995e-01   6.8320000000000003e-01   1.8140000000000001e-01
   1.1241000000000001e+00   5.9360000000000002e-01   4.6322999999999999e+00  -2.5779999999999997e-01  -4.4719999999999999e-01   1.2280000000000001e-01  -9.3220000000000003e-01   4.4499999999999998e-02   3.5695000000000001e+00   3.6599999999999999e-01   4.9070000000000003e-01   1.4599999999999999e-01
   7.4939999999999996e-01   2.4179999999999999e-01   3.8603000000000001e+00  -2.0050000000000001e-01  -3.9970000000000000e-01   8.7700000000000000e-02  -1.0431999999999999e+00   1.1117999999999999e+00   5.7460000000000004e+00   4.0460000000000002e-01   6.0619999999999996e-01   1.8579999999999999e-01
   8.8170000000000004e-01   4.8359999999999997e-01   4.1176000000000004e+00  -3.6280000000000001e-01  -3.3310000000000001e-01   1.2280000000000001e-01  -6.8799999999999994e-01   0.0000000000000000e+00   4.7012999999999998e+00   5.1049999999999995e-01   5.7730000000000004e-01   1.9460000000000000e-01
   7.9349999999999998e-01   2.4179999999999999e-01   3.6029000000000000e+00  -2.4820000000000000e-01  -3.7109999999999999e-01   5.2600000000000001e-02  -1.1762999999999999e+00   8.8900000000000007e-02   5.3977000000000004e+00   4.6239999999999998e-01   6.3510000000000000e-01   1.5479999999999999e-01
   6.6130000000000000e-01   2.8580000000000000e-01   4.1176000000000004e+00  -2.2910000000000000e-01  -3.4260000000000002e-01   8.7700000000000000e-02  -1.1096999999999999e+00   8.6719999999999997e-01   4.9623999999999997e+00   4.9130000000000001e-01   6.8320000000000003e-01   2.1679999999999999e-01
   1.0139000000000000e+00   5.0560000000000005e-01   3.6029000000000000e+00  -3.0549999999999999e-01  -4.6629999999999999e-01   1.3589999999999999e-01  -9.7660000000000002e-01   2.2200000000000001e-02   4.4401000000000002e+00   4.0460000000000002e-01   6.2539999999999996e-01   1.2390000000000000e-01
   8.8170000000000004e-01   5.9360000000000002e-01   3.4314000000000000e+00  -2.9599999999999999e-01  -3.5210000000000002e-01   1.2280000000000001e-01  -1.3317000000000001e+00   7.1150000000000002e-01   5.5719000000000003e+00   5.3939999999999999e-01   6.1580000000000001e-01   1.8579999999999999e-01
   9.9190000000000000e-01   1.9789999999999999e-01   3.6886999999999999e+00  -3.4370000000000001e-01  -3.9010000000000000e-01   7.0199999999999999e-02  -7.7680000000000005e-01   4.4499999999999998e-02   3.9177000000000000e+00   4.7199999999999998e-01   5.8689999999999998e-01   2.1229999999999999e-01
   7.9349999999999998e-01   4.8359999999999997e-01   3.8603000000000001e+00  -1.8140000000000001e-01  -4.2820000000000003e-01   7.4499999999999997e-02  -1.0875999999999999e+00   8.4499999999999997e-01   4.5270999999999999e+00   4.9130000000000001e-01   6.5429999999999999e-01   1.5479999999999999e-01
   8.1559999999999999e-01   2.8580000000000000e-01   4.0317999999999996e+00  -2.1959999999999999e-01  -3.4260000000000002e-01   7.8899999999999998e-02  -9.7660000000000002e-01   6.6710000000000003e-01   4.5270999999999999e+00   5.5869999999999997e-01   6.1580000000000001e-01   1.8579999999999999e-01
   8.1559999999999999e-01   3.0780000000000002e-01   4.4607999999999999e+00  -4.0100000000000002e-01  -3.9970000000000000e-01   7.0199999999999999e-02  -1.1318999999999999e+00   3.5580000000000001e-01   5.0495000000000001e+00   3.5639999999999999e-01   5.6769999999999998e-01   2.1679999999999999e-01
   9.0369999999999995e-01   4.3969999999999998e-01   3.7745000000000002e+00  -2.0999999999999999e-01  -2.9499999999999998e-01   3.9500000000000000e-02  -8.6560000000000004e-01   6.4480000000000004e-01   5.5719000000000003e+00   4.2380000000000001e-01   6.3510000000000000e-01   2.0349999999999999e-01
   5.7310000000000005e-01   2.1980000000000000e-01   4.2892000000000001e+00  -3.0549999999999999e-01  -2.6640000000000003e-01  -1.7500000000000002e-02  -9.9880000000000002e-01   4.0020000000000000e-01   4.7012999999999998e+00   4.7199999999999998e-01   6.0619999999999996e-01   1.7690000000000000e-01
   9.0369999999999995e-01   4.3969999999999998e-01   4.1176000000000004e+00  -1.8140000000000001e-01  -3.3310000000000001e-01   8.7700000000000000e-02  -1.2206999999999999e+00   6.0040000000000004e-01   5.0495000000000001e+00   5.0090000000000001e-01   6.4470000000000005e-01   1.9910000000000000e-01
   8.5960000000000003e-01   4.6170000000000000e-01   4.2892000000000001e+00  -2.1959999999999999e-01  -2.5690000000000002e-01   7.4499999999999997e-02  -9.3220000000000003e-01   3.5580000000000001e-01   4.4401000000000002e+00   3.9489999999999997e-01   6.7349999999999999e-01   1.5479999999999999e-01
   1.2343999999999999e+00   2.6379999999999998e-01   4.3750000000000000e+00  -2.4820000000000000e-01  -3.5210000000000002e-01   5.7000000000000002e-02  -1.1096999999999999e+00   4.4469999999999998e-01   5.3106999999999998e+00   4.3350000000000000e-01   5.9660000000000002e-01   1.9910000000000000e-01
   9.9190000000000000e-01   3.7369999999999998e-01   3.7745000000000002e+00  -2.0050000000000001e-01  -4.1870000000000002e-01   3.9500000000000000e-02  -8.8780000000000003e-01   6.2260000000000004e-01   5.3106999999999998e+00   3.9489999999999997e-01   5.6769999999999998e-01   1.9020000000000001e-01
   1.0360000000000000e+00   5.2759999999999996e-01   4.7180999999999997e+00  -2.9599999999999999e-01  -2.7600000000000002e-01   9.2100000000000001e-02  -1.0431999999999999e+00   4.0020000000000000e-01   4.7012999999999998e+00   4.5269999999999999e-01   6.2539999999999996e-01   1.7690000000000000e-01
   9.0369999999999995e-01   3.2979999999999998e-01   4.5465000000000000e+00  -2.9599999999999999e-01  -2.9499999999999998e-01   1.1400000000000000e-01  -1.0875999999999999e+00   5.3369999999999995e-01   4.7882999999999996e+00   4.5269999999999999e-01   5.9660000000000002e-01   2.3440000000000000e-01
   1.0801000000000001e+00   3.5170000000000001e-01   4.6322999999999999e+00  -3.4370000000000001e-01  -3.1400000000000000e-01   9.6500000000000002e-02  -9.3220000000000003e-01   4.2249999999999999e-01   5.0495000000000001e+00   4.4309999999999999e-01   5.9660000000000002e-01   1.7249999999999999e-01
   8.3760000000000001e-01   2.1980000000000000e-01   3.6029000000000000e+00  -2.7689999999999998e-01  -4.5679999999999998e-01   3.0700000000000002e-02  -9.7660000000000002e-01   5.5589999999999995e-01   5.3106999999999998e+00   4.3350000000000000e-01   5.3879999999999995e-01   2.1679999999999999e-01
   1.1021000000000001e+00   2.1980000000000000e-01   3.6886999999999999e+00  -2.5779999999999997e-01  -3.8059999999999999e-01   8.7700000000000000e-02  -1.2428999999999999e+00   6.2260000000000004e-01   5.2236000000000002e+00   4.9130000000000001e-01   6.8320000000000003e-01   2.2120000000000001e-01
   9.0369999999999995e-01   8.7900000000000006e-02   4.2892000000000001e+00  -2.5779999999999997e-01  -3.9010000000000000e-01   1.0520000000000000e-01  -9.5440000000000003e-01   4.4469999999999998e-01   4.7882999999999996e+00   4.4309999999999999e-01   6.2539999999999996e-01   1.4599999999999999e-01
   1.0139000000000000e+00   2.1980000000000000e-01   4.0317999999999996e+00  -1.7190000000000000e-01  -3.3310000000000001e-01   3.5099999999999999e-02  -1.0431999999999999e+00   3.7800000000000000e-01   4.8754000000000000e+00   4.7199999999999998e-01   6.3510000000000000e-01   1.5479999999999999e-01
   9.4779999999999998e-01   3.0780000000000002e-01   3.9460999999999999e+00  -1.4319999999999999e-01  -2.6640000000000003e-01   1.0520000000000000e-01  -1.2206999999999999e+00   2.8910000000000002e-01   4.3529999999999998e+00   4.5269999999999999e-01   5.4849999999999999e-01   1.9910000000000000e-01
   9.0369999999999995e-01   5.7160000000000000e-01   3.8603000000000001e+00  -2.0050000000000001e-01  -3.2350000000000001e-01   7.0199999999999999e-02  -1.0653999999999999e+00   6.0040000000000004e-01   5.1365999999999996e+00   4.3350000000000000e-01   5.6769999999999998e-01   2.3890000000000000e-01
   9.6989999999999998e-01   3.0780000000000002e-01   3.7745000000000002e+00  -2.3870000000000000e-01  -2.8549999999999998e-01   7.4499999999999997e-02  -9.9880000000000002e-01   3.5580000000000001e-01   4.6142000000000003e+00   4.6239999999999998e-01   6.2539999999999996e-01   1.8140000000000001e-01
   9.4779999999999998e-01   3.5170000000000001e-01   4.2034000000000002e+00  -2.0050000000000001e-01  -3.5210000000000002e-01   1.0090000000000000e-01  -1.0209999999999999e+00   4.4469999999999998e-01   4.7012999999999998e+00   4.1420000000000001e-01   6.3510000000000000e-01   2.1229999999999999e-01
   1.1241000000000001e+00   5.7160000000000000e-01   3.9460999999999999e+00  -1.6230000000000000e-01  -4.9480000000000002e-01   8.3299999999999999e-02  -9.9880000000000002e-01   5.1139999999999997e-01   4.0048000000000004e+00   5.0090000000000001e-01   6.3510000000000000e-01   1.2390000000000000e-01
   8.5960000000000003e-01   3.2979999999999998e-01   3.4314000000000000e+00  -2.2910000000000000e-01  -3.3310000000000001e-01   7.8899999999999998e-02  -1.2428999999999999e+00   4.8920000000000002e-01   5.1365999999999996e+00   4.6239999999999998e-01   5.4849999999999999e-01   1.7690000000000000e-01
   1.0139000000000000e+00   2.8580000000000000e-01   3.7745000000000002e+00  -2.3870000000000000e-01  -4.3769999999999998e-01   1.3159999999999999e-01  -1.0875999999999999e+00   4.0020000000000000e-01   5.1365999999999996e+00   4.3350000000000000e-01   5.7730000000000004e-01   2.2559999999999999e-01
   1.1462000000000001e+00   4.3969999999999998e-01   3.2597999999999998e+00  -1.7190000000000000e-01  -3.9970000000000000e-01   6.5799999999999997e-02  -9.5440000000000003e-01   4.6689999999999998e-01   4.5270999999999999e+00   3.8529999999999998e-01   6.1580000000000001e-01   1.5920000000000001e-01
   7.9349999999999998e-01   5.9360000000000002e-01   3.8603000000000001e+00  -1.9089999999999999e-01  -3.9970000000000000e-01   1.1840000000000001e-01  -9.7660000000000002e-01   3.3350000000000002e-01   4.8754000000000000e+00   4.4309999999999999e-01   5.6769999999999998e-01   2.0790000000000000e-01
   9.9190000000000000e-01   5.0560000000000005e-01   4.1176000000000004e+00  -2.7689999999999998e-01  -2.9499999999999998e-01   6.1400000000000003e-02  -1.0209999999999999e+00   4.4469999999999998e-01   4.3529999999999998e+00   3.6599999999999999e-01   6.0619999999999996e-01   1.7249999999999999e-01
   9.0369999999999995e-01   2.8580000000000000e-01   4.2034000000000002e+00  -2.9599999999999999e-01  -3.6159999999999998e-01   6.5799999999999997e-02  -1.0431999999999999e+00   5.5589999999999995e-01   5.4847999999999999e+00   4.5269999999999999e-01   6.0619999999999996e-01   1.4599999999999999e-01
   8.8170000000000004e-01   3.2979999999999998e-01   3.6029000000000000e+00  -3.0549999999999999e-01  -4.2820000000000003e-01   8.7700000000000000e-02  -1.2428999999999999e+00   6.2260000000000004e-01   4.6142000000000003e+00   4.3350000000000000e-01   5.9660000000000002e-01   1.5920000000000001e-01
   1.1021000000000001e+00   3.7369999999999998e-01   3.5171000000000001e+00  -2.0999999999999999e-01  -3.3310000000000001e-01   7.4499999999999997e-02  -1.1096999999999999e+00   5.5589999999999995e-01   4.5270999999999999e+00   4.3350000000000000e-01   6.3510000000000000e-01   1.8140000000000001e-01
   8.5960000000000003e-01   5.2759999999999996e-01   3.8603000000000001e+00  -2.7689999999999998e-01  -3.2350000000000001e-01   4.8200000000000000e-02  -1.1096999999999999e+00   3.7800000000000000e-01   4.6142000000000003e+00   4.2380000000000001e-01   6.0619999999999996e-01   1.7249999999999999e-01
   9.4779999999999998e-01   4.6170000000000000e-01   3.3456000000000001e+00  -2.5779999999999997e-01  -4.3769999999999998e-01   7.0199999999999999e-02  -1.1318999999999999e+00   4.8920000000000002e-01   4.1788999999999996e+00   5.2020000000000000e-01   6.3510000000000000e-01   1.9910000000000000e-01
   8.5960000000000003e-01   4.8359999999999997e-01   3.8603000000000001e+00  -2.9599999999999999e-01  -2.8549999999999998e-01   6.1400000000000003e-02  -1.1762999999999999e+00   4.8920000000000002e-01   4.2659000000000002e+00   5.4910000000000003e-01   5.5810000000000004e-01   1.9910000000000000e-01
   9.4779999999999998e-01   3.9570000000000000e-01   3.0024000000000002e+00  -3.6280000000000001e-01  -3.9970000000000000e-01   5.7000000000000002e-02  -9.3220000000000003e-01   4.2249999999999999e-01   4.7882999999999996e+00   4.7199999999999998e-01   5.7730000000000004e-01   1.9020000000000001e-01
   8.3760000000000001e-01   4.8359999999999997e-01   3.6029000000000000e+00  -1.8140000000000001e-01  -4.0920000000000001e-01   9.6500000000000002e-02  -9.5440000000000003e-01   4.4469999999999998e-01   4.8754000000000000e+00   4.9130000000000001e-01   6.1580000000000001e-01   1.6370000000000001e-01
   9.2579999999999996e-01   3.2979999999999998e-01   4.7180999999999997e+00  -3.0549999999999999e-01  -3.6159999999999998e-01   5.7000000000000002e-02  -1.1540999999999999e+00   5.5589999999999995e-01   4.3529999999999998e+00   3.7569999999999998e-01   6.2539999999999996e-01   1.9460000000000000e-01
   1.0139000000000000e+00   4.1770000000000002e-01   3.4314000000000000e+00  -2.1959999999999999e-01  -3.3310000000000001e-01   7.8899999999999998e-02  -8.4340000000000004e-01   5.5589999999999995e-01   5.0495000000000001e+00   5.7799999999999996e-01   6.8320000000000003e-01   1.6370000000000001e-01
   8.5960000000000003e-01   6.3749999999999996e-01   4.0317999999999996e+00  -2.0999999999999999e-01  -3.5210000000000002e-01   6.5799999999999997e-02  -9.9880000000000002e-01   1.7790000000000000e-01   3.9177000000000000e+00   5.0090000000000001e-01   6.2539999999999996e-01   1.7249999999999999e-01
   9.6989999999999998e-01   3.9570000000000000e-01   2.8309000000000002e+00  -3.2460000000000000e-01  -3.9010000000000000e-01   1.0520000000000000e-01  -9.9880000000000002e-01   5.1139999999999997e-01   4.5270999999999999e+00   3.9489999999999997e-01   5.4849999999999999e-01   1.6810000000000000e-01
   9.4779999999999998e-01   4.1770000000000002e-01   3.6886999999999999e+00  -2.1959999999999999e-01  -3.9970000000000000e-01   1.0520000000000000e-01  -1.2206999999999999e+00   2.8910000000000002e-01   4.7882999999999996e+00   4.4309999999999999e-01   6.1580000000000001e-01   2.1679999999999999e-01
   7.9349999999999998e-01   2.8580000000000000e-01   3.4314000000000000e+00  -2.1959999999999999e-01  -3.9970000000000000e-01   9.6500000000000002e-02  -9.5440000000000003e-01   4.0020000000000000e-01   5.2236000000000002e+00   4.6239999999999998e-01   6.4470000000000005e-01   1.7249999999999999e-01
   8.3760000000000001e-01   4.8359999999999997e-01   4.1176000000000004e+00  -1.9089999999999999e-01  -3.3310000000000001e-01   7.0199999999999999e-02  -1.1096999999999999e+00   5.7809999999999995e-01   5.0495000000000001e+00   5.0090000000000001e-01   6.9279999999999997e-01   2.0790000000000000e-01
   7.2740000000000005e-01   3.7369999999999998e-01   4.0317999999999996e+00  -2.2910000000000000e-01  -4.4719999999999999e-01   1.5790000000000001e-01  -1.0653999999999999e+00   4.8920000000000002e-01   4.9623999999999997e+00   3.7569999999999998e-01   4.7149999999999997e-01   1.9020000000000001e-01
   8.8170000000000004e-01   4.1770000000000002e-01   4.6322999999999999e+00  -2.5779999999999997e-01  -3.0449999999999999e-01   1.1840000000000001e-01  -9.9880000000000002e-01   4.8920000000000002e-01   4.5270999999999999e+00   3.9489999999999997e-01   5.4849999999999999e-01   2.0349999999999999e-01
   9.9190000000000000e-01   2.1980000000000000e-01   3.8603000000000001e+00  -2.5779999999999997e-01  -3.1400000000000000e-01   8.7700000000000000e-02  -1.0875999999999999e+00   6.0040000000000004e-01   5.0495000000000001e+00   4.4309999999999999e-01   6.0619999999999996e-01   2.1229999999999999e-01
   8.3760000000000001e-01   4.8359999999999997e-01   3.8603000000000001e+00  -1.9089999999999999e-01  -3.1400000000000000e-01   6.5799999999999997e-02  -1.0209999999999999e+00   4.2249999999999999e-01   4.7012999999999998e+00   4.8159999999999997e-01   6.4470000000000005e-01   1.8579999999999999e-01
   9.6989999999999998e-01   4.3969999999999998e-01   4.0317999999999996e+00  -2.9599999999999999e-01  -2.5690000000000002e-01   5.7000000000000002e-02  -9.3220000000000003e-01   5.3369999999999995e-01   4.4401000000000002e+00   5.0090000000000001e-01   6.9279999999999997e-01   1.7690000000000000e-01
   8.8170000000000004e-01   5.4959999999999998e-01   3.9460999999999999e+00  -2.5779999999999997e-01  -4.9480000000000002e-01   8.7700000000000000e-02  -9.7660000000000002e-01   5.7809999999999995e-01   4.4401000000000002e+00   4.3350000000000000e-01   6.6390000000000005e-01   1.5479999999999999e-01
   1.0139000000000000e+00   4.6170000000000000e-01   3.9460999999999999e+00  -2.4820000000000000e-01  -4.2820000000000003e-01   1.1400000000000000e-01  -1.0653999999999999e+00   4.4469999999999998e-01   4.2659000000000002e+00   3.4680000000000000e-01   5.3879999999999995e-01   1.8579999999999999e-01
   8.3760000000000001e-01   3.9570000000000000e-01   3.8603000000000001e+00  -3.4370000000000001e-01  -3.1400000000000000e-01   6.5799999999999997e-02  -8.4340000000000004e-01   4.2249999999999999e-01   5.3106999999999998e+00   5.0090000000000001e-01   6.0619999999999996e-01   2.0349999999999999e-01
   1.0360000000000000e+00   3.9570000000000000e-01   3.6886999999999999e+00  -3.3420000000000000e-01  -3.9010000000000000e-01   1.6230000000000000e-01  -1.0431999999999999e+00   4.8920000000000002e-01   4.4401000000000002e+00   4.7199999999999998e-01   6.2539999999999996e-01   2.1229999999999999e-01
   7.0530000000000004e-01   3.7369999999999998e-01   3.3456000000000001e+00  -1.8140000000000001e-01  -3.8059999999999999e-01   7.0199999999999999e-02  -1.0653999999999999e+00   3.1130000000000002e-01   5.3977000000000004e+00   4.5269999999999999e-01   6.6390000000000005e-01   1.5920000000000001e-01
   9.0369999999999995e-01   5.2759999999999996e-01   3.6029000000000000e+00  -2.2910000000000000e-01  -3.2350000000000001e-01   7.4499999999999997e-02  -1.0431999999999999e+00   5.5589999999999995e-01   4.7882999999999996e+00   5.0090000000000001e-01   6.2539999999999996e-01   1.5920000000000001e-01
   7.2740000000000005e-01   4.3969999999999998e-01   3.6886999999999999e+00  -3.1509999999999999e-01  -4.7580000000000000e-01   9.2100000000000001e-02  -1.1984999999999999e+00   4.4469999999999998e-01   5.0495000000000001e+00   4.5269999999999999e-01   6.4470000000000005e-01   1.6370000000000001e-01
   8.5960000000000003e-01   4.6170000000000000e-01   3.6029000000000000e+00  -2.0050000000000001e-01  -3.1400000000000000e-01   4.3900000000000002e-02  -9.5440000000000003e-01   2.6679999999999998e-01   4.7882999999999996e+00   4.4309999999999999e-01   6.0619999999999996e-01   2.2559999999999999e-01
   9.4779999999999998e-01   5.7160000000000000e-01   3.8603000000000001e+00  -2.9599999999999999e-01  -3.1400000000000000e-01   3.0700000000000002e-02  -1.0653999999999999e+00   5.5589999999999995e-01   4.2659000000000002e+00   4.5269999999999999e-01   5.3879999999999995e-01   2.2559999999999999e-01
   1.0139000000000000e+00   5.0560000000000005e-01   4.3750000000000000e+00  -2.1959999999999999e-01  -4.0920000000000001e-01   7.0199999999999999e-02  -1.1762999999999999e+00   3.7800000000000000e-01   4.7882999999999996e+00   4.0460000000000002e-01   5.8689999999999998e-01   1.8579999999999999e-01
   9.2579999999999996e-01   6.3749999999999996e-01   4.4607999999999999e+00  -2.4820000000000000e-01  -3.9010000000000000e-01   1.0520000000000000e-01  -1.2428999999999999e+00   4.0020000000000000e-01   4.2659000000000002e+00   3.8529999999999998e-01   6.0619999999999996e-01   1.7249999999999999e-01
   8.3760000000000001e-01   4.1770000000000002e-01   3.4314000000000000e+00  -2.5779999999999997e-01  -4.6629999999999999e-01   1.4470000000000000e-01  -1.0431999999999999e+00   5.5589999999999995e-01   4.8754000000000000e+00   4.3350000000000000e-01   4.8110000000000003e-01   1.9910000000000000e-01
   9.0369999999999995e-01   5.4959999999999998e-01   3.1739999999999999e+00  -2.0050000000000001e-01  -3.1400000000000000e-01   6.1400000000000003e-02  -1.1318999999999999e+00   5.1139999999999997e-01   4.2659000000000002e+00   4.1420000000000001e-01   6.2539999999999996e-01   1.8140000000000001e-01
   1.0801000000000001e+00   4.3969999999999998e-01   3.7745000000000002e+00  -2.6729999999999998e-01  -3.5210000000000002e-01   8.3299999999999999e-02  -1.2428999999999999e+00   5.3369999999999995e-01   4.8754000000000000e+00   4.2380000000000001e-01   6.3510000000000000e-01   2.0349999999999999e-01
   8.5960000000000003e-01   1.5390000000000001e-01   3.6029000000000000e+00  -3.1509999999999999e-01  -2.6640000000000003e-01   1.3200000000000000e-02  -1.0653999999999999e+00   3.7800000000000000e-01   4.8754000000000000e+00   5.1049999999999995e-01   5.7730000000000004e-01   1.6810000000000000e-01
   8.1559999999999999e-01   4.3969999999999998e-01   3.3456000000000001e+00  -3.3420000000000000e-01  -3.2350000000000001e-01   8.7700000000000000e-02  -9.9880000000000002e-01   6.0040000000000004e-01   4.6142000000000003e+00   4.5269999999999999e-01   5.4849999999999999e-01   1.6810000000000000e-01
   1.0139000000000000e+00   4.1770000000000002e-01   3.6886999999999999e+00  -2.6729999999999998e-01  -4.0920000000000001e-01   1.0960000000000000e-01  -9.5440000000000003e-01   6.4480000000000004e-01   4.8754000000000000e+00   4.8159999999999997e-01   6.2539999999999996e-01   1.2390000000000000e-01
   8.3760000000000001e-01   3.2979999999999998e-01   3.6029000000000000e+00  -1.8140000000000001e-01  -4.2820000000000003e-01   1.3589999999999999e-01  -9.7660000000000002e-01   4.8920000000000002e-01   3.9177000000000000e+00   4.2380000000000001e-01   5.7730000000000004e-01   1.4160000000000000e-01
   8.5960000000000003e-01   5.0560000000000005e-01   3.5171000000000001e+00  -2.0999999999999999e-01  -3.6159999999999998e-01   1.2280000000000001e-01  -1.1096999999999999e+00   4.0020000000000000e-01   4.7012999999999998e+00   4.1420000000000001e-01   6.4470000000000005e-01   1.6370000000000001e-01
   9.6989999999999998e-01   2.6379999999999998e-01   3.7745000000000002e+00  -1.4319999999999999e-01  -4.0920000000000001e-01   4.3900000000000002e-02  -1.0653999999999999e+00   5.7809999999999995e-01   4.7012999999999998e+00   4.8159999999999997e-01   5.4849999999999999e-01   1.7249999999999999e-01
   7.7149999999999996e-01   4.6170000000000000e-01   4.0317999999999996e+00  -2.0999999999999999e-01  -3.7109999999999999e-01   9.2100000000000001e-02  -9.9880000000000002e-01   4.6689999999999998e-01   5.2236000000000002e+00   3.7569999999999998e-01   5.9660000000000002e-01   1.9020000000000001e-01
   8.1559999999999999e-01   5.0560000000000005e-01   3.1739999999999999e+00  -2.3870000000000000e-01  -4.2820000000000003e-01   5.7000000000000002e-02  -1.1318999999999999e+00   4.6689999999999998e-01   4.3529999999999998e+00   3.5639999999999999e-01   5.3879999999999995e-01   1.7249999999999999e-01
   1.1021000000000001e+00   4.1770000000000002e-01   3.7745000000000002e+00  -1.5279999999999999e-01  -3.6159999999999998e-01   6.5799999999999997e-02  -1.0875999999999999e+00   4.4469999999999998e-01   4.7012999999999998e+00   4.2380000000000001e-01   5.5810000000000004e-01   1.6370000000000001e-01
   6.8330000000000002e-01   3.2979999999999998e-01   3.3456000000000001e+00  -2.2910000000000000e-01  -4.0920000000000001e-01   1.1400000000000000e-01  -1.0209999999999999e+00   4.6689999999999998e-01   5.2236000000000002e+00   3.8529999999999998e-01   6.0619999999999996e-01   1.5040000000000001e-01
   7.2740000000000005e-01   5.2759999999999996e-01   3.0882000000000001e+00  -2.0050000000000001e-01  -3.5210000000000002e-01   7.8899999999999998e-02  -8.6560000000000004e-01   6.0040000000000004e-01   5.0495000000000001e+00   4.8159999999999997e-01   5.8689999999999998e-01   1.7690000000000000e-01
   9.0369999999999995e-01   3.2979999999999998e-01   3.3456000000000001e+00  -2.1959999999999999e-01  -4.7580000000000000e-01   1.0090000000000000e-01  -1.1984999999999999e+00   4.2249999999999999e-01   3.7435999999999998e+00   4.8159999999999997e-01   5.9660000000000002e-01   1.9910000000000000e-01
   9.6989999999999998e-01   1.9789999999999999e-01   4.2034000000000002e+00  -4.0100000000000002e-01  -4.0920000000000001e-01   7.4499999999999997e-02  -8.4340000000000004e-01   4.8920000000000002e-01   5.3106999999999998e+00   4.5269999999999999e-01   6.2539999999999996e-01   2.1679999999999999e-01
   7.9349999999999998e-01   4.1770000000000002e-01   3.9460999999999999e+00  -2.3870000000000000e-01  -4.7580000000000000e-01   6.1400000000000003e-02  -1.0209999999999999e+00   3.3350000000000002e-01   4.0048000000000004e+00   4.9130000000000001e-01   5.4849999999999999e-01   1.9910000000000000e-01
   1.1021000000000001e+00   2.4179999999999999e-01   3.6886999999999999e+00  -2.3870000000000000e-01  -3.1400000000000000e-01   1.0520000000000000e-01  -1.1984999999999999e+00   4.0020000000000000e-01   4.3529999999999998e+00   4.7199999999999998e-01   5.1000000000000001e-01   1.8579999999999999e-01
   8.3760000000000001e-01   5.7160000000000000e-01   4.5465000000000000e+00  -1.8140000000000001e-01  -3.5210000000000002e-01   4.8200000000000000e-02  -8.6560000000000004e-01   5.5589999999999995e-01   5.2236000000000002e+00   5.6830000000000003e-01   5.5810000000000004e-01   1.4160000000000000e-01
   7.0530000000000004e-01   5.4959999999999998e-01   3.6029000000000000e+00  -2.7689999999999998e-01  -3.7109999999999999e-01   7.4499999999999997e-02  -1.0653999999999999e+00   4.6689999999999998e-01   4.5270999999999999e+00   4.7199999999999998e-01   6.0619999999999996e-01   1.6810000000000000e-01
   8.5960000000000003e-01   3.2979999999999998e-01   4.2034000000000002e+00  -2.7689999999999998e-01  -4.2820000000000003e-01   1.2720000000000001e-01  -1.1984999999999999e+00   4.8920000000000002e-01   4.4401000000000002e+00   4.7199999999999998e-01   5.9660000000000002e-01   1.9910000000000000e-01
   7.7149999999999996e-01   3.0780000000000002e-01   4.1176000000000004e+00  -2.1959999999999999e-01  -3.3310000000000001e-01   7.8899999999999998e-02  -1.0209999999999999e+00   2.8910000000000002e-01   4.8754000000000000e+00   4.4309999999999999e-01   6.1580000000000001e-01   1.6370000000000001e-01
   9.9190000000000000e-01   3.9570000000000000e-01   4.4607999999999999e+00  -3.0549999999999999e-01  -3.6159999999999998e-01   1.1840000000000001e-01  -1.2873000000000001e+00   5.3369999999999995e-01   4.5270999999999999e+00   5.2020000000000000e-01   5.6769999999999998e-01   2.6540000000000002e-01
   8.3760000000000001e-01   3.0780000000000002e-01   3.2597999999999998e+00  -2.6729999999999998e-01  -3.3310000000000001e-01   7.8899999999999998e-02  -1.0209999999999999e+00   4.4469999999999998e-01   4.7882999999999996e+00   5.6830000000000003e-01   6.8320000000000003e-01   1.6370000000000001e-01
   9.0369999999999995e-01   3.9570000000000000e-01   3.2597999999999998e+00  -2.7689999999999998e-01  -2.8549999999999998e-01   4.8200000000000000e-02  -9.7660000000000002e-01   4.0020000000000000e-01   5.8330000000000002e+00   4.8159999999999997e-01   5.7730000000000004e-01   1.6370000000000001e-01
   9.2579999999999996e-01   3.0780000000000002e-01   3.6886999999999999e+00  -4.0100000000000002e-01  -3.4260000000000002e-01   1.0520000000000000e-01  -1.1318999999999999e+00   6.6710000000000003e-01   4.7882999999999996e+00   3.8529999999999998e-01   5.3879999999999995e-01   1.5920000000000001e-01
   8.1559999999999999e-01   6.5949999999999998e-01   3.7745000000000002e+00  -2.4820000000000000e-01  -3.9970000000000000e-01   9.2100000000000001e-02  -9.7660000000000002e-01   7.5600000000000001e-01   4.7012999999999998e+00   4.5269999999999999e-01   6.4470000000000005e-01   1.7690000000000000e-01
   8.8170000000000004e-01   4.1770000000000002e-01   3.6886999999999999e+00  -2.5779999999999997e-01  -4.2820000000000003e-01   9.6500000000000002e-02  -1.1540999999999999e+00   5.3369999999999995e-01   4.5270999999999999e+00   4.6239999999999998e-01   6.2539999999999996e-01   1.7249999999999999e-01
   7.9349999999999998e-01   5.0560000000000005e-01   3.9460999999999999e+00  -2.7689999999999998e-01  -2.7600000000000002e-01   8.7700000000000000e-02  -1.0653999999999999e+00   3.3350000000000002e-01   4.7882999999999996e+00   4.2380000000000001e-01   6.3510000000000000e-01   1.5479999999999999e-01
   9.4779999999999998e-01   3.9570000000000000e-01   4.0317999999999996e+00  -2.2910000000000000e-01  -4.2820000000000003e-01   6.1400000000000003e-02  -9.9880000000000002e-01   5.1139999999999997e-01   5.3977000000000004e+00   4.1420000000000001e-01   6.7349999999999999e-01   1.7249999999999999e-01
   9.6989999999999998e-01   2.8580000000000000e-01   4.3750000000000000e+00  -2.2910000000000000e-01  -4.3769999999999998e-01   9.6500000000000002e-02  -1.2873000000000001e+00   3.5580000000000001e-01   4.7882999999999996e+00   4.3350000000000000e-01   5.6769999999999998e-01   1.6370000000000001e-01
   1.0139000000000000e+00   4.1770000000000002e-01   3.5171000000000001e+00  -1.9089999999999999e-01  -3.2350000000000001e-01   7.8899999999999998e-02  -9.7660000000000002e-01   5.5589999999999995e-01   6.0072000000000001e+00   5.0090000000000001e-01   6.1580000000000001e-01   1.5920000000000001e-01
   9.2579999999999996e-01   1.0990000000000000e-01   3.8603000000000001e+00  -3.4370000000000001e-01  -3.2350000000000001e-01   4.3900000000000002e-02  -1.1318999999999999e+00   6.2260000000000004e-01   3.3083000000000000e+00   3.9489999999999997e-01   5.5810000000000004e-01   1.5479999999999999e-01
   8.8170000000000004e-01   4.6170000000000000e-01   3.5171000000000001e+00  -1.9089999999999999e-01  -2.8549999999999998e-01   1.2280000000000001e-01  -1.1540999999999999e+00   4.8920000000000002e-01   4.7882999999999996e+00   4.6239999999999998e-01   5.7730000000000004e-01   1.5920000000000001e-01
   8.5960000000000003e-01   4.6170000000000000e-01   4.5465000000000000e+00  -2.3870000000000000e-01  -4.5679999999999998e-01   8.7700000000000000e-02  -1.0431999999999999e+00   5.5589999999999995e-01   5.3106999999999998e+00   4.0460000000000002e-01   5.1959999999999995e-01   1.6370000000000001e-01
   7.9349999999999998e-01   1.7590000000000000e-01   3.6886999999999999e+00  -2.1959999999999999e-01  -4.2820000000000003e-01   1.0520000000000000e-01  -1.1762999999999999e+00   3.7800000000000000e-01   5.3106999999999998e+00   4.2380000000000001e-01   5.6769999999999998e-01   1.9020000000000001e-01
   9.9190000000000000e-01   4.1770000000000002e-01   4.1176000000000004e+00  -2.5779999999999997e-01  -3.3310000000000001e-01   5.7000000000000002e-02  -1.0653999999999999e+00   6.4480000000000004e-01   4.5270999999999999e+00   4.7199999999999998e-01   6.5429999999999999e-01   1.9910000000000000e-01
   7.2740000000000005e-01   4.1770000000000002e-01   3.6886999999999999e+00  -2.1959999999999999e-01  -4.3769999999999998e-01   1.3159999999999999e-01  -9.9880000000000002e-01   4.4469999999999998e-01   5.0495000000000001e+00   4.1420000000000001e-01   6.5429999999999999e-01   1.9460000000000000e-01
   6.8330000000000002e-01   3.5170000000000001e-01   4.6322999999999999e+00  -2.2910000000000000e-01  -3.9970000000000000e-01   3.0700000000000002e-02  -1.0431999999999999e+00   5.7809999999999995e-01   5.2236000000000002e+00   5.1049999999999995e-01   6.2539999999999996e-01   2.0790000000000000e-01
   8.8170000000000004e-01   4.6170000000000000e-01   3.6886999999999999e+00  -1.7190000000000000e-01  -3.1400000000000000e-01   3.9500000000000000e-02  -9.9880000000000002e-01   4.8920000000000002e-01   4.7012999999999998e+00   4.8159999999999997e-01   6.2539999999999996e-01   1.6810000000000000e-01
   9.2579999999999996e-01   4.6170000000000000e-01   3.8603000000000001e+00  -2.5779999999999997e-01  -3.8059999999999999e-01   8.3299999999999999e-02  -1.1762999999999999e+00   4.4469999999999998e-01   4.5270999999999999e+00   3.6599999999999999e-01   5.6769999999999998e-01   1.9460000000000000e-01
   9.0369999999999995e-01   3.5170000000000001e-01   3.6886999999999999e+00  -2.9599999999999999e-01  -4.0920000000000001e-01   8.7700000000000000e-02  -1.0875999999999999e+00   4.0020000000000000e-01   5.4847999999999999e+00   4.8159999999999997e-01   6.7349999999999999e-01   1.7690000000000000e-01
   9.2579999999999996e-01   3.9570000000000000e-01   4.1176000000000004e+00  -2.2910000000000000e-01  -2.7600000000000002e-01   7.8899999999999998e-02  -1.1318999999999999e+00   4.4469999999999998e-01   5.2236000000000002e+00   4.9130000000000001e-01   5.6769999999999998e-01   1.3710000000000000e-01
   1.0139000000000000e+00   2.4179999999999999e-01   4.3750000000000000e+00  -2.6729999999999998e-01  -2.8549999999999998e-01   5.2600000000000001e-02  -1.1318999999999999e+00   4.6689999999999998e-01   4.0918000000000001e+00   4.7199999999999998e-01   5.7730000000000004e-01   1.9460000000000000e-01
   9.6989999999999998e-01   3.2979999999999998e-01   3.3456000000000001e+00  -2.1959999999999999e-01  -3.4260000000000002e-01   7.0199999999999999e-02  -1.1096999999999999e+00   6.4480000000000004e-01   5.2236000000000002e+00   4.7199999999999998e-01   5.5810000000000004e-01   1.8140000000000001e-01
   8.5960000000000003e-01   3.7369999999999998e-01   3.9460999999999999e+00  -2.5779999999999997e-01  -3.4260000000000002e-01   1.0960000000000000e-01  -1.1762999999999999e+00   5.1139999999999997e-01   4.3529999999999998e+00   3.9489999999999997e-01   5.1959999999999995e-01   1.7249999999999999e-01
   8.8170000000000004e-01   3.5170000000000001e-01   4.0317999999999996e+00  -2.7689999999999998e-01  -3.5210000000000002e-01   9.6500000000000002e-02  -1.1762999999999999e+00   4.8920000000000002e-01   5.1365999999999996e+00   5.3939999999999999e-01   5.6769999999999998e-01   1.5920000000000001e-01
   8.3760000000000001e-01   6.6000000000000003e-02   3.6886999999999999e+00  -2.8639999999999999e-01  -3.9970000000000000e-01   8.7700000000000000e-02  -8.8780000000000003e-01   3.5580000000000001e-01   4.8754000000000000e+00   5.0090000000000001e-01   5.6769999999999998e-01   1.5920000000000001e-01
   9.9190000000000000e-01   3.7369999999999998e-01   3.4314000000000000e+00  -2.5779999999999997e-01  -3.7109999999999999e-01   1.1840000000000001e-01  -1.0209999999999999e+00   5.7809999999999995e-01   5.2236000000000002e+00   4.6239999999999998e-01   5.6769999999999998e-01   1.4599999999999999e-01
   1.0360000000000000e+00   3.2979999999999998e-01   3.5171000000000001e+00  -2.8639999999999999e-01  -3.7109999999999999e-01   8.7700000000000000e-02  -1.1540999999999999e+00   5.5589999999999995e-01   4.8754000000000000e+00   4.5269999999999999e-01   5.6769999999999998e-01   1.9020000000000001e-01
   7.4939999999999996e-01   5.0560000000000005e-01   3.9460999999999999e+00  -2.7689999999999998e-01  -4.2820000000000003e-01   5.7000000000000002e-02  -1.2873000000000001e+00   5.1139999999999997e-01   4.4401000000000002e+00   3.7569999999999998e-01   5.6769999999999998e-01   1.9020000000000001e-01
   9.6989999999999998e-01   3.2979999999999998e-01   4.5465000000000000e+00  -2.3870000000000000e-01  -4.0920000000000001e-01   3.0700000000000002e-02  -9.3220000000000003e-01   4.8920000000000002e-01   4.8754000000000000e+00   3.9489999999999997e-01   6.2539999999999996e-01   2.0349999999999999e-01
   8.5960000000000003e-01   3.7369999999999998e-01   4.2034000000000002e+00  -2.0050000000000001e-01  -4.1870000000000002e-01   1.1400000000000000e-01  -9.3220000000000003e-01   4.4469999999999998e-01   5.1365999999999996e+00   3.9489999999999997e-01   5.6769999999999998e-01   1.6370000000000001e-01
   1.1241000000000001e+00   4.8359999999999997e-01   4.5465000000000000e+00  -2.0999999999999999e-01  -3.2350000000000001e-01   5.2600000000000001e-02  -1.0209999999999999e+00   6.6710000000000003e-01   5.9200999999999997e+00   5.2980000000000005e-01   5.9660000000000002e-01   1.9020000000000001e-01
   1.0139000000000000e+00   3.7369999999999998e-01   3.9460999999999999e+00  -1.9089999999999999e-01  -3.9970000000000000e-01   7.4499999999999997e-02  -7.1020000000000005e-01   5.3369999999999995e-01   4.9623999999999997e+00   4.8159999999999997e-01   5.5810000000000004e-01   1.9460000000000000e-01
   7.9349999999999998e-01   1.7590000000000000e-01   4.2892000000000001e+00  -3.0549999999999999e-01  -4.0920000000000001e-01   8.7700000000000000e-02  -1.0431999999999999e+00   6.0040000000000004e-01   4.7882999999999996e+00   4.7199999999999998e-01   6.6390000000000005e-01   1.6370000000000001e-01
   8.5960000000000003e-01   5.0560000000000005e-01   3.3456000000000001e+00  -2.9599999999999999e-01  -4.2820000000000003e-01   1.0960000000000000e-01  -1.0653999999999999e+00   2.2239999999999999e-01   5.8330000000000002e+00   5.1049999999999995e-01   6.2539999999999996e-01   2.1229999999999999e-01
   8.3760000000000001e-01   3.0780000000000002e-01   4.0317999999999996e+00  -2.3870000000000000e-01  -3.4260000000000002e-01   1.2280000000000001e-01  -1.1318999999999999e+00   5.5589999999999995e-01   5.2236000000000002e+00   4.3350000000000000e-01   5.4849999999999999e-01   2.1679999999999999e-01
   8.8170000000000004e-01   4.3969999999999998e-01   4.3750000000000000e+00  -2.4820000000000000e-01  -3.9970000000000000e-01   6.5799999999999997e-02  -9.1000000000000003e-01   4.4469999999999998e-01   5.4847999999999999e+00   3.9489999999999997e-01   6.4470000000000005e-01   1.4599999999999999e-01
   8.5960000000000003e-01   2.1980000000000000e-01   3.4314000000000000e+00  -3.0549999999999999e-01  -2.8549999999999998e-01   9.6500000000000002e-02  -9.1000000000000003e-01   2.8910000000000002e-01   5.3106999999999998e+00   5.1049999999999995e-01   6.2539999999999996e-01   1.9460000000000000e-01
   1.0580000000000001e+00   3.5170000000000001e-01   3.9460999999999999e+00  -2.2910000000000000e-01  -4.0920000000000001e-01   1.2280000000000001e-01  -1.1318999999999999e+00   6.4480000000000004e-01   4.7012999999999998e+00   4.2380000000000001e-01   6.5429999999999999e-01   2.0349999999999999e-01
   9.2579999999999996e-01   2.1980000000000000e-01   4.2034000000000002e+00  -2.0050000000000001e-01  -4.2820000000000003e-01   9.6500000000000002e-02  -1.2650999999999999e+00   5.7809999999999995e-01   4.3529999999999998e+00   4.1420000000000001e-01   5.1959999999999995e-01   1.6810000000000000e-01
   8.3760000000000001e-01   3.5170000000000001e-01   4.4607999999999999e+00  -3.1509999999999999e-01  -3.1400000000000000e-01   9.6500000000000002e-02  -1.0875999999999999e+00   3.5580000000000001e-01   4.2659000000000002e+00   4.7199999999999998e-01   5.4849999999999999e-01   1.9460000000000000e-01
   9.2579999999999996e-01   4.6170000000000000e-01   3.5171000000000001e+00  -2.1959999999999999e-01  -3.1400000000000000e-01   1.1400000000000000e-01  -1.1096999999999999e+00   6.2260000000000004e-01   4.0918000000000001e+00   4.0460000000000002e-01   6.3510000000000000e-01   1.9460000000000000e-01
   8.5960000000000003e-01   4.8359999999999997e-01   3.5171000000000001e+00  -2.7689999999999998e-01  -4.4719999999999999e-01   7.0199999999999999e-02  -9.1000000000000003e-01   5.7809999999999995e-01   4.9623999999999997e+00   5.1049999999999995e-01   5.1959999999999995e-01   2.3440000000000000e-01
   8.8170000000000004e-01   4.8359999999999997e-01   3.4314000000000000e+00  -2.0999999999999999e-01  -3.6159999999999998e-01   5.2600000000000001e-02  -1.1096999999999999e+00   8.0049999999999999e-01   5.1365999999999996e+00   4.6239999999999998e-01   5.3879999999999995e-01   1.8140000000000001e-01
   8.1559999999999999e-01   4.8359999999999997e-01   4.1176000000000004e+00  -2.9599999999999999e-01  -3.9010000000000000e-01   2.1899999999999999e-02  -1.1096999999999999e+00   4.4469999999999998e-01   4.5270999999999999e+00   5.3939999999999999e-01   5.7730000000000004e-01   1.6810000000000000e-01
   8.1559999999999999e-01   2.8580000000000000e-01   4.1176000000000004e+00  -3.9140000000000003e-01  -3.3310000000000001e-01   4.3900000000000002e-02  -1.1762999999999999e+00   4.2249999999999999e-01   5.0495000000000001e+00   4.4309999999999999e-01   4.9070000000000003e-01   1.9020000000000001e-01
   7.4939999999999996e-01   5.0560000000000005e-01   3.2597999999999998e+00  -2.1959999999999999e-01  -3.0449999999999999e-01   9.2100000000000001e-02  -1.0209999999999999e+00   5.1139999999999997e-01   4.6142000000000003e+00   5.2020000000000000e-01   6.2539999999999996e-01   1.9460000000000000e-01
   1.1021000000000001e+00   3.0780000000000002e-01   4.1176000000000004e+00  -2.0050000000000001e-01  -4.4719999999999999e-01   8.7700000000000000e-02  -1.0209999999999999e+00   8.8939999999999997e-01   4.7012999999999998e+00   5.2020000000000000e-01   5.8689999999999998e-01   2.0349999999999999e-01
   9.6989999999999998e-01   3.7369999999999998e-01   3.0882000000000001e+00  -2.0999999999999999e-01  -3.9010000000000000e-01   2.1899999999999999e-02  -1.0875999999999999e+00   7.1150000000000002e-01   4.5270999999999999e+00   4.6239999999999998e-01   5.7730000000000004e-01   1.6810000000000000e-01
   1.0360000000000000e+00   2.1980000000000000e-01   2.5735000000000001e+00  -2.2910000000000000e-01  -3.8059999999999999e-01   1.0090000000000000e-01  -9.5440000000000003e-01   5.5589999999999995e-01   4.9623999999999997e+00   5.6830000000000003e-01   5.8689999999999998e-01   1.4160000000000000e-01
   6.3919999999999999e-01   2.8580000000000000e-01   3.5171000000000001e+00  -2.5779999999999997e-01  -4.2820000000000003e-01   7.4499999999999997e-02  -1.0209999999999999e+00   5.1139999999999997e-01   4.7882999999999996e+00   3.5639999999999999e-01   6.3510000000000000e-01   1.7249999999999999e-01
   8.5960000000000003e-01   4.6170000000000000e-01   3.1739999999999999e+00  -1.5279999999999999e-01  -4.1870000000000002e-01   4.8200000000000000e-02  -9.5440000000000003e-01   4.4469999999999998e-01   4.9623999999999997e+00   4.2380000000000001e-01   6.5429999999999999e-01   1.4599999999999999e-01
   9.6989999999999998e-01   2.8580000000000000e-01   4.4607999999999999e+00  -1.4319999999999999e-01  -3.8059999999999999e-01   1.0960000000000000e-01  -8.4340000000000004e-01   4.4469999999999998e-01   4.2659000000000002e+00   4.3350000000000000e-01   5.9660000000000002e-01   1.7249999999999999e-01
   7.4939999999999996e-01   3.2979999999999998e-01   3.8603000000000001e+00  -2.6729999999999998e-01  -4.8530000000000001e-01   1.4030000000000001e-01  -1.2206999999999999e+00   4.6689999999999998e-01   5.2236000000000002e+00   4.4309999999999999e-01   5.2920000000000000e-01   1.8140000000000001e-01
   1.0360000000000000e+00   2.1980000000000000e-01   3.6886999999999999e+00  -1.4319999999999999e-01  -3.3310000000000001e-01   5.7000000000000002e-02  -1.2650999999999999e+00   4.4469999999999998e-01   5.3977000000000004e+00   4.6239999999999998e-01   5.4849999999999999e-01   2.1679999999999999e-01
   9.6989999999999998e-01   3.5170000000000001e-01   3.9460999999999999e+00  -2.7689999999999998e-01  -3.7109999999999999e-01   7.4499999999999997e-02  -1.0209999999999999e+00   4.2249999999999999e-01   5.1365999999999996e+00   4.3350000000000000e-01   6.3510000000000000e-01   1.8579999999999999e-01
   8.5960000000000003e-01   2.6379999999999998e-01   3.4314000000000000e+00  -2.4820000000000000e-01  -3.0449999999999999e-01   6.1400000000000003e-02  -9.3220000000000003e-01   7.3380000000000001e-01   5.0495000000000001e+00   5.0090000000000001e-01   6.5429999999999999e-01   2.1679999999999999e-01
   9.9190000000000000e-01   3.0780000000000002e-01   3.7745000000000002e+00  -2.1959999999999999e-01  -3.2350000000000001e-01   8.7700000000000000e-02  -1.2650999999999999e+00   6.2260000000000004e-01   3.9177000000000000e+00   4.6239999999999998e-01   5.8689999999999998e-01   1.9020000000000001e-01
   6.8330000000000002e-01   2.6379999999999998e-01   4.0317999999999996e+00  -2.9599999999999999e-01  -4.3769999999999998e-01   7.0199999999999999e-02  -1.1762999999999999e+00   4.4469999999999998e-01   5.1365999999999996e+00   5.2020000000000000e-01   5.4849999999999999e-01   2.5209999999999999e-01
   1.0580000000000001e+00   2.8580000000000000e-01   3.5171000000000001e+00  -1.5279999999999999e-01  -3.8059999999999999e-01   2.1899999999999999e-02  -8.2120000000000004e-01   4.8920000000000002e-01   4.1788999999999996e+00   4.9130000000000001e-01   6.0619999999999996e-01   1.9910000000000000e-01
   8.3760000000000001e-01   2.4179999999999999e-01   3.6886999999999999e+00  -2.3870000000000000e-01  -4.1870000000000002e-01   9.6500000000000002e-02  -1.1984999999999999e+00   4.2249999999999999e-01   4.6142000000000003e+00   4.3350000000000000e-01   6.3510000000000000e-01   1.7690000000000000e-01
   7.2740000000000005e-01   5.0560000000000005e-01   3.8603000000000001e+00  -1.9089999999999999e-01  -4.1870000000000002e-01   9.2100000000000001e-02  -9.7660000000000002e-01   5.1139999999999997e-01   4.6142000000000003e+00   4.0460000000000002e-01   5.9660000000000002e-01   1.9910000000000000e-01
   1.0801000000000001e+00   5.2759999999999996e-01   3.5171000000000001e+00  -2.9599999999999999e-01  -4.2820000000000003e-01   1.1400000000000000e-01  -1.0431999999999999e+00   4.6689999999999998e-01   3.9177000000000000e+00   4.7199999999999998e-01   6.1580000000000001e-01   1.9460000000000000e-01
   1.0360000000000000e+00   3.5170000000000001e-01   3.6886999999999999e+00  -3.0549999999999999e-01  -3.7109999999999999e-01   7.0199999999999999e-02  -1.1096999999999999e+00   5.7809999999999995e-01   4.3529999999999998e+00   5.4910000000000003e-01   5.2920000000000000e-01   1.6810000000000000e-01
   8.8170000000000004e-01   3.0780000000000002e-01   3.4314000000000000e+00  -1.9089999999999999e-01  -4.0920000000000001e-01   8.3299999999999999e-02  -1.0431999999999999e+00   4.2249999999999999e-01   4.6142000000000003e+00   4.7199999999999998e-01   5.8689999999999998e-01   1.8140000000000001e-01
   1.0801000000000001e+00   4.3969999999999998e-01   3.6029000000000000e+00  -2.4820000000000000e-01  -4.1870000000000002e-01   9.6500000000000002e-02  -1.0653999999999999e+00   4.6689999999999998e-01   5.5719000000000003e+00   4.4309999999999999e-01   6.2539999999999996e-01   1.4599999999999999e-01
   8.1559999999999999e-01   3.5170000000000001e-01   3.7745000000000002e+00  -1.8140000000000001e-01  -3.4260000000000002e-01   6.5799999999999997e-02  -1.0209999999999999e+00   6.4480000000000004e-01   4.2659000000000002e+00   4.1420000000000001e-01   5.5810000000000004e-01   1.7249999999999999e-01
   9.4779999999999998e-01   1.7590000000000000e-01   3.6886999999999999e+00  -2.6729999999999998e-01  -4.1870000000000002e-01   5.7000000000000002e-02  -9.7660000000000002e-01   5.3369999999999995e-01   5.0495000000000001e+00   4.6239999999999998e-01   5.2920000000000000e-01   1.8140000000000001e-01
   9.4779999999999998e-01   3.0780000000000002e-01   2.9165999999999999e+00  -2.8639999999999999e-01  -3.5210000000000002e-01   8.7700000000000000e-02  -1.1318999999999999e+00   9.1169999999999995e-01   4.7012999999999998e+00   5.2980000000000005e-01   6.3510000000000000e-01   2.0790000000000000e-01
   1.0360000000000000e+00   2.6379999999999998e-01   4.5465000000000000e+00  -2.6729999999999998e-01  -3.7109999999999999e-01   7.4499999999999997e-02  -1.1096999999999999e+00   2.8910000000000002e-01   5.3977000000000004e+00   5.2020000000000000e-01   6.5429999999999999e-01   2.0790000000000000e-01
   8.3760000000000001e-01   1.7590000000000000e-01   3.6029000000000000e+00  -2.3870000000000000e-01  -3.3310000000000001e-01   4.3900000000000002e-02  -1.0875999999999999e+00   5.5589999999999995e-01   5.5719000000000003e+00   4.7199999999999998e-01   5.4849999999999999e-01   2.1229999999999999e-01
   9.2579999999999996e-01   3.0780000000000002e-01   3.8603000000000001e+00  -1.0500000000000000e-01  -4.5679999999999998e-01   5.2600000000000001e-02  -1.0209999999999999e+00   6.0040000000000004e-01   3.9177000000000000e+00   4.7199999999999998e-01   6.1580000000000001e-01   1.7690000000000000e-01
   8.1559999999999999e-01   4.8359999999999997e-01   4.2892000000000001e+00  -1.5279999999999999e-01  -3.3310000000000001e-01   8.7700000000000000e-02  -1.0653999999999999e+00   7.3380000000000001e-01   4.7882999999999996e+00   4.5269999999999999e-01   5.5810000000000004e-01   1.9910000000000000e-01
   9.6989999999999998e-01   1.9789999999999999e-01   3.1739999999999999e+00  -3.8190000000000002e-01  -3.9010000000000000e-01   7.4499999999999997e-02  -1.1540999999999999e+00   5.1139999999999997e-01   4.9623999999999997e+00   4.0460000000000002e-01   5.6769999999999998e-01   2.1229999999999999e-01
   6.6130000000000000e-01   5.4959999999999998e-01   3.7745000000000002e+00  -1.0500000000000000e-01  -3.5210000000000002e-01   5.7000000000000002e-02  -1.1096999999999999e+00   4.6689999999999998e-01   4.3529999999999998e+00   5.0090000000000001e-01   6.4470000000000005e-01   1.8140000000000001e-01
   8.5960000000000003e-01   1.3189999999999999e-01   3.5171000000000001e+00  -1.9089999999999999e-01  -3.6159999999999998e-01   8.7700000000000000e-02  -1.0875999999999999e+00   4.4469999999999998e-01   3.9177000000000000e+00   5.2980000000000005e-01   5.7730000000000004e-01   1.9020000000000001e-01
   9.6989999999999998e-01   5.9360000000000002e-01   3.6029000000000000e+00  -2.5779999999999997e-01  -2.9499999999999998e-01   1.0520000000000000e-01  -9.9880000000000002e-01   7.5600000000000001e-01   4.6142000000000003e+00   5.2020000000000000e-01   5.6769999999999998e-01   1.8140000000000001e-01
   7.0530000000000004e-01   2.6379999999999998e-01   4.1176000000000004e+00  -1.9089999999999999e-01  -4.3769999999999998e-01   8.7700000000000000e-02  -9.3220000000000003e-01   6.6710000000000003e-01   3.7435999999999998e+00   4.6239999999999998e-01   5.3879999999999995e-01   1.9910000000000000e-01
   9.2579999999999996e-01   3.9570000000000000e-01   3.7745000000000002e+00  -1.7190000000000000e-01  -4.7580000000000000e-01   1.0520000000000000e-01  -1.0875999999999999e+00   5.5589999999999995e-01   4.8754000000000000e+00   3.9489999999999997e-01   5.5810000000000004e-01   2.0349999999999999e-01
   9.6989999999999998e-01   4.1770000000000002e-01   3.9460999999999999e+00  -1.8140000000000001e-01  -3.0449999999999999e-01   6.1400000000000003e-02  -1.0431999999999999e+00   4.6689999999999998e-01   5.0495000000000001e+00   4.8159999999999997e-01   5.9660000000000002e-01   1.6370000000000001e-01
   7.9349999999999998e-01   2.1980000000000000e-01   3.4314000000000000e+00  -2.4820000000000000e-01  -3.3310000000000001e-01   1.0090000000000000e-01  -8.8780000000000003e-01   5.5589999999999995e-01   4.6142000000000003e+00   4.0460000000000002e-01   6.2539999999999996e-01   1.6810000000000000e-01
   7.4939999999999996e-01   1.0990000000000000e-01   4.4607999999999999e+00  -1.6230000000000000e-01  -3.0449999999999999e-01   1.1400000000000000e-01  -8.2120000000000004e-01   4.4469999999999998e-01   4.5270999999999999e+00   4.6239999999999998e-01   6.1580000000000001e-01   1.7690000000000000e-01
   1.0139000000000000e+00   1.9789999999999999e-01   4.1176000000000004e+00  -2.6729999999999998e-01  -3.8059999999999999e-01   9.2100000000000001e-02  -8.2120000000000004e-01   4.4469999999999998e-01   4.7012999999999998e+00   5.3939999999999999e-01   5.8689999999999998e-01   1.9910000000000000e-01
   8.5960000000000003e-01   3.7369999999999998e-01   3.4314000000000000e+00  -3.0549999999999999e-01  -4.3769999999999998e-01   1.2720000000000001e-01  -1.1540999999999999e+00   4.4469999999999998e-01   4.7012999999999998e+00   4.2380000000000001e-01   5.2920000000000000e-01   1.9910000000000000e-01
   8.1559999999999999e-01   2.4179999999999999e-01   3.1739999999999999e+00  -3.0549999999999999e-01  -3.6159999999999998e-01   9.2100000000000001e-02  -1.1984999999999999e+00   4.8920000000000002e-01   4.2659000000000002e+00   4.5269999999999999e-01   6.1580000000000001e-01   2.3000000000000001e-01
   8.8170000000000004e-01   2.1980000000000000e-01   3.5171000000000001e+00  -3.2460000000000000e-01  -4.1870000000000002e-01   1.1400000000000000e-01  -9.7660000000000002e-01   6.2260000000000004e-01   5.6589000000000000e+00   4.8159999999999997e-01   5.7730000000000004e-01   2.0349999999999999e-01
   1.0139000000000000e+00   4.1770000000000002e-01   4.0317999999999996e+00  -3.1509999999999999e-01  -3.3310000000000001e-01   1.0090000000000000e-01  -1.2206999999999999e+00   4.2249999999999999e-01   5.0495000000000001e+00   4.6239999999999998e-01   5.9660000000000002e-01   1.4599999999999999e-01
   5.7310000000000005e-01   3.9570000000000000e-01   3.7745000000000002e+00  -1.4319999999999999e-01  -4.3769999999999998e-01   1.1400000000000000e-01  -1.0209999999999999e+00   8.4499999999999997e-01   4.3529999999999998e+00   4.6239999999999998e-01   5.7730000000000004e-01   2.2120000000000001e-01
   1.1021000000000001e+00   2.6379999999999998e-01   3.0024000000000002e+00  -4.3919999999999998e-01  -3.7109999999999999e-01   8.7700000000000000e-02  -1.1540999999999999e+00   6.4480000000000004e-01   5.1365999999999996e+00   3.9489999999999997e-01   4.8110000000000003e-01   1.8140000000000001e-01
   1.1681999999999999e+00   4.6170000000000000e-01   3.3456000000000001e+00  -1.8140000000000001e-01  -3.9970000000000000e-01   7.0199999999999999e-02  -9.3220000000000003e-01   5.5589999999999995e-01   5.4847999999999999e+00   4.8159999999999997e-01   5.7730000000000004e-01   1.3710000000000000e-01
   7.7149999999999996e-01   1.5390000000000001e-01   3.9460999999999999e+00  -2.2910000000000000e-01  -3.9010000000000000e-01   1.2280000000000001e-01  -1.0209999999999999e+00   4.2249999999999999e-01   4.8754000000000000e+00   4.5269999999999999e-01   6.1580000000000001e-01   1.5479999999999999e-01
   9.0369999999999995e-01   1.9789999999999999e-01   3.6029000000000000e+00  -2.0050000000000001e-01  -3.7109999999999999e-01   8.3299999999999999e-02  -9.7660000000000002e-01   4.0020000000000000e-01   4.7882999999999996e+00   5.2980000000000005e-01   5.7730000000000004e-01   1.8579999999999999e-01
   9.9190000000000000e-01   3.5170000000000001e-01   3.6029000000000000e+00  -2.3870000000000000e-01  -4.2820000000000003e-01   8.3299999999999999e-02  -1.0209999999999999e+00   5.7809999999999995e-01   4.7012999999999998e+00   4.6239999999999998e-01   5.8689999999999998e-01   1.6810000000000000e-01
   8.3760000000000001e-01   3.7369999999999998e-01   3.4314000000000000e+00  -2.3870000000000000e-01  -3.7109999999999999e-01   1.2720000000000001e-01  -9.3220000000000003e-01   5.3369999999999995e-01   4.7882999999999996e+00   4.3350000000000000e-01   5.1959999999999995e-01   2.0790000000000000e-01
   1.0580000000000001e+00   1.5390000000000001e-01   3.5171000000000001e+00  -2.7689999999999998e-01  -3.3310000000000001e-01   8.7700000000000000e-02  -1.0653999999999999e+00   4.4469999999999998e-01   5.6589000000000000e+00   4.7199999999999998e-01   5.4849999999999999e-01   1.9020000000000001e-01
   8.1559999999999999e-01   4.3969999999999998e-01   4.0317999999999996e+00  -2.2910000000000000e-01  -4.2820000000000003e-01   8.7700000000000000e-02  -1.1318999999999999e+00   5.1139999999999997e-01   5.2236000000000002e+00   4.9130000000000001e-01   5.7730000000000004e-01   1.6370000000000001e-01
   9.4779999999999998e-01   4.6170000000000000e-01   4.6322999999999999e+00  -2.3870000000000000e-01  -3.2350000000000001e-01   7.0199999999999999e-02  -8.6560000000000004e-01   6.0040000000000004e-01   4.4401000000000002e+00   6.2609999999999999e-01   6.3510000000000000e-01   1.9020000000000001e-01
   9.0369999999999995e-01   3.7369999999999998e-01   3.1739999999999999e+00  -1.8140000000000001e-01  -3.7109999999999999e-01   1.4470000000000000e-01  -1.0875999999999999e+00   8.0049999999999999e-01   4.7882999999999996e+00   4.8159999999999997e-01   5.8689999999999998e-01   1.8579999999999999e-01
   1.0580000000000001e+00   2.4179999999999999e-01   3.6029000000000000e+00  -3.4370000000000001e-01  -3.9010000000000000e-01   9.6500000000000002e-02  -1.1318999999999999e+00   6.6710000000000003e-01   4.7012999999999998e+00   4.4309999999999999e-01   6.0619999999999996e-01   2.0790000000000000e-01
   6.6130000000000000e-01   2.4179999999999999e-01   3.7745000000000002e+00  -2.2910000000000000e-01  -4.0920000000000001e-01   1.3159999999999999e-01  -1.2650999999999999e+00   5.1139999999999997e-01   4.5270999999999999e+00   4.9130000000000001e-01   5.6769999999999998e-01   1.8579999999999999e-01
   7.7149999999999996e-01   3.7369999999999998e-01   3.5171000000000001e+00  -2.2910000000000000e-01  -3.6159999999999998e-01   1.1400000000000000e-01  -8.6560000000000004e-01   6.4480000000000004e-01   4.4401000000000002e+00   4.1420000000000001e-01   5.3879999999999995e-01   1.6370000000000001e-01
   1.0801000000000001e+00   1.5390000000000001e-01   3.6886999999999999e+00  -2.6729999999999998e-01  -4.2820000000000003e-01   1.0520000000000000e-01  -9.7660000000000002e-01   6.0040000000000004e-01   4.4401000000000002e+00   3.9489999999999997e-01   6.1580000000000001e-01   1.6370000000000001e-01
   9.6989999999999998e-01   4.6170000000000000e-01   3.6029000000000000e+00  -3.9140000000000003e-01  -4.1870000000000002e-01   1.3159999999999999e-01  -1.0431999999999999e+00   7.5600000000000001e-01   5.2236000000000002e+00   4.8159999999999997e-01   5.5810000000000004e-01   1.9910000000000000e-01
   1.1241000000000001e+00   4.6170000000000000e-01   3.5171000000000001e+00  -2.4820000000000000e-01  -3.3310000000000001e-01   9.6500000000000002e-02  -1.0875999999999999e+00   4.6689999999999998e-01   5.9200999999999997e+00   4.9130000000000001e-01   5.1959999999999995e-01   1.8579999999999999e-01
   9.2579999999999996e-01   3.2979999999999998e-01   3.6029000000000000e+00  -3.0549999999999999e-01  -3.9970000000000000e-01   1.1840000000000001e-01  -1.1984999999999999e+00   6.0040000000000004e-01   5.0495000000000001e+00   5.1049999999999995e-01   5.7730000000000004e-01   2.3000000000000001e-01
   6.6130000000000000e-01   4.3969999999999998e-01   3.1739999999999999e+00  -2.0999999999999999e-01  -4.3769999999999998e-01   8.3299999999999999e-02  -9.5440000000000003e-01   4.4469999999999998e-01   4.3529999999999998e+00   3.8529999999999998e-01   6.0619999999999996e-01   1.9910000000000000e-01
   1.0360000000000000e+00   3.7369999999999998e-01   3.4314000000000000e+00  -1.2410000000000000e-01  -3.9010000000000000e-01   9.2100000000000001e-02  -1.1318999999999999e+00   7.3380000000000001e-01   5.0495000000000001e+00   4.5269999999999999e-01   6.2539999999999996e-01   1.7249999999999999e-01
   9.4779999999999998e-01   3.5170000000000001e-01   3.6886999999999999e+00  -1.9089999999999999e-01  -3.5210000000000002e-01   1.2280000000000001e-01  -1.0875999999999999e+00   6.8930000000000002e-01   4.5270999999999999e+00   4.5269999999999999e-01   5.7730000000000004e-01   1.7690000000000000e-01
   9.4779999999999998e-01   2.8580000000000000e-01   3.2597999999999998e+00  -3.2460000000000000e-01  -3.7109999999999999e-01   6.5799999999999997e-02  -1.1762999999999999e+00   6.8930000000000002e-01   4.9623999999999997e+00   4.5269999999999999e-01   5.7730000000000004e-01   1.8140000000000001e-01
   6.8330000000000002e-01   3.9570000000000000e-01   3.6886999999999999e+00  -1.9089999999999999e-01  -3.1400000000000000e-01   1.2280000000000001e-01  -1.0653999999999999e+00   6.2260000000000004e-01   3.9177000000000000e+00   5.1049999999999995e-01   5.2920000000000000e-01   2.1679999999999999e-01
   1.0360000000000000e+00   2.6379999999999998e-01   3.7745000000000002e+00  -3.0549999999999999e-01  -3.7109999999999999e-01   6.1400000000000003e-02  -1.1762999999999999e+00   8.4499999999999997e-01   4.7012999999999998e+00   5.1049999999999995e-01   5.5810000000000004e-01   2.1679999999999999e-01
   9.0369999999999995e-01   3.9570000000000000e-01   3.0024000000000002e+00  -2.1959999999999999e-01  -3.5210000000000002e-01   1.4910000000000001e-01  -1.1096999999999999e+00   5.3369999999999995e-01   4.7882999999999996e+00   4.2380000000000001e-01   6.7349999999999999e-01   1.9910000000000000e-01
   9.0369999999999995e-01   5.0560000000000005e-01   3.5171000000000001e+00  -1.5279999999999999e-01  -4.1870000000000002e-01   1.0960000000000000e-01  -1.0653999999999999e+00   5.3369999999999995e-01   5.3977000000000004e+00   5.7799999999999996e-01   6.0619999999999996e-01   1.7690000000000000e-01
   7.7149999999999996e-01   2.1980000000000000e-01   2.8309000000000002e+00  -2.7689999999999998e-01  -4.6629999999999999e-01   1.4470000000000000e-01  -1.1762999999999999e+00   6.8930000000000002e-01   5.3106999999999998e+00   3.7569999999999998e-01   5.0029999999999997e-01   1.9910000000000000e-01
   9.6989999999999998e-01   3.7369999999999998e-01   4.0317999999999996e+00  -3.2460000000000000e-01  -4.4719999999999999e-01   1.2720000000000001e-01  -1.1762999999999999e+00   4.2249999999999999e-01   4.9623999999999997e+00   5.5869999999999997e-01   6.0619999999999996e-01   2.3000000000000001e-01
   1.0139000000000000e+00   1.7590000000000000e-01   3.7745000000000002e+00  -1.7190000000000000e-01  -3.1400000000000000e-01   1.4030000000000001e-01  -9.9880000000000002e-01   5.5589999999999995e-01   4.5270999999999999e+00   3.3710000000000001e-01   6.0619999999999996e-01   2.1679999999999999e-01
   1.0360000000000000e+00   2.6379999999999998e-01   4.8897000000000004e+00  -2.4820000000000000e-01  -3.1400000000000000e-01   4.8200000000000000e-02  -1.1540999999999999e+00   6.8930000000000002e-01   4.7882999999999996e+00   4.9130000000000001e-01   6.5429999999999999e-01   1.6810000000000000e-01
   8.5960000000000003e-01   8.7900000000000006e-02   3.9460999999999999e+00  -2.1959999999999999e-01  -3.6159999999999998e-01   5.2600000000000001e-02  -1.0209999999999999e+00   6.8930000000000002e-01   5.2236000000000002e+00   4.8159999999999997e-01   6.0619999999999996e-01   1.7690000000000000e-01
   9.0369999999999995e-01   2.6379999999999998e-01   3.6029000000000000e+00  -2.5779999999999997e-01  -4.0920000000000001e-01   1.1840000000000001e-01  -1.0875999999999999e+00   5.5589999999999995e-01   4.5270999999999999e+00   4.3350000000000000e-01   5.5810000000000004e-01   1.6810000000000000e-01
   8.3760000000000001e-01   1.9789999999999999e-01   3.7745000000000002e+00  -2.8639999999999999e-01  -3.9010000000000000e-01   8.7700000000000000e-02  -9.5440000000000003e-01   6.2260000000000004e-01   4.9623999999999997e+00   5.0090000000000001e-01   6.6390000000000005e-01   1.8579999999999999e-01
   1.1902999999999999e+00   1.9789999999999999e-01   3.6029000000000000e+00  -2.4820000000000000e-01  -3.8059999999999999e-01   1.0960000000000000e-01  -1.0653999999999999e+00   8.4499999999999997e-01   5.0495000000000001e+00   4.4309999999999999e-01   6.2539999999999996e-01   1.9460000000000000e-01
   9.2579999999999996e-01   1.9789999999999999e-01   3.4314000000000000e+00  -2.8639999999999999e-01  -3.0449999999999999e-01   1.0090000000000000e-01  -9.7660000000000002e-01   6.6710000000000003e-01   4.7012999999999998e+00   4.7199999999999998e-01   5.3879999999999995e-01   1.6810000000000000e-01
   8.1559999999999999e-01   4.3999999999999997e-02   3.4314000000000000e+00  -1.4319999999999999e-01  -3.7109999999999999e-01   8.3299999999999999e-02  -8.6560000000000004e-01   6.0040000000000004e-01   4.7012999999999998e+00   4.7199999999999998e-01   6.3510000000000000e-01   2.1679999999999999e-01
   7.7149999999999996e-01   2.4179999999999999e-01   3.2597999999999998e+00  -3.1509999999999999e-01  -3.7109999999999999e-01   1.0090000000000000e-01  -9.9880000000000002e-01   6.0040000000000004e-01   5.1365999999999996e+00   5.0090000000000001e-01   5.9660000000000002e-01   1.6370000000000001e-01
   1.0360000000000000e+00   4.3999999999999997e-02   3.4314000000000000e+00  -3.3420000000000000e-01  -4.1870000000000002e-01   1.1840000000000001e-01  -1.0209999999999999e+00   6.2260000000000004e-01   4.2659000000000002e+00   4.4309999999999999e-01   5.4849999999999999e-01   2.0790000000000000e-01
   7.2740000000000005e-01   1.9789999999999999e-01   3.9460999999999999e+00  -2.2910000000000000e-01  -3.8059999999999999e-01   1.2280000000000001e-01  -9.9880000000000002e-01   7.3380000000000001e-01   4.1788999999999996e+00   4.7199999999999998e-01   4.4259999999999999e-01   2.2120000000000001e-01
   8.1559999999999999e-01   2.4179999999999999e-01   4.1176000000000004e+00  -2.1959999999999999e-01  -3.2350000000000001e-01   8.3299999999999999e-02  -1.0875999999999999e+00   8.4499999999999997e-01   4.2659000000000002e+00   5.2980000000000005e-01   6.2539999999999996e-01   1.7690000000000000e-01
   8.8170000000000004e-01   4.1770000000000002e-01   3.4314000000000000e+00  -2.2910000000000000e-01  -3.6159999999999998e-01   1.1400000000000000e-01  -1.1096999999999999e+00   5.3369999999999995e-01   4.3529999999999998e+00   5.0090000000000001e-01   5.7730000000000004e-01   1.6810000000000000e-01
   8.1559999999999999e-01   2.8580000000000000e-01   3.7745000000000002e+00  -3.2460000000000000e-01  -3.3310000000000001e-01   1.0520000000000000e-01  -9.9880000000000002e-01   7.7820000000000000e-01   4.6142000000000003e+00   4.9130000000000001e-01   6.0619999999999996e-01   2.2559999999999999e-01
   7.9349999999999998e-01   4.8359999999999997e-01   4.0317999999999996e+00  -2.6729999999999998e-01  -3.5210000000000002e-01   1.4030000000000001e-01  -1.1318999999999999e+00   4.4469999999999998e-01   5.3106999999999998e+00   5.0090000000000001e-01   6.8320000000000003e-01   2.2120000000000001e-01
   1.0139000000000000e+00   1.5390000000000001e-01   3.3456000000000001e+00  -2.2910000000000000e-01  -4.5679999999999998e-01   1.1400000000000000e-01  -7.7680000000000005e-01   6.0040000000000004e-01   4.9623999999999997e+00   4.7199999999999998e-01   6.0619999999999996e-01   2.0349999999999999e-01
   8.5960000000000003e-01   3.2979999999999998e-01   3.1739999999999999e+00  -2.0999999999999999e-01  -2.9499999999999998e-01   6.1400000000000003e-02  -1.1096999999999999e+00   5.3369999999999995e-01   4.9623999999999997e+00   4.7199999999999998e-01   6.3510000000000000e-01   2.1679999999999999e-01
   9.6989999999999998e-01   3.2979999999999998e-01   4.2892000000000001e+00  -2.6729999999999998e-01  -3.1400000000000000e-01   1.1840000000000001e-01  -1.0431999999999999e+00   5.7809999999999995e-01   4.9623999999999997e+00   4.7199999999999998e-01   5.2920000000000000e-01   2.1679999999999999e-01
   7.4939999999999996e-01   4.8359999999999997e-01   4.2892000000000001e+00  -3.4370000000000001e-01  -4.1870000000000002e-01   1.6230000000000000e-01  -9.1000000000000003e-01   7.3380000000000001e-01   4.5270999999999999e+00   4.3350000000000000e-01   5.3879999999999995e-01   1.9460000000000000e-01
   7.2740000000000005e-01   2.8580000000000000e-01   3.2597999999999998e+00  -3.2460000000000000e-01  -3.1400000000000000e-01   5.7000000000000002e-02  -8.6560000000000004e-01   6.6710000000000003e-01   4.7012999999999998e+00   4.8159999999999997e-01   5.6769999999999998e-01   1.8140000000000001e-01
   9.6989999999999998e-01   3.2979999999999998e-01   3.4314000000000000e+00  -2.5779999999999997e-01  -4.1870000000000002e-01   9.6500000000000002e-02  -1.0653999999999999e+00   5.1139999999999997e-01   4.7012999999999998e+00   4.7199999999999998e-01   4.9070000000000003e-01   2.3000000000000001e-01
   7.9349999999999998e-01   1.7590000000000000e-01   2.8309000000000002e+00  -3.3420000000000000e-01  -3.6159999999999998e-01   4.3900000000000002e-02  -8.6560000000000004e-01   7.3380000000000001e-01   4.7882999999999996e+00   4.2380000000000001e-01   5.1959999999999995e-01   2.0349999999999999e-01
   9.6989999999999998e-01   2.6379999999999998e-01   3.0882000000000001e+00  -2.0999999999999999e-01  -3.3310000000000001e-01   1.1400000000000000e-01  -8.4340000000000004e-01   5.7809999999999995e-01   4.9623999999999997e+00   4.9130000000000001e-01   6.1580000000000001e-01   2.0790000000000000e-01
   7.9349999999999998e-01   3.7369999999999998e-01   3.0882000000000001e+00  -2.3870000000000000e-01  -4.2820000000000003e-01   1.0090000000000000e-01  -1.1318999999999999e+00   7.3380000000000001e-01   4.7882999999999996e+00   4.5269999999999999e-01   5.1000000000000001e-01   2.2559999999999999e-01
   7.4939999999999996e-01   4.8359999999999997e-01   3.5171000000000001e+00  -3.0549999999999999e-01  -4.6629999999999999e-01   1.2720000000000001e-01  -9.9880000000000002e-01   4.6689999999999998e-01   4.4401000000000002e+00   4.3350000000000000e-01   5.2920000000000000e-01   1.8140000000000001e-01
   7.7149999999999996e-01   2.4179999999999999e-01   3.0882000000000001e+00  -2.1959999999999999e-01  -3.8059999999999999e-01   1.2720000000000001e-01  -1.1318999999999999e+00   7.3380000000000001e-01   4.7882999999999996e+00   4.6239999999999998e-01   5.3879999999999995e-01   1.7249999999999999e-01
   8.1559999999999999e-01   3.2979999999999998e-01   3.3456000000000001e+00  -2.1959999999999999e-01  -3.4260000000000002e-01   1.0520000000000000e-01  -1.0209999999999999e+00   6.4480000000000004e-01   5.3106999999999998e+00   5.5869999999999997e-01   5.2920000000000000e-01   1.6370000000000001e-01
