# Supplementary material for: Footwear and Foam Surface Alter Gait Initiation of Typical Subjects
Source: PLoS One. 2015 Aug 13;10(8):e0135821. doi: 10.1371/journal.pone.0135821 (PMC4536224; doi:10.1371/journal.pone.0135821)
Supplement: S1 Dataset — (ZIP) [file pone.0135821.s001.zip › 25_foam_av1_04.txt]

   1.0381800000000000e+01   1.8686000000000000e+00   3.7195850000000002e+02  -1.3547800000000001e+01   4.4524600000000000e+01  -9.4720000000000004e-01  -1.2695499999999999e+01  -2.9129000000000000e+00   4.0474279999999999e+02  -1.1992800000000001e+01  -3.4466099999999997e+01   4.2909999999999998e-01
   9.8087000000000000e+00   1.3850000000000000e+00   3.7032859999999999e+02  -1.3767400000000000e+01   4.4448500000000003e+01  -8.6829999999999996e-01  -1.1785500000000001e+01  -3.8468000000000000e+00   4.0265339999999998e+02  -1.2050599999999999e+01  -3.4581600000000002e+01   4.5560000000000000e-01
   1.0205500000000001e+01   8.1340000000000001e-01   3.6758350000000002e+02  -1.4130200000000000e+01   4.4124899999999997e+01  -8.3320000000000005e-01  -1.2828700000000000e+01  -3.2909000000000002e+00   4.0439460000000003e+02  -1.2146900000000000e+01  -3.4485399999999998e+01   4.8220000000000002e-01
   9.7425999999999995e+00   3.2979999999999998e-01   3.6380900000000003e+02  -1.4521699999999999e+01   4.3868000000000002e+01  -6.9289999999999996e-01  -1.2695499999999999e+01  -2.4237000000000002e+00   4.0570049999999998e+02  -1.2330000000000000e+01  -3.4629700000000000e+01   3.2290000000000002e-01
   9.9629999999999992e+00  -4.3969999999999998e-01   3.5926249999999999e+02  -1.4913100000000000e+01   4.3230400000000003e+01  -5.8760000000000001e-01  -1.4071600000000000e+01  -3.5354999999999999e+00   4.0622289999999998e+02  -1.2715299999999999e+01  -3.4812500000000000e+01   4.3790000000000001e-01
   9.2356999999999996e+00  -1.6488000000000000e+00   3.5282870000000003e+02  -1.5438200000000000e+01   4.2592900000000000e+01  -4.2540000000000000e-01  -1.3716500000000000e+01  -2.8239000000000001e+00   4.0909589999999997e+02  -1.3004300000000001e+01  -3.5062700000000000e+01   2.9640000000000000e-01
   9.1475000000000009e+00  -2.6600000000000001e+00   3.4699540000000002e+02  -1.5877400000000000e+01   4.1964799999999997e+01  -3.2450000000000001e-01  -1.4337899999999999e+01  -2.7795000000000001e+00   4.1135939999999999e+02  -1.3399200000000000e+01  -3.5226300000000002e+01   2.3440000000000000e-01
   8.2878000000000007e+00  -3.3635000000000002e+00   3.3798809999999997e+02  -1.6335699999999999e+01   4.1003700000000002e+01  -1.4910000000000001e-01  -1.4071600000000000e+01  -3.4464999999999999e+00   4.1492890000000000e+02  -1.3871200000000000e+01  -3.5630400000000002e+01   1.5479999999999999e-01
   8.3099000000000007e+00  -4.3308000000000000e+00   3.2915240000000000e+02  -1.6469400000000000e+01   3.9985500000000002e+01   6.5799999999999997e-02  -1.4848400000000000e+01  -3.3130999999999999e+00   4.1806310000000002e+02  -1.4458800000000000e+01  -3.5861300000000000e+01   7.5200000000000003e-02
   7.9793000000000003e+00  -5.4739000000000004e+00   3.1834359999999998e+02  -1.6536200000000001e+01   3.8815100000000001e+01   1.2720000000000001e-01  -1.5225700000000000e+01  -3.0240000000000000e+00   4.2337369999999999e+02  -1.5152400000000000e+01  -3.6400199999999998e+01  -1.1500000000000000e-01
   7.8029000000000002e+00  -5.7377000000000002e+00   3.0684859999999998e+02  -1.6765300000000000e+01   3.7349699999999999e+01   2.3680000000000001e-01  -1.6712800000000001e+01  -4.1581000000000001e+00   4.2920679999999999e+02  -1.6327600000000000e+01  -3.6958300000000001e+01  -1.8140000000000001e-01
   7.8689999999999998e+00  -6.5951000000000004e+00   2.9569670000000002e+02  -1.6851199999999999e+01   3.6150700000000001e+01   2.9380000000000001e-01  -1.7733799999999999e+01  -5.0697000000000001e+00   4.3573630000000003e+02  -1.7560600000000001e+01  -3.7660699999999999e+01  -4.3350000000000000e-01
   8.1555999999999997e+00  -7.1227000000000000e+00   2.8488799999999998e+02  -1.6727100000000000e+01   3.4847000000000001e+01   3.7269999999999998e-01  -1.9220800000000001e+01  -7.0265000000000004e+00   4.4243990000000002e+02  -1.9487100000000002e+01  -3.8459299999999999e+01  -7.8739999999999999e-01
   8.3318999999999992e+00  -7.1006999999999998e+00   2.7476549999999997e+02  -1.6736699999999999e+01   3.3724100000000000e+01   4.1660000000000003e-01  -2.0663499999999999e+01  -9.4502000000000006e+00   4.5158120000000002e+02  -2.1635200000000001e+01  -3.9305999999999997e+01  -1.1368000000000000e+00
   8.6184999999999992e+00  -6.9248000000000003e+00   2.6618709999999999e+02  -1.6698499999999999e+01   3.2705900000000000e+01   4.0780000000000000e-01  -2.2527899999999999e+01  -1.3096800000000000e+01   4.6115780000000001e+02  -2.4496200000000002e+01  -4.0354799999999997e+01  -1.5438000000000001e+00
   8.7065999999999999e+00  -6.4631999999999996e+00   2.5906700000000001e+02  -1.6469400000000000e+01   3.1697199999999999e+01   3.8590000000000002e-01  -2.4902699999999999e+01  -1.7388300000000001e+01   4.7264980000000003e+02  -2.7809899999999999e+01  -4.1413300000000000e+01  -2.0966999999999998e+00
   9.3459000000000003e+00  -5.9356000000000000e+00   2.5091759999999999e+02  -1.6488399999999999e+01   3.0802800000000001e+01   3.7269999999999998e-01  -2.8320699999999999e+01  -2.1324000000000002e+01   4.8327109999999999e+02  -3.0728600000000000e+01  -4.2288899999999998e+01  -2.6274999999999999e+00
   1.0183500000000000e+01  -6.6390000000000002e+00   2.4319700000000000e+02  -1.6841699999999999e+01   2.9822600000000001e+01   4.2099999999999999e-01  -3.1760999999999999e+01  -2.4170200000000001e+01   4.9450189999999998e+02  -3.3358400000000003e+01  -4.3270299999999999e+01  -3.1671999999999998e+00
   1.0161400000000000e+01  -7.0128000000000004e+00   2.3496180000000001e+02  -1.7118600000000001e+01   2.9070900000000002e+01   4.5610000000000001e-01  -3.4823900000000002e+01  -2.5815600000000000e+01   5.0155380000000002e+02  -3.5564300000000003e+01  -4.3943899999999999e+01  -3.5653000000000001e+00
   1.0359800000000000e+01  -7.2766000000000002e+00   2.2938579999999999e+02  -1.7376400000000000e+01   2.8376200000000001e+01   5.2180000000000004e-01  -3.7798000000000002e+01  -2.6638300000000001e+01   5.0799619999999999e+02  -3.7490800000000000e+01  -4.4501899999999999e+01  -3.8794000000000000e+00
   1.0470000000000001e+01  -6.9908000000000001e+00   2.2423880000000000e+02  -1.7596000000000000e+01   2.7776700000000002e+01   4.6920000000000001e-01  -3.9862099999999998e+01  -2.7438800000000001e+01   5.1487400000000002e+02  -3.9533000000000001e+01  -4.5088900000000002e+01  -4.2332999999999998e+00
   1.0337800000000000e+01  -5.6277999999999997e+00   2.1849130000000000e+02  -1.7118600000000001e+01   2.7072600000000001e+01   3.4200000000000003e-01  -4.2125999999999998e+01  -2.9662400000000002e+01   5.2323180000000002e+02  -4.2008600000000001e+01  -4.5983699999999999e+01  -4.6711999999999998e+00
   1.0536099999999999e+01  -4.6166000000000000e+00   2.1325850000000000e+02  -1.6946700000000000e+01   2.6358899999999998e+01   2.1490000000000001e-01  -4.4323300000000003e+01  -3.2375100000000003e+01   5.3333069999999998e+02  -4.4667200000000001e+01  -4.6888199999999998e+01  -5.0029000000000003e+00
   1.0932900000000000e+01  -4.1109000000000000e+00   2.0613839999999999e+02  -1.6975400000000000e+01   2.5540500000000002e+01   2.1049999999999999e-01  -4.6276499999999999e+01  -3.5198999999999998e+01   5.4386500000000001e+02  -4.7210299999999997e+01  -4.7850400000000000e+01  -5.5160999999999998e+00
   1.0999000000000001e+01  -4.3967000000000001e+00   1.9996199999999999e+02  -1.6908500000000000e+01   2.4940999999999999e+01   3.2010000000000000e-01  -4.7807899999999997e+01  -3.7000100000000003e+01   5.5230989999999997e+02  -4.9406599999999997e+01  -4.8745300000000000e+01  -5.8433999999999999e+00
   1.1021100000000001e+01  -4.3308000000000000e+00   1.9661640000000000e+02  -1.6956299999999999e+01   2.4350999999999999e+01   4.1220000000000001e-01  -4.9028599999999997e+01  -3.7555999999999997e+01   5.5988409999999999e+02  -5.1044199999999996e+01  -4.9697800000000001e+01  -6.1662999999999997e+00
   1.0580200000000000e+01  -3.4954000000000001e+00   1.9378559999999999e+02  -1.6688900000000000e+01   2.3998899999999999e+01   3.3770000000000000e-01  -5.1558799999999998e+01  -3.8200899999999997e+01   5.6728420000000006e+02  -5.2575800000000001e+01  -5.0207799999999999e+01  -6.3476999999999997e+00
   1.0844700000000000e+01  -3.2315999999999998e+00   1.9121209999999999e+02  -1.6593499999999999e+01   2.3751500000000000e+01   3.8150000000000001e-01  -5.1714199999999998e+01  -3.7933999999999997e+01   5.7137609999999995e+02  -5.3616100000000003e+01  -5.0823599999999999e+01  -6.5556000000000001e+00
   1.0690400000000000e+01  -2.4841000000000002e+00   1.9035419999999999e+02  -1.6526599999999998e+01   2.3760999999999999e+01   3.9910000000000001e-01  -5.3134700000000002e+01  -3.8489899999999999e+01   5.7503260000000000e+02  -5.4579400000000000e+01  -5.1121899999999997e+01  -6.7458000000000000e+00
   1.0910900000000000e+01  -2.6600000000000001e+00   1.9121209999999999e+02  -1.6631699999999999e+01   2.3742000000000001e+01   4.4729999999999998e-01  -5.5287599999999998e+01  -3.9735100000000003e+01   5.7599019999999996e+02  -5.5292200000000001e+01  -5.1227699999999999e+01  -6.9714000000000000e+00
   1.0712500000000000e+01  -3.3635000000000002e+00   1.9215570000000000e+02  -1.6889399999999998e+01   2.3827700000000000e+01   5.3500000000000003e-01  -5.5931199999999997e+01  -4.0935800000000000e+01   5.7729610000000002e+02  -5.5937600000000003e+01  -5.1506799999999998e+01  -7.2279999999999998e+00
   1.0822699999999999e+01  -4.1109000000000000e+00   1.9412870000000001e+02  -1.7242699999999999e+01   2.4217800000000000e+01   7.2789999999999999e-01  -5.6841200000000001e+01  -4.2003200000000000e+01   5.8008209999999997e+02  -5.6602300000000000e+01  -5.1660699999999999e+01  -7.3827999999999996e+00
   1.0712500000000000e+01  -4.8364000000000003e+00   1.9747430000000000e+02  -1.7510000000000002e+01   2.4569900000000001e+01   7.8059999999999996e-01  -5.7928800000000003e+01  -4.2648000000000003e+01   5.8260680000000002e+02  -5.7122399999999999e+01  -5.1795400000000001e+01  -7.5065999999999997e+00
   1.0602300000000000e+01  -4.9462999999999999e+00   2.0090559999999999e+02  -1.7653199999999998e+01   2.5055199999999999e+01   9.1210000000000002e-01  -5.8683399999999999e+01  -4.3781999999999996e+01   5.8330330000000004e+02  -5.7401800000000001e+01  -5.1814700000000002e+01  -7.6128000000000000e+00
   1.0668400000000000e+01  -5.0561999999999996e+00   2.0596690000000001e+02  -1.8063800000000001e+01   2.5645199999999999e+01   9.9980000000000002e-01  -5.9593400000000003e+01  -4.4360100000000003e+01   5.8330330000000004e+02  -5.7584800000000001e+01  -5.1622199999999999e+01  -7.7765000000000004e+00
   1.1175400000000000e+01  -5.5617999999999999e+00   2.1248640000000000e+02  -1.8579300000000000e+01   2.6416000000000000e+01   1.0788000000000000e+00  -6.0947299999999998e+01  -4.6272399999999998e+01   5.8191030000000001e+02  -5.7758200000000002e+01  -5.1497199999999999e+01  -7.9356999999999998e+00
   1.1748500000000000e+01  -6.6609999999999996e+00   2.2063589999999999e+02  -1.9314499999999999e+01   2.7453199999999999e+01   1.3900999999999999e+00  -6.1502200000000002e+01  -4.7851100000000002e+01   5.7982090000000005e+02  -5.7671500000000002e+01  -5.1189300000000003e+01  -8.0861000000000001e+00
   1.2630100000000001e+01  -8.4197000000000006e+00   2.3324610000000001e+02  -2.0622499999999999e+01   2.9061399999999999e+01   1.6356999999999999e+00  -6.1502200000000002e+01  -4.8696100000000001e+01   5.7755730000000005e+02  -5.7469200000000001e+01  -5.0814000000000000e+01  -8.2454000000000001e+00
   1.3666100000000000e+01  -1.0398199999999999e+01   2.5091759999999999e+02  -2.2026000000000000e+01   3.1059699999999999e+01   2.0478999999999998e+00  -6.2101399999999998e+01  -5.0675100000000000e+01   5.7398789999999997e+02  -5.7045400000000001e+01  -5.0255899999999997e+01  -8.2940000000000005e+00
   1.5826200000000000e+01  -1.2816400000000000e+01   2.7219200000000001e+02  -2.3906800000000000e+01   3.3486199999999997e+01   2.5653999999999999e+00  -6.3233400000000003e+01  -5.2387200000000000e+01   5.6893840000000000e+02  -5.6399999999999999e+01  -4.9697800000000001e+01  -8.4133999999999993e+00
   1.8096599999999999e+01  -1.5806200000000000e+01   2.9809870000000001e+02  -2.6303200000000000e+01   3.6712100000000000e+01   3.2669999999999999e+00  -6.3610700000000001e+01  -5.3009799999999998e+01   5.6005820000000006e+02  -5.5398200000000003e+01  -4.8851100000000002e+01  -8.5549999999999997e+00
   1.9727699999999999e+01  -1.9279599999999999e+01   3.2760829999999999e+02  -2.8814200000000000e+01   4.0299599999999998e+01   3.9422999999999999e+00  -6.4320899999999995e+01  -5.4099400000000003e+01   5.4839220000000000e+02  -5.3606499999999997e+01  -4.7378900000000002e+01  -8.5549999999999997e+00
   2.1975999999999999e+01  -2.2994800000000001e+01   3.6286540000000002e+02  -3.1630700000000001e+01   4.4572200000000002e+01   4.6790000000000003e+00  -6.3921399999999998e+01  -5.4366199999999999e+01   5.3211189999999999e+02  -5.1082700000000003e+01  -4.5521900000000002e+01  -8.5196000000000005e+00
   2.4731300000000001e+01  -2.6907900000000001e+01   4.0095339999999999e+02  -3.4657200000000003e+01   4.9101700000000001e+01   5.3807000000000000e+00  -6.2789499999999997e+01  -5.4988799999999998e+01   5.1034690000000001e+02  -4.7383699999999997e+01  -4.2962400000000002e+01  -8.3117000000000001e+00
   2.7861300000000000e+01  -3.1700299999999999e+01   4.4135759999999999e+02  -3.7788800000000002e+01   5.3935800000000000e+01   6.1962999999999999e+00  -6.1191499999999998e+01  -5.3788100000000000e+01   4.8701470000000000e+02  -4.2923699999999997e+01  -4.0258600000000001e+01  -7.9755000000000003e+00
   3.1872900000000001e+01  -3.6822499999999998e+01   4.8699450000000002e+02  -4.1273600000000002e+01   5.9179000000000002e+01   7.1215999999999999e+00  -5.8195099999999996e+01  -5.2187100000000001e+01   4.6028719999999998e+02  -3.7693100000000001e+01  -3.7314300000000003e+01  -7.3738999999999999e+00
   3.6347499999999997e+01  -4.2032600000000002e+01   5.3477610000000004e+02  -4.4720300000000002e+01   6.4793300000000002e+01   8.1346000000000007e+00  -5.4333199999999998e+01  -4.9051900000000003e+01   4.3051270000000000e+02  -3.1634100000000000e+01  -3.3763700000000000e+01  -6.6440999999999999e+00
   4.1483300000000000e+01  -4.7924199999999999e+01   5.8658950000000004e+02  -4.8138199999999998e+01   7.0702699999999993e+01   9.1300000000000008e+00  -4.9716700000000003e+01  -4.4982700000000001e+01   3.9499209999999999e+02  -2.5180099999999999e+01  -2.9963000000000001e+01  -5.7903000000000002e+00
   4.7721200000000003e+01  -5.3200299999999999e+01   6.3540049999999997e+02  -5.1279400000000003e+01   7.6202799999999996e+01   1.0125500000000001e+01  -4.5233300000000000e+01  -4.0268799999999999e+01   3.5703390000000002e+02  -1.8466100000000001e+01  -2.5777400000000000e+01  -4.7331000000000003e+00
   5.3099499999999999e+01  -5.8234499999999997e+01   6.7769190000000003e+02  -5.3981299999999997e+01   8.0951200000000000e+01   1.0932399999999999e+01  -4.0683300000000003e+01  -3.4932200000000002e+01   3.1620260000000002e+02  -1.2002500000000000e+01  -2.1784300000000002e+01  -3.7334000000000001e+00
   5.6471899999999998e+01  -6.1664000000000001e+01   7.0908879999999999e+02  -5.5613900000000001e+01   8.4462599999999995e+01   1.1568199999999999e+01  -3.5889200000000002e+01  -2.9595700000000001e+01   2.7972440000000000e+02  -6.0011999999999999e+00  -1.8002800000000001e+01  -2.7690999999999999e+00
   5.8477800000000002e+01  -6.3708399999999997e+01   7.3542439999999999e+02  -5.6339500000000001e+01   8.7212599999999995e+01   1.1853300000000001e+01  -3.2138300000000001e+01  -2.4347999999999999e+01   2.4611920000000001e+02  -8.4770000000000001e-01  -1.4779500000000001e+01  -1.9683999999999999e+00
   5.9491700000000002e+01  -6.5774900000000002e+01   7.5412530000000004e+02  -5.6835999999999999e+01   8.9401300000000006e+01   1.2072500000000000e+01  -2.8653700000000001e+01  -1.9767499999999998e+01   2.1860810000000001e+02   2.8513000000000002e+00  -1.2412400000000000e+01  -1.5173000000000001e+00
   5.9293300000000002e+01  -6.8764700000000005e+01   7.7050999999999999e+02  -5.6807299999999998e+01   9.1390100000000004e+01   1.2239200000000000e+01  -2.5568600000000000e+01  -1.7343800000000002e+01   1.9597250000000000e+02   5.1246000000000000e+00  -1.0882500000000000e+01  -1.2563000000000000e+00
   5.8499800000000000e+01  -7.1886300000000006e+01   7.8346330000000000e+02  -5.6606800000000000e+01   9.3045800000000000e+01   1.2388299999999999e+01  -2.0996400000000001e+01  -1.5876300000000001e+01   1.7708040000000000e+02   5.9722999999999997e+00  -9.8048999999999999e+00  -1.0571999999999999e+00
   5.8411600000000000e+01  -7.3886799999999994e+01   7.9590200000000004e+02  -5.6014899999999997e+01   9.4282899999999998e+01   1.2226000000000001e+01  -1.4715199999999999e+01  -1.4986800000000001e+01   1.5583770000000001e+02   5.9433999999999996e+00  -9.1312999999999995e+00  -1.0129999999999999e+00
   5.9183100000000003e+01  -7.5491600000000005e+01   8.0259310000000005e+02  -5.4754600000000003e+01   9.5072699999999998e+01   1.2112000000000000e+01  -8.1233000000000004e+00  -1.2896699999999999e+01   1.2937139999999999e+02   5.6254999999999997e+00  -8.0824999999999996e+00  -1.0838000000000001e+00
   5.9998699999999999e+01  -7.6766700000000000e+01   8.0542399999999998e+02  -5.2854700000000001e+01   9.5139300000000006e+01   1.2068099999999999e+01  -2.7078000000000002e+00  -9.8504000000000005e+00   1.0046750000000000e+02   4.6623000000000001e+00  -6.6391999999999998e+00  -1.0749000000000000e+00
   5.9712100000000000e+01  -7.6524900000000002e+01   8.0242150000000004e+02  -5.0486899999999999e+01   9.4482699999999994e+01   1.1743600000000001e+01   8.6560000000000004e-01  -5.6700999999999997e+00   7.1215199999999996e+01   3.7471999999999999e+00  -4.8109999999999999e+00  -9.7760000000000002e-01
   5.8808399999999999e+01  -7.6019199999999998e+01   7.9615930000000003e+02  -4.7804099999999998e+01   9.3350399999999993e+01   1.1432300000000000e+01   2.1972999999999998e+00  -9.3389999999999995e-01   4.5358400000000003e+01   2.6972000000000000e+00  -2.9731999999999998e+00  -7.6080000000000003e-01
   5.7772399999999998e+01  -7.5755399999999995e+01   7.8783830000000000e+02  -4.5378999999999998e+01   9.1999099999999999e+01   1.1125299999999999e+01   1.8644000000000001e+00   2.1345999999999998e+00   2.4115700000000000e+01   1.7532000000000001e+00  -1.2412000000000001e+00  -5.4410000000000003e-01
   5.7485900000000001e+01  -7.3820899999999995e+01   7.7608590000000004e+02  -4.2457500000000003e+01   9.0324299999999994e+01   1.0673600000000000e+01  -5.1049999999999995e-01   3.5131999999999999e+00   1.0447200000000000e+01   9.7289999999999999e-01   4.8099999999999997e-02  -2.8310000000000002e-01
   5.6185400000000001e+01  -7.0984999999999999e+01   7.6236050000000000e+02  -3.9526400000000002e+01   8.8525800000000004e+01   1.0077199999999999e+01  -4.6387000000000000e+00   1.6677000000000000e+00   3.5695000000000001e+00   6.2609999999999999e-01   8.0830000000000002e-01  -3.5400000000000001e-02
   5.4355899999999998e+01  -6.9072400000000002e+01   7.5009339999999997e+02  -3.7015500000000003e+01   8.7146000000000001e+01   9.5114999999999998e+00  -5.1492000000000004e+00   3.7800000000000000e-01   3.0470999999999999e+00   2.6970000000000000e-01   1.0969000000000000e+00   3.9800000000000002e-02
   5.2261899999999997e+01  -6.8346999999999994e+01   7.4082880000000000e+02  -3.4838600000000000e+01   8.6070700000000002e+01   9.1036999999999999e+00  -3.8397000000000001e+00   6.6710000000000003e-01   3.9177000000000000e+00   2.9859999999999998e-01   9.0449999999999997e-01   6.6400000000000001e-02
   4.9859299999999998e+01  -6.7467600000000004e+01   7.3362289999999996e+02  -3.2757300000000001e+01   8.5185800000000000e+01   8.6082000000000001e+00  -2.7966000000000002e+00   1.0672999999999999e+00   3.3953000000000002e+00   4.2380000000000001e-01   7.4090000000000000e-01   8.8499999999999995e-02
   4.7324500000000000e+01  -6.6874099999999999e+01   7.2736069999999995e+02  -3.0580500000000001e+01   8.4433999999999997e+01   8.1346000000000007e+00  -2.2860999999999998e+00   1.1563000000000001e+00   3.2212000000000001e+00   3.6599999999999999e-01   7.8900000000000003e-01   1.2830000000000000e-01
   4.5120199999999997e+01  -6.7291799999999995e+01   7.2135590000000002e+02  -2.8632800000000000e+01   8.3986800000000002e+01   7.7530999999999999e+00  -1.8200000000000001e+00   9.7840000000000005e-01   3.7435999999999998e+00   2.8899999999999998e-01   7.6010000000000000e-01   1.5479999999999999e-01
   4.3665500000000002e+01  -6.8259000000000000e+01   7.1912549999999999e+02  -2.6828299999999999e+01   8.3691800000000001e+01   7.5163000000000002e+00  -1.1096999999999999e+00   1.0005999999999999e+00   2.6118000000000001e+00   4.6239999999999998e-01   6.5429999999999999e-01   6.6400000000000001e-02
   4.2144599999999997e+01  -6.9468100000000007e+01   7.1492210000000000e+02  -2.5014299999999999e+01   8.3406300000000002e+01   7.3277000000000001e+00  -8.2120000000000004e-01   1.1785000000000001e+00   4.4401000000000002e+00   4.1420000000000001e-01   6.7349999999999999e-01   6.6400000000000001e-02
   4.0954300000000003e+01  -7.0523399999999995e+01   7.1372109999999998e+02  -2.3238499999999998e+01   8.3406300000000002e+01   7.1961000000000004e+00  -6.6579999999999995e-01   1.0450999999999999e+00   2.9600000000000000e+00   3.7569999999999998e-01   5.9660000000000002e-01   3.9800000000000002e-02
   4.0028500000000001e+01  -7.0919100000000000e+01   7.1149069999999995e+02  -2.1013900000000000e+01   8.3320700000000002e+01   6.9813000000000001e+00  -4.6610000000000001e-01   1.1339999999999999e+00   4.5270999999999999e+00   4.0460000000000002e-01   7.1199999999999997e-01   6.6400000000000001e-02
   3.9808100000000003e+01  -7.1226799999999997e+01   7.1123339999999996e+02  -1.8942100000000000e+01   8.3054199999999994e+01   6.8673000000000002e+00  -4.4390000000000002e-01   1.2007000000000001e+00   3.4824000000000002e+00   3.5639999999999999e-01   6.6390000000000005e-01   2.2100000000000002e-02
   4.0050600000000003e+01  -7.1248800000000003e+01   7.0934609999999998e+02  -1.6622100000000000e+01   8.2664100000000005e+01   6.7093999999999996e+00  -3.1069999999999998e-01   1.1339999999999999e+00   3.7435999999999998e+00   3.8529999999999998e-01   6.9279999999999997e-01  -3.5400000000000001e-02
   4.0799999999999997e+01  -7.1446700000000007e+01   7.0557159999999999e+02  -1.4445300000000000e+01   8.2245400000000004e+01   6.5822000000000003e+00  -5.5489999999999995e-01   1.0672999999999999e+00   2.6118000000000001e+00   3.7569999999999998e-01   6.2539999999999996e-01  -2.2100000000000002e-02
   4.2365000000000002e+01  -7.0721199999999996e+01   7.0342700000000002e+02  -1.1877000000000001e+01   8.1712500000000006e+01   6.3893000000000004e+00  -4.2170000000000002e-01   1.2897000000000001e+00   3.4824000000000002e+00   3.7569999999999998e-01   6.4470000000000005e-01  -1.3299999999999999e-02
   4.2034300000000002e+01  -7.0413399999999996e+01   7.0153980000000001e+02  -9.1273999999999997e+00   8.1703000000000003e+01   6.0823000000000000e+00  -3.9950000000000002e-01   9.5609999999999995e-01   2.6989000000000001e+00   3.1790000000000002e-01   5.8689999999999998e-01  -8.8499999999999995e-02
   4.1196700000000000e+01  -7.0435400000000001e+01   7.0308389999999997e+02  -6.4158999999999997e+00   8.1855199999999996e+01   5.9420000000000002e+00  -2.6629999999999998e-01   1.2230000000000001e+00   3.7435999999999998e+00   4.5269999999999999e-01   4.8110000000000003e-01  -5.3100000000000001e-02
   4.1020400000000002e+01  -7.1138900000000007e+01   7.0514269999999999e+02  -3.6185000000000000e+00   8.2226299999999995e+01   5.8060000000000000e+00   1.1100000000000000e-01   1.1785000000000001e+00   3.3953000000000002e+00   3.7569999999999998e-01   6.1580000000000001e-01  -6.6400000000000001e-02
   4.0932200000000002e+01  -7.0787199999999999e+01   7.0874559999999997e+02  -4.6779999999999999e-01   8.2397599999999997e+01   5.4946999999999999e+00  -4.4400000000000002e-02   1.1563000000000001e+00   4.0048000000000004e+00   3.9489999999999997e-01   6.9279999999999997e-01  -1.2830000000000000e-01
   4.1527400000000000e+01  -7.0083699999999993e+01   7.1269169999999997e+02   3.0933999999999999e+00   8.2473799999999997e+01   5.1745999999999999e+00  -2.2189999999999999e-01   1.0450999999999999e+00   3.5695000000000001e+00   2.9859999999999998e-01   5.5810000000000004e-01  -1.3710000000000000e-01
   4.2739699999999999e+01  -6.8588800000000006e+01   7.1466470000000004e+02   6.9983000000000004e+00   8.2397599999999997e+01   4.7710999999999997e+00  -2.2200000000000001e-02   1.2897000000000001e+00   3.1341999999999999e+00   3.4680000000000000e-01   5.0029999999999997e-01  -1.0620000000000000e-01
   4.3775700000000001e+01  -6.8171099999999996e+01   7.1663770000000000e+02   1.0845900000000000e+01   8.2416700000000006e+01   4.5693999999999999e+00   0.0000000000000000e+00   1.2230000000000001e+00   2.8730000000000002e+00   3.6599999999999999e-01   5.1959999999999995e-01  -7.0800000000000002e-02
   4.4723500000000001e+01  -6.7863299999999995e+01   7.2229949999999997e+02   1.4598100000000001e+01   8.2616500000000002e+01   4.3193999999999999e+00   1.7760000000000001e-01   1.6677000000000000e+00   2.6118000000000001e+00   3.8529999999999998e-01   6.3510000000000000e-01  -7.0800000000000002e-02
   4.5583100000000002e+01  -6.8698700000000002e+01   7.2736069999999995e+02   1.8168800000000001e+01   8.2787800000000004e+01   4.2492999999999999e+00   1.7760000000000001e-01   1.3341000000000001e+00   3.4824000000000002e+00   4.3350000000000000e-01   5.5810000000000004e-01  -8.8499999999999995e-02
   4.6949700000000000e+01  -6.9490099999999998e+01   7.3379449999999997e+02   2.1481800000000000e+01   8.2921000000000006e+01   4.1265000000000001e+00  -1.3320000000000001e-01   1.2230000000000001e+00   3.2212000000000001e+00   3.5639999999999999e-01   5.7730000000000004e-01  -1.1060000000000000e-01
   4.7809399999999997e+01  -7.0457400000000007e+01   7.4031410000000005e+02   2.4766100000000002e+01   8.3244500000000002e+01   3.9862000000000002e+00   1.5540000000000001e-01   1.3119000000000001e+00   3.7435999999999998e+00   3.1790000000000002e-01   5.5810000000000004e-01  -1.0620000000000000e-01
   4.9286200000000001e+01  -7.2479900000000001e+01   7.4743409999999994e+02   2.7993099999999998e+01   8.3482399999999998e+01   3.9335000000000000e+00   6.6600000000000006e-02   1.4231000000000000e+00   3.8306000000000000e+00   3.0819999999999997e-01   5.7730000000000004e-01  -1.0170000000000000e-01
   5.0851199999999999e+01  -7.4128699999999995e+01   7.5481150000000002e+02   3.1067399999999999e+01   8.4100999999999999e+01   3.8896999999999999e+00   2.2200000000000001e-02   1.5787000000000000e+00   3.3953000000000002e+00   3.8529999999999998e-01   6.1580000000000001e-01  -1.8140000000000001e-01
   5.2592500000000001e+01  -7.6305000000000007e+01   7.6236050000000000e+02   3.3922100000000000e+01   8.4510099999999994e+01   3.9510999999999998e+00   3.1069999999999998e-01   1.4231000000000000e+00   3.9177000000000000e+00   3.8529999999999998e-01   5.3879999999999995e-01  -9.7299999999999998e-02
   5.4598399999999998e+01  -7.9206900000000005e+01   7.7256880000000001e+02   3.6337600000000002e+01   8.5261899999999997e+01   4.0080999999999998e+00   1.7760000000000001e-01   1.4453000000000000e+00   3.7435999999999998e+00   3.4680000000000000e-01   6.1580000000000001e-01  -8.4000000000000005e-02
   5.6053100000000001e+01  -8.2218599999999995e+01   7.8226229999999998e+02   3.8648099999999999e+01   8.6013599999999997e+01   4.2141999999999999e+00   2.8849999999999998e-01   1.5787000000000000e+00   3.6564999999999999e+00   4.1420000000000001e-01   6.6390000000000005e-01  -1.2830000000000000e-01
   5.7904699999999998e+01  -8.6131699999999995e+01   7.9195590000000004e+02   4.0624400000000001e+01   8.6831999999999994e+01   4.5167999999999999e+00   2.6629999999999998e-01   1.5120000000000000e+00   3.9177000000000000e+00   3.6599999999999999e-01   5.3879999999999995e-01  -1.4160000000000000e-01
   5.9425600000000003e+01  -9.0924099999999996e+01   7.9967639999999994e+02   4.2171100000000003e+01   8.7459999999999994e+01   4.9596999999999998e+00   1.5540000000000001e-01   1.5787000000000000e+00   3.3953000000000002e+00   3.1790000000000002e-01   6.5429999999999999e-01  -8.8499999999999995e-02
   6.0704000000000001e+01  -9.5804500000000004e+01   8.0671069999999997e+02   4.3622300000000003e+01   8.8012000000000000e+01   5.6043000000000003e+00   2.2200000000000001e-02   1.6010000000000000e+00   4.1788999999999996e+00   3.1790000000000002e-01   5.4849999999999999e-01  -1.0620000000000000e-01
   6.1189000000000000e+01  -1.0149820000000000e+02   8.1091409999999996e+02   4.4548400000000001e+01   8.8411600000000007e+01   6.1744000000000003e+00   1.1100000000000000e-01   1.5120000000000000e+00   3.3953000000000002e+00   3.7569999999999998e-01   4.6189999999999998e-01  -4.8700000000000000e-02
   6.2092700000000001e+01  -1.0719199999999999e+02   8.1383079999999995e+02   4.5331299999999999e+01   8.8554400000000001e+01   6.8628999999999998e+00   2.8849999999999998e-01   1.4008000000000000e+00   3.3083000000000000e+00   2.8899999999999998e-01   6.1580000000000001e-01  -9.2899999999999996e-02
   6.3305000000000000e+01  -1.1281980000000000e+02   8.1460280000000000e+02   4.5846899999999998e+01   8.8630499999999998e+01   7.4987000000000004e+00   3.3289999999999997e-01   1.4453000000000000e+00   3.4824000000000002e+00   4.4309999999999999e-01   5.4849999999999999e-01  -7.9600000000000004e-02
   6.3811999999999998e+01  -1.1785400000000000e+02   8.1288710000000003e+02   4.6257399999999997e+01   8.8297399999999996e+01   8.1915999999999993e+00   3.1069999999999998e-01   1.4676000000000000e+00   3.7435999999999998e+00   3.0819999999999997e-01   6.4470000000000005e-01  -9.7299999999999998e-02
   6.5200599999999994e+01  -1.1919499999999999e+02   8.0722540000000004e+02   4.6429200000000002e+01   8.7716999999999999e+01   8.5160999999999998e+00   1.3320000000000001e-01   1.6454000000000000e+00   3.9177000000000000e+00   3.0819999999999997e-01   5.4849999999999999e-01  -1.7700000000000000e-02
   6.2423299999999998e+01  -1.2963720000000001e+02   7.9264220000000000e+02   4.5655900000000003e+01   8.6422799999999995e+01   9.8140999999999998e+00   2.2189999999999999e-01   1.2897000000000001e+00   4.3529999999999998e+00   3.5639999999999999e-01   5.4849999999999999e-01  -7.0800000000000002e-02
   6.1475499999999997e+01  -1.2642760000000000e+02   7.7574279999999999e+02   4.5684500000000000e+01   8.4814599999999999e+01   1.0077199999999999e+01   2.6629999999999998e-01   1.2674000000000001e+00   4.4401000000000002e+00   3.0819999999999997e-01   5.9660000000000002e-01  -1.1060000000000000e-01
   5.8213299999999997e+01  -1.2688930000000001e+02   7.5378210000000001e+02   4.5207200000000000e+01   8.2749700000000004e+01   1.0156200000000000e+01   1.5540000000000001e-01   1.4008000000000000e+00   2.3506000000000000e+00   3.3710000000000001e-01   5.3879999999999995e-01  -1.1060000000000000e-01
   5.5259599999999999e+01  -1.2770269999999999e+02   7.2667439999999999e+02   4.3985100000000003e+01   8.0218500000000006e+01   1.0476300000000000e+01   8.8800000000000004e-02   1.4008000000000000e+00   3.5695000000000001e+00   3.1790000000000002e-01   6.1580000000000001e-01  -9.7299999999999998e-02
   5.2350099999999998e+01  -1.2603189999999999e+02   6.9527760000000001e+02   4.2552999999999997e+01   7.6945099999999996e+01   1.0564000000000000e+01   2.6629999999999998e-01   1.5120000000000000e+00   4.6142000000000003e+00   3.5639999999999999e-01   4.8110000000000003e-01  -3.5400000000000001e-02
   4.8272300000000001e+01  -1.2392149999999999e+02   6.5890530000000001e+02   4.0767600000000002e+01   7.3062600000000003e+01   1.0708700000000000e+01   7.3240000000000005e-01   1.4231000000000000e+00   3.1341999999999999e+00   3.6599999999999999e-01   5.4849999999999999e-01   3.5400000000000001e-02
   4.3907899999999998e+01  -1.2088780000000000e+02   6.1781479999999999e+02   3.8485799999999998e+01   6.8580600000000004e+01   1.0770099999999999e+01   2.2189999999999999e-01   1.5120000000000000e+00   3.7435999999999998e+00   3.5639999999999999e-01   6.1580000000000001e-01  -6.6400000000000001e-02
   3.8860300000000002e+01  -1.1787600000000000e+02   5.7123419999999999e+02   3.5535600000000002e+01   6.3223199999999999e+01   1.0923600000000000e+01   4.8830000000000001e-01   1.0672999999999999e+00   3.3083000000000000e+00   3.1790000000000002e-01   4.6189999999999998e-01  -8.8000000000000005e-03
   3.3592199999999998e+01  -1.1424870000000000e+02   5.2027869999999996e+02   3.2184500000000000e+01   5.7408999999999999e+01   1.0919200000000000e+01   3.3289999999999997e-01   1.1117999999999999e+00   4.6142000000000003e+00   3.0819999999999997e-01   6.1580000000000001e-01  -6.6400000000000001e-02
   2.9227900000000002e+01  -1.0947830000000000e+02   4.6614909999999998e+02   2.8480000000000000e+01   5.1204700000000003e+01   1.0800800000000001e+01   2.6629999999999998e-01   1.4453000000000000e+00   3.3953000000000002e+00   3.2750000000000001e-01   6.0619999999999996e-01   1.3299999999999999e-02
   2.3827500000000001e+01  -1.0163010000000000e+02   4.0652940000000001e+02   2.4594200000000001e+01   4.4800600000000003e+01   1.0283300000000001e+01   1.7760000000000001e-01   1.2452000000000001e+00   4.1788999999999996e+00   3.1790000000000002e-01   6.4470000000000005e-01   2.6499999999999999e-02
   1.9507300000000001e+01  -9.2418999999999997e+01   3.4493660000000000e+02   2.0479299999999999e+01   3.7872999999999998e+01   9.4895999999999994e+00   8.8800000000000004e-02   1.2007000000000001e+00   3.8306000000000000e+00   3.3710000000000001e-01   5.8689999999999998e-01  -2.2100000000000002e-02
   1.5958500000000001e+01  -8.1515100000000004e+01   2.7879730000000001e+02   1.6182900000000000e+01   3.0564900000000002e+01   8.4941999999999993e+00  -1.3320000000000001e-01   9.5609999999999995e-01   3.7435999999999998e+00   3.2750000000000001e-01   5.6769999999999998e-01   7.5200000000000003e-02
   1.2828500000000000e+01  -6.8610799999999998e+01   2.0974140000000000e+02   1.1772000000000000e+01   2.2847500000000000e+01   7.2225000000000001e+00  -2.4410000000000001e-01   1.1563000000000001e+00   4.3529999999999998e+00   3.9489999999999997e-01   6.1580000000000001e-01   7.5200000000000003e-02
   9.4560999999999993e+00  -5.2452800000000003e+01   1.4334469999999999e+02   8.0961999999999996e+00   1.5577400000000001e+01   5.5560999999999998e+00  -4.8830000000000001e-01   1.1117999999999999e+00   3.7435999999999998e+00   3.6599999999999999e-01   5.4849999999999999e-01   7.9600000000000004e-02
   6.2378999999999998e+00  -3.3700800000000001e+01   8.6641599999999997e+01   5.1173999999999999e+00   9.5062999999999995e+00   3.4424000000000001e+00  -5.1049999999999995e-01   8.6719999999999997e-01   4.1788999999999996e+00   3.2750000000000001e-01   6.1580000000000001e-01   7.0800000000000002e-02
   4.7610999999999999e+00  -1.3805700000000000e+01   4.9154100000000000e+01   3.6089000000000002e+00   5.4240000000000004e+00   1.4865999999999999e+00  -5.3269999999999995e-01   7.1150000000000002e-01   3.6564999999999999e+00   3.0819999999999997e-01   5.8689999999999998e-01   7.0800000000000002e-02
   3.2843000000000000e+00   4.3528000000000002e+00   3.3627200000000002e+01   3.3130000000000002e+00   3.5304000000000002e+00  -2.4560000000000001e-01  -5.1049999999999995e-01   9.5609999999999995e-01   4.7882999999999996e+00   3.7569999999999998e-01   5.5810000000000004e-01   1.0620000000000000e-01
   3.3944999999999999e+00  -8.1340000000000001e-01   2.1016999999999999e+01   1.6803999999999999e+00   2.0935000000000001e+00  -3.1569999999999998e-01  -7.3240000000000005e-01   6.8930000000000002e-01   4.9623999999999997e+00   3.5639999999999999e-01   6.0619999999999996e-01   5.7500000000000002e-02
   5.5105000000000004e+00   5.8257000000000003e+00   1.4154299999999999e+01   1.4417000000000000e+00   9.8960000000000004e-01  -7.1919999999999995e-01  -3.9950000000000002e-01   7.1150000000000002e-01   4.8754000000000000e+00   3.1790000000000002e-01   5.9660000000000002e-01   1.0620000000000000e-01
   4.8712999999999997e+00   3.2315999999999998e+00   9.7794000000000008e+00   5.0600000000000001e-01   3.7109999999999999e-01  -9.0339999999999998e-01  -5.3269999999999995e-01   7.7820000000000000e-01   4.1788999999999996e+00   3.4680000000000000e-01   7.0240000000000002e-01   1.7249999999999999e-01
   3.9895999999999998e+00   4.2207999999999997e+00   7.2915999999999999e+00   2.9599999999999999e-01   3.8100000000000002e-02  -5.5689999999999995e-01  -4.8830000000000001e-01   1.0450999999999999e+00   4.6142000000000003e+00   3.5639999999999999e-01   6.9279999999999997e-01   1.9910000000000000e-01
   9.4779999999999998e-01   1.7590000000000000e-01   3.6029000000000000e+00  -3.1509999999999999e-01  -1.6180000000000000e-01  -1.4910000000000001e-01  -6.4370000000000005e-01   1.1339999999999999e+00   4.2659000000000002e+00   3.5639999999999999e-01   6.0619999999999996e-01   1.8579999999999999e-01
   1.4988999999999999e+00   6.3749999999999996e-01   4.3750000000000000e+00  -2.5779999999999997e-01  -2.7600000000000002e-01   6.1400000000000003e-02  -6.8799999999999994e-01   1.0005999999999999e+00   4.7012999999999998e+00   4.7199999999999998e-01   5.8689999999999998e-01   1.6370000000000001e-01
   7.0530000000000004e-01   7.2550000000000003e-01   4.7180999999999997e+00  -1.2410000000000000e-01  -1.9980000000000001e-01  -3.5099999999999999e-02  -7.5460000000000005e-01   1.0005999999999999e+00   4.7882999999999996e+00   4.8159999999999997e-01   6.1580000000000001e-01   2.2559999999999999e-01
   1.3225000000000000e+00   6.6000000000000003e-02   5.5758999999999999e+00  -2.7689999999999998e-01  -3.2350000000000001e-01  -8.8000000000000005e-03  -8.6560000000000004e-01   8.0049999999999999e-01   5.0495000000000001e+00   4.9130000000000001e-01   5.3879999999999995e-01   2.4770000000000000e-01
   8.5960000000000003e-01   8.3540000000000003e-01   3.6886999999999999e+00  -2.0999999999999999e-01  -2.1890000000000001e-01  -1.3200000000000000e-02  -1.7760000000000001e-01   1.4676000000000000e+00   5.3106999999999998e+00   5.7799999999999996e-01   5.3879999999999995e-01   2.9640000000000000e-01
   7.9349999999999998e-01   1.7590000000000000e-01   4.3750000000000000e+00  -2.6729999999999998e-01  -2.4740000000000001e-01   3.9500000000000000e-02  -1.1096999999999999e+00  -2.2200000000000001e-02   5.4847999999999999e+00   5.2020000000000000e-01   7.2170000000000001e-01   2.0790000000000000e-01
   3.5270000000000001e-01   7.6939999999999997e-01   3.6029000000000000e+00  -2.0050000000000001e-01  -1.4269999999999999e-01  -4.4000000000000003e-03  -1.2428999999999999e+00  -4.4499999999999998e-02   4.9623999999999997e+00   3.6599999999999999e-01   7.1199999999999997e-01   1.4599999999999999e-01
   7.4939999999999996e-01   6.1550000000000005e-01   4.2034000000000002e+00  -2.8639999999999999e-01  -1.9030000000000000e-01  -1.7500000000000002e-02  -7.9900000000000004e-01   2.8910000000000002e-01   3.7435999999999998e+00   4.5269999999999999e-01   6.4470000000000005e-01   2.0349999999999999e-01
   4.8490000000000000e-01   3.0780000000000002e-01   3.8603000000000001e+00  -3.2460000000000000e-01  -2.2839999999999999e-01   3.9500000000000000e-02  -7.3240000000000005e-01   1.5559999999999999e-01   4.5270999999999999e+00   3.8529999999999998e-01   6.0619999999999996e-01   2.1679999999999999e-01
   3.9679999999999999e-01   5.2759999999999996e-01   3.7745000000000002e+00  -2.8639999999999999e-01  -1.9030000000000000e-01   6.5799999999999997e-02  -8.4340000000000004e-01   1.1119999999999999e-01   4.9623999999999997e+00   4.1420000000000001e-01   6.3510000000000000e-01   2.2559999999999999e-01
   3.3060000000000000e-01   2.6379999999999998e-01   4.8897000000000004e+00  -2.6729999999999998e-01  -1.9030000000000000e-01   0.0000000000000000e+00  -5.1049999999999995e-01   3.1130000000000002e-01   4.8754000000000000e+00   4.5269999999999999e-01   5.8689999999999998e-01   2.3890000000000000e-01
   2.6450000000000001e-01   3.7369999999999998e-01   4.2034000000000002e+00  -9.5500000000000002e-02  -1.4269999999999999e-01   3.9500000000000000e-02  -5.9930000000000005e-01   4.4469999999999998e-01   4.4401000000000002e+00   4.0460000000000002e-01   7.4090000000000000e-01   1.7249999999999999e-01
   5.0700000000000001e-01   4.3969999999999998e-01   4.2034000000000002e+00  -2.3870000000000000e-01  -1.1420000000000000e-01   3.0700000000000002e-02  -5.9930000000000005e-01   3.7800000000000000e-01   5.1365999999999996e+00   4.8159999999999997e-01   6.2539999999999996e-01   1.9460000000000000e-01
   2.8649999999999998e-01   3.0780000000000002e-01   4.5465000000000000e+00  -2.6729999999999998e-01  -1.9030000000000000e-01   1.7500000000000002e-02  -3.5510000000000003e-01   1.3339999999999999e-01   4.3529999999999998e+00   4.2380000000000001e-01   5.7730000000000004e-01   2.0790000000000000e-01
   2.8649999999999998e-01   3.9570000000000000e-01   4.2892000000000001e+00  -3.2460000000000000e-01  -2.1890000000000001e-01  -1.3200000000000000e-02  -4.2170000000000002e-01   5.5589999999999995e-01   5.0495000000000001e+00   4.7199999999999998e-01   6.0619999999999996e-01   1.9020000000000001e-01
   3.7469999999999998e-01   3.7369999999999998e-01   3.6029000000000000e+00  -3.3420000000000000e-01  -3.1400000000000000e-01   3.5099999999999999e-02  -2.6629999999999998e-01   2.4460000000000001e-01   4.6142000000000003e+00   3.5639999999999999e-01   6.0619999999999996e-01   2.0790000000000000e-01
   4.4080000000000003e-01   5.0560000000000005e-01   4.1176000000000004e+00  -3.0549999999999999e-01  -1.3320000000000001e-01   4.8200000000000000e-02  -5.3269999999999995e-01   2.2239999999999999e-01   4.6142000000000003e+00   4.9130000000000001e-01   5.6769999999999998e-01   1.9460000000000000e-01
   2.6450000000000001e-01   3.7369999999999998e-01   4.4607999999999999e+00  -2.0050000000000001e-01  -2.0930000000000001e-01  -1.3200000000000000e-02  -4.2170000000000002e-01   1.7790000000000000e-01   4.4401000000000002e+00   4.2380000000000001e-01   5.9660000000000002e-01   2.0790000000000000e-01
   3.9679999999999999e-01   2.8580000000000000e-01   4.7180999999999997e+00  -2.6729999999999998e-01  -2.8549999999999998e-01   8.8000000000000005e-03  -4.2170000000000002e-01   2.4460000000000001e-01   4.5270999999999999e+00   4.1420000000000001e-01   5.5810000000000004e-01   2.2559999999999999e-01
   3.9679999999999999e-01   5.4959999999999998e-01   4.8038999999999996e+00  -2.3870000000000000e-01  -2.4740000000000001e-01  -8.8000000000000005e-03  -6.6600000000000006e-02   4.0020000000000000e-01   4.7012999999999998e+00   3.7569999999999998e-01   6.1580000000000001e-01   2.4770000000000000e-01
   5.5110000000000003e-01   5.0560000000000005e-01   4.1176000000000004e+00  -2.6729999999999998e-01  -2.7600000000000002e-01  -4.4000000000000003e-03  -3.3289999999999997e-01   4.0020000000000000e-01   4.7012999999999998e+00   4.2380000000000001e-01   5.6769999999999998e-01   2.0790000000000000e-01
   3.9679999999999999e-01   5.0560000000000005e-01   4.0317999999999996e+00  -1.8140000000000001e-01  -1.8079999999999999e-01   5.2600000000000001e-02  -1.9980000000000001e-01   3.3350000000000002e-01   4.6142000000000003e+00   4.8159999999999997e-01   6.8320000000000003e-01   2.1679999999999999e-01
   4.1880000000000001e-01   3.0780000000000002e-01   4.5465000000000000e+00  -1.8140000000000001e-01  -2.4740000000000001e-01   2.6300000000000000e-02  -1.3320000000000001e-01   6.8930000000000002e-01   4.3529999999999998e+00   4.0460000000000002e-01   6.4470000000000005e-01   1.9460000000000000e-01
   5.9509999999999996e-01   1.5390000000000001e-01   4.1176000000000004e+00  -2.9599999999999999e-01  -2.7600000000000002e-01   3.0700000000000002e-02  -4.8830000000000001e-01   5.3369999999999995e-01   5.1365999999999996e+00   4.5269999999999999e-01   5.7730000000000004e-01   2.5659999999999999e-01
   4.8490000000000000e-01   4.3969999999999998e-01   4.2034000000000002e+00  -2.0999999999999999e-01  -2.2839999999999999e-01   8.8000000000000005e-03  -1.9980000000000001e-01   3.5580000000000001e-01   4.3529999999999998e+00   3.6599999999999999e-01   6.0619999999999996e-01   2.3000000000000001e-01
   4.4080000000000003e-01   3.5170000000000001e-01   3.5171000000000001e+00  -2.0050000000000001e-01  -2.9499999999999998e-01   8.8000000000000005e-03  -4.6610000000000001e-01   5.5589999999999995e-01   4.7012999999999998e+00   3.7569999999999998e-01   6.6390000000000005e-01   2.2559999999999999e-01
   7.2740000000000005e-01   4.1770000000000002e-01   4.3750000000000000e+00  -2.1959999999999999e-01  -1.9030000000000000e-01   0.0000000000000000e+00  -2.6629999999999998e-01   4.8920000000000002e-01   4.0918000000000001e+00   3.7569999999999998e-01   6.4470000000000005e-01   1.8579999999999999e-01
   6.3919999999999999e-01   4.3969999999999998e-01   3.6886999999999999e+00  -1.6230000000000000e-01  -2.2839999999999999e-01   5.2600000000000001e-02  -3.3289999999999997e-01   4.8920000000000002e-01   4.4401000000000002e+00   3.7569999999999998e-01   6.5429999999999999e-01   1.8140000000000001e-01
   5.9509999999999996e-01   5.4959999999999998e-01   3.9460999999999999e+00  -2.1959999999999999e-01  -2.1890000000000001e-01   8.7700000000000000e-02  -5.9930000000000005e-01   2.8910000000000002e-01   4.5270999999999999e+00   3.6599999999999999e-01   5.4849999999999999e-01   2.1679999999999999e-01
   5.9509999999999996e-01   2.8580000000000000e-01   4.2892000000000001e+00  -1.8140000000000001e-01  -2.5690000000000002e-01   1.0520000000000000e-01  -5.9930000000000005e-01   5.7809999999999995e-01   5.1365999999999996e+00   3.9489999999999997e-01   5.9660000000000002e-01   1.7690000000000000e-01
   7.2740000000000005e-01   5.0560000000000005e-01   3.8603000000000001e+00  -2.1959999999999999e-01  -1.2370000000000000e-01   6.1400000000000003e-02  -5.1049999999999995e-01   5.3369999999999995e-01   4.4401000000000002e+00   4.5269999999999999e-01   5.9660000000000002e-01   2.3440000000000000e-01
   6.6130000000000000e-01   4.3969999999999998e-01   3.6029000000000000e+00  -2.3870000000000000e-01  -2.6640000000000003e-01   3.5099999999999999e-02  -7.3240000000000005e-01   4.4469999999999998e-01   4.7882999999999996e+00   4.0460000000000002e-01   5.7730000000000004e-01   1.9020000000000001e-01
   6.3919999999999999e-01   5.4959999999999998e-01   4.3750000000000000e+00  -2.4820000000000000e-01  -3.0449999999999999e-01   4.3900000000000002e-02  -4.6610000000000001e-01   4.2249999999999999e-01   4.8754000000000000e+00   3.5639999999999999e-01   6.4470000000000005e-01   1.9460000000000000e-01
   5.9509999999999996e-01   4.8359999999999997e-01   4.8038999999999996e+00  -3.9140000000000003e-01  -3.8059999999999999e-01   8.7700000000000000e-02  -8.6560000000000004e-01   4.6689999999999998e-01   4.5270999999999999e+00   5.1049999999999995e-01   5.7730000000000004e-01   2.2559999999999999e-01
   6.8330000000000002e-01   3.9570000000000000e-01   3.5171000000000001e+00  -3.5330000000000000e-01  -3.0449999999999999e-01   6.5799999999999997e-02  -7.5460000000000005e-01   5.5589999999999995e-01   4.5270999999999999e+00   3.1790000000000002e-01   6.6390000000000005e-01   1.9460000000000000e-01
   7.0530000000000004e-01   5.4959999999999998e-01   4.5465000000000000e+00  -2.2910000000000000e-01  -3.2350000000000001e-01   7.0199999999999999e-02  -6.8799999999999994e-01   6.0040000000000004e-01   4.9623999999999997e+00   4.3350000000000000e-01   6.2539999999999996e-01   1.9460000000000000e-01
   9.0369999999999995e-01   4.1770000000000002e-01   4.8897000000000004e+00  -2.8639999999999999e-01  -2.0930000000000001e-01  -4.4000000000000003e-03  -9.9880000000000002e-01   3.1130000000000002e-01   4.7012999999999998e+00   4.1420000000000001e-01   7.4090000000000000e-01   2.1679999999999999e-01
   9.4779999999999998e-01   1.3189999999999999e-01   5.2328000000000001e+00  -3.3420000000000000e-01  -3.2350000000000001e-01   6.1400000000000003e-02  -5.9930000000000005e-01   4.8920000000000002e-01   4.4401000000000002e+00   4.0460000000000002e-01   6.5429999999999999e-01   1.8140000000000001e-01
   6.6130000000000000e-01   5.2759999999999996e-01   4.6322999999999999e+00  -4.0100000000000002e-01  -3.6159999999999998e-01   5.2600000000000001e-02  -8.6560000000000004e-01   5.3369999999999995e-01   5.1365999999999996e+00   4.2380000000000001e-01   5.2920000000000000e-01   2.2120000000000001e-01
   7.9349999999999998e-01   3.0780000000000002e-01   4.3750000000000000e+00  -1.5279999999999999e-01  -3.2350000000000001e-01   7.0199999999999999e-02  -5.1049999999999995e-01   4.8920000000000002e-01   3.9177000000000000e+00   4.3350000000000000e-01   6.3510000000000000e-01   2.1229999999999999e-01
   8.1559999999999999e-01   3.0780000000000002e-01   4.5465000000000000e+00  -1.2410000000000000e-01  -3.6159999999999998e-01   7.0199999999999999e-02  -6.8799999999999994e-01   4.4469999999999998e-01   5.0495000000000001e+00   5.0090000000000001e-01   5.7730000000000004e-01   2.0349999999999999e-01
   8.3760000000000001e-01   3.0780000000000002e-01   4.4607999999999999e+00  -2.1959999999999999e-01  -2.5690000000000002e-01   3.9500000000000000e-02  -5.5489999999999995e-01   3.5580000000000001e-01   4.8754000000000000e+00   5.0090000000000001e-01   6.4470000000000005e-01   1.7249999999999999e-01
   9.4779999999999998e-01   4.1770000000000002e-01   4.4607999999999999e+00  -2.7689999999999998e-01  -1.6180000000000000e-01  -4.4000000000000003e-03  -6.4370000000000005e-01   4.0020000000000000e-01   5.0495000000000001e+00   4.2380000000000001e-01   5.1000000000000001e-01   2.1229999999999999e-01
   8.1559999999999999e-01   1.7590000000000000e-01   3.9460999999999999e+00  -2.7689999999999998e-01  -2.5690000000000002e-01   5.2600000000000001e-02  -9.1000000000000003e-01   3.5580000000000001e-01   4.8754000000000000e+00   4.4309999999999999e-01   6.4470000000000005e-01   2.1229999999999999e-01
   7.2740000000000005e-01   5.2759999999999996e-01   3.6029000000000000e+00  -2.6729999999999998e-01  -2.7600000000000002e-01   4.3900000000000002e-02  -8.4340000000000004e-01   5.7809999999999995e-01   4.4401000000000002e+00   3.6599999999999999e-01   6.7349999999999999e-01   2.1229999999999999e-01
   8.3760000000000001e-01   3.0780000000000002e-01   3.5171000000000001e+00  -2.6729999999999998e-01  -3.1400000000000000e-01   9.6500000000000002e-02  -7.9900000000000004e-01   5.1139999999999997e-01   4.3529999999999998e+00   3.8529999999999998e-01   5.9660000000000002e-01   2.2559999999999999e-01
   7.4939999999999996e-01   5.2759999999999996e-01   4.2034000000000002e+00  -2.2910000000000000e-01  -2.8549999999999998e-01   3.9500000000000000e-02  -8.8780000000000003e-01   5.7809999999999995e-01   4.7012999999999998e+00   5.0090000000000001e-01   6.8320000000000003e-01   2.2120000000000001e-01
   1.1021000000000001e+00   1.9789999999999999e-01   3.0024000000000002e+00  -1.7190000000000000e-01  -3.2350000000000001e-01   8.7700000000000000e-02  -7.9900000000000004e-01   2.2239999999999999e-01   5.0495000000000001e+00   4.4309999999999999e-01   5.7730000000000004e-01   1.8140000000000001e-01
   1.2343999999999999e+00   5.7160000000000000e-01   3.6886999999999999e+00  -2.5779999999999997e-01  -3.4260000000000002e-01   6.5799999999999997e-02  -8.8780000000000003e-01   3.7800000000000000e-01   5.0495000000000001e+00   3.5639999999999999e-01   5.7730000000000004e-01   2.6979999999999998e-01
   8.3760000000000001e-01   6.3749999999999996e-01   3.6886999999999999e+00  -2.3870000000000000e-01  -3.1400000000000000e-01   1.0520000000000000e-01  -7.7680000000000005e-01   4.8920000000000002e-01   4.5270999999999999e+00   3.4680000000000000e-01   5.4849999999999999e-01   1.7690000000000000e-01
   8.1559999999999999e-01   2.6379999999999998e-01   4.3750000000000000e+00  -3.1509999999999999e-01  -3.4260000000000002e-01   3.9500000000000000e-02  -9.3220000000000003e-01   5.3369999999999995e-01   4.6142000000000003e+00   3.9489999999999997e-01   6.5429999999999999e-01   1.7690000000000000e-01
   9.2579999999999996e-01   5.9360000000000002e-01   4.2034000000000002e+00  -2.0050000000000001e-01  -2.6640000000000003e-01   2.1899999999999999e-02  -7.9900000000000004e-01   4.8920000000000002e-01   5.2236000000000002e+00   3.8529999999999998e-01   6.3510000000000000e-01   1.9910000000000000e-01
   7.4939999999999996e-01   2.4179999999999999e-01   3.8603000000000001e+00  -3.1509999999999999e-01  -2.4740000000000001e-01   6.1400000000000003e-02  -8.4340000000000004e-01   4.4469999999999998e-01   5.2236000000000002e+00   4.1420000000000001e-01   6.0619999999999996e-01   2.3000000000000001e-01
   8.1559999999999999e-01   5.4959999999999998e-01   4.2034000000000002e+00  -2.4820000000000000e-01  -3.5210000000000002e-01   7.0199999999999999e-02  -8.8780000000000003e-01   4.2249999999999999e-01   5.3106999999999998e+00   4.7199999999999998e-01   6.0619999999999996e-01   1.9460000000000000e-01
   5.9509999999999996e-01   1.3189999999999999e-01   3.9460999999999999e+00  -1.9089999999999999e-01  -3.2350000000000001e-01   7.8899999999999998e-02  -6.6579999999999995e-01   5.3369999999999995e-01   4.1788999999999996e+00   5.0090000000000001e-01   5.4849999999999999e-01   2.2559999999999999e-01
   8.1559999999999999e-01   5.0560000000000005e-01   4.1176000000000004e+00  -2.7689999999999998e-01  -3.4260000000000002e-01   8.3299999999999999e-02  -8.8780000000000003e-01   6.0040000000000004e-01   5.0495000000000001e+00   4.4309999999999999e-01   6.2539999999999996e-01   2.5209999999999999e-01
   5.5110000000000003e-01   2.8580000000000000e-01   4.3750000000000000e+00  -2.7689999999999998e-01  -2.1890000000000001e-01   7.4499999999999997e-02  -7.3240000000000005e-01   5.7809999999999995e-01   4.6142000000000003e+00   3.2750000000000001e-01   6.1580000000000001e-01   1.8579999999999999e-01
   9.9190000000000000e-01   2.1980000000000000e-01   4.2892000000000001e+00  -1.6230000000000000e-01  -2.9499999999999998e-01   1.0090000000000000e-01  -8.4340000000000004e-01   4.6689999999999998e-01   5.3106999999999998e+00   4.4309999999999999e-01   6.9279999999999997e-01   2.4770000000000000e-01
   7.9349999999999998e-01   4.6170000000000000e-01   4.1176000000000004e+00  -2.8639999999999999e-01  -2.6640000000000003e-01   8.7700000000000000e-02  -8.2120000000000004e-01   2.8910000000000002e-01   4.9623999999999997e+00   5.0090000000000001e-01   6.6390000000000005e-01   2.2120000000000001e-01
   6.1719999999999997e-01   5.7160000000000000e-01   3.7745000000000002e+00  -1.1459999999999999e-01  -3.1400000000000000e-01   1.0520000000000000e-01  -9.5440000000000003e-01   4.8920000000000002e-01   4.6142000000000003e+00   4.3350000000000000e-01   6.4470000000000005e-01   1.7690000000000000e-01
   7.0530000000000004e-01   2.1980000000000000e-01   4.3750000000000000e+00  -2.3870000000000000e-01  -3.3310000000000001e-01   3.0700000000000002e-02  -1.1540999999999999e+00   5.5589999999999995e-01   4.0048000000000004e+00   4.0460000000000002e-01   6.4470000000000005e-01   1.7690000000000000e-01
   9.0369999999999995e-01   1.9789999999999999e-01   4.8897000000000004e+00  -2.2910000000000000e-01  -3.1400000000000000e-01   4.3900000000000002e-02  -8.4340000000000004e-01   5.5589999999999995e-01   4.5270999999999999e+00   4.8159999999999997e-01   6.9279999999999997e-01   2.0349999999999999e-01
   7.7149999999999996e-01   5.4959999999999998e-01   4.2034000000000002e+00  -2.6729999999999998e-01  -2.3790000000000000e-01   2.1899999999999999e-02  -9.7660000000000002e-01   4.6689999999999998e-01   5.0495000000000001e+00   4.1420000000000001e-01   6.5429999999999999e-01   1.9910000000000000e-01
   8.1559999999999999e-01   3.5170000000000001e-01   4.7180999999999997e+00  -3.4370000000000001e-01  -4.0920000000000001e-01   6.5799999999999997e-02  -8.6560000000000004e-01   5.7809999999999995e-01   5.2236000000000002e+00   3.9489999999999997e-01   6.6390000000000005e-01   1.8140000000000001e-01
   8.8170000000000004e-01   3.9570000000000000e-01   2.9165999999999999e+00  -2.1959999999999999e-01  -2.8549999999999998e-01   7.0199999999999999e-02  -7.9900000000000004e-01   3.3350000000000002e-01   4.7012999999999998e+00   4.8159999999999997e-01   5.8689999999999998e-01   1.8579999999999999e-01
   9.0369999999999995e-01   2.6379999999999998e-01   4.2034000000000002e+00  -2.6729999999999998e-01  -2.9499999999999998e-01   5.7000000000000002e-02  -8.4340000000000004e-01   5.5589999999999995e-01   4.5270999999999999e+00   4.5269999999999999e-01   6.2539999999999996e-01   1.7690000000000000e-01
   8.1559999999999999e-01   4.3969999999999998e-01   3.9460999999999999e+00  -1.7190000000000000e-01  -3.2350000000000001e-01   6.5799999999999997e-02  -8.4340000000000004e-01   2.4460000000000001e-01   4.7882999999999996e+00   4.2380000000000001e-01   5.7730000000000004e-01   1.6810000000000000e-01
   9.6989999999999998e-01   2.4179999999999999e-01   4.2892000000000001e+00  -2.1959999999999999e-01  -2.3790000000000000e-01   3.5099999999999999e-02  -8.6560000000000004e-01   5.1139999999999997e-01   4.7882999999999996e+00   3.9489999999999997e-01   6.3510000000000000e-01   1.7249999999999999e-01
   9.4779999999999998e-01   3.5170000000000001e-01   4.4607999999999999e+00  -3.4370000000000001e-01  -4.2820000000000003e-01   3.0700000000000002e-02  -9.9880000000000002e-01   5.7809999999999995e-01   5.2236000000000002e+00   4.7199999999999998e-01   6.7349999999999999e-01   2.3440000000000000e-01
   8.1559999999999999e-01   4.3969999999999998e-01   4.0317999999999996e+00  -1.9089999999999999e-01  -3.9970000000000000e-01   3.0700000000000002e-02  -7.1020000000000005e-01   2.8910000000000002e-01   4.3529999999999998e+00   3.9489999999999997e-01   5.2920000000000000e-01   1.7690000000000000e-01
   1.0801000000000001e+00   3.2979999999999998e-01   3.2597999999999998e+00  -2.0999999999999999e-01  -3.1400000000000000e-01   6.5799999999999997e-02  -7.9900000000000004e-01   3.1130000000000002e-01   4.6142000000000003e+00   4.7199999999999998e-01   5.5810000000000004e-01   2.0349999999999999e-01
   7.7149999999999996e-01   5.0560000000000005e-01   3.3456000000000001e+00  -2.2910000000000000e-01  -2.8549999999999998e-01   4.3900000000000002e-02  -8.4340000000000004e-01   5.5589999999999995e-01   4.7012999999999998e+00   4.3350000000000000e-01   6.5429999999999999e-01   1.9020000000000001e-01
   9.6989999999999998e-01   2.1980000000000000e-01   4.0317999999999996e+00  -2.3870000000000000e-01  -2.5690000000000002e-01   6.1400000000000003e-02  -9.1000000000000003e-01   3.7800000000000000e-01   4.9623999999999997e+00   3.8529999999999998e-01   5.4849999999999999e-01   2.0790000000000000e-01
   6.8330000000000002e-01   3.9570000000000000e-01   3.4314000000000000e+00  -1.8140000000000001e-01  -3.0449999999999999e-01   7.0199999999999999e-02  -7.9900000000000004e-01   3.7800000000000000e-01   4.7882999999999996e+00   4.3350000000000000e-01   6.2539999999999996e-01   1.9910000000000000e-01
   8.1559999999999999e-01   3.0780000000000002e-01   4.2892000000000001e+00  -3.0549999999999999e-01  -4.1870000000000002e-01   7.4499999999999997e-02  -9.9880000000000002e-01   5.3369999999999995e-01   5.2236000000000002e+00   3.7569999999999998e-01   6.5429999999999999e-01   2.1679999999999999e-01
   9.2579999999999996e-01   2.4179999999999999e-01   3.7745000000000002e+00  -1.7190000000000000e-01  -2.6640000000000003e-01   1.2720000000000001e-01  -8.2120000000000004e-01   5.3369999999999995e-01   4.1788999999999996e+00   4.7199999999999998e-01   5.6769999999999998e-01   2.3890000000000000e-01
   8.8170000000000004e-01   4.6170000000000000e-01   4.2892000000000001e+00  -9.5500000000000002e-02  -2.4740000000000001e-01   7.8899999999999998e-02  -9.5440000000000003e-01   4.6689999999999998e-01   4.6142000000000003e+00   4.5269999999999999e-01   6.2539999999999996e-01   1.9460000000000000e-01
   1.0139000000000000e+00   1.9789999999999999e-01   4.8897000000000004e+00  -2.7689999999999998e-01  -3.4260000000000002e-01   1.3200000000000000e-02  -9.3220000000000003e-01   3.7800000000000000e-01   4.8754000000000000e+00   4.3350000000000000e-01   5.9660000000000002e-01   2.3440000000000000e-01
   8.3760000000000001e-01   3.2979999999999998e-01   4.1176000000000004e+00  -2.1959999999999999e-01  -3.1400000000000000e-01   5.7000000000000002e-02  -8.6560000000000004e-01   5.1139999999999997e-01   4.4401000000000002e+00   4.0460000000000002e-01   5.8689999999999998e-01   1.8579999999999999e-01
   9.4779999999999998e-01   5.4959999999999998e-01   4.2034000000000002e+00  -2.6729999999999998e-01  -3.6159999999999998e-01   7.0199999999999999e-02  -8.4340000000000004e-01   6.6710000000000003e-01   4.8754000000000000e+00   4.2380000000000001e-01   6.5429999999999999e-01   2.2120000000000001e-01
   8.8170000000000004e-01   3.7369999999999998e-01   3.7745000000000002e+00  -2.0050000000000001e-01  -3.8059999999999999e-01   6.1400000000000003e-02  -1.1540999999999999e+00   4.4469999999999998e-01   5.0495000000000001e+00   4.4309999999999999e-01   5.6769999999999998e-01   2.2120000000000001e-01
   1.0139000000000000e+00   4.8359999999999997e-01   3.5171000000000001e+00  -1.4319999999999999e-01  -3.4260000000000002e-01   9.2100000000000001e-02  -8.4340000000000004e-01   5.7809999999999995e-01   4.9623999999999997e+00   4.9130000000000001e-01   6.1580000000000001e-01   2.3000000000000001e-01
   8.3760000000000001e-01   5.4959999999999998e-01   4.3750000000000000e+00  -1.6230000000000000e-01  -3.6159999999999998e-01   5.7000000000000002e-02  -7.1020000000000005e-01   6.8930000000000002e-01   4.4401000000000002e+00   3.9489999999999997e-01   6.4470000000000005e-01   2.0790000000000000e-01
   7.9349999999999998e-01   2.8580000000000000e-01   3.8603000000000001e+00  -3.3420000000000000e-01  -3.2350000000000001e-01   3.5099999999999999e-02  -8.8780000000000003e-01   5.5589999999999995e-01   4.9623999999999997e+00   4.6239999999999998e-01   6.1580000000000001e-01   2.2559999999999999e-01
   9.0369999999999995e-01   4.8359999999999997e-01   3.9460999999999999e+00  -2.5779999999999997e-01  -3.0449999999999999e-01   7.4499999999999997e-02  -1.0431999999999999e+00   5.5589999999999995e-01   4.9623999999999997e+00   4.0460000000000002e-01   6.2539999999999996e-01   1.9910000000000000e-01
   1.0360000000000000e+00   3.0780000000000002e-01   4.2892000000000001e+00  -2.2910000000000000e-01  -3.6159999999999998e-01   8.7700000000000000e-02  -1.0209999999999999e+00   6.2260000000000004e-01   4.7882999999999996e+00   4.3350000000000000e-01   5.4849999999999999e-01   2.1679999999999999e-01
   9.4779999999999998e-01   4.3969999999999998e-01   4.2892000000000001e+00  -1.7190000000000000e-01  -2.4740000000000001e-01   2.1899999999999999e-02  -8.4340000000000004e-01   4.2249999999999999e-01   4.7012999999999998e+00   4.3350000000000000e-01   6.4470000000000005e-01   1.9910000000000000e-01
   9.2579999999999996e-01   4.1770000000000002e-01   3.7745000000000002e+00  -2.2910000000000000e-01  -2.9499999999999998e-01   5.2600000000000001e-02  -9.9880000000000002e-01   3.5580000000000001e-01   5.1365999999999996e+00   4.3350000000000000e-01   5.3879999999999995e-01   1.7690000000000000e-01
   8.5960000000000003e-01   4.1770000000000002e-01   3.6029000000000000e+00  -2.3870000000000000e-01  -3.6159999999999998e-01   6.5799999999999997e-02  -9.1000000000000003e-01   4.0020000000000000e-01   4.7012999999999998e+00   3.9489999999999997e-01   6.1580000000000001e-01   1.9460000000000000e-01
   7.9349999999999998e-01   3.5170000000000001e-01   3.4314000000000000e+00  -2.7689999999999998e-01  -3.4260000000000002e-01   7.4499999999999997e-02  -1.1096999999999999e+00   5.7809999999999995e-01   5.2236000000000002e+00   3.8529999999999998e-01   6.4470000000000005e-01   1.9460000000000000e-01
   9.0369999999999995e-01   3.0780000000000002e-01   3.7745000000000002e+00  -2.8639999999999999e-01  -3.1400000000000000e-01   8.7700000000000000e-02  -9.7660000000000002e-01   5.1139999999999997e-01   5.2236000000000002e+00   3.7569999999999998e-01   6.0619999999999996e-01   1.8579999999999999e-01
   9.2579999999999996e-01   3.0780000000000002e-01   4.6322999999999999e+00  -2.6729999999999998e-01  -2.7600000000000002e-01   7.8899999999999998e-02  -1.0431999999999999e+00   5.5589999999999995e-01   3.9177000000000000e+00   5.5869999999999997e-01   5.7730000000000004e-01   1.9020000000000001e-01
   1.0801000000000001e+00   4.6170000000000000e-01   4.6322999999999999e+00  -2.1959999999999999e-01  -2.6640000000000003e-01   4.8200000000000000e-02  -9.5440000000000003e-01   4.2249999999999999e-01   4.2659000000000002e+00   4.5269999999999999e-01   6.8320000000000003e-01   2.1679999999999999e-01
   9.6989999999999998e-01   2.6379999999999998e-01   3.5171000000000001e+00  -3.2460000000000000e-01  -3.5210000000000002e-01   5.2600000000000001e-02  -1.1762999999999999e+00   6.2260000000000004e-01   4.7012999999999998e+00   4.1420000000000001e-01   6.1580000000000001e-01   1.9910000000000000e-01
   9.9190000000000000e-01   1.9789999999999999e-01   4.4607999999999999e+00  -2.0999999999999999e-01  -3.5210000000000002e-01   7.4499999999999997e-02  -1.0653999999999999e+00   4.6689999999999998e-01   4.4401000000000002e+00   5.3939999999999999e-01   6.2539999999999996e-01   2.1679999999999999e-01
   1.0139000000000000e+00   3.9570000000000000e-01   4.0317999999999996e+00  -2.4820000000000000e-01  -3.4260000000000002e-01   1.0090000000000000e-01  -9.1000000000000003e-01   4.8920000000000002e-01   4.9623999999999997e+00   3.2750000000000001e-01   5.5810000000000004e-01   2.1679999999999999e-01
   8.1559999999999999e-01   5.0560000000000005e-01   3.8603000000000001e+00  -2.4820000000000000e-01  -4.6629999999999999e-01   6.5799999999999997e-02  -1.0875999999999999e+00   5.5589999999999995e-01   4.3529999999999998e+00   3.7569999999999998e-01   6.7349999999999999e-01   1.9020000000000001e-01
   1.0801000000000001e+00   4.8359999999999997e-01   4.3750000000000000e+00  -3.2460000000000000e-01  -3.5210000000000002e-01   7.0199999999999999e-02  -9.5440000000000003e-01   4.2249999999999999e-01   4.1788999999999996e+00   4.2380000000000001e-01   5.4849999999999999e-01   2.1679999999999999e-01
   8.5960000000000003e-01   3.5170000000000001e-01   4.1176000000000004e+00  -2.2910000000000000e-01  -4.2820000000000003e-01   5.2600000000000001e-02  -9.7660000000000002e-01   4.8920000000000002e-01   4.0918000000000001e+00   3.3710000000000001e-01   6.1580000000000001e-01   2.1229999999999999e-01
   9.2579999999999996e-01   3.5170000000000001e-01   3.3456000000000001e+00  -2.9599999999999999e-01  -3.2350000000000001e-01   8.3299999999999999e-02  -8.6560000000000004e-01   5.5589999999999995e-01   4.6142000000000003e+00   4.2380000000000001e-01   5.0029999999999997e-01   1.9460000000000000e-01
   8.1559999999999999e-01   4.3969999999999998e-01   3.9460999999999999e+00  -2.3870000000000000e-01  -3.9970000000000000e-01   4.8200000000000000e-02  -7.1020000000000005e-01   4.0020000000000000e-01   5.2236000000000002e+00   4.5269999999999999e-01   5.8689999999999998e-01   1.7690000000000000e-01
   9.2579999999999996e-01   4.3969999999999998e-01   4.1176000000000004e+00  -2.0050000000000001e-01  -2.5690000000000002e-01   2.6300000000000000e-02  -1.0209999999999999e+00   5.5589999999999995e-01   4.8754000000000000e+00   4.8159999999999997e-01   6.3510000000000000e-01   2.1679999999999999e-01
   9.4779999999999998e-01   3.7369999999999998e-01   4.6322999999999999e+00  -2.0999999999999999e-01  -2.7600000000000002e-01   4.3900000000000002e-02  -8.6560000000000004e-01   3.3350000000000002e-01   5.8330000000000002e+00   4.1420000000000001e-01   6.3510000000000000e-01   1.7690000000000000e-01
   8.1559999999999999e-01   1.7590000000000000e-01   4.1176000000000004e+00  -3.1509999999999999e-01  -4.1870000000000002e-01   9.2100000000000001e-02  -9.1000000000000003e-01   5.3369999999999995e-01   4.4401000000000002e+00   4.1420000000000001e-01   5.5810000000000004e-01   2.4329999999999999e-01
   9.9190000000000000e-01   3.9570000000000000e-01   3.8603000000000001e+00  -1.8140000000000001e-01  -3.1400000000000000e-01   9.2100000000000001e-02  -8.8780000000000003e-01   4.6689999999999998e-01   4.8754000000000000e+00   4.6239999999999998e-01   5.6769999999999998e-01   1.9910000000000000e-01
   9.9190000000000000e-01   2.4179999999999999e-01   4.2034000000000002e+00  -2.5779999999999997e-01  -3.8059999999999999e-01   3.0700000000000002e-02  -1.0209999999999999e+00   5.1139999999999997e-01   4.8754000000000000e+00   4.7199999999999998e-01   5.7730000000000004e-01   2.1229999999999999e-01
   9.0369999999999995e-01   4.8359999999999997e-01   4.3750000000000000e+00  -2.3870000000000000e-01  -2.4740000000000001e-01   3.5099999999999999e-02  -8.6560000000000004e-01   4.2249999999999999e-01   4.7012999999999998e+00   5.1049999999999995e-01   6.1580000000000001e-01   1.7249999999999999e-01
   1.0360000000000000e+00   3.0780000000000002e-01   3.0882000000000001e+00  -2.2910000000000000e-01  -3.3310000000000001e-01   6.1400000000000003e-02  -8.4340000000000004e-01   3.5580000000000001e-01   4.3529999999999998e+00   4.8159999999999997e-01   6.1580000000000001e-01   1.9910000000000000e-01
   9.4779999999999998e-01   3.0780000000000002e-01   4.0317999999999996e+00  -2.6729999999999998e-01  -3.6159999999999998e-01   4.8200000000000000e-02  -9.3220000000000003e-01   4.6689999999999998e-01   4.7882999999999996e+00   5.2020000000000000e-01   5.8689999999999998e-01   2.2120000000000001e-01
   9.2579999999999996e-01   2.1980000000000000e-01   4.4607999999999999e+00  -2.9599999999999999e-01  -4.1870000000000002e-01   1.0090000000000000e-01  -9.3220000000000003e-01   4.0020000000000000e-01   4.4401000000000002e+00   4.6239999999999998e-01   5.7730000000000004e-01   2.1229999999999999e-01
   7.9349999999999998e-01   4.6170000000000000e-01   4.8038999999999996e+00  -2.2910000000000000e-01  -3.6159999999999998e-01   9.2100000000000001e-02  -9.7660000000000002e-01   5.7809999999999995e-01   4.4401000000000002e+00   4.7199999999999998e-01   5.5810000000000004e-01   1.9910000000000000e-01
   9.9190000000000000e-01   3.0780000000000002e-01   3.6886999999999999e+00  -1.7190000000000000e-01  -3.0449999999999999e-01   8.7700000000000000e-02  -9.5440000000000003e-01   5.5589999999999995e-01   4.8754000000000000e+00   4.7199999999999998e-01   5.8689999999999998e-01   1.7249999999999999e-01
   9.4779999999999998e-01   3.2979999999999998e-01   4.5465000000000000e+00  -2.9599999999999999e-01  -3.0449999999999999e-01   8.8000000000000005e-03  -9.1000000000000003e-01   2.6679999999999998e-01   4.1788999999999996e+00   3.9489999999999997e-01   6.8320000000000003e-01   2.2559999999999999e-01
   9.0369999999999995e-01   3.7369999999999998e-01   3.7745000000000002e+00  -2.9599999999999999e-01  -3.6159999999999998e-01   9.2100000000000001e-02  -9.7660000000000002e-01   4.8920000000000002e-01   4.5270999999999999e+00   3.8529999999999998e-01   6.0619999999999996e-01   2.0790000000000000e-01
   1.1241000000000001e+00   4.3969999999999998e-01   3.9460999999999999e+00  -3.1509999999999999e-01  -3.3310000000000001e-01   1.0520000000000000e-01  -1.0875999999999999e+00   5.3369999999999995e-01   5.5719000000000003e+00   3.5639999999999999e-01   5.9660000000000002e-01   1.8140000000000001e-01
   8.1559999999999999e-01   2.8580000000000000e-01   4.0317999999999996e+00  -2.3870000000000000e-01  -3.8059999999999999e-01   1.0090000000000000e-01  -8.8780000000000003e-01   4.0020000000000000e-01   5.0495000000000001e+00   3.7569999999999998e-01   7.0240000000000002e-01   2.4329999999999999e-01
   9.2579999999999996e-01   2.1980000000000000e-01   4.2034000000000002e+00  -1.7190000000000000e-01  -3.6159999999999998e-01   3.5099999999999999e-02  -9.9880000000000002e-01   5.1139999999999997e-01   4.7012999999999998e+00   4.8159999999999997e-01   6.4470000000000005e-01   1.9910000000000000e-01
   1.1462000000000001e+00   6.3749999999999996e-01   3.9460999999999999e+00  -1.2410000000000000e-01  -3.4260000000000002e-01   9.6500000000000002e-02  -1.1096999999999999e+00   3.1130000000000002e-01   4.0918000000000001e+00   4.9130000000000001e-01   6.1580000000000001e-01   1.5479999999999999e-01
   9.4779999999999998e-01   4.1770000000000002e-01   3.6029000000000000e+00  -2.7689999999999998e-01  -3.4260000000000002e-01   5.7000000000000002e-02  -9.1000000000000003e-01   5.5589999999999995e-01   5.2236000000000002e+00   3.3710000000000001e-01   5.7730000000000004e-01   2.3890000000000000e-01
   7.9349999999999998e-01   5.4959999999999998e-01   3.5171000000000001e+00  -1.5279999999999999e-01  -2.1890000000000001e-01  -1.3200000000000000e-02  -1.0431999999999999e+00   5.5589999999999995e-01   5.4847999999999999e+00   4.3350000000000000e-01   6.1580000000000001e-01   2.4329999999999999e-01
   6.8330000000000002e-01   4.3969999999999998e-01   4.2034000000000002e+00  -3.0549999999999999e-01  -2.8549999999999998e-01   5.7000000000000002e-02  -8.6560000000000004e-01   3.1130000000000002e-01   4.7012999999999998e+00   4.4309999999999999e-01   6.3510000000000000e-01   2.0790000000000000e-01
   1.1241000000000001e+00   3.7369999999999998e-01   3.9460999999999999e+00  -2.8639999999999999e-01  -3.3310000000000001e-01   8.7700000000000000e-02  -1.0875999999999999e+00   4.4469999999999998e-01   4.8754000000000000e+00   4.1420000000000001e-01   6.4470000000000005e-01   1.3270000000000001e-01
   6.1719999999999997e-01   4.6170000000000000e-01   2.8309000000000002e+00  -2.5779999999999997e-01  -2.8549999999999998e-01   3.5099999999999999e-02  -1.0209999999999999e+00   3.3350000000000002e-01   5.3977000000000004e+00   3.7569999999999998e-01   6.4470000000000005e-01   1.5040000000000001e-01
   7.7149999999999996e-01   3.7369999999999998e-01   4.2892000000000001e+00  -2.7689999999999998e-01  -4.6629999999999999e-01   2.6300000000000000e-02  -9.9880000000000002e-01   3.5580000000000001e-01   5.2236000000000002e+00   4.8159999999999997e-01   6.0619999999999996e-01   1.9460000000000000e-01
   8.1559999999999999e-01   5.2759999999999996e-01   4.5465000000000000e+00  -2.2910000000000000e-01  -2.4740000000000001e-01   3.9500000000000000e-02  -8.6560000000000004e-01   4.4469999999999998e-01   5.0495000000000001e+00   4.9130000000000001e-01   5.5810000000000004e-01   1.6370000000000001e-01
   9.4779999999999998e-01   3.7369999999999998e-01   4.2892000000000001e+00  -2.2910000000000000e-01  -4.0920000000000001e-01   6.1400000000000003e-02  -1.1318999999999999e+00   5.1139999999999997e-01   5.3977000000000004e+00   4.9130000000000001e-01   6.1580000000000001e-01   1.9460000000000000e-01
   9.6989999999999998e-01   4.6170000000000000e-01   3.7745000000000002e+00  -2.0999999999999999e-01  -3.3310000000000001e-01   7.4499999999999997e-02  -9.7660000000000002e-01   7.3380000000000001e-01   4.3529999999999998e+00   3.9489999999999997e-01   6.2539999999999996e-01   1.8579999999999999e-01
   1.1462000000000001e+00   5.2759999999999996e-01   4.3750000000000000e+00  -4.1049999999999998e-01  -3.7109999999999999e-01   7.8899999999999998e-02  -1.1096999999999999e+00   4.4469999999999998e-01   5.2236000000000002e+00   4.0460000000000002e-01   5.9660000000000002e-01   2.1229999999999999e-01
   8.1559999999999999e-01   4.3969999999999998e-01   4.7180999999999997e+00  -2.7689999999999998e-01  -3.4260000000000002e-01   9.6500000000000002e-02  -1.0209999999999999e+00   3.7800000000000000e-01   4.7882999999999996e+00   4.7199999999999998e-01   5.8689999999999998e-01   1.7249999999999999e-01
   1.0139000000000000e+00   3.5170000000000001e-01   4.9755000000000003e+00  -2.9599999999999999e-01  -3.9970000000000000e-01   4.8200000000000000e-02  -1.1096999999999999e+00   7.5600000000000001e-01   5.2236000000000002e+00   4.6239999999999998e-01   5.7730000000000004e-01   1.9020000000000001e-01
   6.6130000000000000e-01   3.7369999999999998e-01   4.3750000000000000e+00  -3.1509999999999999e-01  -3.3310000000000001e-01   1.2720000000000001e-01  -8.2120000000000004e-01   3.5580000000000001e-01   5.3106999999999998e+00   3.9489999999999997e-01   5.2920000000000000e-01   1.9460000000000000e-01
   1.0580000000000001e+00   2.4179999999999999e-01   4.1176000000000004e+00  -2.4820000000000000e-01  -3.5210000000000002e-01   3.9500000000000000e-02  -8.4340000000000004e-01   2.8910000000000002e-01   4.7012999999999998e+00   4.5269999999999999e-01   6.3510000000000000e-01   2.0349999999999999e-01
   8.8170000000000004e-01   4.8359999999999997e-01   4.0317999999999996e+00  -2.5779999999999997e-01  -3.6159999999999998e-01   4.8200000000000000e-02  -9.3220000000000003e-01   5.5589999999999995e-01   5.3106999999999998e+00   4.4309999999999999e-01   6.4470000000000005e-01   2.0349999999999999e-01
   9.6989999999999998e-01   3.2979999999999998e-01   4.1176000000000004e+00  -3.3420000000000000e-01  -3.7109999999999999e-01   7.0199999999999999e-02  -1.1540999999999999e+00   4.4469999999999998e-01   4.1788999999999996e+00   4.4309999999999999e-01   5.0029999999999997e-01   1.9020000000000001e-01
   9.0369999999999995e-01   4.1770000000000002e-01   4.6322999999999999e+00  -1.9089999999999999e-01  -3.3310000000000001e-01   8.7700000000000000e-02  -8.2120000000000004e-01   8.8900000000000007e-02   5.3106999999999998e+00   4.9130000000000001e-01   5.5810000000000004e-01   1.7249999999999999e-01
   9.6989999999999998e-01   3.7369999999999998e-01   4.3750000000000000e+00  -2.6729999999999998e-01  -3.7109999999999999e-01   8.3299999999999999e-02  -1.1318999999999999e+00   6.2260000000000004e-01   5.1365999999999996e+00   5.0090000000000001e-01   5.5810000000000004e-01   1.9020000000000001e-01
   8.3760000000000001e-01   3.9570000000000000e-01   3.5171000000000001e+00  -2.0999999999999999e-01  -3.0449999999999999e-01   2.1899999999999999e-02  -8.8780000000000003e-01   7.7820000000000000e-01   5.1365999999999996e+00   3.1790000000000002e-01   6.4470000000000005e-01   1.9910000000000000e-01
   1.1462000000000001e+00   5.0560000000000005e-01   4.1176000000000004e+00  -2.1959999999999999e-01  -2.1890000000000001e-01   5.7000000000000002e-02  -1.1318999999999999e+00   3.7800000000000000e-01   4.4401000000000002e+00   3.4680000000000000e-01   5.8689999999999998e-01   2.1229999999999999e-01
   1.0801000000000001e+00   4.6170000000000000e-01   3.6029000000000000e+00  -3.9140000000000003e-01  -4.3769999999999998e-01   1.0960000000000000e-01  -9.5440000000000003e-01   2.6679999999999998e-01   5.1365999999999996e+00   4.1420000000000001e-01   5.6769999999999998e-01   2.0349999999999999e-01
   7.7149999999999996e-01   2.8580000000000000e-01   4.1176000000000004e+00  -3.1509999999999999e-01  -3.0449999999999999e-01   9.6500000000000002e-02  -1.2206999999999999e+00   6.8930000000000002e-01   5.1365999999999996e+00   4.3350000000000000e-01   5.5810000000000004e-01   1.9910000000000000e-01
   6.8330000000000002e-01   4.3969999999999998e-01   4.8897000000000004e+00  -2.5779999999999997e-01  -3.3310000000000001e-01   1.0520000000000000e-01  -1.1096999999999999e+00   6.0040000000000004e-01   5.2236000000000002e+00   3.4680000000000000e-01   6.0619999999999996e-01   1.9020000000000001e-01
   7.7149999999999996e-01   3.2979999999999998e-01   3.9460999999999999e+00  -1.3370000000000001e-01  -2.7600000000000002e-01   4.3900000000000002e-02  -9.7660000000000002e-01   4.6689999999999998e-01   5.1365999999999996e+00   4.1420000000000001e-01   6.3510000000000000e-01   1.5479999999999999e-01
   9.2579999999999996e-01   3.9570000000000000e-01   4.5465000000000000e+00  -1.8140000000000001e-01  -3.8059999999999999e-01   7.8899999999999998e-02  -8.6560000000000004e-01   5.5589999999999995e-01   4.4401000000000002e+00   4.2380000000000001e-01   6.2539999999999996e-01   1.9910000000000000e-01
   8.1559999999999999e-01   5.2759999999999996e-01   3.7745000000000002e+00  -2.1959999999999999e-01  -4.0920000000000001e-01   3.0700000000000002e-02  -1.0209999999999999e+00   5.7809999999999995e-01   4.9623999999999997e+00   4.7199999999999998e-01   6.3510000000000000e-01   2.0349999999999999e-01
   6.8330000000000002e-01   4.6170000000000000e-01   2.8309000000000002e+00  -1.7190000000000000e-01  -2.9499999999999998e-01   7.8899999999999998e-02  -7.9900000000000004e-01   4.2249999999999999e-01   4.9623999999999997e+00   4.6239999999999998e-01   5.8689999999999998e-01   1.6370000000000001e-01
   1.1021000000000001e+00   2.4179999999999999e-01   4.6322999999999999e+00  -2.3870000000000000e-01  -3.7109999999999999e-01   9.2100000000000001e-02  -1.0431999999999999e+00   4.4469999999999998e-01   4.9623999999999997e+00   4.7199999999999998e-01   6.2539999999999996e-01   1.8140000000000001e-01
   1.0801000000000001e+00   4.3969999999999998e-01   3.6886999999999999e+00  -3.1509999999999999e-01  -2.2839999999999999e-01   5.2600000000000001e-02  -1.0653999999999999e+00   5.5589999999999995e-01   4.4401000000000002e+00   3.7569999999999998e-01   6.8320000000000003e-01   2.1229999999999999e-01
   1.1462000000000001e+00   2.1980000000000000e-01   5.0612000000000004e+00  -2.2910000000000000e-01  -2.5690000000000002e-01  -4.4000000000000003e-03  -9.5440000000000003e-01   5.5589999999999995e-01   3.9177000000000000e+00   4.6239999999999998e-01   5.5810000000000004e-01   2.0349999999999999e-01
   8.5960000000000003e-01   3.0780000000000002e-01   4.4607999999999999e+00  -2.2910000000000000e-01  -3.2350000000000001e-01   4.8200000000000000e-02  -1.0653999999999999e+00   5.5589999999999995e-01   4.6142000000000003e+00   4.3350000000000000e-01   5.4849999999999999e-01   1.9020000000000001e-01
   9.6989999999999998e-01   7.0350000000000001e-01   3.2597999999999998e+00  -2.6729999999999998e-01  -4.0920000000000001e-01   6.5799999999999997e-02  -1.3095000000000001e+00   5.5589999999999995e-01   4.5270999999999999e+00   4.0460000000000002e-01   5.2920000000000000e-01   1.5920000000000001e-01
   8.8170000000000004e-01   3.7369999999999998e-01   3.9460999999999999e+00  -2.3870000000000000e-01  -3.6159999999999998e-01   1.0960000000000000e-01  -9.7660000000000002e-01   7.1150000000000002e-01   4.9623999999999997e+00   4.1420000000000001e-01   5.7730000000000004e-01   1.7249999999999999e-01
   1.2564000000000000e+00   4.8359999999999997e-01   4.2892000000000001e+00  -2.2910000000000000e-01  -2.7600000000000002e-01   1.0960000000000000e-01  -8.6560000000000004e-01   4.4469999999999998e-01   5.6589000000000000e+00   4.3350000000000000e-01   6.3510000000000000e-01   1.9460000000000000e-01
   8.8170000000000004e-01   3.9570000000000000e-01   4.2034000000000002e+00  -1.0500000000000000e-01  -2.9499999999999998e-01   5.7000000000000002e-02  -1.1096999999999999e+00   6.8930000000000002e-01   5.3977000000000004e+00   5.2020000000000000e-01   6.1580000000000001e-01   2.3440000000000000e-01
   9.4779999999999998e-01   3.2979999999999998e-01   4.1176000000000004e+00  -2.2910000000000000e-01  -4.1870000000000002e-01   7.8899999999999998e-02  -1.2873000000000001e+00   6.4480000000000004e-01   4.8754000000000000e+00   4.1420000000000001e-01   5.0029999999999997e-01   1.9460000000000000e-01
   9.6989999999999998e-01   3.5170000000000001e-01   2.5735000000000001e+00  -3.1509999999999999e-01  -3.1400000000000000e-01   3.0700000000000002e-02  -1.0875999999999999e+00   3.3350000000000002e-01   4.0918000000000001e+00   4.6239999999999998e-01   5.1000000000000001e-01   2.0349999999999999e-01
   1.1021000000000001e+00   2.6379999999999998e-01   3.8603000000000001e+00  -2.8639999999999999e-01  -3.3310000000000001e-01   6.5799999999999997e-02  -8.8780000000000003e-01   4.0020000000000000e-01   5.6589000000000000e+00   4.3350000000000000e-01   5.0029999999999997e-01   2.1229999999999999e-01
   7.0530000000000004e-01   5.2759999999999996e-01   3.3456000000000001e+00  -7.6399999999999996e-02  -2.9499999999999998e-01   0.0000000000000000e+00  -1.0653999999999999e+00   5.7809999999999995e-01   4.3529999999999998e+00   4.4309999999999999e-01   6.4470000000000005e-01   2.0790000000000000e-01
   9.4779999999999998e-01   2.6379999999999998e-01   3.9460999999999999e+00  -1.7190000000000000e-01  -3.4260000000000002e-01   7.8899999999999998e-02  -1.0875999999999999e+00   4.0020000000000000e-01   5.6589000000000000e+00   5.0090000000000001e-01   6.1580000000000001e-01   2.1229999999999999e-01
   1.0801000000000001e+00   2.4179999999999999e-01   3.7745000000000002e+00  -2.1959999999999999e-01  -2.5690000000000002e-01   7.8899999999999998e-02  -1.1318999999999999e+00   6.8930000000000002e-01   5.1365999999999996e+00   4.4309999999999999e-01   6.6390000000000005e-01   2.3000000000000001e-01
   1.0580000000000001e+00   4.1770000000000002e-01   3.8603000000000001e+00  -2.0050000000000001e-01  -3.4260000000000002e-01   7.0199999999999999e-02  -1.0431999999999999e+00   5.7809999999999995e-01   4.0048000000000004e+00   5.1049999999999995e-01   5.7730000000000004e-01   1.5040000000000001e-01
   9.6989999999999998e-01   5.4959999999999998e-01   2.7450999999999999e+00  -1.7190000000000000e-01  -3.9970000000000000e-01   3.5099999999999999e-02  -9.1000000000000003e-01   3.7800000000000000e-01   4.0918000000000001e+00   4.8159999999999997e-01   5.8689999999999998e-01   1.9020000000000001e-01
   1.0139000000000000e+00   5.4959999999999998e-01   3.6029000000000000e+00  -1.6230000000000000e-01  -3.8059999999999999e-01   5.7000000000000002e-02  -1.2650999999999999e+00   4.6689999999999998e-01   5.0495000000000001e+00   4.2380000000000001e-01   7.0240000000000002e-01   1.6810000000000000e-01
   7.4939999999999996e-01   4.6170000000000000e-01   3.6029000000000000e+00  -1.4319999999999999e-01  -3.6159999999999998e-01   5.7000000000000002e-02  -9.7660000000000002e-01   5.5589999999999995e-01   5.9200999999999997e+00   4.3350000000000000e-01   6.1580000000000001e-01   1.9020000000000001e-01
   9.9190000000000000e-01   2.1980000000000000e-01   3.6886999999999999e+00  -2.0999999999999999e-01  -3.9970000000000000e-01   7.0199999999999999e-02  -1.3761000000000001e+00   5.3369999999999995e-01   5.2236000000000002e+00   5.0090000000000001e-01   5.4849999999999999e-01   2.1679999999999999e-01
   8.1559999999999999e-01   2.8580000000000000e-01   3.5171000000000001e+00  -1.7190000000000000e-01  -3.7109999999999999e-01   7.8899999999999998e-02  -1.1540999999999999e+00   5.5589999999999995e-01   5.3106999999999998e+00   4.0460000000000002e-01   6.3510000000000000e-01   2.2559999999999999e-01
   8.8170000000000004e-01   3.9570000000000000e-01   3.5171000000000001e+00  -2.0050000000000001e-01  -3.3310000000000001e-01   1.1840000000000001e-01  -1.2206999999999999e+00   4.4469999999999998e-01   5.4847999999999999e+00   4.9130000000000001e-01   5.5810000000000004e-01   1.8140000000000001e-01
   1.0360000000000000e+00   2.8580000000000000e-01   3.0882000000000001e+00  -2.9599999999999999e-01  -2.5690000000000002e-01   8.7700000000000000e-02  -1.0653999999999999e+00   5.1139999999999997e-01   5.0495000000000001e+00   4.4309999999999999e-01   6.2539999999999996e-01   1.9020000000000001e-01
   8.5960000000000003e-01   3.7369999999999998e-01   3.8603000000000001e+00  -2.1959999999999999e-01  -3.4260000000000002e-01   6.1400000000000003e-02  -9.1000000000000003e-01   3.1130000000000002e-01   4.9623999999999997e+00   5.3939999999999999e-01   6.5429999999999999e-01   1.7690000000000000e-01
   8.1559999999999999e-01   3.9570000000000000e-01   4.1176000000000004e+00  -2.9599999999999999e-01  -4.2820000000000003e-01   8.7700000000000000e-02  -1.0653999999999999e+00   4.0020000000000000e-01   5.2236000000000002e+00   4.3350000000000000e-01   5.7730000000000004e-01   2.0790000000000000e-01
   7.7149999999999996e-01   2.4179999999999999e-01   4.1176000000000004e+00  -2.4820000000000000e-01  -2.7600000000000002e-01   9.6500000000000002e-02  -1.0209999999999999e+00   7.3380000000000001e-01   5.3106999999999998e+00   5.1049999999999995e-01   5.4849999999999999e-01   2.1679999999999999e-01
   9.2579999999999996e-01   1.3189999999999999e-01   4.2034000000000002e+00  -2.3870000000000000e-01  -3.3310000000000001e-01   7.0199999999999999e-02  -9.1000000000000003e-01   3.1130000000000002e-01   5.1365999999999996e+00   4.5269999999999999e-01   5.9660000000000002e-01   1.6370000000000001e-01
   8.8170000000000004e-01   4.1770000000000002e-01   4.1176000000000004e+00  -2.9599999999999999e-01  -3.4260000000000002e-01   1.1840000000000001e-01  -1.1318999999999999e+00   6.4480000000000004e-01   5.0495000000000001e+00   4.4309999999999999e-01   6.6390000000000005e-01   1.6810000000000000e-01
   9.0369999999999995e-01   2.4179999999999999e-01   4.0317999999999996e+00  -1.6230000000000000e-01  -3.3310000000000001e-01   5.7000000000000002e-02  -9.1000000000000003e-01   4.6689999999999998e-01   4.9623999999999997e+00   4.3350000000000000e-01   6.3510000000000000e-01   1.8579999999999999e-01
   9.2579999999999996e-01   3.9570000000000000e-01   4.2892000000000001e+00  -2.3870000000000000e-01  -3.8059999999999999e-01   9.6500000000000002e-02  -9.3220000000000003e-01   2.8910000000000002e-01   4.1788999999999996e+00   4.2380000000000001e-01   5.6769999999999998e-01   1.8579999999999999e-01
   7.4939999999999996e-01   3.9570000000000000e-01   3.6029000000000000e+00  -2.8639999999999999e-01  -3.3310000000000001e-01   8.7700000000000000e-02  -8.6560000000000004e-01   4.6689999999999998e-01   4.7882999999999996e+00   4.4309999999999999e-01   6.0619999999999996e-01   2.2559999999999999e-01
   8.1559999999999999e-01   3.0780000000000002e-01   3.7745000000000002e+00  -2.2910000000000000e-01  -3.4260000000000002e-01   1.7500000000000002e-02  -9.3220000000000003e-01   4.0020000000000000e-01   4.4401000000000002e+00   4.8159999999999997e-01   5.1959999999999995e-01   1.7690000000000000e-01
   9.4779999999999998e-01   5.7160000000000000e-01   4.2034000000000002e+00  -2.7689999999999998e-01  -3.4260000000000002e-01   9.6500000000000002e-02  -1.1984999999999999e+00   5.7809999999999995e-01   5.1365999999999996e+00   4.2380000000000001e-01   5.9660000000000002e-01   1.8579999999999999e-01
   1.0360000000000000e+00   3.2979999999999998e-01   3.1739999999999999e+00  -2.2910000000000000e-01  -3.4260000000000002e-01   2.6300000000000000e-02  -1.0209999999999999e+00   5.5589999999999995e-01   4.7012999999999998e+00   3.9489999999999997e-01   6.2539999999999996e-01   1.9460000000000000e-01
   9.9190000000000000e-01   4.3969999999999998e-01   3.5171000000000001e+00  -2.9599999999999999e-01  -3.4260000000000002e-01   8.3299999999999999e-02  -9.5440000000000003e-01   5.5589999999999995e-01   4.3529999999999998e+00   4.0460000000000002e-01   5.7730000000000004e-01   1.9910000000000000e-01
   9.2579999999999996e-01   4.1770000000000002e-01   3.4314000000000000e+00  -2.5779999999999997e-01  -3.2350000000000001e-01   6.5799999999999997e-02  -1.1096999999999999e+00   4.6689999999999998e-01   5.0495000000000001e+00   4.2380000000000001e-01   5.9660000000000002e-01   1.9460000000000000e-01
   9.9190000000000000e-01   2.6379999999999998e-01   4.5465000000000000e+00  -3.1509999999999999e-01  -4.4719999999999999e-01   6.5799999999999997e-02  -1.1984999999999999e+00   5.3369999999999995e-01   4.7882999999999996e+00   4.5269999999999999e-01   5.0029999999999997e-01   1.6810000000000000e-01
   9.9190000000000000e-01   3.9570000000000000e-01   3.3456000000000001e+00  -2.1959999999999999e-01  -3.8059999999999999e-01   6.1400000000000003e-02  -9.9880000000000002e-01   4.2249999999999999e-01   5.1365999999999996e+00   4.3350000000000000e-01   5.5810000000000004e-01   1.9020000000000001e-01
   8.8170000000000004e-01   3.9570000000000000e-01   3.9460999999999999e+00  -1.0500000000000000e-01  -3.9010000000000000e-01   1.3159999999999999e-01  -9.9880000000000002e-01   4.4469999999999998e-01   4.7012999999999998e+00   3.8529999999999998e-01   6.3510000000000000e-01   1.7690000000000000e-01
   1.1462000000000001e+00   3.2979999999999998e-01   3.5171000000000001e+00  -2.6729999999999998e-01  -3.1400000000000000e-01   7.4499999999999997e-02  -9.7660000000000002e-01   5.3369999999999995e-01   4.7012999999999998e+00   4.8159999999999997e-01   5.3879999999999995e-01   2.3890000000000000e-01
   7.9349999999999998e-01   4.6170000000000000e-01   3.9460999999999999e+00  -1.7190000000000000e-01  -4.1870000000000002e-01   1.2280000000000001e-01  -1.1318999999999999e+00   3.7800000000000000e-01   4.6142000000000003e+00   4.4309999999999999e-01   5.6769999999999998e-01   1.9910000000000000e-01
   1.0360000000000000e+00   4.3969999999999998e-01   3.7745000000000002e+00  -2.1959999999999999e-01  -4.0920000000000001e-01   7.4499999999999997e-02  -1.0209999999999999e+00   4.6689999999999998e-01   4.1788999999999996e+00   4.7199999999999998e-01   5.5810000000000004e-01   1.8140000000000001e-01
   1.0801000000000001e+00   2.8580000000000000e-01   3.8603000000000001e+00  -2.1959999999999999e-01  -3.8059999999999999e-01   9.6500000000000002e-02  -1.2650999999999999e+00   6.0040000000000004e-01   4.8754000000000000e+00   4.2380000000000001e-01   5.7730000000000004e-01   1.3710000000000000e-01
   8.1559999999999999e-01   3.9570000000000000e-01   3.0882000000000001e+00  -1.7190000000000000e-01  -3.7109999999999999e-01   7.8899999999999998e-02  -1.1096999999999999e+00   5.3369999999999995e-01   4.0048000000000004e+00   5.0090000000000001e-01   6.4470000000000005e-01   1.4160000000000000e-01
   8.5960000000000003e-01   4.8359999999999997e-01   3.5171000000000001e+00  -2.8639999999999999e-01  -3.9010000000000000e-01   6.1400000000000003e-02  -1.0653999999999999e+00   3.5580000000000001e-01   4.5270999999999999e+00   3.3710000000000001e-01   5.9660000000000002e-01   1.9460000000000000e-01
   9.9190000000000000e-01   3.7369999999999998e-01   3.5171000000000001e+00  -1.9089999999999999e-01  -2.2839999999999999e-01   7.4499999999999997e-02  -1.2428999999999999e+00   6.2260000000000004e-01   4.4401000000000002e+00   4.6239999999999998e-01   6.3510000000000000e-01   2.0790000000000000e-01
   1.0360000000000000e+00   3.5170000000000001e-01   4.0317999999999996e+00  -1.9089999999999999e-01  -4.1870000000000002e-01   7.8899999999999998e-02  -1.0431999999999999e+00   4.4469999999999998e-01   4.9623999999999997e+00   5.3939999999999999e-01   5.4849999999999999e-01   1.7249999999999999e-01
   1.1241000000000001e+00   2.6379999999999998e-01   3.5171000000000001e+00  -2.9599999999999999e-01  -3.7109999999999999e-01   8.3299999999999999e-02  -1.1318999999999999e+00   5.3369999999999995e-01   4.6142000000000003e+00   4.7199999999999998e-01   5.9660000000000002e-01   1.9020000000000001e-01
   1.1681999999999999e+00   4.1770000000000002e-01   3.8603000000000001e+00  -2.0999999999999999e-01  -3.3310000000000001e-01   1.3200000000000000e-02  -1.0431999999999999e+00   5.5589999999999995e-01   5.0495000000000001e+00   4.9130000000000001e-01   5.5810000000000004e-01   1.5479999999999999e-01
   9.0369999999999995e-01   4.1770000000000002e-01   3.5171000000000001e+00  -2.6729999999999998e-01  -4.4719999999999999e-01   7.4499999999999997e-02  -9.5440000000000003e-01   3.5580000000000001e-01   4.8754000000000000e+00   4.7199999999999998e-01   6.3510000000000000e-01   1.9910000000000000e-01
   9.2579999999999996e-01   4.6170000000000000e-01   3.7745000000000002e+00  -2.0050000000000001e-01  -4.2820000000000003e-01   9.6500000000000002e-02  -1.0431999999999999e+00   2.2239999999999999e-01   4.9623999999999997e+00   4.4309999999999999e-01   6.0619999999999996e-01   1.5920000000000001e-01
   9.6989999999999998e-01   3.9570000000000000e-01   3.0024000000000002e+00  -2.5779999999999997e-01  -3.4260000000000002e-01   1.0520000000000000e-01  -1.0431999999999999e+00   4.4469999999999998e-01   4.1788999999999996e+00   4.5269999999999999e-01   5.5810000000000004e-01   2.3440000000000000e-01
   8.3760000000000001e-01   3.5170000000000001e-01   3.5171000000000001e+00  -2.0050000000000001e-01  -3.7109999999999999e-01   8.3299999999999999e-02  -1.1096999999999999e+00   5.7809999999999995e-01   4.7012999999999998e+00   4.5269999999999999e-01   6.9279999999999997e-01   1.6370000000000001e-01
   1.1021000000000001e+00   4.8359999999999997e-01   3.7745000000000002e+00  -1.3370000000000001e-01  -3.9010000000000000e-01   7.8899999999999998e-02  -8.8780000000000003e-01   1.7790000000000000e-01   4.0048000000000004e+00   3.9489999999999997e-01   5.7730000000000004e-01   1.8140000000000001e-01
   1.0360000000000000e+00   3.0780000000000002e-01   3.9460999999999999e+00  -2.5779999999999997e-01  -3.7109999999999999e-01   9.6500000000000002e-02  -1.1984999999999999e+00   6.2260000000000004e-01   5.3977000000000004e+00   3.8529999999999998e-01   5.2920000000000000e-01   2.3000000000000001e-01
   1.1241000000000001e+00   5.4959999999999998e-01   3.9460999999999999e+00  -2.6729999999999998e-01  -4.7580000000000000e-01   3.5099999999999999e-02  -9.9880000000000002e-01   4.2249999999999999e-01   5.9200999999999997e+00   4.8159999999999997e-01   5.5810000000000004e-01   1.6370000000000001e-01
   7.2740000000000005e-01   5.0560000000000005e-01   3.0882000000000001e+00  -2.0999999999999999e-01  -4.0920000000000001e-01   1.2720000000000001e-01  -9.7660000000000002e-01   5.3369999999999995e-01   4.5270999999999999e+00   4.5269999999999999e-01   5.5810000000000004e-01   2.0349999999999999e-01
   8.3760000000000001e-01   3.0780000000000002e-01   3.8603000000000001e+00  -2.0050000000000001e-01  -2.7600000000000002e-01   6.5799999999999997e-02  -1.0653999999999999e+00   5.3369999999999995e-01   4.9623999999999997e+00   4.4309999999999999e-01   6.4470000000000005e-01   1.6810000000000000e-01
   1.0580000000000001e+00   3.2979999999999998e-01   4.0317999999999996e+00  -2.3870000000000000e-01  -3.7109999999999999e-01   6.5799999999999997e-02  -9.9880000000000002e-01   4.4469999999999998e-01   4.8754000000000000e+00   5.0090000000000001e-01   5.2920000000000000e-01   1.3270000000000001e-01
   1.0580000000000001e+00   2.4179999999999999e-01   4.2892000000000001e+00  -2.7689999999999998e-01  -3.9970000000000000e-01   9.6500000000000002e-02  -1.1540999999999999e+00   2.6679999999999998e-01   3.9177000000000000e+00   4.2380000000000001e-01   5.9660000000000002e-01   1.4599999999999999e-01
   9.4779999999999998e-01   2.4179999999999999e-01   3.7745000000000002e+00  -2.0999999999999999e-01  -3.9970000000000000e-01   9.6500000000000002e-02  -1.2428999999999999e+00   5.1139999999999997e-01   4.7012999999999998e+00   4.3350000000000000e-01   5.6769999999999998e-01   2.0349999999999999e-01
   9.0369999999999995e-01   3.5170000000000001e-01   4.5465000000000000e+00  -3.0549999999999999e-01  -3.9970000000000000e-01   6.1400000000000003e-02  -1.4205000000000001e+00   5.3369999999999995e-01   4.3529999999999998e+00   3.7569999999999998e-01   6.2539999999999996e-01   1.4160000000000000e-01
   1.0139000000000000e+00   5.0560000000000005e-01   4.5465000000000000e+00  -1.6230000000000000e-01  -4.0920000000000001e-01   1.0090000000000000e-01  -1.1984999999999999e+00   3.5580000000000001e-01   4.4401000000000002e+00   4.0460000000000002e-01   6.5429999999999999e-01   1.6370000000000001e-01
   9.9190000000000000e-01   4.3969999999999998e-01   4.3750000000000000e+00  -2.2910000000000000e-01  -3.9970000000000000e-01   7.0199999999999999e-02  -1.0875999999999999e+00   5.5589999999999995e-01   5.2236000000000002e+00   5.7799999999999996e-01   5.8689999999999998e-01   1.6810000000000000e-01
   9.0369999999999995e-01   1.9789999999999999e-01   3.4314000000000000e+00  -2.7689999999999998e-01  -4.1870000000000002e-01   5.2600000000000001e-02  -1.2206999999999999e+00   4.2249999999999999e-01   4.6142000000000003e+00   4.3350000000000000e-01   5.1000000000000001e-01   1.9460000000000000e-01
   1.0801000000000001e+00   5.0560000000000005e-01   3.4314000000000000e+00  -2.9599999999999999e-01  -2.7600000000000002e-01   9.6500000000000002e-02  -9.7660000000000002e-01   4.2249999999999999e-01   4.8754000000000000e+00   4.2380000000000001e-01   6.3510000000000000e-01   2.0790000000000000e-01
   9.4779999999999998e-01   5.0560000000000005e-01   3.6029000000000000e+00  -2.5779999999999997e-01  -3.0449999999999999e-01   1.3589999999999999e-01  -9.3220000000000003e-01   4.8920000000000002e-01   5.1365999999999996e+00   4.1420000000000001e-01   5.7730000000000004e-01   1.8140000000000001e-01
   1.0360000000000000e+00   2.8580000000000000e-01   3.7745000000000002e+00  -2.3870000000000000e-01  -3.3310000000000001e-01   7.4499999999999997e-02  -8.2120000000000004e-01   4.4469999999999998e-01   5.3106999999999998e+00   5.0090000000000001e-01   6.5429999999999999e-01   2.0349999999999999e-01
   1.0580000000000001e+00   4.8359999999999997e-01   3.0882000000000001e+00  -1.5279999999999999e-01  -2.9499999999999998e-01   7.4499999999999997e-02  -1.0431999999999999e+00   4.8920000000000002e-01   5.4847999999999999e+00   3.7569999999999998e-01   5.5810000000000004e-01   1.5040000000000001e-01
   9.0369999999999995e-01   3.5170000000000001e-01   3.8603000000000001e+00  -1.9089999999999999e-01  -3.5210000000000002e-01   7.0199999999999999e-02  -1.1984999999999999e+00   3.7800000000000000e-01   4.6142000000000003e+00   4.1420000000000001e-01   5.8689999999999998e-01   1.4599999999999999e-01
   1.1241000000000001e+00   1.9789999999999999e-01   3.9460999999999999e+00  -2.5779999999999997e-01  -3.8059999999999999e-01   4.8200000000000000e-02  -9.3220000000000003e-01   4.8920000000000002e-01   4.9623999999999997e+00   4.5269999999999999e-01   6.5429999999999999e-01   1.3270000000000001e-01
   7.2740000000000005e-01   2.6379999999999998e-01   4.1176000000000004e+00  -2.7689999999999998e-01  -3.6159999999999998e-01   7.0199999999999999e-02  -1.0431999999999999e+00   4.6689999999999998e-01   4.3529999999999998e+00   4.8159999999999997e-01   5.3879999999999995e-01   1.9910000000000000e-01
   9.6989999999999998e-01   3.9570000000000000e-01   3.9460999999999999e+00  -1.9089999999999999e-01  -4.2820000000000003e-01   1.1840000000000001e-01  -9.7660000000000002e-01   3.7800000000000000e-01   4.9623999999999997e+00   4.2380000000000001e-01   6.4470000000000005e-01   1.8140000000000001e-01
   1.0580000000000001e+00   3.7369999999999998e-01   3.8603000000000001e+00  -2.3870000000000000e-01  -3.7109999999999999e-01   7.0199999999999999e-02  -1.0209999999999999e+00   5.1139999999999997e-01   4.6142000000000003e+00   4.8159999999999997e-01   5.7730000000000004e-01   1.5040000000000001e-01
   8.5960000000000003e-01   3.7369999999999998e-01   3.7745000000000002e+00  -2.0999999999999999e-01  -3.7109999999999999e-01   5.2600000000000001e-02  -8.8780000000000003e-01   4.2249999999999999e-01   5.1365999999999996e+00   4.7199999999999998e-01   5.6769999999999998e-01   2.0349999999999999e-01
   9.6989999999999998e-01   2.1980000000000000e-01   4.4607999999999999e+00  -1.5279999999999999e-01  -3.8059999999999999e-01   7.0199999999999999e-02  -1.0431999999999999e+00   4.8920000000000002e-01   4.7012999999999998e+00   4.9130000000000001e-01   5.9660000000000002e-01   1.3710000000000000e-01
   7.2740000000000005e-01   4.1770000000000002e-01   3.0882000000000001e+00  -2.6729999999999998e-01  -3.8059999999999999e-01   1.3159999999999999e-01  -9.9880000000000002e-01   6.4480000000000004e-01   5.2236000000000002e+00   4.1420000000000001e-01   5.0029999999999997e-01   1.7690000000000000e-01
   9.4779999999999998e-01   3.5170000000000001e-01   4.0317999999999996e+00  -2.4820000000000000e-01  -3.8059999999999999e-01   3.9500000000000000e-02  -1.0209999999999999e+00   3.5580000000000001e-01   4.7012999999999998e+00   4.4309999999999999e-01   6.7349999999999999e-01   1.4160000000000000e-01
   9.6989999999999998e-01   4.1770000000000002e-01   3.6029000000000000e+00  -2.4820000000000000e-01  -3.5210000000000002e-01   6.5799999999999997e-02  -9.3220000000000003e-01   4.6689999999999998e-01   5.3106999999999998e+00   4.5269999999999999e-01   6.9279999999999997e-01   1.5479999999999999e-01
   9.6989999999999998e-01   3.5170000000000001e-01   3.6029000000000000e+00  -2.0999999999999999e-01  -2.7600000000000002e-01   7.4499999999999997e-02  -1.2650999999999999e+00   4.6689999999999998e-01   4.2659000000000002e+00   4.1420000000000001e-01   6.0619999999999996e-01   1.7690000000000000e-01
   1.1241000000000001e+00   2.1980000000000000e-01   3.8603000000000001e+00  -2.7689999999999998e-01  -3.3310000000000001e-01   7.8899999999999998e-02  -1.0875999999999999e+00   4.0020000000000000e-01   4.9623999999999997e+00   4.7199999999999998e-01   5.8689999999999998e-01   1.6810000000000000e-01
   9.4779999999999998e-01   5.2759999999999996e-01   3.3456000000000001e+00  -2.0050000000000001e-01  -3.8059999999999999e-01   6.5799999999999997e-02  -1.0209999999999999e+00   5.1139999999999997e-01   4.4401000000000002e+00   4.6239999999999998e-01   6.5429999999999999e-01   1.6810000000000000e-01
   9.0369999999999995e-01   3.9570000000000000e-01   4.2892000000000001e+00  -8.5900000000000004e-02  -3.4260000000000002e-01   5.2600000000000001e-02  -1.2428999999999999e+00   6.0040000000000004e-01   5.3977000000000004e+00   5.2980000000000005e-01   6.2539999999999996e-01   1.7690000000000000e-01
   1.1462000000000001e+00   5.7160000000000000e-01   3.0882000000000001e+00  -1.5279999999999999e-01  -3.6159999999999998e-01   1.2280000000000001e-01  -9.7660000000000002e-01   6.6710000000000003e-01   4.6142000000000003e+00   3.4680000000000000e-01   5.8689999999999998e-01   1.5040000000000001e-01
   7.2740000000000005e-01   5.7160000000000000e-01   3.4314000000000000e+00  -1.9089999999999999e-01  -3.6159999999999998e-01   8.3299999999999999e-02  -1.1096999999999999e+00   6.6710000000000003e-01   5.3106999999999998e+00   4.9130000000000001e-01   5.7730000000000004e-01   1.9460000000000000e-01
   1.2564000000000000e+00   2.4179999999999999e-01   3.8603000000000001e+00  -2.5779999999999997e-01  -3.9970000000000000e-01   8.3299999999999999e-02  -1.1540999999999999e+00   4.4469999999999998e-01   4.8754000000000000e+00   5.0090000000000001e-01   5.4849999999999999e-01   1.3710000000000000e-01
   7.7149999999999996e-01   3.5170000000000001e-01   3.7745000000000002e+00  -1.6230000000000000e-01  -3.1400000000000000e-01   8.3299999999999999e-02  -1.0209999999999999e+00   4.2249999999999999e-01   4.7012999999999998e+00   4.0460000000000002e-01   4.8110000000000003e-01   1.8579999999999999e-01
   1.1681999999999999e+00   4.3969999999999998e-01   3.6886999999999999e+00  -1.8140000000000001e-01  -3.2350000000000001e-01   3.0700000000000002e-02  -1.1318999999999999e+00   6.2260000000000004e-01   4.7882999999999996e+00   4.6239999999999998e-01   6.0619999999999996e-01   1.5479999999999999e-01
   7.0530000000000004e-01   3.9570000000000000e-01   3.3456000000000001e+00  -1.7190000000000000e-01  -2.8549999999999998e-01   3.0700000000000002e-02  -1.1318999999999999e+00   5.7809999999999995e-01   5.5719000000000003e+00   4.8159999999999997e-01   6.1580000000000001e-01   1.1940000000000001e-01
   1.0580000000000001e+00   4.6170000000000000e-01   3.6886999999999999e+00  -2.0050000000000001e-01  -3.5210000000000002e-01   8.3299999999999999e-02  -1.0431999999999999e+00   3.1130000000000002e-01   4.5270999999999999e+00   4.4309999999999999e-01   6.4470000000000005e-01   1.7690000000000000e-01
   7.9349999999999998e-01   3.5170000000000001e-01   3.6886999999999999e+00  -1.9089999999999999e-01  -4.5679999999999998e-01   7.0199999999999999e-02  -1.2873000000000001e+00   3.7800000000000000e-01   4.4401000000000002e+00   5.3939999999999999e-01   5.2920000000000000e-01   1.6810000000000000e-01
   1.1681999999999999e+00   3.7369999999999998e-01   3.1739999999999999e+00  -2.0999999999999999e-01  -3.5210000000000002e-01   5.2600000000000001e-02  -1.0431999999999999e+00   4.6689999999999998e-01   4.4401000000000002e+00   4.7199999999999998e-01   5.7730000000000004e-01   1.6810000000000000e-01
   9.0369999999999995e-01   2.8580000000000000e-01   4.0317999999999996e+00  -2.1959999999999999e-01  -3.3310000000000001e-01   3.0700000000000002e-02  -1.0653999999999999e+00   3.7800000000000000e-01   4.5270999999999999e+00   5.2980000000000005e-01   6.2539999999999996e-01   1.7690000000000000e-01
   1.1681999999999999e+00   3.0780000000000002e-01   4.2892000000000001e+00  -2.6729999999999998e-01  -3.6159999999999998e-01   9.2100000000000001e-02  -9.9880000000000002e-01   4.4469999999999998e-01   4.7882999999999996e+00   4.0460000000000002e-01   5.5810000000000004e-01   1.5479999999999999e-01
   8.5960000000000003e-01   3.9570000000000000e-01   3.0024000000000002e+00  -3.1509999999999999e-01  -3.5210000000000002e-01   1.0520000000000000e-01  -1.0875999999999999e+00   6.2260000000000004e-01   4.8754000000000000e+00   3.9489999999999997e-01   4.9070000000000003e-01   1.4599999999999999e-01
   1.0360000000000000e+00   2.6379999999999998e-01   3.5171000000000001e+00  -2.8639999999999999e-01  -4.1870000000000002e-01   1.1840000000000001e-01  -1.1984999999999999e+00   4.6689999999999998e-01   4.0048000000000004e+00   4.9130000000000001e-01   6.3510000000000000e-01   1.4599999999999999e-01
   9.2579999999999996e-01   2.8580000000000000e-01   3.0024000000000002e+00  -2.8639999999999999e-01  -3.9970000000000000e-01   4.8200000000000000e-02  -9.1000000000000003e-01   3.3350000000000002e-01   4.6142000000000003e+00   3.8529999999999998e-01   5.4849999999999999e-01   1.4599999999999999e-01
   9.4779999999999998e-01   1.5390000000000001e-01   3.8603000000000001e+00  -1.7190000000000000e-01  -3.9010000000000000e-01   6.1400000000000003e-02  -9.3220000000000003e-01   4.2249999999999999e-01   4.2659000000000002e+00   5.1049999999999995e-01   6.1580000000000001e-01   1.1060000000000000e-01
   9.2579999999999996e-01   3.0780000000000002e-01   4.3750000000000000e+00  -2.1959999999999999e-01  -3.5210000000000002e-01   5.7000000000000002e-02  -9.9880000000000002e-01   5.5589999999999995e-01   5.2236000000000002e+00   4.6239999999999998e-01   6.3510000000000000e-01   1.9020000000000001e-01
   1.0360000000000000e+00   5.7160000000000000e-01   4.0317999999999996e+00  -2.0050000000000001e-01  -3.2350000000000001e-01   7.0199999999999999e-02  -1.0653999999999999e+00   6.2260000000000004e-01   4.2659000000000002e+00   4.3350000000000000e-01   5.6769999999999998e-01   1.6370000000000001e-01
   1.0360000000000000e+00   4.8359999999999997e-01   3.8603000000000001e+00  -2.4820000000000000e-01  -3.9970000000000000e-01   6.1400000000000003e-02  -1.0653999999999999e+00   5.5589999999999995e-01   4.8754000000000000e+00   6.0690000000000000e-01   5.8689999999999998e-01   1.7690000000000000e-01
   8.8170000000000004e-01   2.8580000000000000e-01   3.4314000000000000e+00  -2.9599999999999999e-01  -3.5210000000000002e-01   1.0960000000000000e-01  -1.1096999999999999e+00   5.3369999999999995e-01   5.1365999999999996e+00   4.3350000000000000e-01   5.7730000000000004e-01   1.9020000000000001e-01
   7.9349999999999998e-01   4.1770000000000002e-01   3.6886999999999999e+00  -2.6729999999999998e-01  -3.5210000000000002e-01   7.4499999999999997e-02  -1.2206999999999999e+00   4.4469999999999998e-01   5.0495000000000001e+00   4.9130000000000001e-01   5.6769999999999998e-01   1.8140000000000001e-01
   9.6989999999999998e-01   4.1770000000000002e-01   3.0882000000000001e+00  -1.6230000000000000e-01  -3.0449999999999999e-01   8.7700000000000000e-02  -1.2206999999999999e+00   3.1130000000000002e-01   4.9623999999999997e+00   4.9130000000000001e-01   5.4849999999999999e-01   1.8579999999999999e-01
   9.6989999999999998e-01   3.2979999999999998e-01   3.1739999999999999e+00  -3.0549999999999999e-01  -4.0920000000000001e-01   3.9500000000000000e-02  -1.1984999999999999e+00   6.2260000000000004e-01   5.1365999999999996e+00   4.1420000000000001e-01   5.1959999999999995e-01   1.8140000000000001e-01
   8.3760000000000001e-01   4.6170000000000000e-01   3.5171000000000001e+00  -2.0050000000000001e-01  -3.9010000000000000e-01   6.1400000000000003e-02  -1.0875999999999999e+00   4.4469999999999998e-01   4.5270999999999999e+00   4.0460000000000002e-01   6.6390000000000005e-01   1.9460000000000000e-01
   9.2579999999999996e-01   4.3969999999999998e-01   3.0882000000000001e+00  -3.8190000000000002e-01  -3.4260000000000002e-01   5.2600000000000001e-02  -1.2873000000000001e+00   5.1139999999999997e-01   4.1788999999999996e+00   4.5269999999999999e-01   4.8110000000000003e-01   1.5920000000000001e-01
   8.5960000000000003e-01   3.0780000000000002e-01   3.4314000000000000e+00  -2.1959999999999999e-01  -3.0449999999999999e-01   8.3299999999999999e-02  -1.1096999999999999e+00   3.1130000000000002e-01   5.0495000000000001e+00   5.1049999999999995e-01   5.0029999999999997e-01   1.4599999999999999e-01
   7.2740000000000005e-01   3.9570000000000000e-01   3.4314000000000000e+00  -1.3370000000000001e-01  -3.5210000000000002e-01   1.0090000000000000e-01  -9.3220000000000003e-01   4.2249999999999999e-01   4.9623999999999997e+00   4.1420000000000001e-01   7.1199999999999997e-01   1.9460000000000000e-01
   7.4939999999999996e-01   3.5170000000000001e-01   3.7745000000000002e+00  -3.3420000000000000e-01  -3.6159999999999998e-01   9.2100000000000001e-02  -1.0653999999999999e+00   4.0020000000000000e-01   4.8754000000000000e+00   4.1420000000000001e-01   5.8689999999999998e-01   1.5920000000000001e-01
   1.0360000000000000e+00   6.1550000000000005e-01   4.2892000000000001e+00  -2.3870000000000000e-01  -4.0920000000000001e-01   6.1400000000000003e-02  -9.1000000000000003e-01   4.6689999999999998e-01   4.2659000000000002e+00   4.5269999999999999e-01   5.5810000000000004e-01   1.5479999999999999e-01
   1.1021000000000001e+00   3.9570000000000000e-01   3.6029000000000000e+00  -1.8140000000000001e-01  -4.5679999999999998e-01   5.7000000000000002e-02  -1.1318999999999999e+00   6.0040000000000004e-01   4.6142000000000003e+00   4.5269999999999999e-01   5.2920000000000000e-01   1.8579999999999999e-01
   1.1902999999999999e+00   4.1770000000000002e-01   3.9460999999999999e+00  -2.8639999999999999e-01  -3.8059999999999999e-01   3.5099999999999999e-02  -1.1984999999999999e+00   5.1139999999999997e-01   4.9623999999999997e+00   4.5269999999999999e-01   6.4470000000000005e-01   1.7690000000000000e-01
   9.0369999999999995e-01   2.6379999999999998e-01   2.9165999999999999e+00  -3.0549999999999999e-01  -4.0920000000000001e-01   9.2100000000000001e-02  -1.1540999999999999e+00   4.6689999999999998e-01   4.9623999999999997e+00   5.0090000000000001e-01   6.4470000000000005e-01   1.7249999999999999e-01
   1.2343999999999999e+00   2.6379999999999998e-01   3.1739999999999999e+00  -2.5779999999999997e-01  -3.9010000000000000e-01   8.7700000000000000e-02  -1.0653999999999999e+00   5.7809999999999995e-01   4.1788999999999996e+00   5.2980000000000005e-01   5.4849999999999999e-01   1.4599999999999999e-01
   8.8170000000000004e-01   2.1980000000000000e-01   3.2597999999999998e+00  -2.5779999999999997e-01  -3.5210000000000002e-01   4.8200000000000000e-02  -8.6560000000000004e-01   6.2260000000000004e-01   4.6142000000000003e+00   3.7569999999999998e-01   5.6769999999999998e-01   1.4160000000000000e-01
   1.0360000000000000e+00   4.1770000000000002e-01   4.1176000000000004e+00  -2.3870000000000000e-01  -3.3310000000000001e-01   8.7700000000000000e-02  -1.1318999999999999e+00   5.5589999999999995e-01   4.7882999999999996e+00   4.2380000000000001e-01   6.0619999999999996e-01   1.6370000000000001e-01
   9.9190000000000000e-01   3.5170000000000001e-01   3.6886999999999999e+00  -2.9599999999999999e-01  -3.8059999999999999e-01   7.0199999999999999e-02  -1.1984999999999999e+00   5.1139999999999997e-01   5.0495000000000001e+00   4.4309999999999999e-01   6.1580000000000001e-01   1.5040000000000001e-01
   8.3760000000000001e-01   3.9570000000000000e-01   4.2034000000000002e+00  -2.2910000000000000e-01  -3.7109999999999999e-01   6.1400000000000003e-02  -1.1762999999999999e+00   4.8920000000000002e-01   4.4401000000000002e+00   5.0090000000000001e-01   5.6769999999999998e-01   1.8579999999999999e-01
   1.1681999999999999e+00   4.1770000000000002e-01   4.1176000000000004e+00  -2.6729999999999998e-01  -2.9499999999999998e-01   7.4499999999999997e-02  -1.2206999999999999e+00   4.8920000000000002e-01   4.8754000000000000e+00   4.5269999999999999e-01   5.5810000000000004e-01   1.4599999999999999e-01
   1.0580000000000001e+00   3.7369999999999998e-01   4.5465000000000000e+00  -2.7689999999999998e-01  -3.3310000000000001e-01   4.3900000000000002e-02  -8.4340000000000004e-01   5.1139999999999997e-01   4.9623999999999997e+00   4.6239999999999998e-01   5.1000000000000001e-01   1.7249999999999999e-01
   8.8170000000000004e-01   3.7369999999999998e-01   3.7745000000000002e+00  -2.2910000000000000e-01  -4.2820000000000003e-01   7.4499999999999997e-02  -1.1984999999999999e+00   4.2249999999999999e-01   4.8754000000000000e+00   4.4309999999999999e-01   6.4470000000000005e-01   1.6810000000000000e-01
   9.9190000000000000e-01   4.1770000000000002e-01   4.2892000000000001e+00  -3.0549999999999999e-01  -3.0449999999999999e-01   1.7500000000000002e-02  -1.1762999999999999e+00   7.3380000000000001e-01   4.6142000000000003e+00   4.5269999999999999e-01   6.0619999999999996e-01   1.7249999999999999e-01
   9.4779999999999998e-01   3.7369999999999998e-01   3.7745000000000002e+00  -2.1959999999999999e-01  -2.7600000000000002e-01   3.5099999999999999e-02  -9.3220000000000003e-01   2.8910000000000002e-01   4.3529999999999998e+00   4.7199999999999998e-01   5.7730000000000004e-01   1.7690000000000000e-01
   1.0139000000000000e+00   2.6379999999999998e-01   3.9460999999999999e+00  -2.5779999999999997e-01  -3.4260000000000002e-01   5.7000000000000002e-02  -1.0209999999999999e+00   4.6689999999999998e-01   5.1365999999999996e+00   5.0090000000000001e-01   5.4849999999999999e-01   1.0620000000000000e-01
   9.4779999999999998e-01   3.5170000000000001e-01   3.5171000000000001e+00  -1.5279999999999999e-01  -3.2350000000000001e-01   1.2280000000000001e-01  -1.1318999999999999e+00   3.7800000000000000e-01   4.1788999999999996e+00   4.4309999999999999e-01   5.3879999999999995e-01   1.5920000000000001e-01
   9.0369999999999995e-01   1.7590000000000000e-01   3.1739999999999999e+00  -3.7240000000000001e-01  -4.5679999999999998e-01   3.9500000000000000e-02  -9.9880000000000002e-01   4.4469999999999998e-01   5.1365999999999996e+00   5.1049999999999995e-01   6.2539999999999996e-01   1.6810000000000000e-01
   8.8170000000000004e-01   3.5170000000000001e-01   3.7745000000000002e+00  -2.3870000000000000e-01  -3.0449999999999999e-01   8.3299999999999999e-02  -1.0653999999999999e+00   5.5589999999999995e-01   5.0495000000000001e+00   4.7199999999999998e-01   6.3510000000000000e-01   1.9020000000000001e-01
   9.4779999999999998e-01   5.9360000000000002e-01   3.4314000000000000e+00  -1.7190000000000000e-01  -2.9499999999999998e-01   3.5099999999999999e-02  -9.9880000000000002e-01   4.6689999999999998e-01   5.1365999999999996e+00   4.4309999999999999e-01   5.1000000000000001e-01   1.8579999999999999e-01
   9.6989999999999998e-01   4.6170000000000000e-01   3.6029000000000000e+00  -2.2910000000000000e-01  -4.3769999999999998e-01   7.4499999999999997e-02  -1.1540999999999999e+00   6.6710000000000003e-01   5.7460000000000004e+00   4.2380000000000001e-01   5.7730000000000004e-01   1.5920000000000001e-01
   8.1559999999999999e-01   3.0780000000000002e-01   3.3456000000000001e+00  -3.1509999999999999e-01  -4.0920000000000001e-01   3.9500000000000000e-02  -1.1318999999999999e+00   4.8920000000000002e-01   4.2659000000000002e+00   4.5269999999999999e-01   5.4849999999999999e-01   1.6370000000000001e-01
   1.0360000000000000e+00   3.0780000000000002e-01   4.2034000000000002e+00  -2.2910000000000000e-01  -4.5679999999999998e-01   7.4499999999999997e-02  -9.1000000000000003e-01   3.1130000000000002e-01   4.9623999999999997e+00   4.3350000000000000e-01   5.4849999999999999e-01   1.5040000000000001e-01
   9.0369999999999995e-01   4.6170000000000000e-01   3.6029000000000000e+00  -2.0999999999999999e-01  -2.7600000000000002e-01   4.3900000000000002e-02  -1.1762999999999999e+00   5.3369999999999995e-01   4.4401000000000002e+00   4.0460000000000002e-01   5.3879999999999995e-01   1.9910000000000000e-01
   1.1462000000000001e+00   2.8580000000000000e-01   2.8309000000000002e+00  -1.9089999999999999e-01  -4.0920000000000001e-01   7.8899999999999998e-02  -8.8780000000000003e-01   4.4469999999999998e-01   5.3977000000000004e+00   4.0460000000000002e-01   5.9660000000000002e-01   1.5479999999999999e-01
   9.2579999999999996e-01   2.6379999999999998e-01   3.9460999999999999e+00  -2.5779999999999997e-01  -3.8059999999999999e-01   7.0199999999999999e-02  -1.1540999999999999e+00   6.4480000000000004e-01   5.4847999999999999e+00   4.6239999999999998e-01   5.7730000000000004e-01   2.0349999999999999e-01
   8.8170000000000004e-01   2.4179999999999999e-01   4.2034000000000002e+00  -2.9599999999999999e-01  -3.8059999999999999e-01   9.2100000000000001e-02  -1.1540999999999999e+00   4.8920000000000002e-01   4.8754000000000000e+00   5.1049999999999995e-01   6.7349999999999999e-01   1.4599999999999999e-01
   9.4779999999999998e-01   5.4959999999999998e-01   3.6029000000000000e+00  -2.8639999999999999e-01  -4.0920000000000001e-01   8.7700000000000000e-02  -1.1984999999999999e+00   3.7800000000000000e-01   4.9623999999999997e+00   3.9489999999999997e-01   5.8689999999999998e-01   1.9460000000000000e-01
   1.2343999999999999e+00   3.2979999999999998e-01   3.1739999999999999e+00  -2.3870000000000000e-01  -3.4260000000000002e-01   5.7000000000000002e-02  -1.1318999999999999e+00   5.3369999999999995e-01   4.0918000000000001e+00   4.9130000000000001e-01   5.2920000000000000e-01   1.4599999999999999e-01
   1.1681999999999999e+00   3.5170000000000001e-01   4.8038999999999996e+00  -2.2910000000000000e-01  -2.7600000000000002e-01   4.3900000000000002e-02  -9.7660000000000002e-01   3.7800000000000000e-01   4.7882999999999996e+00   4.5269999999999999e-01   5.7730000000000004e-01   1.8140000000000001e-01
   1.1902999999999999e+00   3.9570000000000000e-01   2.3161999999999998e+00  -2.7689999999999998e-01  -4.4719999999999999e-01   9.2100000000000001e-02  -1.0653999999999999e+00   5.3369999999999995e-01   5.2236000000000002e+00   4.2380000000000001e-01   5.4849999999999999e-01   1.7249999999999999e-01
   9.4779999999999998e-01   1.9789999999999999e-01   4.0317999999999996e+00  -1.6230000000000000e-01  -3.7109999999999999e-01   3.9500000000000000e-02  -1.1984999999999999e+00   4.4469999999999998e-01   5.0495000000000001e+00   5.1049999999999995e-01   5.1959999999999995e-01   1.6810000000000000e-01
   8.8170000000000004e-01   2.1980000000000000e-01   3.4314000000000000e+00  -3.9140000000000003e-01  -3.0449999999999999e-01   7.8899999999999998e-02  -1.0209999999999999e+00   6.6710000000000003e-01   5.7460000000000004e+00   4.2380000000000001e-01   6.3510000000000000e-01   1.8140000000000001e-01
   7.4939999999999996e-01   3.9570000000000000e-01   3.9460999999999999e+00  -2.8639999999999999e-01  -3.4260000000000002e-01   7.8899999999999998e-02  -1.2428999999999999e+00   3.5580000000000001e-01   4.2659000000000002e+00   4.8159999999999997e-01   5.4849999999999999e-01   1.7690000000000000e-01
   8.1559999999999999e-01   3.0780000000000002e-01   4.9755000000000003e+00  -3.1509999999999999e-01  -2.9499999999999998e-01   4.8200000000000000e-02  -1.3317000000000001e+00   3.3350000000000002e-01   5.0495000000000001e+00   4.5269999999999999e-01   6.3510000000000000e-01   1.4599999999999999e-01
   1.0139000000000000e+00   3.7369999999999998e-01   3.5171000000000001e+00  -3.0549999999999999e-01  -3.6159999999999998e-01   6.5799999999999997e-02  -1.1540999999999999e+00   5.3369999999999995e-01   4.5270999999999999e+00   5.1049999999999995e-01   6.1580000000000001e-01   1.6810000000000000e-01
   8.8170000000000004e-01   2.1980000000000000e-01   3.5171000000000001e+00  -2.0050000000000001e-01  -3.3310000000000001e-01   5.7000000000000002e-02  -1.0875999999999999e+00   3.7800000000000000e-01   4.6142000000000003e+00   5.0090000000000001e-01   5.9660000000000002e-01   1.5479999999999999e-01
   8.8170000000000004e-01   3.7369999999999998e-01   3.6029000000000000e+00  -1.7190000000000000e-01  -3.8059999999999999e-01   1.0090000000000000e-01  -9.7660000000000002e-01   4.4469999999999998e-01   4.8754000000000000e+00   4.3350000000000000e-01   5.9660000000000002e-01   1.7249999999999999e-01
   9.9190000000000000e-01   3.7369999999999998e-01   4.5465000000000000e+00  -1.8140000000000001e-01  -4.0920000000000001e-01   8.7700000000000000e-02  -9.5440000000000003e-01   3.1130000000000002e-01   4.7012999999999998e+00   4.9130000000000001e-01   6.0619999999999996e-01   1.8579999999999999e-01
   8.5960000000000003e-01   5.2759999999999996e-01   4.0317999999999996e+00  -2.7689999999999998e-01  -3.0449999999999999e-01   3.5099999999999999e-02  -8.8780000000000003e-01   4.4469999999999998e-01   4.4401000000000002e+00   5.0090000000000001e-01   5.5810000000000004e-01   1.7249999999999999e-01
   1.0139000000000000e+00   3.7369999999999998e-01   3.3456000000000001e+00  -2.4820000000000000e-01  -4.7580000000000000e-01   1.0960000000000000e-01  -1.1318999999999999e+00   5.5589999999999995e-01   4.0048000000000004e+00   4.2380000000000001e-01   5.4849999999999999e-01   1.8579999999999999e-01
   8.3760000000000001e-01   5.2759999999999996e-01   3.6886999999999999e+00  -1.6230000000000000e-01  -3.9970000000000000e-01   1.0520000000000000e-01  -1.2206999999999999e+00   4.8920000000000002e-01   5.2236000000000002e+00   5.1049999999999995e-01   5.8689999999999998e-01   1.3710000000000000e-01
   8.5960000000000003e-01   4.8359999999999997e-01   3.4314000000000000e+00  -2.0999999999999999e-01  -2.8549999999999998e-01   5.7000000000000002e-02  -1.1096999999999999e+00   4.6689999999999998e-01   4.4401000000000002e+00   5.2020000000000000e-01   6.7349999999999999e-01   1.5479999999999999e-01
   9.9190000000000000e-01   5.0560000000000005e-01   2.7450999999999999e+00  -1.9089999999999999e-01  -3.7109999999999999e-01   7.4499999999999997e-02  -1.1984999999999999e+00   4.6689999999999998e-01   4.5270999999999999e+00   3.4680000000000000e-01   5.4849999999999999e-01   1.6810000000000000e-01
   9.2579999999999996e-01   1.0990000000000000e-01   4.1176000000000004e+00  -1.2410000000000000e-01  -3.5210000000000002e-01   3.9500000000000000e-02  -1.0209999999999999e+00   4.0020000000000000e-01   4.1788999999999996e+00   3.4680000000000000e-01   5.9660000000000002e-01   1.6810000000000000e-01
   9.9190000000000000e-01   3.9570000000000000e-01   3.8603000000000001e+00  -2.6729999999999998e-01  -3.5210000000000002e-01   4.8200000000000000e-02  -1.1318999999999999e+00   5.5589999999999995e-01   5.0495000000000001e+00   3.7569999999999998e-01   6.0619999999999996e-01   1.9910000000000000e-01
   8.8170000000000004e-01   3.5170000000000001e-01   3.4314000000000000e+00  -2.8639999999999999e-01  -3.6159999999999998e-01   1.3200000000000000e-02  -1.3095000000000001e+00   3.1130000000000002e-01   4.7012999999999998e+00   4.3350000000000000e-01   6.2539999999999996e-01   1.2390000000000000e-01
   8.5960000000000003e-01   1.9789999999999999e-01   3.4314000000000000e+00  -2.4820000000000000e-01  -2.6640000000000003e-01   9.2100000000000001e-02  -1.0431999999999999e+00   6.0040000000000004e-01   5.3106999999999998e+00   5.5869999999999997e-01   6.0619999999999996e-01   1.6370000000000001e-01
   1.0360000000000000e+00   3.7369999999999998e-01   3.3456000000000001e+00  -2.0999999999999999e-01  -4.2820000000000003e-01   8.7700000000000000e-02  -9.7660000000000002e-01   4.0020000000000000e-01   4.5270999999999999e+00   4.4309999999999999e-01   5.9660000000000002e-01   1.7249999999999999e-01
   1.0580000000000001e+00   4.1770000000000002e-01   4.2892000000000001e+00  -1.5279999999999999e-01  -3.4260000000000002e-01   1.3200000000000000e-02  -1.1984999999999999e+00   4.8920000000000002e-01   4.7012999999999998e+00   5.1049999999999995e-01   5.7730000000000004e-01   1.8579999999999999e-01
   8.5960000000000003e-01   2.6379999999999998e-01   3.4314000000000000e+00  -2.2910000000000000e-01  -4.5679999999999998e-01   7.0199999999999999e-02  -1.0209999999999999e+00   4.0020000000000000e-01   4.6142000000000003e+00   4.7199999999999998e-01   5.9660000000000002e-01   1.5920000000000001e-01
   9.0369999999999995e-01   3.7369999999999998e-01   3.9460999999999999e+00  -2.4820000000000000e-01  -4.2820000000000003e-01   5.7000000000000002e-02  -1.0653999999999999e+00   5.7809999999999995e-01   4.9623999999999997e+00   4.2380000000000001e-01   5.3879999999999995e-01   1.5040000000000001e-01
   9.2579999999999996e-01   4.1770000000000002e-01   3.3456000000000001e+00  -2.6729999999999998e-01  -3.3310000000000001e-01   1.1400000000000000e-01  -1.2206999999999999e+00   4.8920000000000002e-01   4.9623999999999997e+00   5.0090000000000001e-01   5.9660000000000002e-01   1.6370000000000001e-01
   1.0801000000000001e+00   3.5170000000000001e-01   4.4607999999999999e+00  -1.7190000000000000e-01  -2.9499999999999998e-01   8.3299999999999999e-02  -1.1984999999999999e+00   5.5589999999999995e-01   4.9623999999999997e+00   4.2380000000000001e-01   5.4849999999999999e-01   1.6370000000000001e-01
   9.2579999999999996e-01   5.4959999999999998e-01   3.9460999999999999e+00  -1.6230000000000000e-01  -2.8549999999999998e-01   5.2600000000000001e-02  -1.1096999999999999e+00   3.7800000000000000e-01   4.7882999999999996e+00   3.9489999999999997e-01   6.4470000000000005e-01   1.6370000000000001e-01
   1.0801000000000001e+00   4.3969999999999998e-01   4.2892000000000001e+00  -2.7689999999999998e-01  -3.3310000000000001e-01   1.0960000000000000e-01  -1.1762999999999999e+00   3.5580000000000001e-01   4.5270999999999999e+00   4.3350000000000000e-01   5.5810000000000004e-01   1.6370000000000001e-01
   8.1559999999999999e-01   3.0780000000000002e-01   3.7745000000000002e+00  -3.4370000000000001e-01  -3.6159999999999998e-01   6.1400000000000003e-02  -1.2428999999999999e+00   4.0020000000000000e-01   4.1788999999999996e+00   5.1049999999999995e-01   5.8689999999999998e-01   2.3000000000000001e-01
   9.6989999999999998e-01   4.1770000000000002e-01   3.6886999999999999e+00  -2.0050000000000001e-01  -4.5679999999999998e-01   5.2600000000000001e-02  -9.9880000000000002e-01   3.3350000000000002e-01   4.9623999999999997e+00   4.4309999999999999e-01   5.1959999999999995e-01   1.5040000000000001e-01
   8.5960000000000003e-01   4.8359999999999997e-01   4.2034000000000002e+00  -1.7190000000000000e-01  -4.2820000000000003e-01   3.9500000000000000e-02  -1.0875999999999999e+00   4.2249999999999999e-01   4.1788999999999996e+00   4.1420000000000001e-01   5.1000000000000001e-01   1.3710000000000000e-01
   1.0139000000000000e+00   4.3969999999999998e-01   3.9460999999999999e+00  -2.1959999999999999e-01  -4.3769999999999998e-01   6.5799999999999997e-02  -1.0209999999999999e+00   4.8920000000000002e-01   5.4847999999999999e+00   4.7199999999999998e-01   5.8689999999999998e-01   1.3270000000000001e-01
   9.4779999999999998e-01   4.6170000000000000e-01   3.6029000000000000e+00  -2.1959999999999999e-01  -3.5210000000000002e-01   7.4499999999999997e-02  -1.0209999999999999e+00   3.5580000000000001e-01   4.6142000000000003e+00   5.2980000000000005e-01   5.1000000000000001e-01   1.5479999999999999e-01
   1.0139000000000000e+00   4.1770000000000002e-01   4.1176000000000004e+00  -2.5779999999999997e-01  -3.9010000000000000e-01   9.2100000000000001e-02  -1.0209999999999999e+00   4.0020000000000000e-01   5.1365999999999996e+00   4.2380000000000001e-01   5.4849999999999999e-01   1.6370000000000001e-01
   9.6989999999999998e-01   3.0780000000000002e-01   3.3456000000000001e+00  -2.3870000000000000e-01  -3.4260000000000002e-01   3.9500000000000000e-02  -1.0875999999999999e+00   5.3369999999999995e-01   5.1365999999999996e+00   4.7199999999999998e-01   6.2539999999999996e-01   1.5040000000000001e-01
   1.0139000000000000e+00   3.0780000000000002e-01   4.1176000000000004e+00  -1.8140000000000001e-01  -3.6159999999999998e-01   8.7700000000000000e-02  -1.1984999999999999e+00   4.6689999999999998e-01   4.7882999999999996e+00   4.9130000000000001e-01   5.5810000000000004e-01   1.2830000000000000e-01
   9.4779999999999998e-01   3.7369999999999998e-01   3.2597999999999998e+00  -2.8639999999999999e-01  -2.5690000000000002e-01   3.0700000000000002e-02  -1.1318999999999999e+00   4.2249999999999999e-01   4.9623999999999997e+00   4.7199999999999998e-01   6.2539999999999996e-01   1.6810000000000000e-01
