# Supplementary material for: Footwear and Foam Surface Alter Gait Initiation of Typical Subjects
Source: PLoS One. 2015 Aug 13;10(8):e0135821. doi: 10.1371/journal.pone.0135821 (PMC4536224; doi:10.1371/journal.pone.0135821)
Supplement: S1 Dataset — (ZIP) [file pone.0135821.s001.zip › 25_shod_av1_01.txt]

   2.4797400000000000e+01  -1.0112000000000001e+00   3.9580640000000000e+02  -3.6758000000000002e+00   5.1594900000000003e+01  -2.5215000000000001e+00  -2.7543900000000001e+01  -2.0901999999999998e+00   3.8045299999999997e+02  -2.3696999999999999e+00  -2.6470199999999998e+01   3.0167999999999999e+00
   2.4422699999999999e+01  -7.4739999999999995e-01   3.9065940000000001e+02  -3.6661999999999999e+00   5.0814599999999999e+01  -2.5609999999999999e+00  -2.7122199999999999e+01  -3.0684999999999998e+00   3.8054010000000000e+02  -2.5430999999999999e+00  -2.6749300000000002e+01   2.9903000000000000e+00
   2.4885600000000000e+01   1.7590000000000000e-01   3.8250990000000002e+02  -3.3224999999999998e+00   4.9710700000000003e+01  -2.6179999999999999e+00  -2.7610499999999998e+01  -2.7572000000000001e+00   3.8323899999999998e+02  -2.6972000000000000e+00  -2.6797400000000000e+01   2.9416000000000002e+00
   2.5679099999999998e+01   3.2979999999999998e-01   3.7367419999999998e+02  -3.2461000000000002e+00   4.8397500000000001e+01  -2.5390000000000001e+00  -2.7743700000000000e+01  -2.5125999999999999e+00   3.8602490000000000e+02  -2.8706000000000000e+00  -2.7105300000000000e+01   2.9018000000000002e+00
   2.5414600000000000e+01   3.5170000000000001e-01   3.6380900000000003e+02  -3.2366000000000001e+00   4.7093899999999998e+01  -2.4557000000000002e+00  -2.8120999999999999e+01  -3.3797999999999999e+00   3.9055200000000002e+02  -3.2559000000000000e+00  -2.7374700000000001e+01   2.8399000000000001e+00
   2.5216200000000001e+01   3.0780000000000002e-01   3.5076990000000001e+02  -3.1316000000000002e+00   4.5352499999999999e+01  -2.4075000000000002e+00  -2.8720300000000002e+01  -2.8462000000000001e+00   3.9673329999999999e+02  -3.6507999999999998e+00  -2.7855799999999999e+01   2.6320000000000001e+00
   2.4510800000000000e+01  -1.0990000000000000e-01   3.3876020000000000e+02  -3.2461000000000002e+00   4.3706200000000003e+01  -2.3679999999999999e+00  -3.0717800000000000e+01  -2.7349999999999999e+00   4.0361110000000002e+02  -4.0553999999999997e+00  -2.8375399999999999e+01   2.4241000000000001e+00
   2.3695300000000000e+01  -1.1651000000000000e+00   3.2640730000000002e+02  -3.6185000000000000e+00   4.2079000000000001e+01  -2.1575000000000002e+00  -3.2404600000000002e+01  -3.1352000000000002e+00   4.1031470000000002e+02  -4.7971000000000004e+00  -2.8741000000000000e+01   2.2250000000000001e+00
   2.2306600000000000e+01  -1.5828000000000000e+00   3.1302499999999998e+02  -3.9813000000000001e+00   4.0508899999999997e+01  -1.9953000000000001e+00  -3.3736300000000000e+01  -2.7572000000000001e+00   4.1632180000000000e+02  -5.5003000000000002e+00  -2.9106700000000000e+01   2.0834999999999999e+00
   2.0477100000000000e+01  -2.5061000000000000e+00   3.0118689999999998e+02  -4.3059000000000003e+00   3.9119599999999998e+01  -1.8462000000000001e+00  -3.5134599999999999e+01  -3.4243000000000001e+00   4.2163249999999999e+02  -6.5792000000000002e+00  -2.9558900000000001e+01   1.7870999999999999e+00
   1.8669699999999999e+01  -2.4182000000000001e+00   2.9106439999999998e+02  -4.6210000000000004e+00   3.8091900000000003e+01  -1.7979000000000001e+00  -3.6710400000000000e+01  -5.4922000000000004e+00   4.2911970000000002e+02  -7.9855999999999998e+00  -2.9982299999999999e+01   1.5084000000000000e+00
   1.7589600000000001e+01  -1.4509000000000001e+00   2.8248599999999999e+02  -4.9169000000000000e+00   3.7197400000000002e+01  -1.7497000000000000e+00  -3.8308500000000002e+01  -7.3822000000000001e+00   4.3843509999999998e+02  -9.6809999999999992e+00  -3.0742400000000000e+01   1.2164999999999999e+00
   1.6465499999999999e+01  -3.9570000000000000e-01   2.7596640000000002e+02  -4.9359999999999999e+00   3.6455199999999998e+01  -1.7979000000000001e+00  -4.0372599999999998e+01  -1.0473000000000001e+01   4.4862119999999999e+02  -1.2060300000000000e+01  -3.1435199999999998e+01   7.4309999999999998e-01
   1.6245100000000001e+01   9.6730000000000005e-01   2.6953269999999998e+02  -5.0506000000000002e+00   3.5684399999999997e+01  -1.8286000000000000e+00  -4.1970599999999997e+01  -1.3697200000000000e+01   4.6063549999999998e+02  -1.4391400000000001e+01  -3.2406999999999996e+01   3.8040000000000002e-01
   1.6002600000000001e+01   1.6488000000000000e+00   2.6258420000000001e+02  -5.1843000000000004e+00   3.4713799999999999e+01  -1.7936000000000001e+00  -4.3635300000000001e+01  -1.7499500000000001e+01   4.7378160000000003e+02  -1.6789999999999999e+01  -3.3398099999999999e+01  -1.5920000000000001e-01
   1.5804200000000000e+01   1.8027000000000000e+00   2.5391999999999999e+02  -5.5374999999999996e+00   3.3695599999999999e+01  -1.6971000000000001e+00  -4.6098900000000000e+01  -2.0545700000000000e+01   4.8579590000000002e+02  -1.8889900000000001e+01  -3.4167900000000003e+01  -6.2370000000000003e-01
   1.5297200000000000e+01   2.0005000000000002e+00   2.4611369999999999e+02  -5.7476000000000003e+00   3.2610799999999998e+01  -1.5480000000000000e+00  -4.7874499999999998e+01  -2.2213400000000000e+01   4.9676549999999997e+02  -2.0517800000000001e+01  -3.4937600000000003e+01  -1.0439000000000001e+00
   1.4878399999999999e+01   1.4509000000000001e+00   2.3839310000000000e+02  -5.9767000000000001e+00   3.1668700000000001e+01  -1.4164000000000001e+00  -4.9894199999999998e+01  -2.3658700000000000e+01   5.0581970000000001e+02  -2.1981999999999999e+01  -3.5457200000000000e+01  -1.3314999999999999e+00
   1.4680099999999999e+01   4.6170000000000000e-01   2.3213090000000000e+02  -6.5590999999999999e+00   3.0764700000000001e+01  -1.2191000000000001e+00  -5.1336900000000000e+01  -2.4325800000000001e+01   5.1348099999999999e+02  -2.3060900000000000e+01  -3.6101900000000001e+01  -1.5703000000000000e+00
   1.3511799999999999e+01  -7.6939999999999997e-01   2.2501089999999999e+02  -7.0077999999999996e+00   2.9984400000000001e+01  -1.0700000000000001e+00  -5.2557600000000001e+01  -2.4992899999999999e+01   5.2122940000000006e+02  -2.4187899999999999e+01  -3.6582999999999998e+01  -1.7649999999999999e+00
   1.2960800000000001e+01  -1.6708000000000001e+00   2.2123640000000000e+02  -7.3802000000000003e+00   2.9499099999999999e+01  -9.5160000000000000e-01  -5.3689599999999999e+01  -2.6282499999999999e+01   5.3098009999999999e+02  -2.5334199999999999e+01  -3.7179600000000001e+01  -2.0834999999999999e+00
   1.2277500000000000e+01  -2.3961999999999999e+00   2.1746190000000001e+02  -7.8003000000000000e+00   2.9194600000000001e+01  -7.5860000000000005e-01  -5.4999099999999999e+01  -2.8016900000000000e+01   5.3907669999999996e+02  -2.6808100000000000e+01  -3.7622199999999999e+01  -2.4594999999999998e+00
   1.2233400000000000e+01  -2.1324000000000001e+00   2.1531729999999999e+02  -8.0103000000000009e+00   2.9061399999999999e+01  -7.0160000000000000e-01  -5.6419499999999999e+01  -3.0262699999999999e+01   5.4508389999999997e+02  -2.8416699999999999e+01  -3.8218699999999998e+01  -2.7734999999999999e+00
   1.1880699999999999e+01  -2.1324000000000001e+00   2.1463100000000000e+02  -8.1821999999999999e+00   2.8737800000000000e+01  -6.5339999999999998e-01  -5.7573700000000002e+01  -3.2308399999999999e+01   5.5178750000000002e+02  -2.9842400000000001e+01  -3.8632500000000000e+01  -3.1318000000000001e+00
   1.2431800000000001e+01  -2.0884000000000000e+00   2.1454519999999999e+02  -8.4304000000000006e+00   2.8832999999999998e+01  -6.0080000000000000e-01  -5.8528100000000002e+01  -3.2375100000000003e+01   5.5666290000000004e+02  -3.0709299999999999e+01  -3.8978900000000003e+01  -3.3795000000000002e+00
   1.2586100000000000e+01  -1.9564999999999999e+00   2.1471680000000001e+02  -8.4304000000000006e+00   2.8814000000000000e+01  -6.0950000000000004e-01  -6.0148299999999999e+01  -3.4176200000000001e+01   5.5988409999999999e+02  -3.1470300000000002e+01  -3.9123199999999997e+01  -3.4680000000000000e+00
   1.3071000000000000e+01  -2.0665000000000000e+00   2.1677560000000000e+02  -8.6976999999999993e+00   2.9194600000000001e+01  -4.6920000000000001e-01  -6.0991700000000002e+01  -3.3820399999999999e+01   5.6162530000000004e+02  -3.2009799999999998e+01  -3.9180900000000001e+01  -3.6051000000000002e+00
   1.3225300000000001e+01  -2.8578999999999999e+00   2.2235159999999999e+02  -9.3469999999999995e+00   2.9794100000000000e+01  -2.7629999999999999e-01  -6.1324599999999997e+01  -3.4309600000000003e+01   5.6362770000000000e+02  -3.2452900000000000e+01  -3.9305999999999997e+01  -3.7688000000000001e+00
   1.3467700000000001e+01  -3.9131000000000000e+00   2.2964320000000001e+02  -9.8242999999999991e+00   3.0831299999999999e+01  -1.1840000000000001e-01  -6.2434399999999997e+01  -3.5021200000000000e+01   5.6432420000000002e+02  -3.2693700000000000e+01  -3.9296399999999998e+01  -3.8660999999999999e+00
   1.4283300000000001e+01  -4.8583999999999996e+00   2.3907939999999999e+02  -1.0425800000000001e+01   3.1982700000000001e+01   7.0199999999999999e-02  -6.2589700000000001e+01  -3.4554200000000002e+01   5.6467240000000004e+02  -3.2655200000000001e+01  -3.9248300000000000e+01  -3.8837999999999999e+00
   1.5186999999999999e+01  -5.7596999999999996e+00   2.4774359999999999e+02  -1.0989100000000001e+01   3.3105600000000003e+01   4.1220000000000001e-01  -6.3499699999999997e+01  -3.4776600000000002e+01   5.6284420000000000e+02  -3.2472099999999998e+01  -3.8988500000000002e+01  -3.9102999999999999e+00
   1.5914400000000001e+01  -7.1886000000000001e+00   2.5503520000000000e+02  -1.1743399999999999e+01   3.4256999999999998e+01   6.2270000000000003e-01  -6.3344400000000000e+01  -3.3664800000000000e+01   5.5831700000000001e+02  -3.1874900000000000e+01  -3.8699800000000003e+01  -3.8395999999999999e+00
   1.7347200000000001e+01  -8.2878000000000007e+00   2.6507190000000003e+02  -1.2516700000000000e+01   3.5313299999999998e+01   8.9900000000000002e-01  -6.3388700000000000e+01  -3.3753700000000002e+01   5.5344169999999997e+02  -3.1219899999999999e+01  -3.8209099999999999e+01  -3.7378000000000000e+00
   1.8912099999999999e+01  -9.7606999999999999e+00   2.7416500000000002e+02  -1.3223200000000000e+01   3.6407600000000002e+01   1.2542000000000000e+00  -6.2567500000000003e+01  -3.3486899999999999e+01   5.4691210000000001e+02  -3.0622599999999998e+01  -3.7843499999999999e+01  -3.5830000000000002e+00
   2.1336800000000000e+01  -1.1211600000000001e+01   2.8626049999999998e+02  -1.4216200000000001e+01   3.7796900000000001e+01   1.5524000000000000e+00  -6.2101399999999998e+01  -3.3686999999999998e+01   5.3898969999999997e+02  -2.9784600000000001e+01  -3.7237299999999998e+01  -3.5609000000000002e+00
   2.3144200000000001e+01  -1.2838400000000000e+01   3.0144420000000002e+02  -1.5199500000000000e+01   3.9661999999999999e+01   1.9864999999999999e+00  -6.1169300000000000e+01  -3.4109499999999997e+01   5.3132839999999999e+02  -2.9081399999999999e+01  -3.6582999999999998e+01  -3.5167000000000002e+00
   2.4951699999999999e+01  -1.4838900000000001e+01   3.1885829999999999e+02  -1.6192499999999999e+01   4.1945799999999998e+01   2.4293999999999998e+00  -6.1013900000000000e+01  -3.4820999999999998e+01   5.2227409999999998e+02  -2.8281900000000000e+01  -3.5784399999999998e+01  -3.4369999999999998e+00
   2.6031800000000000e+01  -1.7740800000000000e+01   3.3996109999999999e+02  -1.7614999999999998e+01   4.4629300000000001e+01   3.0697000000000001e+00  -6.0481200000000001e+01  -3.4820999999999998e+01   5.1217510000000004e+02  -2.7202999999999999e+01  -3.4822200000000002e+01  -3.3795000000000002e+00
   2.7530600000000000e+01  -2.1543900000000001e+01   3.6552470000000000e+02  -1.9228600000000000e+01   4.7921799999999998e+01   3.8546000000000000e+00  -6.1013900000000000e+01  -3.4998899999999999e+01   5.0016079999999999e+02  -2.6152999999999999e+01  -3.3686799999999998e+01  -3.3043000000000000e+00
   3.0087499999999999e+01  -2.5808700000000002e+01   3.9563479999999998e+02  -2.1119000000000000e+01   5.1718600000000002e+01   4.6921999999999997e+00  -6.1946100000000001e+01  -3.4509700000000002e+01   4.8736300000000000e+02  -2.4342099999999999e+01  -3.2204999999999998e+01  -3.2513000000000001e+00
   3.3460000000000001e+01  -2.9985600000000002e+01   4.2840420000000000e+02  -2.3057099999999998e+01   5.5819899999999997e+01   5.5517000000000003e+00  -6.2279000000000003e+01  -3.3864899999999999e+01   4.7143099999999998e+02  -2.2540700000000001e+01  -3.0607700000000001e+01  -3.1362000000000001e+00
   3.7493699999999997e+01  -3.5217700000000001e+01   4.6417610000000002e+02  -2.5272099999999998e+01   6.0330399999999997e+01   6.5033000000000003e+00  -6.2301200000000001e+01  -3.3686999999999998e+01   4.5462830000000002e+02  -2.0392600000000002e+01  -2.9020099999999999e+01  -3.0920000000000001e+00
   4.1417200000000001e+01  -3.9790300000000002e+01   5.0114890000000003e+02  -2.7525300000000001e+01   6.4850399999999993e+01   7.5163000000000002e+00  -6.1502200000000002e+01  -3.3486899999999999e+01   4.3416919999999999e+02  -1.7984400000000001e+01  -2.6951300000000000e+01  -3.0301000000000000e+00
   4.5450899999999997e+01  -4.4956400000000002e+01   5.3966579999999999e+02  -3.0017199999999999e+01   6.9598799999999997e+01   8.5292999999999992e+00  -6.0103900000000003e+01  -3.2842100000000002e+01   4.0787700000000001e+02  -1.5451000000000001e+01  -2.4709399999999999e+01  -2.8708000000000000e+00
   4.8602899999999998e+01  -5.0056600000000003e+01   5.7981259999999997e+02  -3.2633200000000002e+01   7.4908699999999996e+01   9.5028000000000006e+00  -5.7507100000000001e+01  -3.1374500000000001e+01   3.7723180000000002e+02  -1.2291399999999999e+01  -2.2034500000000001e+01  -2.6187000000000000e+00
   5.1600600000000000e+01  -5.5398600000000002e+01   6.2673630000000003e+02  -3.5249200000000002e+01   8.0827500000000001e+01   1.0542100000000000e+01  -5.4044699999999999e+01  -2.8550599999999999e+01   3.3962180000000001e+02  -8.8236000000000008e+00  -1.8926600000000001e+01  -2.1364999999999998e+00
   5.3804800000000000e+01  -6.1597999999999999e+01   6.7503260000000000e+02  -3.8170699999999997e+01   8.7003299999999996e+01   1.1726100000000001e+01  -5.0315899999999999e+01  -2.5726700000000001e+01   3.0035770000000002e+02  -5.3269000000000002e+00  -1.5895600000000000e+01  -1.5791999999999999e+00
   5.5347799999999999e+01  -6.7797399999999996e+01   7.2024069999999995e+02  -4.0796300000000002e+01   9.3074399999999997e+01   1.2791700000000001e+01  -4.5610599999999998e+01  -2.1524100000000001e+01   2.5943939999999998e+02  -1.7242999999999999e+00  -1.2787699999999999e+01  -9.3779999999999997e-01
   5.5722499999999997e+01  -7.3952799999999996e+01   7.5892909999999995e+02  -4.3135399999999997e+01   9.8127300000000005e+01   1.3791499999999999e+01  -3.9728900000000003e+01  -1.6409900000000000e+01   2.2034940000000000e+02   1.6665000000000001e+00  -1.0064700000000000e+01  -1.5040000000000001e-01
   5.6031100000000002e+01  -7.8811199999999999e+01   7.9101229999999998e+02  -4.4920800000000000e+01   1.0234280000000000e+02   1.4580900000000000e+01  -3.4046999999999997e+01  -1.2185100000000000e+01   1.8247819999999999e+02   4.1516999999999999e+00  -7.7842000000000002e+00   4.1580000000000000e-01
   5.6515999999999998e+01  -8.1800899999999999e+01   8.1245820000000003e+02  -4.5856400000000001e+01   1.0501680000000000e+02   1.5041300000000000e+01  -2.6523000000000000e+01  -9.5612999999999992e+00   1.5035300000000001e+02   5.3944000000000001e+00  -6.1196000000000002e+00   8.2279999999999998e-01
   5.6912799999999997e+01  -8.3383799999999994e+01   8.2386749999999995e+02  -4.6104599999999998e+01   1.0646320000000000e+02   1.5286899999999999e+01  -2.0241800000000001e+01  -9.5836000000000006e+00   1.2249370000000000e+02   5.4233000000000002e+00  -4.8494999999999999e+00   6.7679999999999996e-01
   5.7023000000000003e+01  -8.5032499999999999e+01   8.2772770000000003e+02  -4.5722700000000003e+01   1.0691990000000000e+02   1.5330700000000000e+01  -1.3649900000000001e+01  -6.9820000000000002e+00   9.4373300000000000e+01   5.1824000000000003e+00  -3.7622000000000000e+00   9.6870000000000001e-01
   5.6626199999999997e+01  -8.5626099999999994e+01   8.2815670000000000e+02  -4.5035299999999999e+01   1.0666300000000000e+02   1.5286899999999999e+01  -8.5893999999999995e+00  -2.2679999999999998e+00   6.8690500000000000e+01   4.9223999999999997e+00  -2.7808000000000002e+00   1.0792999999999999e+00
   5.5942900000000002e+01  -8.6043800000000005e+01   8.2541160000000002e+02  -4.4137900000000002e+01   1.0608250000000000e+02   1.5150900000000000e+01  -3.5512000000000001e+00  -1.2674000000000001e+00   4.7883099999999999e+01   3.9013000000000000e+00  -1.9918000000000000e+00   8.2279999999999998e-01
   5.5303699999999999e+01  -8.6329599999999999e+01   8.2086500000000001e+02  -4.3144900000000000e+01   1.0541640000000000e+02   1.4975500000000000e+01  -3.4401999999999999e+00   1.2230000000000001e+00   3.1777000000000001e+01   2.9283999999999999e+00  -9.7180000000000000e-01   7.8300000000000003e-01
   5.4929000000000002e+01  -8.6615300000000005e+01   8.1194349999999997e+02  -4.1960999999999999e+01   1.0397950000000000e+02   1.4782600000000000e+01  -2.4857999999999998e+00   5.5144000000000002e+00   2.1939200000000000e+01   2.4660000000000002e+00  -3.3679999999999999e-01   8.1389999999999996e-01
   5.4686500000000002e+01  -8.6725300000000004e+01   7.9933330000000001e+02  -4.0576700000000002e+01   1.0191459999999999e+02   1.4624700000000001e+01  -3.1069999999999998e-01   1.0450799999999999e+01   1.5148500000000000e+01   2.0903000000000000e+00  -2.5019999999999998e-01   6.7679999999999996e-01
   5.4025300000000001e+01  -8.5670000000000002e+01   7.8294860000000006e+02  -3.8838999999999999e+01   9.9745000000000005e+01   1.4181800000000001e+01   2.1972999999999998e+00   2.4459000000000000e+00   4.5270999999999999e+00   7.8990000000000005e-01   5.7700000000000001e-02   1.8579999999999999e-01
   5.3496299999999998e+01  -8.3867400000000004e+01   7.6742169999999999e+02  -3.6910400000000003e+01   9.7280400000000000e+01   1.3721399999999999e+01  -2.2200000000000001e-02  -7.1150000000000002e-01   3.1341999999999999e+00   9.6299999999999997e-02   4.7149999999999997e-01   2.0349999999999999e-01
   5.2372100000000003e+01  -8.2042800000000000e+01   7.5172329999999999e+02  -3.4810000000000002e+01   9.5167900000000003e+01   1.3182000000000000e+01   1.0653999999999999e+00   1.3339999999999999e-01   1.5670999999999999e+00   3.5639999999999999e-01   3.1750000000000000e-01   1.5920000000000001e-01
   5.0895299999999999e+01  -8.1207400000000007e+01   7.3911310000000003e+02  -3.3034199999999998e+01   9.3255200000000002e+01   1.2800500000000000e+01   1.8644000000000001e+00   1.5343000000000000e+00   2.3506000000000000e+00   4.4309999999999999e-01   3.8490000000000002e-01   1.5920000000000001e-01
   4.9418500000000002e+01  -8.0657799999999995e+01   7.2950530000000003e+02  -3.1573399999999999e+01   9.1980099999999993e+01   1.2462800000000000e+01   1.1096999999999999e+00  -1.1119999999999999e-01   1.0447000000000000e+00   3.3710000000000001e-01   2.3089999999999999e-01   1.2390000000000000e-01
   4.7346499999999999e+01  -8.0591800000000006e+01   7.2229949999999997e+02  -3.0103100000000001e+01   9.1218800000000002e+01   1.2090100000000000e+01   1.0431999999999999e+00   3.7800000000000000e-01   2.6989000000000001e+00   2.7939999999999998e-01   3.3679999999999999e-01   2.1229999999999999e-01
   4.5098199999999999e+01  -8.0877600000000001e+01   7.1989750000000004e+02  -2.8833300000000001e+01   9.1047499999999999e+01   1.1730499999999999e+01   1.2650999999999999e+00   7.1150000000000002e-01   2.3506000000000000e+00   3.7569999999999998e-01   2.4060000000000001e-01   2.3890000000000000e-01
   4.3180500000000002e+01  -8.1405199999999994e+01   7.1878229999999996e+02  -2.7382100000000001e+01   9.1133200000000002e+01   1.1427899999999999e+01   9.1000000000000003e-01   2.8910000000000002e-01   2.3506000000000000e+00   3.4680000000000000e-01   3.8490000000000002e-01   1.5920000000000001e-01
   4.1747799999999998e+01  -8.0987499999999997e+01   7.2204210000000000e+02  -2.5864000000000001e+01   9.1456699999999998e+01   1.1081500000000000e+01   8.4340000000000004e-01   5.3369999999999995e-01   2.2635999999999998e+00   3.4680000000000000e-01   3.4639999999999999e-01   1.5040000000000001e-01
   4.0954300000000003e+01  -8.1295299999999997e+01   7.2272839999999997e+02  -2.4241000000000000e+01   9.1361500000000007e+01   1.0857799999999999e+01   9.9880000000000002e-01   4.6689999999999998e-01   2.6989000000000001e+00   3.7569999999999998e-01   2.3089999999999999e-01   2.0790000000000000e-01
   4.1020400000000002e+01  -8.2328500000000005e+01   7.2264260000000002e+02  -2.2684699999999999e+01   9.1047499999999999e+01   1.0822699999999999e+01   1.0209999999999999e+00   6.2260000000000004e-01   3.1341999999999999e+00   2.7939999999999998e-01   2.6939999999999997e-01   1.7690000000000000e-01
   4.1174700000000001e+01  -8.2790199999999999e+01   7.2530190000000005e+02  -2.1309899999999999e+01   9.0999899999999997e+01   1.0686800000000000e+01   8.2120000000000004e-01   3.1130000000000002e-01   1.5670999999999999e+00   4.3350000000000000e-01   3.1750000000000000e-01   1.7690000000000000e-01
   4.2188600000000001e+01  -8.3251800000000003e+01   7.2787540000000001e+02  -1.9782299999999999e+01   9.1228300000000004e+01   1.0467499999999999e+01   9.1000000000000003e-01   5.5589999999999995e-01   2.6118000000000001e+00   4.8159999999999997e-01   3.2710000000000000e-01   1.9460000000000000e-01
   4.3401000000000003e+01  -8.3889399999999995e+01   7.3362289999999996e+02  -1.8264299999999999e+01   9.1380600000000001e+01   1.0305300000000001e+01   1.0653999999999999e+00   5.3369999999999995e-01   2.1764999999999999e+00   4.5269999999999999e-01   2.0210000000000000e-01   1.9460000000000000e-01
   4.4481000000000002e+01  -8.4988600000000005e+01   7.3954200000000003e+02  -1.6603000000000002e+01   9.1694599999999994e+01   1.0243900000000000e+01   1.0431999999999999e+00   6.0040000000000004e-01   2.3506000000000000e+00   4.0460000000000002e-01   3.3679999999999999e-01   1.5479999999999999e-01
   4.5318600000000004e+01  -8.5406199999999998e+01   7.4211550000000000e+02  -1.4655300000000000e+01   9.1875399999999999e+01   1.0090400000000001e+01   9.7660000000000002e-01   6.0040000000000004e-01   2.7858999999999998e+00   3.0819999999999997e-01   3.4639999999999999e-01   1.5920000000000001e-01
   4.6575000000000003e+01  -8.5933800000000005e+01   7.4494640000000004e+02  -1.2621700000000001e+01   9.2046700000000001e+01   9.8491999999999997e+00   1.0875999999999999e+00   5.1139999999999997e-01   1.9153000000000000e+00   4.0460000000000002e-01   2.1170000000000000e-01   1.9020000000000001e-01
   4.6729300000000002e+01  -8.5670000000000002e+01   7.4769150000000002e+02  -1.0282600000000000e+01   9.2303600000000003e+01   9.5861000000000001e+00   9.3220000000000003e-01   5.3369999999999995e-01   2.6118000000000001e+00   4.0460000000000002e-01   2.7900000000000003e-01   1.9020000000000001e-01
   4.7258299999999998e+01  -8.5933800000000005e+01   7.5138019999999995e+02  -8.1343999999999994e+00   9.2446299999999994e+01   9.3317999999999994e+00   1.1318999999999999e+00   6.0040000000000004e-01   2.0893999999999999e+00   3.9489999999999997e-01   3.3679999999999999e-01   2.0349999999999999e-01
   4.7346499999999999e+01  -8.6373500000000007e+01   7.5309590000000003e+02  -5.6520999999999999e+00   9.2589100000000002e+01   9.0730000000000004e+00   9.5440000000000003e-01   3.7800000000000000e-01   1.8283000000000000e+00   3.9489999999999997e-01   2.2130000000000000e-01   1.7690000000000000e-01
   4.7610999999999997e+01  -8.6109700000000004e+01   7.5472569999999996e+02  -2.9310999999999998e+00   9.2513000000000005e+01   8.7573000000000008e+00   8.8780000000000003e-01   4.4469999999999998e-01   2.4377000000000000e+00   4.1420000000000001e-01   1.9239999999999999e-01   1.6810000000000000e-01
   4.8007800000000003e+01  -8.5691999999999993e+01   7.5429679999999996e+02  -1.6230000000000000e-01   9.2103800000000007e+01   8.3757999999999999e+00   9.1000000000000003e-01   8.2269999999999999e-01   2.1764999999999999e+00   3.8529999999999998e-01   3.0790000000000001e-01   1.9020000000000001e-01
   4.8316400000000002e+01  -8.5472200000000001e+01   7.5309590000000003e+02   3.0647000000000002e+00   9.1837299999999999e+01   7.9504000000000001e+00   1.1318999999999999e+00   5.5589999999999995e-01   3.0470999999999999e+00   3.0819999999999997e-01   3.0790000000000001e-01   1.9910000000000000e-01
   4.9726999999999997e+01  -8.4548900000000003e+01   7.5343899999999996e+02   6.5590999999999999e+00   9.1589900000000000e+01   7.4855999999999998e+00   9.9880000000000002e-01   6.6710000000000003e-01   2.7858999999999998e+00   3.8529999999999998e-01   2.7900000000000003e-01   2.1679999999999999e-01
   4.9550699999999999e+01  -8.4570899999999995e+01   7.5361059999999998e+02   9.9771000000000001e+00   9.1399600000000007e+01   6.9329999999999998e+00   8.6560000000000004e-01   6.2260000000000004e-01   2.4377000000000000e+00   4.0460000000000002e-01   2.6939999999999997e-01   1.6370000000000001e-01
   4.9065800000000003e+01  -8.4021299999999997e+01   7.5687030000000004e+02   1.3547800000000001e+01   9.1742199999999997e+01   6.5865999999999998e+00   7.9900000000000004e-01   4.4469999999999998e-01   2.8730000000000002e+00   2.1190000000000001e-01   2.2130000000000000e-01   1.8579999999999999e-01
   4.9815199999999997e+01  -8.4702799999999996e+01   7.6107370000000003e+02   1.7242699999999999e+01   9.2056200000000004e+01   6.3586000000000000e+00   1.0209999999999999e+00   4.0020000000000000e-01   2.5247000000000002e+00   3.8529999999999998e-01   2.6939999999999997e-01   1.4599999999999999e-01
   5.0630800000000001e+01  -8.5670000000000002e+01   7.6347569999999996e+02   2.1204899999999999e+01   9.1960999999999999e+01   6.2182000000000004e+00   9.1000000000000003e-01   6.2260000000000004e-01   2.2635999999999998e+00   4.4309999999999999e-01   3.3679999999999999e-01   1.9910000000000000e-01
   5.2283900000000003e+01  -8.7120999999999995e+01   7.6493399999999997e+02   2.5109800000000000e+01   9.1599400000000003e+01   6.1524999999999999e+00   7.9900000000000004e-01   7.7820000000000000e-01   2.6118000000000001e+00   4.0460000000000002e-01   2.3089999999999999e-01   2.1679999999999999e-01
   5.3782800000000002e+01  -8.8967600000000004e+01   7.6570609999999999e+02   2.9129300000000001e+01   9.1180700000000002e+01   6.1962999999999999e+00   1.0653999999999999e+00   5.3369999999999995e-01   2.1764999999999999e+00   4.0460000000000002e-01   2.9830000000000001e-01   1.8140000000000001e-01
   5.5524099999999997e+01  -9.1122000000000000e+01   7.6690700000000004e+02   3.3129700000000000e+01   9.0619299999999996e+01   6.2446000000000002e+00   1.0209999999999999e+00   4.8920000000000002e-01   1.8283000000000000e+00   4.0460000000000002e-01   1.6360000000000000e-01   2.3440000000000000e-01
   5.6934800000000003e+01  -9.3210400000000007e+01   7.6785069999999996e+02   3.6948599999999999e+01   9.0210099999999997e+01   6.2839999999999998e+00   1.1984999999999999e+00   6.0040000000000004e-01   2.8730000000000002e+00   3.8529999999999998e-01   2.3089999999999999e-01   2.0349999999999999e-01
   5.8257399999999997e+01  -9.5057000000000002e+01   7.7248299999999995e+02   4.0748500000000000e+01   9.0114999999999995e+01   6.4682000000000004e+00   9.3220000000000003e-01   6.4480000000000004e-01   2.7858999999999998e+00   4.5269999999999999e-01   2.7900000000000003e-01   1.8140000000000001e-01
   5.8940700000000000e+01  -9.6837699999999998e+01   7.7591430000000003e+02   4.4452900000000000e+01   9.0019800000000004e+01   6.6304999999999996e+00   1.0431999999999999e+00   3.7800000000000000e-01   2.1764999999999999e+00   3.9489999999999997e-01   3.4639999999999999e-01   1.5920000000000001e-01
   5.8301400000000001e+01  -9.9695599999999999e+01   7.7745839999999998e+02   4.7298099999999998e+01   9.0219600000000000e+01   6.7796000000000003e+00   9.9880000000000002e-01   5.7809999999999995e-01   1.9153000000000000e+00   4.0460000000000002e-01   3.4639999999999999e-01   1.5920000000000001e-01
   5.8720199999999998e+01  -1.0053090000000000e+02   7.7720110000000000e+02   5.0133699999999997e+01   8.9896100000000004e+01   6.8803999999999998e+00   8.4340000000000004e-01   5.1139999999999997e-01   2.7858999999999998e+00   3.7569999999999998e-01   2.6939999999999997e-01   2.0349999999999999e-01
   5.5678400000000003e+01  -1.0270730000000000e+02   7.7213990000000001e+02   5.2090899999999998e+01   8.9610600000000005e+01   7.0690000000000000e+00   8.8780000000000003e-01   4.8920000000000002e-01   1.8283000000000000e+00   4.1420000000000001e-01   2.3089999999999999e-01   2.0349999999999999e-01
   5.3562399999999997e+01  -1.0420220000000000e+02   7.6527710000000002e+02   5.3666200000000003e+01   8.9096800000000002e+01   7.1698000000000004e+00   8.4340000000000004e-01   6.0040000000000004e-01   2.1764999999999999e+00   2.7939999999999998e-01   2.7900000000000003e-01   1.9910000000000000e-01
   4.9925400000000003e+01  -1.0721400000000000e+02   7.5292430000000002e+02   5.4611400000000003e+01   8.7983400000000003e+01   7.3846999999999996e+00   1.1540999999999999e+00   4.2249999999999999e-01   2.7858999999999998e+00   3.5639999999999999e-01   3.0790000000000001e-01   1.7690000000000000e-01
   4.7412599999999998e+01  -1.0958820000000000e+02   7.3688270000000000e+02   5.5270200000000003e+01   8.6422799999999995e+01   7.6872999999999996e+00   9.7660000000000002e-01   7.5600000000000001e-01   2.4377000000000000e+00   3.6599999999999999e-01   2.4060000000000001e-01   1.9910000000000000e-01
   4.3863799999999998e+01  -1.1163270000000000e+02   7.1886810000000003e+02   5.5499299999999998e+01   8.4510099999999994e+01   7.9547999999999996e+00   1.1318999999999999e+00   4.6689999999999998e-01   1.8283000000000000e+00   3.7569999999999998e-01   2.7900000000000003e-01   1.9020000000000001e-01
   4.1395099999999999e+01  -1.1167659999999999e+02   6.9587810000000002e+02   5.5585299999999997e+01   8.2093100000000007e+01   8.1302000000000003e+00   9.3220000000000003e-01   5.1139999999999997e-01   2.4377000000000000e+00   3.6599999999999999e-01   1.6360000000000000e-01   1.9020000000000001e-01
   3.9433399999999999e+01  -1.1286369999999999e+02   6.7082920000000001e+02   5.5270200000000003e+01   7.9533400000000000e+01   8.4898000000000007e+00   7.9900000000000004e-01   6.4480000000000004e-01   2.0893999999999999e+00   3.5639999999999999e-01   2.2130000000000000e-01   1.7249999999999999e-01
   3.8088799999999999e+01  -1.1306160000000000e+02   6.4397889999999995e+02   5.4439599999999999e+01   7.6516800000000003e+01   8.7484999999999999e+00   8.4340000000000004e-01   5.5589999999999995e-01   2.5247000000000002e+00   3.6599999999999999e-01   3.3679999999999999e-01   2.2120000000000001e-01
   3.6391599999999997e+01  -1.1238010000000000e+02   6.1163840000000005e+02   5.2950200000000002e+01   7.2938900000000004e+01   9.0204000000000004e+00   1.0653999999999999e+00   5.1139999999999997e-01   1.5670999999999999e+00   4.0460000000000002e-01   3.6559999999999998e-01   1.6810000000000000e-01
   3.4319600000000001e+01  -1.1123699999999999e+02   5.7183470000000000e+02   5.0754199999999997e+01   6.8428399999999996e+01   9.2177000000000007e+00   8.2120000000000004e-01   5.3369999999999995e-01   2.2635999999999998e+00   4.0460000000000002e-01   3.5599999999999998e-01   1.8579999999999999e-01
   3.0660599999999999e+01  -1.0879680000000000e+02   5.2473940000000005e+02   4.7737200000000001e+01   6.3051900000000003e+01   9.2089999999999996e+00   8.6560000000000004e-01   5.1139999999999997e-01   2.6118000000000001e+00   3.5639999999999999e-01   2.9830000000000001e-01   2.3890000000000000e-01
   2.8324100000000001e+01  -1.0380650000000000e+02   4.6889420000000001e+02   4.3841900000000003e+01   5.6495500000000000e+01   8.9194999999999993e+00   9.1000000000000003e-01   6.0040000000000004e-01   1.8283000000000000e+00   3.8529999999999998e-01   3.2710000000000000e-01   1.9460000000000000e-01
   2.3673200000000001e+01  -9.6310100000000006e+01   4.0369850000000002e+02   3.8953600000000002e+01   4.8844799999999999e+01   8.2134999999999998e+00   1.0875999999999999e+00   5.5589999999999995e-01   2.6989000000000001e+00   3.3710000000000001e-01   2.8870000000000001e-01   1.7249999999999999e-01
   1.8184799999999999e+01  -8.2900099999999995e+01   3.3524299999999999e+02   3.4046199999999999e+01   4.0965699999999998e+01   7.0820999999999996e+00   8.2120000000000004e-01   6.0040000000000004e-01   1.4800000000000000e+00   3.4680000000000000e-01   3.6559999999999998e-01   2.0790000000000000e-01
   1.3048900000000000e+01  -6.5027500000000003e+01   2.6944690000000003e+02   2.9043299999999999e+01   3.3200800000000001e+01   5.4771000000000001e+00   9.5440000000000003e-01   5.3369999999999995e-01   2.9600000000000000e+00   3.8529999999999998e-01   2.5019999999999998e-01   1.5920000000000001e-01
   7.0534999999999997e+00  -5.1023899999999998e+01   2.0922669999999999e+02   2.3696800000000000e+01   2.6054400000000001e+01   4.4861000000000004e+00   9.3220000000000003e-01   5.5589999999999995e-01   2.6118000000000001e+00   3.8529999999999998e-01   3.3679999999999999e-01   1.9460000000000000e-01
   5.9073000000000002e+00  -3.2337899999999998e+01   1.5749900000000000e+02   1.9133099999999999e+01   1.9640699999999999e+01   2.3679999999999999e+00   8.8780000000000003e-01   8.8939999999999997e-01   2.0024000000000002e+00   3.5639999999999999e-01   1.7319999999999999e-01   1.5920000000000001e-01
   4.4305000000000003e+00  -2.3390499999999999e+01   1.0757290000000000e+02   1.3776999999999999e+01   1.3522000000000000e+01   1.3506000000000000e+00   9.1000000000000003e-01   6.2260000000000004e-01   2.0024000000000002e+00   3.9489999999999997e-01   3.0790000000000001e-01   2.2120000000000001e-01
   5.0697000000000001e+00  -7.6722999999999999e+00   6.8970200000000006e+01   9.9962000000000000e+00   8.2692999999999994e+00   1.4470000000000000e-01   8.4340000000000004e-01   7.3380000000000001e-01   2.3506000000000000e+00   3.4680000000000000e-01   2.9830000000000001e-01   1.6810000000000000e-01
   5.2460000000000004e+00   1.6488000000000000e+00   4.6494799999999998e+01   6.9504999999999999e+00   5.2812999999999999e+00  -1.4515000000000000e+00   8.6560000000000004e-01   6.0040000000000004e-01   2.7858999999999998e+00   4.0460000000000002e-01   2.5019999999999998e-01   2.1679999999999999e-01
   5.8190999999999997e+00   8.9253000000000000e+00   2.9252300000000002e+01   5.0506000000000002e+00   3.1593000000000000e+00  -2.1049000000000002e+00   7.3240000000000005e-01   6.6710000000000003e-01   2.0024000000000002e+00   3.5639999999999999e-01   3.0790000000000001e-01   2.4770000000000000e-01
   4.9814999999999996e+00   1.0750000000000000e+01   1.9558700000000002e+01   3.6852999999999998e+00   2.0840000000000001e+00  -2.0478999999999998e+00   1.0431999999999999e+00   5.5589999999999995e-01   2.6118000000000001e+00   3.8529999999999998e-01   3.3679999999999999e-01   1.9020000000000001e-01
   1.0360000000000000e+00   4.6604999999999999e+00   9.1789000000000005e+00   1.5180000000000000e+00   1.0371999999999999e+00  -1.0481000000000000e+00   1.0431999999999999e+00   4.8920000000000002e-01   1.5670999999999999e+00   4.5269999999999999e-01   3.1750000000000000e-01   2.3000000000000001e-01
  -1.1241000000000001e+00  -5.4959999999999998e-01   8.5780000000000001e-01  -3.2460000000000000e-01   9.4999999999999998e-03   6.1400000000000003e-02   8.4340000000000004e-01   7.7820000000000000e-01   2.3506000000000000e+00   3.5639999999999999e-01   3.7530000000000002e-01   1.9460000000000000e-01
  -6.6130000000000000e-01   1.5168999999999999e+00   2.0588000000000002e+00  -9.5500000000000002e-02   6.6600000000000006e-02  -1.7500000000000002e-02   1.0209999999999999e+00   6.4480000000000004e-01   2.0893999999999999e+00   4.1420000000000001e-01   3.3679999999999999e-01   2.0349999999999999e-01
  -1.2122999999999999e+00  -2.1980000000000000e-01   6.8630000000000002e-01  -2.5779999999999997e-01   1.3320000000000001e-01   7.4499999999999997e-02   1.2650999999999999e+00   6.6710000000000003e-01   2.8730000000000002e+00   4.0460000000000002e-01   2.5019999999999998e-01   2.0790000000000000e-01
  -1.1021000000000001e+00   5.2759999999999996e-01   1.2867999999999999e+00  -1.3370000000000001e-01   1.9000000000000000e-02   3.0700000000000002e-02   9.1000000000000003e-01   6.8930000000000002e-01   2.0024000000000002e+00   3.4680000000000000e-01   2.7900000000000003e-01   1.9460000000000000e-01
  -1.1681999999999999e+00   5.0560000000000005e-01   8.5800000000000001e-02  -2.0050000000000001e-01  -9.4999999999999998e-03   8.8000000000000005e-03   9.9880000000000002e-01   6.0040000000000004e-01   2.6989000000000001e+00   4.0460000000000002e-01   3.0790000000000001e-01   2.1229999999999999e-01
  -8.5960000000000003e-01   3.0780000000000002e-01   6.8630000000000002e-01  -1.5279999999999999e-01   9.5200000000000007e-02   3.0700000000000002e-02   9.9880000000000002e-01   8.0049999999999999e-01   1.6540999999999999e+00   3.4680000000000000e-01   3.1750000000000000e-01   2.0790000000000000e-01
  -1.2784000000000000e+00   8.3540000000000003e-01   6.0050000000000003e-01  -2.0999999999999999e-01   1.2370000000000000e-01   1.7500000000000002e-02   1.0209999999999999e+00   6.6710000000000003e-01   1.8283000000000000e+00   3.4680000000000000e-01   2.5019999999999998e-01   1.6810000000000000e-01
  -1.0139000000000000e+00   2.1980000000000000e-01   9.4359999999999999e-01  -2.2910000000000000e-01   9.5200000000000007e-02   8.8000000000000005e-03   7.1020000000000005e-01   4.6689999999999998e-01   2.3506000000000000e+00   3.7569999999999998e-01   2.8870000000000001e-01   2.3890000000000000e-01
  -1.1902999999999999e+00   5.2759999999999996e-01   5.1470000000000005e-01  -1.7190000000000000e-01   1.1420000000000000e-01   2.1899999999999999e-02   7.3240000000000005e-01   7.1150000000000002e-01   2.5247000000000002e+00   3.6599999999999999e-01   2.5979999999999998e-01   2.1229999999999999e-01
  -9.9190000000000000e-01   3.9570000000000000e-01   1.7157000000000000e+00  -2.0050000000000001e-01  -4.7600000000000003e-02   6.1400000000000003e-02   1.0431999999999999e+00   6.4480000000000004e-01   2.1764999999999999e+00   3.8529999999999998e-01   3.8490000000000002e-01   1.8579999999999999e-01
  -1.0360000000000000e+00   4.1770000000000002e-01   1.2010000000000001e+00  -2.0050000000000001e-01   5.7099999999999998e-02   5.7000000000000002e-02   7.7680000000000005e-01   7.3380000000000001e-01   3.3083000000000000e+00   4.5269999999999999e-01   2.6939999999999997e-01   2.1229999999999999e-01
  -1.0360000000000000e+00   7.0350000000000001e-01   1.2867999999999999e+00  -1.6230000000000000e-01   9.5200000000000007e-02   7.4499999999999997e-02   9.3220000000000003e-01   6.6710000000000003e-01   2.5247000000000002e+00   4.1420000000000001e-01   3.5599999999999998e-01   1.5920000000000001e-01
  -1.2122999999999999e+00   2.4179999999999999e-01   0.0000000000000000e+00  -2.0050000000000001e-01  -7.6100000000000001e-02   6.1400000000000003e-02   1.0431999999999999e+00   7.3380000000000001e-01   2.0024000000000002e+00   3.2750000000000001e-01   2.8870000000000001e-01   1.8140000000000001e-01
  -9.2579999999999996e-01   5.7160000000000000e-01   1.1152000000000000e+00  -2.9599999999999999e-01   3.8100000000000002e-02   8.8000000000000005e-03   9.5440000000000003e-01   7.5600000000000001e-01   2.4377000000000000e+00   3.8529999999999998e-01   2.0210000000000000e-01   1.9020000000000001e-01
  -8.3760000000000001e-01   2.8580000000000000e-01   1.6298999999999999e+00  -2.3870000000000000e-01   1.9000000000000000e-02  -1.3200000000000000e-02   1.0209999999999999e+00   4.8920000000000002e-01   2.5247000000000002e+00   4.9130000000000001e-01   2.8870000000000001e-01   2.0349999999999999e-01
  -9.4779999999999998e-01   3.9570000000000000e-01   1.6298999999999999e+00  -1.5279999999999999e-01   9.4999999999999998e-03   6.5799999999999997e-02   7.9900000000000004e-01   6.0040000000000004e-01   2.5247000000000002e+00   4.4309999999999999e-01   2.5979999999999998e-01   1.8140000000000001e-01
  -8.5960000000000003e-01   4.8359999999999997e-01   3.4310000000000002e-01  -1.4319999999999999e-01  -1.0470000000000000e-01   9.6500000000000002e-02   1.0653999999999999e+00   8.2269999999999999e-01   2.7858999999999998e+00   4.2380000000000001e-01   2.5979999999999998e-01   1.7690000000000000e-01
  -8.5960000000000003e-01   5.0560000000000005e-01   2.0588000000000002e+00  -2.4820000000000000e-01   0.0000000000000000e+00   4.3900000000000002e-02   1.0209999999999999e+00   4.8920000000000002e-01   2.6989000000000001e+00   3.5639999999999999e-01   2.5019999999999998e-01   2.0790000000000000e-01
  -9.0369999999999995e-01   4.6170000000000000e-01   1.1152000000000000e+00  -2.2910000000000000e-01   9.5200000000000007e-02   4.4000000000000003e-03   8.6560000000000004e-01   6.6710000000000003e-01   2.3506000000000000e+00   4.1420000000000001e-01   3.5599999999999998e-01   1.5040000000000001e-01
  -9.9190000000000000e-01   2.6379999999999998e-01   1.2867999999999999e+00  -2.0999999999999999e-01   5.7099999999999998e-02   8.8000000000000005e-03   1.1762999999999999e+00   3.7800000000000000e-01   2.0024000000000002e+00   4.0460000000000002e-01   2.5979999999999998e-01   1.7690000000000000e-01
  -1.0139000000000000e+00   5.2759999999999996e-01   9.4359999999999999e-01  -2.4820000000000000e-01  -4.7600000000000003e-02   6.1400000000000003e-02   7.3240000000000005e-01   4.6689999999999998e-01   2.1764999999999999e+00   3.7569999999999998e-01   3.1750000000000000e-01   1.9460000000000000e-01
  -1.1241000000000001e+00   3.0780000000000002e-01   1.0294000000000001e+00  -2.4820000000000000e-01  -1.9000000000000000e-02   5.7000000000000002e-02   9.5440000000000003e-01   4.8920000000000002e-01   2.0024000000000002e+00   4.9130000000000001e-01   3.8490000000000002e-01   1.7249999999999999e-01
  -1.0360000000000000e+00   4.6170000000000000e-01   1.8872000000000000e+00  -1.9089999999999999e-01   0.0000000000000000e+00   4.8200000000000000e-02   9.7660000000000002e-01   3.5580000000000001e-01   3.5695000000000001e+00   3.8529999999999998e-01   2.6939999999999997e-01   1.9460000000000000e-01
  -9.6989999999999998e-01   4.3969999999999998e-01   7.7210000000000001e-01  -1.9089999999999999e-01   1.9000000000000000e-02   3.0700000000000002e-02   8.8780000000000003e-01   4.6689999999999998e-01   2.7858999999999998e+00   4.2380000000000001e-01   2.7900000000000003e-01   1.7249999999999999e-01
  -1.0360000000000000e+00   4.1770000000000002e-01   5.1470000000000005e-01  -2.3870000000000000e-01   1.9000000000000000e-02   7.4499999999999997e-02   9.5440000000000003e-01   5.3369999999999995e-01   2.0024000000000002e+00   3.8529999999999998e-01   2.1170000000000000e-01   2.1679999999999999e-01
  -7.7149999999999996e-01   3.7369999999999998e-01   1.6298999999999999e+00  -1.1459999999999999e-01  -9.5200000000000007e-02   4.8200000000000000e-02   1.0653999999999999e+00   6.2260000000000004e-01   2.3506000000000000e+00   4.2380000000000001e-01   3.0790000000000001e-01   1.7690000000000000e-01
  -9.6989999999999998e-01   4.6170000000000000e-01   1.2867999999999999e+00  -1.2410000000000000e-01   5.7099999999999998e-02   5.2600000000000001e-02   8.8780000000000003e-01   6.6710000000000003e-01   2.6118000000000001e+00   3.9489999999999997e-01   2.7900000000000003e-01   2.1229999999999999e-01
  -1.0360000000000000e+00   7.4739999999999995e-01   1.8872000000000000e+00  -2.4820000000000000e-01  -4.7600000000000003e-02   5.7000000000000002e-02   7.7680000000000005e-01   4.8920000000000002e-01   2.0024000000000002e+00   3.6599999999999999e-01   2.8870000000000001e-01   1.8579999999999999e-01
  -9.0369999999999995e-01   5.0560000000000005e-01   1.2010000000000001e+00  -2.2910000000000000e-01   6.6600000000000006e-02   1.7500000000000002e-02   9.3220000000000003e-01   6.0040000000000004e-01   2.6118000000000001e+00   3.7569999999999998e-01   2.1170000000000000e-01   1.7690000000000000e-01
  -1.0580000000000001e+00   5.9360000000000002e-01   1.2010000000000001e+00  -1.7190000000000000e-01  -7.6100000000000001e-02   5.7000000000000002e-02   7.9900000000000004e-01   6.8930000000000002e-01   2.5247000000000002e+00   4.6239999999999998e-01   2.1170000000000000e-01   2.0790000000000000e-01
  -1.0139000000000000e+00   3.2979999999999998e-01   8.5780000000000001e-01  -1.9089999999999999e-01   5.7099999999999998e-02   5.2600000000000001e-02   9.5440000000000003e-01   7.5600000000000001e-01   2.5247000000000002e+00   3.4680000000000000e-01   3.6559999999999998e-01   1.6370000000000001e-01
  -1.0360000000000000e+00   2.4179999999999999e-01   1.3725000000000001e+00  -1.5279999999999999e-01   7.6100000000000001e-02   4.8200000000000000e-02   9.3220000000000003e-01   6.4480000000000004e-01   2.9600000000000000e+00   3.6599999999999999e-01   3.0790000000000001e-01   2.1229999999999999e-01
  -9.4779999999999998e-01   5.0560000000000005e-01   9.4359999999999999e-01  -2.0050000000000001e-01   4.7600000000000003e-02   7.0199999999999999e-02   9.7660000000000002e-01   5.1139999999999997e-01   2.5247000000000002e+00   3.9489999999999997e-01   2.4060000000000001e-01   2.0790000000000000e-01
  -1.0360000000000000e+00   4.1770000000000002e-01   1.4582999999999999e+00  -1.5279999999999999e-01   3.8100000000000002e-02   4.3900000000000002e-02   1.1096999999999999e+00   7.5600000000000001e-01   1.8283000000000000e+00   3.8529999999999998e-01   2.1170000000000000e-01   2.1679999999999999e-01
  -9.4779999999999998e-01   2.4179999999999999e-01   0.0000000000000000e+00  -1.7190000000000000e-01   4.7600000000000003e-02   1.7500000000000002e-02   8.6560000000000004e-01   8.2269999999999999e-01   2.3506000000000000e+00   4.6239999999999998e-01   3.1750000000000000e-01   1.9460000000000000e-01
  -9.9190000000000000e-01   4.8359999999999997e-01   1.7157000000000000e+00  -2.0999999999999999e-01   1.9000000000000000e-02   2.6300000000000000e-02   9.9880000000000002e-01   5.1139999999999997e-01   2.6118000000000001e+00   4.9130000000000001e-01   3.0790000000000001e-01   1.9910000000000000e-01
  -1.0139000000000000e+00   3.2979999999999998e-01   1.6298999999999999e+00  -2.3870000000000000e-01  -1.0470000000000000e-01   4.8200000000000000e-02   1.0209999999999999e+00   6.6710000000000003e-01   1.9153000000000000e+00   4.0460000000000002e-01   2.1170000000000000e-01   1.9020000000000001e-01
  -9.6989999999999998e-01   2.4179999999999999e-01   8.5780000000000001e-01  -1.7190000000000000e-01  -6.6600000000000006e-02   3.9500000000000000e-02   9.1000000000000003e-01   5.5589999999999995e-01   2.0893999999999999e+00   4.5269999999999999e-01   2.7900000000000003e-01   1.7690000000000000e-01
  -9.2579999999999996e-01   3.9570000000000000e-01   1.3725000000000001e+00  -1.6230000000000000e-01  -1.9000000000000000e-02   3.9500000000000000e-02   6.6579999999999995e-01   6.2260000000000004e-01   3.0470999999999999e+00   3.5639999999999999e-01   3.2710000000000000e-01   1.9910000000000000e-01
  -9.6989999999999998e-01   5.0560000000000005e-01   6.0050000000000003e-01  -1.2410000000000000e-01   4.7600000000000003e-02   2.6300000000000000e-02   8.8780000000000003e-01   7.3380000000000001e-01   2.8730000000000002e+00   4.1420000000000001e-01   2.8870000000000001e-01   1.6810000000000000e-01
  -1.0801000000000001e+00   4.6170000000000000e-01   1.0294000000000001e+00  -2.0999999999999999e-01   9.4999999999999998e-03   3.0700000000000002e-02   9.7660000000000002e-01   5.1139999999999997e-01   2.3506000000000000e+00   3.8529999999999998e-01   2.4060000000000001e-01   1.8140000000000001e-01
  -9.6989999999999998e-01   3.9570000000000000e-01   1.2867999999999999e+00  -1.9089999999999999e-01  -7.6100000000000001e-02   8.8000000000000005e-03   9.5440000000000003e-01   6.6710000000000003e-01   1.5670999999999999e+00   3.4680000000000000e-01   2.9830000000000001e-01   2.1679999999999999e-01
  -9.2579999999999996e-01   3.7369999999999998e-01   9.4359999999999999e-01  -2.4820000000000000e-01  -4.7600000000000003e-02   2.1899999999999999e-02   8.2120000000000004e-01   8.2269999999999999e-01   2.4377000000000000e+00   4.4309999999999999e-01   2.2130000000000000e-01   2.3000000000000001e-01
  -1.0801000000000001e+00   5.9360000000000002e-01   8.5780000000000001e-01  -1.7190000000000000e-01   5.7099999999999998e-02   4.3900000000000002e-02   8.4340000000000004e-01   6.8930000000000002e-01   2.5247000000000002e+00   3.6599999999999999e-01   2.8870000000000001e-01   1.7690000000000000e-01
  -1.0580000000000001e+00   2.6379999999999998e-01   1.1152000000000000e+00  -1.7190000000000000e-01   7.6100000000000001e-02   4.3900000000000002e-02   9.9880000000000002e-01   6.4480000000000004e-01   1.7412000000000001e+00   3.8529999999999998e-01   3.4639999999999999e-01   1.8140000000000001e-01
  -1.1462000000000001e+00   2.8580000000000000e-01   1.6298999999999999e+00  -1.3370000000000001e-01   4.7600000000000003e-02   1.3200000000000000e-02   9.7660000000000002e-01   7.3380000000000001e-01   2.8730000000000002e+00   3.7569999999999998e-01   2.7900000000000003e-01   1.6810000000000000e-01
  -7.2740000000000005e-01   5.2759999999999996e-01   8.5780000000000001e-01  -2.2910000000000000e-01   9.4999999999999998e-03   1.7500000000000002e-02   1.0875999999999999e+00   5.3369999999999995e-01   2.6118000000000001e+00   4.1420000000000001e-01   3.1750000000000000e-01   1.9020000000000001e-01
  -1.3005000000000000e+00   4.8359999999999997e-01   6.0050000000000003e-01  -2.1959999999999999e-01  -6.6600000000000006e-02   1.0090000000000000e-01   6.6579999999999995e-01   6.6710000000000003e-01   2.6989000000000001e+00   3.2750000000000001e-01   3.6559999999999998e-01   1.6370000000000001e-01
  -7.0530000000000004e-01   4.1770000000000002e-01   1.2010000000000001e+00  -2.2910000000000000e-01  -8.5599999999999996e-02   7.4499999999999997e-02   1.0653999999999999e+00   4.0020000000000000e-01   2.6118000000000001e+00   4.3350000000000000e-01   2.8870000000000001e-01   1.8579999999999999e-01
  -1.4327000000000001e+00   5.4959999999999998e-01   4.2890000000000000e-01  -2.1959999999999999e-01   0.0000000000000000e+00   3.5099999999999999e-02   9.1000000000000003e-01   7.1150000000000002e-01   2.2635999999999998e+00   4.8159999999999997e-01   3.3679999999999999e-01   1.9460000000000000e-01
  -8.3760000000000001e-01   2.1980000000000000e-01   1.0294000000000001e+00  -2.2910000000000000e-01   3.8100000000000002e-02   4.4000000000000003e-03   9.7660000000000002e-01   7.3380000000000001e-01   2.6118000000000001e+00   3.9489999999999997e-01   2.5979999999999998e-01   2.1679999999999999e-01
  -1.1021000000000001e+00   3.2979999999999998e-01   3.4310000000000002e-01  -1.8140000000000001e-01  -1.9000000000000000e-02   2.1899999999999999e-02   9.1000000000000003e-01   5.3369999999999995e-01   2.3506000000000000e+00   3.4680000000000000e-01   2.8870000000000001e-01   2.0349999999999999e-01
  -9.2579999999999996e-01   3.7369999999999998e-01   4.2890000000000000e-01  -2.6729999999999998e-01   4.7600000000000003e-02   4.8200000000000000e-02   6.8799999999999994e-01   4.6689999999999998e-01   2.0893999999999999e+00   3.7569999999999998e-01   3.3679999999999999e-01   2.1679999999999999e-01
  -1.2122999999999999e+00   3.5170000000000001e-01   1.0294000000000001e+00  -1.3370000000000001e-01   4.7600000000000003e-02   8.3299999999999999e-02   9.7660000000000002e-01   6.4480000000000004e-01   1.8283000000000000e+00   4.0460000000000002e-01   2.7900000000000003e-01   2.0349999999999999e-01
  -9.9190000000000000e-01   3.9570000000000000e-01   1.1152000000000000e+00  -9.5500000000000002e-02  -1.7130000000000001e-01   2.6300000000000000e-02   9.3220000000000003e-01   3.7800000000000000e-01   2.6118000000000001e+00   4.3350000000000000e-01   2.5019999999999998e-01   1.9020000000000001e-01
  -1.0139000000000000e+00   4.6170000000000000e-01   8.5780000000000001e-01  -1.2410000000000000e-01  -1.0470000000000000e-01   4.8200000000000000e-02   1.0875999999999999e+00   7.5600000000000001e-01   2.4377000000000000e+00   3.9489999999999997e-01   2.7900000000000003e-01   1.9460000000000000e-01
  -9.0369999999999995e-01   4.1770000000000002e-01   9.4359999999999999e-01  -1.7190000000000000e-01  -3.8100000000000002e-02   4.8200000000000000e-02   8.2120000000000004e-01   7.7820000000000000e-01   2.8730000000000002e+00   3.4680000000000000e-01   2.5019999999999998e-01   2.3440000000000000e-01
  -8.8170000000000004e-01   4.6170000000000000e-01  -2.5740000000000002e-01  -2.9599999999999999e-01  -1.4269999999999999e-01   4.8200000000000000e-02   8.6560000000000004e-01   6.0040000000000004e-01   2.6118000000000001e+00   3.0819999999999997e-01   2.7900000000000003e-01   1.9910000000000000e-01
  -8.8170000000000004e-01   4.6170000000000000e-01   8.5780000000000001e-01  -6.6799999999999998e-02  -7.6100000000000001e-02   2.1899999999999999e-02   7.5460000000000005e-01   6.4480000000000004e-01   2.9600000000000000e+00   3.8529999999999998e-01   3.4639999999999999e-01   1.7690000000000000e-01
  -1.1462000000000001e+00   4.3969999999999998e-01   6.8630000000000002e-01  -1.9089999999999999e-01   7.6100000000000001e-02   6.5799999999999997e-02   9.3220000000000003e-01   8.0049999999999999e-01   2.5247000000000002e+00   4.4309999999999999e-01   4.2340000000000000e-01   1.9460000000000000e-01
  -1.0139000000000000e+00   4.1770000000000002e-01   6.0050000000000003e-01  -1.9089999999999999e-01  -4.7600000000000003e-02   5.2600000000000001e-02   8.6560000000000004e-01   6.6710000000000003e-01   2.1764999999999999e+00   3.8529999999999998e-01   3.5599999999999998e-01   2.0349999999999999e-01
  -1.3005000000000000e+00   4.3969999999999998e-01   1.1152000000000000e+00  -1.4319999999999999e-01   0.0000000000000000e+00   1.2280000000000001e-01   8.6560000000000004e-01   5.5589999999999995e-01   2.4377000000000000e+00   3.7569999999999998e-01   2.8870000000000001e-01   1.9460000000000000e-01
  -9.0369999999999995e-01   3.9570000000000000e-01   7.7210000000000001e-01  -3.0549999999999999e-01  -7.6100000000000001e-02   1.0520000000000000e-01   7.5460000000000005e-01   5.7809999999999995e-01   2.0893999999999999e+00   4.3350000000000000e-01   2.7900000000000003e-01   1.8579999999999999e-01
  -1.1681999999999999e+00   4.6170000000000000e-01   8.5780000000000001e-01  -1.5279999999999999e-01   0.0000000000000000e+00   6.1400000000000003e-02   8.8780000000000003e-01   8.0049999999999999e-01   3.0470999999999999e+00   5.1049999999999995e-01   3.3679999999999999e-01   1.8140000000000001e-01
  -7.7149999999999996e-01   4.8359999999999997e-01   1.2867999999999999e+00  -1.7190000000000000e-01   0.0000000000000000e+00   1.3200000000000000e-02   1.1984999999999999e+00   5.3369999999999995e-01   2.8730000000000002e+00   3.7569999999999998e-01   2.9830000000000001e-01   2.3890000000000000e-01
  -9.6989999999999998e-01   3.0780000000000002e-01   1.3725000000000001e+00  -2.0999999999999999e-01  -6.6600000000000006e-02   2.1899999999999999e-02   9.7660000000000002e-01   7.3380000000000001e-01   2.4377000000000000e+00   4.2380000000000001e-01   4.6189999999999998e-01   1.9020000000000001e-01
  -1.0801000000000001e+00   3.2979999999999998e-01   1.2010000000000001e+00  -1.7190000000000000e-01   6.6600000000000006e-02   3.9500000000000000e-02   8.6560000000000004e-01   6.0040000000000004e-01   2.6989000000000001e+00   3.9489999999999997e-01   3.2710000000000000e-01   1.8579999999999999e-01
  -1.1462000000000001e+00   3.9570000000000000e-01   6.8630000000000002e-01  -1.8140000000000001e-01  -1.2370000000000000e-01   7.8899999999999998e-02   9.5440000000000003e-01   6.4480000000000004e-01   2.2635999999999998e+00   4.1420000000000001e-01   2.2130000000000000e-01   1.8579999999999999e-01
  -7.7149999999999996e-01   5.9360000000000002e-01   1.0294000000000001e+00  -2.0050000000000001e-01   6.6600000000000006e-02   3.0700000000000002e-02   8.2120000000000004e-01   6.2260000000000004e-01   2.8730000000000002e+00   4.1420000000000001e-01   3.3679999999999999e-01   1.4599999999999999e-01
  -1.1462000000000001e+00   3.9570000000000000e-01   8.5780000000000001e-01  -1.6230000000000000e-01   3.8100000000000002e-02   3.5099999999999999e-02   5.9930000000000005e-01   5.5589999999999995e-01   2.0893999999999999e+00   4.3350000000000000e-01   3.4639999999999999e-01   2.1229999999999999e-01
  -1.0580000000000001e+00   4.6170000000000000e-01   1.8015000000000001e+00  -2.2910000000000000e-01  -2.8500000000000001e-02   7.0199999999999999e-02   9.5440000000000003e-01   6.8930000000000002e-01   1.9153000000000000e+00   4.4309999999999999e-01   2.7900000000000003e-01   1.8140000000000001e-01
  -1.1681999999999999e+00   5.2759999999999996e-01   1.7157000000000000e+00  -2.0050000000000001e-01  -1.9000000000000000e-02   4.8200000000000000e-02   9.1000000000000003e-01   5.5589999999999995e-01   2.6989000000000001e+00   3.4680000000000000e-01   3.2710000000000000e-01   2.1229999999999999e-01
  -8.1559999999999999e-01   2.4179999999999999e-01   1.2010000000000001e+00  -3.2460000000000000e-01  -1.2370000000000000e-01   4.8200000000000000e-02   8.2120000000000004e-01   7.7820000000000000e-01   2.6118000000000001e+00   4.6239999999999998e-01   3.1750000000000000e-01   2.1679999999999999e-01
  -1.0360000000000000e+00   3.5170000000000001e-01   8.5780000000000001e-01  -1.7190000000000000e-01  -2.8500000000000001e-02   3.5099999999999999e-02   9.3220000000000003e-01   6.8930000000000002e-01   2.5247000000000002e+00   4.1420000000000001e-01   3.4639999999999999e-01   1.9020000000000001e-01
  -9.9190000000000000e-01   3.5170000000000001e-01   1.3725000000000001e+00  -3.0549999999999999e-01   1.9000000000000000e-02   3.5099999999999999e-02   8.6560000000000004e-01   5.5589999999999995e-01   2.4377000000000000e+00   5.0090000000000001e-01   3.2710000000000000e-01   1.9020000000000001e-01
  -1.1462000000000001e+00   5.7160000000000000e-01   7.7210000000000001e-01  -6.6799999999999998e-02   3.8100000000000002e-02   3.9500000000000000e-02   9.1000000000000003e-01   7.7820000000000000e-01   2.6989000000000001e+00   3.8529999999999998e-01   3.3679999999999999e-01   1.8579999999999999e-01
  -9.4779999999999998e-01   5.0560000000000005e-01   1.4582999999999999e+00  -2.0050000000000001e-01   2.8500000000000001e-02   4.3900000000000002e-02   1.0209999999999999e+00   5.7809999999999995e-01   2.3506000000000000e+00   4.4309999999999999e-01   3.2710000000000000e-01   2.0349999999999999e-01
  -1.1681999999999999e+00   5.0560000000000005e-01   1.5441000000000000e+00  -2.3870000000000000e-01  -6.6600000000000006e-02   9.2100000000000001e-02   7.5460000000000005e-01   6.8930000000000002e-01   2.5247000000000002e+00   3.4680000000000000e-01   2.4060000000000001e-01   2.1679999999999999e-01
  -9.2579999999999996e-01   3.9570000000000000e-01   7.7210000000000001e-01  -2.2910000000000000e-01  -5.7099999999999998e-02   7.0199999999999999e-02   1.0431999999999999e+00   7.7820000000000000e-01   1.5670999999999999e+00   3.3710000000000001e-01   3.2710000000000000e-01   1.6370000000000001e-01
  -9.0369999999999995e-01   4.8359999999999997e-01   1.2867999999999999e+00  -1.6230000000000000e-01   1.9000000000000000e-02   5.2600000000000001e-02   9.7660000000000002e-01   5.3369999999999995e-01   2.7858999999999998e+00   4.6239999999999998e-01   3.6559999999999998e-01   2.1229999999999999e-01
  -1.1021000000000001e+00   5.7160000000000000e-01   8.5800000000000001e-02  -2.1959999999999999e-01  -1.9000000000000000e-02   6.1400000000000003e-02   9.5440000000000003e-01   6.8930000000000002e-01   2.2635999999999998e+00   4.2380000000000001e-01   3.4639999999999999e-01   2.0349999999999999e-01
  -8.3760000000000001e-01   4.3969999999999998e-01   1.0294000000000001e+00  -1.5279999999999999e-01  -5.7099999999999998e-02   4.8200000000000000e-02   9.3220000000000003e-01   6.6710000000000003e-01   2.6118000000000001e+00   4.2380000000000001e-01   2.6939999999999997e-01   2.3890000000000000e-01
  -1.0801000000000001e+00   5.9360000000000002e-01   1.1152000000000000e+00  -2.0050000000000001e-01  -1.9000000000000000e-02   6.1400000000000003e-02   9.1000000000000003e-01   6.4480000000000004e-01   2.7858999999999998e+00   4.6239999999999998e-01   2.6939999999999997e-01   2.3440000000000000e-01
  -9.6989999999999998e-01   4.8359999999999997e-01   1.1152000000000000e+00  -1.8140000000000001e-01   2.8500000000000001e-02   2.1899999999999999e-02   9.5440000000000003e-01   5.7809999999999995e-01   2.9600000000000000e+00   3.4680000000000000e-01   2.5019999999999998e-01   1.8140000000000001e-01
  -9.9190000000000000e-01   5.2759999999999996e-01   6.8630000000000002e-01  -1.2410000000000000e-01  -2.8500000000000001e-02   6.1400000000000003e-02   8.6560000000000004e-01   6.8930000000000002e-01   1.9153000000000000e+00   4.3350000000000000e-01   3.0790000000000001e-01   2.1679999999999999e-01
  -1.0801000000000001e+00   5.2759999999999996e-01   1.0294000000000001e+00  -1.2410000000000000e-01   1.0470000000000000e-01   2.6300000000000000e-02   9.1000000000000003e-01   8.4499999999999997e-01   2.6989000000000001e+00   4.4309999999999999e-01   2.1170000000000000e-01   1.7249999999999999e-01
  -1.0360000000000000e+00   3.7369999999999998e-01   1.2010000000000001e+00  -1.8140000000000001e-01  -1.9000000000000000e-02   4.8200000000000000e-02   9.1000000000000003e-01   7.7820000000000000e-01   1.3930000000000000e+00   3.1790000000000002e-01   2.5019999999999998e-01   1.7249999999999999e-01
  -9.6989999999999998e-01   5.0560000000000005e-01   1.0294000000000001e+00  -2.4820000000000000e-01  -9.4999999999999998e-03  -4.4000000000000003e-03   9.7660000000000002e-01   6.4480000000000004e-01   2.2635999999999998e+00   4.5269999999999999e-01   2.8870000000000001e-01   2.2559999999999999e-01
  -1.1021000000000001e+00   3.5170000000000001e-01   3.4310000000000002e-01  -2.0050000000000001e-01  -8.5599999999999996e-02   3.5099999999999999e-02   8.6560000000000004e-01   6.8930000000000002e-01   2.7858999999999998e+00   3.4680000000000000e-01   2.7900000000000003e-01   2.0349999999999999e-01
  -1.1241000000000001e+00   6.3749999999999996e-01   4.2890000000000000e-01  -1.1459999999999999e-01   7.6100000000000001e-02   3.0700000000000002e-02   9.3220000000000003e-01   6.8930000000000002e-01   1.5670999999999999e+00   2.6970000000000000e-01   2.8870000000000001e-01   2.0349999999999999e-01
  -9.6989999999999998e-01   4.6170000000000000e-01   4.2890000000000000e-01  -2.8600000000000000e-02  -5.7099999999999998e-02   8.3299999999999999e-02   9.5440000000000003e-01   5.3369999999999995e-01   2.6989000000000001e+00   3.3710000000000001e-01   3.7530000000000002e-01   2.3440000000000000e-01
  -1.0580000000000001e+00   5.0560000000000005e-01   1.1152000000000000e+00  -2.3870000000000000e-01  -1.9000000000000000e-02   4.3900000000000002e-02   7.7680000000000005e-01   4.8920000000000002e-01   2.8730000000000002e+00   3.4680000000000000e-01   2.5979999999999998e-01   1.7690000000000000e-01
  -9.0369999999999995e-01   5.0560000000000005e-01   1.1152000000000000e+00  -2.1959999999999999e-01  -3.8100000000000002e-02   5.7000000000000002e-02   7.3240000000000005e-01   5.5589999999999995e-01   2.4377000000000000e+00   3.6599999999999999e-01   2.7900000000000003e-01   2.2120000000000001e-01
  -1.0801000000000001e+00   5.2759999999999996e-01   9.4359999999999999e-01  -1.5279999999999999e-01  -1.9000000000000000e-02   4.8200000000000000e-02   1.0209999999999999e+00   6.2260000000000004e-01   2.5247000000000002e+00   3.2750000000000001e-01   3.2710000000000000e-01   2.0349999999999999e-01
  -9.2579999999999996e-01   6.3749999999999996e-01   7.7210000000000001e-01  -1.5279999999999999e-01  -8.5599999999999996e-02   3.0700000000000002e-02   8.6560000000000004e-01   8.2269999999999999e-01   2.0024000000000002e+00   4.2380000000000001e-01   3.1750000000000000e-01   1.7690000000000000e-01
  -1.1681999999999999e+00   4.6170000000000000e-01   9.4359999999999999e-01  -1.1459999999999999e-01  -3.8100000000000002e-02   6.1400000000000003e-02   1.0875999999999999e+00   5.5589999999999995e-01   2.2635999999999998e+00   4.1420000000000001e-01   1.4430000000000001e-01   2.1679999999999999e-01
  -1.0801000000000001e+00   4.3969999999999998e-01   1.0294000000000001e+00  -1.5279999999999999e-01   4.7600000000000003e-02   3.9500000000000000e-02   1.0209999999999999e+00   4.2249999999999999e-01   2.0024000000000002e+00   4.1420000000000001e-01   2.7900000000000003e-01   1.8140000000000001e-01
  -1.0360000000000000e+00   2.8580000000000000e-01   8.5780000000000001e-01  -2.2910000000000000e-01  -1.0470000000000000e-01   6.5799999999999997e-02   9.5440000000000003e-01   6.8930000000000002e-01   2.9600000000000000e+00   3.6599999999999999e-01   2.4060000000000001e-01   1.5040000000000001e-01
  -9.6989999999999998e-01   3.7369999999999998e-01   4.2890000000000000e-01  -2.0050000000000001e-01  -4.7600000000000003e-02   1.7500000000000002e-02   9.1000000000000003e-01   6.6710000000000003e-01   3.3953000000000002e+00   3.4680000000000000e-01   3.3679999999999999e-01   2.3890000000000000e-01
  -1.1021000000000001e+00   6.1550000000000005e-01   1.2010000000000001e+00  -2.2910000000000000e-01  -5.7099999999999998e-02   7.8899999999999998e-02   9.9880000000000002e-01   6.4480000000000004e-01   2.6118000000000001e+00   2.6970000000000000e-01   3.0790000000000001e-01   1.5920000000000001e-01
  -9.2579999999999996e-01   3.0780000000000002e-01   7.7210000000000001e-01  -1.1459999999999999e-01  -4.7600000000000003e-02   1.0090000000000000e-01   7.9900000000000004e-01   7.7820000000000000e-01   2.0024000000000002e+00   4.4309999999999999e-01   3.6559999999999998e-01   1.7249999999999999e-01
  -9.6989999999999998e-01   4.8359999999999997e-01   5.1470000000000005e-01  -1.8140000000000001e-01   5.7099999999999998e-02   6.1400000000000003e-02   1.0875999999999999e+00   7.1150000000000002e-01   2.5247000000000002e+00   4.1420000000000001e-01   2.1170000000000000e-01   1.5040000000000001e-01
  -1.0801000000000001e+00   2.1980000000000000e-01   1.8015000000000001e+00  -2.0999999999999999e-01  -2.8500000000000001e-02   7.0199999999999999e-02   9.1000000000000003e-01   8.6719999999999997e-01   2.4377000000000000e+00   4.6239999999999998e-01   3.7530000000000002e-01   2.4329999999999999e-01
  -1.1241000000000001e+00   5.4959999999999998e-01   9.4359999999999999e-01  -8.5900000000000004e-02  -3.8100000000000002e-02   1.0090000000000000e-01   7.9900000000000004e-01   7.7820000000000000e-01   1.9153000000000000e+00   3.6599999999999999e-01   3.3679999999999999e-01   1.9020000000000001e-01
  -1.2122999999999999e+00   6.5949999999999998e-01   1.1152000000000000e+00  -1.9089999999999999e-01   9.4999999999999998e-03   5.7000000000000002e-02   9.1000000000000003e-01   9.1169999999999995e-01   2.6989000000000001e+00   3.7569999999999998e-01   2.1170000000000000e-01   1.9460000000000000e-01
  -1.0580000000000001e+00   4.1770000000000002e-01   3.4310000000000002e-01  -1.5279999999999999e-01  -4.7600000000000003e-02   2.1899999999999999e-02   9.7660000000000002e-01   6.4480000000000004e-01   2.6989000000000001e+00   4.3350000000000000e-01   3.3679999999999999e-01   1.9910000000000000e-01
  -1.2122999999999999e+00   7.0350000000000001e-01   1.0294000000000001e+00  -2.4820000000000000e-01  -6.6600000000000006e-02   6.1400000000000003e-02   9.1000000000000003e-01   4.6689999999999998e-01   3.2212000000000001e+00   3.4680000000000000e-01   3.0790000000000001e-01   1.9020000000000001e-01
  -1.1021000000000001e+00   5.4959999999999998e-01   1.4582999999999999e+00  -2.5779999999999997e-01  -4.7600000000000003e-02   5.2600000000000001e-02   7.3240000000000005e-01   8.6719999999999997e-01   2.3506000000000000e+00   3.6599999999999999e-01   2.4060000000000001e-01   2.5209999999999999e-01
  -1.1241000000000001e+00   3.7369999999999998e-01   9.4359999999999999e-01  -9.5500000000000002e-02  -1.1420000000000000e-01   3.0700000000000002e-02   9.7660000000000002e-01   8.4499999999999997e-01   2.1764999999999999e+00   5.1049999999999995e-01   2.8870000000000001e-01   1.5479999999999999e-01
  -1.0139000000000000e+00   3.5170000000000001e-01   6.8630000000000002e-01  -1.9089999999999999e-01   4.7600000000000003e-02   8.3299999999999999e-02   9.1000000000000003e-01   5.7809999999999995e-01   2.7858999999999998e+00   4.7199999999999998e-01   3.0790000000000001e-01   1.8579999999999999e-01
  -9.2579999999999996e-01   4.6170000000000000e-01   6.8630000000000002e-01  -2.9599999999999999e-01   9.4999999999999998e-03   7.4499999999999997e-02   9.7660000000000002e-01   6.4480000000000004e-01   2.0024000000000002e+00   3.6599999999999999e-01   3.0790000000000001e-01   2.0790000000000000e-01
  -1.0139000000000000e+00   5.4959999999999998e-01   5.1470000000000005e-01  -2.6729999999999998e-01  -3.8100000000000002e-02   4.4000000000000003e-03   8.6560000000000004e-01   6.0040000000000004e-01   2.0024000000000002e+00   4.0460000000000002e-01   2.7900000000000003e-01   1.9910000000000000e-01
  -1.1021000000000001e+00   5.2759999999999996e-01   1.3725000000000001e+00  -2.5779999999999997e-01  -2.8500000000000001e-02   3.0700000000000002e-02   9.3220000000000003e-01   7.3380000000000001e-01   2.4377000000000000e+00   4.0460000000000002e-01   2.2130000000000000e-01   2.3000000000000001e-01
  -1.0139000000000000e+00   6.3749999999999996e-01   1.2867999999999999e+00  -1.7190000000000000e-01  -9.4999999999999998e-03   7.8899999999999998e-02   8.6560000000000004e-01   8.0049999999999999e-01   2.9600000000000000e+00   4.1420000000000001e-01   2.6939999999999997e-01   2.0349999999999999e-01
  -1.0139000000000000e+00   4.6170000000000000e-01   1.7157000000000000e+00  -1.9089999999999999e-01  -2.8500000000000001e-02   7.8899999999999998e-02   1.1096999999999999e+00   7.1150000000000002e-01   2.8730000000000002e+00   3.6599999999999999e-01   3.1750000000000000e-01   1.5920000000000001e-01
  -9.0369999999999995e-01   4.1770000000000002e-01   1.4582999999999999e+00  -1.0500000000000000e-01   3.8100000000000002e-02   3.0700000000000002e-02   7.5460000000000005e-01   6.2260000000000004e-01   1.6540999999999999e+00   3.6599999999999999e-01   3.0790000000000001e-01   1.8140000000000001e-01
  -9.6989999999999998e-01   5.2759999999999996e-01   1.2010000000000001e+00  -2.4820000000000000e-01   9.4999999999999998e-03   3.5099999999999999e-02   1.0431999999999999e+00   6.8930000000000002e-01   2.8730000000000002e+00   4.3350000000000000e-01   2.7900000000000003e-01   1.8579999999999999e-01
  -1.0139000000000000e+00   3.2979999999999998e-01   8.5780000000000001e-01  -1.1459999999999999e-01  -7.6100000000000001e-02   7.4499999999999997e-02   9.9880000000000002e-01   5.3369999999999995e-01   2.0893999999999999e+00   3.7569999999999998e-01   2.5979999999999998e-01   2.0349999999999999e-01
  -1.0139000000000000e+00   5.0560000000000005e-01   1.0294000000000001e+00  -1.0500000000000000e-01   9.4999999999999998e-03   3.0700000000000002e-02   9.9880000000000002e-01   6.4480000000000004e-01   2.0893999999999999e+00   4.0460000000000002e-01   2.8870000000000001e-01   1.9910000000000000e-01
  -1.2122999999999999e+00   3.9570000000000000e-01   6.8630000000000002e-01  -2.4820000000000000e-01   3.8100000000000002e-02   1.7500000000000002e-02   9.3220000000000003e-01   7.3380000000000001e-01   1.7412000000000001e+00   4.0460000000000002e-01   2.3089999999999999e-01   2.2559999999999999e-01
  -8.3760000000000001e-01   4.8359999999999997e-01   1.1152000000000000e+00  -1.8140000000000001e-01  -7.6100000000000001e-02   3.9500000000000000e-02   9.3220000000000003e-01   6.2260000000000004e-01   3.1341999999999999e+00   3.5639999999999999e-01   2.5019999999999998e-01   1.9460000000000000e-01
  -8.8170000000000004e-01   2.6379999999999998e-01   6.0050000000000003e-01  -1.6230000000000000e-01  -9.4999999999999998e-03   6.5799999999999997e-02   7.5460000000000005e-01   7.1150000000000002e-01   2.5247000000000002e+00   4.4309999999999999e-01   2.8870000000000001e-01   2.1229999999999999e-01
  -9.9190000000000000e-01   2.1980000000000000e-01   8.5800000000000001e-02  -2.3870000000000000e-01  -5.7099999999999998e-02   2.1899999999999999e-02   7.9900000000000004e-01   6.4480000000000004e-01   2.1764999999999999e+00   3.9489999999999997e-01   3.0790000000000001e-01   2.2120000000000001e-01
  -9.9190000000000000e-01   3.9570000000000000e-01  -8.5800000000000001e-02  -2.0050000000000001e-01  -1.1420000000000000e-01   8.7700000000000000e-02   9.3220000000000003e-01   6.2260000000000004e-01   2.4377000000000000e+00   4.8159999999999997e-01   3.0790000000000001e-01   1.9020000000000001e-01
  -9.6989999999999998e-01   5.7160000000000000e-01   6.0050000000000003e-01  -2.2910000000000000e-01  -9.4999999999999998e-03   5.7000000000000002e-02   9.5440000000000003e-01   5.3369999999999995e-01   2.4377000000000000e+00   4.6239999999999998e-01   2.5979999999999998e-01   1.7249999999999999e-01
  -7.7149999999999996e-01   2.6379999999999998e-01   1.3725000000000001e+00  -1.3370000000000001e-01   9.4999999999999998e-03   3.5099999999999999e-02   9.9880000000000002e-01   7.7820000000000000e-01   1.7412000000000001e+00   3.5639999999999999e-01   3.7530000000000002e-01   2.1679999999999999e-01
  -1.0139000000000000e+00   3.0780000000000002e-01   8.5780000000000001e-01  -2.6729999999999998e-01  -9.4999999999999998e-03   3.5099999999999999e-02   5.7709999999999995e-01   8.2269999999999999e-01   2.6118000000000001e+00   4.1420000000000001e-01   2.6939999999999997e-01   2.0790000000000000e-01
  -1.1021000000000001e+00   2.4179999999999999e-01   1.7160000000000000e-01  -2.0050000000000001e-01   1.9000000000000000e-02   2.6300000000000000e-02   8.6560000000000004e-01   7.7820000000000000e-01   1.8283000000000000e+00   4.0460000000000002e-01   2.9830000000000001e-01   2.3440000000000000e-01
  -1.1241000000000001e+00   2.1980000000000000e-01   8.5780000000000001e-01  -1.7190000000000000e-01   9.4999999999999998e-03   7.8899999999999998e-02   7.9900000000000004e-01   6.0040000000000004e-01   2.4377000000000000e+00   4.9130000000000001e-01   2.5019999999999998e-01   1.9020000000000001e-01
  -1.2122999999999999e+00   3.7369999999999998e-01   3.4310000000000002e-01  -1.6230000000000000e-01  -8.5599999999999996e-02   1.4030000000000001e-01   8.6560000000000004e-01   5.7809999999999995e-01   1.8283000000000000e+00   3.4680000000000000e-01   2.4060000000000001e-01   1.6810000000000000e-01
  -1.0580000000000001e+00   5.9360000000000002e-01   9.4359999999999999e-01  -2.3870000000000000e-01  -1.0470000000000000e-01   8.8000000000000005e-03   8.2120000000000004e-01   8.2269999999999999e-01   1.6540999999999999e+00   4.5269999999999999e-01   2.9830000000000001e-01   1.7690000000000000e-01
  -1.0360000000000000e+00   7.0350000000000001e-01   1.7160000000000000e-01  -1.5279999999999999e-01  -3.8100000000000002e-02   1.0090000000000000e-01   1.0431999999999999e+00   7.7820000000000000e-01   1.9153000000000000e+00   4.1420000000000001e-01   2.8870000000000001e-01   2.1679999999999999e-01
  -1.2564000000000000e+00   5.9360000000000002e-01   3.4310000000000002e-01  -1.9089999999999999e-01   3.8100000000000002e-02   7.0199999999999999e-02   1.0875999999999999e+00   3.5580000000000001e-01   1.8283000000000000e+00   4.0460000000000002e-01   3.7530000000000002e-01   2.3890000000000000e-01
  -1.1681999999999999e+00   2.6379999999999998e-01   1.0294000000000001e+00  -1.0500000000000000e-01  -9.4999999999999998e-03   6.5799999999999997e-02   7.9900000000000004e-01   7.5600000000000001e-01   2.0024000000000002e+00   4.7199999999999998e-01   2.8870000000000001e-01   2.2120000000000001e-01
  -6.8330000000000002e-01   3.7369999999999998e-01   1.0294000000000001e+00  -2.7689999999999998e-01  -9.4999999999999998e-03   7.0199999999999999e-02   8.8780000000000003e-01   8.6719999999999997e-01   2.5247000000000002e+00   3.5639999999999999e-01   2.5979999999999998e-01   1.9020000000000001e-01
  -1.1681999999999999e+00   7.4739999999999995e-01   1.0294000000000001e+00  -7.6399999999999996e-02   3.8100000000000002e-02   6.5799999999999997e-02   9.1000000000000003e-01   7.3380000000000001e-01   1.6540999999999999e+00   4.2380000000000001e-01   2.5019999999999998e-01   1.5479999999999999e-01
  -1.0801000000000001e+00   5.4959999999999998e-01   2.5740000000000002e-01  -2.8639999999999999e-01  -1.9000000000000000e-02   8.8000000000000005e-03   1.0875999999999999e+00   6.4480000000000004e-01   2.5247000000000002e+00   3.8529999999999998e-01   3.2710000000000000e-01   1.6810000000000000e-01
  -9.0369999999999995e-01   7.0350000000000001e-01   1.5441000000000000e+00  -2.2910000000000000e-01  -5.7099999999999998e-02   9.2100000000000001e-02   9.3220000000000003e-01   6.8930000000000002e-01   2.6118000000000001e+00   3.2750000000000001e-01   2.5979999999999998e-01   1.8579999999999999e-01
  -1.1902999999999999e+00   3.7369999999999998e-01   1.0294000000000001e+00  -1.6230000000000000e-01  -1.9000000000000000e-02   7.4499999999999997e-02   9.3220000000000003e-01   8.0049999999999999e-01   2.4377000000000000e+00   3.9489999999999997e-01   2.6939999999999997e-01   1.7690000000000000e-01
  -1.0580000000000001e+00   5.7160000000000000e-01   6.0050000000000003e-01  -2.3870000000000000e-01  -6.6600000000000006e-02   8.3299999999999999e-02   7.1020000000000005e-01   9.5609999999999995e-01   2.0893999999999999e+00   3.1790000000000002e-01   3.2710000000000000e-01   1.9020000000000001e-01
  -9.2579999999999996e-01   2.1980000000000000e-01   1.2867999999999999e+00  -1.6230000000000000e-01   0.0000000000000000e+00   5.2600000000000001e-02   8.4340000000000004e-01   3.3350000000000002e-01   2.2635999999999998e+00   3.9489999999999997e-01   3.3679999999999999e-01   2.4329999999999999e-01
  -1.1902999999999999e+00   6.1550000000000005e-01   1.1152000000000000e+00  -2.0050000000000001e-01   4.7600000000000003e-02   5.2600000000000001e-02   1.0653999999999999e+00   4.4469999999999998e-01   2.2635999999999998e+00   3.5639999999999999e-01   2.5979999999999998e-01   2.1229999999999999e-01
  -9.2579999999999996e-01   7.0350000000000001e-01   6.8630000000000002e-01  -2.4820000000000000e-01  -1.2370000000000000e-01   4.3900000000000002e-02   5.7709999999999995e-01   9.5609999999999995e-01   2.0024000000000002e+00   4.4309999999999999e-01   2.4060000000000001e-01   2.1229999999999999e-01
  -1.0580000000000001e+00   2.6379999999999998e-01   6.0050000000000003e-01  -1.7190000000000000e-01   3.8100000000000002e-02   5.7000000000000002e-02   1.1318999999999999e+00   1.7790000000000000e-01   1.9153000000000000e+00   3.4680000000000000e-01   2.5019999999999998e-01   1.7249999999999999e-01
  -1.1021000000000001e+00   5.7160000000000000e-01   6.0050000000000003e-01  -2.3870000000000000e-01   1.9000000000000000e-02   6.5799999999999997e-02   8.6560000000000004e-01   7.5600000000000001e-01   1.9153000000000000e+00   4.4309999999999999e-01   2.9830000000000001e-01   1.3270000000000001e-01
  -9.6989999999999998e-01   4.6170000000000000e-01   9.4359999999999999e-01  -2.0999999999999999e-01   1.9000000000000000e-02   5.2600000000000001e-02   1.1540999999999999e+00   6.4480000000000004e-01   2.1764999999999999e+00   3.8529999999999998e-01   3.3679999999999999e-01   1.6370000000000001e-01
  -1.0580000000000001e+00   2.8580000000000000e-01   2.5740000000000002e-01  -1.9089999999999999e-01   1.9000000000000000e-02   3.5099999999999999e-02   1.0653999999999999e+00   0.0000000000000000e+00   1.6540999999999999e+00   4.4309999999999999e-01   2.5979999999999998e-01   2.1679999999999999e-01
  -1.0139000000000000e+00   1.0990000000000000e-01   8.5800000000000001e-02  -3.0549999999999999e-01  -1.4269999999999999e-01   5.7000000000000002e-02   8.8780000000000003e-01   8.8939999999999997e-01   2.4377000000000000e+00   3.4680000000000000e-01   3.2710000000000000e-01   1.9460000000000000e-01
  -1.1021000000000001e+00   3.7369999999999998e-01   9.4359999999999999e-01  -2.4820000000000000e-01  -4.7600000000000003e-02   3.0700000000000002e-02   7.9900000000000004e-01   9.5609999999999995e-01   2.0024000000000002e+00   4.2380000000000001e-01   3.0790000000000001e-01   1.8140000000000001e-01
  -9.0369999999999995e-01   2.4179999999999999e-01   1.2867999999999999e+00  -1.9089999999999999e-01   4.7600000000000003e-02   2.1899999999999999e-02   8.2120000000000004e-01   7.1150000000000002e-01   2.3506000000000000e+00   3.5639999999999999e-01   3.6559999999999998e-01   1.6370000000000001e-01
  -7.9349999999999998e-01   3.9570000000000000e-01   6.8630000000000002e-01  -2.6729999999999998e-01  -3.8100000000000002e-02   5.2600000000000001e-02   8.8780000000000003e-01   7.1150000000000002e-01   2.7858999999999998e+00   3.9489999999999997e-01   1.4430000000000001e-01   1.7690000000000000e-01
  -1.3225000000000000e+00   5.0560000000000005e-01   6.0050000000000003e-01  -1.8140000000000001e-01  -3.8100000000000002e-02   9.6500000000000002e-02   1.0431999999999999e+00   4.2249999999999999e-01   3.0470999999999999e+00   3.6599999999999999e-01   2.6939999999999997e-01   1.5920000000000001e-01
  -1.1021000000000001e+00   3.7369999999999998e-01   5.1470000000000005e-01  -2.5779999999999997e-01   1.9000000000000000e-02   3.9500000000000000e-02   9.5440000000000003e-01   1.0227999999999999e+00   1.5670999999999999e+00   4.2380000000000001e-01   3.4639999999999999e-01   2.0790000000000000e-01
  -1.2784000000000000e+00   4.8359999999999997e-01   6.0050000000000003e-01  -7.6399999999999996e-02  -1.0470000000000000e-01   2.1899999999999999e-02   9.3220000000000003e-01   5.1139999999999997e-01   2.0893999999999999e+00   5.3939999999999999e-01   3.1750000000000000e-01   1.6810000000000000e-01
  -1.1462000000000001e+00   3.9570000000000000e-01   1.2010000000000001e+00  -2.0999999999999999e-01   2.8500000000000001e-02   1.0520000000000000e-01   8.2120000000000004e-01   6.6710000000000003e-01   2.0893999999999999e+00   3.7569999999999998e-01   3.2710000000000000e-01   2.3890000000000000e-01
  -1.2122999999999999e+00   5.2759999999999996e-01   6.0050000000000003e-01  -1.1459999999999999e-01  -7.6100000000000001e-02  -8.8000000000000005e-03   9.5440000000000003e-01   7.5600000000000001e-01   2.3506000000000000e+00   3.4680000000000000e-01   3.9450000000000002e-01   1.1060000000000000e-01
  -1.0139000000000000e+00   3.7369999999999998e-01   1.2010000000000001e+00  -2.0999999999999999e-01  -1.9000000000000000e-02   5.2600000000000001e-02   9.3220000000000003e-01   4.8920000000000002e-01   2.0893999999999999e+00   4.6239999999999998e-01   3.0790000000000001e-01   1.6810000000000000e-01
  -1.0580000000000001e+00   5.2759999999999996e-01   1.2010000000000001e+00  -1.7190000000000000e-01  -2.8500000000000001e-02   6.1400000000000003e-02   8.2120000000000004e-01   5.7809999999999995e-01   3.2212000000000001e+00   3.0819999999999997e-01   3.1750000000000000e-01   2.2120000000000001e-01
  -1.0580000000000001e+00   4.3969999999999998e-01   6.0050000000000003e-01  -2.2910000000000000e-01   0.0000000000000000e+00   7.0199999999999999e-02   9.5440000000000003e-01   7.3380000000000001e-01   2.7858999999999998e+00   4.7199999999999998e-01   3.1750000000000000e-01   1.8579999999999999e-01
  -1.1021000000000001e+00   3.2979999999999998e-01   1.2867999999999999e+00  -2.1959999999999999e-01  -1.9000000000000000e-02   4.8200000000000000e-02   8.2120000000000004e-01   5.3369999999999995e-01   1.6540999999999999e+00   4.7199999999999998e-01   2.2130000000000000e-01   2.0790000000000000e-01
  -9.4779999999999998e-01   5.2759999999999996e-01   6.8630000000000002e-01  -1.5279999999999999e-01   0.0000000000000000e+00   3.0700000000000002e-02   9.7660000000000002e-01   8.2269999999999999e-01   2.8730000000000002e+00   4.9130000000000001e-01   2.6939999999999997e-01   1.8579999999999999e-01
  -8.5960000000000003e-01   5.7160000000000000e-01   6.8630000000000002e-01  -2.5779999999999997e-01  -2.8500000000000001e-02   1.2280000000000001e-01   7.5460000000000005e-01   6.4480000000000004e-01   2.6118000000000001e+00   3.7569999999999998e-01   3.2710000000000000e-01   1.8140000000000001e-01
  -8.1559999999999999e-01   2.8580000000000000e-01   9.4359999999999999e-01  -2.7689999999999998e-01   7.6100000000000001e-02   4.8200000000000000e-02   7.9900000000000004e-01   1.0450999999999999e+00   1.9153000000000000e+00   3.3710000000000001e-01   3.4639999999999999e-01   1.8579999999999999e-01
  -9.9190000000000000e-01   3.2979999999999998e-01   8.5780000000000001e-01  -1.9089999999999999e-01   9.4999999999999998e-03   6.5799999999999997e-02   7.3240000000000005e-01   6.0040000000000004e-01   2.0893999999999999e+00   3.6599999999999999e-01   2.5019999999999998e-01   1.7249999999999999e-01
  -9.2579999999999996e-01   5.7160000000000000e-01   1.1152000000000000e+00  -1.8140000000000001e-01   1.9000000000000000e-02   2.6300000000000000e-02   1.0209999999999999e+00   7.3380000000000001e-01   2.8730000000000002e+00   5.0090000000000001e-01   2.8870000000000001e-01   2.0349999999999999e-01
  -9.0369999999999995e-01   4.1770000000000002e-01   5.1470000000000005e-01  -1.7190000000000000e-01   1.1420000000000000e-01   7.4499999999999997e-02   8.8780000000000003e-01   7.1150000000000002e-01   2.7858999999999998e+00   3.8529999999999998e-01   3.1750000000000000e-01   1.6810000000000000e-01
  -1.0139000000000000e+00   4.8359999999999997e-01   2.5740000000000002e-01  -2.0999999999999999e-01  -9.4999999999999998e-03   3.5099999999999999e-02   9.1000000000000003e-01   5.3369999999999995e-01   2.5247000000000002e+00   4.1420000000000001e-01   3.1750000000000000e-01   1.8140000000000001e-01
  -9.2579999999999996e-01   3.5170000000000001e-01   2.5740000000000002e-01  -2.4820000000000000e-01  -1.4269999999999999e-01   7.0199999999999999e-02   7.5460000000000005e-01   7.1150000000000002e-01   2.0893999999999999e+00   3.9489999999999997e-01   2.8870000000000001e-01   2.3890000000000000e-01
  -9.4779999999999998e-01   5.9360000000000002e-01   4.2890000000000000e-01  -1.7190000000000000e-01  -6.6600000000000006e-02   7.8899999999999998e-02   7.9900000000000004e-01   6.8930000000000002e-01   2.5247000000000002e+00   3.5639999999999999e-01   2.6939999999999997e-01   1.8579999999999999e-01
  -1.1902999999999999e+00   5.7160000000000000e-01   1.7160000000000000e-01  -2.0050000000000001e-01  -1.5229999999999999e-01   6.5799999999999997e-02   1.0209999999999999e+00   6.8930000000000002e-01   2.6989000000000001e+00   3.8529999999999998e-01   2.9830000000000001e-01   1.5040000000000001e-01
  -8.5960000000000003e-01   2.8580000000000000e-01   9.4359999999999999e-01  -1.5279999999999999e-01   3.8100000000000002e-02   2.1899999999999999e-02   8.8780000000000003e-01   5.1139999999999997e-01   2.5247000000000002e+00   4.3350000000000000e-01   3.6559999999999998e-01   1.6370000000000001e-01
  -1.0580000000000001e+00   5.9360000000000002e-01  -3.4310000000000002e-01  -1.3370000000000001e-01  -9.5200000000000007e-02   6.5799999999999997e-02   8.6560000000000004e-01   4.6689999999999998e-01   1.3059000000000001e+00   4.7199999999999998e-01   3.8490000000000002e-01   1.8140000000000001e-01
  -1.0580000000000001e+00   5.0560000000000005e-01   4.2890000000000000e-01  -2.0999999999999999e-01  -9.4999999999999998e-03   5.7000000000000002e-02   7.3240000000000005e-01   6.2260000000000004e-01   2.5247000000000002e+00   3.5639999999999999e-01   2.7900000000000003e-01   2.0790000000000000e-01
  -9.6989999999999998e-01   3.0780000000000002e-01   0.0000000000000000e+00  -2.1959999999999999e-01  -5.7099999999999998e-02   1.7500000000000002e-02   9.3220000000000003e-01   5.5589999999999995e-01   1.7412000000000001e+00   4.0460000000000002e-01   3.5599999999999998e-01   1.7249999999999999e-01
  -9.0369999999999995e-01   3.2979999999999998e-01   7.7210000000000001e-01  -2.1959999999999999e-01  -8.5599999999999996e-02   5.7000000000000002e-02   8.6560000000000004e-01   5.1139999999999997e-01   2.2635999999999998e+00   3.9489999999999997e-01   2.8870000000000001e-01   1.9460000000000000e-01
  -9.0369999999999995e-01   3.2979999999999998e-01   7.7210000000000001e-01  -1.1459999999999999e-01   3.8100000000000002e-02   3.0700000000000002e-02   1.0209999999999999e+00   7.3380000000000001e-01   1.4800000000000000e+00   4.4309999999999999e-01   3.3679999999999999e-01   1.5040000000000001e-01
  -1.0801000000000001e+00   3.2979999999999998e-01   1.3725000000000001e+00  -2.4820000000000000e-01   3.8100000000000002e-02   5.7000000000000002e-02   8.8780000000000003e-01   6.2260000000000004e-01   1.5670999999999999e+00   3.3710000000000001e-01   3.1750000000000000e-01   1.7690000000000000e-01
  -9.9190000000000000e-01   4.6170000000000000e-01   6.8630000000000002e-01  -2.4820000000000000e-01  -9.5200000000000007e-02   8.8000000000000005e-03   8.4340000000000004e-01   5.5589999999999995e-01   2.2635999999999998e+00   3.7569999999999998e-01   2.5019999999999998e-01   1.7249999999999999e-01
  -1.0580000000000001e+00   4.8359999999999997e-01   1.2867999999999999e+00  -1.3370000000000001e-01  -7.6100000000000001e-02   4.8200000000000000e-02   9.9880000000000002e-01   8.6719999999999997e-01   2.5247000000000002e+00   3.8529999999999998e-01   2.9830000000000001e-01   2.1679999999999999e-01
  -1.0580000000000001e+00   4.8359999999999997e-01   1.1152000000000000e+00  -2.3870000000000000e-01  -3.8100000000000002e-02   3.5099999999999999e-02   1.0431999999999999e+00   6.6710000000000003e-01   1.5670999999999999e+00   4.7199999999999998e-01   2.5979999999999998e-01   1.7249999999999999e-01
  -1.1021000000000001e+00   4.1770000000000002e-01   8.5780000000000001e-01  -1.9089999999999999e-01  -5.7099999999999998e-02   7.4499999999999997e-02   9.3220000000000003e-01   6.0040000000000004e-01   2.4377000000000000e+00   4.1420000000000001e-01   3.5599999999999998e-01   1.4160000000000000e-01
  -8.1559999999999999e-01   3.2979999999999998e-01   9.4359999999999999e-01  -2.5779999999999997e-01  -3.8100000000000002e-02   2.6300000000000000e-02   8.2120000000000004e-01   5.3369999999999995e-01   2.6118000000000001e+00   4.5269999999999999e-01   2.7900000000000003e-01   1.8579999999999999e-01
  -9.2579999999999996e-01   3.0780000000000002e-01   6.0050000000000003e-01  -3.3420000000000000e-01  -6.6600000000000006e-02   4.8200000000000000e-02   7.5460000000000005e-01   6.2260000000000004e-01   1.7412000000000001e+00   3.1790000000000002e-01   2.2130000000000000e-01   2.0790000000000000e-01
  -1.1021000000000001e+00   5.4959999999999998e-01   1.5441000000000000e+00  -2.2910000000000000e-01   3.8100000000000002e-02   2.6300000000000000e-02   1.1096999999999999e+00   6.6710000000000003e-01   2.9600000000000000e+00   3.3710000000000001e-01   2.8870000000000001e-01   1.9020000000000001e-01
  -1.0139000000000000e+00   1.9789999999999999e-01   7.7210000000000001e-01  -2.6729999999999998e-01  -1.5229999999999999e-01   2.6300000000000000e-02   8.6560000000000004e-01   8.2269999999999999e-01   2.4377000000000000e+00   3.2750000000000001e-01   3.1750000000000000e-01   1.7690000000000000e-01
  -1.1902999999999999e+00   3.5170000000000001e-01   9.4359999999999999e-01  -1.3370000000000001e-01   9.4999999999999998e-03   2.6300000000000000e-02   1.0209999999999999e+00   6.6710000000000003e-01   2.0893999999999999e+00   4.3350000000000000e-01   2.4060000000000001e-01   1.9460000000000000e-01
  -1.1902999999999999e+00   2.1980000000000000e-01   6.0050000000000003e-01  -2.0999999999999999e-01  -1.9000000000000000e-02   6.1400000000000003e-02   7.7680000000000005e-01   6.0040000000000004e-01   2.4377000000000000e+00   3.1790000000000002e-01   2.5019999999999998e-01   1.9460000000000000e-01
  -9.9190000000000000e-01   3.9570000000000000e-01   6.0050000000000003e-01  -2.7689999999999998e-01  -8.5599999999999996e-02   5.7000000000000002e-02   9.1000000000000003e-01   8.6719999999999997e-01   2.5247000000000002e+00   4.2380000000000001e-01   2.4060000000000001e-01   1.7690000000000000e-01
  -9.0369999999999995e-01   5.2759999999999996e-01   8.5800000000000001e-02  -1.8140000000000001e-01  -7.6100000000000001e-02   5.2600000000000001e-02   8.4340000000000004e-01   8.2269999999999999e-01   2.4377000000000000e+00   4.2380000000000001e-01   3.0790000000000001e-01   2.0349999999999999e-01
  -1.0139000000000000e+00   0.0000000000000000e+00   1.8872000000000000e+00  -2.9599999999999999e-01  -7.6100000000000001e-02   0.0000000000000000e+00   7.7680000000000005e-01   7.3380000000000001e-01   2.2635999999999998e+00   3.7569999999999998e-01   2.5979999999999998e-01   2.0349999999999999e-01
  -8.3760000000000001e-01   4.6170000000000000e-01   8.5800000000000001e-02  -2.1959999999999999e-01  -9.4999999999999998e-03   3.0700000000000002e-02   8.4340000000000004e-01   6.6710000000000003e-01   2.9600000000000000e+00   3.9489999999999997e-01   2.7900000000000003e-01   1.6370000000000001e-01
  -1.1902999999999999e+00   3.5170000000000001e-01   6.8630000000000002e-01  -1.4319999999999999e-01  -5.7099999999999998e-02   7.8899999999999998e-02   8.4340000000000004e-01   7.1150000000000002e-01   2.6118000000000001e+00   4.0460000000000002e-01   2.8870000000000001e-01   2.1229999999999999e-01
  -9.4779999999999998e-01   5.4959999999999998e-01   9.4359999999999999e-01  -2.4820000000000000e-01  -6.6600000000000006e-02   6.1400000000000003e-02   8.2120000000000004e-01   6.2260000000000004e-01   2.3506000000000000e+00   3.6599999999999999e-01   2.2130000000000000e-01   2.3440000000000000e-01
  -1.1021000000000001e+00   1.9789999999999999e-01   8.5800000000000001e-02  -1.5279999999999999e-01  -1.9000000000000000e-02   2.1899999999999999e-02   8.8780000000000003e-01   5.7809999999999995e-01   1.7412000000000001e+00   3.5639999999999999e-01   3.2710000000000000e-01   1.8140000000000001e-01
  -9.6989999999999998e-01   4.8359999999999997e-01   1.7160000000000000e-01  -1.5279999999999999e-01  -7.6100000000000001e-02   6.1400000000000003e-02   8.6560000000000004e-01   6.6710000000000003e-01   2.0893999999999999e+00   3.5639999999999999e-01   2.8870000000000001e-01   2.2559999999999999e-01
  -8.3760000000000001e-01   3.9570000000000000e-01   1.5441000000000000e+00  -6.6799999999999998e-02   7.6100000000000001e-02   5.7000000000000002e-02   8.6560000000000004e-01   6.2260000000000004e-01   2.0893999999999999e+00   3.4680000000000000e-01   3.6559999999999998e-01   1.8140000000000001e-01
  -1.1021000000000001e+00   3.2979999999999998e-01   3.4310000000000002e-01  -1.5279999999999999e-01  -7.6100000000000001e-02   3.0700000000000002e-02   8.6560000000000004e-01   6.8930000000000002e-01   2.5247000000000002e+00   3.9489999999999997e-01   2.6939999999999997e-01   1.7249999999999999e-01
  -9.6989999999999998e-01   5.4959999999999998e-01   8.5780000000000001e-01  -2.1959999999999999e-01  -1.0470000000000000e-01   6.5799999999999997e-02   7.9900000000000004e-01   5.3369999999999995e-01   2.6989000000000001e+00   4.1420000000000001e-01   2.5979999999999998e-01   1.8140000000000001e-01
  -1.1021000000000001e+00   3.2979999999999998e-01   3.4310000000000002e-01  -1.7190000000000000e-01  -1.9980000000000001e-01   3.5099999999999999e-02   9.1000000000000003e-01   7.5600000000000001e-01   2.5247000000000002e+00   4.2380000000000001e-01   2.6939999999999997e-01   1.9460000000000000e-01
  -9.4779999999999998e-01   5.7160000000000000e-01   6.8630000000000002e-01  -1.9089999999999999e-01  -4.7600000000000003e-02   7.4499999999999997e-02   9.9880000000000002e-01   6.0040000000000004e-01   2.6989000000000001e+00   4.0460000000000002e-01   3.4639999999999999e-01   1.9020000000000001e-01
  -1.0580000000000001e+00   4.8359999999999997e-01   1.4582999999999999e+00  -1.6230000000000000e-01  -9.4999999999999998e-03   7.4499999999999997e-02   9.7660000000000002e-01   6.6710000000000003e-01   1.8283000000000000e+00   3.2750000000000001e-01   3.1750000000000000e-01   1.9020000000000001e-01
  -1.0801000000000001e+00   3.5170000000000001e-01   1.3725000000000001e+00  -1.4319999999999999e-01   0.0000000000000000e+00   8.8000000000000005e-03   8.8780000000000003e-01   8.0049999999999999e-01   2.9600000000000000e+00   3.3710000000000001e-01   3.4639999999999999e-01   1.5479999999999999e-01
  -8.3760000000000001e-01   4.1770000000000002e-01   1.1152000000000000e+00  -2.3870000000000000e-01  -9.5200000000000007e-02   1.1400000000000000e-01   8.4340000000000004e-01   5.7809999999999995e-01   1.8283000000000000e+00   3.4680000000000000e-01   2.2130000000000000e-01   2.2559999999999999e-01
  -7.9349999999999998e-01   3.5170000000000001e-01   5.1470000000000005e-01  -1.7190000000000000e-01  -6.6600000000000006e-02   4.8200000000000000e-02   9.9880000000000002e-01   8.0049999999999999e-01   2.1764999999999999e+00   4.3350000000000000e-01   2.3089999999999999e-01   1.9910000000000000e-01
  -2.6450000000000001e-01   3.9570000000000000e-01   0.0000000000000000e+00  -1.6230000000000000e-01  -7.6100000000000001e-02   2.1899999999999999e-02   6.4370000000000005e-01   9.3389999999999995e-01   2.1764999999999999e+00   4.1420000000000001e-01   1.4430000000000001e-01   2.0349999999999999e-01
  -1.2122999999999999e+00   5.7160000000000000e-01   2.5740000000000002e-01  -1.6230000000000000e-01  -2.8500000000000001e-02  -1.7500000000000002e-02   1.0209999999999999e+00   4.4469999999999998e-01   1.7412000000000001e+00   4.8159999999999997e-01   2.6939999999999997e-01   1.7690000000000000e-01
  -9.9190000000000000e-01   1.5390000000000001e-01   1.2010000000000001e+00  -1.4319999999999999e-01  -5.7099999999999998e-02   3.5099999999999999e-02   7.9900000000000004e-01   8.8939999999999997e-01   2.2635999999999998e+00   3.7569999999999998e-01   2.8870000000000001e-01   1.8140000000000001e-01
  -1.1681999999999999e+00  -2.1999999999999999e-02   8.5780000000000001e-01  -2.4820000000000000e-01  -5.7099999999999998e-02   2.1899999999999999e-02   6.6579999999999995e-01   7.3380000000000001e-01   2.8730000000000002e+00   4.4309999999999999e-01   1.9239999999999999e-01   2.4770000000000000e-01
  -1.1902999999999999e+00   7.0350000000000001e-01   1.4582999999999999e+00  -1.0500000000000000e-01  -3.8100000000000002e-02   8.7700000000000000e-02   7.7680000000000005e-01   5.3369999999999995e-01   1.9153000000000000e+00   4.4309999999999999e-01   2.5979999999999998e-01   2.0349999999999999e-01
  -1.3666000000000000e+00   6.1550000000000005e-01   3.4310000000000002e-01  -2.3870000000000000e-01  -4.7600000000000003e-02   1.0960000000000000e-01   8.2120000000000004e-01   7.7820000000000000e-01   1.7412000000000001e+00   3.9489999999999997e-01   3.6559999999999998e-01   1.4160000000000000e-01
  -1.1021000000000001e+00   8.7900000000000006e-02   5.1470000000000005e-01  -1.6230000000000000e-01  -6.6600000000000006e-02   4.4000000000000003e-03   8.6560000000000004e-01   4.2249999999999999e-01   1.2188000000000001e+00   3.3710000000000001e-01   2.5019999999999998e-01   2.8310000000000002e-01
  -1.1241000000000001e+00   5.4959999999999998e-01   4.2890000000000000e-01  -2.0050000000000001e-01   0.0000000000000000e+00   8.8000000000000005e-03   6.4370000000000005e-01   1.3119000000000001e+00   2.6118000000000001e+00   4.6239999999999998e-01   3.5599999999999998e-01   2.0349999999999999e-01
  -9.6989999999999998e-01   6.8149999999999999e-01   1.0294000000000001e+00  -2.7689999999999998e-01  -5.7099999999999998e-02   3.9500000000000000e-02   9.7660000000000002e-01   8.0049999999999999e-01   2.1764999999999999e+00   4.4309999999999999e-01   2.7900000000000003e-01   1.8140000000000001e-01
  -1.0801000000000001e+00   2.6379999999999998e-01   1.5441000000000000e+00  -1.6230000000000000e-01  -4.7600000000000003e-02   7.8899999999999998e-02   1.1318999999999999e+00   6.6699999999999995e-02   2.6118000000000001e+00   4.0460000000000002e-01   1.9239999999999999e-01   1.9460000000000000e-01
  -9.6989999999999998e-01   3.7369999999999998e-01   6.0050000000000003e-01  -2.6729999999999998e-01  -9.5200000000000007e-02   5.2600000000000001e-02   1.0431999999999999e+00   6.6710000000000003e-01   2.5247000000000002e+00   4.0460000000000002e-01   3.5599999999999998e-01   1.4160000000000000e-01
  -1.0139000000000000e+00   5.0560000000000005e-01   8.5780000000000001e-01  -2.0050000000000001e-01  -3.8100000000000002e-02   3.5099999999999999e-02   1.0875999999999999e+00   1.0894999999999999e+00   2.0893999999999999e+00   3.4680000000000000e-01   3.5599999999999998e-01   2.0349999999999999e-01
  -1.1241000000000001e+00   4.3969999999999998e-01   5.1470000000000005e-01  -1.3370000000000001e-01  -6.6600000000000006e-02   1.2280000000000001e-01   8.2120000000000004e-01   8.0049999999999999e-01   2.0893999999999999e+00   3.3710000000000001e-01   3.1750000000000000e-01   1.7249999999999999e-01
  -1.2564000000000000e+00   6.3749999999999996e-01   6.8630000000000002e-01  -2.0999999999999999e-01  -1.9000000000000000e-02   5.2600000000000001e-02   8.4340000000000004e-01   4.0020000000000000e-01   2.1764999999999999e+00   4.5269999999999999e-01   2.7900000000000003e-01   2.1679999999999999e-01
  -1.1462000000000001e+00   3.7369999999999998e-01   9.4359999999999999e-01  -2.2910000000000000e-01   4.7600000000000003e-02   4.8200000000000000e-02   9.7660000000000002e-01   3.5580000000000001e-01   2.1764999999999999e+00   4.0460000000000002e-01   2.0210000000000000e-01   2.0790000000000000e-01
  -1.0580000000000001e+00   3.2979999999999998e-01   4.2890000000000000e-01  -1.9089999999999999e-01   9.4999999999999998e-03   7.0199999999999999e-02   6.8799999999999994e-01   8.6719999999999997e-01   1.9153000000000000e+00   4.6239999999999998e-01   2.5979999999999998e-01   1.6370000000000001e-01
  -1.2784000000000000e+00   2.4179999999999999e-01   1.6298999999999999e+00  -1.6230000000000000e-01  -6.6600000000000006e-02   7.4499999999999997e-02   7.3240000000000005e-01   5.7809999999999995e-01   2.4377000000000000e+00   4.6239999999999998e-01   3.4639999999999999e-01   1.5479999999999999e-01
  -1.2343999999999999e+00   4.8359999999999997e-01   8.5780000000000001e-01  -1.2410000000000000e-01  -5.7099999999999998e-02   4.3900000000000002e-02   7.7680000000000005e-01   8.2269999999999999e-01   1.2188000000000001e+00   4.0460000000000002e-01   2.5019999999999998e-01   1.8140000000000001e-01
  -9.0369999999999995e-01   3.2979999999999998e-01   8.5780000000000001e-01  -1.7190000000000000e-01  -5.7099999999999998e-02   2.1899999999999999e-02   7.7680000000000005e-01   6.0040000000000004e-01   1.7412000000000001e+00   3.8529999999999998e-01   2.3089999999999999e-01   1.7249999999999999e-01
  -9.9190000000000000e-01   3.7369999999999998e-01   6.0050000000000003e-01  -1.2410000000000000e-01  -2.8500000000000001e-02   2.6300000000000000e-02   7.9900000000000004e-01   6.0040000000000004e-01   1.8283000000000000e+00   4.1420000000000001e-01   3.2710000000000000e-01   1.8140000000000001e-01
  -1.0360000000000000e+00   3.2979999999999998e-01   7.7210000000000001e-01  -2.0999999999999999e-01  -3.8100000000000002e-02   4.3900000000000002e-02   7.7680000000000005e-01   8.4499999999999997e-01   2.3506000000000000e+00   3.9489999999999997e-01   2.6939999999999997e-01   1.5040000000000001e-01
  -9.6989999999999998e-01   5.9360000000000002e-01   1.2010000000000001e+00  -1.1459999999999999e-01  -9.4999999999999998e-03   3.9500000000000000e-02   8.2120000000000004e-01   8.4499999999999997e-01   2.4377000000000000e+00   4.2380000000000001e-01   3.5599999999999998e-01   1.5920000000000001e-01
  -1.2343999999999999e+00   5.4959999999999998e-01   4.2890000000000000e-01  -8.5900000000000004e-02  -1.9000000000000000e-02   7.0199999999999999e-02   7.7680000000000005e-01   6.2260000000000004e-01   1.4800000000000000e+00   4.2380000000000001e-01   2.8870000000000001e-01   1.5920000000000001e-01
  -1.0360000000000000e+00   4.8359999999999997e-01  -3.4310000000000002e-01  -2.0050000000000001e-01  -1.3320000000000001e-01   3.9500000000000000e-02   8.4340000000000004e-01   2.6679999999999998e-01   2.2635999999999998e+00   3.7569999999999998e-01   2.2130000000000000e-01   2.1229999999999999e-01
  -9.9190000000000000e-01   5.0560000000000005e-01   6.8630000000000002e-01  -2.0050000000000001e-01  -7.6100000000000001e-02   6.5799999999999997e-02   1.0209999999999999e+00   7.3380000000000001e-01   2.0024000000000002e+00   4.8159999999999997e-01   3.2710000000000000e-01   1.9020000000000001e-01
  -1.0360000000000000e+00   4.8359999999999997e-01  -8.5800000000000001e-02  -2.0999999999999999e-01  -1.0470000000000000e-01   6.5799999999999997e-02   8.8780000000000003e-01   6.6710000000000003e-01   2.5247000000000002e+00   3.9489999999999997e-01   2.8870000000000001e-01   1.6810000000000000e-01
  -9.2579999999999996e-01   3.5170000000000001e-01   1.6298999999999999e+00  -1.7190000000000000e-01   3.8100000000000002e-02   9.2100000000000001e-02   7.7680000000000005e-01   7.5600000000000001e-01   2.2635999999999998e+00   4.4309999999999999e-01   2.6939999999999997e-01   2.2559999999999999e-01
  -1.1021000000000001e+00   3.9570000000000000e-01   1.1152000000000000e+00  -2.8639999999999999e-01  -4.7600000000000003e-02   1.7500000000000002e-02   9.3220000000000003e-01   6.8930000000000002e-01   2.1764999999999999e+00   4.7199999999999998e-01   2.7900000000000003e-01   2.3000000000000001e-01
  -1.0580000000000001e+00   4.3969999999999998e-01   1.1152000000000000e+00  -1.6230000000000000e-01  -3.8100000000000002e-02   5.2600000000000001e-02   9.5440000000000003e-01   6.8930000000000002e-01   1.6540999999999999e+00   4.0460000000000002e-01   3.2710000000000000e-01   1.8579999999999999e-01
  -1.0801000000000001e+00   5.2759999999999996e-01   1.2010000000000001e+00  -1.2410000000000000e-01  -2.8500000000000001e-02   6.1400000000000003e-02   9.5440000000000003e-01   8.4499999999999997e-01   1.5670999999999999e+00   4.2380000000000001e-01   2.7900000000000003e-01   1.8579999999999999e-01
  -1.1462000000000001e+00   3.2979999999999998e-01   8.5780000000000001e-01  -2.0999999999999999e-01   6.6600000000000006e-02   2.1899999999999999e-02   7.7680000000000005e-01   7.7820000000000000e-01   1.8283000000000000e+00   4.2380000000000001e-01   2.7900000000000003e-01   1.7249999999999999e-01
  -9.6989999999999998e-01   2.6379999999999998e-01   8.5800000000000001e-02  -1.0500000000000000e-01   9.4999999999999998e-03   7.4499999999999997e-02   7.9900000000000004e-01   5.7809999999999995e-01   2.6118000000000001e+00   4.3350000000000000e-01   3.2710000000000000e-01   1.9910000000000000e-01
  -9.2579999999999996e-01   4.1770000000000002e-01   5.1470000000000005e-01  -1.8140000000000001e-01  -3.8100000000000002e-02   5.7000000000000002e-02   9.1000000000000003e-01   8.6719999999999997e-01   2.7858999999999998e+00   4.1420000000000001e-01   2.6939999999999997e-01   2.1679999999999999e-01
  -9.4779999999999998e-01   3.7369999999999998e-01   5.1470000000000005e-01  -1.4319999999999999e-01   9.4999999999999998e-03   8.7700000000000000e-02   7.9900000000000004e-01   7.1150000000000002e-01   1.9153000000000000e+00   4.8159999999999997e-01   2.5979999999999998e-01   2.1679999999999999e-01
  -9.6989999999999998e-01   4.3969999999999998e-01   2.5740000000000002e-01  -2.0999999999999999e-01  -1.2370000000000000e-01   3.0700000000000002e-02   8.4340000000000004e-01   8.8939999999999997e-01   2.0893999999999999e+00   4.0460000000000002e-01   3.4639999999999999e-01   2.3440000000000000e-01
  -9.0369999999999995e-01   3.0780000000000002e-01   9.4359999999999999e-01  -2.4820000000000000e-01   9.4999999999999998e-03   7.4499999999999997e-02   1.1984999999999999e+00   5.3369999999999995e-01   3.0470999999999999e+00   4.3350000000000000e-01   3.5599999999999998e-01   1.9020000000000001e-01
  -1.1681999999999999e+00   2.6379999999999998e-01   8.5800000000000001e-02  -1.8140000000000001e-01  -6.6600000000000006e-02   9.2100000000000001e-02   9.7660000000000002e-01   8.2269999999999999e-01   2.5247000000000002e+00   4.6239999999999998e-01   3.0790000000000001e-01   2.0790000000000000e-01
  -9.6989999999999998e-01   5.0560000000000005e-01  -8.5800000000000001e-02  -1.7190000000000000e-01  -5.7099999999999998e-02   7.0199999999999999e-02   8.6560000000000004e-01   6.2260000000000004e-01   1.8283000000000000e+00   4.1420000000000001e-01   2.8870000000000001e-01   1.5920000000000001e-01
  -1.1241000000000001e+00   2.6379999999999998e-01   1.0294000000000001e+00  -2.3870000000000000e-01  -1.1420000000000000e-01   7.4499999999999997e-02   8.4340000000000004e-01   7.5600000000000001e-01   1.7412000000000001e+00   3.2750000000000001e-01   3.1750000000000000e-01   1.9020000000000001e-01
  -8.1559999999999999e-01   4.6170000000000000e-01   6.0050000000000003e-01  -1.3370000000000001e-01   3.8100000000000002e-02   6.1400000000000003e-02   9.7660000000000002e-01   6.8930000000000002e-01   2.7858999999999998e+00   3.4680000000000000e-01   2.6939999999999997e-01   1.7690000000000000e-01
  -1.1241000000000001e+00   5.0560000000000005e-01  -6.0050000000000003e-01  -1.4319999999999999e-01  -3.8100000000000002e-02   5.7000000000000002e-02   9.1000000000000003e-01   7.1150000000000002e-01   1.7412000000000001e+00   4.7199999999999998e-01   3.1750000000000000e-01   2.0790000000000000e-01
  -1.0360000000000000e+00   3.7369999999999998e-01  -8.5800000000000001e-02  -1.8140000000000001e-01  -4.7600000000000003e-02   2.1899999999999999e-02   9.1000000000000003e-01   6.8930000000000002e-01   2.2635999999999998e+00   3.7569999999999998e-01   3.8490000000000002e-01   1.8579999999999999e-01
  -1.0580000000000001e+00   3.9570000000000000e-01   7.7210000000000001e-01  -1.2410000000000000e-01  -9.4999999999999998e-03   8.7700000000000000e-02   8.8780000000000003e-01   6.2260000000000004e-01   2.0893999999999999e+00   4.5269999999999999e-01   2.9830000000000001e-01   1.8579999999999999e-01
  -1.0580000000000001e+00   5.4959999999999998e-01   1.3725000000000001e+00  -2.4820000000000000e-01  -1.9000000000000000e-02   7.0199999999999999e-02   7.9900000000000004e-01   5.7809999999999995e-01   2.6989000000000001e+00   4.6239999999999998e-01   3.0790000000000001e-01   1.9910000000000000e-01
  -8.1559999999999999e-01   3.5170000000000001e-01   4.2890000000000000e-01  -2.0050000000000001e-01  -9.4999999999999998e-03   5.7000000000000002e-02   9.5440000000000003e-01   6.4480000000000004e-01   2.0893999999999999e+00   3.1790000000000002e-01   2.6939999999999997e-01   1.8579999999999999e-01
  -8.5960000000000003e-01   3.7369999999999998e-01   4.2890000000000000e-01  -2.3870000000000000e-01   1.9000000000000000e-02   2.6300000000000000e-02   9.1000000000000003e-01   4.6689999999999998e-01   1.9153000000000000e+00   3.2750000000000001e-01   3.0790000000000001e-01   1.3710000000000000e-01
  -1.0360000000000000e+00   4.6170000000000000e-01   8.5780000000000001e-01  -2.3870000000000000e-01  -5.7099999999999998e-02   5.2600000000000001e-02   9.3220000000000003e-01   7.7820000000000000e-01   2.6989000000000001e+00   4.6239999999999998e-01   2.1170000000000000e-01   2.1229999999999999e-01
  -1.1462000000000001e+00   4.3969999999999998e-01   6.8630000000000002e-01  -8.5900000000000004e-02  -2.8500000000000001e-02  -4.3900000000000002e-02   9.3220000000000003e-01   8.8939999999999997e-01   1.9153000000000000e+00   4.1420000000000001e-01   2.7900000000000003e-01   1.8140000000000001e-01
  -1.1462000000000001e+00   3.0780000000000002e-01   9.4359999999999999e-01  -2.0999999999999999e-01  -6.6600000000000006e-02   6.1400000000000003e-02   8.4340000000000004e-01   7.5600000000000001e-01   1.9153000000000000e+00   3.9489999999999997e-01   2.7900000000000003e-01   1.8140000000000001e-01
  -1.0580000000000001e+00   4.6170000000000000e-01   1.0294000000000001e+00  -2.7689999999999998e-01   0.0000000000000000e+00   1.7500000000000002e-02   9.7660000000000002e-01   6.8930000000000002e-01   2.1764999999999999e+00   4.3350000000000000e-01   1.8279999999999999e-01   2.0349999999999999e-01
  -9.6989999999999998e-01   5.0560000000000005e-01   1.1152000000000000e+00  -1.6230000000000000e-01  -6.6600000000000006e-02   5.7000000000000002e-02   9.3220000000000003e-01   6.0040000000000004e-01   2.6989000000000001e+00   3.6599999999999999e-01   2.8870000000000001e-01   1.9910000000000000e-01
  -1.2122999999999999e+00   4.3969999999999998e-01   8.5800000000000001e-02  -1.4319999999999999e-01  -5.7099999999999998e-02  -4.4000000000000003e-03   8.6560000000000004e-01   7.3380000000000001e-01   2.0024000000000002e+00   4.0460000000000002e-01   2.7900000000000003e-01   1.9020000000000001e-01
  -8.3760000000000001e-01   4.1770000000000002e-01   6.8630000000000002e-01  -2.4820000000000000e-01  -2.8500000000000001e-02   6.5799999999999997e-02   7.9900000000000004e-01   5.7809999999999995e-01   2.5247000000000002e+00   3.1790000000000002e-01   2.8870000000000001e-01   1.9910000000000000e-01
  -9.2579999999999996e-01   4.6170000000000000e-01   1.7160000000000000e-01  -2.1959999999999999e-01  -1.2370000000000000e-01   7.0199999999999999e-02   9.9880000000000002e-01   5.5589999999999995e-01   2.7858999999999998e+00   4.1420000000000001e-01   2.5979999999999998e-01   1.8579999999999999e-01
  -1.1681999999999999e+00   4.6170000000000000e-01   1.1152000000000000e+00   0.0000000000000000e+00  -3.8100000000000002e-02   3.0700000000000002e-02   8.6560000000000004e-01   8.2269999999999999e-01   1.4800000000000000e+00   4.0460000000000002e-01   3.4639999999999999e-01   1.5920000000000001e-01
  -1.1681999999999999e+00   4.1770000000000002e-01   1.1152000000000000e+00  -2.0050000000000001e-01  -6.6600000000000006e-02   3.0700000000000002e-02   8.4340000000000004e-01   4.4469999999999998e-01   1.7412000000000001e+00   3.5639999999999999e-01   2.5019999999999998e-01   2.0349999999999999e-01
  -1.1462000000000001e+00   4.3969999999999998e-01   6.8630000000000002e-01  -2.2910000000000000e-01  -9.4999999999999998e-03   6.5799999999999997e-02   7.7680000000000005e-01   6.8930000000000002e-01   2.0024000000000002e+00   3.9489999999999997e-01   3.1750000000000000e-01   1.9460000000000000e-01
  -1.4327000000000001e+00   4.8359999999999997e-01   2.5740000000000002e-01  -1.0500000000000000e-01  -1.9000000000000000e-02   7.0199999999999999e-02   7.9900000000000004e-01   7.1150000000000002e-01   2.5247000000000002e+00   5.2980000000000005e-01   3.0790000000000001e-01   2.5659999999999999e-01
  -1.0801000000000001e+00   3.7369999999999998e-01   6.8630000000000002e-01  -2.4820000000000000e-01  -6.6600000000000006e-02   4.8200000000000000e-02   7.5460000000000005e-01   5.7809999999999995e-01   1.3930000000000000e+00   3.8529999999999998e-01   2.8870000000000001e-01   1.5040000000000001e-01
  -9.6989999999999998e-01   4.8359999999999997e-01   9.4359999999999999e-01  -2.1959999999999999e-01  -3.8100000000000002e-02   5.7000000000000002e-02   8.8780000000000003e-01   6.2260000000000004e-01   2.6118000000000001e+00   4.3350000000000000e-01   3.1750000000000000e-01   2.2559999999999999e-01
  -1.0360000000000000e+00   3.5170000000000001e-01   8.5800000000000001e-02  -2.4820000000000000e-01  -2.8500000000000001e-02   6.5799999999999997e-02   7.5460000000000005e-01   6.8930000000000002e-01   2.8730000000000002e+00   4.3350000000000000e-01   2.5979999999999998e-01   1.8579999999999999e-01
  -1.0139000000000000e+00   3.7369999999999998e-01   6.0050000000000003e-01  -1.2410000000000000e-01   2.8500000000000001e-02   2.1899999999999999e-02   8.8780000000000003e-01   7.1150000000000002e-01   2.1764999999999999e+00   4.3350000000000000e-01   3.3679999999999999e-01   1.7249999999999999e-01
  -1.1241000000000001e+00   6.8149999999999999e-01   8.5780000000000001e-01  -1.8140000000000001e-01   9.4999999999999998e-03   7.0199999999999999e-02   7.5460000000000005e-01   8.6719999999999997e-01   2.2635999999999998e+00   4.4309999999999999e-01   2.9830000000000001e-01   1.8579999999999999e-01
  -1.0139000000000000e+00   3.9570000000000000e-01   4.2890000000000000e-01  -2.4820000000000000e-01  -5.7099999999999998e-02   1.0960000000000000e-01   8.8780000000000003e-01   6.0040000000000004e-01   2.4377000000000000e+00   3.6599999999999999e-01   2.6939999999999997e-01   1.6370000000000001e-01
  -8.8170000000000004e-01   5.4959999999999998e-01   1.1152000000000000e+00  -1.9089999999999999e-01  -9.4999999999999998e-03   3.9500000000000000e-02   8.4340000000000004e-01   7.3380000000000001e-01   2.3506000000000000e+00   3.5639999999999999e-01   3.2710000000000000e-01   2.3000000000000001e-01
  -9.6989999999999998e-01   4.3969999999999998e-01   5.1470000000000005e-01  -3.1509999999999999e-01  -7.6100000000000001e-02  -2.6300000000000000e-02   9.3220000000000003e-01   6.6710000000000003e-01   2.5247000000000002e+00   3.4680000000000000e-01   1.9239999999999999e-01   1.9460000000000000e-01
  -9.6989999999999998e-01   4.6170000000000000e-01   2.5740000000000002e-01  -6.6799999999999998e-02   9.4999999999999998e-03   4.3900000000000002e-02   9.3220000000000003e-01   6.2260000000000004e-01   2.1764999999999999e+00   4.8159999999999997e-01   2.7900000000000003e-01   1.7690000000000000e-01
  -9.2579999999999996e-01   6.1550000000000005e-01   7.7210000000000001e-01  -2.8600000000000000e-02  -3.8100000000000002e-02   6.1400000000000003e-02   7.5460000000000005e-01   6.6710000000000003e-01   2.0024000000000002e+00   4.5269999999999999e-01   2.9830000000000001e-01   1.9460000000000000e-01
  -9.9190000000000000e-01   5.7160000000000000e-01   1.1152000000000000e+00  -1.8140000000000001e-01  -9.5200000000000007e-02   5.7000000000000002e-02   7.5460000000000005e-01   7.3380000000000001e-01   2.8730000000000002e+00   4.2380000000000001e-01   3.3679999999999999e-01   1.9460000000000000e-01
  -9.6989999999999998e-01   2.6379999999999998e-01   3.4310000000000002e-01  -7.6399999999999996e-02  -9.5200000000000007e-02   1.7500000000000002e-02   7.3240000000000005e-01   7.5600000000000001e-01   1.8283000000000000e+00   4.1420000000000001e-01   2.8870000000000001e-01   1.7249999999999999e-01
  -1.1241000000000001e+00   4.8359999999999997e-01   1.2010000000000001e+00  -2.2910000000000000e-01  -8.5599999999999996e-02   1.2280000000000001e-01   9.1000000000000003e-01   7.1150000000000002e-01   1.8283000000000000e+00   4.6239999999999998e-01   3.1750000000000000e-01   1.9910000000000000e-01
  -9.6989999999999998e-01   3.0780000000000002e-01   6.8630000000000002e-01  -2.0050000000000001e-01  -1.9000000000000000e-02   5.2600000000000001e-02   9.7660000000000002e-01   7.5600000000000001e-01   2.0024000000000002e+00   4.2380000000000001e-01   3.6559999999999998e-01   2.3890000000000000e-01
  -9.0369999999999995e-01   1.9789999999999999e-01   3.4310000000000002e-01  -1.7190000000000000e-01  -6.6600000000000006e-02   5.7000000000000002e-02   7.9900000000000004e-01   7.5600000000000001e-01   2.8730000000000002e+00   4.3350000000000000e-01   2.7900000000000003e-01   1.8140000000000001e-01
  -1.1241000000000001e+00   4.8359999999999997e-01   1.6298999999999999e+00  -2.4820000000000000e-01  -8.5599999999999996e-02   8.3299999999999999e-02   1.0209999999999999e+00   5.7809999999999995e-01   1.7412000000000001e+00   4.3350000000000000e-01   2.5979999999999998e-01   1.9460000000000000e-01
  -1.0360000000000000e+00   5.2759999999999996e-01   3.4310000000000002e-01  -9.4999999999999998e-03  -7.6100000000000001e-02   3.9500000000000000e-02   9.1000000000000003e-01   6.6710000000000003e-01   2.0893999999999999e+00   4.0460000000000002e-01   2.2130000000000000e-01   2.0349999999999999e-01
  -1.1241000000000001e+00   6.8149999999999999e-01   3.4310000000000002e-01  -2.3870000000000000e-01  -1.9000000000000000e-02   5.7000000000000002e-02   8.2120000000000004e-01   7.1150000000000002e-01   1.8283000000000000e+00   3.9489999999999997e-01   3.2710000000000000e-01   1.7690000000000000e-01
  -1.1241000000000001e+00   3.7369999999999998e-01   5.1470000000000005e-01  -1.0500000000000000e-01  -1.0470000000000000e-01   1.0960000000000000e-01   8.4340000000000004e-01   8.0049999999999999e-01   2.8730000000000002e+00   3.3710000000000001e-01   3.1750000000000000e-01   1.9020000000000001e-01
  -1.4327000000000001e+00   5.0560000000000005e-01  -6.0050000000000003e-01  -1.6230000000000000e-01   1.9000000000000000e-02   3.0700000000000002e-02   7.9900000000000004e-01   7.1150000000000002e-01   2.8730000000000002e+00   3.6599999999999999e-01   3.1750000000000000e-01   1.9460000000000000e-01
  -9.9190000000000000e-01   2.8580000000000000e-01   1.2867999999999999e+00  -1.0500000000000000e-01  -9.5200000000000007e-02   7.8899999999999998e-02   8.6560000000000004e-01   5.7809999999999995e-01   2.5247000000000002e+00   3.6599999999999999e-01   2.7900000000000003e-01   2.1679999999999999e-01
  -1.2122999999999999e+00   2.8580000000000000e-01   0.0000000000000000e+00  -1.8140000000000001e-01  -4.7600000000000003e-02   1.7500000000000002e-02   9.1000000000000003e-01   5.5589999999999995e-01   1.8283000000000000e+00   3.8529999999999998e-01   3.9450000000000002e-01   2.0349999999999999e-01
  -9.6989999999999998e-01   6.5949999999999998e-01   8.5800000000000001e-02  -1.9089999999999999e-01  -1.3320000000000001e-01   4.8200000000000000e-02   8.4340000000000004e-01   6.6710000000000003e-01   2.0024000000000002e+00   4.5269999999999999e-01   2.7900000000000003e-01   2.0349999999999999e-01
  -1.1021000000000001e+00   5.2759999999999996e-01   5.1470000000000005e-01  -1.3370000000000001e-01   9.4999999999999998e-03   7.0199999999999999e-02   9.5440000000000003e-01   5.3369999999999995e-01   2.7858999999999998e+00   3.6599999999999999e-01   2.9830000000000001e-01   1.5479999999999999e-01
  -7.7149999999999996e-01   4.8359999999999997e-01   1.3725000000000001e+00  -1.9089999999999999e-01  -1.9000000000000000e-02  -1.7500000000000002e-02   9.1000000000000003e-01   6.8930000000000002e-01   2.5247000000000002e+00   4.7199999999999998e-01   2.3089999999999999e-01   1.5479999999999999e-01
  -1.1021000000000001e+00   4.1770000000000002e-01   8.5800000000000001e-02  -1.8140000000000001e-01  -1.0470000000000000e-01   4.8200000000000000e-02   9.3220000000000003e-01   5.7809999999999995e-01   1.9153000000000000e+00   3.7569999999999998e-01   2.2130000000000000e-01   2.0790000000000000e-01
  -1.0360000000000000e+00   2.4179999999999999e-01   7.7210000000000001e-01  -2.1959999999999999e-01  -4.7600000000000003e-02   1.7500000000000002e-02   9.3220000000000003e-01   5.7809999999999995e-01   1.9153000000000000e+00   4.1420000000000001e-01   2.7900000000000003e-01   1.9460000000000000e-01
  -1.1681999999999999e+00   4.3969999999999998e-01   5.1470000000000005e-01  -1.6230000000000000e-01  -3.8100000000000002e-02  -8.8000000000000005e-03   7.7680000000000005e-01   8.0049999999999999e-01   2.8730000000000002e+00   4.1420000000000001e-01   2.5979999999999998e-01   1.9020000000000001e-01
  -1.2784000000000000e+00   5.2759999999999996e-01   8.5780000000000001e-01  -1.7190000000000000e-01  -5.7099999999999998e-02   3.0700000000000002e-02   8.2120000000000004e-01   8.4499999999999997e-01   2.3506000000000000e+00   4.2380000000000001e-01   3.4639999999999999e-01   2.1679999999999999e-01
  -1.1241000000000001e+00   3.9570000000000000e-01   6.8630000000000002e-01  -2.5779999999999997e-01  -6.6600000000000006e-02  -8.8000000000000005e-03   1.0431999999999999e+00   5.7809999999999995e-01   2.0024000000000002e+00   3.2750000000000001e-01   3.3679999999999999e-01   1.8579999999999999e-01
  -9.0369999999999995e-01   2.6379999999999998e-01   1.2867999999999999e+00  -2.5779999999999997e-01   0.0000000000000000e+00   4.3900000000000002e-02   8.6560000000000004e-01   4.2249999999999999e-01   2.6118000000000001e+00   4.3350000000000000e-01   2.7900000000000003e-01   1.8140000000000001e-01
  -1.0580000000000001e+00   3.5170000000000001e-01   1.1152000000000000e+00  -8.5900000000000004e-02   3.8100000000000002e-02   5.7000000000000002e-02   8.8780000000000003e-01   6.6710000000000003e-01   1.2188000000000001e+00   4.5269999999999999e-01   2.8870000000000001e-01   2.1229999999999999e-01
  -1.0139000000000000e+00   4.3969999999999998e-01   7.7210000000000001e-01  -2.9599999999999999e-01  -4.7600000000000003e-02   7.8899999999999998e-02   9.5440000000000003e-01   8.2269999999999999e-01   2.0024000000000002e+00   3.8529999999999998e-01   2.9830000000000001e-01   1.6810000000000000e-01
  -1.0139000000000000e+00   4.3969999999999998e-01   2.5740000000000002e-01  -2.1959999999999999e-01  -1.0470000000000000e-01   4.3900000000000002e-02   7.7680000000000005e-01   7.3380000000000001e-01   2.4377000000000000e+00   3.9489999999999997e-01   3.0790000000000001e-01   1.9460000000000000e-01
  -9.0369999999999995e-01   2.1980000000000000e-01   1.1152000000000000e+00  -1.4319999999999999e-01  -1.0470000000000000e-01   5.2600000000000001e-02   9.9880000000000002e-01   6.4480000000000004e-01   2.1764999999999999e+00   3.6599999999999999e-01   2.9830000000000001e-01   2.3000000000000001e-01
  -8.3760000000000001e-01   5.4959999999999998e-01   2.5740000000000002e-01  -2.6729999999999998e-01  -3.8100000000000002e-02   6.1400000000000003e-02   9.1000000000000003e-01   5.1139999999999997e-01   1.5670999999999999e+00   5.0090000000000001e-01   2.5019999999999998e-01   2.1679999999999999e-01
  -1.1021000000000001e+00   3.9570000000000000e-01   9.4359999999999999e-01  -1.6230000000000000e-01   2.8500000000000001e-02   6.1400000000000003e-02   7.9900000000000004e-01   4.8920000000000002e-01   2.1764999999999999e+00   4.2380000000000001e-01   2.9830000000000001e-01   1.8140000000000001e-01
  -9.6989999999999998e-01   4.6170000000000000e-01   7.7210000000000001e-01  -2.3870000000000000e-01  -6.6600000000000006e-02   6.1400000000000003e-02   9.3220000000000003e-01   5.7809999999999995e-01   2.1764999999999999e+00   4.6239999999999998e-01   2.7900000000000003e-01   1.8579999999999999e-01
  -1.0139000000000000e+00   3.9570000000000000e-01   2.5740000000000002e-01  -2.0999999999999999e-01  -6.6600000000000006e-02   3.5099999999999999e-02   7.7680000000000005e-01   6.8930000000000002e-01   2.6989000000000001e+00   4.7199999999999998e-01   3.6559999999999998e-01   2.0790000000000000e-01
  -8.8170000000000004e-01   4.3969999999999998e-01   2.5740000000000002e-01  -1.1459999999999999e-01  -1.9000000000000000e-02   5.2600000000000001e-02   9.1000000000000003e-01   6.4480000000000004e-01   2.5247000000000002e+00   4.1420000000000001e-01   2.6939999999999997e-01   1.5920000000000001e-01
  -9.9190000000000000e-01   3.5170000000000001e-01   4.2890000000000000e-01  -3.0549999999999999e-01   0.0000000000000000e+00   3.5099999999999999e-02   8.6560000000000004e-01   8.8939999999999997e-01   2.5247000000000002e+00   3.6599999999999999e-01   2.4060000000000001e-01   1.9460000000000000e-01
  -1.0580000000000001e+00   2.1980000000000000e-01   1.7160000000000000e-01  -1.6230000000000000e-01   0.0000000000000000e+00  -4.4000000000000003e-03   9.7660000000000002e-01   5.5589999999999995e-01   1.9153000000000000e+00   4.0460000000000002e-01   3.4639999999999999e-01   1.8579999999999999e-01
  -8.8170000000000004e-01   3.2979999999999998e-01   8.5800000000000001e-02  -1.6230000000000000e-01  -6.6600000000000006e-02   2.6300000000000000e-02   9.5440000000000003e-01   8.4499999999999997e-01   2.6118000000000001e+00   5.0090000000000001e-01   3.4639999999999999e-01   1.9910000000000000e-01
  -1.0801000000000001e+00   5.2759999999999996e-01   8.5780000000000001e-01  -2.8639999999999999e-01   3.8100000000000002e-02   3.0700000000000002e-02   8.4340000000000004e-01   8.8939999999999997e-01   1.8283000000000000e+00   5.0090000000000001e-01   3.0790000000000001e-01   1.9910000000000000e-01
  -1.1021000000000001e+00   4.6170000000000000e-01   1.0294000000000001e+00  -2.0050000000000001e-01  -5.7099999999999998e-02   7.4499999999999997e-02   1.0209999999999999e+00   5.7809999999999995e-01   2.4377000000000000e+00   3.1790000000000002e-01   3.3679999999999999e-01   1.9020000000000001e-01
  -1.3225000000000000e+00   5.0560000000000005e-01   1.2010000000000001e+00  -2.0999999999999999e-01   2.8500000000000001e-02   7.4499999999999997e-02   7.3240000000000005e-01   7.3380000000000001e-01   1.5670999999999999e+00   3.5639999999999999e-01   2.5019999999999998e-01   2.0349999999999999e-01
  -1.1021000000000001e+00   5.4959999999999998e-01  -3.4310000000000002e-01  -1.0500000000000000e-01  -1.9000000000000000e-02   7.8899999999999998e-02   1.0431999999999999e+00   8.0049999999999999e-01   3.0470999999999999e+00   5.1049999999999995e-01   2.9830000000000001e-01   2.2559999999999999e-01
  -9.6989999999999998e-01   2.4179999999999999e-01   6.0050000000000003e-01  -1.2410000000000000e-01  -1.1420000000000000e-01   4.8200000000000000e-02   7.9900000000000004e-01   5.1139999999999997e-01   2.2635999999999998e+00   3.9489999999999997e-01   3.1750000000000000e-01   1.4599999999999999e-01
  -9.9190000000000000e-01   3.0780000000000002e-01   1.1152000000000000e+00  -1.3370000000000001e-01   5.7099999999999998e-02   5.2600000000000001e-02   9.1000000000000003e-01   7.1150000000000002e-01   2.5247000000000002e+00   5.4910000000000003e-01   3.8490000000000002e-01   1.5920000000000001e-01
  -9.4779999999999998e-01   5.0560000000000005e-01   8.5780000000000001e-01  -1.6230000000000000e-01  -9.4999999999999998e-03   3.5099999999999999e-02   8.6560000000000004e-01   5.3369999999999995e-01   1.7412000000000001e+00   4.1420000000000001e-01   2.6939999999999997e-01   1.8579999999999999e-01
  -1.0801000000000001e+00   3.7369999999999998e-01   9.4359999999999999e-01  -2.0050000000000001e-01  -7.6100000000000001e-02   2.6300000000000000e-02   7.5460000000000005e-01   7.1150000000000002e-01   3.2212000000000001e+00   3.5639999999999999e-01   2.2130000000000000e-01   1.8579999999999999e-01
  -1.0580000000000001e+00   4.6170000000000000e-01  -8.5800000000000001e-02  -1.4319999999999999e-01  -2.8500000000000001e-02   1.3200000000000000e-02   8.4340000000000004e-01   7.7820000000000000e-01   2.1764999999999999e+00   3.9489999999999997e-01   2.6939999999999997e-01   1.9910000000000000e-01
  -1.2564000000000000e+00   4.8359999999999997e-01   1.7160000000000000e-01  -2.1959999999999999e-01  -3.8100000000000002e-02   1.7500000000000002e-02   7.5460000000000005e-01   8.4499999999999997e-01   1.5670999999999999e+00   4.0460000000000002e-01   2.5979999999999998e-01   1.9020000000000001e-01
  -1.0360000000000000e+00   4.3969999999999998e-01   2.5740000000000002e-01  -1.4319999999999999e-01  -1.4269999999999999e-01   5.7000000000000002e-02   8.8780000000000003e-01   8.2269999999999999e-01   2.4377000000000000e+00   4.9130000000000001e-01   3.2710000000000000e-01   1.8140000000000001e-01
  -1.0801000000000001e+00   5.0560000000000005e-01   4.2890000000000000e-01  -2.8600000000000000e-02   0.0000000000000000e+00   5.2600000000000001e-02   7.7680000000000005e-01   5.1139999999999997e-01   1.8283000000000000e+00   4.0460000000000002e-01   3.0790000000000001e-01   1.8579999999999999e-01
  -9.6989999999999998e-01   5.9360000000000002e-01   8.5780000000000001e-01  -2.3870000000000000e-01  -1.4269999999999999e-01   7.0199999999999999e-02   9.9880000000000002e-01   6.0040000000000004e-01   2.8730000000000002e+00   3.4680000000000000e-01   2.2130000000000000e-01   2.0349999999999999e-01
  -1.0801000000000001e+00   5.0560000000000005e-01   8.5800000000000001e-02  -1.8140000000000001e-01  -7.6100000000000001e-02   7.4499999999999997e-02   8.2120000000000004e-01   7.1150000000000002e-01   2.1764999999999999e+00   3.7569999999999998e-01   3.7530000000000002e-01   2.0790000000000000e-01
  -1.0801000000000001e+00   3.7369999999999998e-01   1.1152000000000000e+00  -2.1959999999999999e-01  -3.8100000000000002e-02   7.4499999999999997e-02   7.3240000000000005e-01   6.2260000000000004e-01   2.5247000000000002e+00   3.5639999999999999e-01   2.9830000000000001e-01   2.1679999999999999e-01
  -1.1021000000000001e+00   4.8359999999999997e-01   8.5800000000000001e-02  -2.4820000000000000e-01  -4.7600000000000003e-02   3.9500000000000000e-02   9.1000000000000003e-01   8.4499999999999997e-01   3.0470999999999999e+00   4.2380000000000001e-01   2.5979999999999998e-01   1.3270000000000001e-01
  -9.2579999999999996e-01   2.1980000000000000e-01   7.7210000000000001e-01  -2.4820000000000000e-01  -9.4999999999999998e-03   5.7000000000000002e-02   7.5460000000000005e-01   5.5589999999999995e-01   1.8283000000000000e+00   3.7569999999999998e-01   3.6559999999999998e-01   1.5479999999999999e-01
  -9.4779999999999998e-01   5.2759999999999996e-01   6.8630000000000002e-01  -2.1959999999999999e-01  -1.0470000000000000e-01   7.0199999999999999e-02   8.2120000000000004e-01   7.7820000000000000e-01   2.0024000000000002e+00   4.5269999999999999e-01   2.6939999999999997e-01   1.9020000000000001e-01
  -9.6989999999999998e-01   2.8580000000000000e-01   5.1470000000000005e-01  -1.8140000000000001e-01  -1.1420000000000000e-01   7.8899999999999998e-02   8.4340000000000004e-01   7.3380000000000001e-01   1.0447000000000000e+00   4.5269999999999999e-01   2.5019999999999998e-01   1.8579999999999999e-01
  -1.0801000000000001e+00   6.5949999999999998e-01   2.5740000000000002e-01  -1.9089999999999999e-01  -6.6600000000000006e-02   7.8899999999999998e-02   7.7680000000000005e-01   7.3380000000000001e-01   2.6989000000000001e+00   4.2380000000000001e-01   2.1170000000000000e-01   1.8579999999999999e-01
  -1.0580000000000001e+00   2.8580000000000000e-01   0.0000000000000000e+00  -2.5779999999999997e-01  -4.7600000000000003e-02   4.8200000000000000e-02   9.3220000000000003e-01   6.4480000000000004e-01   2.2635999999999998e+00   4.5269999999999999e-01   3.3679999999999999e-01   1.7249999999999999e-01
  -1.0139000000000000e+00   4.1770000000000002e-01   1.0294000000000001e+00  -1.7190000000000000e-01   0.0000000000000000e+00  -1.7500000000000002e-02   9.9880000000000002e-01   6.2260000000000004e-01   2.1764999999999999e+00   3.9489999999999997e-01   3.3679999999999999e-01   2.0790000000000000e-01
  -9.0369999999999995e-01   4.1770000000000002e-01   6.0050000000000003e-01  -2.6729999999999998e-01  -8.5599999999999996e-02   7.0199999999999999e-02   7.9900000000000004e-01   6.4480000000000004e-01   2.2635999999999998e+00   3.2750000000000001e-01   1.9239999999999999e-01   2.4770000000000000e-01
  -1.2122999999999999e+00   4.3969999999999998e-01   9.4359999999999999e-01  -1.3370000000000001e-01  -1.2370000000000000e-01   3.0700000000000002e-02   8.6560000000000004e-01   5.5589999999999995e-01   1.3059000000000001e+00   4.2380000000000001e-01   2.3089999999999999e-01   1.9020000000000001e-01
  -1.0580000000000001e+00   6.1550000000000005e-01   1.4582999999999999e+00  -2.4820000000000000e-01  -9.4999999999999998e-03  -4.4000000000000003e-03   7.5460000000000005e-01   6.2260000000000004e-01   2.6989000000000001e+00   4.6239999999999998e-01   3.1750000000000000e-01   2.2559999999999999e-01
  -1.0360000000000000e+00   5.2759999999999996e-01   8.5800000000000001e-02  -1.4319999999999999e-01  -4.7600000000000003e-02  -2.6300000000000000e-02   8.6560000000000004e-01   7.7820000000000000e-01   2.5247000000000002e+00   4.1420000000000001e-01   2.9830000000000001e-01   1.9460000000000000e-01
  -1.1021000000000001e+00   5.0560000000000005e-01   1.7160000000000000e-01  -1.0500000000000000e-01  -1.9000000000000000e-02   4.3900000000000002e-02   9.7660000000000002e-01   9.1169999999999995e-01   2.9600000000000000e+00   3.4680000000000000e-01   2.1170000000000000e-01   1.7690000000000000e-01
  -1.1241000000000001e+00   3.7369999999999998e-01   0.0000000000000000e+00  -1.6230000000000000e-01  -2.8500000000000001e-02   8.3299999999999999e-02   9.7660000000000002e-01   6.8930000000000002e-01   2.4377000000000000e+00   3.5639999999999999e-01   2.7900000000000003e-01   1.6810000000000000e-01
  -9.0369999999999995e-01   3.0780000000000002e-01   1.7160000000000000e-01  -2.0999999999999999e-01  -1.9000000000000000e-02   2.1899999999999999e-02   9.1000000000000003e-01   7.7820000000000000e-01   2.0024000000000002e+00   3.3710000000000001e-01   2.6939999999999997e-01   1.7690000000000000e-01
  -1.0139000000000000e+00   3.2979999999999998e-01   1.0294000000000001e+00  -2.2910000000000000e-01  -3.8100000000000002e-02   8.7700000000000000e-02   7.9900000000000004e-01   8.6719999999999997e-01   2.7858999999999998e+00   3.2750000000000001e-01   2.3089999999999999e-01   1.1940000000000001e-01
  -1.0580000000000001e+00   3.7369999999999998e-01   5.1470000000000005e-01  -1.9089999999999999e-01   0.0000000000000000e+00   4.3900000000000002e-02   7.1020000000000005e-01   8.8939999999999997e-01   3.0470999999999999e+00   3.7569999999999998e-01   3.9450000000000002e-01   1.9020000000000001e-01
  -8.8170000000000004e-01   3.5170000000000001e-01   3.4310000000000002e-01  -1.8140000000000001e-01   4.7600000000000003e-02   0.0000000000000000e+00   9.9880000000000002e-01   6.6710000000000003e-01   2.2635999999999998e+00   3.1790000000000002e-01   2.7900000000000003e-01   1.7249999999999999e-01
