# Supplementary material for: Footwear and Foam Surface Alter Gait Initiation of Typical Subjects
Source: PLoS One. 2015 Aug 13;10(8):e0135821. doi: 10.1371/journal.pone.0135821 (PMC4536224; doi:10.1371/journal.pone.0135821)
Supplement: S1 Dataset — (ZIP) [file pone.0135821.s001.zip › 25_shod_av1_02.txt]

   2.8037600000000001e+01  -8.7929999999999997e-01   3.7616190000000000e+02  -6.0244000000000000e+00   4.4762500000000003e+01  -1.2848999999999999e+00  -3.0806600000000000e+01  -3.4464999999999999e+00   4.0178280000000001e+02  -7.2053000000000003e+00  -1.9638600000000000e+01   1.7340000000000000e+00
   2.7530600000000000e+01  -4.6170000000000000e-01   3.7092910000000001e+02  -5.9290000000000003e+00   4.4143999999999998e+01  -1.2936000000000001e+00  -3.0296099999999999e+01  -3.8245000000000000e+00   4.0143459999999999e+02  -7.3305999999999996e+00  -1.9859900000000000e+01   1.6632000000000000e+00
   2.7354299999999999e+01  -3.5170000000000001e-01   3.6586779999999999e+02  -6.0816999999999997e+00   4.3363700000000001e+01  -1.3463000000000001e+00  -3.0762200000000000e+01  -4.2691999999999997e+00   4.0291460000000001e+02  -7.5327999999999999e+00  -1.9859900000000000e+01   1.7162999999999999e+00
   2.6847300000000001e+01  -1.2969999999999999e+00   3.5608850000000001e+02  -6.7977999999999996e+00   4.2516800000000003e+01  -1.1402000000000001e+00  -3.0429300000000001e+01  -3.4687999999999999e+00   4.0509109999999998e+02  -7.5713999999999997e+00  -2.0119700000000002e+01   1.6588000000000001e+00
   2.6296299999999999e+01  -2.4841000000000002e+00   3.4759589999999997e+02  -7.3993000000000002e+00   4.1517600000000002e+01  -9.4720000000000004e-01  -3.1072900000000001e+01  -4.6028000000000002e+00   4.0752879999999999e+02  -7.9278000000000004e+00  -2.0119700000000002e+01   1.6277999999999999e+00
   2.4775400000000001e+01  -3.8910999999999998e+00   3.4081900000000002e+02  -8.3635999999999999e+00   4.0680199999999999e+01  -6.8410000000000004e-01  -3.1228300000000001e+01  -4.7362000000000002e+00   4.0909589999999997e+02  -8.2167999999999992e+00  -2.0369900000000001e+01   1.6323000000000001e+00
   2.3937799999999999e+01  -5.0122999999999998e+00   3.3412779999999998e+02  -9.3087999999999997e+00   4.0099699999999999e+01  -4.6479999999999999e-01  -3.2093899999999998e+01  -4.6473000000000004e+00   4.1414530000000002e+02  -8.3709000000000007e+00  -2.0389099999999999e+01   1.5835999999999999e+00
   2.2769500000000001e+01  -6.0895000000000001e+00   3.2803719999999998e+02  -1.0177600000000000e+01   3.9614400000000003e+01  -3.2450000000000001e-01  -3.2515599999999999e+01  -5.4032999999999998e+00   4.1849840000000000e+02  -8.7850999999999999e+00  -2.0639299999999999e+01   1.5394000000000001e+00
   2.1865800000000000e+01  -6.7709000000000001e+00   3.2357639999999998e+02  -1.0874499999999999e+01   3.9176699999999997e+01  -1.5790000000000001e-01  -3.3691899999999997e+01  -5.8034999999999997e+00   4.2354780000000000e+02  -9.3534000000000006e+00  -2.0889399999999998e+01   1.4464999999999999e+00
   2.1292700000000000e+01  -6.9248000000000003e+00   3.1825779999999997e+02  -1.1294600000000001e+01   3.8691400000000002e+01  -1.0520000000000000e-01  -3.4846100000000000e+01  -5.5366999999999997e+00   4.2981619999999998e+02  -9.9892000000000003e+00  -2.1120400000000000e+01   1.2917000000000001e+00
   2.0785699999999999e+01  -7.6063000000000001e+00   3.1319659999999999e+02  -1.1743399999999999e+01   3.8034799999999997e+01   4.8200000000000000e-02  -3.6155600000000000e+01  -6.7152000000000003e+00   4.3547510000000000e+02  -1.0779100000000000e+01  -2.1466799999999999e+01   1.1413000000000000e+00
   2.0895900000000001e+01  -7.7602000000000002e+00   3.0787799999999999e+02  -1.1905700000000000e+01   3.7558999999999997e+01   1.7100000000000001e-01  -3.7664800000000000e+01  -7.3822000000000001e+00   4.4322340000000003e+02  -1.1646000000000001e+01  -2.1726600000000001e+01   9.7319999999999995e-01
   2.0851900000000001e+01  -7.6283000000000003e+00   3.0281680000000000e+02  -1.1972500000000000e+01   3.6950000000000003e+01   2.1490000000000001e-01  -3.9418199999999999e+01  -8.8942999999999994e+00   4.4801179999999999e+02  -1.2821199999999999e+01  -2.1938300000000002e+01   6.9010000000000005e-01
   2.0587399999999999e+01  -7.1006999999999998e+00   2.9646879999999999e+02  -1.1829300000000000e+01   3.6255299999999998e+01   3.0700000000000000e-01  -4.0705500000000001e+01  -1.0784300000000000e+01   4.5306119999999999e+02  -1.4324000000000000e+01  -2.2246200000000002e+01   4.2909999999999998e-01
   2.0477100000000000e+01  -6.1773999999999996e+00   2.9072120000000001e+02  -1.1686100000000000e+01   3.5541600000000003e+01   1.9289999999999999e-01  -4.1859699999999997e+01  -1.3141299999999999e+01   4.6028719999999998e+02  -1.6057900000000000e+01  -2.2428999999999998e+01   8.8000000000000005e-03
   2.0388999999999999e+01  -5.3639999999999999e+00   2.8591739999999999e+02  -1.1542899999999999e+01   3.4866000000000000e+01   1.9730000000000000e-01  -4.3324500000000000e+01  -1.5653900000000000e+01   4.6742619999999999e+02  -1.7762899999999998e+01  -2.2861999999999998e+01  -3.8929999999999998e-01
   1.9992200000000000e+01  -4.4406999999999996e+00   2.8188549999999998e+02  -1.1313700000000001e+01   3.4437800000000003e+01   1.4470000000000000e-01  -4.5077900000000000e+01  -1.7744100000000000e+01   4.7613220000000001e+02  -1.9313700000000001e+01  -2.3189100000000000e+01  -6.9010000000000005e-01
   1.9485199999999999e+01  -4.1329000000000002e+00   2.7862569999999999e+02  -1.1141900000000000e+01   3.4123800000000003e+01   8.7700000000000000e-02  -4.5987900000000003e+01  -1.8611200000000000e+01   4.8318410000000000e+02  -2.0411899999999999e+01  -2.3506599999999999e+01  -9.5989999999999998e-01
   1.9485199999999999e+01  -4.0449999999999999e+00   2.7802519999999998e+02  -1.1151400000000001e+01   3.4085700000000003e+01   1.2280000000000001e-01  -4.7008899999999997e+01  -1.9367300000000000e+01   4.8814650000000000e+02  -2.1500399999999999e+01  -2.3776100000000000e+01  -1.1059000000000001e+00
   1.9066400000000002e+01  -3.9131000000000000e+00   2.7802519999999998e+02  -1.1180099999999999e+01   3.4095199999999998e+01   2.4120000000000000e-01  -4.7874499999999998e+01  -2.0412299999999998e+01   4.9284780000000001e+02  -2.2261399999999998e+01  -2.3968499999999999e+01  -1.2784000000000000e+00
   1.8978300000000001e+01  -4.5945999999999998e+00   2.7716739999999999e+02  -1.1542899999999999e+01   3.3962000000000003e+01   3.0700000000000000e-01  -4.8606900000000003e+01  -2.0901499999999999e+01   4.9711369999999999e+02  -2.2877900000000000e+01  -2.4286000000000001e+01  -1.4509000000000001e+00
   1.9154599999999999e+01  -5.0561999999999996e+00   2.7888310000000001e+02  -1.1934300000000000e+01   3.4104799999999997e+01   3.6399999999999999e-01  -4.9450299999999999e+01  -2.0990500000000001e+01   4.9920319999999998e+02  -2.3378799999999998e+01  -2.4343800000000002e+01  -1.5835999999999999e+00
   1.9176700000000000e+01  -5.4739000000000004e+00   2.7922620000000001e+02  -1.2201599999999999e+01   3.4209400000000002e+01   4.3409999999999999e-01  -4.9783299999999997e+01  -2.1012699999999999e+01   5.0129259999999999e+02  -2.3523299999999999e+01  -2.4411100000000001e+01  -1.6234000000000000e+00
   1.9308900000000001e+01  -6.0235000000000003e+00   2.8034140000000002e+02  -1.2526300000000001e+01   3.4333100000000002e+01   5.4379999999999995e-01  -5.0582299999999996e+01  -2.0234500000000001e+01   5.0312090000000001e+02  -2.3552199999999999e+01  -2.4603600000000000e+01  -1.6809000000000001e+00
   1.9463200000000001e+01  -6.7929000000000004e+00   2.8111349999999999e+02  -1.2822200000000000e+01   3.4418799999999997e+01   6.8410000000000004e-01  -5.0870800000000003e+01  -1.9989899999999999e+01   5.0468790000000001e+02  -2.3571400000000001e+01  -2.4584299999999999e+01  -1.5969000000000000e+00
   1.9815899999999999e+01  -6.9028000000000000e+00   2.8077030000000002e+02  -1.3003600000000000e+01   3.4561500000000002e+01   8.1999999999999995e-01  -5.1270299999999999e+01  -1.9545100000000001e+01   5.0581970000000001e+02  -2.3494399999999999e+01  -2.4747900000000001e+01  -1.6323000000000001e+00
   2.0080400000000001e+01  -7.6063000000000001e+00   2.8197129999999999e+02  -1.3070499999999999e+01   3.4561500000000002e+01   8.8139999999999996e-01  -5.1248100000000001e+01  -1.9300599999999999e+01   5.0616800000000001e+02  -2.3571400000000001e+01  -2.4641999999999999e+01  -1.6146000000000000e+00
   2.0058299999999999e+01  -7.6943000000000001e+00   2.8197129999999999e+02  -1.3070499999999999e+01   3.4656700000000001e+01   8.9900000000000002e-01  -5.1403500000000001e+01  -2.0612500000000001e+01   5.0642910000000001e+02  -2.3966400000000000e+01  -2.4680499999999999e+01  -1.7162999999999999e+00
   2.0300799999999999e+01  -7.9800000000000004e+00   2.8428750000000002e+02  -1.3261400000000000e+01   3.4866000000000000e+01   9.4279999999999997e-01  -5.2002699999999997e+01  -2.1679800000000000e+01   5.0590679999999998e+02  -2.4409500000000001e+01  -2.4690200000000001e+01  -1.7473000000000001e+00
   2.0653500000000001e+01  -8.0239999999999991e+00   2.8557420000000002e+02  -1.3232799999999999e+01   3.4989699999999999e+01   9.7350000000000003e-01  -5.2668599999999998e+01  -2.2747100000000000e+01   5.0608089999999999e+02  -2.4785200000000000e+01  -2.4593900000000001e+01  -1.8888000000000000e+00
   2.0609400000000001e+01  -8.0459999999999994e+00   2.8711829999999998e+02  -1.3309100000000001e+01   3.5122999999999998e+01   1.0348999999999999e+00  -5.3711799999999997e+01  -2.3102900000000002e+01   5.0616800000000001e+02  -2.4920000000000002e+01  -2.4449600000000000e+01  -1.9020999999999999e+00
   2.1072299999999998e+01  -8.2218999999999998e+00   2.8900560000000002e+02  -1.3356900000000000e+01   3.5446500000000000e+01   1.1402000000000001e+00  -5.4311000000000000e+01  -2.3547599999999999e+01   5.0538440000000003e+02  -2.5054900000000000e+01  -2.4324500000000000e+01  -1.9375000000000000e+00
   2.1050200000000000e+01  -8.1559000000000008e+00   2.9209379999999999e+02  -1.3328200000000001e+01   3.5808100000000003e+01   1.1357999999999999e+00  -5.4821500000000000e+01  -2.4259100000000000e+01   5.0364319999999998e+02  -2.5045300000000001e+01  -2.4064699999999998e+01  -2.0038000000000000e+00
   2.1116399999999999e+01  -8.7714999999999996e+00   2.9449570000000000e+02  -1.3337800000000000e+01   3.6064999999999998e+01   1.2279000000000000e+00  -5.5043500000000002e+01  -2.4992899999999999e+01   5.0068320000000000e+02  -2.4929700000000000e+01  -2.3737600000000000e+01  -2.0215000000000001e+00
   2.1402899999999999e+01  -9.0352999999999994e+00   2.9792710000000000e+02  -1.3576499999999999e+01   3.6531300000000002e+01   1.3024000000000000e+00  -5.5509500000000003e+01  -2.5504300000000001e+01   4.9728780000000000e+02  -2.4611799999999999e+01  -2.3583600000000001e+01  -2.0038000000000000e+00
   2.1446999999999999e+01  -9.6288000000000000e+00   3.0195890000000003e+02  -1.3767400000000000e+01   3.6788200000000003e+01   1.4033000000000000e+00  -5.5398600000000002e+01  -2.5815600000000000e+01   4.9415370000000001e+02  -2.4380600000000001e+01  -2.3304600000000001e+01  -1.9683999999999999e+00
   2.1865800000000000e+01  -1.0332300000000000e+01   3.0641969999999998e+02  -1.3948800000000000e+01   3.7349699999999999e+01   1.4427000000000001e+00  -5.5420800000000000e+01  -2.5904499999999999e+01   4.8997480000000002e+02  -2.3899000000000001e+01  -2.3083300000000001e+01  -1.9286000000000001e+00
   2.2372800000000002e+01  -1.0969799999999999e+01   3.1148090000000002e+02  -1.4139799999999999e+01   3.8120399999999997e+01   1.5874999999999999e+00  -5.5798099999999998e+01  -2.5259699999999999e+01   4.8536059999999998e+02  -2.3176500000000001e+01  -2.2842700000000001e+01  -1.8136000000000001e+00
   2.2769500000000001e+01  -1.1849200000000000e+01   3.1825779999999997e+02  -1.4531200000000000e+01   3.8615299999999998e+01   1.7979000000000001e+00  -5.5775900000000000e+01  -2.4347999999999999e+01   4.8274880000000002e+02  -2.2357700000000001e+01  -2.2496300000000002e+01  -1.6455000000000000e+00
   2.3651199999999999e+01  -1.2750500000000001e+01   3.2409109999999998e+02  -1.4769900000000000e+01   3.9405099999999997e+01   2.0347000000000000e+00  -5.5487400000000001e+01  -2.3213999999999999e+01   4.7935340000000002e+02  -2.1346299999999999e+01  -2.2294300000000000e+01  -1.4996000000000000e+00
   2.4246300000000002e+01  -1.3959600000000000e+01   3.3052490000000000e+02  -1.5275900000000000e+01   4.0137799999999999e+01   2.2321000000000000e+00  -5.5065600000000003e+01  -2.2079999999999998e+01   4.7465219999999999e+02  -2.0354099999999999e+01  -2.2073000000000000e+01  -1.3270000000000000e+00
   2.5083900000000000e+01  -1.5058800000000000e+01   3.3695870000000002e+02  -1.5743700000000000e+01   4.1060800000000000e+01   2.5171000000000001e+00  -5.5132199999999997e+01  -2.1968800000000002e+01   4.7264980000000003e+02  -1.9448599999999999e+01  -2.1755400000000002e+01  -1.2563000000000000e+00
   2.6119900000000001e+01  -1.6091999999999999e+01   3.4545130000000000e+02  -1.6144700000000000e+01   4.1936300000000003e+01   2.7057000000000002e+00  -5.4954700000000003e+01  -2.1768699999999999e+01   4.6760030000000000e+02  -1.8610600000000002e+01  -2.1495600000000000e+01  -1.1855000000000000e+00
   2.7442499999999999e+01  -1.7345099999999999e+01   3.5300029999999998e+02  -1.6650800000000000e+01   4.2697600000000001e+01   2.9600000000000000e+00  -5.5043500000000002e+01  -2.1546399999999998e+01   4.6194139999999999e+02  -1.7753200000000000e+01  -2.1053000000000001e+01  -1.0749000000000000e+00
   2.8588600000000000e+01  -1.8532200000000000e+01   3.6183600000000001e+02  -1.7195000000000000e+01   4.3668199999999999e+01   3.3195999999999999e+00  -5.5043500000000002e+01  -2.0990500000000001e+01   4.5671780000000001e+02  -1.6770700000000001e+01  -2.0677800000000001e+01  -9.9970000000000003e-01
   3.0021400000000000e+01  -2.0488700000000001e+01   3.7221580000000000e+02  -1.7767800000000001e+01   4.4733899999999998e+01   3.7494000000000001e+00  -5.4843699999999998e+01  -2.0812600000000000e+01   4.4966590000000002e+02  -1.5576200000000000e+01  -2.0254400000000000e+01  -9.3340000000000001e-01
   3.1740700000000000e+01  -2.2577100000000002e+01   3.8576970000000000e+02  -1.8684400000000000e+01   4.6484900000000003e+01   4.1660000000000004e+00  -5.4754899999999999e+01  -2.1390699999999999e+01   4.4496469999999999e+02  -1.4458800000000000e+01  -1.9629000000000001e+01  -8.4930000000000005e-01
   3.3063200000000002e+01  -2.4929400000000001e+01   4.0335539999999997e+02  -1.9486300000000000e+01   4.8454599999999999e+01   4.7141000000000002e+00  -5.4932499999999997e+01  -2.1679800000000000e+01   4.3808690000000001e+02  -1.2888700000000000e+01  -1.8926600000000001e+01  -8.0059999999999998e-01
   3.5333500000000001e+01  -2.7215699999999998e+01   4.2428660000000002e+02  -2.0651100000000000e+01   5.0928800000000003e+01   5.3017000000000003e+00  -5.5509500000000003e+01  -2.1613099999999999e+01   4.3051270000000000e+02  -1.1241500000000000e+01  -1.8195300000000000e+01  -6.9889999999999997e-01
   3.8573700000000002e+01  -3.0689100000000000e+01   4.4907810000000001e+02  -2.1863700000000001e+01   5.3707400000000000e+01   5.9112999999999998e+00  -5.6286400000000000e+01  -2.0856999999999999e+01   4.2093599999999998e+02  -9.3437999999999999e+00  -1.7213799999999999e+01  -6.7679999999999996e-01
   4.2210700000000003e+01  -3.5107799999999997e+01   4.7781569999999999e+02  -2.3505800000000001e+01   5.6714399999999998e+01   6.7356999999999996e+00  -5.7240800000000000e+01  -2.0612500000000001e+01   4.0909589999999997e+02  -7.2728000000000002e+00  -1.5924500000000000e+01  -5.7509999999999994e-01
   4.5913800000000002e+01  -3.9922199999999997e+01   5.0895519999999999e+02  -2.5243500000000001e+01   6.0101999999999997e+01   7.7092000000000001e+00  -5.8017600000000002e+01  -2.0879300000000001e+01   3.9455680000000001e+02  -5.1439000000000004e+00  -1.4635100000000000e+01  -5.4410000000000003e-01
   4.9396400000000000e+01  -4.5044400000000003e+01   5.4146730000000002e+02  -2.7019300000000001e+01   6.3946399999999997e+01   8.6433000000000000e+00  -5.7684600000000003e+01  -1.9834199999999999e+01   3.7496830000000000e+02  -2.7261000000000002e+00  -1.3182200000000000e+01  -4.1139999999999999e-01
   5.1909199999999998e+01  -4.9858800000000002e+01   5.7629549999999995e+02  -2.8919200000000000e+01   6.8152400000000000e+01   9.4809000000000001e+00  -5.7107599999999998e+01  -1.8744700000000002e+01   3.5276790000000000e+02  -2.2159999999999999e-01  -1.1527200000000001e+01  -2.0349999999999999e-01
   5.4818800000000003e+01  -5.4783099999999997e+01   6.1429769999999996e+02  -3.0780999999999999e+01   7.2529700000000005e+01   1.0248300000000000e+01  -5.4910299999999999e+01  -1.7921900000000001e+01   3.2769459999999998e+02   2.2926000000000002e+00  -9.9972999999999992e+00   1.1940000000000001e-01
   5.7772399999999998e+01  -6.0213000000000001e+01   6.5427290000000005e+02  -3.2967300000000002e+01   7.7363699999999994e+01   1.1195499999999999e+01  -5.1447899999999997e+01  -1.6543299999999999e+01   2.9739760000000001e+02   4.6623000000000001e+00  -8.3712000000000000e+00   5.0870000000000004e-01
   5.9844400000000000e+01  -6.5335200000000000e+01   6.9441970000000003e+02  -3.5048699999999997e+01   8.2178799999999995e+01   1.1914600000000000e+01  -4.5810400000000001e+01  -1.5320399999999999e+01   2.6544650000000001e+02   6.6177000000000001e+00  -6.9855999999999998e+00   9.5099999999999996e-01
   6.1299199999999999e+01  -7.0853099999999998e+01   7.3122100000000000e+02  -3.7082299999999996e+01   8.6841499999999996e+01   1.2695200000000000e+01  -3.8952100000000002e+01  -1.2963400000000000e+01   2.3262479999999999e+02   8.3226999999999993e+00  -5.7925000000000004e+00   1.2120000000000000e+00
   6.2842100000000002e+01  -7.5491600000000005e+01   7.6459090000000003e+02  -3.8800800000000002e+01   9.1076099999999997e+01   1.3388100000000000e+01  -3.2338000000000001e+01  -1.0695399999999999e+01   2.0128319999999999e+02   9.1799999999999997e+00  -5.0900999999999996e+00   1.5217000000000001e+00
   6.4583399999999997e+01  -7.9602599999999995e+01   7.9144119999999998e+02  -4.0414400000000001e+01   9.4130700000000004e+01   1.4032700000000000e+01  -2.4702999999999999e+01  -1.1629200000000001e+01   1.6976740000000001e+02   8.7369000000000003e+00  -4.2047999999999996e+00   1.5482000000000000e+00
   6.5883899999999997e+01  -8.3405699999999996e+01   8.0731119999999999e+02  -4.1311799999999998e+01   9.6071899999999999e+01   1.4585200000000000e+01  -1.7733799999999999e+01  -7.8936999999999999e+00   1.3947040000000001e+02   8.3323999999999998e+00  -3.5697999999999999e+00   1.7738000000000000e+00
   6.6280699999999996e+01  -8.5472200000000001e+01   8.1640430000000003e+02  -4.1884700000000002e+01   9.7242300000000000e+01   1.4892200000000001e+01  -1.1363799999999999e+01  -4.3582000000000001e+00   1.0795460000000000e+02   7.8026000000000000e+00  -3.0116999999999998e+00   1.5969000000000000e+00
   6.6611300000000000e+01  -8.7318799999999996e+01   8.2283810000000005e+02  -4.1798699999999997e+01   9.8231999999999999e+01   1.5041300000000000e+01  -5.8594999999999997e+00  -3.7801000000000000e+00   7.9224800000000002e+01   6.2998000000000003e+00  -2.2707999999999999e+00   1.3756999999999999e+00
   6.6082300000000004e+01  -8.8308099999999996e+01   8.2258069999999998e+02  -4.1445500000000003e+01   9.8374700000000004e+01   1.5001799999999999e+01  -4.1283000000000003e+00  -1.5565000000000000e+00   5.5021999999999998e+01   4.7393000000000001e+00  -1.3182000000000000e+00   1.1634000000000000e+00
   6.5553299999999993e+01  -8.7802499999999995e+01   8.1717629999999997e+02  -4.0633899999999997e+01   9.7965500000000006e+01   1.4843999999999999e+01  -2.7966000000000002e+00   2.5125999999999999e+00   3.6826500000000003e+01   3.6604999999999999e+00  -6.3510000000000000e-01   8.6699999999999999e-01
   6.4958200000000005e+01  -8.7692499999999995e+01   8.0791170000000000e+02  -3.9545499999999997e+01   9.6975899999999996e+01   1.4624700000000001e+01  -3.3513999999999999e+00   8.3384000000000000e+00   2.2026199999999999e+01   2.7452999999999999e+00   9.5999999999999992e-03   8.2279999999999998e-01
   6.4318899999999999e+01  -8.6747200000000007e+01   7.9435789999999997e+02  -3.8409399999999998e+01   9.5186899999999994e+01   1.4510700000000000e+01   4.4390000000000002e-01   9.1388999999999996e+00   1.4016700000000000e+01   1.9266000000000001e+00   1.9199999999999998e-02   4.5560000000000000e-01
   6.3194800000000001e+01  -8.6065700000000007e+01   7.7814469999999994e+02  -3.7168199999999999e+01   9.3521600000000007e+01   1.4190600000000000e+01   2.5746000000000002e+00  -1.1119999999999999e-01   1.1317999999999999e+00   3.6599999999999999e-01   1.4430000000000001e-01   1.1940000000000001e-01
   6.1982500000000002e+01  -8.4834699999999998e+01   7.6330409999999995e+02  -3.5850700000000003e+01   9.1780199999999994e+01   1.3949400000000001e+01  -1.1100000000000000e-01   8.8900000000000007e-02   3.4824000000000002e+00   1.4449999999999999e-01   6.0619999999999996e-01   1.6810000000000000e-01
   6.0373399999999997e+01  -8.4350999999999999e+01   7.5077970000000005e+02  -3.4724100000000000e+01   9.0314800000000005e+01   1.3629300000000001e+01   1.7978000000000001e+00  -3.1130000000000002e-01   1.3930000000000000e+00   3.6599999999999999e-01   1.6360000000000000e-01   1.3270000000000001e-01
   5.9139000000000003e+01  -8.3801400000000001e+01   7.4048559999999998e+02  -3.3712000000000003e+01   8.9182400000000001e+01   1.3436299999999999e+01   1.5093000000000001e+00   1.2230000000000001e+00   2.6989000000000001e+00   4.1420000000000001e-01   1.8279999999999999e-01   1.8579999999999999e-01
   5.7882599999999996e+01  -8.3251800000000003e+01   7.3139260000000002e+02  -3.2938699999999997e+01   8.8278400000000005e+01   1.3160100000000000e+01   5.5489999999999995e-01  -8.8900000000000007e-02   1.9153000000000000e+00   2.6970000000000000e-01   2.6939999999999997e-01   1.6370000000000001e-01
   5.7111199999999997e+01  -8.2834199999999996e+01   7.2418669999999997e+02  -3.2060299999999998e+01   8.7507599999999996e+01   1.2953900000000001e+01   1.0431999999999999e+00   4.0020000000000000e-01   2.0024000000000002e+00   3.4680000000000000e-01   3.3679999999999999e-01   1.9020000000000001e-01
   5.6207400000000000e+01  -8.2328500000000005e+01   7.1629459999999995e+02  -3.1191500000000001e+01   8.6908100000000005e+01   1.2760999999999999e+01   1.1096999999999999e+00   1.1785000000000001e+00   3.1341999999999999e+00   3.8529999999999998e-01   2.7900000000000003e-01   1.6810000000000000e-01
   5.5347799999999999e+01  -8.2086699999999993e+01   7.1209119999999996e+02  -3.0274999999999999e+01   8.6479900000000001e+01   1.2493499999999999e+01   1.0209999999999999e+00  -2.0010000000000000e-01   1.9153000000000000e+00   2.9859999999999998e-01   2.5979999999999998e-01   2.0349999999999999e-01
   5.3760800000000003e+01  -8.2130700000000004e+01   7.1097600000000000e+02  -2.9673500000000001e+01   8.6860600000000005e+01   1.2015499999999999e+01   8.2120000000000004e-01   6.0040000000000004e-01   2.7858999999999998e+00   3.8529999999999998e-01   3.8490000000000002e-01   2.2559999999999999e-01
   5.2283900000000003e+01  -8.2504400000000004e+01   7.1354949999999997e+02  -2.9138800000000000e+01   8.7260199999999998e+01   1.1848900000000000e+01   9.9880000000000002e-01   3.3350000000000002e-01   1.3059000000000001e+00   3.5639999999999999e-01   1.6360000000000000e-01   1.9020000000000001e-01
   5.1468400000000003e+01  -8.4263099999999994e+01   7.1792449999999997e+02  -2.8804700000000000e+01   8.8240300000000005e+01   1.1818199999999999e+01   8.4340000000000004e-01   3.1130000000000002e-01   2.2635999999999998e+00   3.4680000000000000e-01   3.1750000000000000e-01   1.7249999999999999e-01
   5.1402200000000001e+01  -8.5604100000000003e+01   7.2238530000000003e+02  -2.8489599999999999e+01   8.8925500000000000e+01   1.1704200000000000e+01   9.7660000000000002e-01   3.5580000000000001e-01   2.5247000000000002e+00   4.1420000000000001e-01   2.8870000000000001e-01   1.9910000000000000e-01
   5.1446300000000001e+01  -8.6549400000000006e+01   7.2615970000000004e+02  -2.8117200000000000e+01   8.9677199999999999e+01   1.1730499999999999e+01   1.1762999999999999e+00   4.2249999999999999e-01   2.6118000000000001e+00   3.8529999999999998e-01   2.5019999999999998e-01   1.6370000000000001e-01
   5.2173699999999997e+01  -8.7692499999999995e+01   7.3173569999999995e+02  -2.7783100000000001e+01   9.0143500000000003e+01   1.1805000000000000e+01   1.0431999999999999e+00   5.5589999999999995e-01   2.6989000000000001e+00   2.9859999999999998e-01   2.8870000000000001e-01   1.9460000000000000e-01
   5.2879100000000001e+01  -8.9055499999999995e+01   7.3593910000000005e+02  -2.7525300000000001e+01   9.0895300000000006e+01   1.1857600000000000e+01   9.3220000000000003e-01   3.7800000000000000e-01   2.1764999999999999e+00   2.8899999999999998e-01   3.2710000000000000e-01   1.9910000000000000e-01
   5.3452199999999998e+01  -9.0132700000000000e+01   7.4125770000000000e+02  -2.6799700000000001e+01   9.1513800000000003e+01   1.1884000000000000e+01   7.7680000000000005e-01   5.1139999999999997e-01   2.1764999999999999e+00   2.6970000000000000e-01   2.4060000000000001e-01   1.3270000000000001e-01
   5.3584400000000002e+01  -9.1385800000000003e+01   7.4597580000000005e+02  -2.6350999999999999e+01   9.2170400000000001e+01   1.1822600000000000e+01   1.2428999999999999e+00   5.7809999999999995e-01   2.7858999999999998e+00   3.3710000000000001e-01   2.4060000000000001e-01   1.7690000000000000e-01
   5.3804800000000000e+01  -9.3232399999999998e+01   7.5112279999999998e+02  -2.5711300000000001e+01   9.2769900000000007e+01   1.1866400000000001e+01   9.7660000000000002e-01   5.3369999999999995e-01   3.1341999999999999e+00   3.2750000000000001e-01   3.2710000000000000e-01   1.7690000000000000e-01
   5.5215499999999999e+01  -9.6002300000000005e+01   7.5446839999999997e+02  -2.5090699999999998e+01   9.3064899999999994e+01   1.2015499999999999e+01   1.0653999999999999e+00   6.0040000000000004e-01   2.6989000000000001e+00   3.0819999999999997e-01   2.9830000000000001e-01   2.0349999999999999e-01
   5.6736400000000003e+01  -9.8222700000000003e+01   7.5541200000000003e+02  -2.3983200000000000e+01   9.3007800000000003e+01   1.2129500000000000e+01   9.1000000000000003e-01   2.6679999999999998e-01   2.5247000000000002e+00   2.9859999999999998e-01   2.8870000000000001e-01   1.6370000000000001e-01
   5.8455700000000000e+01  -9.9585700000000003e+01   7.5463999999999999e+02  -2.2474699999999999e+01   9.2693799999999996e+01   1.2006700000000000e+01   8.6560000000000004e-01   5.1139999999999997e-01   2.4377000000000000e+00   3.6599999999999999e-01   2.3089999999999999e-01   2.1229999999999999e-01
   5.9006799999999998e+01  -1.0011330000000000e+02   7.5326739999999995e+02  -2.0603400000000001e+01   9.2275099999999995e+01   1.1677800000000000e+01   9.9880000000000002e-01   2.8910000000000002e-01   2.9600000000000000e+00   4.3350000000000000e-01   2.6939999999999997e-01   1.9460000000000000e-01
   6.0020699999999998e+01  -1.0048699999999999e+02   7.4957870000000003e+02  -1.8178300000000000e+01   9.1856399999999994e+01   1.1309500000000000e+01   9.3220000000000003e-01   5.3369999999999995e-01   1.9153000000000000e+00   3.8529999999999998e-01   2.7900000000000003e-01   1.7249999999999999e-01
   6.0064799999999998e+01  -1.0116849999999999e+02   7.4494640000000004e+02  -1.5724600000000001e+01   9.1009500000000003e+01   1.0910399999999999e+01   9.7660000000000002e-01   6.4480000000000004e-01   2.4377000000000000e+00   3.2750000000000001e-01   3.6559999999999998e-01   1.7249999999999999e-01
   5.9690100000000001e+01  -1.0154219999999999e+02   7.4082880000000000e+02  -1.2850899999999999e+01   9.0038799999999995e+01   1.0423700000000000e+01   1.0431999999999999e+00   1.7790000000000000e-01   2.8730000000000002e+00   3.1790000000000002e-01   1.9239999999999999e-01   2.3000000000000001e-01
   6.0329300000000003e+01  -1.0224570000000000e+02   7.3396609999999998e+02  -9.7669999999999995e+00   8.8820800000000006e+01   9.9939000000000000e+00   9.3220000000000003e-01   4.4469999999999998e-01   2.6118000000000001e+00   3.5639999999999999e-01   3.0790000000000001e-01   1.2830000000000000e-01
   6.0461599999999997e+01  -1.0209180000000001e+02   7.2727490000000000e+02  -5.9576000000000002e+00   8.7697900000000004e+01   9.5729000000000006e+00   1.0875999999999999e+00   2.6679999999999998e-01   2.3506000000000000e+00   3.3710000000000001e-01   2.7900000000000003e-01   1.9020000000000001e-01
   6.0637900000000002e+01  -1.0171810000000001e+02   7.2066959999999995e+02  -1.7472000000000001e+00   8.6356200000000001e+01   8.9984999999999999e+00   9.5440000000000003e-01   4.2249999999999999e-01   2.0893999999999999e+00   3.2750000000000001e-01   3.2710000000000000e-01   1.6810000000000000e-01
   6.1122799999999998e+01  -1.0077280000000000e+02   7.1303480000000002e+02   2.5110000000000001e+00   8.4805099999999996e+01   8.4459000000000000e+00   9.7660000000000002e-01   4.8920000000000002e-01   2.5247000000000002e+00   2.6010000000000000e-01   2.5979999999999998e-01   1.5920000000000001e-01
   6.2224899999999998e+01  -1.0002530000000000e+02   7.0454219999999998e+02   6.9218999999999999e+00   8.3082800000000006e+01   7.9679000000000002e+00   1.1096999999999999e+00   3.1130000000000002e-01   2.9600000000000000e+00   3.3710000000000001e-01   1.9239999999999999e-01   1.8140000000000001e-01
   6.2643700000000003e+01  -9.9079999999999998e+01   6.9544910000000004e+02   1.1476000000000001e+01   8.1246200000000002e+01   7.5075000000000003e+00   8.4340000000000004e-01   2.0010000000000000e-01   2.2635999999999998e+00   4.0460000000000002e-01   2.7900000000000003e-01   1.8579999999999999e-01
   6.2313099999999999e+01  -9.7475200000000001e+01   6.8163800000000003e+02   1.6039700000000000e+01   7.8667400000000001e+01   7.0339000000000000e+00   8.8780000000000003e-01   5.3369999999999995e-01   1.8283000000000000e+00   3.8529999999999998e-01   3.1750000000000000e-01   2.1229999999999999e-01
   6.1519599999999997e+01  -9.4881200000000007e+01   6.6070669999999996e+02   2.0651100000000000e+01   7.5336900000000000e+01   6.5777999999999999e+00   1.0209999999999999e+00   3.7800000000000000e-01   3.0470999999999999e+00   3.7569999999999998e-01   3.1750000000000000e-01   2.0349999999999999e-01
   6.0748100000000001e+01  -9.2990600000000001e+01   6.3951810000000000e+02   2.4832899999999999e+01   7.1330699999999993e+01   6.0560000000000000e+00   9.3220000000000003e-01   3.5580000000000001e-01   2.6989000000000001e+00   3.7569999999999998e-01   2.2130000000000000e-01   2.1679999999999999e-01
   5.8433700000000002e+01  -9.0594399999999993e+01   6.1438350000000003e+02   2.8766500000000001e+01   6.7486300000000000e+01   5.7183000000000002e+00   7.3240000000000005e-01   3.1130000000000002e-01   2.3506000000000000e+00   4.3350000000000000e-01   1.5400000000000000e-01   1.7249999999999999e-01
   5.6075200000000002e+01  -8.8615799999999993e+01   5.9096450000000004e+02   3.1926700000000000e+01   6.4174800000000005e+01   5.3586999999999998e+00   8.8780000000000003e-01   2.4460000000000001e-01   2.5247000000000002e+00   4.3350000000000000e-01   2.9830000000000001e-01   1.8579999999999999e-01
   5.0762999999999998e+01  -8.9253399999999999e+01   5.7071950000000004e+02   3.3740699999999997e+01   6.1976599999999998e+01   5.2797999999999998e+00   9.9880000000000002e-01   4.0020000000000000e-01   2.1764999999999999e+00   3.7569999999999998e-01   2.5979999999999998e-01   1.8140000000000001e-01
   4.3996099999999998e+01  -8.8747699999999995e+01   5.5339120000000003e+02   3.4829099999999997e+01   5.9692799999999998e+01   5.0518000000000001e+00   7.3240000000000005e-01   7.7820000000000000e-01   2.6118000000000001e+00   4.0460000000000002e-01   3.1750000000000000e-01   1.7249999999999999e-01
   3.8926400000000001e+01  -8.9934899999999999e+01   5.2971489999999994e+02   3.5363799999999998e+01   5.7542299999999997e+01   5.2446999999999999e+00   1.0209999999999999e+00   3.5580000000000001e-01   1.4800000000000000e+00   4.0460000000000002e-01   2.6939999999999997e-01   1.7249999999999999e-01
   3.4341600000000000e+01  -8.6131699999999995e+01   5.0106310000000002e+02   3.5669300000000000e+01   5.4877800000000001e+01   4.8018000000000001e+00   8.2120000000000004e-01   4.2249999999999999e-01   2.6989000000000001e+00   3.2750000000000001e-01   2.8870000000000001e-01   2.2120000000000001e-01
   2.7662900000000000e+01  -8.5164400000000001e+01   4.6743579999999997e+02   3.5134599999999999e+01   5.1756599999999999e+01   4.8413000000000004e+00   1.0431999999999999e+00   4.0020000000000000e-01   1.9153000000000000e+00   3.8529999999999998e-01   4.0410000000000001e-01   1.7690000000000000e-01
   2.4532900000000001e+01  -8.0899600000000007e+01   4.3355130000000003e+02   3.4113000000000000e+01   4.8483199999999997e+01   4.6658999999999997e+00   9.1000000000000003e-01   4.2249999999999999e-01   2.6118000000000001e+00   4.5269999999999999e-01   2.6939999999999997e-01   2.2120000000000001e-01
   1.9375000000000000e+01  -7.7140400000000000e+01   3.9254660000000001e+02   3.2346800000000002e+01   4.4505600000000001e+01   4.5343000000000000e+00   1.0875999999999999e+00   4.8920000000000002e-01   2.4377000000000000e+00   2.7939999999999998e-01   2.2130000000000000e-01   1.8579999999999999e-01
   1.5429500000000001e+01  -7.0611300000000000e+01   3.4673809999999997e+02   2.9730799999999999e+01   3.9671500000000002e+01   4.2054000000000000e+00   8.8780000000000003e-01   5.3369999999999995e-01   2.5247000000000002e+00   3.7569999999999998e-01   2.8870000000000001e-01   1.7690000000000000e-01
   1.1197400000000000e+01  -6.2499299999999998e+01   2.9338049999999998e+02   2.6427299999999999e+01   3.4000100000000003e+01   3.8940999999999999e+00   8.8780000000000003e-01   5.7809999999999995e-01   2.4377000000000000e+00   3.5639999999999999e-01   3.6559999999999998e-01   2.3890000000000000e-01
   7.0975999999999999e+00  -5.2474800000000002e+01   2.3616280000000000e+02   2.2436499999999999e+01   2.7757700000000000e+01   3.3898000000000001e+00   9.1000000000000003e-01   5.3369999999999995e-01   2.6118000000000001e+00   3.2750000000000001e-01   3.2710000000000000e-01   1.8579999999999999e-01
   4.5848000000000004e+00  -3.8757100000000001e+01   1.8134690000000001e+02   1.8417000000000002e+01   2.1429700000000000e+01   2.4777000000000000e+00   9.3220000000000003e-01   4.6689999999999998e-01   2.0024000000000002e+00   3.6599999999999999e-01   2.7900000000000003e-01   2.1229999999999999e-01
   2.4687000000000001e+00  -2.5171199999999999e+01   1.3631039999999999e+02   1.4769900000000000e+01   1.6386299999999999e+01   1.4296000000000000e+00   7.5460000000000005e-01   6.0040000000000004e-01   2.1764999999999999e+00   4.1420000000000001e-01   3.1750000000000000e-01   1.9460000000000000e-01
   3.0198000000000000e+00  -1.3080200000000000e+01   9.2989599999999996e+01   1.0884100000000000e+01   1.1143000000000001e+01   5.8760000000000001e-01   8.8780000000000003e-01   4.2249999999999999e-01   1.5670999999999999e+00   3.2750000000000001e-01   2.4060000000000001e-01   2.0790000000000000e-01
   2.8654999999999999e+00  -3.5173999999999999e+00   5.8418799999999997e+01   7.4184000000000001e+00   6.9370000000000003e+00  -4.7360000000000002e-01   9.3220000000000003e-01   7.1150000000000002e-01   2.4377000000000000e+00   3.7569999999999998e-01   2.7900000000000003e-01   1.5920000000000001e-01
   2.8214000000000001e+00   2.6379999999999999e+00   3.5085599999999999e+01   4.8597000000000001e+00   3.9870999999999999e+00  -9.1649999999999998e-01   1.0209999999999999e+00   4.8920000000000002e-01   2.6989000000000001e+00   4.5269999999999999e-01   2.8870000000000001e-01   1.9460000000000000e-01
   3.5488000000000000e+00   1.0288300000000000e+01   2.1874900000000000e+01   3.3416000000000001e+00   2.2837999999999998e+00  -1.6708000000000001e+00   1.0653999999999999e+00   5.3369999999999995e-01   2.3506000000000000e+00   3.9489999999999997e-01   2.6939999999999997e-01   1.4599999999999999e-01
   1.0139000000000000e+00   3.7372000000000001e+00   1.0465600000000000e+01   1.4130000000000000e+00   9.6109999999999995e-01  -6.0950000000000004e-01   1.0653999999999999e+00   5.5589999999999995e-01   2.2635999999999998e+00   3.5639999999999999e-01   2.6939999999999997e-01   1.7249999999999999e-01
  -7.9349999999999998e-01   1.5828000000000000e+00   9.4359999999999999e-01  -1.7190000000000000e-01  -2.8500000000000001e-02   1.5350000000000000e-01   6.2150000000000005e-01   4.6689999999999998e-01   2.3506000000000000e+00   4.0460000000000002e-01   2.7900000000000003e-01   1.7690000000000000e-01
  -5.5110000000000003e-01   4.1770000000000002e-01   2.5740000000000002e-01  -2.9599999999999999e-01   5.7099999999999998e-02   4.3900000000000002e-02   9.7660000000000002e-01   4.6689999999999998e-01   2.7858999999999998e+00   4.0460000000000002e-01   2.3089999999999999e-01   1.8579999999999999e-01
  -9.6989999999999998e-01   2.8580000000000000e-01   1.1152000000000000e+00  -2.4820000000000000e-01   1.1420000000000000e-01   8.8000000000000005e-03   1.0875999999999999e+00   4.8920000000000002e-01   2.0024000000000002e+00   4.2380000000000001e-01   2.6939999999999997e-01   2.1679999999999999e-01
  -7.4939999999999996e-01   7.2550000000000003e-01   1.2010000000000001e+00  -9.5500000000000002e-02   3.8100000000000002e-02   7.4499999999999997e-02   1.0875999999999999e+00   2.4460000000000001e-01   1.8283000000000000e+00   3.5639999999999999e-01   3.5599999999999998e-01   1.8140000000000001e-01
  -1.1241000000000001e+00   8.7900000000000006e-02   6.8630000000000002e-01  -2.9599999999999999e-01   9.5200000000000007e-02   0.0000000000000000e+00   9.9880000000000002e-01   5.3369999999999995e-01   2.2635999999999998e+00   4.2380000000000001e-01   2.8870000000000001e-01   1.5479999999999999e-01
  -9.4779999999999998e-01   6.5949999999999998e-01   1.1152000000000000e+00  -2.1959999999999999e-01   0.0000000000000000e+00   3.0700000000000002e-02   8.2120000000000004e-01   4.8920000000000002e-01   1.3930000000000000e+00   3.4680000000000000e-01   3.2710000000000000e-01   2.5209999999999999e-01
  -7.9349999999999998e-01   4.1770000000000002e-01   1.3725000000000001e+00  -2.4820000000000000e-01   6.6600000000000006e-02   9.6500000000000002e-02   1.0431999999999999e+00   4.4469999999999998e-01   2.3506000000000000e+00   3.7569999999999998e-01   3.3679999999999999e-01   1.2390000000000000e-01
  -8.1559999999999999e-01   4.1770000000000002e-01   1.0294000000000001e+00  -2.6729999999999998e-01   0.0000000000000000e+00  -8.8000000000000005e-03   8.4340000000000004e-01   4.0020000000000000e-01   2.2635999999999998e+00   4.0460000000000002e-01   3.0790000000000001e-01   2.1229999999999999e-01
  -8.3760000000000001e-01   5.4959999999999998e-01   2.1446000000000001e+00  -2.0999999999999999e-01  -1.9000000000000000e-02   3.9500000000000000e-02   7.9900000000000004e-01   6.2260000000000004e-01   2.0893999999999999e+00   3.5639999999999999e-01   3.6559999999999998e-01   2.1679999999999999e-01
  -8.1559999999999999e-01   6.8149999999999999e-01   1.0294000000000001e+00  -1.7190000000000000e-01   5.7099999999999998e-02   5.7000000000000002e-02   8.2120000000000004e-01   5.7809999999999995e-01   2.1764999999999999e+00   3.7569999999999998e-01   2.8870000000000001e-01   1.8579999999999999e-01
  -5.9509999999999996e-01   5.9360000000000002e-01   1.2010000000000001e+00  -1.8140000000000001e-01  -1.9000000000000000e-02   6.1400000000000003e-02   8.2120000000000004e-01   6.0040000000000004e-01   2.0893999999999999e+00   4.0460000000000002e-01   2.3089999999999999e-01   2.0349999999999999e-01
  -9.2579999999999996e-01   5.9360000000000002e-01   1.8015000000000001e+00  -2.2910000000000000e-01  -5.7099999999999998e-02   5.2600000000000001e-02   9.3220000000000003e-01   4.2249999999999999e-01   2.9600000000000000e+00   4.2380000000000001e-01   2.5019999999999998e-01   1.8140000000000001e-01
  -1.0360000000000000e+00   5.2759999999999996e-01   2.0588000000000002e+00  -2.0050000000000001e-01   5.7099999999999998e-02   3.9500000000000000e-02   8.6560000000000004e-01   4.2249999999999999e-01   2.3506000000000000e+00   4.6239999999999998e-01   3.4639999999999999e-01   1.8579999999999999e-01
  -6.1719999999999997e-01   2.8580000000000000e-01   1.4582999999999999e+00  -2.0050000000000001e-01   3.8100000000000002e-02   1.7500000000000002e-02   8.6560000000000004e-01   5.5589999999999995e-01   2.7858999999999998e+00   4.1420000000000001e-01   2.7900000000000003e-01   1.9460000000000000e-01
  -8.8170000000000004e-01   3.2979999999999998e-01   1.3725000000000001e+00  -2.5779999999999997e-01   3.8100000000000002e-02   1.7500000000000002e-02   1.0875999999999999e+00   4.6689999999999998e-01   2.4377000000000000e+00   3.1790000000000002e-01   2.9830000000000001e-01   1.8579999999999999e-01
  -8.1559999999999999e-01   4.8359999999999997e-01   1.3725000000000001e+00  -3.1509999999999999e-01   0.0000000000000000e+00   5.2600000000000001e-02   7.7680000000000005e-01   7.7820000000000000e-01   3.2212000000000001e+00   3.7569999999999998e-01   3.3679999999999999e-01   1.9460000000000000e-01
  -9.4779999999999998e-01   4.6170000000000000e-01   1.5441000000000000e+00  -2.5779999999999997e-01   6.6600000000000006e-02   7.8899999999999998e-02   7.7680000000000005e-01   5.7809999999999995e-01   2.0893999999999999e+00   3.7569999999999998e-01   2.7900000000000003e-01   1.8579999999999999e-01
  -9.0369999999999995e-01   4.1770000000000002e-01   1.4582999999999999e+00  -1.4319999999999999e-01   1.9000000000000000e-02   1.7500000000000002e-02   1.0209999999999999e+00   3.7800000000000000e-01   2.0893999999999999e+00   3.3710000000000001e-01   3.2710000000000000e-01   1.7690000000000000e-01
  -9.4779999999999998e-01   4.6170000000000000e-01   1.0294000000000001e+00  -1.4319999999999999e-01   4.7600000000000003e-02   3.0700000000000002e-02   9.3220000000000003e-01   5.1139999999999997e-01   2.5247000000000002e+00   3.9489999999999997e-01   3.5599999999999998e-01   1.8140000000000001e-01
  -7.4939999999999996e-01   4.3969999999999998e-01   1.3725000000000001e+00  -1.8140000000000001e-01   9.4999999999999998e-03   4.8200000000000000e-02   9.9880000000000002e-01   4.2249999999999999e-01   2.0893999999999999e+00   4.5269999999999999e-01   3.1750000000000000e-01   2.2559999999999999e-01
  -1.0139000000000000e+00   5.4959999999999998e-01   1.2867999999999999e+00  -1.9089999999999999e-01   3.8100000000000002e-02   1.3200000000000000e-02   6.6579999999999995e-01   6.0040000000000004e-01   2.6118000000000001e+00   4.3350000000000000e-01   2.3089999999999999e-01   2.1679999999999999e-01
  -7.9349999999999998e-01   3.2979999999999998e-01   1.3725000000000001e+00  -2.0999999999999999e-01   7.6100000000000001e-02   2.6300000000000000e-02   7.5460000000000005e-01   4.2249999999999999e-01   2.4377000000000000e+00   4.1420000000000001e-01   2.4060000000000001e-01   1.4599999999999999e-01
  -1.0360000000000000e+00   3.5170000000000001e-01   6.8630000000000002e-01  -1.6230000000000000e-01  -9.4999999999999998e-03   1.3200000000000000e-02   8.2120000000000004e-01   3.7800000000000000e-01   2.3506000000000000e+00   3.9489999999999997e-01   2.8870000000000001e-01   2.4329999999999999e-01
  -9.4779999999999998e-01   3.0780000000000002e-01   1.4582999999999999e+00  -2.8639999999999999e-01  -7.6100000000000001e-02   7.4499999999999997e-02   1.0875999999999999e+00   3.3350000000000002e-01   2.3506000000000000e+00   4.2380000000000001e-01   2.6939999999999997e-01   1.8140000000000001e-01
  -9.6989999999999998e-01   3.7369999999999998e-01   9.4359999999999999e-01  -2.2910000000000000e-01  -9.4999999999999998e-03   4.3900000000000002e-02   7.1020000000000005e-01   4.8920000000000002e-01   2.3506000000000000e+00   3.6599999999999999e-01   3.2710000000000000e-01   2.2559999999999999e-01
  -9.4779999999999998e-01   5.4959999999999998e-01   7.7210000000000001e-01  -2.4820000000000000e-01  -1.9000000000000000e-02   5.2600000000000001e-02   9.7660000000000002e-01   5.1139999999999997e-01   2.4377000000000000e+00   3.6599999999999999e-01   2.3089999999999999e-01   1.9460000000000000e-01
  -9.0369999999999995e-01   3.2979999999999998e-01   1.6298999999999999e+00  -2.0999999999999999e-01  -4.7600000000000003e-02   4.3900000000000002e-02   7.9900000000000004e-01   4.8920000000000002e-01   2.2635999999999998e+00   2.9859999999999998e-01   2.0210000000000000e-01   1.5920000000000001e-01
  -7.9349999999999998e-01   6.8149999999999999e-01   1.3725000000000001e+00  -1.5279999999999999e-01  -1.0470000000000000e-01   3.0700000000000002e-02   9.5440000000000003e-01   4.2249999999999999e-01   1.7412000000000001e+00   3.6599999999999999e-01   2.7900000000000003e-01   1.7249999999999999e-01
  -8.1559999999999999e-01   5.9360000000000002e-01   1.3725000000000001e+00  -2.8639999999999999e-01   6.6600000000000006e-02   1.3200000000000000e-02   7.9900000000000004e-01   5.5589999999999995e-01   2.1764999999999999e+00   3.9489999999999997e-01   4.6189999999999998e-01   1.6370000000000001e-01
  -8.3760000000000001e-01   4.3969999999999998e-01   1.7157000000000000e+00  -1.1459999999999999e-01   5.7099999999999998e-02   8.3299999999999999e-02   9.9880000000000002e-01   5.3369999999999995e-01   2.0024000000000002e+00   3.1790000000000002e-01   2.9830000000000001e-01   1.5920000000000001e-01
  -8.3760000000000001e-01   4.1770000000000002e-01   1.1152000000000000e+00  -1.7190000000000000e-01   3.8100000000000002e-02   4.8200000000000000e-02   1.0653999999999999e+00   4.6689999999999998e-01   2.6118000000000001e+00   3.9489999999999997e-01   3.9450000000000002e-01   1.8140000000000001e-01
  -7.9349999999999998e-01   2.4179999999999999e-01   6.8630000000000002e-01  -2.1959999999999999e-01  -9.4999999999999998e-03   5.7000000000000002e-02   8.2120000000000004e-01   4.4469999999999998e-01   2.8730000000000002e+00   3.7569999999999998e-01   3.1750000000000000e-01   1.9910000000000000e-01
  -8.3760000000000001e-01   4.6170000000000000e-01   1.6298999999999999e+00  -6.6799999999999998e-02   1.1420000000000000e-01   7.0199999999999999e-02   8.2120000000000004e-01   5.1139999999999997e-01   2.3506000000000000e+00   4.8159999999999997e-01   2.7900000000000003e-01   1.9020000000000001e-01
  -9.2579999999999996e-01   6.3749999999999996e-01   1.1152000000000000e+00  -2.4820000000000000e-01   9.4999999999999998e-03   5.7000000000000002e-02   7.9900000000000004e-01   8.0049999999999999e-01   2.3506000000000000e+00   3.9489999999999997e-01   2.5019999999999998e-01   2.3890000000000000e-01
  -9.2579999999999996e-01   4.1770000000000002e-01   9.4359999999999999e-01  -2.3870000000000000e-01  -1.9000000000000000e-02  -4.4000000000000003e-03   1.0431999999999999e+00   6.0040000000000004e-01   2.7858999999999998e+00   4.0460000000000002e-01   2.6939999999999997e-01   2.4329999999999999e-01
  -7.4939999999999996e-01   5.0560000000000005e-01   1.0294000000000001e+00  -1.8140000000000001e-01  -9.4999999999999998e-03   4.3900000000000002e-02   1.0431999999999999e+00   6.2260000000000004e-01   2.6118000000000001e+00   4.9130000000000001e-01   3.1750000000000000e-01   1.9020000000000001e-01
  -9.4779999999999998e-01   5.4959999999999998e-01   9.4359999999999999e-01  -2.5779999999999997e-01  -4.7600000000000003e-02   2.1899999999999999e-02   8.2120000000000004e-01   7.5600000000000001e-01   2.9600000000000000e+00   3.4680000000000000e-01   2.4060000000000001e-01   2.0790000000000000e-01
  -7.7149999999999996e-01   4.6170000000000000e-01   1.2010000000000001e+00  -2.5779999999999997e-01  -3.8100000000000002e-02   2.6300000000000000e-02   9.9880000000000002e-01   6.4480000000000004e-01   2.3506000000000000e+00   3.9489999999999997e-01   2.4060000000000001e-01   2.2559999999999999e-01
  -8.8170000000000004e-01   5.7160000000000000e-01   1.3725000000000001e+00  -3.1509999999999999e-01   2.8500000000000001e-02  -8.8000000000000005e-03   6.8799999999999994e-01   6.8930000000000002e-01   2.5247000000000002e+00   3.5639999999999999e-01   3.6559999999999998e-01   1.6810000000000000e-01
  -7.2740000000000005e-01   5.0560000000000005e-01   1.1152000000000000e+00  -1.5279999999999999e-01  -9.4999999999999998e-03   5.7000000000000002e-02   8.4340000000000004e-01   5.5589999999999995e-01   2.0024000000000002e+00   3.5639999999999999e-01   3.0790000000000001e-01   1.9460000000000000e-01
  -9.0369999999999995e-01   3.2979999999999998e-01   1.8872000000000000e+00  -1.6230000000000000e-01   1.0470000000000000e-01   0.0000000000000000e+00   9.3220000000000003e-01   7.1150000000000002e-01   2.0893999999999999e+00   3.3710000000000001e-01   3.5599999999999998e-01   2.1229999999999999e-01
  -9.2579999999999996e-01   2.1980000000000000e-01   1.3725000000000001e+00  -3.3420000000000000e-01   1.9000000000000000e-02   5.7000000000000002e-02   9.5440000000000003e-01   6.6710000000000003e-01   2.7858999999999998e+00   4.6239999999999998e-01   2.6939999999999997e-01   1.7249999999999999e-01
  -8.8170000000000004e-01   3.0780000000000002e-01   1.2010000000000001e+00  -2.7689999999999998e-01   5.7099999999999998e-02   3.0700000000000002e-02   1.0209999999999999e+00   3.7800000000000000e-01   2.0893999999999999e+00   3.8529999999999998e-01   3.6559999999999998e-01   1.9460000000000000e-01
  -8.1559999999999999e-01   4.6170000000000000e-01   1.4582999999999999e+00  -1.7190000000000000e-01   0.0000000000000000e+00   7.0199999999999999e-02   9.9880000000000002e-01   6.0040000000000004e-01   1.6540999999999999e+00   4.3350000000000000e-01   3.2710000000000000e-01   1.8579999999999999e-01
  -9.0369999999999995e-01   5.4959999999999998e-01   1.7157000000000000e+00  -1.9089999999999999e-01   6.6600000000000006e-02   3.5099999999999999e-02   8.4340000000000004e-01   5.5589999999999995e-01   2.7858999999999998e+00   3.5639999999999999e-01   3.2710000000000000e-01   1.3710000000000000e-01
  -1.0139000000000000e+00   5.4959999999999998e-01   1.1152000000000000e+00  -2.1959999999999999e-01  -5.7099999999999998e-02   1.3200000000000000e-02   9.1000000000000003e-01   5.5589999999999995e-01   2.0024000000000002e+00   3.3710000000000001e-01   3.4639999999999999e-01   1.9460000000000000e-01
  -9.2579999999999996e-01   5.7160000000000000e-01   1.2010000000000001e+00  -2.5779999999999997e-01  -8.5599999999999996e-02   7.8899999999999998e-02   8.2120000000000004e-01   4.2249999999999999e-01   2.2635999999999998e+00   4.0460000000000002e-01   2.8870000000000001e-01   1.7249999999999999e-01
  -7.4939999999999996e-01   6.5949999999999998e-01   2.5740000000000002e-01  -2.3870000000000000e-01   2.8500000000000001e-02   8.7700000000000000e-02   8.6560000000000004e-01   4.6689999999999998e-01   2.0024000000000002e+00   3.7569999999999998e-01   2.2130000000000000e-01   1.6810000000000000e-01
  -9.2579999999999996e-01   6.5949999999999998e-01   1.8872000000000000e+00  -2.0999999999999999e-01   3.8100000000000002e-02   1.7500000000000002e-02   6.8799999999999994e-01   7.5600000000000001e-01   3.2212000000000001e+00   3.3710000000000001e-01   3.2710000000000000e-01   2.2559999999999999e-01
  -9.9190000000000000e-01   6.3749999999999996e-01   6.8630000000000002e-01  -1.8140000000000001e-01  -1.9000000000000000e-02   6.5799999999999997e-02   9.5440000000000003e-01   6.8930000000000002e-01   2.0024000000000002e+00   3.5639999999999999e-01   2.9830000000000001e-01   1.5040000000000001e-01
  -8.3760000000000001e-01   3.2979999999999998e-01   6.0050000000000003e-01  -2.0999999999999999e-01  -9.5200000000000007e-02   7.8899999999999998e-02   1.1540999999999999e+00   4.2249999999999999e-01   1.7412000000000001e+00   3.6599999999999999e-01   2.5019999999999998e-01   1.8140000000000001e-01
  -7.9349999999999998e-01   2.8580000000000000e-01   1.7157000000000000e+00  -3.0549999999999999e-01  -6.6600000000000006e-02   9.2100000000000001e-02   8.8780000000000003e-01   5.3369999999999995e-01   1.6540999999999999e+00   3.4680000000000000e-01   3.6559999999999998e-01   1.8140000000000001e-01
  -9.2579999999999996e-01   5.2759999999999996e-01   9.4359999999999999e-01  -9.5500000000000002e-02   5.7099999999999998e-02   2.6300000000000000e-02   9.1000000000000003e-01   7.3380000000000001e-01   2.1764999999999999e+00   4.7199999999999998e-01   3.7530000000000002e-01   1.9020000000000001e-01
  -4.8490000000000000e-01   3.5170000000000001e-01   9.4359999999999999e-01  -3.0549999999999999e-01   3.8100000000000002e-02  -2.6300000000000000e-02   7.7680000000000005e-01   7.5600000000000001e-01   1.3930000000000000e+00   3.7569999999999998e-01   2.5019999999999998e-01   2.0790000000000000e-01
  -9.9190000000000000e-01   3.2979999999999998e-01   1.5441000000000000e+00  -2.1959999999999999e-01   8.5599999999999996e-02   3.5099999999999999e-02   9.3220000000000003e-01   6.6710000000000003e-01   1.0447000000000000e+00   4.3350000000000000e-01   2.9830000000000001e-01   2.1229999999999999e-01
  -7.2740000000000005e-01   4.1770000000000002e-01   1.4582999999999999e+00  -1.6230000000000000e-01  -7.6100000000000001e-02   4.3900000000000002e-02   8.8780000000000003e-01   4.8920000000000002e-01   2.6118000000000001e+00   3.5639999999999999e-01   3.0790000000000001e-01   2.0349999999999999e-01
  -1.1462000000000001e+00   7.2550000000000003e-01   5.1470000000000005e-01  -2.0999999999999999e-01  -3.8100000000000002e-02   1.7500000000000002e-02   5.1049999999999995e-01   5.5589999999999995e-01   2.5247000000000002e+00   4.2380000000000001e-01   2.0210000000000000e-01   2.3000000000000001e-01
  -6.6130000000000000e-01   3.0780000000000002e-01   1.5441000000000000e+00  -1.5279999999999999e-01   4.7600000000000003e-02   2.6300000000000000e-02   8.4340000000000004e-01   4.0020000000000000e-01   2.9600000000000000e+00   3.6599999999999999e-01   2.8870000000000001e-01   1.8579999999999999e-01
  -1.1021000000000001e+00   6.3749999999999996e-01   3.4310000000000002e-01  -1.2410000000000000e-01   3.8100000000000002e-02   6.5799999999999997e-02   7.9900000000000004e-01   4.4469999999999998e-01   1.7412000000000001e+00   4.1420000000000001e-01   3.7530000000000002e-01   1.8579999999999999e-01
  -7.2740000000000005e-01   4.8359999999999997e-01   1.4582999999999999e+00  -1.1459999999999999e-01  -8.5599999999999996e-02   1.0520000000000000e-01   9.7660000000000002e-01   4.6689999999999998e-01   2.6989000000000001e+00   4.5269999999999999e-01   3.3679999999999999e-01   2.2559999999999999e-01
  -9.6989999999999998e-01   2.4179999999999999e-01   9.4359999999999999e-01  -2.1959999999999999e-01  -7.6100000000000001e-02   6.1400000000000003e-02   9.1000000000000003e-01   6.2260000000000004e-01   2.0024000000000002e+00   3.8529999999999998e-01   3.0790000000000001e-01   1.5920000000000001e-01
  -7.7149999999999996e-01   7.0350000000000001e-01   7.7210000000000001e-01  -2.0050000000000001e-01  -6.6600000000000006e-02   8.7700000000000000e-02   8.4340000000000004e-01   6.6710000000000003e-01   2.6989000000000001e+00   4.0460000000000002e-01   2.5019999999999998e-01   2.2120000000000001e-01
  -8.1559999999999999e-01   3.2979999999999998e-01   1.1152000000000000e+00  -1.4319999999999999e-01  -1.9000000000000000e-02   6.1400000000000003e-02   8.6560000000000004e-01   6.4480000000000004e-01   2.0893999999999999e+00   4.4309999999999999e-01   2.9830000000000001e-01   2.2120000000000001e-01
  -7.0530000000000004e-01   1.5390000000000001e-01   1.3725000000000001e+00  -3.8190000000000002e-01   1.9000000000000000e-02  -1.3200000000000000e-02   7.1020000000000005e-01   6.6710000000000003e-01   2.3506000000000000e+00   3.9489999999999997e-01   2.6939999999999997e-01   1.8579999999999999e-01
  -9.2579999999999996e-01   5.7160000000000000e-01   8.5780000000000001e-01  -1.8140000000000001e-01  -1.9000000000000000e-02   5.2600000000000001e-02   7.1020000000000005e-01   6.6710000000000003e-01   1.8283000000000000e+00   4.0460000000000002e-01   3.7530000000000002e-01   1.6810000000000000e-01
  -9.0369999999999995e-01   3.2979999999999998e-01   1.1152000000000000e+00  -1.7190000000000000e-01   0.0000000000000000e+00   0.0000000000000000e+00   8.2120000000000004e-01   6.4480000000000004e-01   2.5247000000000002e+00   4.5269999999999999e-01   2.2130000000000000e-01   2.1679999999999999e-01
  -8.8170000000000004e-01   4.8359999999999997e-01   1.7157000000000000e+00  -3.1509999999999999e-01  -1.1420000000000000e-01   7.0199999999999999e-02   9.5440000000000003e-01   6.2260000000000004e-01   2.7858999999999998e+00   3.8529999999999998e-01   3.1750000000000000e-01   1.8140000000000001e-01
  -1.0801000000000001e+00   2.6379999999999998e-01   1.2010000000000001e+00  -2.2910000000000000e-01  -9.4999999999999998e-03   2.1899999999999999e-02   9.1000000000000003e-01   6.8930000000000002e-01   2.2635999999999998e+00   3.9489999999999997e-01   2.5019999999999998e-01   1.9460000000000000e-01
  -8.8170000000000004e-01   1.5390000000000001e-01   1.6298999999999999e+00  -1.8140000000000001e-01   0.0000000000000000e+00   8.7700000000000000e-02   9.3220000000000003e-01   5.5589999999999995e-01   2.3506000000000000e+00   3.4680000000000000e-01   3.6559999999999998e-01   1.9910000000000000e-01
  -9.9190000000000000e-01   4.3969999999999998e-01   1.4582999999999999e+00  -1.6230000000000000e-01   4.7600000000000003e-02   7.8899999999999998e-02   1.0653999999999999e+00   4.6689999999999998e-01   1.3059000000000001e+00   4.7199999999999998e-01   2.4060000000000001e-01   1.8140000000000001e-01
  -8.1559999999999999e-01   4.3969999999999998e-01   1.6298999999999999e+00  -2.6729999999999998e-01  -9.4999999999999998e-03   8.3299999999999999e-02   7.7680000000000005e-01   7.1150000000000002e-01   2.6118000000000001e+00   4.2380000000000001e-01   2.9830000000000001e-01   1.9910000000000000e-01
  -9.0369999999999995e-01   6.5949999999999998e-01   6.8630000000000002e-01  -2.5779999999999997e-01   0.0000000000000000e+00   3.9500000000000000e-02   8.8780000000000003e-01   3.7800000000000000e-01   2.3506000000000000e+00   4.5269999999999999e-01   2.9830000000000001e-01   2.0790000000000000e-01
  -9.9190000000000000e-01   7.0350000000000001e-01   1.0294000000000001e+00  -1.8140000000000001e-01   2.8500000000000001e-02   3.5099999999999999e-02   7.7680000000000005e-01   5.3369999999999995e-01   2.7858999999999998e+00   4.1420000000000001e-01   3.3679999999999999e-01   1.9020000000000001e-01
  -9.4779999999999998e-01   3.7369999999999998e-01   1.4582999999999999e+00  -2.0050000000000001e-01  -2.8500000000000001e-02   7.0199999999999999e-02   7.7680000000000005e-01   6.2260000000000004e-01   2.7858999999999998e+00   3.5639999999999999e-01   3.2710000000000000e-01   2.0349999999999999e-01
  -9.0369999999999995e-01   3.7369999999999998e-01   1.6298999999999999e+00  -3.0549999999999999e-01  -1.9000000000000000e-02   5.2600000000000001e-02   8.8780000000000003e-01   5.7809999999999995e-01   1.8283000000000000e+00   4.3350000000000000e-01   2.9830000000000001e-01   1.7690000000000000e-01
  -7.7149999999999996e-01   3.5170000000000001e-01   1.9730000000000001e+00  -2.0999999999999999e-01   3.8100000000000002e-02   3.9500000000000000e-02   9.7660000000000002e-01   5.7809999999999995e-01   1.5670999999999999e+00   3.6599999999999999e-01   3.1750000000000000e-01   1.9460000000000000e-01
  -8.8170000000000004e-01   1.5390000000000001e-01   6.0050000000000003e-01  -3.1509999999999999e-01  -9.4999999999999998e-03   2.6300000000000000e-02   1.0875999999999999e+00   5.5589999999999995e-01   1.7412000000000001e+00   3.9489999999999997e-01   2.4060000000000001e-01   1.8140000000000001e-01
  -8.1559999999999999e-01   3.2979999999999998e-01   1.2010000000000001e+00  -2.0999999999999999e-01  -9.4999999999999998e-03   4.3900000000000002e-02   6.8799999999999994e-01   4.8920000000000002e-01   3.3083000000000000e+00   4.4309999999999999e-01   3.0790000000000001e-01   2.2559999999999999e-01
  -1.0139000000000000e+00   3.5170000000000001e-01   7.7210000000000001e-01  -1.6230000000000000e-01   4.7600000000000003e-02   3.0700000000000002e-02   9.1000000000000003e-01   7.1150000000000002e-01   3.3083000000000000e+00   4.7199999999999998e-01   1.9239999999999999e-01   2.1229999999999999e-01
  -7.9349999999999998e-01   4.6170000000000000e-01   1.8872000000000000e+00  -2.1959999999999999e-01   9.5200000000000007e-02   0.0000000000000000e+00   9.3220000000000003e-01   3.3350000000000002e-01   2.7858999999999998e+00   3.1790000000000002e-01   2.5019999999999998e-01   2.1229999999999999e-01
  -7.4939999999999996e-01   1.7590000000000000e-01   1.1152000000000000e+00  -1.7190000000000000e-01  -2.8500000000000001e-02   3.5099999999999999e-02   7.5460000000000005e-01   3.7800000000000000e-01   2.4377000000000000e+00   4.2380000000000001e-01   2.5979999999999998e-01   1.9460000000000000e-01
  -9.6989999999999998e-01   6.5949999999999998e-01   1.6298999999999999e+00  -1.5279999999999999e-01  -2.8500000000000001e-02   7.8899999999999998e-02   7.3240000000000005e-01   4.8920000000000002e-01   2.6118000000000001e+00   3.9489999999999997e-01   3.2710000000000000e-01   2.3440000000000000e-01
  -1.0360000000000000e+00   1.7590000000000000e-01   1.3725000000000001e+00  -1.4319999999999999e-01  -8.5599999999999996e-02   4.8200000000000000e-02   7.3240000000000005e-01   5.7809999999999995e-01   3.0470999999999999e+00   3.8529999999999998e-01   3.0790000000000001e-01   1.9020000000000001e-01
  -7.0530000000000004e-01   4.8359999999999997e-01   6.8630000000000002e-01  -1.9089999999999999e-01   9.4999999999999998e-03   5.2600000000000001e-02   8.4340000000000004e-01   5.1139999999999997e-01   2.6118000000000001e+00   3.7569999999999998e-01   2.0210000000000000e-01   1.5920000000000001e-01
  -9.0369999999999995e-01   6.8149999999999999e-01   1.1152000000000000e+00  -2.0999999999999999e-01   6.6600000000000006e-02   2.1899999999999999e-02   8.2120000000000004e-01   7.1150000000000002e-01   2.1764999999999999e+00   3.7569999999999998e-01   3.5599999999999998e-01   1.9020000000000001e-01
  -8.8170000000000004e-01   4.6170000000000000e-01   4.2890000000000000e-01  -1.6230000000000000e-01  -6.6600000000000006e-02   1.3200000000000000e-02   1.0431999999999999e+00   7.7820000000000000e-01   2.6989000000000001e+00   4.7199999999999998e-01   3.2710000000000000e-01   2.2559999999999999e-01
  -8.5960000000000003e-01   3.9570000000000000e-01   1.2010000000000001e+00  -2.0999999999999999e-01  -2.8500000000000001e-02   4.8200000000000000e-02   5.9930000000000005e-01   6.4480000000000004e-01   1.8283000000000000e+00   3.6599999999999999e-01   2.3089999999999999e-01   2.3890000000000000e-01
  -9.2579999999999996e-01   6.8149999999999999e-01   9.4359999999999999e-01  -1.8140000000000001e-01   9.4999999999999998e-03   4.8200000000000000e-02   7.1020000000000005e-01   3.5580000000000001e-01   2.8730000000000002e+00   4.3350000000000000e-01   2.8870000000000001e-01   2.1229999999999999e-01
  -9.6989999999999998e-01   4.8359999999999997e-01   6.0050000000000003e-01  -1.7190000000000000e-01   9.4999999999999998e-03   1.7500000000000002e-02   8.6560000000000004e-01   4.0020000000000000e-01   2.7858999999999998e+00   3.8529999999999998e-01   3.3679999999999999e-01   1.8579999999999999e-01
  -9.2579999999999996e-01   6.8149999999999999e-01   1.6298999999999999e+00  -2.1959999999999999e-01   1.9000000000000000e-02   3.5099999999999999e-02   7.9900000000000004e-01   4.2249999999999999e-01   2.0893999999999999e+00   4.0460000000000002e-01   3.1750000000000000e-01   2.1229999999999999e-01
  -8.5960000000000003e-01   3.5170000000000001e-01   5.1470000000000005e-01  -2.0050000000000001e-01   9.4999999999999998e-03   7.0199999999999999e-02   7.9900000000000004e-01   6.2260000000000004e-01   1.8283000000000000e+00   4.3350000000000000e-01   3.4639999999999999e-01   2.0790000000000000e-01
  -7.9349999999999998e-01   4.6170000000000000e-01   1.1152000000000000e+00  -2.6729999999999998e-01  -9.5200000000000007e-02   3.5099999999999999e-02   5.9930000000000005e-01   3.7800000000000000e-01   2.4377000000000000e+00   4.2380000000000001e-01   2.5019999999999998e-01   1.6370000000000001e-01
  -9.4779999999999998e-01   4.8359999999999997e-01   8.5780000000000001e-01  -1.9089999999999999e-01  -9.5200000000000007e-02   8.7700000000000000e-02   1.0209999999999999e+00   5.7809999999999995e-01   2.2635999999999998e+00   4.7199999999999998e-01   3.2710000000000000e-01   1.6810000000000000e-01
  -9.6989999999999998e-01   6.1550000000000005e-01   1.4582999999999999e+00  -1.7190000000000000e-01   9.5200000000000007e-02   2.1899999999999999e-02   7.5460000000000005e-01   6.4480000000000004e-01   2.5247000000000002e+00   4.2380000000000001e-01   2.5019999999999998e-01   2.4770000000000000e-01
  -9.4779999999999998e-01   5.0560000000000005e-01   9.4359999999999999e-01  -7.6399999999999996e-02  -9.4999999999999998e-03   3.5099999999999999e-02   9.1000000000000003e-01   7.1150000000000002e-01   1.5670999999999999e+00   4.1420000000000001e-01   2.6939999999999997e-01   1.6810000000000000e-01
  -8.3760000000000001e-01   5.9360000000000002e-01   4.2890000000000000e-01  -1.6230000000000000e-01   2.8500000000000001e-02   4.3900000000000002e-02   8.6560000000000004e-01   4.6689999999999998e-01   1.1317999999999999e+00   3.9489999999999997e-01   3.4639999999999999e-01   1.5479999999999999e-01
  -9.2579999999999996e-01   4.1770000000000002e-01   5.1470000000000005e-01  -2.5779999999999997e-01   9.4999999999999998e-03   2.1899999999999999e-02   7.9900000000000004e-01   6.4480000000000004e-01   2.5247000000000002e+00   3.5639999999999999e-01   2.1170000000000000e-01   2.1679999999999999e-01
  -9.4779999999999998e-01   4.1770000000000002e-01   9.4359999999999999e-01  -1.8140000000000001e-01   0.0000000000000000e+00   3.0700000000000002e-02   7.7680000000000005e-01   4.6689999999999998e-01   2.2635999999999998e+00   3.5639999999999999e-01   2.6939999999999997e-01   1.9020000000000001e-01
  -9.6989999999999998e-01   5.0560000000000005e-01   9.4359999999999999e-01  -1.2410000000000000e-01  -1.9000000000000000e-02   8.8000000000000005e-03   8.2120000000000004e-01   5.7809999999999995e-01   2.1764999999999999e+00   3.9489999999999997e-01   2.7900000000000003e-01   2.0790000000000000e-01
  -8.1559999999999999e-01   4.1770000000000002e-01   1.2867999999999999e+00  -1.4319999999999999e-01   2.8500000000000001e-02   8.8000000000000005e-03   7.1020000000000005e-01   5.1139999999999997e-01   2.4377000000000000e+00   3.9489999999999997e-01   2.3089999999999999e-01   1.9020000000000001e-01
  -9.0369999999999995e-01   3.9570000000000000e-01   5.1470000000000005e-01  -1.3370000000000001e-01   0.0000000000000000e+00   6.5799999999999997e-02   8.8780000000000003e-01   4.6689999999999998e-01   2.2635999999999998e+00   4.1420000000000001e-01   2.1170000000000000e-01   1.5479999999999999e-01
  -9.9190000000000000e-01   5.0560000000000005e-01   1.2867999999999999e+00  -1.2410000000000000e-01  -5.7099999999999998e-02   1.4470000000000000e-01   7.5460000000000005e-01   6.4480000000000004e-01   2.9600000000000000e+00   3.1790000000000002e-01   3.1750000000000000e-01   2.2120000000000001e-01
  -1.0360000000000000e+00   4.1770000000000002e-01   8.5780000000000001e-01  -1.0500000000000000e-01  -8.5599999999999996e-02   4.3900000000000002e-02   8.2120000000000004e-01   6.6710000000000003e-01   2.1764999999999999e+00   4.7199999999999998e-01   3.4639999999999999e-01   1.5920000000000001e-01
  -8.8170000000000004e-01   2.8580000000000000e-01   6.0050000000000003e-01  -3.2460000000000000e-01   2.8500000000000001e-02   2.6300000000000000e-02   6.8799999999999994e-01   4.8920000000000002e-01   2.0893999999999999e+00   2.8899999999999998e-01   3.8490000000000002e-01   1.9460000000000000e-01
  -9.0369999999999995e-01   3.5170000000000001e-01   6.8630000000000002e-01  -1.8140000000000001e-01  -5.7099999999999998e-02   8.8000000000000005e-03   8.8780000000000003e-01   6.2260000000000004e-01   2.1764999999999999e+00   3.6599999999999999e-01   3.0790000000000001e-01   1.7249999999999999e-01
  -8.3760000000000001e-01   2.4179999999999999e-01   1.8872000000000000e+00  -2.1959999999999999e-01   0.0000000000000000e+00   4.3900000000000002e-02   7.7680000000000005e-01   5.3369999999999995e-01   2.6989000000000001e+00   4.2380000000000001e-01   2.6939999999999997e-01   1.5479999999999999e-01
  -9.9190000000000000e-01   5.0560000000000005e-01   6.8630000000000002e-01  -2.3870000000000000e-01  -4.7600000000000003e-02   7.8899999999999998e-02   8.2120000000000004e-01   7.1150000000000002e-01   2.6118000000000001e+00   4.6239999999999998e-01   2.6939999999999997e-01   2.1679999999999999e-01
  -9.4779999999999998e-01   4.3969999999999998e-01   1.6298999999999999e+00  -2.1959999999999999e-01   6.6600000000000006e-02   6.1400000000000003e-02   8.6560000000000004e-01   5.1139999999999997e-01   2.4377000000000000e+00   4.3350000000000000e-01   2.5979999999999998e-01   1.9460000000000000e-01
  -1.1681999999999999e+00   6.3749999999999996e-01   7.7210000000000001e-01  -1.6230000000000000e-01  -4.7600000000000003e-02   8.7700000000000000e-02   9.3220000000000003e-01   6.4480000000000004e-01   2.5247000000000002e+00   4.2380000000000001e-01   2.2130000000000000e-01   1.7249999999999999e-01
  -9.9190000000000000e-01   5.9360000000000002e-01   1.8015000000000001e+00  -2.1959999999999999e-01   9.4999999999999998e-03   3.9500000000000000e-02   9.1000000000000003e-01   7.5600000000000001e-01   2.0893999999999999e+00   3.8529999999999998e-01   2.6939999999999997e-01   1.9020000000000001e-01
  -9.0369999999999995e-01   4.1770000000000002e-01   9.4359999999999999e-01  -1.1459999999999999e-01  -2.8500000000000001e-02   6.1400000000000003e-02   8.6560000000000004e-01   6.4480000000000004e-01   1.5670999999999999e+00   3.8529999999999998e-01   2.8870000000000001e-01   2.1679999999999999e-01
  -8.3760000000000001e-01   5.4959999999999998e-01   1.2010000000000001e+00  -1.8140000000000001e-01  -1.1420000000000000e-01   4.8200000000000000e-02   9.1000000000000003e-01   3.1130000000000002e-01   1.8283000000000000e+00   2.6970000000000000e-01   2.0210000000000000e-01   2.2120000000000001e-01
  -9.6989999999999998e-01   4.3969999999999998e-01   1.4582999999999999e+00  -1.7190000000000000e-01  -4.7600000000000003e-02   7.4499999999999997e-02   7.9900000000000004e-01   6.6710000000000003e-01   2.0893999999999999e+00   4.0460000000000002e-01   3.0790000000000001e-01   2.4329999999999999e-01
  -9.6989999999999998e-01   2.4179999999999999e-01   9.4359999999999999e-01  -1.7190000000000000e-01  -6.6600000000000006e-02   6.1400000000000003e-02   7.7680000000000005e-01   6.6710000000000003e-01   2.3506000000000000e+00   3.2750000000000001e-01   3.1750000000000000e-01   1.7690000000000000e-01
  -9.6989999999999998e-01   5.7160000000000000e-01   6.8630000000000002e-01  -1.3370000000000001e-01  -9.4999999999999998e-03   7.4499999999999997e-02   7.3240000000000005e-01   8.4499999999999997e-01   2.2635999999999998e+00   3.7569999999999998e-01   3.1750000000000000e-01   1.8579999999999999e-01
  -9.6989999999999998e-01   3.5170000000000001e-01   1.5441000000000000e+00  -2.0999999999999999e-01   3.8100000000000002e-02   3.9500000000000000e-02   8.4340000000000004e-01   6.8930000000000002e-01   2.1764999999999999e+00   4.8159999999999997e-01   3.1750000000000000e-01   1.9910000000000000e-01
  -9.9190000000000000e-01   2.6379999999999998e-01   4.2890000000000000e-01  -2.0999999999999999e-01  -2.8500000000000001e-02   3.5099999999999999e-02   8.4340000000000004e-01   3.3350000000000002e-01   1.9153000000000000e+00   3.8529999999999998e-01   2.2130000000000000e-01   1.8579999999999999e-01
  -8.1559999999999999e-01   2.8580000000000000e-01   1.2867999999999999e+00  -1.9089999999999999e-01   9.4999999999999998e-03   5.2600000000000001e-02   7.5460000000000005e-01   4.2249999999999999e-01   1.4800000000000000e+00   4.2380000000000001e-01   2.4060000000000001e-01   2.4329999999999999e-01
  -9.9190000000000000e-01   5.4959999999999998e-01   1.8015000000000001e+00  -2.1959999999999999e-01   9.4999999999999998e-03   9.2100000000000001e-02   1.0209999999999999e+00   6.2260000000000004e-01   1.8283000000000000e+00   4.2380000000000001e-01   1.4430000000000001e-01   2.1679999999999999e-01
  -9.6989999999999998e-01   3.2979999999999998e-01   7.7210000000000001e-01  -2.0999999999999999e-01  -7.6100000000000001e-02   2.1899999999999999e-02   8.2120000000000004e-01   4.6689999999999998e-01   2.4377000000000000e+00   3.3710000000000001e-01   2.7900000000000003e-01   1.8579999999999999e-01
  -9.6989999999999998e-01   5.0560000000000005e-01   6.0050000000000003e-01  -8.5900000000000004e-02  -1.9000000000000000e-02   5.2600000000000001e-02   9.5440000000000003e-01   7.5600000000000001e-01   2.8730000000000002e+00   3.8529999999999998e-01   3.4639999999999999e-01   1.5920000000000001e-01
  -1.0139000000000000e+00   3.9570000000000000e-01   1.1152000000000000e+00  -2.9599999999999999e-01   3.8100000000000002e-02  -4.4000000000000003e-03   8.2120000000000004e-01   4.4469999999999998e-01   1.7412000000000001e+00   3.2750000000000001e-01   2.0210000000000000e-01   1.9020000000000001e-01
  -8.5960000000000003e-01   5.2759999999999996e-01   9.4359999999999999e-01  -1.6230000000000000e-01  -1.9000000000000000e-02   3.0700000000000002e-02   9.3220000000000003e-01   4.8920000000000002e-01   2.3506000000000000e+00   4.5269999999999999e-01   3.1750000000000000e-01   1.8140000000000001e-01
  -8.1559999999999999e-01   4.3969999999999998e-01   3.4310000000000002e-01  -1.9089999999999999e-01  -4.7600000000000003e-02   4.3900000000000002e-02   8.4340000000000004e-01   6.8930000000000002e-01   2.0893999999999999e+00   3.5639999999999999e-01   2.7900000000000003e-01   1.9460000000000000e-01
  -9.0369999999999995e-01   6.1550000000000005e-01   1.7157000000000000e+00  -2.4820000000000000e-01   1.9000000000000000e-02   3.9500000000000000e-02   7.1020000000000005e-01   3.5580000000000001e-01   3.0470999999999999e+00   3.5639999999999999e-01   3.1750000000000000e-01   2.1679999999999999e-01
  -6.8330000000000002e-01   3.7369999999999998e-01   1.0294000000000001e+00  -2.0050000000000001e-01   3.8100000000000002e-02   3.0700000000000002e-02   9.1000000000000003e-01   8.2269999999999999e-01   2.3506000000000000e+00   4.6239999999999998e-01   2.7900000000000003e-01   1.9910000000000000e-01
  -9.9190000000000000e-01   3.9570000000000000e-01   9.4359999999999999e-01  -2.2910000000000000e-01  -2.8500000000000001e-02   6.5799999999999997e-02   9.3220000000000003e-01   4.2249999999999999e-01   2.4377000000000000e+00   3.5639999999999999e-01   3.0790000000000001e-01   2.0790000000000000e-01
  -1.0801000000000001e+00   5.4959999999999998e-01  -6.8630000000000002e-01  -8.5900000000000004e-02   3.8100000000000002e-02   4.8200000000000000e-02   8.4340000000000004e-01   5.7809999999999995e-01   2.6989000000000001e+00   4.3350000000000000e-01   3.2710000000000000e-01   1.8140000000000001e-01
  -7.9349999999999998e-01   5.0560000000000005e-01   2.5740000000000002e-01  -1.2410000000000000e-01  -3.8100000000000002e-02   8.7700000000000000e-02   9.9880000000000002e-01   4.8920000000000002e-01   2.6118000000000001e+00   3.4680000000000000e-01   2.8870000000000001e-01   1.8579999999999999e-01
  -8.3760000000000001e-01   4.8359999999999997e-01   5.1470000000000005e-01  -1.4319999999999999e-01  -2.8500000000000001e-02   2.1899999999999999e-02   9.1000000000000003e-01   6.4480000000000004e-01   2.5247000000000002e+00   4.9130000000000001e-01   3.6559999999999998e-01   1.8579999999999999e-01
  -9.4779999999999998e-01   3.7369999999999998e-01   1.2867999999999999e+00  -2.6729999999999998e-01   2.8500000000000001e-02   7.0199999999999999e-02   8.8780000000000003e-01   5.1139999999999997e-01   2.0893999999999999e+00   3.3710000000000001e-01   1.4430000000000001e-01   1.9460000000000000e-01
  -9.6989999999999998e-01   5.4959999999999998e-01   1.2867999999999999e+00  -2.0999999999999999e-01  -4.7600000000000003e-02   5.2600000000000001e-02   7.1020000000000005e-01   6.4480000000000004e-01   2.6118000000000001e+00   3.7569999999999998e-01   1.7319999999999999e-01   2.3890000000000000e-01
  -9.9190000000000000e-01   3.7369999999999998e-01   7.7210000000000001e-01  -1.3370000000000001e-01  -7.6100000000000001e-02   5.2600000000000001e-02   8.6560000000000004e-01   5.5589999999999995e-01   1.8283000000000000e+00   4.2380000000000001e-01   2.6939999999999997e-01   2.0349999999999999e-01
  -9.9190000000000000e-01   4.6170000000000000e-01   1.5441000000000000e+00  -2.8639999999999999e-01   2.8500000000000001e-02   1.3200000000000000e-02   5.3269999999999995e-01   5.1139999999999997e-01   2.2635999999999998e+00   3.0819999999999997e-01   3.1750000000000000e-01   1.8579999999999999e-01
  -1.0139000000000000e+00   5.4959999999999998e-01   1.1152000000000000e+00  -2.0999999999999999e-01   5.7099999999999998e-02   1.0520000000000000e-01   8.6560000000000004e-01   8.8939999999999997e-01   2.2635999999999998e+00   4.3350000000000000e-01   3.0790000000000001e-01   2.1679999999999999e-01
  -9.9190000000000000e-01   7.2550000000000003e-01   1.5441000000000000e+00  -2.4820000000000000e-01  -9.4999999999999998e-03   8.7700000000000000e-02   9.5440000000000003e-01   5.1139999999999997e-01   1.9153000000000000e+00   4.0460000000000002e-01   3.4639999999999999e-01   1.1500000000000000e-01
  -7.4939999999999996e-01   4.1770000000000002e-01   1.2867999999999999e+00  -1.3370000000000001e-01  -5.7099999999999998e-02   2.1899999999999999e-02   8.8780000000000003e-01   4.4469999999999998e-01   2.6118000000000001e+00   3.4680000000000000e-01   2.5019999999999998e-01   1.6810000000000000e-01
  -9.4779999999999998e-01   4.3969999999999998e-01   3.4310000000000002e-01  -2.0999999999999999e-01   2.8500000000000001e-02   0.0000000000000000e+00   7.3240000000000005e-01   7.1150000000000002e-01   2.2635999999999998e+00   4.2380000000000001e-01   2.9830000000000001e-01   1.7249999999999999e-01
  -7.9349999999999998e-01   2.6379999999999998e-01   1.7160000000000000e-01  -1.0500000000000000e-01   1.9000000000000000e-02   2.6300000000000000e-02   8.6560000000000004e-01   4.8920000000000002e-01   2.0024000000000002e+00   2.6970000000000000e-01   2.3089999999999999e-01   2.1229999999999999e-01
  -9.4779999999999998e-01   5.0560000000000005e-01   6.0050000000000003e-01  -1.3370000000000001e-01  -1.9000000000000000e-02   4.4000000000000003e-03   7.9900000000000004e-01   6.6710000000000003e-01   2.3506000000000000e+00   4.2380000000000001e-01   3.5599999999999998e-01   1.5920000000000001e-01
  -9.2579999999999996e-01   3.7369999999999998e-01   9.4359999999999999e-01  -2.1959999999999999e-01  -7.6100000000000001e-02   3.9500000000000000e-02   8.4340000000000004e-01   5.3369999999999995e-01   2.0893999999999999e+00   3.5639999999999999e-01   2.6939999999999997e-01   1.8140000000000001e-01
  -6.8330000000000002e-01   3.7369999999999998e-01   1.3725000000000001e+00  -1.6230000000000000e-01  -3.8100000000000002e-02   7.4499999999999997e-02   7.3240000000000005e-01   4.0020000000000000e-01   2.5247000000000002e+00   3.8529999999999998e-01   2.5979999999999998e-01   1.9460000000000000e-01
  -8.8170000000000004e-01   4.6170000000000000e-01   6.8630000000000002e-01  -2.1959999999999999e-01  -9.5200000000000007e-02   9.2100000000000001e-02   9.5440000000000003e-01   6.6710000000000003e-01   1.9153000000000000e+00   3.7569999999999998e-01   2.1170000000000000e-01   1.8140000000000001e-01
  -9.6989999999999998e-01   6.8149999999999999e-01   1.0294000000000001e+00  -2.7689999999999998e-01  -2.8500000000000001e-02   5.7000000000000002e-02   7.5460000000000005e-01   6.4480000000000004e-01   2.1764999999999999e+00   3.8529999999999998e-01   3.4639999999999999e-01   1.9020000000000001e-01
  -1.0360000000000000e+00   4.8359999999999997e-01   1.2010000000000001e+00  -1.5279999999999999e-01  -7.6100000000000001e-02   5.7000000000000002e-02   7.3240000000000005e-01   5.1139999999999997e-01   2.7858999999999998e+00   3.3710000000000001e-01   3.3679999999999999e-01   1.9020000000000001e-01
  -9.2579999999999996e-01   5.4959999999999998e-01   7.7210000000000001e-01  -1.5279999999999999e-01  -8.5599999999999996e-02   3.0700000000000002e-02   1.0653999999999999e+00   6.0040000000000004e-01   1.7412000000000001e+00   3.8529999999999998e-01   2.5979999999999998e-01   1.6370000000000001e-01
  -9.9190000000000000e-01   4.1770000000000002e-01   1.2867999999999999e+00  -2.4820000000000000e-01  -6.6600000000000006e-02   1.0090000000000000e-01   8.4340000000000004e-01   5.3369999999999995e-01   2.5247000000000002e+00   3.6599999999999999e-01   2.4060000000000001e-01   1.9020000000000001e-01
  -7.9349999999999998e-01   3.7369999999999998e-01   8.5780000000000001e-01  -4.7699999999999999e-02  -1.2370000000000000e-01   3.5099999999999999e-02   9.1000000000000003e-01   5.5589999999999995e-01   1.9153000000000000e+00   4.5269999999999999e-01   2.7900000000000003e-01   1.9910000000000000e-01
  -9.0369999999999995e-01   3.2979999999999998e-01   1.4582999999999999e+00  -2.2910000000000000e-01  -9.5200000000000007e-02   5.2600000000000001e-02   7.3240000000000005e-01   4.4469999999999998e-01   1.9153000000000000e+00   3.7569999999999998e-01   2.5019999999999998e-01   1.5920000000000001e-01
  -9.9190000000000000e-01   5.4959999999999998e-01   1.6298999999999999e+00  -1.9089999999999999e-01   2.8500000000000001e-02   5.7000000000000002e-02   1.0209999999999999e+00   7.3380000000000001e-01   2.2635999999999998e+00   4.2380000000000001e-01   3.2710000000000000e-01   1.7690000000000000e-01
  -8.8170000000000004e-01   3.5170000000000001e-01   7.7210000000000001e-01  -1.4319999999999999e-01  -1.9000000000000000e-02   4.8200000000000000e-02   6.8799999999999994e-01   5.7809999999999995e-01   2.7858999999999998e+00   3.8529999999999998e-01   2.6939999999999997e-01   2.2559999999999999e-01
  -8.5960000000000003e-01   4.1770000000000002e-01   1.0294000000000001e+00  -2.4820000000000000e-01   0.0000000000000000e+00   9.2100000000000001e-02   6.8799999999999994e-01   7.1150000000000002e-01   2.7858999999999998e+00   3.4680000000000000e-01   3.3679999999999999e-01   2.2120000000000001e-01
  -1.1021000000000001e+00   4.3969999999999998e-01   7.7210000000000001e-01  -2.1959999999999999e-01  -6.6600000000000006e-02   8.8000000000000005e-03   8.8780000000000003e-01   4.4469999999999998e-01   2.8730000000000002e+00   3.4680000000000000e-01   2.4060000000000001e-01   1.6810000000000000e-01
  -8.3760000000000001e-01   3.7369999999999998e-01   6.0050000000000003e-01  -2.2910000000000000e-01   4.7600000000000003e-02   4.4000000000000003e-03   7.9900000000000004e-01   5.7809999999999995e-01   2.6989000000000001e+00   4.4309999999999999e-01   2.5019999999999998e-01   1.9020000000000001e-01
  -7.4939999999999996e-01   4.6170000000000000e-01   5.1470000000000005e-01  -1.0500000000000000e-01  -2.8500000000000001e-02   1.0090000000000000e-01   8.2120000000000004e-01   7.7820000000000000e-01   2.1764999999999999e+00   3.6599999999999999e-01   2.7900000000000003e-01   1.9020000000000001e-01
  -9.2579999999999996e-01   3.7369999999999998e-01   1.2010000000000001e+00  -6.6799999999999998e-02  -4.7600000000000003e-02   2.1899999999999999e-02   8.4340000000000004e-01   4.8920000000000002e-01   1.7412000000000001e+00   3.9489999999999997e-01   2.1170000000000000e-01   1.6810000000000000e-01
  -9.6989999999999998e-01   4.6170000000000000e-01   1.1152000000000000e+00  -3.0549999999999999e-01  -6.6600000000000006e-02   8.7700000000000000e-02   8.6560000000000004e-01   6.2260000000000004e-01   3.1341999999999999e+00   4.2380000000000001e-01   2.1170000000000000e-01   2.2120000000000001e-01
  -9.0369999999999995e-01   3.0780000000000002e-01   1.2010000000000001e+00  -1.3370000000000001e-01  -1.2370000000000000e-01   1.3200000000000000e-02   7.1020000000000005e-01   4.6689999999999998e-01   1.9153000000000000e+00   3.9489999999999997e-01   1.7319999999999999e-01   1.7690000000000000e-01
  -7.4939999999999996e-01   3.9570000000000000e-01   6.0050000000000003e-01  -2.1959999999999999e-01  -1.9000000000000000e-02   4.8200000000000000e-02   8.8780000000000003e-01   4.2249999999999999e-01   2.4377000000000000e+00   3.4680000000000000e-01   3.5599999999999998e-01   1.8140000000000001e-01
  -8.8170000000000004e-01   3.7369999999999998e-01   7.7210000000000001e-01  -6.6799999999999998e-02   1.9000000000000000e-02  -1.7500000000000002e-02   8.2120000000000004e-01   4.8920000000000002e-01   2.0893999999999999e+00   4.4309999999999999e-01   3.1750000000000000e-01   1.4599999999999999e-01
  -8.1559999999999999e-01   4.1770000000000002e-01   1.2010000000000001e+00  -1.6230000000000000e-01  -2.8500000000000001e-02   2.1899999999999999e-02   7.7680000000000005e-01   5.5589999999999995e-01   2.0893999999999999e+00   4.1420000000000001e-01   2.2130000000000000e-01   2.1679999999999999e-01
  -1.0580000000000001e+00   5.9360000000000002e-01   1.2867999999999999e+00  -2.0050000000000001e-01   9.4999999999999998e-03   8.3299999999999999e-02   7.3240000000000005e-01   4.8920000000000002e-01   2.6118000000000001e+00   3.6599999999999999e-01   2.3089999999999999e-01   1.9460000000000000e-01
  -1.0580000000000001e+00   4.1770000000000002e-01   3.4310000000000002e-01  -2.2910000000000000e-01  -1.2370000000000000e-01   5.2600000000000001e-02   8.6560000000000004e-01   6.4480000000000004e-01   2.2635999999999998e+00   3.8529999999999998e-01   2.6939999999999997e-01   1.8140000000000001e-01
  -9.0369999999999995e-01   3.2979999999999998e-01   1.0294000000000001e+00  -1.6230000000000000e-01  -3.8100000000000002e-02   3.5099999999999999e-02   5.5489999999999995e-01   6.6710000000000003e-01   2.3506000000000000e+00   4.0460000000000002e-01   2.9830000000000001e-01   1.9910000000000000e-01
  -8.5960000000000003e-01   4.8359999999999997e-01   8.5780000000000001e-01  -1.8140000000000001e-01  -8.5599999999999996e-02   3.0700000000000002e-02   8.2120000000000004e-01   7.1150000000000002e-01   2.2635999999999998e+00   3.5639999999999999e-01   3.5599999999999998e-01   1.8579999999999999e-01
  -9.9190000000000000e-01   5.7160000000000000e-01   8.5780000000000001e-01  -2.5779999999999997e-01  -7.6100000000000001e-02   7.8899999999999998e-02   8.2120000000000004e-01   6.8930000000000002e-01   2.8730000000000002e+00   4.0460000000000002e-01   2.5019999999999998e-01   1.9020000000000001e-01
  -1.0580000000000001e+00   4.1770000000000002e-01   5.1470000000000005e-01  -2.4820000000000000e-01  -6.6600000000000006e-02   7.8899999999999998e-02   8.6560000000000004e-01   7.1150000000000002e-01   1.4800000000000000e+00   3.5639999999999999e-01   3.1750000000000000e-01   1.6810000000000000e-01
  -9.4779999999999998e-01   5.9360000000000002e-01   6.0050000000000003e-01  -2.0050000000000001e-01  -9.4999999999999998e-03   3.0700000000000002e-02   7.5460000000000005e-01   5.3369999999999995e-01   1.9153000000000000e+00   3.1790000000000002e-01   3.1750000000000000e-01   2.2120000000000001e-01
  -8.8170000000000004e-01   2.6379999999999998e-01   1.0294000000000001e+00  -1.1459999999999999e-01   1.9000000000000000e-02   7.8899999999999998e-02   9.9880000000000002e-01   4.6689999999999998e-01   2.6118000000000001e+00   3.4680000000000000e-01   3.1750000000000000e-01   2.1229999999999999e-01
  -8.8170000000000004e-01   4.6170000000000000e-01   1.2867999999999999e+00  -8.5900000000000004e-02  -4.7600000000000003e-02   4.4000000000000003e-03   1.0209999999999999e+00   5.7809999999999995e-01   2.6118000000000001e+00   4.1420000000000001e-01   3.2710000000000000e-01   2.0349999999999999e-01
  -9.9190000000000000e-01   4.3969999999999998e-01   6.8630000000000002e-01  -1.3370000000000001e-01  -4.7600000000000003e-02   4.8200000000000000e-02   8.6560000000000004e-01   6.6710000000000003e-01   2.1764999999999999e+00   4.2380000000000001e-01   2.0210000000000000e-01   1.8140000000000001e-01
  -9.9190000000000000e-01   5.0560000000000005e-01   9.4359999999999999e-01  -2.4820000000000000e-01  -5.7099999999999998e-02   9.6500000000000002e-02   9.3220000000000003e-01   6.2260000000000004e-01   3.3083000000000000e+00   3.1790000000000002e-01   2.3089999999999999e-01   1.8579999999999999e-01
  -1.0580000000000001e+00   5.9360000000000002e-01   1.1152000000000000e+00  -1.4319999999999999e-01   0.0000000000000000e+00   3.0700000000000002e-02   6.8799999999999994e-01   6.8930000000000002e-01   1.6540999999999999e+00   4.0460000000000002e-01   2.2130000000000000e-01   1.6370000000000001e-01
  -1.0360000000000000e+00   5.7160000000000000e-01   1.1152000000000000e+00  -1.7190000000000000e-01  -2.8500000000000001e-02   5.2600000000000001e-02   6.8799999999999994e-01   7.7820000000000000e-01   2.6118000000000001e+00   3.8529999999999998e-01   2.8870000000000001e-01   1.6370000000000001e-01
  -9.2579999999999996e-01   5.9360000000000002e-01   1.1152000000000000e+00  -2.0999999999999999e-01   5.7099999999999998e-02   2.6300000000000000e-02   9.3220000000000003e-01   4.2249999999999999e-01   1.5670999999999999e+00   4.7199999999999998e-01   3.4639999999999999e-01   1.9460000000000000e-01
  -1.0139000000000000e+00   4.1770000000000002e-01   1.0294000000000001e+00  -2.0999999999999999e-01   0.0000000000000000e+00   3.0700000000000002e-02   7.3240000000000005e-01   4.4469999999999998e-01   1.9153000000000000e+00   4.2380000000000001e-01   2.8870000000000001e-01   1.8140000000000001e-01
  -9.4779999999999998e-01   3.7369999999999998e-01   9.4359999999999999e-01  -1.1459999999999999e-01  -9.5200000000000007e-02   7.4499999999999997e-02   8.2120000000000004e-01   6.0040000000000004e-01   1.8283000000000000e+00   4.5269999999999999e-01   2.7900000000000003e-01   1.9020000000000001e-01
  -7.4939999999999996e-01   4.6170000000000000e-01   1.1152000000000000e+00  -1.4319999999999999e-01  -6.6600000000000006e-02   3.9500000000000000e-02   1.0431999999999999e+00   5.1139999999999997e-01   2.6989000000000001e+00   5.0090000000000001e-01   2.5019999999999998e-01   2.2559999999999999e-01
  -1.0801000000000001e+00   2.6379999999999998e-01   7.7210000000000001e-01  -1.4319999999999999e-01  -7.6100000000000001e-02   1.0960000000000000e-01   7.7680000000000005e-01   4.8920000000000002e-01   2.1764999999999999e+00   3.9489999999999997e-01   2.4060000000000001e-01   2.0790000000000000e-01
  -7.4939999999999996e-01   3.5170000000000001e-01   1.3725000000000001e+00  -1.7190000000000000e-01  -4.7600000000000003e-02   6.5799999999999997e-02   6.6579999999999995e-01   4.8920000000000002e-01   2.6118000000000001e+00   3.9489999999999997e-01   2.6939999999999997e-01   1.6370000000000001e-01
  -9.2579999999999996e-01   2.8580000000000000e-01   5.1470000000000005e-01  -2.3870000000000000e-01  -7.6100000000000001e-02   4.4000000000000003e-03   9.7660000000000002e-01   6.8930000000000002e-01   2.1764999999999999e+00   4.0460000000000002e-01   2.7900000000000003e-01   1.9910000000000000e-01
  -9.4779999999999998e-01   4.8359999999999997e-01   1.2867999999999999e+00  -2.2910000000000000e-01   9.4999999999999998e-03   1.0520000000000000e-01   6.2150000000000005e-01   7.3380000000000001e-01   1.5670999999999999e+00   3.5639999999999999e-01   2.0210000000000000e-01   2.0349999999999999e-01
  -7.0530000000000004e-01   6.8149999999999999e-01   1.3725000000000001e+00  -1.4319999999999999e-01  -9.4999999999999998e-03   6.5799999999999997e-02   6.4370000000000005e-01   6.2260000000000004e-01   1.3930000000000000e+00   4.3350000000000000e-01   2.7900000000000003e-01   2.1679999999999999e-01
  -9.9190000000000000e-01   2.1980000000000000e-01   9.4359999999999999e-01  -1.3370000000000001e-01   2.8500000000000001e-02   3.9500000000000000e-02   6.2150000000000005e-01   7.1150000000000002e-01   2.7858999999999998e+00   3.7569999999999998e-01   2.8870000000000001e-01   1.9460000000000000e-01
  -8.8170000000000004e-01   4.1770000000000002e-01   9.4359999999999999e-01  -1.4319999999999999e-01  -3.8100000000000002e-02   4.8200000000000000e-02   9.9880000000000002e-01   4.2249999999999999e-01   2.0893999999999999e+00   4.2380000000000001e-01   4.1370000000000001e-01   2.0790000000000000e-01
  -1.1241000000000001e+00   4.8359999999999997e-01   6.0050000000000003e-01  -1.5279999999999999e-01  -4.7600000000000003e-02   2.1899999999999999e-02   7.9900000000000004e-01   4.4469999999999998e-01   2.6118000000000001e+00   3.1790000000000002e-01   2.5019999999999998e-01   1.9460000000000000e-01
  -8.5960000000000003e-01   6.8149999999999999e-01   8.5780000000000001e-01  -2.4820000000000000e-01  -5.7099999999999998e-02   1.7500000000000002e-02   6.8799999999999994e-01   6.4480000000000004e-01   2.5247000000000002e+00   3.4680000000000000e-01   2.0210000000000000e-01   2.2559999999999999e-01
  -8.1559999999999999e-01   2.8580000000000000e-01   2.5735000000000001e+00  -1.8140000000000001e-01   7.6100000000000001e-02   4.8200000000000000e-02   6.4370000000000005e-01   5.3369999999999995e-01   1.4800000000000000e+00   2.8899999999999998e-01   2.4060000000000001e-01   2.4329999999999999e-01
  -9.0369999999999995e-01   3.7369999999999998e-01   3.4310000000000002e-01  -1.4319999999999999e-01  -1.1420000000000000e-01   6.1400000000000003e-02   6.4370000000000005e-01   4.4469999999999998e-01   2.2635999999999998e+00   4.0460000000000002e-01   3.4639999999999999e-01   1.9910000000000000e-01
  -1.0139000000000000e+00   2.1980000000000000e-01   1.4582999999999999e+00  -2.1959999999999999e-01   9.4999999999999998e-03   3.5099999999999999e-02   9.5440000000000003e-01   6.4480000000000004e-01   2.8730000000000002e+00   3.1790000000000002e-01   3.4639999999999999e-01   1.6370000000000001e-01
  -1.2343999999999999e+00   3.5170000000000001e-01   8.5780000000000001e-01  -1.7190000000000000e-01  -5.7099999999999998e-02   7.4499999999999997e-02   7.1020000000000005e-01   6.2260000000000004e-01   2.9600000000000000e+00   3.2750000000000001e-01   3.0790000000000001e-01   1.9460000000000000e-01
  -1.0139000000000000e+00   2.8580000000000000e-01   6.8630000000000002e-01  -2.4820000000000000e-01  -3.8100000000000002e-02   8.7700000000000000e-02   7.7680000000000005e-01   5.5589999999999995e-01   1.4800000000000000e+00   4.5269999999999999e-01   3.1750000000000000e-01   1.6810000000000000e-01
  -8.8170000000000004e-01   3.5170000000000001e-01   9.4359999999999999e-01  -1.4319999999999999e-01   9.4999999999999998e-03   0.0000000000000000e+00   8.6560000000000004e-01   3.3350000000000002e-01   2.3506000000000000e+00   2.7939999999999998e-01   2.6939999999999997e-01   1.8140000000000001e-01
  -8.8170000000000004e-01   3.0780000000000002e-01   1.3725000000000001e+00  -2.2910000000000000e-01  -3.8100000000000002e-02   7.0199999999999999e-02   7.9900000000000004e-01   4.2249999999999999e-01   2.6118000000000001e+00   4.7199999999999998e-01   2.9830000000000001e-01   1.6810000000000000e-01
  -8.5960000000000003e-01   6.3749999999999996e-01   1.8015000000000001e+00  -2.0999999999999999e-01   1.9000000000000000e-02   1.3200000000000000e-02   7.5460000000000005e-01   5.7809999999999995e-01   1.9153000000000000e+00   4.5269999999999999e-01   3.4639999999999999e-01   1.6370000000000001e-01
  -1.0360000000000000e+00   3.7369999999999998e-01   3.4310000000000002e-01  -1.6230000000000000e-01  -9.4999999999999998e-03   5.7000000000000002e-02   8.4340000000000004e-01   5.5589999999999995e-01   2.4377000000000000e+00   4.5269999999999999e-01   2.4060000000000001e-01   2.1679999999999999e-01
  -1.1021000000000001e+00   2.6379999999999998e-01   4.2890000000000000e-01  -2.4820000000000000e-01  -8.5599999999999996e-02   6.5799999999999997e-02   7.1020000000000005e-01   6.6710000000000003e-01   2.4377000000000000e+00   3.6599999999999999e-01   2.2130000000000000e-01   2.2120000000000001e-01
  -9.9190000000000000e-01   4.3969999999999998e-01   1.1152000000000000e+00  -2.0050000000000001e-01  -1.9000000000000000e-02   7.0199999999999999e-02   7.9900000000000004e-01   7.1150000000000002e-01   2.3506000000000000e+00   3.7569999999999998e-01   3.0790000000000001e-01   1.7690000000000000e-01
  -1.0139000000000000e+00   4.1770000000000002e-01   8.5780000000000001e-01  -3.1509999999999999e-01  -9.4999999999999998e-03   3.9500000000000000e-02   7.3240000000000005e-01   6.2260000000000004e-01   2.0024000000000002e+00   4.4309999999999999e-01   2.8870000000000001e-01   1.9460000000000000e-01
  -1.0580000000000001e+00   5.2759999999999996e-01  -1.7160000000000000e-01  -1.7190000000000000e-01   5.7099999999999998e-02   3.0700000000000002e-02   9.3220000000000003e-01   6.0040000000000004e-01   2.5247000000000002e+00   3.7569999999999998e-01   4.1370000000000001e-01   1.8140000000000001e-01
  -5.7310000000000005e-01   3.5170000000000001e-01   1.0294000000000001e+00  -1.0500000000000000e-01  -9.4999999999999998e-03   1.3200000000000000e-02   7.5460000000000005e-01   7.3380000000000001e-01   2.1764999999999999e+00   3.7569999999999998e-01   2.5019999999999998e-01   2.0349999999999999e-01
  -8.3760000000000001e-01   2.8580000000000000e-01   8.5780000000000001e-01  -2.5779999999999997e-01  -9.4999999999999998e-03   1.3200000000000000e-02   7.9900000000000004e-01   6.0040000000000004e-01   2.1764999999999999e+00   2.8899999999999998e-01   3.1750000000000000e-01   2.2120000000000001e-01
  -1.1241000000000001e+00   3.2979999999999998e-01   6.0050000000000003e-01  -1.6230000000000000e-01  -7.6100000000000001e-02   8.3299999999999999e-02   9.3220000000000003e-01   5.3369999999999995e-01   2.0024000000000002e+00   4.6239999999999998e-01   2.7900000000000003e-01   1.5479999999999999e-01
  -9.9190000000000000e-01   4.1770000000000002e-01   6.0050000000000003e-01  -3.2460000000000000e-01  -1.0470000000000000e-01   5.2600000000000001e-02   7.9900000000000004e-01   6.4480000000000004e-01   2.3506000000000000e+00   3.0819999999999997e-01   2.6939999999999997e-01   2.1229999999999999e-01
  -8.5960000000000003e-01   2.6379999999999998e-01   1.0294000000000001e+00  -1.6230000000000000e-01  -5.7099999999999998e-02   6.1400000000000003e-02   7.9900000000000004e-01   4.8920000000000002e-01   2.5247000000000002e+00   3.9489999999999997e-01   2.9830000000000001e-01   2.1679999999999999e-01
  -7.0530000000000004e-01   4.8359999999999997e-01  -2.5740000000000002e-01  -2.0050000000000001e-01  -1.9000000000000000e-02   6.5799999999999997e-02   1.0209999999999999e+00   6.2260000000000004e-01   1.7412000000000001e+00   3.4680000000000000e-01   2.8870000000000001e-01   1.7690000000000000e-01
  -7.9349999999999998e-01   5.4959999999999998e-01   1.5441000000000000e+00  -2.8639999999999999e-01  -2.8500000000000001e-02   1.3200000000000000e-02   7.9900000000000004e-01   4.0020000000000000e-01   2.2635999999999998e+00   3.4680000000000000e-01   2.6939999999999997e-01   2.0790000000000000e-01
  -9.9190000000000000e-01   2.6379999999999998e-01   8.5780000000000001e-01  -2.0999999999999999e-01   0.0000000000000000e+00   3.0700000000000002e-02   8.6560000000000004e-01   8.0049999999999999e-01   2.0024000000000002e+00   4.2380000000000001e-01   2.5019999999999998e-01   1.8140000000000001e-01
  -7.4939999999999996e-01   4.1770000000000002e-01   1.1152000000000000e+00  -2.5779999999999997e-01  -1.9000000000000000e-02  -1.3200000000000000e-02   7.7680000000000005e-01   6.6710000000000003e-01   2.5247000000000002e+00   4.2380000000000001e-01   2.8870000000000001e-01   1.8140000000000001e-01
  -1.2564000000000000e+00   5.2759999999999996e-01   1.5441000000000000e+00  -2.0999999999999999e-01   4.7600000000000003e-02   3.0700000000000002e-02   6.8799999999999994e-01   6.6710000000000003e-01   1.3930000000000000e+00   4.7199999999999998e-01   2.8870000000000001e-01   1.8579999999999999e-01
  -8.5960000000000003e-01   2.6379999999999998e-01   1.7157000000000000e+00  -1.9089999999999999e-01  -2.8500000000000001e-02   1.3200000000000000e-02   7.7680000000000005e-01   6.8930000000000002e-01   1.7412000000000001e+00   3.9489999999999997e-01   3.6559999999999998e-01   1.6370000000000001e-01
  -9.9190000000000000e-01   3.5170000000000001e-01   9.4359999999999999e-01  -1.1459999999999999e-01  -6.6600000000000006e-02   9.2100000000000001e-02   6.8799999999999994e-01   4.6689999999999998e-01   1.6540999999999999e+00   3.4680000000000000e-01   2.4060000000000001e-01   2.1229999999999999e-01
  -8.3760000000000001e-01   2.1980000000000000e-01   1.1152000000000000e+00  -1.7190000000000000e-01   1.9000000000000000e-02   9.6500000000000002e-02   8.2120000000000004e-01   7.5600000000000001e-01   1.6540999999999999e+00   3.8529999999999998e-01   2.5019999999999998e-01   1.7690000000000000e-01
  -1.2122999999999999e+00   5.0560000000000005e-01   9.4359999999999999e-01  -1.7190000000000000e-01  -9.4999999999999998e-03   1.7500000000000002e-02   5.7709999999999995e-01   8.4499999999999997e-01   2.8730000000000002e+00   3.8529999999999998e-01   3.5599999999999998e-01   2.3440000000000000e-01
  -8.8170000000000004e-01   3.7369999999999998e-01   8.5780000000000001e-01  -1.4319999999999999e-01  -4.7600000000000003e-02   2.1899999999999999e-02   8.4340000000000004e-01   6.8930000000000002e-01   2.2635999999999998e+00   4.2380000000000001e-01   2.9830000000000001e-01   1.9910000000000000e-01
  -9.9190000000000000e-01   6.1550000000000005e-01   6.8630000000000002e-01  -1.8140000000000001e-01  -9.4999999999999998e-03   2.1899999999999999e-02   7.3240000000000005e-01   4.8920000000000002e-01   1.7412000000000001e+00   3.5639999999999999e-01   3.5599999999999998e-01   1.8140000000000001e-01
  -7.2740000000000005e-01   4.8359999999999997e-01   1.2867999999999999e+00  -3.0549999999999999e-01  -5.7099999999999998e-02   0.0000000000000000e+00   7.1020000000000005e-01   6.6710000000000003e-01   2.3506000000000000e+00   4.0460000000000002e-01   2.3089999999999999e-01   2.0790000000000000e-01
  -9.9190000000000000e-01   5.0560000000000005e-01   6.8630000000000002e-01  -2.6729999999999998e-01  -2.8500000000000001e-02   3.5099999999999999e-02   6.8799999999999994e-01   3.3350000000000002e-01   2.2635999999999998e+00   4.5269999999999999e-01   2.7900000000000003e-01   1.9460000000000000e-01
  -8.1559999999999999e-01   4.3969999999999998e-01   7.7210000000000001e-01  -2.6729999999999998e-01  -7.6100000000000001e-02   7.8899999999999998e-02   8.8780000000000003e-01   7.1150000000000002e-01   2.2635999999999998e+00   4.9130000000000001e-01   2.4060000000000001e-01   1.9020000000000001e-01
  -1.0360000000000000e+00   6.3749999999999996e-01   1.4582999999999999e+00  -2.0050000000000001e-01  -6.6600000000000006e-02   9.2100000000000001e-02   9.7660000000000002e-01   6.6710000000000003e-01   2.8730000000000002e+00   4.7199999999999998e-01   3.6559999999999998e-01   2.0790000000000000e-01
  -9.6989999999999998e-01   5.0560000000000005e-01   6.8630000000000002e-01  -1.4319999999999999e-01  -9.4999999999999998e-03   6.1400000000000003e-02   6.4370000000000005e-01   4.8920000000000002e-01   2.4377000000000000e+00   3.7569999999999998e-01   1.9239999999999999e-01   1.9020000000000001e-01
  -1.1462000000000001e+00   5.9360000000000002e-01   1.1152000000000000e+00  -2.4820000000000000e-01  -5.7099999999999998e-02   7.0199999999999999e-02   7.3240000000000005e-01   6.2260000000000004e-01   2.5247000000000002e+00   4.0460000000000002e-01   2.9830000000000001e-01   2.0790000000000000e-01
  -9.9190000000000000e-01   5.2759999999999996e-01   1.0294000000000001e+00  -2.0050000000000001e-01   0.0000000000000000e+00   3.9500000000000000e-02   8.2120000000000004e-01   5.5589999999999995e-01   1.7412000000000001e+00   3.3710000000000001e-01   2.9830000000000001e-01   1.4599999999999999e-01
  -1.1681999999999999e+00   3.7369999999999998e-01   6.8630000000000002e-01  -1.9089999999999999e-01  -6.6600000000000006e-02   7.0199999999999999e-02   7.5460000000000005e-01   7.3380000000000001e-01   2.1764999999999999e+00   3.1790000000000002e-01   2.4060000000000001e-01   1.8579999999999999e-01
  -9.2579999999999996e-01   5.0560000000000005e-01   1.8015000000000001e+00  -1.8140000000000001e-01  -3.8100000000000002e-02   6.5799999999999997e-02   8.8780000000000003e-01   7.3380000000000001e-01   2.4377000000000000e+00   4.8159999999999997e-01   2.9830000000000001e-01   1.8579999999999999e-01
  -9.2579999999999996e-01   1.9789999999999999e-01   1.2010000000000001e+00  -2.1959999999999999e-01  -9.4999999999999998e-03  -8.8000000000000005e-03   7.5460000000000005e-01   4.8920000000000002e-01   2.2635999999999998e+00   4.5269999999999999e-01   2.4060000000000001e-01   1.8140000000000001e-01
  -8.8170000000000004e-01   3.0780000000000002e-01   7.7210000000000001e-01  -2.2910000000000000e-01  -7.6100000000000001e-02   1.0520000000000000e-01   7.5460000000000005e-01   4.4469999999999998e-01   2.4377000000000000e+00   4.6239999999999998e-01   3.3679999999999999e-01   2.6540000000000002e-01
  -8.8170000000000004e-01   3.2979999999999998e-01   5.1470000000000005e-01  -1.6230000000000000e-01  -3.8100000000000002e-02   1.1400000000000000e-01   9.1000000000000003e-01   6.4480000000000004e-01   2.7858999999999998e+00   3.1790000000000002e-01   3.1750000000000000e-01   1.9020000000000001e-01
  -8.1559999999999999e-01   5.7160000000000000e-01   5.1470000000000005e-01  -2.4820000000000000e-01  -2.8500000000000001e-02   8.8000000000000005e-03   7.3240000000000005e-01   6.2260000000000004e-01   2.0024000000000002e+00   3.7569999999999998e-01   2.8870000000000001e-01   2.4329999999999999e-01
  -9.4779999999999998e-01   5.7160000000000000e-01   6.0050000000000003e-01  -2.0999999999999999e-01   3.8100000000000002e-02   1.0090000000000000e-01   6.2150000000000005e-01   7.1150000000000002e-01   2.1764999999999999e+00   3.7569999999999998e-01   3.0790000000000001e-01   1.4599999999999999e-01
  -9.9190000000000000e-01   3.2979999999999998e-01   6.0050000000000003e-01  -2.0050000000000001e-01  -5.7099999999999998e-02   3.5099999999999999e-02   9.3220000000000003e-01   6.2260000000000004e-01   2.1764999999999999e+00   4.5269999999999999e-01   2.7900000000000003e-01   1.6810000000000000e-01
  -9.6989999999999998e-01   3.2979999999999998e-01   8.5780000000000001e-01  -1.5279999999999999e-01   2.8500000000000001e-02   3.0700000000000002e-02   7.5460000000000005e-01   5.5589999999999995e-01   2.2635999999999998e+00   5.2020000000000000e-01   2.1170000000000000e-01   2.0790000000000000e-01
  -9.9190000000000000e-01   2.1980000000000000e-01   1.4582999999999999e+00  -8.5900000000000004e-02   9.4999999999999998e-03   3.0700000000000002e-02   8.6560000000000004e-01   5.7809999999999995e-01   1.5670999999999999e+00   3.1790000000000002e-01   2.6939999999999997e-01   1.6370000000000001e-01
  -7.2740000000000005e-01   3.9570000000000000e-01   8.5780000000000001e-01  -1.3370000000000001e-01  -1.1420000000000000e-01   7.8899999999999998e-02   7.7680000000000005e-01   5.5589999999999995e-01   2.1764999999999999e+00   4.9130000000000001e-01   2.2130000000000000e-01   1.8140000000000001e-01
  -1.0801000000000001e+00   4.8359999999999997e-01   1.2010000000000001e+00  -2.0050000000000001e-01  -9.4999999999999998e-03   1.7500000000000002e-02   8.4340000000000004e-01   5.1139999999999997e-01   1.9153000000000000e+00   3.9489999999999997e-01   3.1750000000000000e-01   2.3890000000000000e-01
  -1.0580000000000001e+00   4.1770000000000002e-01   1.2867999999999999e+00  -1.7190000000000000e-01  -5.7099999999999998e-02   2.6300000000000000e-02   8.8780000000000003e-01   5.3369999999999995e-01   2.0893999999999999e+00   3.2750000000000001e-01   1.9239999999999999e-01   1.8579999999999999e-01
  -8.8170000000000004e-01   4.1770000000000002e-01   4.2890000000000000e-01  -2.5779999999999997e-01  -9.5200000000000007e-02   1.0520000000000000e-01   8.8780000000000003e-01   5.1139999999999997e-01   2.9600000000000000e+00   4.5269999999999999e-01   2.8870000000000001e-01   1.9460000000000000e-01
  -8.8170000000000004e-01   4.6170000000000000e-01   1.1152000000000000e+00  -2.6729999999999998e-01   9.4999999999999998e-03   3.9500000000000000e-02   7.1020000000000005e-01   7.3380000000000001e-01   1.3930000000000000e+00   3.9489999999999997e-01   2.9830000000000001e-01   1.5479999999999999e-01
  -8.8170000000000004e-01   5.4959999999999998e-01   1.2010000000000001e+00  -2.6729999999999998e-01  -2.8500000000000001e-02   4.3900000000000002e-02   7.5460000000000005e-01   4.4469999999999998e-01   2.1764999999999999e+00   4.3350000000000000e-01   2.3089999999999999e-01   1.8579999999999999e-01
  -9.4779999999999998e-01   6.5949999999999998e-01   3.4310000000000002e-01  -7.6399999999999996e-02   0.0000000000000000e+00   5.2600000000000001e-02   7.9900000000000004e-01   5.7809999999999995e-01   1.8283000000000000e+00   4.3350000000000000e-01   2.8870000000000001e-01   2.2120000000000001e-01
  -8.8170000000000004e-01   4.8359999999999997e-01   6.8630000000000002e-01  -6.6799999999999998e-02   9.4999999999999998e-03   6.1400000000000003e-02   9.1000000000000003e-01   4.8920000000000002e-01   2.4377000000000000e+00   3.2750000000000001e-01   2.8870000000000001e-01   1.4160000000000000e-01
  -8.1559999999999999e-01   4.3969999999999998e-01   1.5441000000000000e+00  -1.8140000000000001e-01  -1.0470000000000000e-01   1.3200000000000000e-02   6.8799999999999994e-01   5.1139999999999997e-01   2.3506000000000000e+00   4.5269999999999999e-01   2.5019999999999998e-01   2.0790000000000000e-01
  -1.0139000000000000e+00   4.8359999999999997e-01   8.5800000000000001e-02  -1.5279999999999999e-01  -8.5599999999999996e-02   4.8200000000000000e-02   7.5460000000000005e-01   4.6689999999999998e-01   2.5247000000000002e+00   3.2750000000000001e-01   2.4060000000000001e-01   2.1679999999999999e-01
  -1.1021000000000001e+00   5.2759999999999996e-01   9.4359999999999999e-01  -1.3370000000000001e-01  -1.9000000000000000e-02   6.1400000000000003e-02   7.1020000000000005e-01   6.8930000000000002e-01   2.4377000000000000e+00   4.7199999999999998e-01   2.6939999999999997e-01   1.8140000000000001e-01
  -9.4779999999999998e-01   3.9570000000000000e-01   1.1152000000000000e+00  -1.3370000000000001e-01   2.8500000000000001e-02   6.1400000000000003e-02   7.7680000000000005e-01   7.3380000000000001e-01   3.0470999999999999e+00   3.9489999999999997e-01   3.0790000000000001e-01   2.0349999999999999e-01
  -9.2579999999999996e-01   5.7160000000000000e-01   1.3725000000000001e+00  -1.9089999999999999e-01   9.4999999999999998e-03   5.7000000000000002e-02   8.2120000000000004e-01   6.4480000000000004e-01   1.4800000000000000e+00   3.7569999999999998e-01   3.1750000000000000e-01   1.7249999999999999e-01
  -8.3760000000000001e-01   5.2759999999999996e-01   3.4310000000000002e-01  -2.2910000000000000e-01  -1.9000000000000000e-02   1.0090000000000000e-01   8.6560000000000004e-01   7.5600000000000001e-01   2.3506000000000000e+00   4.6239999999999998e-01   2.7900000000000003e-01   2.3440000000000000e-01
  -7.7149999999999996e-01   5.0560000000000005e-01   2.5740000000000002e-01  -1.0500000000000000e-01  -1.3320000000000001e-01   8.3299999999999999e-02   7.5460000000000005e-01   6.0040000000000004e-01   1.8283000000000000e+00   5.0090000000000001e-01   3.2710000000000000e-01   2.0349999999999999e-01
  -8.1559999999999999e-01   2.6379999999999998e-01   1.3725000000000001e+00  -2.0999999999999999e-01  -9.4999999999999998e-03   4.4000000000000003e-03   6.6579999999999995e-01   5.1139999999999997e-01   2.6118000000000001e+00   3.5639999999999999e-01   3.7530000000000002e-01   1.6810000000000000e-01
  -9.4779999999999998e-01   5.0560000000000005e-01   6.8630000000000002e-01  -1.5279999999999999e-01   9.4999999999999998e-03   4.3900000000000002e-02   6.8799999999999994e-01   6.2260000000000004e-01   2.6989000000000001e+00   4.7199999999999998e-01   3.5599999999999998e-01   1.7249999999999999e-01
  -9.4779999999999998e-01   2.8580000000000000e-01   6.0050000000000003e-01  -1.0500000000000000e-01   1.9000000000000000e-02   3.5099999999999999e-02   7.7680000000000005e-01   4.8920000000000002e-01   2.5247000000000002e+00   4.3350000000000000e-01   3.2710000000000000e-01   1.9910000000000000e-01
  -8.8170000000000004e-01   1.9789999999999999e-01   1.2867999999999999e+00  -2.0999999999999999e-01  -9.4999999999999998e-03   7.8899999999999998e-02   7.3240000000000005e-01   7.1150000000000002e-01   2.6118000000000001e+00   3.8529999999999998e-01   2.9830000000000001e-01   2.2120000000000001e-01
  -9.0369999999999995e-01   5.7160000000000000e-01   7.7210000000000001e-01  -7.6399999999999996e-02  -5.7099999999999998e-02   9.6500000000000002e-02   6.8799999999999994e-01   5.3369999999999995e-01   2.2635999999999998e+00   4.1420000000000001e-01   2.7900000000000003e-01   2.2120000000000001e-01
  -9.0369999999999995e-01   2.8580000000000000e-01   1.7160000000000000e-01  -2.4820000000000000e-01  -1.9000000000000000e-02   7.4499999999999997e-02   7.9900000000000004e-01   4.4469999999999998e-01   1.7412000000000001e+00   4.2380000000000001e-01   3.2710000000000000e-01   1.9020000000000001e-01
  -8.1559999999999999e-01   3.9570000000000000e-01   5.1470000000000005e-01  -1.1459999999999999e-01  -9.4999999999999998e-03   5.2600000000000001e-02   9.5440000000000003e-01   6.2260000000000004e-01   2.4377000000000000e+00   4.4309999999999999e-01   3.2710000000000000e-01   2.0349999999999999e-01
  -1.0360000000000000e+00   5.4959999999999998e-01   8.5780000000000001e-01  -2.0050000000000001e-01   9.4999999999999998e-03   1.7500000000000002e-02   8.2120000000000004e-01   8.6719999999999997e-01   2.1764999999999999e+00   4.2380000000000001e-01   3.4639999999999999e-01   1.7249999999999999e-01
  -8.5960000000000003e-01   6.1550000000000005e-01   6.0050000000000003e-01  -2.0999999999999999e-01  -9.5200000000000007e-02   5.7000000000000002e-02   7.7680000000000005e-01   8.2269999999999999e-01   2.3506000000000000e+00   4.5269999999999999e-01   1.8279999999999999e-01   1.8140000000000001e-01
  -8.1559999999999999e-01   3.0780000000000002e-01   6.8630000000000002e-01  -1.2410000000000000e-01  -1.0470000000000000e-01   7.4499999999999997e-02   7.5460000000000005e-01   4.4469999999999998e-01   1.9153000000000000e+00   5.1049999999999995e-01   2.9830000000000001e-01   2.1229999999999999e-01
  -8.3760000000000001e-01   4.6170000000000000e-01   8.5780000000000001e-01  -2.2910000000000000e-01  -5.7099999999999998e-02   5.7000000000000002e-02   8.6560000000000004e-01   4.2249999999999999e-01   1.7412000000000001e+00   3.3710000000000001e-01   3.5599999999999998e-01   2.1679999999999999e-01
  -9.9190000000000000e-01   4.3969999999999998e-01   1.0294000000000001e+00  -1.2410000000000000e-01  -7.6100000000000001e-02   8.8000000000000005e-03   9.1000000000000003e-01   6.4480000000000004e-01   1.5670999999999999e+00   4.4309999999999999e-01   3.5599999999999998e-01   2.1229999999999999e-01
  -1.0580000000000001e+00   5.4959999999999998e-01   7.7210000000000001e-01  -1.5279999999999999e-01  -3.8100000000000002e-02   8.7700000000000000e-02   9.7660000000000002e-01   7.1150000000000002e-01   2.2635999999999998e+00   4.1420000000000001e-01   2.6939999999999997e-01   1.9020000000000001e-01
  -1.1462000000000001e+00   2.1980000000000000e-01   6.0050000000000003e-01  -2.4820000000000000e-01  -6.6600000000000006e-02   3.5099999999999999e-02   6.6579999999999995e-01   6.6710000000000003e-01   2.2635999999999998e+00   4.3350000000000000e-01   2.9830000000000001e-01   1.9020000000000001e-01
  -7.7149999999999996e-01   4.8359999999999997e-01   8.5800000000000001e-02  -2.3870000000000000e-01  -5.7099999999999998e-02   3.0700000000000002e-02   8.2120000000000004e-01   4.2249999999999999e-01   2.6118000000000001e+00   4.1420000000000001e-01   1.8279999999999999e-01   1.8579999999999999e-01
  -7.7149999999999996e-01   3.7369999999999998e-01   1.1152000000000000e+00  -2.3870000000000000e-01   3.8100000000000002e-02   3.0700000000000002e-02   9.1000000000000003e-01   4.6689999999999998e-01   2.2635999999999998e+00   4.1420000000000001e-01   3.1750000000000000e-01   1.6370000000000001e-01
  -8.8170000000000004e-01   3.9570000000000000e-01   1.3725000000000001e+00  -2.4820000000000000e-01  -4.7600000000000003e-02   4.8200000000000000e-02   8.6560000000000004e-01   6.2260000000000004e-01   2.2635999999999998e+00   3.2750000000000001e-01   2.8870000000000001e-01   1.6370000000000001e-01
  -9.0369999999999995e-01   5.0560000000000005e-01   8.5780000000000001e-01  -2.1959999999999999e-01   8.5599999999999996e-02   4.8200000000000000e-02   9.1000000000000003e-01   7.7820000000000000e-01   2.0893999999999999e+00   4.3350000000000000e-01   3.3679999999999999e-01   1.9460000000000000e-01
  -1.0360000000000000e+00   6.6000000000000003e-02   6.8630000000000002e-01  -2.0999999999999999e-01  -6.6600000000000006e-02   4.4000000000000003e-03   7.9900000000000004e-01   4.4469999999999998e-01   2.7858999999999998e+00   3.6599999999999999e-01   2.2130000000000000e-01   2.0790000000000000e-01
  -1.1241000000000001e+00   3.5170000000000001e-01   8.5780000000000001e-01  -1.2410000000000000e-01  -5.7099999999999998e-02   4.8200000000000000e-02   8.6560000000000004e-01   6.0040000000000004e-01   2.2635999999999998e+00   3.7569999999999998e-01   2.8870000000000001e-01   1.9910000000000000e-01
  -1.0139000000000000e+00   4.3969999999999998e-01   1.7160000000000000e-01  -1.7190000000000000e-01  -3.8100000000000002e-02   3.5099999999999999e-02   5.3269999999999995e-01   5.5589999999999995e-01   2.3506000000000000e+00   3.6599999999999999e-01   2.8870000000000001e-01   2.3000000000000001e-01
  -1.0360000000000000e+00   5.9360000000000002e-01   1.3725000000000001e+00  -1.2410000000000000e-01   5.7099999999999998e-02   4.3900000000000002e-02   6.2150000000000005e-01   6.8930000000000002e-01   2.0893999999999999e+00   3.4680000000000000e-01   3.3679999999999999e-01   1.9910000000000000e-01
  -9.2579999999999996e-01   4.3969999999999998e-01   1.2867999999999999e+00  -1.5279999999999999e-01  -1.9000000000000000e-02   6.5799999999999997e-02   8.4340000000000004e-01   4.8920000000000002e-01   2.0024000000000002e+00   4.1420000000000001e-01   2.3089999999999999e-01   1.9020000000000001e-01
  -9.6989999999999998e-01   4.3969999999999998e-01   3.4310000000000002e-01  -2.1959999999999999e-01  -6.6600000000000006e-02   9.2100000000000001e-02   7.7680000000000005e-01   6.6710000000000003e-01   1.8283000000000000e+00   4.2380000000000001e-01   3.4639999999999999e-01   1.8579999999999999e-01
  -9.2579999999999996e-01   5.4959999999999998e-01   9.4359999999999999e-01  -1.3370000000000001e-01  -7.6100000000000001e-02   5.2600000000000001e-02   7.7680000000000005e-01   6.0040000000000004e-01   1.6540999999999999e+00   4.9130000000000001e-01   2.2130000000000000e-01   2.1679999999999999e-01
  -7.4939999999999996e-01   2.4179999999999999e-01   0.0000000000000000e+00  -1.5279999999999999e-01  -1.9000000000000000e-02   5.7000000000000002e-02   5.9930000000000005e-01   7.1150000000000002e-01   2.0893999999999999e+00   3.2750000000000001e-01   3.0790000000000001e-01   1.7249999999999999e-01
  -8.1559999999999999e-01   7.0350000000000001e-01   1.0294000000000001e+00  -2.0999999999999999e-01  -1.9000000000000000e-02   1.3200000000000000e-02   7.9900000000000004e-01   6.2260000000000004e-01   2.5247000000000002e+00   4.4309999999999999e-01   2.2130000000000000e-01   2.3440000000000000e-01
  -9.9190000000000000e-01   4.1770000000000002e-01   6.8630000000000002e-01  -8.5900000000000004e-02  -6.6600000000000006e-02   2.1899999999999999e-02   7.5460000000000005e-01   4.6689999999999998e-01   2.1764999999999999e+00   4.5269999999999999e-01   2.3089999999999999e-01   1.8579999999999999e-01
  -9.6989999999999998e-01   3.7369999999999998e-01   6.0050000000000003e-01  -2.4820000000000000e-01  -6.6600000000000006e-02   4.3900000000000002e-02   6.8799999999999994e-01   6.8930000000000002e-01   3.3953000000000002e+00   3.3710000000000001e-01   3.9450000000000002e-01   1.9460000000000000e-01
  -9.4779999999999998e-01   4.1770000000000002e-01   1.2867999999999999e+00  -2.2910000000000000e-01  -2.8500000000000001e-02  -5.2600000000000001e-02   1.0431999999999999e+00   3.5580000000000001e-01   2.0024000000000002e+00   4.8159999999999997e-01   2.7900000000000003e-01   1.6810000000000000e-01
  -9.9190000000000000e-01   4.3969999999999998e-01   7.7210000000000001e-01  -1.2410000000000000e-01  -7.6100000000000001e-02   7.4499999999999997e-02   7.1020000000000005e-01   6.8930000000000002e-01   1.7412000000000001e+00   3.2750000000000001e-01   3.4639999999999999e-01   2.1679999999999999e-01
  -8.3760000000000001e-01   5.4959999999999998e-01   8.5780000000000001e-01  -2.1959999999999999e-01   0.0000000000000000e+00   3.0700000000000002e-02   7.1020000000000005e-01   6.4480000000000004e-01   1.3930000000000000e+00   3.9489999999999997e-01   3.5599999999999998e-01   1.9910000000000000e-01
  -1.0801000000000001e+00   5.0560000000000005e-01   1.3725000000000001e+00  -1.4319999999999999e-01  -5.7099999999999998e-02   5.2600000000000001e-02   8.2120000000000004e-01   5.7809999999999995e-01   1.7412000000000001e+00   2.7939999999999998e-01   3.9450000000000002e-01   2.0790000000000000e-01
  -1.1241000000000001e+00   3.5170000000000001e-01   9.4359999999999999e-01  -2.3870000000000000e-01  -1.3320000000000001e-01   6.5799999999999997e-02   6.4370000000000005e-01   6.0040000000000004e-01   1.8283000000000000e+00   4.2380000000000001e-01   2.4060000000000001e-01   2.0790000000000000e-01
  -9.4779999999999998e-01   5.9360000000000002e-01  -2.5740000000000002e-01  -2.0050000000000001e-01  -9.5200000000000007e-02   9.2100000000000001e-02   9.3220000000000003e-01   6.0040000000000004e-01   2.6118000000000001e+00   3.9489999999999997e-01   3.4639999999999999e-01   1.5920000000000001e-01
  -8.8170000000000004e-01   4.3969999999999998e-01   6.0050000000000003e-01  -1.7190000000000000e-01  -6.6600000000000006e-02   7.0199999999999999e-02   9.7660000000000002e-01   4.0020000000000000e-01   2.4377000000000000e+00   4.1420000000000001e-01   2.9830000000000001e-01   1.9910000000000000e-01
  -9.4779999999999998e-01   2.1980000000000000e-01   5.1470000000000005e-01  -5.7299999999999997e-02  -4.7600000000000003e-02   4.4000000000000003e-03   7.7680000000000005e-01   6.6710000000000003e-01   1.8283000000000000e+00   4.3350000000000000e-01   2.1170000000000000e-01   2.0349999999999999e-01
  -8.5960000000000003e-01   8.7900000000000006e-02   1.1152000000000000e+00  -2.9599999999999999e-01  -4.7600000000000003e-02  -4.4000000000000003e-03   5.5489999999999995e-01   5.5589999999999995e-01   2.0893999999999999e+00   4.3350000000000000e-01   3.3679999999999999e-01   1.6370000000000001e-01
  -9.6989999999999998e-01   4.1770000000000002e-01   6.8630000000000002e-01  -2.2910000000000000e-01   9.4999999999999998e-03   7.0199999999999999e-02   7.1020000000000005e-01   4.2249999999999999e-01   1.6540999999999999e+00   3.5639999999999999e-01   2.7900000000000003e-01   2.0790000000000000e-01
  -1.2343999999999999e+00   5.0560000000000005e-01   2.0588000000000002e+00  -1.8140000000000001e-01  -7.6100000000000001e-02   7.0199999999999999e-02   6.6579999999999995e-01   6.0040000000000004e-01   2.0893999999999999e+00   4.2380000000000001e-01   1.9239999999999999e-01   2.0349999999999999e-01
  -1.2122999999999999e+00   5.9360000000000002e-01   1.1152000000000000e+00  -2.2910000000000000e-01  -8.5599999999999996e-02   8.7700000000000000e-02   6.4370000000000005e-01   3.3350000000000002e-01   2.7858999999999998e+00   4.1420000000000001e-01   3.2710000000000000e-01   2.3440000000000000e-01
  -9.4779999999999998e-01   4.8359999999999997e-01   1.2010000000000001e+00  -1.6230000000000000e-01   1.0470000000000000e-01   4.8200000000000000e-02   7.1020000000000005e-01   6.4480000000000004e-01   2.6118000000000001e+00   4.8159999999999997e-01   3.3679999999999999e-01   2.1229999999999999e-01
  -1.1462000000000001e+00   5.7160000000000000e-01   3.4310000000000002e-01  -9.5500000000000002e-02   2.8500000000000001e-02   7.4499999999999997e-02   8.2120000000000004e-01   5.5589999999999995e-01   2.0024000000000002e+00   3.8529999999999998e-01   2.7900000000000003e-01   2.3000000000000001e-01
  -9.4779999999999998e-01   4.6170000000000000e-01   1.4582999999999999e+00  -2.5779999999999997e-01  -1.2370000000000000e-01   9.6500000000000002e-02   6.2150000000000005e-01   6.0040000000000004e-01   2.1764999999999999e+00   4.8159999999999997e-01   3.2710000000000000e-01   1.9460000000000000e-01
  -8.3760000000000001e-01   3.9570000000000000e-01   4.2890000000000000e-01  -1.6230000000000000e-01   1.1420000000000000e-01   1.3200000000000000e-02   6.6579999999999995e-01   6.8930000000000002e-01   1.8283000000000000e+00   4.4309999999999999e-01   2.0210000000000000e-01   1.5920000000000001e-01
  -7.9349999999999998e-01   5.2759999999999996e-01   4.2890000000000000e-01  -2.1959999999999999e-01  -2.8500000000000001e-02   3.0700000000000002e-02   9.3220000000000003e-01   4.0020000000000000e-01   2.0893999999999999e+00   4.4309999999999999e-01   2.5019999999999998e-01   2.0790000000000000e-01
  -8.1559999999999999e-01   3.9570000000000000e-01   6.8630000000000002e-01  -1.9089999999999999e-01   2.8500000000000001e-02   2.6300000000000000e-02   8.8780000000000003e-01   7.1150000000000002e-01   1.8283000000000000e+00   4.8159999999999997e-01   2.0210000000000000e-01   2.2120000000000001e-01
  -9.2579999999999996e-01   3.5170000000000001e-01   1.5441000000000000e+00  -1.7190000000000000e-01  -1.9000000000000000e-02   0.0000000000000000e+00   7.3240000000000005e-01   7.3380000000000001e-01   2.0893999999999999e+00   4.2380000000000001e-01   2.5979999999999998e-01   1.6810000000000000e-01
  -9.0369999999999995e-01   4.8359999999999997e-01   6.8630000000000002e-01  -2.1959999999999999e-01  -4.7600000000000003e-02   7.4499999999999997e-02   6.2150000000000005e-01   4.8920000000000002e-01   2.3506000000000000e+00   3.6599999999999999e-01   3.3679999999999999e-01   1.5920000000000001e-01
  -9.4779999999999998e-01   4.6170000000000000e-01   2.5740000000000002e-01  -8.5900000000000004e-02  -4.7600000000000003e-02   4.3900000000000002e-02   8.4340000000000004e-01   6.2260000000000004e-01   2.7858999999999998e+00   3.1790000000000002e-01   2.7900000000000003e-01   2.4770000000000000e-01
  -8.8170000000000004e-01   2.4179999999999999e-01   1.1152000000000000e+00  -3.1509999999999999e-01   0.0000000000000000e+00   7.8899999999999998e-02   7.7680000000000005e-01   5.7809999999999995e-01   2.6989000000000001e+00   4.3350000000000000e-01   3.6559999999999998e-01   2.0349999999999999e-01
  -9.0369999999999995e-01   5.2759999999999996e-01   1.2867999999999999e+00  -1.4319999999999999e-01  -3.8100000000000002e-02   4.4000000000000003e-03   1.0875999999999999e+00   6.4480000000000004e-01   2.0024000000000002e+00   4.6239999999999998e-01   2.9830000000000001e-01   1.6370000000000001e-01
  -9.9190000000000000e-01   3.2979999999999998e-01  -8.5800000000000001e-02  -3.8199999999999998e-02  -9.4999999999999998e-03   7.4499999999999997e-02   9.9880000000000002e-01   5.5589999999999995e-01   2.2635999999999998e+00   3.4680000000000000e-01   2.7900000000000003e-01   2.3000000000000001e-01
  -1.0139000000000000e+00   3.2979999999999998e-01   4.2890000000000000e-01  -1.2410000000000000e-01  -1.9000000000000000e-02   1.3200000000000000e-02   9.1000000000000003e-01   6.4480000000000004e-01   2.8730000000000002e+00   4.4309999999999999e-01   2.8870000000000001e-01   2.0349999999999999e-01
  -9.0369999999999995e-01   5.9360000000000002e-01   7.7210000000000001e-01  -1.8140000000000001e-01  -9.4999999999999998e-03   9.2100000000000001e-02   9.9880000000000002e-01   7.3380000000000001e-01   1.7412000000000001e+00   3.5639999999999999e-01   2.6939999999999997e-01   1.6810000000000000e-01
  -8.1559999999999999e-01   5.0560000000000005e-01   5.1470000000000005e-01  -2.0050000000000001e-01  -3.8100000000000002e-02   3.5099999999999999e-02   8.4340000000000004e-01   6.0040000000000004e-01   1.3930000000000000e+00   4.5269999999999999e-01   3.0790000000000001e-01   1.9460000000000000e-01
  -6.3919999999999999e-01   5.4959999999999998e-01   6.8630000000000002e-01  -1.7190000000000000e-01  -4.7600000000000003e-02   6.5799999999999997e-02   1.0209999999999999e+00   5.3369999999999995e-01   2.3506000000000000e+00   4.3350000000000000e-01   2.5019999999999998e-01   1.9020000000000001e-01
  -8.3760000000000001e-01   6.8149999999999999e-01   0.0000000000000000e+00  -8.5900000000000004e-02  -1.9000000000000000e-02   1.0090000000000000e-01   6.6579999999999995e-01   8.2269999999999999e-01   1.5670999999999999e+00   3.8529999999999998e-01   1.9239999999999999e-01   1.9020000000000001e-01
  -7.2740000000000005e-01   2.6379999999999998e-01   1.2867999999999999e+00  -1.5279999999999999e-01  -7.6100000000000001e-02   5.2600000000000001e-02   8.6560000000000004e-01   6.2260000000000004e-01   1.9153000000000000e+00   4.5269999999999999e-01   2.7900000000000003e-01   2.1229999999999999e-01
  -1.1241000000000001e+00   3.2979999999999998e-01   1.3725000000000001e+00  -2.2910000000000000e-01  -3.8100000000000002e-02   4.8200000000000000e-02   7.5460000000000005e-01   4.2249999999999999e-01   2.4377000000000000e+00   3.7569999999999998e-01   2.6939999999999997e-01   2.0790000000000000e-01
  -1.1241000000000001e+00   8.7900000000000006e-02   4.2890000000000000e-01  -1.9089999999999999e-01  -9.5200000000000007e-02   5.2600000000000001e-02   7.3240000000000005e-01   5.1139999999999997e-01   2.2635999999999998e+00   4.8159999999999997e-01   2.4060000000000001e-01   1.9460000000000000e-01
  -7.9349999999999998e-01   3.2979999999999998e-01   8.5780000000000001e-01  -1.7190000000000000e-01   1.9000000000000000e-02   1.7500000000000002e-02   7.3240000000000005e-01   6.0040000000000004e-01   1.9153000000000000e+00   3.9489999999999997e-01   2.5979999999999998e-01   1.8140000000000001e-01
  -8.8170000000000004e-01   4.3969999999999998e-01   7.7210000000000001e-01  -3.8199999999999998e-02  -3.8100000000000002e-02   5.2600000000000001e-02   6.2150000000000005e-01   7.1150000000000002e-01   1.3059000000000001e+00   4.3350000000000000e-01   2.5979999999999998e-01   1.6370000000000001e-01
  -1.0801000000000001e+00   2.6379999999999998e-01   1.5441000000000000e+00  -1.6230000000000000e-01  -6.6600000000000006e-02   7.8899999999999998e-02   8.4340000000000004e-01   5.1139999999999997e-01   2.7858999999999998e+00   4.3350000000000000e-01   3.0790000000000001e-01   1.5479999999999999e-01
  -8.5960000000000003e-01   6.1550000000000005e-01   6.8630000000000002e-01  -2.5779999999999997e-01  -4.7600000000000003e-02   6.1400000000000003e-02   7.7680000000000005e-01   6.4480000000000004e-01   2.1764999999999999e+00   3.3710000000000001e-01   2.8870000000000001e-01   2.3000000000000001e-01
  -9.6989999999999998e-01   2.6379999999999998e-01   1.4582999999999999e+00  -3.3420000000000000e-01   0.0000000000000000e+00   2.1899999999999999e-02   8.6560000000000004e-01   5.3369999999999995e-01   2.0024000000000002e+00   3.9489999999999997e-01   2.0210000000000000e-01   2.3000000000000001e-01
  -9.9190000000000000e-01   5.2759999999999996e-01   1.4582999999999999e+00  -1.5279999999999999e-01   1.1420000000000000e-01   1.7500000000000002e-02   6.8799999999999994e-01   5.7809999999999995e-01   1.9153000000000000e+00   4.1420000000000001e-01   3.1750000000000000e-01   1.5479999999999999e-01
  -9.0369999999999995e-01   3.9570000000000000e-01   1.0294000000000001e+00  -1.4319999999999999e-01  -1.9000000000000000e-02   2.6300000000000000e-02   6.6579999999999995e-01   4.6689999999999998e-01   2.3506000000000000e+00   3.0819999999999997e-01   3.0790000000000001e-01   1.5479999999999999e-01
  -9.9190000000000000e-01   3.5170000000000001e-01   5.1470000000000005e-01  -1.5279999999999999e-01  -9.5200000000000007e-02   5.2600000000000001e-02   8.2120000000000004e-01   6.4480000000000004e-01   1.4800000000000000e+00   4.5269999999999999e-01   1.7319999999999999e-01   1.7249999999999999e-01
  -1.0139000000000000e+00   3.9570000000000000e-01   1.1152000000000000e+00  -2.1959999999999999e-01  -5.7099999999999998e-02   1.0520000000000000e-01   7.7680000000000005e-01   7.1150000000000002e-01   2.5247000000000002e+00   4.2380000000000001e-01   3.3679999999999999e-01   1.9460000000000000e-01
  -9.0369999999999995e-01   5.9360000000000002e-01   7.7210000000000001e-01  -2.1959999999999999e-01  -9.4999999999999998e-03   4.3900000000000002e-02   7.9900000000000004e-01   4.8920000000000002e-01   2.4377000000000000e+00   3.2750000000000001e-01   2.5979999999999998e-01   1.5040000000000001e-01
  -8.5960000000000003e-01   5.7160000000000000e-01   2.5740000000000002e-01  -1.1459999999999999e-01  -1.9000000000000000e-02   9.6500000000000002e-02   9.1000000000000003e-01   4.4469999999999998e-01   2.0893999999999999e+00   3.8529999999999998e-01   3.1750000000000000e-01   1.8579999999999999e-01
  -9.0369999999999995e-01   5.0560000000000005e-01   1.0294000000000001e+00  -2.0050000000000001e-01   3.8100000000000002e-02   1.7500000000000002e-02   8.8780000000000003e-01   5.3369999999999995e-01   1.8283000000000000e+00   4.9130000000000001e-01   3.4639999999999999e-01   1.9020000000000001e-01
  -8.3760000000000001e-01   5.0560000000000005e-01   4.2890000000000000e-01  -1.4319999999999999e-01   9.4999999999999998e-03   3.5099999999999999e-02   9.5440000000000003e-01   5.1139999999999997e-01   2.3506000000000000e+00   3.8529999999999998e-01   2.5979999999999998e-01   1.9020000000000001e-01
  -1.0360000000000000e+00   3.9570000000000000e-01   1.4582999999999999e+00  -2.5779999999999997e-01   0.0000000000000000e+00   1.7500000000000002e-02   7.3240000000000005e-01   5.5589999999999995e-01   2.6118000000000001e+00   4.1420000000000001e-01   2.5979999999999998e-01   1.5920000000000001e-01
  -8.5960000000000003e-01   2.8580000000000000e-01   1.2867999999999999e+00  -2.1959999999999999e-01   0.0000000000000000e+00   3.9500000000000000e-02   5.5489999999999995e-01   6.6710000000000003e-01   2.0024000000000002e+00   3.4680000000000000e-01   2.6939999999999997e-01   1.9460000000000000e-01
  -8.5960000000000003e-01   6.1550000000000005e-01   6.8630000000000002e-01  -7.6399999999999996e-02  -5.7099999999999998e-02   3.5099999999999999e-02   7.5460000000000005e-01   8.2269999999999999e-01   2.5247000000000002e+00   4.5269999999999999e-01   2.5979999999999998e-01   1.9460000000000000e-01
  -9.0369999999999995e-01   5.0560000000000005e-01   5.1470000000000005e-01  -6.6799999999999998e-02   0.0000000000000000e+00   2.6300000000000000e-02   7.9900000000000004e-01   6.8930000000000002e-01   2.5247000000000002e+00   3.9489999999999997e-01   2.8870000000000001e-01   1.9460000000000000e-01
  -1.0360000000000000e+00   3.7369999999999998e-01   6.8630000000000002e-01  -1.6230000000000000e-01  -3.8100000000000002e-02   3.5099999999999999e-02   5.9930000000000005e-01   7.5600000000000001e-01   2.0024000000000002e+00   3.7569999999999998e-01   3.4639999999999999e-01   1.8579999999999999e-01
  -9.6989999999999998e-01   4.8359999999999997e-01   8.5800000000000001e-02  -1.2410000000000000e-01  -3.8100000000000002e-02   7.8899999999999998e-02   6.2150000000000005e-01   6.4480000000000004e-01   2.4377000000000000e+00   5.1049999999999995e-01   2.7900000000000003e-01   1.7249999999999999e-01
  -6.6130000000000000e-01   4.3969999999999998e-01   1.2010000000000001e+00  -2.4820000000000000e-01  -1.9000000000000000e-02   4.8200000000000000e-02   8.4340000000000004e-01   4.8920000000000002e-01   2.0893999999999999e+00   4.7199999999999998e-01   2.5979999999999998e-01   1.4599999999999999e-01
  -7.4939999999999996e-01   5.0560000000000005e-01   1.1152000000000000e+00  -1.2410000000000000e-01  -1.9000000000000000e-02   5.2600000000000001e-02   6.2150000000000005e-01   6.0040000000000004e-01   2.6989000000000001e+00   3.7569999999999998e-01   2.5019999999999998e-01   1.9910000000000000e-01
  -9.9190000000000000e-01   4.1770000000000002e-01   6.8630000000000002e-01  -1.8140000000000001e-01   9.5200000000000007e-02   3.5099999999999999e-02   7.5460000000000005e-01   4.6689999999999998e-01   2.2635999999999998e+00   3.7569999999999998e-01   4.3300000000000000e-01   1.5040000000000001e-01
  -1.1462000000000001e+00   3.5170000000000001e-01   6.8630000000000002e-01  -1.7190000000000000e-01  -1.9000000000000000e-02   4.8200000000000000e-02   7.7680000000000005e-01   7.7820000000000000e-01   1.8283000000000000e+00   4.0460000000000002e-01   2.6939999999999997e-01   1.9460000000000000e-01
  -8.8170000000000004e-01   2.6379999999999998e-01   1.1152000000000000e+00  -1.1459999999999999e-01  -6.6600000000000006e-02   3.9500000000000000e-02   9.1000000000000003e-01   7.7820000000000000e-01   2.2635999999999998e+00   4.6239999999999998e-01   2.9830000000000001e-01   1.6370000000000001e-01
  -8.3760000000000001e-01   4.3969999999999998e-01   1.5441000000000000e+00  -2.0050000000000001e-01  -5.7099999999999998e-02   9.2100000000000001e-02   9.5440000000000003e-01   6.4480000000000004e-01   2.8730000000000002e+00   3.7569999999999998e-01   3.3679999999999999e-01   1.3710000000000000e-01
  -1.0139000000000000e+00   3.9570000000000000e-01   4.2890000000000000e-01  -1.2410000000000000e-01   1.9000000000000000e-02   4.8200000000000000e-02   8.6560000000000004e-01   7.1150000000000002e-01   2.2635999999999998e+00   3.8529999999999998e-01   3.6559999999999998e-01   1.7690000000000000e-01
  -9.0369999999999995e-01   1.0990000000000000e-01   1.0294000000000001e+00  -1.7190000000000000e-01  -2.8500000000000001e-02   0.0000000000000000e+00   7.1020000000000005e-01   4.6689999999999998e-01   2.1764999999999999e+00   3.5639999999999999e-01   3.6559999999999998e-01   1.6810000000000000e-01
  -1.0360000000000000e+00   4.3969999999999998e-01   1.0294000000000001e+00  -1.9089999999999999e-01  -6.6600000000000006e-02   2.6300000000000000e-02   7.5460000000000005e-01   8.2269999999999999e-01   2.2635999999999998e+00   4.5269999999999999e-01   3.1750000000000000e-01   2.3440000000000000e-01
  -1.0139000000000000e+00   3.9570000000000000e-01   1.7160000000000000e-01  -2.8639999999999999e-01  -1.2370000000000000e-01   6.5799999999999997e-02   7.7680000000000005e-01   6.8930000000000002e-01   2.3506000000000000e+00   3.9489999999999997e-01   3.2710000000000000e-01   2.2559999999999999e-01
  -8.1559999999999999e-01   3.0780000000000002e-01   8.5780000000000001e-01  -2.0999999999999999e-01   3.8100000000000002e-02   5.7000000000000002e-02   7.5460000000000005e-01   7.7820000000000000e-01   2.1764999999999999e+00   3.8529999999999998e-01   2.7900000000000003e-01   1.9910000000000000e-01
  -1.0139000000000000e+00   4.3969999999999998e-01   6.8630000000000002e-01  -1.7190000000000000e-01   2.8500000000000001e-02   5.7000000000000002e-02   7.5460000000000005e-01   8.4499999999999997e-01   1.6540999999999999e+00   4.6239999999999998e-01   3.5599999999999998e-01   1.9460000000000000e-01
  -9.9190000000000000e-01   3.7369999999999998e-01   8.5780000000000001e-01  -9.5500000000000002e-02  -9.5200000000000007e-02   1.3200000000000000e-02   7.7680000000000005e-01   5.1139999999999997e-01   1.8283000000000000e+00   3.5639999999999999e-01   3.0790000000000001e-01   1.9020000000000001e-01
  -8.8170000000000004e-01   2.4179999999999999e-01   1.1152000000000000e+00  -1.9089999999999999e-01  -4.7600000000000003e-02   6.5799999999999997e-02   8.2120000000000004e-01   6.8930000000000002e-01   2.2635999999999998e+00   3.2750000000000001e-01   3.0790000000000001e-01   1.8579999999999999e-01
  -9.0369999999999995e-01   2.8580000000000000e-01   6.8630000000000002e-01  -1.4319999999999999e-01  -9.5200000000000007e-02   3.9500000000000000e-02   7.3240000000000005e-01   6.6710000000000003e-01   2.0024000000000002e+00   3.7569999999999998e-01   3.4639999999999999e-01   1.8579999999999999e-01
  -7.7149999999999996e-01   5.0560000000000005e-01   4.2890000000000000e-01  -9.5500000000000002e-02  -8.5599999999999996e-02   2.1899999999999999e-02   6.6579999999999995e-01   8.2269999999999999e-01   2.2635999999999998e+00   4.6239999999999998e-01   2.6939999999999997e-01   1.6810000000000000e-01
  -9.2579999999999996e-01   6.1550000000000005e-01   6.8630000000000002e-01  -9.5500000000000002e-02  -1.9000000000000000e-02   7.0199999999999999e-02   9.1000000000000003e-01   4.8920000000000002e-01   2.6989000000000001e+00   3.3710000000000001e-01   2.1170000000000000e-01   2.0790000000000000e-01
  -8.5960000000000003e-01   3.2979999999999998e-01   1.2010000000000001e+00  -1.9089999999999999e-01  -9.4999999999999998e-03   5.2600000000000001e-02   8.2120000000000004e-01   4.8920000000000002e-01   2.6118000000000001e+00   3.7569999999999998e-01   2.9830000000000001e-01   1.3270000000000001e-01
  -8.8170000000000004e-01   4.1770000000000002e-01   5.1470000000000005e-01  -1.7190000000000000e-01  -5.7099999999999998e-02   6.5799999999999997e-02   8.2120000000000004e-01   6.4480000000000004e-01   2.2635999999999998e+00   3.5639999999999999e-01   3.4639999999999999e-01   1.9460000000000000e-01
  -9.4779999999999998e-01   5.7160000000000000e-01   4.2890000000000000e-01  -7.6399999999999996e-02   0.0000000000000000e+00   7.0199999999999999e-02   8.6560000000000004e-01   7.1150000000000002e-01   1.6540999999999999e+00   4.3350000000000000e-01   2.3089999999999999e-01   2.0790000000000000e-01
  -9.4779999999999998e-01   2.4179999999999999e-01   1.1152000000000000e+00  -2.0999999999999999e-01  -5.7099999999999998e-02   3.9500000000000000e-02   8.8780000000000003e-01   5.5589999999999995e-01   2.2635999999999998e+00   4.3350000000000000e-01   3.0790000000000001e-01   2.2559999999999999e-01
  -7.0530000000000004e-01   2.6379999999999998e-01   7.7210000000000001e-01  -1.4319999999999999e-01   0.0000000000000000e+00   5.7000000000000002e-02   8.2120000000000004e-01   5.5589999999999995e-01   2.0893999999999999e+00   4.4309999999999999e-01   3.1750000000000000e-01   1.9460000000000000e-01
  -9.6989999999999998e-01   5.2759999999999996e-01   1.3725000000000001e+00  -1.9089999999999999e-01   1.9000000000000000e-02  -8.8000000000000005e-03   7.9900000000000004e-01   6.4480000000000004e-01   1.9153000000000000e+00   4.6239999999999998e-01   2.5019999999999998e-01   2.1679999999999999e-01
  -9.2579999999999996e-01   3.2979999999999998e-01   0.0000000000000000e+00  -2.1959999999999999e-01   3.8100000000000002e-02   5.2600000000000001e-02   7.1020000000000005e-01   5.7809999999999995e-01   2.8730000000000002e+00   3.3710000000000001e-01   3.1750000000000000e-01   2.3000000000000001e-01
  -1.0360000000000000e+00   1.9789999999999999e-01   1.2010000000000001e+00  -3.3420000000000000e-01  -3.8100000000000002e-02  -8.8000000000000005e-03   7.9900000000000004e-01   7.7820000000000000e-01   1.3059000000000001e+00   4.4309999999999999e-01   3.1750000000000000e-01   1.9020000000000001e-01
  -1.0801000000000001e+00   6.3749999999999996e-01   1.7160000000000000e-01  -1.4319999999999999e-01   9.4999999999999998e-03   6.1400000000000003e-02   8.4340000000000004e-01   5.5589999999999995e-01   2.1764999999999999e+00   3.6599999999999999e-01   4.3300000000000000e-01   1.8140000000000001e-01
  -8.5960000000000003e-01   4.3969999999999998e-01   6.8630000000000002e-01  -2.1959999999999999e-01   9.4999999999999998e-03   3.9500000000000000e-02   7.7680000000000005e-01   6.6710000000000003e-01   2.0893999999999999e+00   3.6599999999999999e-01   3.2710000000000000e-01   1.7249999999999999e-01
  -8.3760000000000001e-01   3.0780000000000002e-01   6.8630000000000002e-01  -5.7299999999999997e-02  -9.4999999999999998e-03   3.0700000000000002e-02   9.7660000000000002e-01   4.8920000000000002e-01   2.3506000000000000e+00   3.3710000000000001e-01   3.1750000000000000e-01   1.6370000000000001e-01
  -1.0580000000000001e+00   3.0780000000000002e-01   9.4359999999999999e-01  -1.9089999999999999e-01   9.4999999999999998e-03   7.0199999999999999e-02   6.6579999999999995e-01   8.0049999999999999e-01   1.6540999999999999e+00   3.2750000000000001e-01   2.5979999999999998e-01   1.5920000000000001e-01
  -9.2579999999999996e-01   3.7369999999999998e-01   8.5780000000000001e-01  -1.2410000000000000e-01  -9.5200000000000007e-02   9.2100000000000001e-02   9.1000000000000003e-01   6.8930000000000002e-01   2.5247000000000002e+00   3.6599999999999999e-01   2.7900000000000003e-01   1.9460000000000000e-01
  -9.6989999999999998e-01   3.0780000000000002e-01   7.7210000000000001e-01  -2.0050000000000001e-01  -1.0470000000000000e-01   3.9500000000000000e-02   7.5460000000000005e-01   3.5580000000000001e-01   2.2635999999999998e+00   4.0460000000000002e-01   3.0790000000000001e-01   2.2120000000000001e-01
  -1.0580000000000001e+00   3.5170000000000001e-01   9.4359999999999999e-01  -2.0050000000000001e-01   0.0000000000000000e+00   5.7000000000000002e-02   7.5460000000000005e-01   4.2249999999999999e-01   2.3506000000000000e+00   3.8529999999999998e-01   2.8870000000000001e-01   1.7690000000000000e-01
  -9.9190000000000000e-01   7.0350000000000001e-01   6.0050000000000003e-01  -1.5279999999999999e-01  -1.2370000000000000e-01   1.1400000000000000e-01   7.3240000000000005e-01   9.1169999999999995e-01   3.1341999999999999e+00   3.9489999999999997e-01   3.4639999999999999e-01   2.3440000000000000e-01
