# Supplementary material for: Footwear and Foam Surface Alter Gait Initiation of Typical Subjects
Source: PLoS One. 2015 Aug 13;10(8):e0135821. doi: 10.1371/journal.pone.0135821 (PMC4536224; doi:10.1371/journal.pone.0135821)
Supplement: S1 Dataset — (ZIP) [file pone.0135821.s001.zip › 25_shod_av1_03.txt]

   2.5723199999999999e+01   1.4069000000000000e+00   3.6929919999999998e+02  -2.6045400000000001e+01   4.4429400000000001e+01  -4.8200000000000000e-02  -2.8187600000000000e+01  -4.6250000000000000e+00   4.0587459999999999e+02  -2.7646100000000001e+01  -2.8529299999999999e+01  -5.0429999999999997e-01
   2.5194199999999999e+01   1.1431000000000000e+00   3.6440949999999998e+02  -2.6121800000000000e+01   4.3810899999999997e+01  -3.9500000000000000e-02  -2.8675899999999999e+01  -4.4470999999999998e+00   4.0665820000000002e+02  -2.7780999999999999e+01  -2.8567799999999998e+01  -5.8389999999999997e-01
   2.4599000000000000e+01   5.7160000000000000e-01   3.5951979999999998e+02  -2.6198200000000000e+01   4.3363700000000001e+01  -8.8000000000000005e-03  -2.8409500000000001e+01  -4.1802999999999999e+00   4.0657110000000000e+02  -2.7886900000000001e+01  -2.8539000000000001e+01  -5.5289999999999995e-01
   2.4070000000000000e+01  -4.3999999999999997e-02   3.5257139999999998e+02  -2.6274600000000000e+01   4.2545299999999997e+01   9.6500000000000002e-02  -2.8653700000000001e+01  -4.6028000000000002e+00   4.0900880000000001e+02  -2.8089200000000002e+01  -2.8702500000000001e+01  -5.3080000000000005e-01
   2.3122199999999999e+01  -7.4739999999999995e-01   3.4450770000000000e+02  -2.6446400000000001e+01   4.1736499999999999e+01   2.3240000000000000e-01  -2.9608100000000000e+01  -5.0252999999999997e+00   4.0953120000000001e+02  -2.8599799999999998e+01  -2.8885400000000001e+01  -6.6349999999999998e-01
   2.2571100000000001e+01  -1.4289000000000001e+00   3.3670139999999998e+02  -2.6370100000000001e+01   4.0784900000000000e+01   3.6399999999999999e-01  -2.9874400000000001e+01  -6.7152000000000003e+00   4.1066289999999998e+02  -2.9524500000000000e+01  -2.8933499999999999e+01  -8.1830000000000003e-01
   2.2196400000000001e+01  -1.8466000000000000e+00   3.2983870000000002e+02  -2.6379600000000000e+01   4.0004600000000003e+01   4.6479999999999999e-01  -2.9585899999999999e+01  -7.4267000000000003e+00   4.1458060000000000e+02  -3.0468499999999999e+01  -2.9173999999999999e+01  -9.9529999999999996e-01
   2.1998000000000001e+01  -2.0225000000000000e+00   3.2383380000000000e+02  -2.6389199999999999e+01   3.9290900000000001e+01   5.1310000000000000e-01  -3.0939699999999998e+01  -8.9387000000000008e+00   4.1989130000000000e+02  -3.1797799999999999e+01  -2.9606999999999999e+01  -1.2341000000000000e+00
   2.1821700000000000e+01  -2.1103999999999998e+00   3.1902990000000000e+02  -2.6331900000000001e+01   3.8758000000000003e+01   5.5249999999999999e-01  -3.1428000000000001e+01  -1.0406300000000000e+01   4.2729140000000001e+02  -3.3175300000000000e+01  -3.0203600000000002e+01  -1.4730000000000001e+00
   2.1975999999999999e+01  -1.4729000000000001e+00   3.1431180000000001e+02  -2.6140899999999998e+01   3.8234600000000000e+01   6.4019999999999999e-01  -3.2804099999999998e+01  -1.1073399999999999e+01   4.3625860000000000e+02  -3.4793599999999998e+01  -3.0742400000000000e+01  -1.8048000000000000e+00
   2.1513100000000001e+01  -1.2749999999999999e+00   3.1010840000000002e+02  -2.5921299999999999e+01   3.7730300000000000e+01   6.3590000000000002e-01  -3.4646299999999997e+01  -1.3519299999999999e+01   4.4365870000000001e+02  -3.6729799999999997e+01  -3.1290900000000001e+01  -2.2604000000000002e+00
   2.1491099999999999e+01  -2.0884000000000000e+00   3.0461820000000000e+02  -2.5854500000000002e+01   3.7140300000000003e+01   7.6739999999999997e-01  -3.6266500000000001e+01  -1.4920100000000000e+01   4.5158120000000002e+02  -3.8560099999999998e+01  -3.1791200000000000e+01  -2.6674000000000002e+00
   2.1094300000000000e+01  -2.8578999999999999e+00   2.9921379999999999e+02  -2.5892700000000001e+01   3.6512300000000003e+01   9.1649999999999998e-01  -3.7731400000000001e+01  -1.5453799999999999e+01   4.5941660000000002e+02  -4.0110900000000001e+01  -3.2330100000000002e+01  -3.0257000000000001e+00
   1.9882000000000001e+01  -3.7812000000000001e+00   2.9269430000000000e+02  -2.5940400000000000e+01   3.5770000000000003e+01   9.9109999999999998e-01  -3.8841099999999997e+01  -1.6165299999999998e+01   4.6498849999999999e+02  -4.1180199999999999e+01  -3.2657200000000003e+01  -3.2866000000000000e+00
   1.9066400000000002e+01  -4.0449999999999999e+00   2.8668939999999998e+02  -2.5768599999999999e+01   3.4999200000000002e+01   1.0525000000000000e+00  -3.9329400000000000e+01  -1.5476000000000001e+01   4.6951560000000001e+02  -4.2066400000000002e+01  -3.3042099999999998e+01  -3.4369999999999998e+00
   1.8317000000000000e+01  -3.9131000000000000e+00   2.7862569999999999e+02  -2.5463000000000001e+01   3.4380699999999997e+01   1.0568000000000000e+00  -3.9862099999999998e+01  -1.6254300000000001e+01   4.7282389999999998e+02  -4.3405400000000000e+01  -3.3427000000000000e+01  -3.7113000000000000e+00
   1.7523499999999999e+01  -2.6160000000000001e+00   2.7373610000000002e+02  -2.5033400000000000e+01   3.3600400000000000e+01   9.2090000000000005e-01  -4.0905299999999997e+01  -1.8233200000000000e+01   4.7900520000000000e+02  -4.5168199999999999e+01  -3.3792600000000000e+01  -4.0563000000000002e+00
   1.7236899999999999e+01  -1.7586999999999999e+00   2.6850319999999999e+02  -2.4393699999999999e+01   3.2896200000000000e+01   8.0249999999999999e-01  -4.1238199999999999e+01  -2.0034300000000002e+01   4.8657940000000002e+02  -4.6757599999999996e+01  -3.4552700000000002e+01  -4.3747999999999996e+00
   1.6906300000000002e+01  -5.9360000000000002e-01   2.6412830000000002e+02  -2.3983200000000000e+01   3.2353800000000000e+01   6.2270000000000003e-01  -4.2259200000000000e+01  -2.1435199999999998e+01   4.9563369999999998e+02  -4.8568500000000000e+01  -3.5312899999999999e+01  -4.7198000000000002e+00
   1.6840199999999999e+01   6.8149999999999999e-01   2.6018220000000002e+02  -2.3353100000000001e+01   3.1887599999999999e+01   5.6569999999999998e-01  -4.2924999999999997e+01  -2.2324600000000000e+01   5.0390440000000001e+02  -5.0003799999999998e+01  -3.5976799999999997e+01  -4.9941000000000004e+00
   1.6619800000000001e+01   1.6927000000000001e+00   2.5563570000000001e+02  -2.2923400000000001e+01   3.1573499999999999e+01   3.1569999999999998e-01  -4.3635300000000001e+01  -2.3391900000000000e+01   5.1139159999999998e+02  -5.1362000000000002e+01  -3.6506000000000000e+01  -5.2638999999999996e+00
   1.6178899999999999e+01   2.7698999999999998e+00   2.5289060000000001e+02  -2.2388800000000000e+01   3.1154800000000002e+01   2.8939999999999999e-01  -4.4634000000000000e+01  -2.3614300000000000e+01   5.1705050000000006e+02  -5.2296399999999998e+01  -3.6890900000000002e+01  -5.4099000000000004e+00
   1.6024600000000000e+01   3.1876000000000002e+00   2.5220429999999999e+02  -2.2045100000000001e+01   3.0954999999999998e+01   2.4120000000000000e-01  -4.5543999999999997e+01  -2.3814399999999999e+01   5.2096820000000002e+02  -5.3105600000000003e+01  -3.7198799999999999e+01  -5.6044999999999998e+00
   1.5892400000000000e+01   2.6600000000000001e+00   2.5014550000000000e+02  -2.1873200000000001e+01   3.0679099999999998e+01   2.7189999999999998e-01  -4.6498399999999997e+01  -2.4592600000000001e+01   5.2558240000000001e+02  -5.3799100000000003e+01  -3.7391199999999998e+01  -5.7019000000000002e+00
   1.5848300000000000e+01   2.9458000000000002e+00   2.4842980000000000e+02  -2.1873200000000001e+01   3.0631499999999999e+01   2.3240000000000000e-01  -4.7053300000000000e+01  -2.5326400000000000e+01   5.2741070000000002e+02  -5.4473399999999998e+01  -3.7631799999999998e+01  -5.8300999999999998e+00
   1.5429500000000001e+01   2.6160000000000001e+00   2.4688570000000001e+02  -2.1701400000000000e+01   3.0593399999999999e+01   2.4560000000000001e-01  -4.7585999999999999e+01  -2.6593800000000002e+01   5.2915189999999996e+02  -5.5138100000000001e+01  -3.7689500000000002e+01  -6.0292000000000003e+00
   1.5209099999999999e+01   2.2202999999999999e+00   2.4671420000000001e+02  -2.1615400000000001e+01   3.0555299999999999e+01   3.1140000000000001e-01  -4.8473700000000001e+01  -2.7172000000000001e+01   5.3124130000000002e+02  -5.5610100000000003e+01  -3.7805000000000000e+01  -6.1662999999999997e+00
   1.5076800000000000e+01   1.7586999999999999e+00   2.4757200000000000e+02  -2.1596299999999999e+01   3.0488700000000001e+01   4.0339999999999998e-01  -4.8962000000000003e+01  -2.7816800000000001e+01   5.3071889999999996e+02  -5.5976100000000002e+01  -3.7785800000000002e+01  -6.2548000000000004e+00
   1.5076800000000000e+01   1.3410000000000000e+00   2.4774359999999999e+02  -2.1730000000000000e+01   3.0583900000000000e+01   4.4290000000000002e-01  -4.9583500000000001e+01  -2.8461600000000001e+01   5.3315660000000003e+02  -5.6303699999999999e+01  -3.7833900000000000e+01  -6.3609999999999998e+00
   1.5297200000000000e+01   5.2759999999999996e-01   2.4731469999999999e+02  -2.1710899999999999e+01   3.0622000000000000e+01   5.3939999999999999e-01  -5.0360300000000002e+01  -2.9506699999999999e+01   5.3402719999999999e+02  -5.6650399999999998e+01  -3.7805000000000000e+01  -6.5289999999999999e+00
   1.5297200000000000e+01  -4.3999999999999997e-02   2.4800090000000000e+02  -2.1701400000000000e+01   3.0622000000000000e+01   6.6220000000000001e-01  -5.1137099999999997e+01  -2.9995899999999999e+01   5.3637789999999995e+02  -5.6843100000000000e+01  -3.7728000000000002e+01  -6.6616999999999997e+00
   1.5429500000000001e+01  -2.4179999999999999e-01   2.4680000000000001e+02  -2.1605899999999998e+01   3.0507800000000000e+01   6.3149999999999995e-01  -5.2269100000000002e+01  -2.9995899999999999e+01   5.3550729999999999e+02  -5.7055000000000000e+01  -3.7564399999999999e+01  -6.7458000000000000e+00
   1.5297200000000000e+01  -4.1770000000000002e-01   2.4782939999999999e+02  -2.1634499999999999e+01   3.0441199999999998e+01   7.6300000000000001e-01  -5.3290100000000002e+01  -3.0685199999999998e+01   5.3507200000000000e+02  -5.6582999999999998e+01  -3.7285400000000003e+01  -6.8121000000000000e+00
   1.5209099999999999e+01  -9.6730000000000005e-01   2.4705730000000000e+02  -2.1796800000000001e+01   3.0526800000000001e+01   7.8059999999999996e-01  -5.3911499999999997e+01  -3.0507300000000001e+01   5.3446249999999998e+02  -5.6284399999999998e+01  -3.7073700000000002e+01  -6.7591000000000001e+00
   1.5319300000000000e+01  -2.3742000000000001e+00   2.4997399999999999e+02  -2.2331499999999998e+01   3.0840800000000002e+01   9.1649999999999998e-01  -5.4044699999999999e+01  -3.0729700000000001e+01   5.3420140000000004e+02  -5.5947200000000002e+01  -3.7131500000000003e+01  -6.7502000000000004e+00
   1.5738099999999999e+01  -3.1436999999999999e+00   2.5254750000000001e+02  -2.2722899999999999e+01   3.1202400000000001e+01   1.0963000000000001e+00  -5.4444200000000002e+01  -3.0596299999999999e+01   5.3315660000000003e+02  -5.5773899999999998e+01  -3.6929400000000001e+01  -6.7723000000000004e+00
   1.6112800000000000e+01  -3.5394000000000001e+00   2.5640769999999998e+02  -2.3038000000000000e+01   3.1640200000000000e+01   1.1445000000000001e+00  -5.4777099999999997e+01  -3.0529599999999999e+01   5.3167660000000001e+02  -5.5523400000000002e+01  -3.6775399999999998e+01  -6.7237000000000000e+00
   1.6289100000000001e+01  -3.8910999999999998e+00   2.5898120000000000e+02  -2.3467600000000001e+01   3.2039800000000000e+01   1.2805000000000000e+00  -5.5553899999999999e+01  -3.0307200000000002e+01   5.2932600000000002e+02  -5.5205500000000001e+01  -3.6477200000000003e+01  -6.6927000000000003e+00
   1.6840199999999999e+01  -4.4626999999999999e+00   2.6335620000000000e+02  -2.3964099999999998e+01   3.2448999999999998e+01   1.4164000000000001e+00  -5.5798099999999998e+01  -3.0173800000000000e+01   5.2714949999999999e+02  -5.4637200000000000e+01  -3.6390599999999999e+01  -6.6352000000000002e+00
   1.7567599999999999e+01  -4.9242999999999997e+00   2.6738810000000001e+02  -2.4393699999999999e+01   3.3010399999999997e+01   1.5217000000000001e+00  -5.6197600000000001e+01  -3.0440600000000000e+01   5.2523419999999999e+02  -5.4328899999999997e+01  -3.6130800000000001e+01  -6.6440999999999999e+00
   1.8074500000000000e+01  -6.0235000000000003e+00   2.7304980000000000e+02  -2.5071600000000000e+01   3.3714599999999997e+01   1.7059000000000000e+00  -5.6131000000000000e+01  -3.0485099999999999e+01   5.2384119999999996e+02  -5.4049599999999998e+01  -3.5851700000000001e+01  -6.6485000000000003e+00
   1.8647600000000001e+01  -6.8589000000000002e+00   2.8059879999999998e+02  -2.5892700000000001e+01   3.4485399999999998e+01   1.9470000000000001e+00  -5.6353000000000002e+01  -3.1930399999999999e+01   5.2210000000000002e+02  -5.3924399999999999e+01  -3.5851700000000001e+01  -6.7634999999999996e+00
   1.9529299999999999e+01  -8.0679999999999996e+00   2.8866239999999999e+02  -2.6866499999999998e+01   3.5608300000000000e+01   2.1488000000000000e+00  -5.7418300000000002e+01  -3.3220100000000002e+01   5.1983640000000003e+02  -5.3635399999999997e+01  -3.5351399999999998e+01  -6.8297999999999996e+00
   1.9992200000000000e+01  -9.7386999999999997e+00   2.9749820000000000e+02  -2.7849900000000002e+01   3.6493200000000002e+01   2.5478000000000001e+00  -5.8084200000000003e+01  -3.3464700000000001e+01   5.1583159999999998e+02  -5.3134500000000003e+01  -3.4976100000000002e+01  -6.8563999999999998e+00
   2.0675500000000000e+01  -1.1101699999999999e+01   3.0590499999999997e+02  -2.8842800000000000e+01   3.7530500000000004e+01   2.7450999999999999e+00  -5.8306100000000001e+01  -3.3664800000000000e+01   5.1156569999999999e+02  -5.2431300000000000e+01  -3.4600900000000003e+01  -6.8962000000000003e+00
   2.1491099999999999e+01  -1.2750500000000001e+01   3.1602749999999997e+02  -2.9883500000000002e+01   3.8824599999999997e+01   3.0346000000000002e+00  -5.8838799999999999e+01  -3.3753700000000002e+01   5.0581970000000001e+02  -5.1612499999999997e+01  -3.3936900000000001e+01  -6.8608000000000002e+00
   2.2394800000000000e+01  -1.3783700000000000e+01   3.2846609999999998e+02  -3.0943300000000001e+01   4.0299599999999998e+01   3.3414999999999999e+00  -5.8639000000000003e+01  -3.3553600000000003e+01   4.9850670000000002e+02  -5.0514400000000002e+01  -3.3330700000000000e+01  -6.8209999999999997e+00
   2.3496900000000000e+01  -1.5256600000000001e+01   3.4279199999999997e+02  -3.2375399999999999e+01   4.2136099999999999e+01   3.7317999999999998e+00  -5.8505899999999997e+01  -3.3308999999999997e+01   4.9014890000000003e+02  -4.9204300000000003e+01  -3.2570599999999999e+01  -6.7634999999999996e+00
   2.5436599999999999e+01  -1.7037299999999998e+01   3.6089240000000001e+02  -3.4141700000000000e+01   4.4124899999999997e+01   4.2800000000000002e+00  -5.8261699999999998e+01  -3.2775399999999998e+01   4.8118169999999998e+02  -4.7797899999999998e+01  -3.1954799999999999e+01  -6.6528999999999998e+00
   2.7420400000000001e+01  -2.0048999999999999e+01   3.8190940000000001e+02  -3.6337600000000002e+01   4.6637099999999997e+01   4.9157999999999999e+00  -5.7795600000000000e+01  -3.2375100000000003e+01   4.7186630000000002e+02  -4.6150700000000001e+01  -3.0983000000000001e+01  -6.5511999999999997e+00
   2.9712800000000001e+01  -2.3302600000000002e+01   4.1159059999999999e+02  -3.9049100000000003e+01   5.0024799999999999e+01   5.7138999999999998e+00  -5.7107599999999998e+01  -3.1174399999999999e+01   4.5993900000000002e+02  -4.4272300000000001e+01  -3.0165099999999999e+01  -6.4583000000000004e+00
   3.3019100000000002e+01  -2.7809200000000001e+01   4.4504629999999997e+02  -4.2533900000000003e+01   5.4011899999999997e+01   6.6654999999999998e+00  -5.6020000000000003e+01  -3.0240500000000001e+01   4.4862119999999999e+02  -4.2143500000000003e+01  -2.9145199999999999e+01  -6.2990000000000004e+00
   3.7052799999999998e+01  -3.3832700000000003e+01   4.8450680000000000e+02  -4.6352899999999998e+01   5.8493800000000000e+01   7.8319999999999999e+00  -5.5109999999999999e+01  -2.9195399999999999e+01   4.3286329999999998e+02  -4.0043500000000002e+01  -2.8009799999999998e+01  -6.1308999999999996e+00
   4.1350999999999999e+01  -4.0032100000000000e+01   5.2799919999999997e+02  -5.0620600000000003e+01   6.3223199999999999e+01   9.0992999999999995e+00  -5.4111300000000000e+01  -2.8884100000000000e+01   4.1379710000000000e+02  -3.7606400000000001e+01  -2.6508700000000001e+01  -6.0425000000000004e+00
   4.5737400000000001e+01  -4.6143599999999999e+01   5.7217780000000005e+02  -5.4926499999999997e+01   6.8409300000000002e+01   1.0292100000000000e+01  -5.2291300000000000e+01  -2.9506699999999999e+01   3.8950729999999999e+02  -3.5092300000000002e+01  -2.4622800000000002e+01  -5.9451000000000001e+00
   4.9550699999999999e+01  -5.1991199999999999e+01   6.1712860000000001e+02  -5.9070099999999996e+01   7.3595500000000001e+01   1.1559400000000000e+01  -5.0138399999999997e+01  -3.0107099999999999e+01   3.5833980000000003e+02  -3.1913399999999999e+01  -2.2380900000000000e+01  -5.7725999999999997e+00
   5.3055399999999999e+01  -5.6849600000000002e+01   6.6285130000000004e+02  -6.3165900000000001e+01   7.8905299999999997e+01   1.2563700000000001e+01  -4.6409599999999998e+01  -2.9062000000000001e+01   3.2308040000000000e+02  -2.8243300000000001e+01  -1.9648199999999999e+01  -5.3125999999999998e+00
   5.6714399999999998e+01  -6.2257500000000000e+01   7.0926030000000003e+02  -6.7385900000000007e+01   8.4291300000000007e+01   1.3638000000000000e+01  -4.1482300000000002e+01  -2.7260899999999999e+01   2.8024680000000001e+02  -2.3744800000000001e+01  -1.6578800000000001e+01  -4.7243000000000004e+00
   6.0042800000000000e+01  -6.8193100000000001e+01   7.5549779999999998e+02  -7.1825500000000005e+01   8.9800899999999999e+01   1.4773800000000000e+01  -3.5556300000000000e+01  -2.4170200000000001e+01   2.3262479999999999e+02  -1.8938099999999999e+01  -1.3326499999999999e+01  -3.8616999999999999e+00
   6.3194800000000001e+01  -7.3974800000000002e+01   7.9736030000000005e+02  -7.5959500000000006e+01   9.4958500000000001e+01   1.5734200000000000e+01  -2.9541499999999999e+01  -1.9211600000000001e+01   1.8430640000000000e+02  -1.3823100000000000e+01  -1.0103100000000000e+01  -2.9106000000000001e+00
   6.4495300000000000e+01  -7.8986999999999995e+01   8.2935760000000005e+02  -7.8842799999999997e+01   9.8955200000000005e+01   1.6567399999999999e+01  -2.2261500000000002e+01  -1.2985600000000000e+01   1.3529150000000001e+02  -8.6310000000000002e+00  -6.9279000000000002e+00  -1.8446000000000000e+00
   6.4737700000000004e+01  -8.2592299999999994e+01   8.4986000000000001e+02  -8.0781000000000006e+01   1.0149590000000001e+02   1.7128699999999998e+01  -1.5159100000000000e+01  -6.5818000000000003e+00   9.3241500000000002e+01  -4.1999000000000004e+00  -4.3395000000000001e+00  -8.4050000000000002e-01
   6.4737700000000004e+01  -8.5362300000000005e+01   8.5981089999999995e+02  -8.1735699999999994e+01   1.0277100000000000e+02   1.7479500000000002e+01  -8.5228999999999999e+00  -1.5787000000000000e+00   5.9897399999999998e+01  -9.6330000000000005e-01  -2.5787000000000000e+00  -9.2899999999999996e-02
   6.3834000000000003e+01  -8.7538600000000002e+01   8.5843830000000003e+02  -8.1802599999999998e+01   1.0287569999999999e+02   1.7650500000000001e+01  -4.9051000000000000e+00  -1.5120000000000000e+00   4.1092399999999998e+01  -3.8500000000000000e-02  -1.5395000000000001e+00   7.5200000000000003e-02
   6.2930300000000003e+01  -8.9143500000000003e+01   8.5157560000000001e+02  -8.1124700000000004e+01   1.0230480000000000e+02   1.7852200000000000e+01  -2.1751000000000000e+00  -1.8677999999999999e+00   2.9774600000000000e+01   2.6970000000000000e-01  -9.5260000000000000e-01   3.4060000000000001e-01
   6.2268999999999998e+01  -8.9143500000000003e+01   8.4119579999999996e+02  -7.9654399999999995e+01   1.0111530000000000e+02   1.7703099999999999e+01  -4.6610000000000001e-01   1.8232999999999999e+00   2.1068600000000000e+01   9.7289999999999999e-01  -7.1199999999999997e-01   4.2020000000000002e-01
   6.1762099999999997e+01  -8.8439999999999998e+01   8.2626940000000002e+02  -7.7945400000000006e+01   9.9174000000000007e+01   1.7483899999999998e+01   2.4192000000000000e+00   3.7355999999999998e+00   1.2536700000000000e+01   8.9580000000000004e-01  -4.4259999999999999e-01   4.1580000000000000e-01
   6.0946500000000000e+01  -8.6835200000000000e+01   8.0653909999999996e+02  -7.5558499999999995e+01   9.7004400000000004e+01   1.7080400000000001e+01   4.4400000000000002e-02   3.6688999999999998e+00   7.4871999999999996e+00   7.2250000000000003e-01   7.6999999999999999e-02   3.6709999999999998e-01
   5.9646000000000001e+01  -8.5713999999999999e+01   7.8903930000000003e+02  -7.3486699999999999e+01   9.4882400000000004e+01   1.6707699999999999e+01   9.1000000000000003e-01  -4.4469999999999998e-01   1.8283000000000000e+00   2.1190000000000001e-01   2.9830000000000001e-01   1.1500000000000000e-01
   5.8521900000000002e+01  -8.4966600000000000e+01   7.7316930000000002e+02  -7.1281300000000002e+01   9.3102900000000005e+01   1.6348099999999999e+01   5.7709999999999995e-01   7.5600000000000001e-01   3.7435999999999998e+00   2.6970000000000000e-01   2.6939999999999997e-01   1.5479999999999999e-01
   5.6427900000000001e+01  -8.3977300000000000e+01   7.5687030000000004e+02  -6.9171300000000002e+01   9.1313999999999993e+01   1.5927099999999999e+01   1.4205000000000001e+00  -2.0010000000000000e-01   1.7412000000000001e+00   3.1790000000000002e-01   1.2509999999999999e-01   1.1500000000000000e-01
   5.4179600000000001e+01  -8.4328999999999994e+01   7.4486059999999998e+02  -6.7748699999999999e+01   9.0134000000000000e+01   1.5602600000000001e+01   7.7680000000000005e-01   5.5589999999999995e-01   3.0470999999999999e+00   3.1790000000000002e-01   2.8870000000000001e-01   1.8579999999999999e-01
   5.1975299999999997e+01  -8.5252399999999994e+01   7.3585329999999999e+02  -6.6450299999999999e+01   8.9315600000000003e+01   1.5352700000000000e+01   9.5440000000000003e-01   2.2200000000000001e-02   1.7412000000000001e+00   4.5269999999999999e-01   2.8870000000000001e-01   1.5920000000000001e-01
   5.0167900000000003e+01  -8.6021799999999999e+01   7.3010580000000004e+02  -6.5552800000000005e+01   8.8792299999999997e+01   1.5181600000000000e+01   9.9880000000000002e-01   2.4460000000000001e-01   2.7858999999999998e+00   3.2750000000000001e-01   3.1750000000000000e-01   1.7690000000000000e-01
   4.9374400000000001e+01  -8.7142899999999997e+01   7.2547349999999994e+02  -6.4855800000000002e+01   8.8402100000000004e+01   1.5045700000000000e+01   8.2120000000000004e-01   5.1139999999999997e-01   2.6118000000000001e+00   3.4680000000000000e-01   2.5019999999999998e-01   1.5920000000000001e-01
   4.9418500000000002e+01  -8.7142899999999997e+01   7.2495880000000000e+02  -6.3891500000000001e+01   8.8297399999999996e+01   1.4817700000000000e+01   8.4340000000000004e-01   2.2200000000000001e-02   2.4377000000000000e+00   3.0819999999999997e-01   2.7900000000000003e-01   1.5920000000000001e-01
   4.9330300000000001e+01  -8.7055000000000007e+01   7.2478719999999998e+02  -6.2793599999999998e+01   8.8459199999999996e+01   1.4545800000000000e+01   8.6560000000000004e-01   6.6710000000000003e-01   2.4377000000000000e+00   3.6599999999999999e-01   2.8870000000000001e-01   1.4160000000000000e-01
   4.9021700000000003e+01  -8.6923100000000005e+01   7.2461559999999997e+02  -6.1743400000000001e+01   8.8335499999999996e+01   1.4396699999999999e+01   1.0209999999999999e+00   2.0010000000000000e-01   1.8283000000000000e+00   2.9859999999999998e-01   2.6939999999999997e-01   1.2830000000000000e-01
   4.8250200000000000e+01  -8.6769199999999998e+01   7.2555930000000001e+02  -6.0473500000000001e+01   8.8544899999999998e+01   1.4045900000000000e+01   6.4370000000000005e-01   6.0040000000000004e-01   2.3506000000000000e+00   3.7569999999999998e-01   2.5979999999999998e-01   1.8579999999999999e-01
   4.6597099999999998e+01  -8.8044300000000007e+01   7.2881899999999996e+02  -5.9929299999999998e+01   8.9287099999999995e+01   1.3888000000000000e+01   8.6560000000000004e-01   3.3350000000000002e-01   2.3506000000000000e+00   3.6599999999999999e-01   2.2130000000000000e-01   1.4160000000000000e-01
   4.5428800000000003e+01  -9.0044799999999995e+01   7.3456659999999999e+02  -5.9547400000000003e+01   9.0429000000000002e+01   1.3752100000000000e+01   9.7660000000000002e-01   2.6679999999999998e-01   2.1764999999999999e+00   3.6599999999999999e-01   2.5979999999999998e-01   1.5920000000000001e-01
   4.4414900000000003e+01  -9.1649600000000007e+01   7.4297339999999997e+02  -5.9051000000000002e+01   9.1371099999999998e+01   1.3765200000000000e+01   7.5460000000000005e-01   3.5580000000000001e-01   2.6118000000000001e+00   3.1790000000000002e-01   2.9830000000000001e-01   1.6370000000000001e-01
   4.4436900000000001e+01  -9.2331100000000006e+01   7.4571839999999997e+02  -5.8067599999999999e+01   9.1903899999999993e+01   1.3642400000000000e+01   8.2120000000000004e-01   3.1130000000000002e-01   2.0893999999999999e+00   2.8899999999999998e-01   2.9830000000000001e-01   1.8140000000000001e-01
   4.4216500000000003e+01  -9.2726799999999997e+01   7.4794880000000001e+02  -5.6759599999999999e+01   9.2246499999999997e+01   1.3506500000000001e+01   6.8799999999999994e-01   3.3350000000000002e-01   2.4377000000000000e+00   3.1790000000000002e-01   2.5019999999999998e-01   1.6370000000000001e-01
   4.4106299999999997e+01  -9.2221199999999996e+01   7.4940710000000001e+02  -5.5155600000000000e+01   9.2389300000000006e+01   1.3339800000000000e+01   7.3240000000000005e-01   4.4469999999999998e-01   2.0893999999999999e+00   3.2750000000000001e-01   2.4060000000000001e-01   1.6370000000000001e-01
   4.4370800000000003e+01  -9.2660799999999995e+01   7.4992190000000005e+02  -5.3599400000000003e+01   9.2455900000000000e+01   1.3151300000000001e+01   8.4340000000000004e-01   2.4460000000000001e-01   2.1764999999999999e+00   3.7569999999999998e-01   2.6939999999999997e-01   2.0349999999999999e-01
   4.4525100000000002e+01  -9.3935900000000004e+01   7.5069389999999999e+02  -5.1785400000000003e+01   9.2493899999999996e+01   1.3045999999999999e+01   7.7680000000000005e-01   4.2249999999999999e-01   2.0024000000000002e+00   3.0819999999999997e-01   3.2710000000000000e-01   1.9910000000000000e-01
   4.5428800000000003e+01  -9.4771199999999993e+01   7.5129440000000000e+02  -4.9856800000000000e+01   9.2531999999999996e+01   1.2853100000000000e+01   7.5460000000000005e-01   5.7809999999999995e-01   1.8283000000000000e+00   3.6599999999999999e-01   2.6939999999999997e-01   1.8140000000000001e-01
   4.6508899999999997e+01  -9.5078999999999994e+01   7.5343899999999996e+02  -4.7431699999999999e+01   9.2465400000000002e+01   1.2682100000000000e+01   8.2120000000000004e-01   5.5589999999999995e-01   2.7858999999999998e+00   3.6599999999999999e-01   2.3089999999999999e-01   2.1679999999999999e-01
   4.7214199999999998e+01  -9.4353600000000000e+01   7.5669880000000001e+02  -4.5044899999999998e+01   9.2826999999999998e+01   1.2397000000000000e+01   5.5489999999999995e-01   3.5580000000000001e-01   1.9153000000000000e+00   3.4680000000000000e-01   2.6939999999999997e-01   1.5479999999999999e-01
   4.7765300000000003e+01  -9.3386300000000006e+01   7.5747080000000005e+02  -4.1894199999999998e+01   9.2608099999999993e+01   1.2072500000000000e+01   7.3240000000000005e-01   4.0020000000000000e-01   2.0024000000000002e+00   2.8899999999999998e-01   2.1170000000000000e-01   1.9910000000000000e-01
   4.8426600000000001e+01  -9.2572900000000004e+01   7.5635559999999998e+02  -3.8562199999999997e+01   9.2313100000000006e+01   1.1708500000000001e+01   8.8780000000000003e-01   4.6689999999999998e-01   2.3506000000000000e+00   2.9859999999999998e-01   2.5019999999999998e-01   1.6370000000000001e-01
   4.8558799999999998e+01  -9.1605599999999995e+01   7.5661300000000006e+02  -3.4905500000000004e+01   9.1761200000000002e+01   1.1103400000000001e+01   7.9900000000000004e-01   5.5589999999999995e-01   1.2188000000000001e+00   2.9859999999999998e-01   1.8279999999999999e-01   2.0790000000000000e-01
   4.8757199999999997e+01  -9.0066800000000001e+01   7.5266690000000006e+02  -3.0780999999999999e+01   9.1057000000000002e+01   1.0572800000000001e+01   5.7709999999999995e-01   5.1139999999999997e-01   2.2635999999999998e+00   2.9859999999999998e-01   2.5979999999999998e-01   1.5479999999999999e-01
   4.8757199999999997e+01  -8.8725800000000007e+01   7.4992190000000005e+02  -2.6627800000000001e+01   9.0486099999999993e+01   9.9808000000000003e+00   7.5460000000000005e-01   4.2249999999999999e-01   2.0024000000000002e+00   2.6970000000000000e-01   1.8279999999999999e-01   1.8140000000000001e-01
   4.9396400000000000e+01  -8.8308099999999996e+01   7.4700519999999995e+02  -2.2388800000000000e+01   8.9658199999999994e+01   9.5949000000000009e+00   8.6560000000000004e-01   5.5589999999999995e-01   1.6540999999999999e+00   3.2750000000000001e-01   2.9830000000000001e-01   1.8579999999999999e-01
   5.0674900000000001e+01  -8.8154200000000003e+01   7.4280179999999996e+02  -1.8197399999999998e+01   8.8582899999999995e+01   9.4151000000000007e+00   6.8799999999999994e-01   6.0040000000000004e-01   2.0024000000000002e+00   2.9859999999999998e-01   2.5979999999999998e-01   1.8579999999999999e-01
   5.1798999999999999e+01  -8.8615799999999993e+01   7.3954200000000003e+02  -1.3776999999999999e+01   8.7659899999999993e+01   9.1343999999999994e+00   8.4340000000000004e-01   6.6710000000000003e-01   2.1764999999999999e+00   3.0819999999999997e-01   2.7900000000000003e-01   1.5040000000000001e-01
   5.3187700000000000e+01  -8.9165400000000005e+01   7.3533860000000004e+02  -9.2992000000000008e+00   8.6308599999999998e+01   8.9019999999999992e+00   8.4340000000000004e-01   3.3350000000000002e-01   2.4377000000000000e+00   3.9489999999999997e-01   2.2130000000000000e-01   1.6810000000000000e-01
   5.4157499999999999e+01  -8.9605099999999993e+01   7.3019159999999999e+02  -4.6401000000000003e+00   8.5043000000000006e+01   8.6563999999999997e+00   8.4340000000000004e-01   5.1139999999999997e-01   1.6540999999999999e+00   2.8899999999999998e-01   3.0790000000000001e-01   2.1229999999999999e-01
   5.6031100000000002e+01  -8.9934899999999999e+01   7.2547349999999994e+02  -1.9099999999999999e-02   8.3777400000000000e+01   8.3888999999999996e+00   8.2120000000000004e-01   4.4469999999999998e-01   2.0024000000000002e+00   2.8899999999999998e-01   3.3679999999999999e-01   1.9020000000000001e-01
   5.7199300000000001e+01  -8.9824900000000000e+01   7.2238530000000003e+02   4.5350000000000001e+00   8.2530799999999999e+01   8.0643999999999991e+00   7.3240000000000005e-01   1.7790000000000000e-01   2.5247000000000002e+00   3.5639999999999999e-01   2.5979999999999998e-01   1.6370000000000001e-01
   5.8830399999999997e+01  -9.0066800000000001e+01   7.1869659999999999e+02   8.9650999999999996e+00   8.1303299999999993e+01   7.8407999999999998e+00   6.2150000000000005e-01   5.1139999999999997e-01   2.0024000000000002e+00   4.0460000000000002e-01   2.1170000000000000e-01   1.3270000000000001e-01
   5.9910499999999999e+01  -9.1627600000000001e+01   7.1432159999999999e+02   1.2774500000000000e+01   8.0113799999999998e+01   7.7530999999999999e+00   8.2120000000000004e-01   4.0020000000000000e-01   2.0024000000000002e+00   2.6970000000000000e-01   2.3089999999999999e-01   1.5479999999999999e-01
   6.0307299999999998e+01  -9.2287099999999995e+01   7.0720150000000001e+02   1.6478899999999999e+01   7.8600800000000007e+01   7.7047999999999996e+00   9.9880000000000002e-01   2.6679999999999998e-01   2.4377000000000000e+00   2.6010000000000000e-01   2.9830000000000001e-01   1.8140000000000001e-01
   5.7045000000000002e+01  -9.5738500000000002e+01   7.0085350000000005e+02   1.9123500000000000e+01   7.7649199999999993e+01   7.8231999999999999e+00   8.2120000000000004e-01   5.5589999999999995e-01   2.6118000000000001e+00   2.9859999999999998e-01   2.7900000000000003e-01   1.5920000000000001e-01
   5.3981200000000001e+01  -9.6837699999999998e+01   6.9253250000000003e+02   2.1262200000000000e+01   7.6164800000000000e+01   7.7618000000000000e+00   1.0431999999999999e+00   5.1139999999999997e-01   2.4377000000000000e+00   4.1420000000000001e-01   2.5979999999999998e-01   1.9460000000000000e-01
   4.9837299999999999e+01  -1.0134430000000000e+02   6.7932180000000005e+02   2.2665600000000001e+01   7.4537499999999994e+01   7.9767000000000001e+00   6.4370000000000005e-01   4.4469999999999998e-01   2.0893999999999999e+00   3.7569999999999998e-01   2.5979999999999998e-01   1.5920000000000001e-01
   4.6817500000000003e+01  -1.0382850000000001e+02   6.6233659999999998e+02   2.3696800000000000e+01   7.2272800000000004e+01   8.1302000000000003e+00   7.3240000000000005e-01   2.6679999999999998e-01   2.3506000000000000e+00   3.4680000000000000e-01   3.1750000000000000e-01   1.7249999999999999e-01
   4.3577300000000001e+01  -1.0378449999999999e+02   6.3951810000000000e+02   2.4947500000000002e+01   6.9789100000000005e+01   8.1521000000000008e+00   7.7680000000000005e-01   3.7800000000000000e-01   2.0024000000000002e+00   3.9489999999999997e-01   2.5979999999999998e-01   1.8140000000000001e-01
   4.2298800000000000e+01  -1.0494970000000001e+02   6.1352560000000005e+02   2.5625399999999999e+01   6.7086600000000004e+01   8.2705000000000002e+00   8.2120000000000004e-01   4.6689999999999998e-01   2.4377000000000000e+00   2.2159999999999999e-01   2.5979999999999998e-01   1.6810000000000000e-01
   3.9146799999999999e+01  -1.0290519999999999e+02   5.8418759999999997e+02   2.6045400000000001e+01   6.4346100000000007e+01   8.2925000000000004e+00   7.9900000000000004e-01   5.5589999999999995e-01   2.1764999999999999e+00   3.9489999999999997e-01   2.9830000000000001e-01   1.5920000000000001e-01
   3.6545900000000003e+01  -1.0220170000000000e+02   5.4918780000000004e+02   2.5835400000000000e+01   6.0720500000000001e+01   8.2574000000000005e+00   8.4340000000000004e-01   4.8920000000000002e-01   2.3506000000000000e+00   4.0460000000000002e-01   2.7900000000000003e-01   1.6370000000000001e-01
   3.2754600000000003e+01  -1.0024520000000000e+02   5.0835469999999998e+02   2.4937899999999999e+01   5.6619199999999999e+01   8.1477000000000004e+00   7.5460000000000005e-01   3.5580000000000001e-01   2.3506000000000000e+00   3.2750000000000001e-01   2.1170000000000000e-01   1.6810000000000000e-01
   2.8809100000000001e+01  -9.5584599999999995e+01   4.6185989999999998e+02   2.3849499999999999e+01   5.1823200000000000e+01   7.8802000000000003e+00   6.4370000000000005e-01   4.2249999999999999e-01   2.6118000000000001e+00   4.1420000000000001e-01   2.8870000000000001e-01   1.5920000000000001e-01
   2.4290400000000002e+01  -8.8813699999999997e+01   4.0670089999999999e+02   2.2140499999999999e+01   4.6189900000000002e+01   7.3628000000000000e+00   7.7680000000000005e-01   4.4469999999999998e-01   2.1764999999999999e+00   3.2750000000000001e-01   3.5599999999999998e-01   1.9020000000000001e-01
   2.0300799999999999e+01  -8.1888900000000007e+01   3.4407880000000000e+02   1.9591400000000000e+01   3.9176699999999997e+01   6.9856999999999996e+00   8.4340000000000004e-01   4.6689999999999998e-01   2.4377000000000000e+00   3.4680000000000000e-01   2.3089999999999999e-01   1.5920000000000001e-01
   1.4724100000000000e+01  -6.6654200000000003e+01   2.7673849999999999e+02   1.7128100000000000e+01   3.1973199999999999e+01   5.7051999999999996e+00   7.7680000000000005e-01   5.5589999999999995e-01   2.6118000000000001e+00   4.0460000000000002e-01   2.9830000000000001e-01   1.6810000000000000e-01
   8.8609000000000009e+00  -4.8737600000000000e+01   2.1360159999999999e+02   1.4540800000000001e+01   2.5045700000000000e+01   4.0476000000000001e+00   7.7680000000000005e-01   4.8920000000000002e-01   2.0024000000000002e+00   3.8529999999999998e-01   3.0790000000000001e-01   1.5479999999999999e-01
   6.5686000000000000e+00  -3.1964099999999998e+01   1.5578340000000000e+02   1.1829300000000000e+01   1.8555900000000001e+01   2.6223999999999998e+00   6.6579999999999995e-01   6.8930000000000002e-01   2.4377000000000000e+00   4.3350000000000000e-01   2.3089999999999999e-01   2.0790000000000000e-01
   4.7831000000000001e+00  -1.5190700000000000e+01   1.0860230000000000e+02   9.2515000000000001e+00   1.2903499999999999e+01   9.9539999999999995e-01   9.5440000000000003e-01   3.3350000000000002e-01   2.1764999999999999e+00   3.6599999999999999e-01   3.2710000000000000e-01   1.5479999999999999e-01
   3.8574000000000002e+00  -6.5510999999999999e+00   6.8541200000000003e+01   6.5018000000000002e+00   8.1456000000000000e+00  -1.5350000000000000e-01   7.3240000000000005e-01   3.5580000000000001e-01   1.3930000000000000e+00   3.4680000000000000e-01   3.2710000000000000e-01   1.7249999999999999e-01
   2.9977000000000000e+00   1.2091000000000001e+00   4.2119799999999998e+01   4.4299999999999997e+00   5.0148000000000001e+00  -6.4900000000000002e-01   6.2150000000000005e-01   5.3369999999999995e-01   2.3506000000000000e+00   3.9489999999999997e-01   3.3679999999999999e-01   1.4599999999999999e-01
   3.4165000000000001e+00   9.3870000000000005e+00   2.7279199999999999e+01   3.4083999999999999e+00   3.0640999999999998e+00  -1.5787000000000000e+00   7.7680000000000005e-01   4.6689999999999998e-01   2.7858999999999998e+00   3.5639999999999999e-01   2.5019999999999998e-01   2.0349999999999999e-01
   2.2042000000000002e+00   8.7714999999999996e+00   1.8100400000000000e+01   2.2627000000000002e+00   1.9221999999999999e+00  -1.4646999999999999e+00   6.4370000000000005e-01   4.0020000000000000e-01   2.1764999999999999e+00   3.0819999999999997e-01   1.6360000000000000e-01   1.7690000000000000e-01
   2.0939999999999999e+00   6.6829999999999998e+00   9.0930999999999997e+00   1.1839000000000000e+00   9.0400000000000003e-01  -8.3760000000000001e-01   9.3220000000000003e-01   5.1139999999999997e-01   2.5247000000000002e+00   3.7569999999999998e-01   3.3679999999999999e-01   2.0349999999999999e-01
  -6.8330000000000002e-01  -1.0112000000000001e+00   3.4310000000000002e-01  -4.3919999999999998e-01   9.4999999999999998e-03   7.0199999999999999e-02   9.7660000000000002e-01   5.5589999999999995e-01   1.8283000000000000e+00   3.7569999999999998e-01   3.1750000000000000e-01   1.6370000000000001e-01
  -7.7149999999999996e-01   1.5828000000000000e+00   1.9730000000000001e+00  -1.7190000000000000e-01   8.5599999999999996e-02  -4.4000000000000003e-03   6.2150000000000005e-01   6.0040000000000004e-01   2.6118000000000001e+00   3.8529999999999998e-01   3.0790000000000001e-01   1.7690000000000000e-01
  -1.2122999999999999e+00  -2.4179999999999999e-01   6.0050000000000003e-01  -4.1049999999999998e-01   7.6100000000000001e-02   4.8200000000000000e-02   7.5460000000000005e-01   4.2249999999999999e-01   2.6989000000000001e+00   4.2380000000000001e-01   2.8870000000000001e-01   1.7690000000000000e-01
  -1.0360000000000000e+00   8.7929999999999997e-01   6.0050000000000003e-01  -2.0050000000000001e-01   7.6100000000000001e-02   4.3900000000000002e-02   7.7680000000000005e-01   3.7800000000000000e-01   3.0470999999999999e+00   2.6010000000000000e-01   2.7900000000000003e-01   2.0790000000000000e-01
  -7.4939999999999996e-01   1.5390000000000001e-01   1.2867999999999999e+00  -2.0999999999999999e-01   9.5200000000000007e-02   3.0700000000000002e-02   7.5460000000000005e-01   5.7809999999999995e-01   2.3506000000000000e+00   3.3710000000000001e-01   2.5979999999999998e-01   1.7690000000000000e-01
  -7.7149999999999996e-01   1.7590000000000000e-01   1.1152000000000000e+00  -3.4370000000000001e-01   8.5599999999999996e-02   0.0000000000000000e+00   9.3220000000000003e-01   4.8920000000000002e-01   2.7858999999999998e+00   3.7569999999999998e-01   2.3089999999999999e-01   1.9460000000000000e-01
  -4.4080000000000003e-01   7.0350000000000001e-01   1.5441000000000000e+00  -1.8140000000000001e-01   0.0000000000000000e+00   4.4000000000000003e-03   6.6579999999999995e-01   3.1130000000000002e-01   2.4377000000000000e+00   3.3710000000000001e-01   3.0790000000000001e-01   1.5040000000000001e-01
  -9.9190000000000000e-01   5.0560000000000005e-01   1.3725000000000001e+00  -2.3870000000000000e-01   9.4999999999999998e-03   7.8899999999999998e-02   7.1020000000000005e-01   7.1150000000000002e-01   2.0024000000000002e+00   3.2750000000000001e-01   2.0210000000000000e-01   1.5040000000000001e-01
  -6.8330000000000002e-01   6.5949999999999998e-01   1.8015000000000001e+00  -1.4319999999999999e-01   3.8100000000000002e-02   4.3900000000000002e-02   5.9930000000000005e-01   6.0040000000000004e-01   2.0893999999999999e+00   4.6239999999999998e-01   2.4060000000000001e-01   2.0349999999999999e-01
  -8.1559999999999999e-01   2.8580000000000000e-01   1.8015000000000001e+00  -1.2410000000000000e-01   3.8100000000000002e-02   7.0199999999999999e-02   8.8780000000000003e-01   6.0040000000000004e-01   2.6989000000000001e+00   4.1420000000000001e-01   1.7319999999999999e-01   2.3440000000000000e-01
  -6.6130000000000000e-01   6.3749999999999996e-01  -2.5740000000000002e-01  -2.4820000000000000e-01   1.1420000000000000e-01   0.0000000000000000e+00   8.2120000000000004e-01   4.2249999999999999e-01   2.1764999999999999e+00   4.3350000000000000e-01   3.0790000000000001e-01   1.8579999999999999e-01
  -1.0360000000000000e+00   6.3749999999999996e-01   1.6298999999999999e+00  -2.5779999999999997e-01   8.5599999999999996e-02   1.3200000000000000e-02   7.9900000000000004e-01   4.0020000000000000e-01   1.9153000000000000e+00   4.5269999999999999e-01   3.0790000000000001e-01   2.0790000000000000e-01
  -6.3919999999999999e-01   1.3189999999999999e-01   8.5780000000000001e-01  -2.3870000000000000e-01  -1.9000000000000000e-02   3.5099999999999999e-02   7.9900000000000004e-01   5.7809999999999995e-01   1.8283000000000000e+00   3.0819999999999997e-01   2.2130000000000000e-01   1.9910000000000000e-01
  -8.3760000000000001e-01   5.4959999999999998e-01   7.7210000000000001e-01  -2.3870000000000000e-01  -1.9000000000000000e-02   1.7500000000000002e-02   4.8830000000000001e-01   4.4469999999999998e-01   3.0470999999999999e+00   3.6599999999999999e-01   2.3089999999999999e-01   1.4599999999999999e-01
  -7.9349999999999998e-01   3.7369999999999998e-01   1.8872000000000000e+00  -2.0050000000000001e-01   3.8100000000000002e-02   2.1899999999999999e-02   6.2150000000000005e-01   3.5580000000000001e-01   2.5247000000000002e+00   3.2750000000000001e-01   3.3679999999999999e-01   1.9460000000000000e-01
  -9.6989999999999998e-01   2.6379999999999998e-01   2.0588000000000002e+00  -2.0999999999999999e-01  -3.8100000000000002e-02   4.4000000000000003e-03   7.1020000000000005e-01   5.5589999999999995e-01   2.0024000000000002e+00   3.7569999999999998e-01   3.2710000000000000e-01   1.7249999999999999e-01
  -8.1559999999999999e-01   3.2979999999999998e-01   1.0294000000000001e+00  -2.2910000000000000e-01   8.5599999999999996e-02   8.7700000000000000e-02   7.3240000000000005e-01   5.7809999999999995e-01   1.9153000000000000e+00   3.7569999999999998e-01   2.6939999999999997e-01   1.5920000000000001e-01
  -9.0369999999999995e-01   4.1770000000000002e-01   9.4359999999999999e-01  -2.9599999999999999e-01  -1.9000000000000000e-02   7.0199999999999999e-02   8.2120000000000004e-01   4.8920000000000002e-01   3.0470999999999999e+00   3.5639999999999999e-01   2.5979999999999998e-01   1.7690000000000000e-01
  -8.8170000000000004e-01   3.9570000000000000e-01   1.4582999999999999e+00  -2.8639999999999999e-01  -4.7600000000000003e-02   2.1899999999999999e-02   7.5460000000000005e-01   5.1139999999999997e-01   2.6989000000000001e+00   3.7569999999999998e-01   2.1170000000000000e-01   1.9020000000000001e-01
  -8.8170000000000004e-01   4.3969999999999998e-01   1.0294000000000001e+00  -3.0549999999999999e-01   6.6600000000000006e-02   1.7500000000000002e-02   8.6560000000000004e-01   6.2260000000000004e-01   2.5247000000000002e+00   3.8529999999999998e-01   2.5979999999999998e-01   1.5920000000000001e-01
  -6.8330000000000002e-01   3.0780000000000002e-01   1.7157000000000000e+00  -1.8140000000000001e-01   0.0000000000000000e+00   8.7700000000000000e-02   1.0431999999999999e+00   5.3369999999999995e-01   2.1764999999999999e+00   3.2750000000000001e-01   2.9830000000000001e-01   1.7690000000000000e-01
  -7.9349999999999998e-01   5.0560000000000005e-01   1.2010000000000001e+00  -2.1959999999999999e-01   2.8500000000000001e-02   8.3299999999999999e-02   1.0431999999999999e+00   4.0020000000000000e-01   1.9153000000000000e+00   3.7569999999999998e-01   2.2130000000000000e-01   1.6370000000000001e-01
  -7.0530000000000004e-01   5.0560000000000005e-01   1.2867999999999999e+00  -2.3870000000000000e-01  -5.7099999999999998e-02   6.5799999999999997e-02   8.6560000000000004e-01   5.7809999999999995e-01   2.1764999999999999e+00   3.1790000000000002e-01   3.1750000000000000e-01   2.0790000000000000e-01
  -9.9190000000000000e-01   4.6170000000000000e-01   1.2867999999999999e+00  -1.5279999999999999e-01   0.0000000000000000e+00   8.3299999999999999e-02   9.7660000000000002e-01   4.8920000000000002e-01   2.9600000000000000e+00   3.6599999999999999e-01   2.8870000000000001e-01   1.8140000000000001e-01
  -8.5960000000000003e-01   5.4959999999999998e-01   1.7157000000000000e+00  -2.7689999999999998e-01   5.7099999999999998e-02   4.3900000000000002e-02   8.8780000000000003e-01   4.0020000000000000e-01   2.2635999999999998e+00   3.0819999999999997e-01   2.7900000000000003e-01   1.7249999999999999e-01
  -6.8330000000000002e-01   3.7369999999999998e-01   1.3725000000000001e+00  -1.7190000000000000e-01   5.7099999999999998e-02   1.0090000000000000e-01   6.6579999999999995e-01   4.8920000000000002e-01   2.5247000000000002e+00   3.9489999999999997e-01   3.4639999999999999e-01   1.6810000000000000e-01
  -7.4939999999999996e-01   6.3749999999999996e-01   1.4582999999999999e+00  -1.4319999999999999e-01  -1.9000000000000000e-02   1.1840000000000001e-01   8.8780000000000003e-01   5.5589999999999995e-01   2.3506000000000000e+00   4.1420000000000001e-01   3.2710000000000000e-01   1.7249999999999999e-01
  -9.0369999999999995e-01   2.4179999999999999e-01   1.8872000000000000e+00  -2.8639999999999999e-01  -3.8100000000000002e-02   6.1400000000000003e-02   6.6579999999999995e-01   4.2249999999999999e-01   2.6989000000000001e+00   4.0460000000000002e-01   2.4060000000000001e-01   2.0790000000000000e-01
  -8.3760000000000001e-01   3.9570000000000000e-01   5.1470000000000005e-01  -2.0050000000000001e-01  -1.9000000000000000e-02   6.5799999999999997e-02   8.4340000000000004e-01   4.2249999999999999e-01   1.8283000000000000e+00   3.7569999999999998e-01   2.4060000000000001e-01   2.3890000000000000e-01
  -9.4779999999999998e-01   6.6000000000000003e-02   8.5780000000000001e-01  -2.1959999999999999e-01   0.0000000000000000e+00   1.3200000000000000e-02   7.5460000000000005e-01   3.5580000000000001e-01   2.4377000000000000e+00   3.8529999999999998e-01   2.5019999999999998e-01   1.8140000000000001e-01
  -6.6130000000000000e-01   3.5170000000000001e-01   1.5441000000000000e+00  -2.5779999999999997e-01  -7.6100000000000001e-02   7.0199999999999999e-02   7.7680000000000005e-01   3.7800000000000000e-01   2.0024000000000002e+00   3.9489999999999997e-01   2.1170000000000000e-01   2.0790000000000000e-01
  -8.3760000000000001e-01   3.0780000000000002e-01   8.5780000000000001e-01  -2.0999999999999999e-01  -4.7600000000000003e-02   4.3900000000000002e-02   5.7709999999999995e-01   3.1130000000000002e-01   1.7412000000000001e+00   3.2750000000000001e-01   2.7900000000000003e-01   1.8579999999999999e-01
  -7.7149999999999996e-01   4.1770000000000002e-01   1.7157000000000000e+00  -2.5779999999999997e-01  -5.7099999999999998e-02   6.1400000000000003e-02   5.9930000000000005e-01   3.3350000000000002e-01   2.5247000000000002e+00   3.7569999999999998e-01   2.5979999999999998e-01   1.8579999999999999e-01
  -8.8170000000000004e-01   5.0560000000000005e-01   8.5780000000000001e-01  -1.9089999999999999e-01  -7.6100000000000001e-02   2.1899999999999999e-02   7.3240000000000005e-01   6.0040000000000004e-01   2.2635999999999998e+00   3.8529999999999998e-01   2.6939999999999997e-01   1.9910000000000000e-01
  -9.0369999999999995e-01   5.4959999999999998e-01   1.9730000000000001e+00  -2.4820000000000000e-01  -4.7600000000000003e-02   1.7500000000000002e-02   7.5460000000000005e-01   3.7800000000000000e-01   2.2635999999999998e+00   4.1420000000000001e-01   2.5979999999999998e-01   1.7249999999999999e-01
  -8.1559999999999999e-01   5.0560000000000005e-01   1.1152000000000000e+00  -2.8639999999999999e-01  -6.6600000000000006e-02   3.0700000000000002e-02   7.5460000000000005e-01   5.1139999999999997e-01   1.8283000000000000e+00   3.8529999999999998e-01   3.2710000000000000e-01   1.8579999999999999e-01
  -8.3760000000000001e-01   3.7369999999999998e-01   1.3725000000000001e+00  -2.6729999999999998e-01  -8.5599999999999996e-02   1.3200000000000000e-02   6.2150000000000005e-01   4.4469999999999998e-01   2.5247000000000002e+00   4.2380000000000001e-01   2.4060000000000001e-01   1.9460000000000000e-01
  -7.0530000000000004e-01   3.2979999999999998e-01   1.3725000000000001e+00  -2.6729999999999998e-01   2.8500000000000001e-02   4.8200000000000000e-02   9.1000000000000003e-01   5.1139999999999997e-01   2.3506000000000000e+00   4.0460000000000002e-01   2.3089999999999999e-01   1.8579999999999999e-01
  -6.3919999999999999e-01   4.8359999999999997e-01   8.5780000000000001e-01  -2.7689999999999998e-01  -9.5200000000000007e-02   9.2100000000000001e-02   7.9900000000000004e-01   4.2249999999999999e-01   2.4377000000000000e+00   3.5639999999999999e-01   2.4060000000000001e-01   2.0349999999999999e-01
  -7.2740000000000005e-01   5.0560000000000005e-01   9.4359999999999999e-01  -2.0050000000000001e-01  -3.8100000000000002e-02   4.8200000000000000e-02   7.9900000000000004e-01   6.4480000000000004e-01   8.7060000000000004e-01   4.2380000000000001e-01   2.8870000000000001e-01   1.8579999999999999e-01
  -7.7149999999999996e-01   3.2979999999999998e-01   1.2867999999999999e+00  -3.0549999999999999e-01   3.8100000000000002e-02   0.0000000000000000e+00   6.2150000000000005e-01   3.7800000000000000e-01   1.9153000000000000e+00   3.9489999999999997e-01   2.1170000000000000e-01   1.9020000000000001e-01
  -9.2579999999999996e-01   3.9570000000000000e-01   1.2010000000000001e+00  -2.9599999999999999e-01   2.8500000000000001e-02   1.3200000000000000e-02   7.5460000000000005e-01   5.3369999999999995e-01   2.9600000000000000e+00   3.2750000000000001e-01   2.5019999999999998e-01   1.4599999999999999e-01
  -8.8170000000000004e-01   2.4179999999999999e-01   6.8630000000000002e-01  -1.6230000000000000e-01  -9.4999999999999998e-03   9.2100000000000001e-02   6.6579999999999995e-01   3.5580000000000001e-01   2.3506000000000000e+00   3.2750000000000001e-01   2.5019999999999998e-01   1.9910000000000000e-01
  -7.7149999999999996e-01   2.1980000000000000e-01   1.1152000000000000e+00  -2.9599999999999999e-01   9.4999999999999998e-03   1.3200000000000000e-02   9.3220000000000003e-01   6.6710000000000003e-01   2.9600000000000000e+00   2.7939999999999998e-01   3.3679999999999999e-01   1.9910000000000000e-01
  -8.8170000000000004e-01   3.0780000000000002e-01   8.5780000000000001e-01  -2.4820000000000000e-01   2.8500000000000001e-02   4.3900000000000002e-02   6.2150000000000005e-01   6.6710000000000003e-01   1.3930000000000000e+00   2.7939999999999998e-01   2.8870000000000001e-01   1.7690000000000000e-01
  -7.7149999999999996e-01   6.1550000000000005e-01   1.4582999999999999e+00  -1.5279999999999999e-01  -1.2370000000000000e-01   7.8899999999999998e-02   6.2150000000000005e-01   6.2260000000000004e-01   2.8730000000000002e+00   3.8529999999999998e-01   2.4060000000000001e-01   2.0790000000000000e-01
  -9.2579999999999996e-01   5.0560000000000005e-01   1.5441000000000000e+00  -1.7190000000000000e-01   5.7099999999999998e-02   6.5799999999999997e-02   6.8799999999999994e-01   6.2260000000000004e-01   2.6989000000000001e+00   4.0460000000000002e-01   2.8870000000000001e-01   2.1229999999999999e-01
  -7.0530000000000004e-01   1.3189999999999999e-01   1.4582999999999999e+00  -1.8140000000000001e-01  -1.9000000000000000e-02   5.7000000000000002e-02   5.1049999999999995e-01   4.8920000000000002e-01   1.5670999999999999e+00   3.7569999999999998e-01   2.2130000000000000e-01   1.6370000000000001e-01
  -9.0369999999999995e-01   7.0350000000000001e-01   8.5780000000000001e-01  -2.0999999999999999e-01  -5.7099999999999998e-02   4.3900000000000002e-02   6.6579999999999995e-01   5.1139999999999997e-01   2.0893999999999999e+00   3.5639999999999999e-01   2.8870000000000001e-01   2.1679999999999999e-01
  -1.0139000000000000e+00   3.0780000000000002e-01   1.2867999999999999e+00  -2.2910000000000000e-01   1.9000000000000000e-02   3.9500000000000000e-02   7.5460000000000005e-01   3.5580000000000001e-01   2.2635999999999998e+00   3.5639999999999999e-01   2.5979999999999998e-01   1.9910000000000000e-01
  -3.3060000000000000e-01   6.8149999999999999e-01   8.5780000000000001e-01  -2.1959999999999999e-01  -7.6100000000000001e-02   1.0090000000000000e-01   6.4370000000000005e-01   5.5589999999999995e-01   2.5247000000000002e+00   4.2380000000000001e-01   2.5019999999999998e-01   1.6810000000000000e-01
  -1.1462000000000001e+00   3.2979999999999998e-01   9.4359999999999999e-01  -2.2910000000000000e-01   3.8100000000000002e-02   8.7700000000000000e-02   7.9900000000000004e-01   6.0040000000000004e-01   1.7412000000000001e+00   4.0460000000000002e-01   3.3679999999999999e-01   1.5920000000000001e-01
  -7.7149999999999996e-01   4.3969999999999998e-01   8.5780000000000001e-01  -9.5500000000000002e-02  -5.7099999999999998e-02   7.4499999999999997e-02   6.6579999999999995e-01   4.8920000000000002e-01   2.4377000000000000e+00   3.9489999999999997e-01   2.0210000000000000e-01   1.8140000000000001e-01
  -1.0360000000000000e+00   5.7160000000000000e-01   6.8630000000000002e-01  -1.1459999999999999e-01  -9.4999999999999998e-03   9.2100000000000001e-02   8.6560000000000004e-01   5.5589999999999995e-01   2.5247000000000002e+00   3.8529999999999998e-01   2.5019999999999998e-01   1.8140000000000001e-01
  -5.5110000000000003e-01   3.0780000000000002e-01   6.0050000000000003e-01  -2.4820000000000000e-01  -9.4999999999999998e-03   7.4499999999999997e-02   7.3240000000000005e-01   6.6710000000000003e-01   2.0893999999999999e+00   3.8529999999999998e-01   2.7900000000000003e-01   1.9910000000000000e-01
  -1.0139000000000000e+00   5.2759999999999996e-01   1.5441000000000000e+00  -2.4820000000000000e-01  -1.3320000000000001e-01   1.7500000000000002e-02   5.7709999999999995e-01   4.0020000000000000e-01   2.6118000000000001e+00   3.6599999999999999e-01   3.0790000000000001e-01   1.5479999999999999e-01
  -9.2579999999999996e-01   5.4959999999999998e-01   1.4582999999999999e+00  -2.0050000000000001e-01   2.8500000000000001e-02   4.8200000000000000e-02   6.8799999999999994e-01   5.7809999999999995e-01   2.1764999999999999e+00   3.9489999999999997e-01   3.0790000000000001e-01   1.4599999999999999e-01
  -8.1559999999999999e-01   3.5170000000000001e-01   1.2010000000000001e+00  -2.3870000000000000e-01  -1.6180000000000000e-01   7.0199999999999999e-02   8.4340000000000004e-01   5.7809999999999995e-01   2.0893999999999999e+00   4.4309999999999999e-01   3.1750000000000000e-01   2.0790000000000000e-01
  -4.1880000000000001e-01   1.0990000000000000e-01   9.4359999999999999e-01  -1.9089999999999999e-01  -9.5200000000000007e-02   4.3900000000000002e-02   6.8799999999999994e-01   4.4469999999999998e-01   2.1764999999999999e+00   3.6599999999999999e-01   2.6939999999999997e-01   1.9460000000000000e-01
  -6.1719999999999997e-01   4.6170000000000000e-01   6.8630000000000002e-01  -1.7190000000000000e-01   3.8100000000000002e-02   3.5099999999999999e-02   5.3269999999999995e-01   4.8920000000000002e-01   3.1341999999999999e+00   3.9489999999999997e-01   3.0790000000000001e-01   1.8140000000000001e-01
  -9.6989999999999998e-01   1.3189999999999999e-01   1.1152000000000000e+00  -2.7689999999999998e-01  -9.4999999999999998e-03   4.8200000000000000e-02   7.5460000000000005e-01   6.2260000000000004e-01   2.2635999999999998e+00   2.6010000000000000e-01   2.7900000000000003e-01   1.9460000000000000e-01
  -7.4939999999999996e-01   4.8359999999999997e-01   8.5780000000000001e-01  -1.6230000000000000e-01  -3.8100000000000002e-02   2.1899999999999999e-02   7.7680000000000005e-01   3.7800000000000000e-01   2.5247000000000002e+00   3.4680000000000000e-01   1.9239999999999999e-01   1.7249999999999999e-01
  -8.1559999999999999e-01   1.3189999999999999e-01   1.4582999999999999e+00  -2.3870000000000000e-01   7.6100000000000001e-02   6.1400000000000003e-02   7.7680000000000005e-01   6.4480000000000004e-01   2.5247000000000002e+00   4.6239999999999998e-01   3.1750000000000000e-01   2.4770000000000000e-01
  -8.5960000000000003e-01   3.7369999999999998e-01   1.1152000000000000e+00  -2.4820000000000000e-01  -3.8100000000000002e-02   4.3900000000000002e-02   6.4370000000000005e-01   8.2269999999999999e-01   2.2635999999999998e+00   3.8529999999999998e-01   3.5599999999999998e-01   2.5209999999999999e-01
  -7.2740000000000005e-01   3.5170000000000001e-01   1.1152000000000000e+00  -1.4319999999999999e-01  -7.6100000000000001e-02   8.8000000000000005e-03   6.4370000000000005e-01   6.6710000000000003e-01   2.4377000000000000e+00   3.7569999999999998e-01   2.8870000000000001e-01   1.7249999999999999e-01
  -8.1559999999999999e-01   1.9789999999999999e-01   6.0050000000000003e-01  -2.1959999999999999e-01  -1.1420000000000000e-01   6.1400000000000003e-02   8.2120000000000004e-01   7.1150000000000002e-01   2.4377000000000000e+00   4.1420000000000001e-01   2.7900000000000003e-01   1.8579999999999999e-01
  -9.2579999999999996e-01   2.8580000000000000e-01   1.0294000000000001e+00  -1.3370000000000001e-01  -3.8100000000000002e-02   9.6500000000000002e-02   7.7680000000000005e-01   6.8930000000000002e-01   2.7858999999999998e+00   3.7569999999999998e-01   2.5979999999999998e-01   2.2120000000000001e-01
  -9.4779999999999998e-01   2.8580000000000000e-01   1.0294000000000001e+00  -2.3870000000000000e-01  -7.6100000000000001e-02   7.4499999999999997e-02   7.1020000000000005e-01   5.3369999999999995e-01   2.3506000000000000e+00   3.3710000000000001e-01   2.7900000000000003e-01   1.9020000000000001e-01
  -8.5960000000000003e-01   4.8359999999999997e-01   1.2867999999999999e+00  -2.5779999999999997e-01  -1.3320000000000001e-01   8.7700000000000000e-02   9.1000000000000003e-01   6.6710000000000003e-01   2.0893999999999999e+00   3.1790000000000002e-01   3.5599999999999998e-01   1.9460000000000000e-01
  -8.8170000000000004e-01   4.1770000000000002e-01   1.2867999999999999e+00  -2.4820000000000000e-01  -1.9000000000000000e-02   6.1400000000000003e-02   9.1000000000000003e-01   4.4469999999999998e-01   2.7858999999999998e+00   3.5639999999999999e-01   2.7900000000000003e-01   2.0790000000000000e-01
  -7.2740000000000005e-01   4.6170000000000000e-01   0.0000000000000000e+00  -1.8140000000000001e-01   2.8500000000000001e-02   8.3299999999999999e-02   5.9930000000000005e-01   5.7809999999999995e-01   2.0024000000000002e+00   3.1790000000000002e-01   2.8870000000000001e-01   1.3270000000000001e-01
  -9.4779999999999998e-01   3.9570000000000000e-01   7.7210000000000001e-01  -2.0050000000000001e-01  -2.8500000000000001e-02   4.8200000000000000e-02   8.4340000000000004e-01   4.0020000000000000e-01   2.2635999999999998e+00   4.3350000000000000e-01   3.0790000000000001e-01   1.3270000000000001e-01
  -8.1559999999999999e-01   1.9789999999999999e-01   1.2010000000000001e+00  -3.2460000000000000e-01  -3.8100000000000002e-02   4.8200000000000000e-02   5.7709999999999995e-01   4.4469999999999998e-01   1.6540999999999999e+00   3.1790000000000002e-01   2.5979999999999998e-01   1.4160000000000000e-01
  -7.7149999999999996e-01   3.9570000000000000e-01   1.5441000000000000e+00  -1.4319999999999999e-01   9.4999999999999998e-03   7.8899999999999998e-02   8.4340000000000004e-01   5.3369999999999995e-01   2.6118000000000001e+00   3.5639999999999999e-01   2.9830000000000001e-01   1.8579999999999999e-01
  -8.8170000000000004e-01   2.6379999999999998e-01   7.7210000000000001e-01  -1.9089999999999999e-01   0.0000000000000000e+00   2.6300000000000000e-02   7.3240000000000005e-01   3.5580000000000001e-01   2.6989000000000001e+00   2.8899999999999998e-01   2.4060000000000001e-01   1.9460000000000000e-01
  -9.0369999999999995e-01   2.4179999999999999e-01   5.1470000000000005e-01  -2.5779999999999997e-01  -5.7099999999999998e-02   6.1400000000000003e-02   5.3269999999999995e-01   5.3369999999999995e-01   2.6118000000000001e+00   3.1790000000000002e-01   2.7900000000000003e-01   1.9020000000000001e-01
  -8.5960000000000003e-01   2.6379999999999998e-01   1.3725000000000001e+00  -1.8140000000000001e-01  -8.5599999999999996e-02   7.0199999999999999e-02   6.8799999999999994e-01   5.1139999999999997e-01   2.0024000000000002e+00   4.1420000000000001e-01   2.9830000000000001e-01   1.6370000000000001e-01
  -6.8330000000000002e-01   4.3969999999999998e-01   8.5780000000000001e-01  -2.8639999999999999e-01  -1.0470000000000000e-01   3.9500000000000000e-02   7.5460000000000005e-01   5.1139999999999997e-01   3.1341999999999999e+00   3.2750000000000001e-01   2.5019999999999998e-01   2.1679999999999999e-01
  -1.1681999999999999e+00   4.6170000000000000e-01  -8.5800000000000001e-02  -2.9599999999999999e-01  -1.3320000000000001e-01   2.1899999999999999e-02   5.7709999999999995e-01   5.5589999999999995e-01   2.4377000000000000e+00   4.3350000000000000e-01   1.8279999999999999e-01   2.2120000000000001e-01
  -6.6130000000000000e-01   3.0780000000000002e-01   2.5740000000000002e-01  -1.5279999999999999e-01  -9.4999999999999998e-03   5.7000000000000002e-02   6.4370000000000005e-01   5.3369999999999995e-01   2.3506000000000000e+00   3.8529999999999998e-01   3.1750000000000000e-01   2.0349999999999999e-01
  -8.5960000000000003e-01   3.5170000000000001e-01   1.6298999999999999e+00  -1.7190000000000000e-01  -9.5200000000000007e-02   8.7700000000000000e-02   8.4340000000000004e-01   5.5589999999999995e-01   2.4377000000000000e+00   4.0460000000000002e-01   3.1750000000000000e-01   1.5040000000000001e-01
  -7.2740000000000005e-01   2.8580000000000000e-01   1.4582999999999999e+00  -2.0999999999999999e-01  -4.7600000000000003e-02   7.8899999999999998e-02   7.3240000000000005e-01   6.2260000000000004e-01   2.4377000000000000e+00   2.7939999999999998e-01   2.5019999999999998e-01   1.9460000000000000e-01
  -9.6989999999999998e-01   6.3749999999999996e-01   1.2867999999999999e+00  -2.0999999999999999e-01  -6.6600000000000006e-02   5.7000000000000002e-02   6.4370000000000005e-01   4.8920000000000002e-01   1.6540999999999999e+00   3.5639999999999999e-01   2.5019999999999998e-01   1.7249999999999999e-01
  -9.0369999999999995e-01   1.7590000000000000e-01   1.4582999999999999e+00  -3.0549999999999999e-01   4.7600000000000003e-02   1.1400000000000000e-01   6.2150000000000005e-01   6.2260000000000004e-01   2.4377000000000000e+00   3.0819999999999997e-01   2.8870000000000001e-01   1.8579999999999999e-01
  -8.3760000000000001e-01   3.5170000000000001e-01   1.1152000000000000e+00  -2.0050000000000001e-01  -1.9000000000000000e-02   8.7700000000000000e-02   8.8780000000000003e-01   5.1139999999999997e-01   2.4377000000000000e+00   3.9489999999999997e-01   3.6559999999999998e-01   1.6810000000000000e-01
  -9.4779999999999998e-01   3.5170000000000001e-01   1.6298999999999999e+00  -2.1959999999999999e-01  -5.7099999999999998e-02   7.8899999999999998e-02   7.1020000000000005e-01   6.4480000000000004e-01   1.3059000000000001e+00   4.0460000000000002e-01   3.5599999999999998e-01   2.0349999999999999e-01
  -9.6989999999999998e-01   4.8359999999999997e-01   6.0050000000000003e-01  -2.5779999999999997e-01  -1.9000000000000000e-02   7.8899999999999998e-02   7.3240000000000005e-01   7.3380000000000001e-01   2.0893999999999999e+00   4.5269999999999999e-01   3.1750000000000000e-01   1.5479999999999999e-01
  -1.1241000000000001e+00   3.2979999999999998e-01   1.2867999999999999e+00  -2.2910000000000000e-01  -1.9000000000000000e-02   5.2600000000000001e-02   7.3240000000000005e-01   6.0040000000000004e-01   2.5247000000000002e+00   3.2750000000000001e-01   2.5979999999999998e-01   2.2120000000000001e-01
  -8.3760000000000001e-01   1.9789999999999999e-01   6.8630000000000002e-01  -2.1959999999999999e-01  -3.8100000000000002e-02   8.3299999999999999e-02   5.9930000000000005e-01   6.8930000000000002e-01   1.1317999999999999e+00   4.1420000000000001e-01   2.1170000000000000e-01   1.8579999999999999e-01
  -7.9349999999999998e-01   1.5390000000000001e-01   1.0294000000000001e+00  -2.6729999999999998e-01  -2.8500000000000001e-02   1.3200000000000000e-02   8.6560000000000004e-01   4.6689999999999998e-01   2.0024000000000002e+00   4.5269999999999999e-01   2.7900000000000003e-01   1.7690000000000000e-01
  -9.4779999999999998e-01   3.0780000000000002e-01   1.1152000000000000e+00  -2.2910000000000000e-01  -6.6600000000000006e-02   6.1400000000000003e-02   6.8799999999999994e-01   5.3369999999999995e-01   2.0893999999999999e+00   4.6239999999999998e-01   2.7900000000000003e-01   1.9910000000000000e-01
  -1.0139000000000000e+00   1.0990000000000000e-01   1.8872000000000000e+00  -2.4820000000000000e-01   3.8100000000000002e-02   2.6300000000000000e-02   7.3240000000000005e-01   5.1139999999999997e-01   2.3506000000000000e+00   3.4680000000000000e-01   2.3089999999999999e-01   1.9910000000000000e-01
  -7.4939999999999996e-01   3.0780000000000002e-01   1.4582999999999999e+00  -2.2910000000000000e-01  -7.6100000000000001e-02   4.3900000000000002e-02   6.6579999999999995e-01   3.5580000000000001e-01   2.1764999999999999e+00   3.7569999999999998e-01   2.1170000000000000e-01   1.9460000000000000e-01
  -8.8170000000000004e-01   3.7369999999999998e-01   8.5780000000000001e-01  -2.2910000000000000e-01  -1.4269999999999999e-01   8.3299999999999999e-02   6.4370000000000005e-01   5.3369999999999995e-01   2.2635999999999998e+00   3.5639999999999999e-01   2.9830000000000001e-01   2.1679999999999999e-01
  -8.8170000000000004e-01   4.8359999999999997e-01   1.2867999999999999e+00  -2.6729999999999998e-01   1.9000000000000000e-02   5.2600000000000001e-02   9.3220000000000003e-01   6.4480000000000004e-01   2.6118000000000001e+00   3.9489999999999997e-01   2.9830000000000001e-01   1.8140000000000001e-01
  -1.0801000000000001e+00   2.4179999999999999e-01   9.4359999999999999e-01  -3.2460000000000000e-01  -3.8100000000000002e-02   3.5099999999999999e-02   7.9900000000000004e-01   4.6689999999999998e-01   2.8730000000000002e+00   3.9489999999999997e-01   3.1750000000000000e-01   2.0790000000000000e-01
  -7.9349999999999998e-01   4.3969999999999998e-01   1.3725000000000001e+00  -2.0999999999999999e-01  -1.2370000000000000e-01   9.6500000000000002e-02   8.6560000000000004e-01   4.2249999999999999e-01   2.1764999999999999e+00   3.5639999999999999e-01   3.7530000000000002e-01   1.8140000000000001e-01
  -9.9190000000000000e-01   3.5170000000000001e-01   1.3725000000000001e+00  -2.2910000000000000e-01  -7.6100000000000001e-02   1.7500000000000002e-02   6.4370000000000005e-01   6.4480000000000004e-01   1.8283000000000000e+00   4.3350000000000000e-01   3.0790000000000001e-01   1.6810000000000000e-01
  -7.9349999999999998e-01   3.0780000000000002e-01   5.1470000000000005e-01  -3.3420000000000000e-01  -4.7600000000000003e-02   4.8200000000000000e-02   7.9900000000000004e-01   4.6689999999999998e-01   2.9600000000000000e+00   3.5639999999999999e-01   3.5599999999999998e-01   2.1229999999999999e-01
  -8.1559999999999999e-01   3.9570000000000000e-01   1.1152000000000000e+00  -2.3870000000000000e-01  -6.6600000000000006e-02   7.0199999999999999e-02   7.1020000000000005e-01   5.7809999999999995e-01   1.4800000000000000e+00   3.7569999999999998e-01   3.1750000000000000e-01   1.6810000000000000e-01
  -7.2740000000000005e-01   5.9360000000000002e-01   5.1470000000000005e-01  -2.3870000000000000e-01  -7.6100000000000001e-02   8.3299999999999999e-02   7.5460000000000005e-01   5.1139999999999997e-01   1.3059000000000001e+00   4.0460000000000002e-01   2.2130000000000000e-01   1.9910000000000000e-01
  -9.0369999999999995e-01   4.1770000000000002e-01   7.7210000000000001e-01  -1.8140000000000001e-01  -9.4999999999999998e-03   8.3299999999999999e-02   6.8799999999999994e-01   6.6710000000000003e-01   2.4377000000000000e+00   3.6599999999999999e-01   3.7530000000000002e-01   1.5920000000000001e-01
  -8.1559999999999999e-01   4.3969999999999998e-01   1.4582999999999999e+00  -2.4820000000000000e-01  -1.2370000000000000e-01   6.1400000000000003e-02   6.4370000000000005e-01   5.3369999999999995e-01   2.3506000000000000e+00   3.0819999999999997e-01   1.8279999999999999e-01   1.8579999999999999e-01
  -9.4779999999999998e-01   5.0560000000000005e-01   3.4310000000000002e-01  -2.9599999999999999e-01  -4.7600000000000003e-02   6.5799999999999997e-02   7.5460000000000005e-01   5.1139999999999997e-01   2.3506000000000000e+00   4.1420000000000001e-01   2.3089999999999999e-01   1.9020000000000001e-01
  -8.3760000000000001e-01   3.7369999999999998e-01   1.1152000000000000e+00  -2.1959999999999999e-01  -9.4999999999999998e-03   1.0090000000000000e-01   6.6579999999999995e-01   5.1139999999999997e-01   1.4800000000000000e+00   3.3710000000000001e-01   1.4430000000000001e-01   2.0349999999999999e-01
  -7.9349999999999998e-01   4.8359999999999997e-01   4.2890000000000000e-01  -9.5500000000000002e-02  -3.8100000000000002e-02   1.7500000000000002e-02   7.7680000000000005e-01   4.2249999999999999e-01   2.1764999999999999e+00   3.5639999999999999e-01   2.5019999999999998e-01   1.5920000000000001e-01
  -7.9349999999999998e-01   3.7369999999999998e-01   1.3725000000000001e+00  -3.1509999999999999e-01  -1.9000000000000000e-02   0.0000000000000000e+00   5.7709999999999995e-01   6.2260000000000004e-01   1.6540999999999999e+00   4.3350000000000000e-01   2.4060000000000001e-01   2.1679999999999999e-01
  -8.8170000000000004e-01   1.7590000000000000e-01   5.1470000000000005e-01  -2.3870000000000000e-01  -1.1420000000000000e-01   9.6500000000000002e-02   7.5460000000000005e-01   6.8930000000000002e-01   1.4800000000000000e+00   3.9489999999999997e-01   2.2130000000000000e-01   2.0349999999999999e-01
  -8.8170000000000004e-01   2.4179999999999999e-01   1.0294000000000001e+00  -2.5779999999999997e-01  -1.5229999999999999e-01   7.4499999999999997e-02   6.8799999999999994e-01   7.3380000000000001e-01   2.1764999999999999e+00   3.9489999999999997e-01   2.0210000000000000e-01   1.8140000000000001e-01
  -8.8170000000000004e-01   5.0560000000000005e-01   1.1152000000000000e+00  -2.3870000000000000e-01  -9.4999999999999998e-03   1.1400000000000000e-01   8.2120000000000004e-01   6.2260000000000004e-01   2.3506000000000000e+00   3.8529999999999998e-01   2.9830000000000001e-01   2.1229999999999999e-01
  -7.2740000000000005e-01   4.6170000000000000e-01   1.6298999999999999e+00  -2.0050000000000001e-01   7.6100000000000001e-02   4.8200000000000000e-02   8.2120000000000004e-01   5.1139999999999997e-01   2.6989000000000001e+00   3.4680000000000000e-01   2.6939999999999997e-01   2.0790000000000000e-01
  -7.4939999999999996e-01   5.4959999999999998e-01   6.8630000000000002e-01  -2.1959999999999999e-01  -9.4999999999999998e-03   6.5799999999999997e-02   5.7709999999999995e-01   2.4460000000000001e-01   2.4377000000000000e+00   4.3350000000000000e-01   3.1750000000000000e-01   1.7690000000000000e-01
  -9.0369999999999995e-01   3.9570000000000000e-01   1.3725000000000001e+00  -2.5779999999999997e-01  -1.1420000000000000e-01   5.2600000000000001e-02   8.2120000000000004e-01   4.8920000000000002e-01   1.7412000000000001e+00   3.3710000000000001e-01   2.5979999999999998e-01   1.9460000000000000e-01
  -9.0369999999999995e-01   4.6170000000000000e-01   1.0294000000000001e+00  -3.3420000000000000e-01  -7.6100000000000001e-02   2.6300000000000000e-02   8.6560000000000004e-01   7.1150000000000002e-01   1.7412000000000001e+00   3.9489999999999997e-01   2.5979999999999998e-01   1.9910000000000000e-01
  -6.8330000000000002e-01   5.2759999999999996e-01   6.0050000000000003e-01  -1.8140000000000001e-01   9.4999999999999998e-03   2.6300000000000000e-02   9.1000000000000003e-01   6.2260000000000004e-01   1.2188000000000001e+00   3.7569999999999998e-01   2.6939999999999997e-01   1.2830000000000000e-01
  -8.3760000000000001e-01   3.5170000000000001e-01   1.2867999999999999e+00  -3.2460000000000000e-01  -3.8100000000000002e-02   3.5099999999999999e-02   6.4370000000000005e-01   3.5580000000000001e-01   1.9153000000000000e+00   4.1420000000000001e-01   3.7530000000000002e-01   1.9910000000000000e-01
  -7.7149999999999996e-01   3.5170000000000001e-01   1.3725000000000001e+00  -1.4319999999999999e-01  -2.8500000000000001e-02   2.1899999999999999e-02   6.8799999999999994e-01   4.8920000000000002e-01   2.1764999999999999e+00   3.9489999999999997e-01   2.2130000000000000e-01   1.6810000000000000e-01
  -9.4779999999999998e-01   4.1770000000000002e-01   1.0294000000000001e+00  -1.9089999999999999e-01  -1.1420000000000000e-01   1.0520000000000000e-01   8.2120000000000004e-01   4.2249999999999999e-01   2.6118000000000001e+00   3.6599999999999999e-01   2.2130000000000000e-01   1.9020000000000001e-01
  -8.1559999999999999e-01   4.3969999999999998e-01   1.0294000000000001e+00  -2.0999999999999999e-01  -8.5599999999999996e-02   4.8200000000000000e-02   5.9930000000000005e-01   4.4469999999999998e-01   2.1764999999999999e+00   4.2380000000000001e-01   2.7900000000000003e-01   1.9020000000000001e-01
  -9.2579999999999996e-01   4.3969999999999998e-01   1.2867999999999999e+00  -1.7190000000000000e-01  -1.9000000000000000e-02   8.8000000000000005e-03   7.9900000000000004e-01   6.0040000000000004e-01   2.7858999999999998e+00   3.0819999999999997e-01   1.9239999999999999e-01   1.6810000000000000e-01
  -9.2579999999999996e-01   3.9570000000000000e-01   1.7157000000000000e+00  -2.9599999999999999e-01  -4.7600000000000003e-02   1.0960000000000000e-01   8.8780000000000003e-01   6.0040000000000004e-01   1.7412000000000001e+00   3.4680000000000000e-01   3.1750000000000000e-01   1.6810000000000000e-01
  -9.6989999999999998e-01   3.7369999999999998e-01   7.7210000000000001e-01  -1.6230000000000000e-01  -4.7600000000000003e-02   7.4499999999999997e-02   6.6579999999999995e-01   5.7809999999999995e-01   1.1317999999999999e+00   3.0819999999999997e-01   3.8490000000000002e-01   1.6370000000000001e-01
  -9.6989999999999998e-01   3.5170000000000001e-01   8.5780000000000001e-01  -1.7190000000000000e-01  -8.5599999999999996e-02   4.3900000000000002e-02   6.6579999999999995e-01   6.0040000000000004e-01   1.4800000000000000e+00   3.3710000000000001e-01   2.4060000000000001e-01   2.0349999999999999e-01
  -9.4779999999999998e-01   2.4179999999999999e-01   9.4359999999999999e-01  -2.3870000000000000e-01  -3.8100000000000002e-02   7.4499999999999997e-02   8.8780000000000003e-01   5.5589999999999995e-01   1.7412000000000001e+00   3.4680000000000000e-01   3.1750000000000000e-01   1.7249999999999999e-01
  -8.5960000000000003e-01   7.0350000000000001e-01   8.5780000000000001e-01  -1.6230000000000000e-01   4.7600000000000003e-02   8.3299999999999999e-02   7.3240000000000005e-01   4.8920000000000002e-01   2.1764999999999999e+00   3.5639999999999999e-01   2.1170000000000000e-01   1.7690000000000000e-01
  -9.0369999999999995e-01   4.6170000000000000e-01   1.3725000000000001e+00  -1.5279999999999999e-01   9.4999999999999998e-03   7.4499999999999997e-02   6.6579999999999995e-01   5.3369999999999995e-01   2.0893999999999999e+00   3.5639999999999999e-01   2.8870000000000001e-01   2.0790000000000000e-01
  -7.4939999999999996e-01   5.2759999999999996e-01   1.1152000000000000e+00  -2.1959999999999999e-01  -4.7600000000000003e-02   8.3299999999999999e-02   7.1020000000000005e-01   5.7809999999999995e-01   1.3059000000000001e+00   4.3350000000000000e-01   2.6939999999999997e-01   1.6810000000000000e-01
  -8.5960000000000003e-01   3.2979999999999998e-01   6.8630000000000002e-01  -2.5779999999999997e-01  -5.7099999999999998e-02   4.8200000000000000e-02   6.6579999999999995e-01   5.1139999999999997e-01   2.4377000000000000e+00   3.6599999999999999e-01   2.8870000000000001e-01   1.5920000000000001e-01
  -9.9190000000000000e-01   4.3969999999999998e-01   5.1470000000000005e-01  -2.5779999999999997e-01  -2.8500000000000001e-02   4.8200000000000000e-02   9.1000000000000003e-01   5.5589999999999995e-01   2.0024000000000002e+00   3.7569999999999998e-01   2.2130000000000000e-01   1.8140000000000001e-01
  -7.4939999999999996e-01   3.7369999999999998e-01   5.1470000000000005e-01  -2.0999999999999999e-01   3.8100000000000002e-02  -4.4000000000000003e-03   9.7660000000000002e-01   4.8920000000000002e-01   2.6989000000000001e+00   3.3710000000000001e-01   2.4060000000000001e-01   1.8579999999999999e-01
  -8.1559999999999999e-01   6.6000000000000003e-02   1.0294000000000001e+00  -2.2910000000000000e-01  -1.0470000000000000e-01   8.3299999999999999e-02   8.2120000000000004e-01   4.8920000000000002e-01   1.9153000000000000e+00   3.4680000000000000e-01   2.5979999999999998e-01   1.3270000000000001e-01
  -1.0360000000000000e+00   4.6170000000000000e-01   1.5441000000000000e+00  -1.1459999999999999e-01  -1.2370000000000000e-01   3.9500000000000000e-02   8.2120000000000004e-01   8.4499999999999997e-01   2.4377000000000000e+00   3.5639999999999999e-01   3.0790000000000001e-01   2.0790000000000000e-01
  -8.3760000000000001e-01   2.6379999999999998e-01   8.5780000000000001e-01  -2.0999999999999999e-01  -1.4269999999999999e-01   8.7700000000000000e-02   7.1020000000000005e-01   3.5580000000000001e-01   2.1764999999999999e+00   3.6599999999999999e-01   2.3089999999999999e-01   2.0349999999999999e-01
  -6.6130000000000000e-01   3.5170000000000001e-01   1.2867999999999999e+00  -2.2910000000000000e-01  -1.5229999999999999e-01   5.7000000000000002e-02   6.8799999999999994e-01   5.5589999999999995e-01   2.7858999999999998e+00   4.0460000000000002e-01   2.5979999999999998e-01   1.9020000000000001e-01
  -9.6989999999999998e-01   3.0780000000000002e-01   7.7210000000000001e-01  -1.4319999999999999e-01   1.9000000000000000e-02   7.8899999999999998e-02   8.4340000000000004e-01   5.3369999999999995e-01   2.3506000000000000e+00   4.1420000000000001e-01   2.5979999999999998e-01   1.9020000000000001e-01
  -1.0139000000000000e+00   2.6379999999999998e-01   7.7210000000000001e-01  -3.0549999999999999e-01  -8.5599999999999996e-02   4.8200000000000000e-02   5.1049999999999995e-01   6.4480000000000004e-01   2.0024000000000002e+00   5.0090000000000001e-01   2.5979999999999998e-01   1.8140000000000001e-01
  -9.9190000000000000e-01   5.9360000000000002e-01   9.4359999999999999e-01  -2.4820000000000000e-01  -2.8500000000000001e-02   6.1400000000000003e-02   6.6579999999999995e-01   6.0040000000000004e-01   1.8283000000000000e+00   4.3350000000000000e-01   2.4060000000000001e-01   2.3000000000000001e-01
  -8.1559999999999999e-01   1.7590000000000000e-01   4.2890000000000000e-01  -2.3870000000000000e-01  -8.5599999999999996e-02   7.0199999999999999e-02   7.9900000000000004e-01   5.5589999999999995e-01   1.3930000000000000e+00   3.4680000000000000e-01   2.0210000000000000e-01   1.7249999999999999e-01
  -9.2579999999999996e-01   3.5170000000000001e-01   1.2010000000000001e+00  -2.0050000000000001e-01  -3.8100000000000002e-02   5.2600000000000001e-02   7.7680000000000005e-01   8.2269999999999999e-01   2.1764999999999999e+00   4.2380000000000001e-01   2.5979999999999998e-01   1.8140000000000001e-01
  -8.8170000000000004e-01   5.0560000000000005e-01   3.4310000000000002e-01  -1.6230000000000000e-01   2.8500000000000001e-02   3.0700000000000002e-02   7.3240000000000005e-01   5.1139999999999997e-01   1.8283000000000000e+00   3.2750000000000001e-01   2.5979999999999998e-01   1.6370000000000001e-01
  -8.3760000000000001e-01   4.3969999999999998e-01   6.8630000000000002e-01  -2.6729999999999998e-01  -1.9000000000000000e-02   5.2600000000000001e-02   5.7709999999999995e-01   9.5609999999999995e-01   2.0024000000000002e+00   4.4309999999999999e-01   2.0210000000000000e-01   1.5040000000000001e-01
  -7.2740000000000005e-01   4.3969999999999998e-01   6.8630000000000002e-01  -2.1959999999999999e-01  -1.9000000000000000e-02   2.6300000000000000e-02   6.8799999999999994e-01   5.1139999999999997e-01   2.3506000000000000e+00   2.8899999999999998e-01   3.7530000000000002e-01   1.6370000000000001e-01
  -9.6989999999999998e-01   4.6170000000000000e-01   9.4359999999999999e-01  -2.3870000000000000e-01  -1.0470000000000000e-01   5.2600000000000001e-02   9.3220000000000003e-01   7.3380000000000001e-01   2.6118000000000001e+00   3.9489999999999997e-01   2.2130000000000000e-01   1.8579999999999999e-01
  -8.8170000000000004e-01   2.8580000000000000e-01   1.2010000000000001e+00  -2.5779999999999997e-01  -9.5200000000000007e-02   8.3299999999999999e-02   5.3269999999999995e-01   2.4460000000000001e-01   2.1764999999999999e+00   4.2380000000000001e-01   2.5019999999999998e-01   1.6810000000000000e-01
  -1.0139000000000000e+00   2.1980000000000000e-01   9.4359999999999999e-01  -1.1459999999999999e-01   1.9000000000000000e-02   3.0700000000000002e-02   7.3240000000000005e-01   5.7809999999999995e-01   2.5247000000000002e+00   4.1420000000000001e-01   2.6939999999999997e-01   1.6810000000000000e-01
  -7.4939999999999996e-01   2.1980000000000000e-01   1.6298999999999999e+00  -2.2910000000000000e-01  -1.2370000000000000e-01   7.4499999999999997e-02   6.4370000000000005e-01   6.4480000000000004e-01   1.7412000000000001e+00   4.3350000000000000e-01   3.9450000000000002e-01   1.9910000000000000e-01
  -1.0580000000000001e+00   4.3969999999999998e-01   5.1470000000000005e-01  -2.7689999999999998e-01  -9.4999999999999998e-03   4.3900000000000002e-02   8.6560000000000004e-01   8.0049999999999999e-01   2.7858999999999998e+00   3.9489999999999997e-01   2.3089999999999999e-01   1.5479999999999999e-01
  -1.0139000000000000e+00   2.6379999999999998e-01   2.5740000000000002e-01  -3.5330000000000000e-01  -1.3320000000000001e-01   1.0090000000000000e-01   5.9930000000000005e-01   4.2249999999999999e-01   2.2635999999999998e+00   4.3350000000000000e-01   2.1170000000000000e-01   1.6810000000000000e-01
  -9.2579999999999996e-01   5.0560000000000005e-01   8.5780000000000001e-01  -2.0999999999999999e-01  -5.7099999999999998e-02   3.5099999999999999e-02   6.2150000000000005e-01   6.6710000000000003e-01   2.4377000000000000e+00   3.4680000000000000e-01   2.7900000000000003e-01   2.3000000000000001e-01
  -6.6130000000000000e-01   1.5390000000000001e-01   1.4582999999999999e+00  -2.8639999999999999e-01   4.7600000000000003e-02   6.5799999999999997e-02   8.4340000000000004e-01   4.4469999999999998e-01   2.2635999999999998e+00   4.5269999999999999e-01   2.9830000000000001e-01   1.4599999999999999e-01
  -9.2579999999999996e-01   3.5170000000000001e-01   1.0294000000000001e+00  -2.1959999999999999e-01  -1.6180000000000000e-01   5.2600000000000001e-02   5.9930000000000005e-01   6.2260000000000004e-01   2.0893999999999999e+00   4.8159999999999997e-01   2.5019999999999998e-01   1.9910000000000000e-01
  -8.3760000000000001e-01   3.5170000000000001e-01   1.3725000000000001e+00  -2.6729999999999998e-01  -1.9000000000000000e-02   8.8000000000000005e-03   9.3220000000000003e-01   5.5589999999999995e-01   2.1764999999999999e+00   3.6599999999999999e-01   2.5979999999999998e-01   1.7249999999999999e-01
  -9.4779999999999998e-01   2.1980000000000000e-01   8.5800000000000001e-02  -2.9599999999999999e-01   0.0000000000000000e+00   8.3299999999999999e-02   8.4340000000000004e-01   6.8930000000000002e-01   2.0893999999999999e+00   4.4309999999999999e-01   2.3089999999999999e-01   1.8579999999999999e-01
  -7.7149999999999996e-01   3.9570000000000000e-01   4.2890000000000000e-01  -1.8140000000000001e-01  -2.1890000000000001e-01   1.1400000000000000e-01   6.8799999999999994e-01   6.4480000000000004e-01   2.6118000000000001e+00   3.9489999999999997e-01   2.4060000000000001e-01   1.7249999999999999e-01
  -8.8170000000000004e-01   2.8580000000000000e-01   1.1152000000000000e+00  -2.2910000000000000e-01  -3.8100000000000002e-02   4.3900000000000002e-02   7.5460000000000005e-01   4.8920000000000002e-01   2.5247000000000002e+00   3.6599999999999999e-01   3.2710000000000000e-01   1.5040000000000001e-01
  -7.7149999999999996e-01   4.1770000000000002e-01   7.7210000000000001e-01  -2.5779999999999997e-01  -2.8500000000000001e-02   3.5099999999999999e-02   6.4370000000000005e-01   6.4480000000000004e-01   2.0893999999999999e+00   4.2380000000000001e-01   2.9830000000000001e-01   1.5479999999999999e-01
  -8.1559999999999999e-01   1.7590000000000000e-01   1.2867999999999999e+00  -2.0999999999999999e-01   0.0000000000000000e+00   4.3900000000000002e-02   8.6560000000000004e-01   6.6710000000000003e-01   1.4800000000000000e+00   4.2380000000000001e-01   1.9239999999999999e-01   1.6370000000000001e-01
  -7.0530000000000004e-01   4.1770000000000002e-01   2.5740000000000002e-01  -3.2460000000000000e-01  -8.5599999999999996e-02   7.0199999999999999e-02   6.6579999999999995e-01   5.5589999999999995e-01   2.3506000000000000e+00   3.7569999999999998e-01   2.8870000000000001e-01   1.8579999999999999e-01
  -7.9349999999999998e-01   2.1980000000000000e-01   1.1152000000000000e+00  -2.2910000000000000e-01  -4.7600000000000003e-02   2.1899999999999999e-02   5.3269999999999995e-01   5.3369999999999995e-01   2.0024000000000002e+00   4.3350000000000000e-01   2.5979999999999998e-01   1.8140000000000001e-01
  -8.1559999999999999e-01   2.8580000000000000e-01   9.4359999999999999e-01  -2.4820000000000000e-01   3.8100000000000002e-02   4.3900000000000002e-02   7.5460000000000005e-01   5.5589999999999995e-01   1.9153000000000000e+00   4.1420000000000001e-01   2.6939999999999997e-01   2.1229999999999999e-01
  -9.2579999999999996e-01   3.7369999999999998e-01   7.7210000000000001e-01  -2.9599999999999999e-01  -4.7600000000000003e-02   9.6500000000000002e-02   6.4370000000000005e-01   8.0049999999999999e-01   2.2635999999999998e+00   3.3710000000000001e-01   2.7900000000000003e-01   1.4160000000000000e-01
  -9.6989999999999998e-01   4.1770000000000002e-01   8.5780000000000001e-01  -2.0050000000000001e-01  -5.7099999999999998e-02   4.3900000000000002e-02   8.8780000000000003e-01   7.1150000000000002e-01   2.2635999999999998e+00   4.1420000000000001e-01   2.4060000000000001e-01   1.9910000000000000e-01
  -9.9190000000000000e-01   5.0560000000000005e-01   2.5740000000000002e-01  -2.5779999999999997e-01   9.4999999999999998e-03   6.5799999999999997e-02   6.4370000000000005e-01   5.1139999999999997e-01   2.0024000000000002e+00   4.1420000000000001e-01   2.9830000000000001e-01   1.7690000000000000e-01
  -9.0369999999999995e-01   5.4959999999999998e-01   6.0050000000000003e-01  -2.9599999999999999e-01  -8.5599999999999996e-02   8.7700000000000000e-02   8.2120000000000004e-01   6.2260000000000004e-01   2.5247000000000002e+00   3.5639999999999999e-01   2.0210000000000000e-01   1.6810000000000000e-01
  -9.4779999999999998e-01   4.3969999999999998e-01   8.5800000000000001e-02  -2.8639999999999999e-01   1.9000000000000000e-02   3.5099999999999999e-02   6.8799999999999994e-01   4.0020000000000000e-01   2.0893999999999999e+00   4.0460000000000002e-01   2.1170000000000000e-01   1.8140000000000001e-01
  -7.4939999999999996e-01   3.0780000000000002e-01   1.1152000000000000e+00  -2.0050000000000001e-01  -3.8100000000000002e-02   9.2100000000000001e-02   7.5460000000000005e-01   4.8920000000000002e-01   2.6118000000000001e+00   3.5639999999999999e-01   2.6939999999999997e-01   2.0349999999999999e-01
  -7.7149999999999996e-01   3.9570000000000000e-01   3.4310000000000002e-01  -1.8140000000000001e-01   2.8500000000000001e-02   7.4499999999999997e-02   7.3240000000000005e-01   6.6710000000000003e-01   2.0024000000000002e+00   4.8159999999999997e-01   2.1170000000000000e-01   2.1229999999999999e-01
  -9.4779999999999998e-01   2.1980000000000000e-01   3.4310000000000002e-01  -2.2910000000000000e-01  -9.5200000000000007e-02   2.6300000000000000e-02   6.4370000000000005e-01   6.2260000000000004e-01   2.1764999999999999e+00   3.7569999999999998e-01   1.9239999999999999e-01   1.7249999999999999e-01
  -9.4779999999999998e-01   3.2979999999999998e-01   1.4582999999999999e+00  -1.8140000000000001e-01  -4.7600000000000003e-02   8.3299999999999999e-02   6.6579999999999995e-01   5.3369999999999995e-01   2.4377000000000000e+00   3.3710000000000001e-01   2.2130000000000000e-01   1.6370000000000001e-01
  -7.9349999999999998e-01   3.0780000000000002e-01   5.1470000000000005e-01  -2.1959999999999999e-01  -9.4999999999999998e-03   4.3900000000000002e-02   7.5460000000000005e-01   4.2249999999999999e-01   1.3930000000000000e+00   4.1420000000000001e-01   2.4060000000000001e-01   2.3440000000000000e-01
  -7.9349999999999998e-01   3.5170000000000001e-01   8.5780000000000001e-01  -2.1959999999999999e-01  -8.5599999999999996e-02   2.1899999999999999e-02   9.3220000000000003e-01   6.4480000000000004e-01   1.7412000000000001e+00   4.1420000000000001e-01   2.6939999999999997e-01   1.8579999999999999e-01
  -8.8170000000000004e-01   4.8359999999999997e-01   1.2867999999999999e+00  -1.6230000000000000e-01  -5.7099999999999998e-02   5.2600000000000001e-02   7.3240000000000005e-01   5.1139999999999997e-01   2.1764999999999999e+00   4.0460000000000002e-01   3.1750000000000000e-01   2.5209999999999999e-01
  -7.7149999999999996e-01   4.3969999999999998e-01   9.4359999999999999e-01  -2.5779999999999997e-01  -1.0470000000000000e-01   5.7000000000000002e-02   5.9930000000000005e-01   5.3369999999999995e-01   1.5670999999999999e+00   4.3350000000000000e-01   2.7900000000000003e-01   1.6810000000000000e-01
  -7.2740000000000005e-01   3.5170000000000001e-01   9.4359999999999999e-01  -2.0999999999999999e-01  -8.5599999999999996e-02   7.0199999999999999e-02   6.8799999999999994e-01   7.7820000000000000e-01   2.1764999999999999e+00   3.0819999999999997e-01   2.4060000000000001e-01   1.8579999999999999e-01
  -8.1559999999999999e-01   3.9570000000000000e-01   5.1470000000000005e-01  -2.1959999999999999e-01  -3.8100000000000002e-02   5.7000000000000002e-02   7.1020000000000005e-01   5.7809999999999995e-01   2.0024000000000002e+00   3.3710000000000001e-01   3.1750000000000000e-01   1.9910000000000000e-01
  -9.0369999999999995e-01   4.6170000000000000e-01   7.7210000000000001e-01  -2.6729999999999998e-01  -3.8100000000000002e-02   7.0199999999999999e-02   7.1020000000000005e-01   5.3369999999999995e-01   1.3930000000000000e+00   5.0090000000000001e-01   2.5019999999999998e-01   1.7249999999999999e-01
  -9.0369999999999995e-01   5.0560000000000005e-01   1.5441000000000000e+00  -2.4820000000000000e-01   0.0000000000000000e+00   6.1400000000000003e-02   7.3240000000000005e-01   7.5600000000000001e-01   1.8283000000000000e+00   4.8159999999999997e-01   2.5979999999999998e-01   1.6370000000000001e-01
  -9.2579999999999996e-01   5.7160000000000000e-01   9.4359999999999999e-01  -2.3870000000000000e-01  -6.6600000000000006e-02   7.8899999999999998e-02   7.7680000000000005e-01   7.1150000000000002e-01   2.0024000000000002e+00   4.8159999999999997e-01   3.0790000000000001e-01   1.9020000000000001e-01
  -1.0139000000000000e+00   5.7160000000000000e-01   9.4359999999999999e-01  -2.2910000000000000e-01  -1.7130000000000001e-01   6.1400000000000003e-02   6.4370000000000005e-01   5.3369999999999995e-01   2.2635999999999998e+00   4.2380000000000001e-01   2.6939999999999997e-01   1.5479999999999999e-01
  -7.9349999999999998e-01   4.3969999999999998e-01   6.8630000000000002e-01  -1.8140000000000001e-01   5.7099999999999998e-02  -4.4000000000000003e-03   7.1020000000000005e-01   4.2249999999999999e-01   2.2635999999999998e+00   3.0819999999999997e-01   3.2710000000000000e-01   1.1940000000000001e-01
  -9.2579999999999996e-01   3.0780000000000002e-01  -8.5800000000000001e-02  -3.9140000000000003e-01   6.6600000000000006e-02   8.3299999999999999e-02   6.4370000000000005e-01   7.5600000000000001e-01   1.7412000000000001e+00   4.1420000000000001e-01   1.7319999999999999e-01   1.9020000000000001e-01
  -7.9349999999999998e-01   2.8580000000000000e-01   2.5740000000000002e-01  -2.6729999999999998e-01   3.8100000000000002e-02   2.6300000000000000e-02   7.5460000000000005e-01   5.3369999999999995e-01   2.0893999999999999e+00   3.6599999999999999e-01   2.8870000000000001e-01   1.9460000000000000e-01
  -8.5960000000000003e-01   3.2979999999999998e-01   6.0050000000000003e-01  -2.3870000000000000e-01   0.0000000000000000e+00   6.1400000000000003e-02   7.1020000000000005e-01   4.8920000000000002e-01   1.9153000000000000e+00   2.9859999999999998e-01   2.0210000000000000e-01   1.8579999999999999e-01
  -8.5960000000000003e-01   4.8359999999999997e-01  -5.1470000000000005e-01  -2.0050000000000001e-01  -6.6600000000000006e-02   7.4499999999999997e-02   5.3269999999999995e-01   7.1150000000000002e-01   2.1764999999999999e+00   3.6599999999999999e-01   2.2130000000000000e-01   1.8140000000000001e-01
  -6.8330000000000002e-01   1.5390000000000001e-01   7.7210000000000001e-01  -2.1959999999999999e-01  -2.8500000000000001e-02   1.7500000000000002e-02   7.9900000000000004e-01   3.7800000000000000e-01   1.5670999999999999e+00   3.3710000000000001e-01   2.3089999999999999e-01   2.1229999999999999e-01
  -9.4779999999999998e-01   3.7369999999999998e-01   4.2890000000000000e-01  -2.0999999999999999e-01  -1.9000000000000000e-02   6.1400000000000003e-02   7.3240000000000005e-01   4.8920000000000002e-01   2.1764999999999999e+00   4.1420000000000001e-01   1.8279999999999999e-01   1.5040000000000001e-01
  -9.0369999999999995e-01   2.1980000000000000e-01   6.0050000000000003e-01  -2.2910000000000000e-01  -5.7099999999999998e-02   2.6300000000000000e-02   9.7660000000000002e-01   6.6710000000000003e-01   2.7858999999999998e+00   3.7569999999999998e-01   2.9830000000000001e-01   1.7690000000000000e-01
  -9.0369999999999995e-01   4.6170000000000000e-01   1.4582999999999999e+00  -2.0999999999999999e-01  -1.0470000000000000e-01   5.7000000000000002e-02   6.6579999999999995e-01   8.6719999999999997e-01   2.1764999999999999e+00   3.4680000000000000e-01   2.4060000000000001e-01   1.9020000000000001e-01
  -1.0801000000000001e+00   5.0560000000000005e-01   1.2867999999999999e+00  -2.3870000000000000e-01  -1.4269999999999999e-01   6.1400000000000003e-02   7.3240000000000005e-01   5.7809999999999995e-01   2.0893999999999999e+00   3.8529999999999998e-01   2.4060000000000001e-01   1.8140000000000001e-01
  -7.2740000000000005e-01   4.1770000000000002e-01   1.1152000000000000e+00  -1.4319999999999999e-01   9.4999999999999998e-03   5.2600000000000001e-02   5.1049999999999995e-01   5.3369999999999995e-01   1.9153000000000000e+00   4.7199999999999998e-01   3.4639999999999999e-01   1.5479999999999999e-01
  -9.6989999999999998e-01   3.9570000000000000e-01   4.2890000000000000e-01  -2.1959999999999999e-01   1.9000000000000000e-02   3.5099999999999999e-02   6.6579999999999995e-01   6.0040000000000004e-01   2.4377000000000000e+00   4.2380000000000001e-01   2.4060000000000001e-01   1.5040000000000001e-01
  -7.4939999999999996e-01   2.8580000000000000e-01   1.1152000000000000e+00  -2.6729999999999998e-01  -5.7099999999999998e-02   4.8200000000000000e-02   8.8780000000000003e-01   6.2260000000000004e-01   2.2635999999999998e+00   3.6599999999999999e-01   2.5019999999999998e-01   1.5920000000000001e-01
  -1.0139000000000000e+00   3.5170000000000001e-01   6.0050000000000003e-01  -2.4820000000000000e-01  -1.2370000000000000e-01   1.0960000000000000e-01   6.8799999999999994e-01   4.8920000000000002e-01   2.6989000000000001e+00   3.5639999999999999e-01   2.5979999999999998e-01   1.9460000000000000e-01
  -8.1559999999999999e-01   3.7369999999999998e-01   8.5800000000000001e-02  -2.3870000000000000e-01  -7.6100000000000001e-02   1.0960000000000000e-01   6.6579999999999995e-01   5.5589999999999995e-01   2.4377000000000000e+00   3.5639999999999999e-01   2.1170000000000000e-01   2.0790000000000000e-01
  -8.5960000000000003e-01   3.5170000000000001e-01   6.0050000000000003e-01  -1.7190000000000000e-01   5.7099999999999998e-02   6.5799999999999997e-02   7.9900000000000004e-01   4.8920000000000002e-01   2.3506000000000000e+00   4.3350000000000000e-01   3.5599999999999998e-01   1.5040000000000001e-01
  -7.7149999999999996e-01   2.8580000000000000e-01   8.5780000000000001e-01  -2.4820000000000000e-01  -5.7099999999999998e-02  -8.8000000000000005e-03   6.6579999999999995e-01   5.3369999999999995e-01   2.0893999999999999e+00   3.9489999999999997e-01   2.7900000000000003e-01   2.2120000000000001e-01
  -7.9349999999999998e-01   3.9570000000000000e-01   8.5780000000000001e-01  -1.6230000000000000e-01  -9.5200000000000007e-02   4.8200000000000000e-02   6.4370000000000005e-01   4.8920000000000002e-01   1.6540999999999999e+00   3.5639999999999999e-01   2.3089999999999999e-01   1.9020000000000001e-01
  -8.8170000000000004e-01   8.7900000000000006e-02   1.4582999999999999e+00  -2.2910000000000000e-01  -1.2370000000000000e-01   5.7000000000000002e-02   5.1049999999999995e-01   4.4469999999999998e-01   2.0893999999999999e+00   4.1420000000000001e-01   2.6939999999999997e-01   1.6370000000000001e-01
  -8.3760000000000001e-01   5.2759999999999996e-01   4.2890000000000000e-01  -2.0999999999999999e-01  -1.9000000000000000e-02   4.3900000000000002e-02   5.7709999999999995e-01   6.0040000000000004e-01   1.7412000000000001e+00   3.5639999999999999e-01   2.1170000000000000e-01   1.9020000000000001e-01
  -6.1719999999999997e-01   3.2979999999999998e-01   1.1152000000000000e+00  -1.1459999999999999e-01  -1.2370000000000000e-01   7.8899999999999998e-02   6.8799999999999994e-01   5.1139999999999997e-01   1.9153000000000000e+00   4.3350000000000000e-01   2.5979999999999998e-01   1.7690000000000000e-01
  -1.0580000000000001e+00   5.0560000000000005e-01   7.7210000000000001e-01  -1.3370000000000001e-01  -1.3320000000000001e-01   1.0520000000000000e-01   6.6579999999999995e-01   6.0040000000000004e-01   2.9600000000000000e+00   4.6239999999999998e-01   2.1170000000000000e-01   1.6810000000000000e-01
  -1.1681999999999999e+00   6.3749999999999996e-01   4.2890000000000000e-01  -2.6729999999999998e-01  -8.5599999999999996e-02   5.7000000000000002e-02   8.4340000000000004e-01   5.7809999999999995e-01   2.3506000000000000e+00   3.6599999999999999e-01   2.7900000000000003e-01   2.1679999999999999e-01
  -1.1241000000000001e+00   2.8580000000000000e-01   6.8630000000000002e-01  -1.8140000000000001e-01  -8.5599999999999996e-02   6.1400000000000003e-02   5.9930000000000005e-01   4.4469999999999998e-01   2.0024000000000002e+00   4.3350000000000000e-01   2.5979999999999998e-01   1.9020000000000001e-01
  -6.6130000000000000e-01   3.2979999999999998e-01   6.8630000000000002e-01  -2.4820000000000000e-01   1.9000000000000000e-02   7.4499999999999997e-02   5.3269999999999995e-01   6.6710000000000003e-01   2.5247000000000002e+00   4.7199999999999998e-01   3.2710000000000000e-01   1.7690000000000000e-01
  -8.5960000000000003e-01   3.2979999999999998e-01   6.0050000000000003e-01  -8.5900000000000004e-02  -8.5599999999999996e-02   9.2100000000000001e-02   6.8799999999999994e-01   5.3369999999999995e-01   2.3506000000000000e+00   4.0460000000000002e-01   2.7900000000000003e-01   2.0790000000000000e-01
  -8.8170000000000004e-01   3.7369999999999998e-01   1.0294000000000001e+00  -1.9089999999999999e-01   9.4999999999999998e-03   5.7000000000000002e-02   5.7709999999999995e-01   5.1139999999999997e-01   1.3059000000000001e+00   3.6599999999999999e-01   2.8870000000000001e-01   1.2830000000000000e-01
  -9.9190000000000000e-01   1.9789999999999999e-01   8.5780000000000001e-01  -1.8140000000000001e-01   9.4999999999999998e-03   5.7000000000000002e-02   9.9880000000000002e-01   6.4480000000000004e-01   2.0024000000000002e+00   3.6599999999999999e-01   2.9830000000000001e-01   1.2390000000000000e-01
  -9.2579999999999996e-01   3.7369999999999998e-01   1.1152000000000000e+00  -2.5779999999999997e-01   0.0000000000000000e+00   6.5799999999999997e-02   7.1020000000000005e-01   6.0040000000000004e-01   2.4377000000000000e+00   4.1420000000000001e-01   2.1170000000000000e-01   2.3440000000000000e-01
  -8.5960000000000003e-01   4.1770000000000002e-01   2.5740000000000002e-01  -2.0999999999999999e-01  -5.7099999999999998e-02   5.7000000000000002e-02   7.3240000000000005e-01   4.4469999999999998e-01   2.2635999999999998e+00   4.4309999999999999e-01   4.0410000000000001e-01   1.6370000000000001e-01
  -9.0369999999999995e-01   3.2979999999999998e-01   4.2890000000000000e-01  -1.9089999999999999e-01  -7.6100000000000001e-02   4.3900000000000002e-02   6.4370000000000005e-01   4.6689999999999998e-01   2.0024000000000002e+00   4.1420000000000001e-01   3.0790000000000001e-01   1.8140000000000001e-01
  -7.4939999999999996e-01   3.5170000000000001e-01   1.1152000000000000e+00  -1.4319999999999999e-01   2.8500000000000001e-02   5.2600000000000001e-02   7.1020000000000005e-01   6.2260000000000004e-01   2.5247000000000002e+00   4.0460000000000002e-01   2.4060000000000001e-01   1.5920000000000001e-01
  -8.5960000000000003e-01   1.9789999999999999e-01   4.2890000000000000e-01  -1.8140000000000001e-01  -3.8100000000000002e-02   6.5799999999999997e-02   7.9900000000000004e-01   6.0040000000000004e-01   1.9153000000000000e+00   4.1420000000000001e-01   3.4639999999999999e-01   1.6370000000000001e-01
  -7.4939999999999996e-01   2.8580000000000000e-01   1.2867999999999999e+00  -2.7689999999999998e-01  -1.2370000000000000e-01   4.8200000000000000e-02   8.8780000000000003e-01   5.3369999999999995e-01   2.2635999999999998e+00   3.5639999999999999e-01   2.4060000000000001e-01   1.4160000000000000e-01
  -7.0530000000000004e-01   3.0780000000000002e-01   1.7157000000000000e+00  -2.1959999999999999e-01   3.8100000000000002e-02   7.0199999999999999e-02   7.5460000000000005e-01   4.4469999999999998e-01   2.4377000000000000e+00   4.0460000000000002e-01   2.2130000000000000e-01   2.0790000000000000e-01
  -1.0360000000000000e+00   4.3969999999999998e-01   9.4359999999999999e-01  -1.7190000000000000e-01   0.0000000000000000e+00   6.1400000000000003e-02   9.1000000000000003e-01   7.3380000000000001e-01   2.4377000000000000e+00   4.1420000000000001e-01   3.2710000000000000e-01   2.0790000000000000e-01
  -7.4939999999999996e-01   2.8580000000000000e-01   6.8630000000000002e-01  -1.4319999999999999e-01  -5.7099999999999998e-02   6.1400000000000003e-02   6.8799999999999994e-01   6.6710000000000003e-01   2.0893999999999999e+00   2.9859999999999998e-01   1.9239999999999999e-01   1.5040000000000001e-01
  -8.3760000000000001e-01   3.5170000000000001e-01   7.7210000000000001e-01  -2.6729999999999998e-01  -5.7099999999999998e-02   4.3900000000000002e-02   8.4340000000000004e-01   6.0040000000000004e-01   3.0470999999999999e+00   3.5639999999999999e-01   1.5400000000000000e-01   1.3270000000000001e-01
  -6.6130000000000000e-01   4.3969999999999998e-01   9.4359999999999999e-01  -2.6729999999999998e-01  -3.8100000000000002e-02   3.9500000000000000e-02   6.6579999999999995e-01   6.6710000000000003e-01   1.8283000000000000e+00   3.7569999999999998e-01   2.8870000000000001e-01   1.7249999999999999e-01
  -1.0580000000000001e+00   3.0780000000000002e-01   2.5740000000000002e-01  -2.7689999999999998e-01  -4.7600000000000003e-02   1.7500000000000002e-02   7.7680000000000005e-01   7.5600000000000001e-01   1.3059000000000001e+00   4.5269999999999999e-01   2.0210000000000000e-01   2.3890000000000000e-01
  -1.0580000000000001e+00   7.0350000000000001e-01   1.4582999999999999e+00  -1.7190000000000000e-01  -1.9000000000000000e-02   3.5099999999999999e-02   9.5440000000000003e-01   4.4469999999999998e-01   2.1764999999999999e+00   3.8529999999999998e-01   2.3089999999999999e-01   1.2390000000000000e-01
  -7.4939999999999996e-01   3.2979999999999998e-01   5.1470000000000005e-01  -2.1959999999999999e-01  -2.8500000000000001e-02   9.6500000000000002e-02   8.2120000000000004e-01   6.4480000000000004e-01   2.0024000000000002e+00   4.2380000000000001e-01   3.1750000000000000e-01   1.4599999999999999e-01
  -7.9349999999999998e-01   4.6170000000000000e-01   1.0294000000000001e+00  -1.4319999999999999e-01  -8.5599999999999996e-02   6.1400000000000003e-02   7.3240000000000005e-01   6.0040000000000004e-01   1.8283000000000000e+00   4.2380000000000001e-01   3.4639999999999999e-01   1.6810000000000000e-01
  -9.6989999999999998e-01   2.1980000000000000e-01   6.8630000000000002e-01  -2.6729999999999998e-01  -1.0470000000000000e-01   4.3900000000000002e-02   6.4370000000000005e-01   4.8920000000000002e-01   2.3506000000000000e+00   4.7199999999999998e-01   2.5979999999999998e-01   1.9910000000000000e-01
  -6.6130000000000000e-01   3.9570000000000000e-01   1.6298999999999999e+00  -3.7240000000000001e-01  -1.1420000000000000e-01   5.2600000000000001e-02   7.1020000000000005e-01   5.5589999999999995e-01   2.2635999999999998e+00   3.8529999999999998e-01   2.5979999999999998e-01   1.9460000000000000e-01
  -8.8170000000000004e-01   3.9570000000000000e-01   1.2010000000000001e+00  -2.0050000000000001e-01  -7.6100000000000001e-02   1.7500000000000002e-02   7.5460000000000005e-01   5.1139999999999997e-01   1.5670999999999999e+00   4.2380000000000001e-01   2.2130000000000000e-01   1.8140000000000001e-01
  -9.4779999999999998e-01   3.7369999999999998e-01   3.4310000000000002e-01  -1.8140000000000001e-01   0.0000000000000000e+00   5.2600000000000001e-02   5.1049999999999995e-01   6.2260000000000004e-01   2.1764999999999999e+00   4.8159999999999997e-01   3.2710000000000000e-01   1.7690000000000000e-01
  -7.9349999999999998e-01   4.3969999999999998e-01   5.1470000000000005e-01  -1.7190000000000000e-01   2.8500000000000001e-02   3.0700000000000002e-02   8.8780000000000003e-01   5.3369999999999995e-01   1.9153000000000000e+00   4.2380000000000001e-01   2.4060000000000001e-01   1.8140000000000001e-01
  -8.8170000000000004e-01   4.6170000000000000e-01   1.2867999999999999e+00  -2.2910000000000000e-01  -7.6100000000000001e-02   8.3299999999999999e-02   7.7680000000000005e-01   4.0020000000000000e-01   2.8730000000000002e+00   3.1790000000000002e-01   2.6939999999999997e-01   1.9020000000000001e-01
  -7.7149999999999996e-01   3.5170000000000001e-01   5.1470000000000005e-01  -2.0999999999999999e-01  -4.7600000000000003e-02   5.2600000000000001e-02   7.3240000000000005e-01   6.2260000000000004e-01   2.5247000000000002e+00   4.4309999999999999e-01   3.1750000000000000e-01   1.7249999999999999e-01
  -7.9349999999999998e-01   4.6170000000000000e-01   4.2890000000000000e-01  -1.5279999999999999e-01  -3.8100000000000002e-02   2.6300000000000000e-02   9.9880000000000002e-01   5.3369999999999995e-01   2.8730000000000002e+00   3.7569999999999998e-01   2.8870000000000001e-01   1.7249999999999999e-01
  -9.2579999999999996e-01   4.3969999999999998e-01   7.7210000000000001e-01  -2.4820000000000000e-01  -9.5200000000000007e-02   3.5099999999999999e-02   7.9900000000000004e-01   7.7820000000000000e-01   1.8283000000000000e+00   3.4680000000000000e-01   2.7900000000000003e-01   1.6810000000000000e-01
  -7.9349999999999998e-01   3.0780000000000002e-01   6.8630000000000002e-01  -2.5779999999999997e-01  -6.6600000000000006e-02   6.1400000000000003e-02   7.7680000000000005e-01   6.4480000000000004e-01   2.4377000000000000e+00   3.5639999999999999e-01   2.8870000000000001e-01   1.8579999999999999e-01
  -9.6989999999999998e-01   4.6170000000000000e-01   7.7210000000000001e-01  -2.0050000000000001e-01  -1.0470000000000000e-01   1.0960000000000000e-01   6.8799999999999994e-01   6.8930000000000002e-01   2.1764999999999999e+00   3.9489999999999997e-01   2.4060000000000001e-01   1.5920000000000001e-01
  -9.4779999999999998e-01   3.0780000000000002e-01   3.4310000000000002e-01  -1.9089999999999999e-01  -7.6100000000000001e-02   7.4499999999999997e-02   5.9930000000000005e-01   5.1139999999999997e-01   2.6989000000000001e+00   4.6239999999999998e-01   2.7900000000000003e-01   2.2120000000000001e-01
  -8.3760000000000001e-01   3.9570000000000000e-01   5.1470000000000005e-01  -2.4820000000000000e-01  -7.6100000000000001e-02   3.0700000000000002e-02   5.9930000000000005e-01   8.0049999999999999e-01   2.4377000000000000e+00   3.6599999999999999e-01   3.1750000000000000e-01   1.6810000000000000e-01
  -1.0360000000000000e+00   3.7369999999999998e-01   9.4359999999999999e-01  -1.7190000000000000e-01  -6.6600000000000006e-02   6.1400000000000003e-02   7.9900000000000004e-01   5.3369999999999995e-01   2.1764999999999999e+00   3.6599999999999999e-01   2.5979999999999998e-01   2.0349999999999999e-01
  -1.0580000000000001e+00   2.6379999999999998e-01   3.4310000000000002e-01  -1.9089999999999999e-01  -1.9000000000000000e-02   1.3200000000000000e-02   6.8799999999999994e-01   6.8930000000000002e-01   2.3506000000000000e+00   4.2380000000000001e-01   2.6939999999999997e-01   1.5479999999999999e-01
  -9.4779999999999998e-01   1.9789999999999999e-01   8.5800000000000001e-02  -2.8639999999999999e-01  -7.6100000000000001e-02   1.0090000000000000e-01   5.5489999999999995e-01   7.5600000000000001e-01   2.4377000000000000e+00   3.7569999999999998e-01   2.9830000000000001e-01   2.2120000000000001e-01
  -1.0139000000000000e+00   5.7160000000000000e-01   8.5780000000000001e-01  -2.8639999999999999e-01  -1.7130000000000001e-01   5.7000000000000002e-02   6.4370000000000005e-01   6.0040000000000004e-01   1.8283000000000000e+00   4.6239999999999998e-01   2.3089999999999999e-01   1.7690000000000000e-01
  -8.8170000000000004e-01   4.6170000000000000e-01   6.0050000000000003e-01  -1.4319999999999999e-01  -1.3320000000000001e-01   4.8200000000000000e-02   6.6579999999999995e-01   5.3369999999999995e-01   2.0024000000000002e+00   3.6599999999999999e-01   2.1170000000000000e-01   1.6810000000000000e-01
  -9.4779999999999998e-01   2.8580000000000000e-01   3.4310000000000002e-01  -2.0050000000000001e-01  -4.7600000000000003e-02   8.3299999999999999e-02   5.3269999999999995e-01   6.0040000000000004e-01   1.6540999999999999e+00   3.5639999999999999e-01   2.5979999999999998e-01   1.9020000000000001e-01
  -7.9349999999999998e-01   3.2979999999999998e-01   6.0050000000000003e-01  -1.8140000000000001e-01   2.8500000000000001e-02   2.1899999999999999e-02   6.6579999999999995e-01   4.6689999999999998e-01   2.0893999999999999e+00   3.6599999999999999e-01   1.8279999999999999e-01   1.7690000000000000e-01
  -8.5960000000000003e-01   3.9570000000000000e-01   7.7210000000000001e-01  -1.8140000000000001e-01  -8.5599999999999996e-02   6.1400000000000003e-02   4.6610000000000001e-01   5.3369999999999995e-01   2.0024000000000002e+00   3.8529999999999998e-01   2.3089999999999999e-01   1.6370000000000001e-01
  -9.2579999999999996e-01   4.1770000000000002e-01   3.4310000000000002e-01  -2.2910000000000000e-01   4.7600000000000003e-02   8.7700000000000000e-02   4.4390000000000002e-01   4.0020000000000000e-01   1.5670999999999999e+00   4.0460000000000002e-01   1.6360000000000000e-01   1.9020000000000001e-01
  -1.1021000000000001e+00   6.6000000000000003e-02   1.4582999999999999e+00  -1.1459999999999999e-01   0.0000000000000000e+00   4.3900000000000002e-02   6.2150000000000005e-01   6.0040000000000004e-01   2.1764999999999999e+00   3.5639999999999999e-01   2.6939999999999997e-01   1.5920000000000001e-01
  -9.6989999999999998e-01   2.1980000000000000e-01   1.5441000000000000e+00  -2.4820000000000000e-01   0.0000000000000000e+00   4.8200000000000000e-02   6.8799999999999994e-01   6.2260000000000004e-01   2.6989000000000001e+00   3.2750000000000001e-01   1.5400000000000000e-01   1.7690000000000000e-01
  -7.9349999999999998e-01   4.8359999999999997e-01   4.2890000000000000e-01  -8.5900000000000004e-02  -7.6100000000000001e-02   1.1840000000000001e-01   6.6579999999999995e-01   6.6710000000000003e-01   2.3506000000000000e+00   3.6599999999999999e-01   3.0790000000000001e-01   1.4160000000000000e-01
  -9.6989999999999998e-01   2.4179999999999999e-01   5.1470000000000005e-01  -2.1959999999999999e-01  -1.8079999999999999e-01   2.1899999999999999e-02   6.8799999999999994e-01   4.0020000000000000e-01   1.7412000000000001e+00   4.9130000000000001e-01   2.5979999999999998e-01   1.9910000000000000e-01
  -7.9349999999999998e-01   4.8359999999999997e-01   5.1470000000000005e-01  -2.3870000000000000e-01  -2.8500000000000001e-02   7.4499999999999997e-02   6.6579999999999995e-01   6.4480000000000004e-01   2.6989000000000001e+00   3.8529999999999998e-01   2.9830000000000001e-01   1.8579999999999999e-01
  -7.0530000000000004e-01   3.5170000000000001e-01   2.5740000000000002e-01  -1.5279999999999999e-01   2.8500000000000001e-02   7.4499999999999997e-02   6.8799999999999994e-01   4.8920000000000002e-01   2.6989000000000001e+00   3.7569999999999998e-01   3.2710000000000000e-01   1.7690000000000000e-01
  -9.2579999999999996e-01   3.5170000000000001e-01   3.4310000000000002e-01  -1.8140000000000001e-01  -1.7130000000000001e-01   7.0199999999999999e-02   4.8830000000000001e-01   4.6689999999999998e-01   2.6989000000000001e+00   3.5639999999999999e-01   2.7900000000000003e-01   1.9910000000000000e-01
  -8.1559999999999999e-01   2.4179999999999999e-01  -8.5800000000000001e-02  -2.0999999999999999e-01  -2.8500000000000001e-02   7.4499999999999997e-02   6.2150000000000005e-01   6.0040000000000004e-01   1.9153000000000000e+00   4.7199999999999998e-01   2.6939999999999997e-01   1.7249999999999999e-01
  -8.1559999999999999e-01   1.3189999999999999e-01   8.5780000000000001e-01  -2.8639999999999999e-01  -1.9000000000000000e-02   8.3299999999999999e-02   7.9900000000000004e-01   7.1150000000000002e-01   2.5247000000000002e+00   4.0460000000000002e-01   2.5979999999999998e-01   1.7690000000000000e-01
  -7.9349999999999998e-01   3.2979999999999998e-01   9.4359999999999999e-01  -2.4820000000000000e-01  -1.9000000000000000e-02   7.0199999999999999e-02   5.7709999999999995e-01   6.2260000000000004e-01   2.3506000000000000e+00   5.4910000000000003e-01   1.6360000000000000e-01   1.8579999999999999e-01
  -8.5960000000000003e-01   2.8580000000000000e-01   1.0294000000000001e+00  -2.0050000000000001e-01  -5.7099999999999998e-02   6.5799999999999997e-02   6.6579999999999995e-01   6.2260000000000004e-01   2.0024000000000002e+00   3.8529999999999998e-01   3.3679999999999999e-01   1.9460000000000000e-01
  -9.6989999999999998e-01   5.4959999999999998e-01   9.4359999999999999e-01  -2.2910000000000000e-01  -1.9000000000000000e-02   6.5799999999999997e-02   8.6560000000000004e-01   5.3369999999999995e-01   1.5670999999999999e+00   3.6599999999999999e-01   3.1750000000000000e-01   1.7690000000000000e-01
  -7.9349999999999998e-01   5.2759999999999996e-01   1.0294000000000001e+00  -2.3870000000000000e-01  -1.9000000000000000e-02   9.2100000000000001e-02   6.8799999999999994e-01   5.3369999999999995e-01   1.1317999999999999e+00   3.9489999999999997e-01   1.8279999999999999e-01   2.0349999999999999e-01
  -8.5960000000000003e-01   3.5170000000000001e-01   1.0294000000000001e+00  -2.6729999999999998e-01   3.8100000000000002e-02   2.6300000000000000e-02   7.7680000000000005e-01   6.2260000000000004e-01   2.6118000000000001e+00   3.1790000000000002e-01   2.5979999999999998e-01   1.6370000000000001e-01
  -8.1559999999999999e-01   3.2979999999999998e-01   6.0050000000000003e-01  -2.0050000000000001e-01  -1.2370000000000000e-01   5.2600000000000001e-02   8.6560000000000004e-01   6.0040000000000004e-01   1.6540999999999999e+00   3.2750000000000001e-01   3.5599999999999998e-01   1.5479999999999999e-01
  -9.9190000000000000e-01   4.1770000000000002e-01   7.7210000000000001e-01  -2.0999999999999999e-01   0.0000000000000000e+00   2.6300000000000000e-02   7.1020000000000005e-01   5.5589999999999995e-01   2.3506000000000000e+00   5.0090000000000001e-01   2.6939999999999997e-01   1.7249999999999999e-01
  -8.3760000000000001e-01   3.0780000000000002e-01   6.8630000000000002e-01  -3.0549999999999999e-01  -4.7600000000000003e-02   3.5099999999999999e-02   7.3240000000000005e-01   5.7809999999999995e-01   2.4377000000000000e+00   4.8159999999999997e-01   3.1750000000000000e-01   1.6810000000000000e-01
  -9.0369999999999995e-01   4.8359999999999997e-01   4.2890000000000000e-01  -1.4319999999999999e-01   9.4999999999999998e-03   0.0000000000000000e+00   7.1020000000000005e-01   5.5589999999999995e-01   2.0893999999999999e+00   3.2750000000000001e-01   3.3679999999999999e-01   1.4599999999999999e-01
  -6.8330000000000002e-01   3.0780000000000002e-01   2.5740000000000002e-01  -2.5779999999999997e-01   0.0000000000000000e+00   4.8200000000000000e-02   7.3240000000000005e-01   3.3350000000000002e-01   2.1764999999999999e+00   4.2380000000000001e-01   2.8870000000000001e-01   1.8140000000000001e-01
  -9.9190000000000000e-01   5.0560000000000005e-01   6.8630000000000002e-01  -2.2910000000000000e-01  -4.7600000000000003e-02   7.4499999999999997e-02   7.1020000000000005e-01   5.3369999999999995e-01   2.6118000000000001e+00   3.7569999999999998e-01   1.7319999999999999e-01   1.8579999999999999e-01
  -9.0369999999999995e-01   4.3969999999999998e-01   1.2010000000000001e+00  -1.3370000000000001e-01   0.0000000000000000e+00   2.1899999999999999e-02   6.4370000000000005e-01   7.3380000000000001e-01   2.6989000000000001e+00   3.4680000000000000e-01   2.5019999999999998e-01   1.6810000000000000e-01
  -8.1559999999999999e-01   3.9570000000000000e-01   1.2867999999999999e+00  -1.9089999999999999e-01  -9.4999999999999998e-03   5.2600000000000001e-02   7.5460000000000005e-01   7.1150000000000002e-01   2.2635999999999998e+00   3.5639999999999999e-01   1.8279999999999999e-01   2.0790000000000000e-01
  -9.6989999999999998e-01   3.5170000000000001e-01   7.7210000000000001e-01  -1.4319999999999999e-01  -1.9000000000000000e-02   2.1899999999999999e-02   4.4390000000000002e-01   7.1150000000000002e-01   2.5247000000000002e+00   3.9489999999999997e-01   3.1750000000000000e-01   2.0790000000000000e-01
  -7.9349999999999998e-01   3.7369999999999998e-01   7.7210000000000001e-01  -2.5779999999999997e-01  -5.7099999999999998e-02   9.2100000000000001e-02   7.9900000000000004e-01   6.0040000000000004e-01   2.6118000000000001e+00   3.2750000000000001e-01   1.2509999999999999e-01   1.7249999999999999e-01
  -9.9190000000000000e-01   3.2979999999999998e-01   1.2867999999999999e+00  -3.1509999999999999e-01   1.9000000000000000e-02   1.7500000000000002e-02   7.1020000000000005e-01   4.2249999999999999e-01   2.2635999999999998e+00   3.7569999999999998e-01   2.7900000000000003e-01   1.7690000000000000e-01
  -8.5960000000000003e-01   2.6379999999999998e-01   1.1152000000000000e+00  -2.2910000000000000e-01  -7.6100000000000001e-02   5.7000000000000002e-02   6.2150000000000005e-01   4.0020000000000000e-01   2.0893999999999999e+00   3.8529999999999998e-01   3.9450000000000002e-01   1.9020000000000001e-01
  -9.4779999999999998e-01   4.6170000000000000e-01   9.4359999999999999e-01  -2.5779999999999997e-01  -6.6600000000000006e-02   4.8200000000000000e-02   6.8799999999999994e-01   7.7820000000000000e-01   2.1764999999999999e+00   3.6599999999999999e-01   3.2710000000000000e-01   1.6370000000000001e-01
  -7.2740000000000005e-01   4.3969999999999998e-01   7.7210000000000001e-01  -1.9089999999999999e-01  -3.8100000000000002e-02   8.7700000000000000e-02   6.4370000000000005e-01   4.6689999999999998e-01   2.2635999999999998e+00   3.3710000000000001e-01   3.0790000000000001e-01   1.8140000000000001e-01
  -9.9190000000000000e-01   4.3969999999999998e-01   9.4359999999999999e-01  -1.9089999999999999e-01  -3.8100000000000002e-02   4.8200000000000000e-02   7.9900000000000004e-01   5.7809999999999995e-01   2.0893999999999999e+00   3.6599999999999999e-01   1.8279999999999999e-01   1.9460000000000000e-01
  -8.1559999999999999e-01   4.8359999999999997e-01   1.2010000000000001e+00  -2.3870000000000000e-01  -5.7099999999999998e-02   7.4499999999999997e-02   6.8799999999999994e-01   7.3380000000000001e-01   2.0893999999999999e+00   4.3350000000000000e-01   1.6360000000000000e-01   2.0790000000000000e-01
  -7.0530000000000004e-01   5.2759999999999996e-01   4.2890000000000000e-01  -1.6230000000000000e-01   1.9000000000000000e-02   1.3200000000000000e-02   7.3240000000000005e-01   6.4480000000000004e-01   1.9153000000000000e+00   4.3350000000000000e-01   3.0790000000000001e-01   1.7249999999999999e-01
  -6.6130000000000000e-01   4.8359999999999997e-01   9.4359999999999999e-01  -2.2910000000000000e-01   1.1420000000000000e-01   7.8899999999999998e-02   5.5489999999999995e-01   7.7820000000000000e-01   2.6118000000000001e+00   3.8529999999999998e-01   2.8870000000000001e-01   1.7690000000000000e-01
  -1.0360000000000000e+00   4.6170000000000000e-01   0.0000000000000000e+00  -1.0500000000000000e-01  -1.0470000000000000e-01   3.0700000000000002e-02   5.7709999999999995e-01   5.3369999999999995e-01   2.2635999999999998e+00   4.8159999999999997e-01   2.9830000000000001e-01   1.7249999999999999e-01
  -8.1559999999999999e-01   1.5390000000000001e-01   5.1470000000000005e-01  -2.4820000000000000e-01  -1.9000000000000000e-02   8.7700000000000000e-02   7.1020000000000005e-01   5.5589999999999995e-01   1.9153000000000000e+00   4.2380000000000001e-01   2.7900000000000003e-01   1.9910000000000000e-01
  -9.2579999999999996e-01   4.3969999999999998e-01   3.4310000000000002e-01  -2.8639999999999999e-01  -1.3320000000000001e-01   7.4499999999999997e-02   6.6579999999999995e-01   4.6689999999999998e-01   3.0470999999999999e+00   3.7569999999999998e-01   2.6939999999999997e-01   1.3710000000000000e-01
  -6.3919999999999999e-01   1.9789999999999999e-01   1.0294000000000001e+00  -1.9089999999999999e-01  -5.7099999999999998e-02   5.7000000000000002e-02   9.1000000000000003e-01   4.0020000000000000e-01   1.3059000000000001e+00   4.4309999999999999e-01   2.9830000000000001e-01   1.5479999999999999e-01
  -8.3760000000000001e-01   3.7369999999999998e-01   6.0050000000000003e-01  -2.0050000000000001e-01   2.8500000000000001e-02   3.5099999999999999e-02   7.3240000000000005e-01   6.4480000000000004e-01   3.0470999999999999e+00   3.7569999999999998e-01   3.1750000000000000e-01   1.9460000000000000e-01
  -8.8170000000000004e-01   5.0560000000000005e-01   3.4310000000000002e-01  -2.0050000000000001e-01  -1.1420000000000000e-01   5.2600000000000001e-02   5.3269999999999995e-01   6.4480000000000004e-01   1.6540999999999999e+00   3.3710000000000001e-01   2.4060000000000001e-01   1.9460000000000000e-01
  -8.1559999999999999e-01   4.6170000000000000e-01   8.5780000000000001e-01  -2.6729999999999998e-01   3.8100000000000002e-02   3.9500000000000000e-02   4.4390000000000002e-01   7.3380000000000001e-01   1.8283000000000000e+00   3.7569999999999998e-01   2.5019999999999998e-01   1.6810000000000000e-01
  -8.5960000000000003e-01   2.8580000000000000e-01   7.7210000000000001e-01  -2.6729999999999998e-01  -1.1420000000000000e-01   8.3299999999999999e-02   6.2150000000000005e-01   4.0020000000000000e-01   2.5247000000000002e+00   3.6599999999999999e-01   2.5979999999999998e-01   2.0790000000000000e-01
  -9.6989999999999998e-01   1.9789999999999999e-01   9.4359999999999999e-01  -2.0050000000000001e-01  -7.6100000000000001e-02   9.6500000000000002e-02   4.8830000000000001e-01   7.5600000000000001e-01   2.0893999999999999e+00   3.7569999999999998e-01   2.9830000000000001e-01   1.8140000000000001e-01
  -9.2579999999999996e-01   2.8580000000000000e-01   1.2867999999999999e+00  -1.8140000000000001e-01  -4.7600000000000003e-02   6.1400000000000003e-02   5.5489999999999995e-01   6.0040000000000004e-01   2.0893999999999999e+00   4.2380000000000001e-01   2.7900000000000003e-01   1.9460000000000000e-01
  -9.2579999999999996e-01   5.0560000000000005e-01   1.7160000000000000e-01  -2.5779999999999997e-01  -7.6100000000000001e-02   4.8200000000000000e-02   8.6560000000000004e-01   4.6689999999999998e-01   1.9153000000000000e+00   3.3710000000000001e-01   2.3089999999999999e-01   1.9020000000000001e-01
  -9.4779999999999998e-01   2.6379999999999998e-01   1.2010000000000001e+00  -2.3870000000000000e-01  -2.8500000000000001e-02   5.2600000000000001e-02   4.4390000000000002e-01   6.2260000000000004e-01   2.6989000000000001e+00   3.2750000000000001e-01   3.1750000000000000e-01   2.3000000000000001e-01
  -8.8170000000000004e-01   4.6170000000000000e-01   7.7210000000000001e-01  -1.2410000000000000e-01  -2.8500000000000001e-02   1.3200000000000000e-02   6.6579999999999995e-01   7.3380000000000001e-01   2.8730000000000002e+00   3.7569999999999998e-01   2.9830000000000001e-01   2.0349999999999999e-01
  -8.8170000000000004e-01   3.7369999999999998e-01   6.0050000000000003e-01  -1.6230000000000000e-01   8.5599999999999996e-02  -8.8000000000000005e-03   8.4340000000000004e-01   5.1139999999999997e-01   1.9153000000000000e+00   3.2750000000000001e-01   2.5019999999999998e-01   1.6810000000000000e-01
  -7.7149999999999996e-01   3.2979999999999998e-01   1.2867999999999999e+00  -2.5779999999999997e-01  -1.0470000000000000e-01   1.7500000000000002e-02   7.7680000000000005e-01   5.7809999999999995e-01   2.3506000000000000e+00   3.9489999999999997e-01   2.6939999999999997e-01   2.0349999999999999e-01
  -9.0369999999999995e-01   4.3969999999999998e-01   3.4310000000000002e-01  -2.0050000000000001e-01  -1.9000000000000000e-02   8.3299999999999999e-02   8.8780000000000003e-01   4.8920000000000002e-01   2.3506000000000000e+00   4.0460000000000002e-01   2.7900000000000003e-01   1.9460000000000000e-01
  -6.3919999999999999e-01   4.1770000000000002e-01   1.2867999999999999e+00  -2.2910000000000000e-01  -1.1420000000000000e-01   1.0090000000000000e-01   6.8799999999999994e-01   4.6689999999999998e-01   2.6989000000000001e+00   3.9489999999999997e-01   1.6360000000000000e-01   1.8140000000000001e-01
  -9.2579999999999996e-01   5.0560000000000005e-01   7.7210000000000001e-01  -2.0999999999999999e-01  -6.6600000000000006e-02   7.0199999999999999e-02   6.4370000000000005e-01   4.6689999999999998e-01   3.0470999999999999e+00   4.7199999999999998e-01   2.5019999999999998e-01   1.5920000000000001e-01
  -5.7310000000000005e-01   4.3969999999999998e-01   5.1470000000000005e-01  -1.5279999999999999e-01   5.7099999999999998e-02   7.4499999999999997e-02   7.1020000000000005e-01   7.3380000000000001e-01   2.5247000000000002e+00   4.3350000000000000e-01   2.3089999999999999e-01   1.9460000000000000e-01
  -8.5960000000000003e-01   3.7369999999999998e-01  -3.4310000000000002e-01  -3.1509999999999999e-01  -9.4999999999999998e-03  -5.7000000000000002e-02   8.6560000000000004e-01   7.1150000000000002e-01   2.3506000000000000e+00   4.9130000000000001e-01   2.7900000000000003e-01   2.1679999999999999e-01
  -7.7149999999999996e-01   2.1980000000000000e-01   2.0588000000000002e+00  -8.5900000000000004e-02  -2.8500000000000001e-02   1.0960000000000000e-01   7.3240000000000005e-01   6.2260000000000004e-01   2.2635999999999998e+00   4.2380000000000001e-01   2.3089999999999999e-01   1.5920000000000001e-01
  -9.0369999999999995e-01   4.3969999999999998e-01   6.0050000000000003e-01  -2.6729999999999998e-01  -5.7099999999999998e-02   7.8899999999999998e-02   5.1049999999999995e-01   5.5589999999999995e-01   2.2635999999999998e+00   3.6599999999999999e-01   2.4060000000000001e-01   2.1229999999999999e-01
  -8.1559999999999999e-01   1.7590000000000000e-01   6.8630000000000002e-01  -3.0549999999999999e-01  -8.5599999999999996e-02   3.9500000000000000e-02   7.1020000000000005e-01   6.0040000000000004e-01   1.3059000000000001e+00   3.3710000000000001e-01   2.0210000000000000e-01   1.9020000000000001e-01
  -8.5960000000000003e-01   2.6379999999999998e-01   3.4310000000000002e-01  -2.0050000000000001e-01  -2.8500000000000001e-02  -1.3200000000000000e-02   7.5460000000000005e-01   5.7809999999999995e-01   1.9153000000000000e+00   3.9489999999999997e-01   2.3089999999999999e-01   1.5920000000000001e-01
  -6.6130000000000000e-01   1.9789999999999999e-01  -8.5800000000000001e-02  -8.5900000000000004e-02  -1.2370000000000000e-01   8.3299999999999999e-02   6.4370000000000005e-01   4.8920000000000002e-01   2.0024000000000002e+00   3.5639999999999999e-01   3.3679999999999999e-01   1.9460000000000000e-01
  -9.2579999999999996e-01   3.5170000000000001e-01   8.5780000000000001e-01  -2.5779999999999997e-01  -7.6100000000000001e-02   1.7500000000000002e-02   7.5460000000000005e-01   7.1150000000000002e-01   2.1764999999999999e+00   3.8529999999999998e-01   2.8870000000000001e-01   1.2830000000000000e-01
  -9.4779999999999998e-01   4.3999999999999997e-02   1.0294000000000001e+00  -1.8140000000000001e-01  -1.3320000000000001e-01  -1.3200000000000000e-02   7.1020000000000005e-01   8.0049999999999999e-01   2.9600000000000000e+00   3.3710000000000001e-01   1.9239999999999999e-01   1.7690000000000000e-01
  -9.0369999999999995e-01   5.2759999999999996e-01   6.8630000000000002e-01  -2.2910000000000000e-01  -1.9000000000000000e-02   7.4499999999999997e-02   6.6579999999999995e-01   7.1150000000000002e-01   2.1764999999999999e+00   3.6599999999999999e-01   2.5019999999999998e-01   1.8579999999999999e-01
  -8.5960000000000003e-01   5.7160000000000000e-01   9.4359999999999999e-01  -2.2910000000000000e-01  -4.7600000000000003e-02   7.4499999999999997e-02   8.4340000000000004e-01   6.4480000000000004e-01   2.3506000000000000e+00   4.0460000000000002e-01   3.3679999999999999e-01   1.4160000000000000e-01
  -1.0801000000000001e+00   4.1770000000000002e-01   1.2867999999999999e+00  -2.7689999999999998e-01  -9.5200000000000007e-02   6.1400000000000003e-02   6.8799999999999994e-01   6.6710000000000003e-01   2.0893999999999999e+00   3.9489999999999997e-01   3.0790000000000001e-01   1.7690000000000000e-01
  -7.4939999999999996e-01   4.3969999999999998e-01   1.2010000000000001e+00  -2.2910000000000000e-01   9.4999999999999998e-03   3.0700000000000002e-02   7.1020000000000005e-01   7.5600000000000001e-01   2.2635999999999998e+00   4.0460000000000002e-01   2.8870000000000001e-01   1.6370000000000001e-01
  -9.6989999999999998e-01   4.1770000000000002e-01   1.1152000000000000e+00  -2.0999999999999999e-01  -4.7600000000000003e-02   8.7700000000000000e-02   8.2120000000000004e-01   6.6710000000000003e-01   1.3930000000000000e+00   4.4309999999999999e-01   2.4060000000000001e-01   2.2559999999999999e-01
  -9.6989999999999998e-01   4.8359999999999997e-01   6.8630000000000002e-01  -2.4820000000000000e-01  -1.1420000000000000e-01   6.1400000000000003e-02   7.1020000000000005e-01   5.1139999999999997e-01   1.4800000000000000e+00   3.9489999999999997e-01   2.1170000000000000e-01   1.7690000000000000e-01
  -8.1559999999999999e-01   5.7160000000000000e-01   6.8630000000000002e-01  -1.0500000000000000e-01  -5.7099999999999998e-02   4.3900000000000002e-02   7.7680000000000005e-01   4.0020000000000000e-01   2.0893999999999999e+00   3.5639999999999999e-01   2.6939999999999997e-01   1.7249999999999999e-01
  -9.6989999999999998e-01   2.6379999999999998e-01   1.0294000000000001e+00  -1.9089999999999999e-01  -6.6600000000000006e-02   7.0199999999999999e-02   5.9930000000000005e-01   5.7809999999999995e-01   1.8283000000000000e+00   3.9489999999999997e-01   2.5019999999999998e-01   2.0790000000000000e-01
  -8.5960000000000003e-01   4.1770000000000002e-01   6.0050000000000003e-01  -2.1959999999999999e-01  -8.5599999999999996e-02   4.8200000000000000e-02   7.3240000000000005e-01   2.6679999999999998e-01   2.1764999999999999e+00   4.1420000000000001e-01   2.5019999999999998e-01   1.7690000000000000e-01
  -1.1902999999999999e+00   2.4179999999999999e-01   2.5740000000000002e-01  -2.3870000000000000e-01  -1.0470000000000000e-01   9.2100000000000001e-02   6.2150000000000005e-01   4.4469999999999998e-01   2.4377000000000000e+00   4.5269999999999999e-01   2.1170000000000000e-01   2.0790000000000000e-01
  -9.0369999999999995e-01   3.7369999999999998e-01   8.5800000000000001e-02  -2.2910000000000000e-01  -1.7130000000000001e-01   6.5799999999999997e-02   6.6579999999999995e-01   5.5589999999999995e-01   1.7412000000000001e+00   5.1049999999999995e-01   2.3089999999999999e-01   2.0349999999999999e-01
  -9.0369999999999995e-01   6.5949999999999998e-01   1.8015000000000001e+00  -2.0050000000000001e-01  -7.6100000000000001e-02   6.5799999999999997e-02   7.9900000000000004e-01   6.4480000000000004e-01   1.3059000000000001e+00   3.8529999999999998e-01   2.0210000000000000e-01   1.5479999999999999e-01
  -7.0530000000000004e-01   4.3969999999999998e-01   6.8630000000000002e-01  -2.3870000000000000e-01  -9.5200000000000007e-02   7.4499999999999997e-02   6.2150000000000005e-01   8.6719999999999997e-01   2.0893999999999999e+00   3.8529999999999998e-01   1.7319999999999999e-01   1.9910000000000000e-01
  -1.0139000000000000e+00   3.7369999999999998e-01   1.0294000000000001e+00  -2.1959999999999999e-01  -3.8100000000000002e-02   8.7700000000000000e-02   6.4370000000000005e-01   6.0040000000000004e-01   1.7412000000000001e+00   3.3710000000000001e-01   2.6939999999999997e-01   1.7249999999999999e-01
  -6.3919999999999999e-01   2.6379999999999998e-01   4.2890000000000000e-01  -2.0050000000000001e-01  -4.7600000000000003e-02   6.1400000000000003e-02   6.2150000000000005e-01   7.5600000000000001e-01   2.2635999999999998e+00   4.5269999999999999e-01   3.0790000000000001e-01   1.9910000000000000e-01
  -9.6989999999999998e-01   3.2979999999999998e-01   6.8630000000000002e-01  -2.3870000000000000e-01  -9.4999999999999998e-03   7.0199999999999999e-02   5.5489999999999995e-01   4.8920000000000002e-01   1.6540999999999999e+00   3.9489999999999997e-01   3.3679999999999999e-01   1.6810000000000000e-01
  -6.8330000000000002e-01   3.9570000000000000e-01   6.0050000000000003e-01  -2.4820000000000000e-01   5.7099999999999998e-02   2.1899999999999999e-02   5.5489999999999995e-01   4.0020000000000000e-01   1.7412000000000001e+00   3.7569999999999998e-01   2.7900000000000003e-01   1.3710000000000000e-01
  -9.4779999999999998e-01   5.0560000000000005e-01   3.4310000000000002e-01  -2.0999999999999999e-01   1.9000000000000000e-02   3.9500000000000000e-02   8.2120000000000004e-01   5.5589999999999995e-01   3.2212000000000001e+00   4.2380000000000001e-01   2.8870000000000001e-01   1.9460000000000000e-01
  -9.4779999999999998e-01   6.5949999999999998e-01   7.7210000000000001e-01  -1.4319999999999999e-01   1.9000000000000000e-02   6.5799999999999997e-02   5.9930000000000005e-01   4.4469999999999998e-01   2.3506000000000000e+00   4.3350000000000000e-01   2.7900000000000003e-01   1.5479999999999999e-01
  -9.4779999999999998e-01   3.5170000000000001e-01   4.2890000000000000e-01  -3.0549999999999999e-01  -2.8500000000000001e-02   7.0199999999999999e-02   7.3240000000000005e-01   6.2260000000000004e-01   1.5670999999999999e+00   4.1420000000000001e-01   3.3679999999999999e-01   1.8579999999999999e-01
  -9.0369999999999995e-01   4.1770000000000002e-01   1.7160000000000000e-01  -2.9599999999999999e-01  -8.5599999999999996e-02   2.6300000000000000e-02   7.5460000000000005e-01   6.0040000000000004e-01   2.0893999999999999e+00   3.5639999999999999e-01   2.5979999999999998e-01   1.5920000000000001e-01
  -9.0369999999999995e-01   3.5170000000000001e-01   9.4359999999999999e-01  -1.5279999999999999e-01  -9.4999999999999998e-03   8.3299999999999999e-02   8.4340000000000004e-01   5.5589999999999995e-01   3.2212000000000001e+00   4.3350000000000000e-01   3.7530000000000002e-01   1.7690000000000000e-01
  -7.9349999999999998e-01   3.9570000000000000e-01   1.2010000000000001e+00  -2.3870000000000000e-01  -1.1420000000000000e-01   4.8200000000000000e-02   7.1020000000000005e-01   5.7809999999999995e-01   1.9153000000000000e+00   3.6599999999999999e-01   1.9239999999999999e-01   1.9910000000000000e-01
  -1.1462000000000001e+00   2.8580000000000000e-01   4.2890000000000000e-01  -1.7190000000000000e-01  -6.6600000000000006e-02   9.2100000000000001e-02   7.3240000000000005e-01   6.2260000000000004e-01   1.8283000000000000e+00   3.8529999999999998e-01   3.2710000000000000e-01   1.7249999999999999e-01
  -8.8170000000000004e-01   5.9360000000000002e-01   9.4359999999999999e-01  -2.3870000000000000e-01  -5.7099999999999998e-02   7.4499999999999997e-02   6.4370000000000005e-01   6.4480000000000004e-01   1.6540999999999999e+00   3.9489999999999997e-01   2.5019999999999998e-01   1.9910000000000000e-01
  -9.9190000000000000e-01   4.6170000000000000e-01   1.2867999999999999e+00  -1.2410000000000000e-01  -1.3320000000000001e-01   8.3299999999999999e-02   5.9930000000000005e-01   5.7809999999999995e-01   2.3506000000000000e+00   3.8529999999999998e-01   2.7900000000000003e-01   1.7690000000000000e-01
  -8.5960000000000003e-01   3.2979999999999998e-01   1.4582999999999999e+00  -2.1959999999999999e-01  -3.8100000000000002e-02   8.7700000000000000e-02   6.4370000000000005e-01   5.3369999999999995e-01   2.8730000000000002e+00   3.3710000000000001e-01   2.6939999999999997e-01   1.4599999999999999e-01
  -7.0530000000000004e-01   4.1770000000000002e-01   8.5780000000000001e-01  -2.0999999999999999e-01   0.0000000000000000e+00  -4.4000000000000003e-03   5.5489999999999995e-01   4.8920000000000002e-01   2.3506000000000000e+00   4.0460000000000002e-01   2.3089999999999999e-01   1.3270000000000001e-01
  -9.4779999999999998e-01   5.0560000000000005e-01   1.1152000000000000e+00  -1.4319999999999999e-01  -7.6100000000000001e-02   5.2600000000000001e-02   6.6579999999999995e-01   6.2260000000000004e-01   2.5247000000000002e+00   4.0460000000000002e-01   2.9830000000000001e-01   1.9910000000000000e-01
  -9.9190000000000000e-01   4.1770000000000002e-01   6.0050000000000003e-01  -1.9089999999999999e-01  -1.0470000000000000e-01   4.3900000000000002e-02   6.6579999999999995e-01   4.8920000000000002e-01   2.0893999999999999e+00   3.7569999999999998e-01   2.0210000000000000e-01   1.6810000000000000e-01
  -9.6989999999999998e-01   2.8580000000000000e-01   3.4310000000000002e-01  -9.5500000000000002e-02  -7.6100000000000001e-02   4.8200000000000000e-02   7.7680000000000005e-01   5.5589999999999995e-01   3.1341999999999999e+00   3.5639999999999999e-01   2.0210000000000000e-01   2.1679999999999999e-01
  -8.1559999999999999e-01   3.2979999999999998e-01   9.4359999999999999e-01  -1.5279999999999999e-01  -1.1420000000000000e-01   4.8200000000000000e-02   7.7680000000000005e-01   5.1139999999999997e-01   2.9600000000000000e+00   4.0460000000000002e-01   3.2710000000000000e-01   1.8579999999999999e-01
  -8.1559999999999999e-01   2.4179999999999999e-01   6.8630000000000002e-01  -2.1959999999999999e-01  -1.3320000000000001e-01   3.5099999999999999e-02   7.1020000000000005e-01   5.1139999999999997e-01   2.0893999999999999e+00   4.3350000000000000e-01   2.5979999999999998e-01   1.9910000000000000e-01
  -9.0369999999999995e-01   3.0780000000000002e-01   9.4359999999999999e-01  -2.5779999999999997e-01  -7.6100000000000001e-02   5.7000000000000002e-02   5.5489999999999995e-01   6.0040000000000004e-01   2.1764999999999999e+00   3.4680000000000000e-01   3.2710000000000000e-01   1.7249999999999999e-01
  -8.5960000000000003e-01   3.9570000000000000e-01   3.4310000000000002e-01  -2.0050000000000001e-01  -1.3320000000000001e-01   1.0520000000000000e-01   5.7709999999999995e-01   4.8920000000000002e-01   2.6118000000000001e+00   4.2380000000000001e-01   1.5400000000000000e-01   2.0790000000000000e-01
  -9.0369999999999995e-01   3.5170000000000001e-01   5.1470000000000005e-01  -2.1959999999999999e-01  -8.5599999999999996e-02  -1.7500000000000002e-02   5.1049999999999995e-01   8.0049999999999999e-01   2.1764999999999999e+00   4.6239999999999998e-01   1.9239999999999999e-01   1.9020000000000001e-01
  -9.4779999999999998e-01   5.2759999999999996e-01   7.7210000000000001e-01  -1.8140000000000001e-01  -1.9000000000000000e-02   8.3299999999999999e-02   7.3240000000000005e-01   5.5589999999999995e-01   1.6540999999999999e+00   4.5269999999999999e-01   2.3089999999999999e-01   1.8579999999999999e-01
  -9.2579999999999996e-01   3.9570000000000000e-01   1.0294000000000001e+00  -2.0999999999999999e-01  -1.9000000000000000e-02   7.8899999999999998e-02   5.9930000000000005e-01   6.2260000000000004e-01   2.2635999999999998e+00   4.5269999999999999e-01   3.3679999999999999e-01   1.7690000000000000e-01
  -8.1559999999999999e-01   2.4179999999999999e-01   1.2867999999999999e+00  -1.6230000000000000e-01   9.4999999999999998e-03   8.8000000000000005e-03   7.3240000000000005e-01   5.7809999999999995e-01   2.0893999999999999e+00   4.9130000000000001e-01   3.8490000000000002e-01   1.8140000000000001e-01
  -8.8170000000000004e-01   2.8580000000000000e-01   1.2010000000000001e+00  -2.6729999999999998e-01  -7.6100000000000001e-02   6.5799999999999997e-02   5.9930000000000005e-01   4.8920000000000002e-01   2.7858999999999998e+00   4.1420000000000001e-01   2.6939999999999997e-01   2.2559999999999999e-01
  -1.0580000000000001e+00   3.5170000000000001e-01   1.5441000000000000e+00  -2.0999999999999999e-01   0.0000000000000000e+00   4.8200000000000000e-02   8.4340000000000004e-01   4.6689999999999998e-01   2.6989000000000001e+00   4.1420000000000001e-01   2.6939999999999997e-01   1.9020000000000001e-01
  -9.2579999999999996e-01   2.6379999999999998e-01   1.1152000000000000e+00  -6.6799999999999998e-02   5.7099999999999998e-02   8.8000000000000005e-03   5.3269999999999995e-01   6.2260000000000004e-01   1.7412000000000001e+00   4.7199999999999998e-01   3.7530000000000002e-01   1.5920000000000001e-01
  -7.9349999999999998e-01   2.4179999999999999e-01   4.2890000000000000e-01  -1.8140000000000001e-01  -5.7099999999999998e-02   5.7000000000000002e-02   4.8830000000000001e-01   6.2260000000000004e-01   1.7412000000000001e+00   3.3710000000000001e-01   2.5979999999999998e-01   1.7690000000000000e-01
  -8.3760000000000001e-01   4.6170000000000000e-01   1.2867999999999999e+00  -2.1959999999999999e-01  -1.4269999999999999e-01   4.8200000000000000e-02   7.5460000000000005e-01   5.5589999999999995e-01   2.6118000000000001e+00   5.1049999999999995e-01   3.2710000000000000e-01   1.9020000000000001e-01
  -8.8170000000000004e-01   2.4179999999999999e-01   1.0294000000000001e+00  -3.7240000000000001e-01  -1.4269999999999999e-01   3.0700000000000002e-02   6.6579999999999995e-01   3.5580000000000001e-01   1.8283000000000000e+00   3.9489999999999997e-01   2.5019999999999998e-01   1.9020000000000001e-01
  -8.3760000000000001e-01   2.1999999999999999e-02   6.0050000000000003e-01  -2.0050000000000001e-01   0.0000000000000000e+00   6.5799999999999997e-02   4.8830000000000001e-01   5.1139999999999997e-01   1.3059000000000001e+00   3.4680000000000000e-01   3.0790000000000001e-01   2.1229999999999999e-01
  -7.7149999999999996e-01   4.6170000000000000e-01   3.4310000000000002e-01  -1.2410000000000000e-01  -1.0470000000000000e-01   3.5099999999999999e-02   5.9930000000000005e-01   6.4480000000000004e-01   1.9153000000000000e+00   4.2380000000000001e-01   2.9830000000000001e-01   1.9910000000000000e-01
  -8.1559999999999999e-01   2.4179999999999999e-01   5.1470000000000005e-01  -2.9599999999999999e-01   1.9000000000000000e-02   5.7000000000000002e-02   8.2120000000000004e-01   6.8930000000000002e-01   2.7858999999999998e+00   3.9489999999999997e-01   2.3089999999999999e-01   1.8579999999999999e-01
  -8.5960000000000003e-01   3.2979999999999998e-01   6.8630000000000002e-01  -1.4319999999999999e-01   0.0000000000000000e+00   5.2600000000000001e-02   7.5460000000000005e-01   4.6689999999999998e-01   2.7858999999999998e+00   3.2750000000000001e-01   3.3679999999999999e-01   1.6370000000000001e-01
  -9.4779999999999998e-01   3.5170000000000001e-01   3.4310000000000002e-01  -1.7190000000000000e-01  -9.5200000000000007e-02   7.8899999999999998e-02   5.7709999999999995e-01   6.8930000000000002e-01   2.0893999999999999e+00   4.2380000000000001e-01   2.3089999999999999e-01   1.7690000000000000e-01
  -9.9190000000000000e-01   3.5170000000000001e-01   1.0294000000000001e+00  -2.4820000000000000e-01  -6.6600000000000006e-02   9.6500000000000002e-02   7.3240000000000005e-01   7.7820000000000000e-01   1.5670999999999999e+00   4.3350000000000000e-01   3.1750000000000000e-01   2.0349999999999999e-01
  -9.4779999999999998e-01   5.4959999999999998e-01  -2.5740000000000002e-01  -2.0999999999999999e-01  -9.4999999999999998e-03   1.3200000000000000e-02   3.9950000000000002e-01   5.1139999999999997e-01   3.1341999999999999e+00   3.8529999999999998e-01   2.6939999999999997e-01   1.6370000000000001e-01
  -1.1021000000000001e+00   2.8580000000000000e-01   6.8630000000000002e-01  -2.2910000000000000e-01  -1.9000000000000000e-02   4.4000000000000003e-03   6.4370000000000005e-01   6.0040000000000004e-01   1.4800000000000000e+00   4.4309999999999999e-01   2.0210000000000000e-01   1.4599999999999999e-01
  -7.4939999999999996e-01   3.2979999999999998e-01   6.0050000000000003e-01  -2.2910000000000000e-01   0.0000000000000000e+00   3.5099999999999999e-02   5.9930000000000005e-01   6.4480000000000004e-01   1.8283000000000000e+00   4.6239999999999998e-01   2.2130000000000000e-01   1.8140000000000001e-01
  -9.9190000000000000e-01   4.3969999999999998e-01   1.2867999999999999e+00  -2.5779999999999997e-01  -4.7600000000000003e-02   9.6500000000000002e-02   5.7709999999999995e-01   4.4469999999999998e-01   2.1764999999999999e+00   2.5050000000000000e-01   2.5979999999999998e-01   1.9020000000000001e-01
  -8.3760000000000001e-01   2.4179999999999999e-01   4.2890000000000000e-01  -1.2410000000000000e-01  -1.2370000000000000e-01   4.4000000000000003e-03   5.1049999999999995e-01   6.6710000000000003e-01   2.2635999999999998e+00   3.3710000000000001e-01   2.4060000000000001e-01   1.5479999999999999e-01
  -9.2579999999999996e-01   6.6000000000000003e-02   1.1152000000000000e+00  -1.7190000000000000e-01  -1.9000000000000000e-02   2.6300000000000000e-02   7.1020000000000005e-01   5.5589999999999995e-01   2.0893999999999999e+00   3.9489999999999997e-01   2.7900000000000003e-01   2.0790000000000000e-01
  -8.1559999999999999e-01   3.2979999999999998e-01   7.7210000000000001e-01  -2.7689999999999998e-01  -1.1420000000000000e-01   7.8899999999999998e-02   7.3240000000000005e-01   4.6689999999999998e-01   1.9153000000000000e+00   4.2380000000000001e-01   2.7900000000000003e-01   1.8140000000000001e-01
  -8.3760000000000001e-01   2.8580000000000000e-01   1.0294000000000001e+00  -1.3370000000000001e-01  -6.6600000000000006e-02   7.4499999999999997e-02   6.6579999999999995e-01   6.4480000000000004e-01   2.5247000000000002e+00   4.1420000000000001e-01   2.1170000000000000e-01   1.6810000000000000e-01
  -9.0369999999999995e-01   4.1770000000000002e-01   7.7210000000000001e-01  -2.5779999999999997e-01  -2.8500000000000001e-02   6.1400000000000003e-02   7.1020000000000005e-01   6.4480000000000004e-01   2.0893999999999999e+00   3.9489999999999997e-01   2.0210000000000000e-01   1.8579999999999999e-01
  -9.2579999999999996e-01   4.8359999999999997e-01   7.7210000000000001e-01  -2.1959999999999999e-01  -8.5599999999999996e-02   1.0520000000000000e-01   6.6579999999999995e-01   6.8930000000000002e-01   1.6540999999999999e+00   3.2750000000000001e-01   2.8870000000000001e-01   2.2559999999999999e-01
  -7.4939999999999996e-01   3.9570000000000000e-01   8.5780000000000001e-01  -1.6230000000000000e-01   2.8500000000000001e-02   7.4499999999999997e-02   7.9900000000000004e-01   5.3369999999999995e-01   1.9153000000000000e+00   4.0460000000000002e-01   3.6559999999999998e-01   1.8140000000000001e-01
  -9.9190000000000000e-01   3.7369999999999998e-01   6.0050000000000003e-01  -2.9599999999999999e-01  -6.6600000000000006e-02   8.8000000000000005e-03   6.6579999999999995e-01   6.6710000000000003e-01   2.4377000000000000e+00   3.7569999999999998e-01   2.6939999999999997e-01   1.7690000000000000e-01
  -8.5960000000000003e-01   5.0560000000000005e-01  -8.5800000000000001e-02  -1.3370000000000001e-01  -8.5599999999999996e-02   6.1400000000000003e-02   6.6579999999999995e-01   7.3380000000000001e-01   1.5670999999999999e+00   4.3350000000000000e-01   2.3089999999999999e-01   1.5040000000000001e-01
  -9.6989999999999998e-01   4.1770000000000002e-01   5.1470000000000005e-01  -2.9599999999999999e-01  -5.7099999999999998e-02   9.2100000000000001e-02   3.9950000000000002e-01   5.3369999999999995e-01   2.1764999999999999e+00   2.6010000000000000e-01   2.1170000000000000e-01   2.1229999999999999e-01
  -8.8170000000000004e-01   3.5170000000000001e-01   1.7160000000000000e-01  -2.8639999999999999e-01   2.8500000000000001e-02   7.4499999999999997e-02   4.4390000000000002e-01   5.7809999999999995e-01   1.3059000000000001e+00   4.4309999999999999e-01   2.8870000000000001e-01   1.6810000000000000e-01
  -9.9190000000000000e-01   3.7369999999999998e-01   6.0050000000000003e-01  -1.0500000000000000e-01   1.9000000000000000e-02   1.0520000000000000e-01   7.3240000000000005e-01   6.2260000000000004e-01   1.7412000000000001e+00   3.7569999999999998e-01   2.5019999999999998e-01   1.7690000000000000e-01
  -9.0369999999999995e-01   4.1770000000000002e-01   1.7160000000000000e-01  -2.2910000000000000e-01  -5.7099999999999998e-02   5.2600000000000001e-02   6.4370000000000005e-01   5.5589999999999995e-01   1.9153000000000000e+00   2.6970000000000000e-01   2.4060000000000001e-01   1.7249999999999999e-01
  -9.6989999999999998e-01   2.6379999999999998e-01   1.7160000000000000e-01  -1.8140000000000001e-01   0.0000000000000000e+00   7.4499999999999997e-02   6.6579999999999995e-01   6.2260000000000004e-01   2.2635999999999998e+00   3.9489999999999997e-01   2.4060000000000001e-01   2.2120000000000001e-01
  -9.0369999999999995e-01   2.8580000000000000e-01   1.0294000000000001e+00  -1.5279999999999999e-01  -6.6600000000000006e-02   1.0960000000000000e-01   5.7709999999999995e-01   5.5589999999999995e-01   1.4800000000000000e+00   4.3350000000000000e-01   2.4060000000000001e-01   1.7690000000000000e-01
  -9.9190000000000000e-01   3.0780000000000002e-01   6.0050000000000003e-01  -1.9089999999999999e-01  -6.6600000000000006e-02   7.0199999999999999e-02   6.2150000000000005e-01   5.5589999999999995e-01   2.7858999999999998e+00   3.5639999999999999e-01   2.5979999999999998e-01   1.7690000000000000e-01
  -8.1559999999999999e-01   2.8580000000000000e-01   8.5780000000000001e-01  -1.4319999999999999e-01   1.9000000000000000e-02  -1.7500000000000002e-02   7.1020000000000005e-01   4.6689999999999998e-01   1.5670999999999999e+00   4.3350000000000000e-01   3.0790000000000001e-01   1.7690000000000000e-01
  -1.0139000000000000e+00   2.4179999999999999e-01  -8.5800000000000001e-02  -2.3870000000000000e-01   1.9000000000000000e-02   0.0000000000000000e+00   7.1020000000000005e-01   6.4480000000000004e-01   2.7858999999999998e+00   3.6599999999999999e-01   2.8870000000000001e-01   2.2559999999999999e-01
  -9.6989999999999998e-01  -2.1999999999999999e-02   6.8630000000000002e-01  -2.5779999999999997e-01   9.4999999999999998e-03   3.9500000000000000e-02   7.7680000000000005e-01   5.7809999999999995e-01   1.2188000000000001e+00   4.5269999999999999e-01   2.6939999999999997e-01   1.8140000000000001e-01
  -8.8170000000000004e-01   5.0560000000000005e-01   3.4310000000000002e-01  -2.0999999999999999e-01  -1.0470000000000000e-01   5.2600000000000001e-02   4.8830000000000001e-01   5.3369999999999995e-01   2.5247000000000002e+00   4.1420000000000001e-01   2.4060000000000001e-01   2.1679999999999999e-01
  -8.5960000000000003e-01   1.3189999999999999e-01   6.0050000000000003e-01  -2.8639999999999999e-01  -1.4269999999999999e-01   5.2600000000000001e-02   7.1020000000000005e-01   4.0020000000000000e-01   2.0024000000000002e+00   3.2750000000000001e-01   2.6939999999999997e-01   1.4599999999999999e-01
  -7.0530000000000004e-01   4.3969999999999998e-01   4.2890000000000000e-01  -1.1459999999999999e-01  -7.6100000000000001e-02   6.1400000000000003e-02   8.4340000000000004e-01   6.6710000000000003e-01   1.9153000000000000e+00   2.8899999999999998e-01   2.4060000000000001e-01   1.7249999999999999e-01
  -8.5960000000000003e-01   3.5170000000000001e-01   4.2890000000000000e-01  -2.3870000000000000e-01  -1.0470000000000000e-01   9.2100000000000001e-02   7.7680000000000005e-01   4.6689999999999998e-01   1.7412000000000001e+00   4.5269999999999999e-01   2.6939999999999997e-01   1.4160000000000000e-01
  -8.5960000000000003e-01   3.5170000000000001e-01   1.7160000000000000e-01  -2.0999999999999999e-01   1.9000000000000000e-02   7.0199999999999999e-02   6.4370000000000005e-01   5.1139999999999997e-01   2.7858999999999998e+00   3.1790000000000002e-01   2.3089999999999999e-01   1.9020000000000001e-01
  -8.5960000000000003e-01   5.0560000000000005e-01   1.4582999999999999e+00  -2.7689999999999998e-01   0.0000000000000000e+00   3.9500000000000000e-02   6.6579999999999995e-01   4.6689999999999998e-01   2.3506000000000000e+00   3.8529999999999998e-01   2.0210000000000000e-01   2.2559999999999999e-01
  -7.0530000000000004e-01   3.7369999999999998e-01   4.2890000000000000e-01  -3.1509999999999999e-01  -1.9000000000000000e-02   6.5799999999999997e-02   7.7680000000000005e-01   6.4480000000000004e-01   1.8283000000000000e+00   4.5269999999999999e-01   2.3089999999999999e-01   1.8579999999999999e-01
  -8.8170000000000004e-01   3.5170000000000001e-01   8.5800000000000001e-02  -1.8140000000000001e-01   2.8500000000000001e-02   5.2600000000000001e-02   7.7680000000000005e-01   3.5580000000000001e-01   2.2635999999999998e+00   3.7569999999999998e-01   2.5019999999999998e-01   1.7249999999999999e-01
  -7.9349999999999998e-01   2.8580000000000000e-01   5.1470000000000005e-01  -2.0050000000000001e-01  -9.4999999999999998e-03   6.1400000000000003e-02   7.5460000000000005e-01   4.0020000000000000e-01   2.2635999999999998e+00   4.1420000000000001e-01   2.8870000000000001e-01   2.0349999999999999e-01
  -1.0139000000000000e+00   5.4959999999999998e-01  -1.7160000000000000e-01  -2.0050000000000001e-01  -1.0470000000000000e-01   5.7000000000000002e-02   8.4340000000000004e-01   6.2260000000000004e-01   2.9600000000000000e+00   4.0460000000000002e-01   2.0210000000000000e-01   1.9020000000000001e-01
  -7.2740000000000005e-01   1.3189999999999999e-01   1.0294000000000001e+00  -1.7190000000000000e-01  -8.5599999999999996e-02  -8.8000000000000005e-03   7.3240000000000005e-01   6.2260000000000004e-01   2.1764999999999999e+00   3.9489999999999997e-01   3.0790000000000001e-01   2.0790000000000000e-01
  -8.1559999999999999e-01   2.8580000000000000e-01  -1.7160000000000000e-01  -1.8140000000000001e-01  -1.0470000000000000e-01   9.2100000000000001e-02   5.1049999999999995e-01   4.8920000000000002e-01   1.8283000000000000e+00   2.9859999999999998e-01   2.7900000000000003e-01   2.0790000000000000e-01
  -9.2579999999999996e-01   2.4179999999999999e-01   1.2867999999999999e+00  -9.5500000000000002e-02  -2.8500000000000001e-02   3.5099999999999999e-02   7.3240000000000005e-01   6.6710000000000003e-01   1.8283000000000000e+00   4.6239999999999998e-01   3.1750000000000000e-01   1.8140000000000001e-01
  -8.5960000000000003e-01   3.2979999999999998e-01   1.2010000000000001e+00  -1.1459999999999999e-01  -9.4999999999999998e-03   7.4499999999999997e-02   6.4370000000000005e-01   6.2260000000000004e-01   2.0893999999999999e+00   3.9489999999999997e-01   3.3679999999999999e-01   1.5920000000000001e-01
  -8.3760000000000001e-01   2.6379999999999998e-01   6.0050000000000003e-01  -1.6230000000000000e-01  -3.8100000000000002e-02   9.6500000000000002e-02   7.3240000000000005e-01   4.8920000000000002e-01   2.5247000000000002e+00   3.4680000000000000e-01   2.9830000000000001e-01   1.9460000000000000e-01
  -1.0360000000000000e+00   2.6379999999999998e-01   9.4359999999999999e-01  -1.9089999999999999e-01  -1.4269999999999999e-01   1.0090000000000000e-01   6.2150000000000005e-01   5.5589999999999995e-01   2.3506000000000000e+00   3.4680000000000000e-01   2.3089999999999999e-01   1.6370000000000001e-01
  -7.4939999999999996e-01   3.2979999999999998e-01  -3.4310000000000002e-01  -1.9089999999999999e-01  -9.5200000000000007e-02   4.8200000000000000e-02   5.7709999999999995e-01   7.5600000000000001e-01   2.3506000000000000e+00   3.3710000000000001e-01   3.0790000000000001e-01   1.6370000000000001e-01
  -8.8170000000000004e-01   4.1770000000000002e-01   8.5800000000000001e-02  -1.8140000000000001e-01   4.7600000000000003e-02   5.2600000000000001e-02   7.3240000000000005e-01   6.4480000000000004e-01   2.2635999999999998e+00   4.6239999999999998e-01   2.4060000000000001e-01   1.8579999999999999e-01
  -8.1559999999999999e-01   5.7160000000000000e-01   7.7210000000000001e-01  -1.8140000000000001e-01  -4.7600000000000003e-02   5.2600000000000001e-02   6.8799999999999994e-01   6.2260000000000004e-01   2.2635999999999998e+00   3.3710000000000001e-01   2.6939999999999997e-01   1.7249999999999999e-01
  -7.7149999999999996e-01   6.6000000000000003e-02   5.1470000000000005e-01  -1.2410000000000000e-01  -1.0470000000000000e-01   7.0199999999999999e-02   6.4370000000000005e-01   6.0040000000000004e-01   2.0024000000000002e+00   4.3350000000000000e-01   2.9830000000000001e-01   1.9910000000000000e-01
  -8.1559999999999999e-01   4.3969999999999998e-01   1.7160000000000000e-01  -2.3870000000000000e-01  -1.3320000000000001e-01   7.8899999999999998e-02   4.8830000000000001e-01   4.8920000000000002e-01   2.4377000000000000e+00   3.2750000000000001e-01   2.7900000000000003e-01   1.5479999999999999e-01
  -9.2579999999999996e-01   2.6379999999999998e-01   8.5780000000000001e-01  -1.8140000000000001e-01  -1.3320000000000001e-01   5.7000000000000002e-02   6.6579999999999995e-01   6.6710000000000003e-01   2.1764999999999999e+00   3.5639999999999999e-01   2.7900000000000003e-01   1.8140000000000001e-01
  -8.1559999999999999e-01   4.1770000000000002e-01   8.5780000000000001e-01  -2.0999999999999999e-01  -4.7600000000000003e-02   5.2600000000000001e-02   5.1049999999999995e-01   6.4480000000000004e-01   1.3930000000000000e+00   3.7569999999999998e-01   2.9830000000000001e-01   2.0349999999999999e-01
  -9.0369999999999995e-01   3.0780000000000002e-01   9.4359999999999999e-01  -1.8140000000000001e-01   3.8100000000000002e-02   7.0199999999999999e-02   5.9930000000000005e-01   6.0040000000000004e-01   1.5670999999999999e+00   3.9489999999999997e-01   2.8870000000000001e-01   1.9020000000000001e-01
  -8.3760000000000001e-01   5.4959999999999998e-01   6.0050000000000003e-01  -1.5279999999999999e-01  -6.6600000000000006e-02   5.2600000000000001e-02   4.8830000000000001e-01   6.0040000000000004e-01   2.5247000000000002e+00   4.9130000000000001e-01   3.5599999999999998e-01   1.9460000000000000e-01
  -9.4779999999999998e-01   2.6379999999999998e-01   3.4310000000000002e-01  -1.8140000000000001e-01  -1.3320000000000001e-01   1.0520000000000000e-01   6.8799999999999994e-01   6.0040000000000004e-01   1.5670999999999999e+00   3.8529999999999998e-01   3.3679999999999999e-01   1.6810000000000000e-01
  -1.0580000000000001e+00   1.0990000000000000e-01   1.7160000000000000e-01  -2.7689999999999998e-01  -6.6600000000000006e-02   2.6300000000000000e-02   5.3269999999999995e-01   7.1150000000000002e-01   1.7412000000000001e+00   3.8529999999999998e-01   2.1170000000000000e-01   2.0349999999999999e-01
  -8.3760000000000001e-01   5.2759999999999996e-01   1.0294000000000001e+00  -1.4319999999999999e-01  -4.7600000000000003e-02   4.3900000000000002e-02   7.5460000000000005e-01   4.8920000000000002e-01   2.0893999999999999e+00   3.6599999999999999e-01   2.7900000000000003e-01   1.9910000000000000e-01
  -8.1559999999999999e-01   4.3969999999999998e-01   1.2867999999999999e+00  -1.9089999999999999e-01  -1.0470000000000000e-01  -8.8000000000000005e-03   6.6579999999999995e-01   8.4499999999999997e-01   2.1764999999999999e+00   3.3710000000000001e-01   2.6939999999999997e-01   1.9460000000000000e-01
  -8.5960000000000003e-01   3.9570000000000000e-01   9.4359999999999999e-01  -1.3370000000000001e-01  -8.5599999999999996e-02   4.8200000000000000e-02   9.7660000000000002e-01   6.6710000000000003e-01   2.3506000000000000e+00   3.6599999999999999e-01   2.6939999999999997e-01   1.7690000000000000e-01
  -7.9349999999999998e-01   3.9570000000000000e-01   6.0050000000000003e-01  -2.3870000000000000e-01  -8.5599999999999996e-02   6.5799999999999997e-02   4.8830000000000001e-01   6.6710000000000003e-01   2.4377000000000000e+00   4.2380000000000001e-01   2.3089999999999999e-01   1.6810000000000000e-01
  -1.1021000000000001e+00   4.8359999999999997e-01   1.2010000000000001e+00  -2.0999999999999999e-01  -3.8100000000000002e-02   5.7000000000000002e-02   7.3240000000000005e-01   6.2260000000000004e-01   2.4377000000000000e+00   4.6239999999999998e-01   3.0790000000000001e-01   1.9910000000000000e-01
  -7.2740000000000005e-01   4.8359999999999997e-01   6.0050000000000003e-01  -1.9089999999999999e-01  -9.4999999999999998e-03   3.9500000000000000e-02   6.4370000000000005e-01   4.8920000000000002e-01   2.3506000000000000e+00   4.1420000000000001e-01   2.7900000000000003e-01   1.9460000000000000e-01
  -9.2579999999999996e-01   4.3969999999999998e-01   5.1470000000000005e-01  -2.0999999999999999e-01  -1.9000000000000000e-02   9.6500000000000002e-02   5.5489999999999995e-01   5.1139999999999997e-01   2.1764999999999999e+00   2.9859999999999998e-01   2.9830000000000001e-01   1.8140000000000001e-01
  -8.8170000000000004e-01   4.3969999999999998e-01   8.5800000000000001e-02  -1.5279999999999999e-01  -4.7600000000000003e-02   3.0700000000000002e-02   6.6579999999999995e-01   5.1139999999999997e-01   1.9153000000000000e+00   3.4680000000000000e-01   2.8870000000000001e-01   1.9460000000000000e-01
  -1.0580000000000001e+00   4.1770000000000002e-01   0.0000000000000000e+00  -3.0549999999999999e-01  -1.9000000000000000e-02   8.3299999999999999e-02   7.9900000000000004e-01   5.7809999999999995e-01   2.3506000000000000e+00   4.4309999999999999e-01   2.4060000000000001e-01   2.0790000000000000e-01
  -8.8170000000000004e-01   4.8359999999999997e-01   1.0294000000000001e+00  -2.4820000000000000e-01  -1.4269999999999999e-01   8.7700000000000000e-02   6.2150000000000005e-01   6.2260000000000004e-01   2.2635999999999998e+00   3.5639999999999999e-01   1.9239999999999999e-01   1.7690000000000000e-01
  -9.9190000000000000e-01   3.9570000000000000e-01   6.8630000000000002e-01  -1.0500000000000000e-01  -9.4999999999999998e-03   5.2600000000000001e-02   5.5489999999999995e-01   7.1150000000000002e-01   1.6540999999999999e+00   3.2750000000000001e-01   2.2130000000000000e-01   2.2120000000000001e-01
  -8.5960000000000003e-01   3.0780000000000002e-01   4.2890000000000000e-01  -2.5779999999999997e-01  -6.6600000000000006e-02   1.3200000000000000e-02   5.1049999999999995e-01   8.4499999999999997e-01   1.8283000000000000e+00   4.1420000000000001e-01   2.6939999999999997e-01   1.9910000000000000e-01
  -8.3760000000000001e-01   3.7369999999999998e-01   5.1470000000000005e-01  -2.6729999999999998e-01   1.9000000000000000e-02   8.3299999999999999e-02   4.8830000000000001e-01   5.3369999999999995e-01   1.5670999999999999e+00   4.0460000000000002e-01   3.7530000000000002e-01   1.6810000000000000e-01
