# Supplementary material for: Footwear and Foam Surface Alter Gait Initiation of Typical Subjects
Source: PLoS One. 2015 Aug 13;10(8):e0135821. doi: 10.1371/journal.pone.0135821 (PMC4536224; doi:10.1371/journal.pone.0135821)
Supplement: S1 Dataset — (ZIP) [file pone.0135821.s001.zip › 25_shod_av1_04.txt]

   2.6582799999999999e+01   1.0992000000000000e+00   3.6380900000000003e+02  -1.3920199999999999e+01   4.4067799999999998e+01  -4.0780000000000000e-01  -2.9652400000000000e+01  -2.0901999999999998e+00   4.1370999999999998e+02  -1.7753200000000000e+01  -2.3824200000000001e+01   5.3520000000000001e-01
   2.6252199999999998e+01   3.5170000000000001e-01   3.6175020000000001e+02  -1.4617100000000001e+01   4.3963200000000001e+01  -2.1049999999999999e-01  -2.9186299999999999e+01  -1.6232000000000000e+00   4.1397120000000001e+02  -1.8032599999999999e+01  -2.3881900000000002e+01   4.9099999999999999e-01
   2.6075800000000001e+01  -8.5740000000000005e-01   3.6020609999999999e+02  -1.5743700000000000e+01   4.3858499999999999e+01  -1.3200000000000000e-02  -2.9585899999999999e+01  -3.1797000000000000e+00   4.1458060000000000e+02  -1.8456399999999999e+01  -2.4007000000000001e+01   5.1749999999999996e-01
   2.5965599999999998e+01  -1.6048000000000000e+00   3.5909089999999998e+02  -1.6660299999999999e+01   4.3848999999999997e+01   1.6660000000000000e-01  -2.9097600000000000e+01  -2.8683999999999998e+00   4.1727949999999998e+02  -1.8928400000000000e+01  -2.4237900000000000e+01   3.5389999999999999e-01
   2.5789300000000001e+01  -2.6379999999999999e+00   3.5866199999999998e+02  -1.7548200000000001e+01   4.3953600000000002e+01   3.4639999999999999e-01  -2.9519300000000001e+01  -3.6911000000000000e+00   4.1875950000000000e+02  -1.9554600000000001e+01  -2.4343800000000002e+01   2.8310000000000002e-01
   2.5039899999999999e+01  -4.0010000000000003e+00   3.5548800000000000e+02  -1.8264299999999999e+01   4.3639600000000002e+01   5.9199999999999997e-01  -2.9408300000000001e+01  -4.6917000000000000e+00   4.1989130000000000e+02  -2.0257800000000000e+01  -2.4565100000000001e+01   2.0790000000000000e-01
   2.4577000000000002e+01  -5.1002000000000001e+00   3.5257139999999998e+02  -1.8837100000000000e+01   4.3477899999999998e+01   6.8850000000000000e-01  -2.9252900000000000e+01  -5.2253999999999996e+00   4.2067489999999998e+02  -2.1057300000000001e+01  -2.4728600000000000e+01   1.6810000000000000e-01
   2.4025900000000000e+01  -5.4739000000000004e+00   3.4802480000000003e+02  -1.9219000000000001e+01   4.3040100000000002e+01   7.8500000000000003e-01  -2.9497100000000000e+01  -6.1814999999999998e+00   4.2171960000000001e+02  -2.1885700000000000e+01  -2.4911500000000000e+01   4.8700000000000000e-02
   2.3100200000000001e+01  -6.0674999999999999e+00   3.4425029999999998e+02  -1.9457699999999999e+01   4.2535800000000002e+01   8.5950000000000004e-01  -2.9963200000000001e+01  -7.5378999999999996e+00   4.2285140000000001e+02  -2.2906800000000000e+01  -2.5055800000000001e+01  -2.2120000000000001e-01
   2.2857700000000001e+01  -6.2652999999999999e+00   3.4030430000000001e+02  -1.9515000000000001e+01   4.2126600000000003e+01   8.9459999999999995e-01  -3.0296099999999999e+01  -8.5162999999999993e+00   4.2624669999999998e+02  -2.3966400000000000e+01  -2.5296299999999999e+01  -4.2020000000000002e-01
   2.2372800000000002e+01  -6.7489999999999997e+00   3.3524299999999999e+02  -1.9524500000000000e+01   4.1679400000000001e+01   9.6040000000000003e-01  -3.1095099999999999e+01  -1.0228400000000001e+01   4.2885849999999999e+02  -2.4948899999999998e+01  -2.5488800000000001e+01  -6.3700000000000001e-01
   2.2196400000000001e+01  -6.4192000000000000e+00   3.3069650000000001e+02  -1.9448200000000000e+01   4.1108400000000003e+01   9.5160000000000000e-01  -3.1916300000000000e+01  -1.1273500000000000e+01   4.3207970000000000e+02  -2.5902600000000000e+01  -2.5787099999999999e+01  -8.7139999999999995e-01
   2.2262599999999999e+01  -6.0235000000000003e+00   3.2692200000000003e+02  -1.9333600000000001e+01   4.0499400000000001e+01   1.0085999999999999e+00  -3.3026100000000000e+01  -1.2229600000000000e+01   4.3469150000000002e+02  -2.6798400000000001e+01  -2.5989100000000001e+01  -1.0528000000000000e+00
   2.1843800000000002e+01  -6.0895000000000001e+00   3.2220389999999998e+02  -1.9285799999999998e+01   3.9975999999999999e+01   9.0769999999999995e-01  -3.3381200000000000e+01  -1.2585400000000000e+01   4.3826100000000002e+02  -2.7492000000000001e+01  -2.6181600000000000e+01  -1.2563000000000000e+00
   2.1645399999999999e+01  -6.0895000000000001e+00   3.1688529999999997e+02  -1.9142600000000002e+01   3.9462200000000003e+01   9.8670000000000002e-01  -3.3936100000000003e+01  -1.2941200000000000e+01   4.4261399999999998e+02  -2.8146999999999998e+01  -2.6364400000000000e+01  -1.3535999999999999e+00
   2.1425000000000001e+01  -6.0454999999999997e+00   3.1456909999999999e+02  -1.9056699999999999e+01   3.9052999999999997e+01   9.8229999999999995e-01  -3.4601900000000001e+01  -1.3474800000000000e+01   4.4574820000000000e+02  -2.8859800000000000e+01  -2.6672300000000000e+01  -1.5570999999999999e+00
   2.1248600000000000e+01  -5.6497999999999999e+00   3.1096620000000001e+02  -1.8951699999999999e+01   3.8710400000000000e+01   9.5599999999999996e-01  -3.4823900000000002e+01  -1.4030700000000000e+01   4.4983999999999997e+02  -2.9562999999999999e+01  -2.7076400000000000e+01  -1.6367000000000000e+00
   2.0851900000000001e+01  -5.1222000000000003e+00   3.0804960000000000e+02  -1.8789400000000001e+01   3.8215600000000002e+01   9.0769999999999995e-01  -3.5445300000000003e+01  -1.4631100000000000e+01   4.5367070000000001e+02  -2.9948300000000000e+01  -2.7317000000000000e+01  -1.6898000000000000e+00
   2.0212599999999998e+01  -4.3308000000000000e+00   3.0393200000000002e+02  -1.8636600000000001e+01   3.7949199999999998e+01   8.0249999999999999e-01  -3.5645099999999999e+01  -1.4697800000000001e+01   4.5802370000000002e+02  -3.0458900000000000e+01  -2.7567100000000000e+01  -1.8533999999999999e+00
   1.9948100000000000e+01  -3.5173999999999999e+00   3.0015750000000003e+02  -1.8178300000000000e+01   3.7549500000000002e+01   7.1479999999999999e-01  -3.6288699999999999e+01  -1.5431500000000000e+01   4.6185430000000002e+02  -3.0930900000000001e+01  -2.7769200000000001e+01  -2.0038000000000000e+00
   1.9595500000000001e+01  -2.9458000000000002e+00   2.9586829999999998e+02  -1.7920600000000000e+01   3.7007100000000001e+01   6.1390000000000000e-01  -3.7087699999999998e+01  -1.5631700000000000e+01   4.6699090000000001e+02  -3.1325800000000001e+01  -2.8115600000000001e+01  -2.1320999999999999e+00
   1.9022400000000001e+01  -2.4182000000000001e+00   2.9209379999999999e+02  -1.7538699999999999e+01   3.6531300000000002e+01   5.7879999999999998e-01  -3.7931199999999997e+01  -1.5676100000000000e+01   4.7012500000000000e+02  -3.1653300000000002e+01  -2.8250299999999999e+01  -2.1808000000000001e+00
   1.8647600000000001e+01  -2.1543999999999999e+00   2.8823349999999999e+02  -1.7300000000000001e+01   3.6150700000000001e+01   4.8240000000000000e-01  -3.8929900000000004e+01  -1.5476000000000001e+01   4.7430390000000000e+02  -3.2096499999999999e+01  -2.8471599999999999e+01  -2.2383000000000002e+00
   1.8339099999999998e+01  -2.0445000000000002e+00   2.8548840000000001e+02  -1.7080400000000001e+01   3.5760500000000000e+01   4.4729999999999998e-01  -3.9151899999999998e+01  -1.5653900000000000e+01   4.7935340000000002e+02  -3.2462499999999999e+01  -2.8818000000000001e+01  -2.2780999999999998e+00
   1.7898199999999999e+01  -1.7806999999999999e+00   2.8351540000000000e+02  -1.6994499999999999e+01   3.5655799999999999e+01   5.0429999999999997e-01  -3.9884300000000003e+01  -1.6031900000000000e+01   4.8370639999999997e+02  -3.2915199999999999e+01  -2.9097000000000001e+01  -2.3620999999999999e+00
   1.7942299999999999e+01  -2.2423000000000002e+00   2.8205709999999999e+02  -1.7061299999999999e+01   3.5370399999999997e+01   5.2180000000000004e-01  -4.0616700000000002e+01  -1.6609999999999999e+01   4.8988770000000000e+02  -3.3618400000000001e+01  -2.9405000000000001e+01  -2.5125000000000002e+00
   1.7677800000000001e+01  -2.8799000000000001e+00   2.8025560000000002e+02  -1.7261800000000001e+01   3.5227600000000002e+01   5.8760000000000001e-01  -4.1326999999999998e+01  -1.7677299999999999e+01   4.9432780000000002e+02  -3.4061500000000002e+01  -2.9655100000000001e+01  -2.6187000000000000e+00
   1.7457400000000000e+01  -3.3195000000000001e+00   2.7862569999999999e+02  -1.7490900000000000e+01   3.4989699999999999e+01   6.5339999999999998e-01  -4.2680900000000001e+01  -1.8188800000000001e+01   4.9772309999999999e+02  -3.4475800000000000e+01  -2.9886099999999999e+01  -2.7071999999999998e+00
   1.7699800000000000e+01  -3.6273000000000000e+00   2.7716739999999999e+02  -1.7634100000000000e+01   3.4913600000000002e+01   7.4550000000000005e-01  -4.3679600000000001e+01  -1.8566800000000001e+01   5.0155380000000002e+02  -3.4687700000000000e+01  -3.0049600000000002e+01  -2.8443000000000001e+00
   1.8118600000000001e+01  -4.0670000000000002e+00   2.7588069999999999e+02  -1.7614999999999998e+01   3.4761299999999999e+01   8.2440000000000002e-01  -4.4500900000000001e+01  -1.8700199999999999e+01   5.0338200000000001e+02  -3.5024799999999999e+01  -2.9991900000000001e+01  -2.9504999999999999e+00
   1.7876200000000001e+01  -4.3528000000000002e+00   2.7528019999999998e+02  -1.7815500000000000e+01   3.4475900000000003e+01   8.9900000000000002e-01  -4.5521799999999999e+01  -1.8878100000000000e+01   5.0581970000000001e+02  -3.5236699999999999e+01  -3.0001500000000000e+01  -3.0167999999999999e+00
   1.8140699999999999e+01  -4.1548999999999996e+00   2.7176299999999998e+02  -1.7729600000000001e+01   3.4295099999999998e+01   9.8229999999999995e-01  -4.6387400000000000e+01  -1.9011500000000002e+01   5.0712560000000002e+02  -3.5304200000000002e+01  -2.9991900000000001e+01  -3.0787000000000000e+00
   1.8030500000000000e+01  -4.7264999999999997e+00   2.7039049999999997e+02  -1.7624600000000001e+01   3.3885899999999999e+01   1.0174000000000001e+00  -4.6986699999999999e+01  -1.9233799999999999e+01   5.0808330000000001e+02  -3.5467900000000000e+01  -3.0145900000000001e+01  -3.1450999999999998e+00
   1.7920300000000001e+01  -4.9903000000000004e+00   2.6884640000000002e+02  -1.7662800000000001e+01   3.3724100000000000e+01   1.0831000000000000e+00  -4.7608100000000000e+01  -1.9722999999999999e+01   5.0973739999999998e+02  -3.5593200000000003e+01  -3.0011099999999999e+01  -3.1362000000000001e+00
   1.7832100000000001e+01  -5.0122999999999998e+00   2.6764540000000000e+02  -1.7605499999999999e+01   3.3619399999999999e+01   1.1007000000000000e+00  -4.8052000000000000e+01  -2.0590199999999999e+01   5.1034690000000001e+02  -3.5756900000000002e+01  -3.0068899999999999e+01  -3.2246999999999999e+00
   1.7809999999999999e+01  -5.3200000000000003e+00   2.6653019999999998e+02  -1.7863299999999999e+01   3.3400599999999997e+01   1.1709000000000001e+00  -4.8806699999999999e+01  -2.1123899999999999e+01   5.1182690000000002e+02  -3.5776200000000003e+01  -3.0049600000000002e+01  -3.2202999999999999e+00
   1.7765999999999998e+01  -5.6718000000000002e+00   2.6627289999999999e+02  -1.8102000000000000e+01   3.3438600000000001e+01   1.2454000000000001e+00  -4.9339399999999998e+01  -2.1746500000000001e+01   5.1382929999999999e+02  -3.5901400000000002e+01  -2.9991900000000001e+01  -3.3264999999999998e+00
   1.7743900000000000e+01  -6.3971999999999998e+00   2.6713069999999999e+02  -1.8331099999999999e+01   3.3543300000000002e+01   1.3856999999999999e+00  -5.0315899999999999e+01  -2.2346800000000002e+01   5.1374220000000003e+02  -3.6036299999999997e+01  -3.0001500000000000e+01  -3.3397000000000001e+00
   1.8052499999999998e+01  -6.7929000000000004e+00   2.6850319999999999e+02  -1.8674800000000001e+01   3.3724100000000000e+01   1.4471000000000001e+00  -5.1292499999999997e+01  -2.2991700000000002e+01   5.1504809999999998e+02  -3.6074800000000003e+01  -2.9857199999999999e+01  -3.4060999999999999e+00
   1.8140699999999999e+01  -7.2545999999999999e+00   2.7030470000000003e+02  -1.8999400000000001e+01   3.3962000000000003e+01   1.5128999999999999e+00  -5.2002699999999997e+01  -2.3058399999999999e+01   5.1374220000000003e+02  -3.5834000000000003e+01  -2.9693600000000000e+01  -3.4502999999999999e+00
   1.8559500000000000e+01  -7.8480999999999996e+00   2.7262090000000001e+02  -1.9419499999999999e+01   3.4295099999999998e+01   1.6752000000000000e+00  -5.2690800000000003e+01  -2.3191800000000001e+01   5.1426459999999997e+02  -3.5747300000000003e+01  -2.9703199999999999e+01  -3.3618000000000001e+00
   1.8691700000000001e+01  -8.4417000000000009e+00   2.7416500000000002e+02  -1.9877800000000001e+01   3.4523499999999999e+01   1.7234000000000000e+00  -5.3356600000000000e+01  -2.4059000000000001e+01   5.1391629999999998e+02  -3.5554600000000001e+01  -2.9530000000000001e+01  -3.4016999999999999e+00
   1.9088500000000000e+01  -8.8813999999999993e+00   2.7708159999999998e+02  -2.0145099999999999e+01   3.4799399999999999e+01   1.8506000000000000e+00  -5.4111300000000000e+01  -2.4392499999999998e+01   5.1295870000000002e+02  -3.5400500000000001e+01  -2.9366499999999998e+01  -3.4369999999999998e+00
   1.9088500000000000e+01  -9.2111000000000001e+00   2.8042720000000003e+02  -2.0422000000000001e+01   3.5246699999999997e+01   1.9251000000000000e+00  -5.4710500000000003e+01  -2.3814399999999999e+01   5.1156569999999999e+02  -3.4976700000000001e+01  -2.9202900000000000e+01  -3.4148999999999998e+00
   1.9220700000000001e+01  -9.2111000000000001e+00   2.8308650000000000e+02  -2.0708400000000001e+01   3.5636800000000001e+01   1.9864999999999999e+00  -5.4643900000000002e+01  -2.2880500000000001e+01   5.0895389999999998e+02  -3.4302399999999999e+01  -2.8856500000000000e+01  -3.2557000000000000e+00
   1.9639500000000002e+01  -9.9586000000000006e+00   2.8591739999999999e+02  -2.1204899999999999e+01   3.5931800000000003e+01   2.0697999999999999e+00  -5.5176600000000001e+01  -2.2613700000000001e+01   5.0669029999999998e+02  -3.3753300000000003e+01  -2.8702500000000001e+01  -3.2645000000000000e+00
   1.9948100000000000e+01  -1.0464200000000000e+01   2.9003500000000003e+02  -2.1710899999999999e+01   3.6607399999999998e+01   2.2364999999999999e+00  -5.5065600000000003e+01  -2.2569199999999999e+01   5.0468790000000001e+02  -3.3281300000000002e+01  -2.8481200000000001e+01  -3.1583999999999999e+00
   2.0499199999999998e+01  -1.1827199999999999e+01   2.9398099999999999e+02  -2.2427000000000000e+01   3.7007100000000001e+01   2.5259000000000000e+00  -5.5398600000000002e+01  -2.2969400000000000e+01   5.0233730000000003e+02  -3.2780400000000000e+01  -2.8288799999999998e+01  -3.1141000000000001e+00
   2.1094300000000000e+01  -1.4223400000000000e+01   3.0118689999999998e+02  -2.3505800000000001e+01   3.7758800000000001e+01   2.9600000000000000e+00  -5.5664900000000003e+01  -2.3169599999999999e+01   4.9920319999999998e+02  -3.2317999999999998e+01  -2.8048200000000001e+01  -3.0478000000000001e+00
   2.2350700000000000e+01  -1.5212600000000000e+01   3.1079469999999998e+02  -2.4403300000000002e+01   3.9014899999999997e+01   3.2757999999999998e+00  -5.5997799999999998e+01  -2.3591999999999999e+01   4.9693959999999998e+02  -3.1874900000000000e+01  -2.7644100000000002e+01  -3.1230000000000002e+00
   2.4025900000000000e+01  -1.6355799999999999e+01   3.2031670000000003e+02  -2.5596699999999998e+01   3.9995100000000001e+01   3.6659999999999999e+00  -5.7174199999999999e+01  -2.4503699999999998e+01   4.9458900000000000e+02  -3.1489599999999999e+01  -2.7268899999999999e+01  -3.1848999999999998e+00
   2.5524799999999999e+01  -1.7718800000000002e+01   3.3181169999999997e+02  -2.6656500000000001e+01   4.1403399999999998e+01   4.0125000000000002e+00  -5.7795600000000000e+01  -2.5415400000000002e+01   4.9032299999999998e+02  -3.1181300000000000e+01  -2.6749300000000002e+01  -3.2025999999999999e+00
   2.7751000000000001e+01  -1.8554099999999998e+01   3.4562290000000002e+02  -2.7897600000000001e+01   4.3087699999999998e+01   4.4246999999999996e+00  -5.8972000000000001e+01  -2.6771699999999999e+01   4.8544760000000002e+02  -3.0487800000000000e+01  -2.6143100000000000e+01  -3.2467999999999999e+00
   2.9800999999999998e+01  -2.0554700000000000e+01   3.6149290000000002e+02  -2.9310700000000001e+01   4.4952800000000003e+01   4.8807999999999998e+00  -5.9593400000000003e+01  -2.7238700000000001e+01   4.7961460000000000e+02  -2.9466699999999999e+01  -2.5479199999999999e+01  -3.2778000000000000e+00
   3.1762699999999999e+01  -2.2840900000000001e+01   3.8139470000000000e+02  -3.0857399999999998e+01   4.7379300000000001e+01   5.4025999999999996e+00  -5.9238300000000002e+01  -2.8306000000000001e+01   4.7056029999999998e+02  -2.7935099999999998e+01  -2.4593900000000001e+01  -3.2336000000000000e+00
   3.3658299999999997e+01  -2.5742799999999999e+01   4.0224020000000002e+02  -3.2719099999999997e+01   4.9863000000000000e+01   5.9989999999999997e+00  -5.9349299999999999e+01  -2.9217700000000001e+01   4.6028719999999998e+02  -2.6027799999999999e+01  -2.3545100000000001e+01  -3.1495000000000002e+00
   3.5289499999999997e+01  -2.9348099999999999e+01   4.2643119999999999e+02  -3.4676299999999998e+01   5.2831899999999997e+01   6.6261000000000001e+00  -5.8683399999999999e+01  -2.8617300000000000e+01   4.4592230000000001e+02  -2.3426900000000000e+01  -2.2246200000000002e+01  -2.9327999999999999e+00
   3.7339399999999998e+01  -3.2887400000000000e+01   4.5602659999999997e+02  -3.7244599999999998e+01   5.6552599999999998e+01   7.3232999999999997e+00  -5.8350499999999997e+01  -2.8261500000000002e+01   4.2851029999999997e+02  -2.0565999999999999e+01  -2.0620000000000001e+01  -2.7204000000000002e+00
   4.0182800000000000e+01  -3.7767800000000001e+01   4.9145530000000002e+02  -4.0290199999999999e+01   6.0882300000000001e+01   8.2881000000000000e+00  -5.7595900000000000e+01  -2.6771699999999999e+01   4.0866059999999999e+02  -1.7290900000000001e+01  -1.8801500000000001e+01  -2.4904000000000002e+00
   4.3423000000000002e+01  -4.3659399999999998e+01   5.3151630000000000e+02  -4.3794199999999996e+01   6.5916200000000003e+01   9.3230000000000004e+00  -5.6064399999999999e+01  -2.5682200000000002e+01   3.8471899999999999e+02  -1.3919400000000000e+01  -1.6848199999999999e+01  -2.2294000000000000e+00
   4.7280400000000000e+01  -5.0078600000000002e+01   5.7560919999999999e+02  -4.7622700000000002e+01   7.1216499999999996e+01   1.0542100000000000e+01  -5.4510800000000003e+01  -2.4103500000000000e+01   3.5981979999999999e+02  -1.0278200000000000e+01  -1.4798700000000000e+01  -1.9154000000000000e+00
   5.1380200000000002e+01  -5.6343899999999998e+01   6.1892999999999995e+02  -5.1269799999999996e+01   7.6469300000000004e+01   1.1717300000000000e+01  -5.2446599999999997e+01  -2.1279499999999999e+01   3.3291820000000001e+02  -6.5792000000000002e+00  -1.2604900000000001e+01  -1.4509000000000001e+00
   5.5325699999999998e+01  -6.1707900000000002e+01   6.5864790000000005e+02  -5.4477699999999999e+01   8.1189099999999996e+01   1.2721500000000001e+01  -4.9516900000000000e+01  -1.8944800000000001e+01   3.0323070000000001e+02  -2.8609000000000000e+00  -1.0555400000000001e+01  -9.8199999999999998e-01
   5.8676200000000001e+01  -6.6280500000000004e+01   6.9339030000000002e+02  -5.7198799999999999e+01   8.5356999999999999e+01   1.3624900000000000e+01  -4.5499600000000001e+01  -1.6165299999999998e+01   2.7432670000000002e+02   6.7430000000000001e-01  -8.8811000000000000e+00  -3.8040000000000002e-01
   6.0659900000000000e+01  -7.0435400000000001e+01   7.2272839999999997e+02  -5.9461500000000001e+01   8.8992099999999994e+01   1.4405500000000000e+01  -3.9218499999999999e+01  -1.5009100000000000e+01   2.4864390000000000e+02   3.1114000000000002e+00  -7.6494999999999997e+00   1.0620000000000000e-01
   6.1629800000000003e+01  -7.4876099999999994e+01   7.4923559999999998e+02  -6.1714700000000001e+01   9.2294100000000000e+01   1.5107100000000001e+01  -3.4135800000000003e+01  -1.5075799999999999e+01   2.2626939999999999e+02   4.6912000000000003e+00  -6.7931999999999997e+00   3.9369999999999999e-01
   6.1409399999999998e+01  -7.9888400000000004e+01   7.7111040000000003e+02  -6.3528700000000001e+01   9.5301100000000005e+01   1.5773600000000000e+01  -2.8076599999999999e+01  -1.4764500000000000e+01   2.0067370000000000e+02   5.6737000000000002e+00  -6.0715000000000003e+00   6.9889999999999997e-01
   5.9844400000000000e+01  -8.4614800000000002e+01   7.8903930000000003e+02  -6.5037199999999999e+01   9.7813299999999998e+01   1.6317399999999999e+01  -2.2239300000000000e+01  -1.1295700000000000e+01   1.7455570000000000e+02   6.5021000000000004e+00  -5.4557000000000002e+00   1.1013999999999999e+00
   5.8191200000000002e+01  -8.8044300000000007e+01   8.0164949999999999e+02  -6.6039699999999996e+01   9.9773499999999999e+01   1.6650700000000001e+01  -1.5048200000000000e+01  -7.5378999999999996e+00   1.4425870000000000e+02   6.8296000000000001e+00  -4.6859000000000002e+00   1.2917000000000001e+00
   5.6273600000000002e+01  -9.0330600000000004e+01   8.1031359999999995e+02  -6.6116100000000003e+01   1.0121040000000001e+02   1.6861200000000000e+01  -9.7436000000000007e+00  -6.1369999999999996e+00   1.1387470000000000e+02   6.0975999999999999e+00  -3.7911000000000001e+00   1.3713000000000000e+00
   5.5391900000000000e+01  -9.0506399999999999e+01   8.1237239999999997e+02  -6.5667400000000001e+01   1.0160060000000000e+02   1.6777899999999999e+01  -6.0591999999999997e+00  -1.3786000000000000e+00   8.4187200000000004e+01   5.3365999999999998e+00  -2.8673999999999999e+00   1.2917000000000001e+00
   5.4421999999999997e+01  -8.9824900000000000e+01   8.0636760000000004e+02  -6.4359399999999994e+01   1.0093450000000000e+02   1.6628799999999998e+01  -2.5301999999999998e+00   1.9123000000000001e+00   5.7198500000000003e+01   4.4118000000000004e+00  -1.9821000000000000e+00   1.0926000000000000e+00
   5.4069299999999998e+01  -8.8527900000000002e+01   7.9633090000000004e+02  -6.2764899999999997e+01   9.9564200000000000e+01   1.6352499999999999e+01  -2.4413999999999998e+00   5.9146999999999998e+00   3.5433500000000002e+01   3.1787999999999998e+00  -9.8140000000000005e-01   9.5550000000000002e-01
   5.4201599999999999e+01  -8.7164900000000003e+01   7.8157610000000000e+02  -6.0969999999999999e+01   9.7727599999999995e+01   1.6098199999999999e+01  -5.3269999999999995e-01   8.0937999999999999e+00   2.0459099999999999e+01   2.1674000000000002e+00  -3.8490000000000002e-01   6.6349999999999998e-01
   5.3782800000000002e+01  -8.6109700000000004e+01   7.6381880000000001e+02  -5.8917299999999997e+01   9.5529499999999999e+01   1.5769299999999999e+01   8.8780000000000003e-01   5.1586999999999996e+00   8.6189999999999998e+00   1.1367000000000000e+00   6.7400000000000002e-02   3.5389999999999999e-01
   5.3275799999999997e+01  -8.5604100000000003e+01   7.4709100000000001e+02  -5.7103299999999997e+01   9.3283699999999996e+01   1.5510500000000000e+01   7.3240000000000005e-01  -8.2269999999999999e-01   3.4820000000000001e-01   2.6970000000000000e-01   3.0790000000000001e-01   1.5920000000000001e-01
   5.2239800000000002e+01  -8.4373000000000005e+01   7.2993420000000003e+02  -5.5203400000000002e+01   9.1342500000000001e+01   1.5102700000000000e+01  -3.1069999999999998e-01   2.6679999999999998e-01   2.3506000000000000e+00   2.5050000000000000e-01   3.8490000000000002e-01   1.7690000000000000e-01
   4.9726999999999997e+01  -8.4592799999999997e+01   7.1775289999999995e+02  -5.3790300000000002e+01   9.0229200000000006e+01   1.4716799999999999e+01   1.5758000000000001e+00   4.4469999999999998e-01   1.9153000000000000e+00   4.5269999999999999e-01   7.6999999999999999e-02   1.4599999999999999e-01
   4.7897500000000001e+01  -8.5098500000000001e+01   7.1260590000000002e+02  -5.2787900000000000e+01   8.9791399999999996e+01   1.4510700000000000e+01   7.1020000000000005e-01  -4.4499999999999998e-02   2.9600000000000000e+00   2.8899999999999998e-01   3.0790000000000001e-01   1.5920000000000001e-01
   4.6751399999999997e+01  -8.5296300000000002e+01   7.0891719999999998e+02  -5.1995399999999997e+01   8.9715299999999999e+01   1.4291399999999999e+01   3.9950000000000002e-01   5.7809999999999995e-01   2.2635999999999998e+00   3.5639999999999999e-01   4.5219999999999999e-01   1.6810000000000000e-01
   4.6178300000000000e+01  -8.5757999999999996e+01   7.0763040000000001e+02  -5.1164800000000000e+01   8.9448899999999995e+01   1.4269500000000001e+01   1.2650999999999999e+00  -6.6699999999999995e-02   1.3059000000000001e+00   2.9859999999999998e-01   2.4060000000000001e-01   1.5479999999999999e-01
   4.6244399999999999e+01  -8.6109700000000004e+01   7.0634370000000001e+02  -5.0324599999999997e+01   8.9363200000000006e+01   1.4273899999999999e+01   7.7680000000000005e-01   4.0020000000000000e-01   3.1341999999999999e+00   3.2750000000000001e-01   2.7900000000000003e-01   1.4599999999999999e-01
   4.5561100000000003e+01  -8.7120999999999995e+01   7.0591480000000001e+02  -4.9847200000000001e+01   8.9363200000000006e+01   1.4181800000000001e+01   7.7680000000000005e-01   2.2239999999999999e-01   2.3506000000000000e+00   3.5639999999999999e-01   2.9830000000000001e-01   1.8579999999999999e-01
   4.4745500000000000e+01  -8.8549899999999994e+01   7.0780200000000002e+02  -4.9360300000000002e+01   8.9896100000000004e+01   1.4260700000000000e+01   8.8780000000000003e-01   5.1139999999999997e-01   2.0893999999999999e+00   3.5639999999999999e-01   2.8870000000000001e-01   2.0349999999999999e-01
   4.4525100000000002e+01  -9.0418499999999995e+01   7.1157650000000001e+02  -4.9121600000000001e+01   9.0514600000000002e+01   1.4339700000000001e+01   8.4340000000000004e-01   2.6679999999999998e-01   3.2212000000000001e+00   3.2750000000000001e-01   2.8870000000000001e-01   1.7249999999999999e-01
   4.4216500000000003e+01  -9.2726799999999997e+01   7.1680930000000001e+02  -4.9083399999999997e+01   9.1095100000000002e+01   1.4449299999999999e+01   9.3220000000000003e-01   4.4499999999999998e-02   2.5247000000000002e+00   2.4079999999999999e-01   3.2710000000000000e-01   1.8140000000000001e-01
   4.4128300000000003e+01  -9.4639300000000006e+01   7.2152739999999994e+02  -4.8806600000000003e+01   9.1941999999999993e+01   1.4515100000000000e+01   8.2120000000000004e-01   7.7820000000000000e-01   2.6989000000000001e+00   3.4680000000000000e-01   2.9830000000000001e-01   1.4599999999999999e-01
   4.4855699999999999e+01  -9.5958399999999997e+01   7.2761810000000003e+02  -4.8348300000000002e+01   9.2408299999999997e+01   1.4493200000000000e+01   9.5440000000000003e-01   2.0010000000000000e-01   2.0024000000000002e+00   3.6599999999999999e-01   2.1170000000000000e-01   1.5920000000000001e-01
   4.5098199999999999e+01  -9.6551900000000003e+01   7.3362289999999996e+02  -4.7555799999999998e+01   9.3217100000000002e+01   1.4247600000000000e+01   7.7680000000000005e-01   4.8920000000000002e-01   2.6989000000000001e+00   3.4680000000000000e-01   3.0790000000000001e-01   1.4599999999999999e-01
   4.5693300000000001e+01  -9.7914900000000003e+01   7.4031410000000005e+02  -4.6753900000000002e+01   9.4102099999999993e+01   1.4208100000000000e+01   9.7660000000000002e-01   2.4460000000000001e-01   3.0470999999999999e+00   3.5639999999999999e-01   3.3679999999999999e-01   1.8140000000000001e-01
   4.6685200000000002e+01  -9.9937399999999997e+01   7.4657629999999995e+02  -4.6161900000000003e+01   9.4872900000000001e+01   1.4234400000000001e+01   8.6560000000000004e-01   6.6699999999999995e-02   2.3506000000000000e+00   3.5639999999999999e-01   2.9830000000000001e-01   1.5040000000000001e-01
   4.7985700000000001e+01  -1.0173999999999999e+02   7.5129440000000000e+02  -4.5025799999999997e+01   9.5205900000000000e+01   1.4282700000000000e+01   7.7680000000000005e-01   4.2249999999999999e-01   2.0893999999999999e+00   2.8899999999999998e-01   2.4060000000000001e-01   1.4599999999999999e-01
   4.9726999999999997e+01  -1.0323490000000000e+02   7.5343899999999996e+02  -4.3154499999999999e+01   9.5082200000000000e+01   1.4164300000000001e+01   7.7680000000000005e-01   2.8910000000000002e-01   1.8283000000000000e+00   3.8529999999999998e-01   2.4060000000000001e-01   2.2120000000000001e-01
   5.1578600000000002e+01  -1.0222369999999999e+02   7.5678459999999995e+02  -4.0481200000000001e+01   9.4872900000000001e+01   1.3773999999999999e+01   6.8799999999999994e-01   4.0020000000000000e-01   2.4377000000000000e+00   3.7569999999999998e-01   3.4639999999999999e-01   1.8579999999999999e-01
   5.2790900000000001e+01  -1.0066289999999999e+02   7.5635559999999998e+02  -3.6996400000000001e+01   9.4492300000000000e+01   1.3208299999999999e+01   8.4340000000000004e-01   5.3369999999999995e-01   2.6118000000000001e+00   4.8159999999999997e-01   2.6939999999999997e-01   1.8140000000000001e-01
   5.3386000000000003e+01  -1.0130040000000000e+02   7.5669880000000001e+02  -3.3778900000000000e+01   9.4092600000000004e+01   1.2870600000000000e+01   9.1000000000000003e-01   1.7790000000000000e-01   2.1764999999999999e+00   3.0819999999999997e-01   2.0210000000000000e-01   1.7690000000000000e-01
   5.4510199999999998e+01  -1.0334480000000001e+02   7.5944389999999999e+02  -3.0446800000000000e+01   9.3883200000000002e+01   1.2704000000000001e+01   8.4340000000000004e-01   2.8910000000000002e-01   2.5247000000000002e+00   2.8899999999999998e-01   2.9830000000000001e-01   1.7249999999999999e-01
   5.5479999999999997e+01  -1.0501560000000001e+02   7.6175999999999999e+02  -2.6771000000000001e+01   9.3378900000000002e+01   1.2546099999999999e+01   7.9900000000000004e-01   4.0020000000000000e-01   2.6118000000000001e+00   3.0819999999999997e-01   2.8870000000000001e-01   1.7690000000000000e-01
   5.6846699999999998e+01  -1.0532340000000001e+02   7.6373299999999995e+02  -2.2302800000000001e+01   9.2931700000000006e+01   1.2256700000000000e+01   9.3220000000000003e-01   3.5580000000000001e-01   2.6989000000000001e+00   3.1790000000000002e-01   2.3089999999999999e-01   1.7249999999999999e-01
   5.8632100000000001e+01  -1.0389440000000000e+02   7.6553449999999998e+02  -1.7185400000000001e+01   9.2265500000000003e+01   1.1682200000000000e+01   1.0653999999999999e+00   4.8920000000000002e-01   2.4377000000000000e+00   3.7569999999999998e-01   2.7900000000000003e-01   1.5920000000000001e-01
   6.0968499999999999e+01  -1.0312500000000000e+02   7.6441930000000002e+02  -1.2001099999999999e+01   9.1066599999999994e+01   1.1265599999999999e+01   7.7680000000000005e-01   3.5580000000000001e-01   2.5247000000000002e+00   4.5269999999999999e-01   2.8870000000000001e-01   1.5040000000000001e-01
   6.3238900000000001e+01  -1.0121240000000000e+02   7.6373299999999995e+02  -6.3491000000000000e+00   9.0076899999999995e+01   1.0770099999999999e+01   7.1020000000000005e-01   2.6679999999999998e-01   2.0024000000000002e+00   3.9489999999999997e-01   2.7900000000000003e-01   1.9020000000000001e-01
   6.5487200000000001e+01  -9.9541700000000006e+01   7.6399040000000002e+02  -6.7789999999999995e-01   8.9049199999999999e+01   1.0169300000000000e+01   7.7680000000000005e-01   2.4460000000000001e-01   2.3506000000000000e+00   3.0819999999999997e-01   3.3679999999999999e-01   2.0790000000000000e-01
   6.7867699999999999e+01  -9.8530400000000000e+01   7.6236050000000000e+02   5.1843000000000004e+00   8.7840699999999998e+01   9.7614999999999998e+00   7.5460000000000005e-01   3.7800000000000000e-01   1.9153000000000000e+00   3.6599999999999999e-01   2.1170000000000000e-01   1.8140000000000001e-01
   7.0005799999999994e+01  -9.7980900000000005e+01   7.5927229999999997e+02   1.0903200000000000e+01   8.6555999999999997e+01   9.3317999999999994e+00   9.5440000000000003e-01   5.3369999999999995e-01   2.0024000000000002e+00   3.5639999999999999e-01   3.1750000000000000e-01   1.7690000000000000e-01
   7.1592799999999997e+01  -9.7585099999999997e+01   7.5266690000000006e+02   1.6354800000000001e+01   8.4909800000000004e+01   8.9063999999999997e+00   9.9880000000000002e-01   4.0020000000000000e-01   2.8730000000000002e+00   4.0460000000000002e-01   2.4060000000000001e-01   1.9020000000000001e-01
   7.1835300000000004e+01  -9.6529899999999998e+01   7.4142930000000001e+02   2.1414899999999999e+01   8.2683099999999996e+01   8.3407000000000000e+00   6.6579999999999995e-01   1.3339999999999999e-01   1.8283000000000000e+00   3.4680000000000000e-01   3.0790000000000001e-01   1.5040000000000001e-01
   6.9653099999999995e+01  -9.6354100000000003e+01   7.2916219999999998e+02   2.5720800000000001e+01   8.0427800000000005e+01   8.0074000000000005e+00   7.9900000000000004e-01   3.5580000000000001e-01   2.2635999999999998e+00   3.8529999999999998e-01   2.4060000000000001e-01   2.0349999999999999e-01
   6.8066100000000006e+01  -9.6332099999999997e+01   7.1595150000000001e+02   2.9320200000000000e+01   7.8534199999999998e+01   7.5163000000000002e+00   9.3220000000000003e-01   4.0020000000000000e-01   1.8283000000000000e+00   3.2750000000000001e-01   1.9239999999999999e-01   2.1679999999999999e-01
   6.4296899999999994e+01  -9.7167500000000004e+01   7.0342700000000002e+02   3.2241700000000002e+01   7.6897499999999994e+01   7.1829999999999998e+00   6.4370000000000005e-01   3.5580000000000001e-01   2.1764999999999999e+00   3.5639999999999999e-01   3.5599999999999998e-01   2.0790000000000000e-01
   5.8058999999999997e+01  -9.7739000000000004e+01   6.8987320000000000e+02   3.4198999999999998e+01   7.5498599999999996e+01   6.6962000000000002e+00   1.0653999999999999e+00   4.2249999999999999e-01   2.4377000000000000e+00   4.3350000000000000e-01   3.1750000000000000e-01   1.7249999999999999e-01
   5.1953299999999999e+01  -9.8706299999999999e+01   6.7434630000000004e+02   3.5707500000000003e+01   7.4185500000000005e+01   6.5822000000000003e+00   7.1020000000000005e-01   4.2249999999999999e-01   2.1764999999999999e+00   3.6599999999999999e-01   3.5599999999999998e-01   1.5920000000000001e-01
   4.6795400000000001e+01  -9.7958900000000000e+01   6.5178520000000003e+02   3.6834099999999999e+01   7.1996799999999993e+01   6.2884000000000002e+00   6.8799999999999994e-01   4.8920000000000002e-01   1.5670999999999999e+00   3.3710000000000001e-01   1.5400000000000000e-01   2.0790000000000000e-01
   4.2585400000000000e+01  -9.9893400000000000e+01   6.2853779999999995e+02   3.7378300000000003e+01   6.9627399999999994e+01   6.3586000000000000e+00   8.4340000000000004e-01   6.0040000000000004e-01   2.8730000000000002e+00   3.3710000000000001e-01   2.7900000000000003e-01   1.4599999999999999e-01
   3.9697899999999997e+01  -9.8662300000000002e+01   6.0323159999999996e+02   3.7530999999999999e+01   6.7353099999999998e+01   6.3059000000000003e+00   1.0875999999999999e+00   1.7790000000000000e-01   2.0893999999999999e+00   3.9489999999999997e-01   2.5019999999999998e-01   1.8140000000000001e-01
   3.6920600000000000e+01  -9.7805000000000007e+01   5.7243520000000001e+02   3.6948599999999999e+01   6.4155799999999999e+01   6.3761000000000001e+00   7.3240000000000005e-01   6.6710000000000003e-01   2.5247000000000002e+00   3.3710000000000001e-01   2.4060000000000001e-01   1.8140000000000001e-01
   3.4495899999999999e+01  -9.7255399999999995e+01   5.3589130000000000e+02   3.5755200000000002e+01   6.0301900000000003e+01   6.5690999999999997e+00   5.9930000000000005e-01   4.8920000000000002e-01   2.3506000000000000e+00   3.3710000000000001e-01   2.6939999999999997e-01   1.8140000000000001e-01
   3.2137400000000000e+01  -9.4265600000000006e+01   4.9385730000000001e+02   3.4055799999999998e+01   5.5696199999999997e+01   6.6391999999999998e+00   6.8799999999999994e-01   2.8910000000000002e-01   2.2635999999999998e+00   3.5639999999999999e-01   2.2130000000000000e-01   1.9020000000000001e-01
   2.8919300000000000e+01  -9.0088700000000003e+01   4.4461739999999998e+02   3.1506599999999999e+01   5.0338799999999999e+01   6.5602999999999998e+00   7.3240000000000005e-01   4.2249999999999999e-01   2.1764999999999999e+00   4.3350000000000000e-01   2.8870000000000001e-01   1.8579999999999999e-01
   2.5635000000000002e+01  -8.4021299999999997e+01   3.8714220000000000e+02   2.8346399999999999e+01   4.4001199999999997e+01   6.3147000000000002e+00   8.4340000000000004e-01   4.0020000000000000e-01   2.6989000000000001e+00   3.2750000000000001e-01   2.6939999999999997e-01   2.3440000000000000e-01
   2.1006200000000000e+01  -7.4722200000000001e+01   3.2417689999999999e+02   2.4804300000000001e+01   3.6940500000000000e+01   5.7885000000000000e+00   6.2150000000000005e-01   2.8910000000000002e-01   2.3506000000000000e+00   3.5639999999999999e-01   2.3089999999999999e-01   2.3440000000000000e-01
   1.5032700000000000e+01  -6.0059199999999997e+01   2.6001069999999999e+02   2.1185800000000000e+01   2.9936800000000002e+01   4.6307999999999998e+00   8.2120000000000004e-01   2.2239999999999999e-01   2.0893999999999999e+00   3.5639999999999999e-01   2.7900000000000003e-01   1.4160000000000000e-01
   9.2356999999999996e+00  -4.2648200000000003e+01   2.0176349999999999e+02   1.7720099999999999e+01   2.3266200000000001e+01   3.2231000000000001e+00   6.4370000000000005e-01   4.6689999999999998e-01   2.0024000000000002e+00   3.4680000000000000e-01   2.3089999999999999e-01   1.5479999999999999e-01
   7.2519000000000000e+00  -2.7875200000000000e+01   1.4892070000000001e+02   1.4044300000000000e+01   1.7547200000000000e+01   1.8855999999999999e+00   7.9900000000000004e-01   4.6689999999999998e-01   2.0893999999999999e+00   3.3710000000000001e-01   3.3679999999999999e-01   1.8579999999999999e-01
   5.3342000000000001e+00  -1.2772500000000001e+01   1.0268320000000000e+02   1.0826800000000000e+01   1.2189800000000000e+01   6.7090000000000005e-01   8.4340000000000004e-01   4.6689999999999998e-01   2.2635999999999998e+00   3.4680000000000000e-01   2.8870000000000001e-01   2.1679999999999999e-01
   4.6729000000000003e+00  -4.8144000000000000e+00   6.6310900000000004e+01   7.5902000000000003e+00   7.7363999999999997e+00  -3.9029999999999998e-01   6.8799999999999994e-01   2.4460000000000001e-01   2.5247000000000002e+00   3.0819999999999997e-01   1.9239999999999999e-01   1.6810000000000000e-01
   3.5047000000000001e+00   1.3850000000000000e+00   4.3063499999999998e+01   5.1651999999999996e+00   4.9672999999999998e+00  -8.5070000000000001e-01   7.3240000000000005e-01   3.1130000000000002e-01   2.8730000000000002e+00   4.1420000000000001e-01   2.8870000000000001e-01   1.5479999999999999e-01
   4.5848000000000004e+00   1.0288300000000000e+01   2.8051300000000001e+01   3.8763000000000001e+00   2.8643000000000001e+00  -1.6137999999999999e+00   8.8780000000000003e-01   3.1130000000000002e-01   1.3930000000000000e+00   4.6239999999999998e-01   2.5019999999999998e-01   1.7690000000000000e-01
   2.5127999999999999e+00   8.0239999999999991e+00   1.8529299999999999e+01   2.4346000000000001e+00   1.9507000000000001e+00  -1.6006000000000000e+00   9.3220000000000003e-01   3.3350000000000002e-01   2.0893999999999999e+00   4.2380000000000001e-01   2.5979999999999998e-01   1.7690000000000000e-01
   3.1078999999999999e+00   7.4964000000000004e+00   1.1323499999999999e+01   1.4799000000000000e+00   9.6109999999999995e-01  -1.0611999999999999e+00   7.1020000000000005e-01   5.1139999999999997e-01   1.3930000000000000e+00   4.2380000000000001e-01   3.4639999999999999e-01   1.9910000000000000e-01
  -5.9509999999999996e-01  -3.9570000000000000e-01   1.1152000000000000e+00  -3.6280000000000001e-01   5.7099999999999998e-02   3.9500000000000000e-02   7.5460000000000005e-01   4.6689999999999998e-01   2.2635999999999998e+00   3.8529999999999998e-01   1.8279999999999999e-01   1.8579999999999999e-01
  -7.2740000000000005e-01   1.0331999999999999e+00   1.7157000000000000e+00  -1.9089999999999999e-01   4.7600000000000003e-02   9.2100000000000001e-02   8.8780000000000003e-01   4.0020000000000000e-01   2.2635999999999998e+00   3.6599999999999999e-01   2.2130000000000000e-01   1.4599999999999999e-01
  -9.4779999999999998e-01  -1.7590000000000000e-01   2.3161999999999998e+00  -3.3420000000000000e-01   1.1420000000000000e-01   3.9500000000000000e-02   7.3240000000000005e-01   5.3369999999999995e-01   2.3506000000000000e+00   2.6970000000000000e-01   2.5019999999999998e-01   2.3000000000000001e-01
  -9.4779999999999998e-01   5.7160000000000000e-01   1.7157000000000000e+00  -2.5779999999999997e-01   3.8100000000000002e-02   3.0700000000000002e-02   8.6560000000000004e-01   4.0020000000000000e-01   2.0024000000000002e+00   3.2750000000000001e-01   2.4060000000000001e-01   2.3000000000000001e-01
  -2.8649999999999998e-01   5.0560000000000005e-01   1.8015000000000001e+00  -1.3370000000000001e-01   1.0470000000000000e-01   3.9500000000000000e-02   7.9900000000000004e-01   5.1139999999999997e-01   2.2635999999999998e+00   4.2380000000000001e-01   3.4639999999999999e-01   1.5040000000000001e-01
  -9.9190000000000000e-01   1.5390000000000001e-01   1.0294000000000001e+00  -3.1509999999999999e-01   9.4999999999999998e-03   3.0700000000000002e-02   7.1020000000000005e-01   4.4469999999999998e-01   2.7858999999999998e+00   3.4680000000000000e-01   3.3679999999999999e-01   1.1940000000000001e-01
  -1.9839999999999999e-01   6.8149999999999999e-01   1.7157000000000000e+00  -1.2410000000000000e-01   2.8500000000000001e-02   2.1899999999999999e-02   7.9900000000000004e-01   4.6689999999999998e-01   2.5247000000000002e+00   3.2750000000000001e-01   2.7900000000000003e-01   1.9460000000000000e-01
  -8.3760000000000001e-01   3.9570000000000000e-01   1.1152000000000000e+00  -3.7240000000000001e-01   9.5200000000000007e-02   4.8200000000000000e-02   8.2120000000000004e-01   5.5589999999999995e-01   2.1764999999999999e+00   4.1420000000000001e-01   1.8279999999999999e-01   1.8140000000000001e-01
  -5.7310000000000005e-01   3.0780000000000002e-01   2.1446000000000001e+00  -3.2460000000000000e-01  -6.6600000000000006e-02   8.3299999999999999e-02   7.5460000000000005e-01   6.2260000000000004e-01   3.0470999999999999e+00   4.7199999999999998e-01   3.0790000000000001e-01   2.2120000000000001e-01
  -9.6989999999999998e-01   4.1770000000000002e-01   1.9730000000000001e+00  -1.3370000000000001e-01   1.1420000000000000e-01   5.7000000000000002e-02   5.7709999999999995e-01   4.6689999999999998e-01   2.5247000000000002e+00   5.1049999999999995e-01   3.3679999999999999e-01   1.5920000000000001e-01
  -3.3060000000000000e-01   2.1980000000000000e-01   1.1152000000000000e+00  -2.4820000000000000e-01   3.8100000000000002e-02   1.3200000000000000e-02   6.4370000000000005e-01   4.0020000000000000e-01   2.3506000000000000e+00   3.9489999999999997e-01   3.5599999999999998e-01   2.2120000000000001e-01
  -7.9349999999999998e-01   7.2550000000000003e-01   1.2010000000000001e+00  -3.0549999999999999e-01   1.1420000000000000e-01   7.0199999999999999e-02   5.3269999999999995e-01   4.6689999999999998e-01   2.6118000000000001e+00   4.2380000000000001e-01   2.9830000000000001e-01   2.2120000000000001e-01
  -4.4080000000000003e-01   6.6000000000000003e-02   1.2010000000000001e+00  -2.1959999999999999e-01   6.6600000000000006e-02   1.0090000000000000e-01   7.5460000000000005e-01   4.4469999999999998e-01   2.0024000000000002e+00   4.2380000000000001e-01   3.1750000000000000e-01   1.4160000000000000e-01
  -8.1559999999999999e-01   4.6170000000000000e-01   1.5441000000000000e+00  -2.3870000000000000e-01   7.6100000000000001e-02   3.9500000000000000e-02   7.1020000000000005e-01   4.0020000000000000e-01   2.5247000000000002e+00   4.0460000000000002e-01   3.2710000000000000e-01   1.9460000000000000e-01
  -4.6289999999999998e-01   3.9570000000000000e-01   1.0294000000000001e+00  -2.0050000000000001e-01   9.4999999999999998e-03   7.4499999999999997e-02   7.7680000000000005e-01   4.6689999999999998e-01   2.1764999999999999e+00   3.9489999999999997e-01   2.7900000000000003e-01   1.8579999999999999e-01
  -8.8170000000000004e-01   5.4959999999999998e-01   7.7210000000000001e-01  -2.3870000000000000e-01   1.0470000000000000e-01   2.1899999999999999e-02   7.3240000000000005e-01   4.4469999999999998e-01   2.0893999999999999e+00   3.8529999999999998e-01   3.2710000000000000e-01   1.6810000000000000e-01
  -6.6130000000000000e-01   5.9360000000000002e-01   6.8630000000000002e-01  -2.2910000000000000e-01   4.7600000000000003e-02   6.1400000000000003e-02   6.8799999999999994e-01   4.2249999999999999e-01   2.9600000000000000e+00   2.6970000000000000e-01   2.8870000000000001e-01   1.4599999999999999e-01
  -8.3760000000000001e-01   4.8359999999999997e-01   1.6298999999999999e+00  -2.0050000000000001e-01   1.0470000000000000e-01   7.4499999999999997e-02   7.9900000000000004e-01   4.2249999999999999e-01   2.6989000000000001e+00   3.7569999999999998e-01   2.4060000000000001e-01   1.6370000000000001e-01
  -7.7149999999999996e-01   3.7369999999999998e-01   1.4582999999999999e+00  -2.2910000000000000e-01   2.8500000000000001e-02   3.5099999999999999e-02   7.3240000000000005e-01   6.2260000000000004e-01   2.6989000000000001e+00   3.1790000000000002e-01   2.7900000000000003e-01   2.5209999999999999e-01
  -6.3919999999999999e-01   3.7369999999999998e-01   1.4582999999999999e+00  -1.9089999999999999e-01   1.0470000000000000e-01   4.3900000000000002e-02   6.8799999999999994e-01   3.5580000000000001e-01   2.0893999999999999e+00   3.4680000000000000e-01   3.1750000000000000e-01   1.7690000000000000e-01
  -6.1719999999999997e-01   4.1770000000000002e-01   1.4582999999999999e+00  -2.4820000000000000e-01  -1.9000000000000000e-02  -3.5099999999999999e-02   7.3240000000000005e-01   3.1130000000000002e-01   2.5247000000000002e+00   3.1790000000000002e-01   2.1170000000000000e-01   1.7690000000000000e-01
  -9.2579999999999996e-01   2.4179999999999999e-01   1.5441000000000000e+00  -2.0050000000000001e-01   3.8100000000000002e-02   3.0700000000000002e-02   7.9900000000000004e-01   4.2249999999999999e-01   2.9600000000000000e+00   4.2380000000000001e-01   3.1750000000000000e-01   1.8579999999999999e-01
  -5.9509999999999996e-01   5.4959999999999998e-01   3.4310000000000002e-01  -2.8639999999999999e-01  -9.4999999999999998e-03   6.1400000000000003e-02   5.5489999999999995e-01   3.5580000000000001e-01   1.9153000000000000e+00   3.8529999999999998e-01   2.5979999999999998e-01   2.0349999999999999e-01
  -7.2740000000000005e-01   2.1980000000000000e-01   7.7210000000000001e-01  -2.7689999999999998e-01   1.9000000000000000e-02   4.8200000000000000e-02   6.2150000000000005e-01   4.8920000000000002e-01   2.0024000000000002e+00   3.0819999999999997e-01   9.6199999999999994e-02   2.0790000000000000e-01
  -5.7310000000000005e-01   5.2759999999999996e-01   1.4582999999999999e+00  -1.7190000000000000e-01   8.5599999999999996e-02   1.3200000000000000e-02   7.1020000000000005e-01   3.3350000000000002e-01   2.3506000000000000e+00   4.2380000000000001e-01   4.2340000000000000e-01   1.7690000000000000e-01
  -6.6130000000000000e-01   4.1770000000000002e-01   1.2867999999999999e+00  -3.6280000000000001e-01  -9.5200000000000007e-02   1.3200000000000000e-02   6.2150000000000005e-01   6.0040000000000004e-01   1.6540999999999999e+00   3.9489999999999997e-01   2.7900000000000003e-01   1.8579999999999999e-01
  -7.4939999999999996e-01   4.8359999999999997e-01   1.6298999999999999e+00  -2.1959999999999999e-01   6.6600000000000006e-02   3.5099999999999999e-02   7.7680000000000005e-01   4.0020000000000000e-01   2.6118000000000001e+00   2.9859999999999998e-01   2.1170000000000000e-01   1.9020000000000001e-01
  -5.9509999999999996e-01   3.2979999999999998e-01   1.0294000000000001e+00  -2.4820000000000000e-01  -9.4999999999999998e-03   5.7000000000000002e-02   6.4370000000000005e-01   4.4469999999999998e-01   2.1764999999999999e+00   3.7569999999999998e-01   2.7900000000000003e-01   2.3890000000000000e-01
  -7.2740000000000005e-01   2.6379999999999998e-01   6.0050000000000003e-01  -2.8639999999999999e-01   3.8100000000000002e-02   5.7000000000000002e-02   1.0209999999999999e+00   3.1130000000000002e-01   2.8730000000000002e+00   3.4680000000000000e-01   2.7900000000000003e-01   2.0349999999999999e-01
  -6.6130000000000000e-01   3.0780000000000002e-01   1.1152000000000000e+00  -1.4319999999999999e-01   4.7600000000000003e-02   1.3200000000000000e-02   6.8799999999999994e-01   3.7800000000000000e-01   2.3506000000000000e+00   3.1790000000000002e-01   2.6939999999999997e-01   1.5920000000000001e-01
  -7.4939999999999996e-01   3.7369999999999998e-01   2.5740000000000002e-01  -2.7689999999999998e-01   3.8100000000000002e-02   3.0700000000000002e-02   5.7709999999999995e-01   4.2249999999999999e-01   2.5247000000000002e+00   3.4680000000000000e-01   2.3089999999999999e-01   1.9020000000000001e-01
  -5.7310000000000005e-01   6.1550000000000005e-01   1.4582999999999999e+00  -2.8639999999999999e-01   1.4269999999999999e-01   2.6300000000000000e-02   7.1020000000000005e-01   5.3369999999999995e-01   2.4377000000000000e+00   2.8899999999999998e-01   2.8870000000000001e-01   1.9460000000000000e-01
  -8.1559999999999999e-01   6.1550000000000005e-01   9.4359999999999999e-01  -2.4820000000000000e-01  -2.8500000000000001e-02   1.0960000000000000e-01   5.7709999999999995e-01   6.0040000000000004e-01   2.0024000000000002e+00   3.4680000000000000e-01   2.3089999999999999e-01   2.0349999999999999e-01
  -7.4939999999999996e-01   3.9570000000000000e-01   1.2867999999999999e+00  -2.5779999999999997e-01  -6.6600000000000006e-02   6.5799999999999997e-02   5.3269999999999995e-01   6.2260000000000004e-01   2.3506000000000000e+00   4.1420000000000001e-01   2.6939999999999997e-01   2.3440000000000000e-01
  -7.7149999999999996e-01   4.8359999999999997e-01   9.4359999999999999e-01  -2.3870000000000000e-01   4.7600000000000003e-02   5.7000000000000002e-02   7.1020000000000005e-01   5.3369999999999995e-01   2.5247000000000002e+00   2.8899999999999998e-01   2.3089999999999999e-01   1.8579999999999999e-01
  -5.9509999999999996e-01   3.0780000000000002e-01   1.7157000000000000e+00  -2.2910000000000000e-01   7.6100000000000001e-02   5.2600000000000001e-02   7.9900000000000004e-01   6.4480000000000004e-01   1.3930000000000000e+00   3.8529999999999998e-01   3.6559999999999998e-01   1.6370000000000001e-01
  -6.1719999999999997e-01   3.5170000000000001e-01   1.6298999999999999e+00  -1.6230000000000000e-01   2.8500000000000001e-02   8.8000000000000005e-03   7.3240000000000005e-01   3.3350000000000002e-01   2.6989000000000001e+00   3.1790000000000002e-01   2.3089999999999999e-01   1.6810000000000000e-01
  -8.8170000000000004e-01   2.4179999999999999e-01   1.4582999999999999e+00  -3.0549999999999999e-01   6.6600000000000006e-02   1.0090000000000000e-01   6.8799999999999994e-01   4.4469999999999998e-01   2.6989000000000001e+00   3.8529999999999998e-01   3.6559999999999998e-01   2.0790000000000000e-01
  -7.2740000000000005e-01   4.8359999999999997e-01   8.5780000000000001e-01  -3.2460000000000000e-01   1.9000000000000000e-02   3.5099999999999999e-02   5.9930000000000005e-01   5.3369999999999995e-01   2.6118000000000001e+00   3.8529999999999998e-01   2.7900000000000003e-01   2.0790000000000000e-01
  -1.0139000000000000e+00   3.0780000000000002e-01   1.1152000000000000e+00  -2.2910000000000000e-01   4.7600000000000003e-02   8.8000000000000005e-03   6.8799999999999994e-01   4.4469999999999998e-01   2.6989000000000001e+00   4.1420000000000001e-01   3.1750000000000000e-01   1.8579999999999999e-01
  -7.7149999999999996e-01   2.8580000000000000e-01   4.2890000000000000e-01  -2.9599999999999999e-01  -7.6100000000000001e-02   5.7000000000000002e-02   6.8799999999999994e-01   4.8920000000000002e-01   2.2635999999999998e+00   3.8529999999999998e-01   2.3089999999999999e-01   1.6370000000000001e-01
  -7.0530000000000004e-01   5.7160000000000000e-01   1.5441000000000000e+00  -1.4319999999999999e-01   5.7099999999999998e-02   1.7500000000000002e-02   8.4340000000000004e-01   3.3350000000000002e-01   3.0470999999999999e+00   4.0460000000000002e-01   2.9830000000000001e-01   2.1229999999999999e-01
  -7.9349999999999998e-01   5.4959999999999998e-01   1.3725000000000001e+00  -1.8140000000000001e-01  -1.9000000000000000e-02   5.7000000000000002e-02   6.8799999999999994e-01   4.4469999999999998e-01   2.1764999999999999e+00   3.7569999999999998e-01   2.5979999999999998e-01   1.7249999999999999e-01
  -7.9349999999999998e-01   2.8580000000000000e-01   1.1152000000000000e+00  -2.1959999999999999e-01  -5.7099999999999998e-02   5.7000000000000002e-02   5.9930000000000005e-01   3.7800000000000000e-01   1.8283000000000000e+00   3.8529999999999998e-01   2.9830000000000001e-01   2.3000000000000001e-01
  -8.3760000000000001e-01   3.7369999999999998e-01   1.3725000000000001e+00  -2.0999999999999999e-01   9.4999999999999998e-03   1.7500000000000002e-02   7.3240000000000005e-01   4.6689999999999998e-01   2.2635999999999998e+00   3.0819999999999997e-01   2.3089999999999999e-01   1.8579999999999999e-01
  -7.7149999999999996e-01   3.5170000000000001e-01   1.1152000000000000e+00  -2.1959999999999999e-01  -9.4999999999999998e-03   1.0090000000000000e-01   7.7680000000000005e-01   6.0040000000000004e-01   1.7412000000000001e+00   4.4309999999999999e-01   2.9830000000000001e-01   1.8579999999999999e-01
  -7.7149999999999996e-01   4.6170000000000000e-01   9.4359999999999999e-01  -3.0549999999999999e-01   2.8500000000000001e-02   6.1400000000000003e-02   5.7709999999999995e-01   3.7800000000000000e-01   1.9153000000000000e+00   3.2750000000000001e-01   3.6559999999999998e-01   2.0349999999999999e-01
  -5.9509999999999996e-01   5.7160000000000000e-01   6.0050000000000003e-01  -2.0999999999999999e-01   1.9000000000000000e-02   4.3900000000000002e-02   7.7680000000000005e-01   2.4460000000000001e-01   2.4377000000000000e+00   3.8529999999999998e-01   2.6939999999999997e-01   2.2120000000000001e-01
  -9.2579999999999996e-01   3.7369999999999998e-01   1.3725000000000001e+00  -1.7190000000000000e-01  -1.1420000000000000e-01   2.1899999999999999e-02   7.5460000000000005e-01   5.5589999999999995e-01   2.6118000000000001e+00   4.1420000000000001e-01   2.9830000000000001e-01   2.5659999999999999e-01
  -6.3919999999999999e-01   4.3969999999999998e-01   1.1152000000000000e+00  -1.4319999999999999e-01   1.9000000000000000e-02   3.9500000000000000e-02   7.1020000000000005e-01   4.4469999999999998e-01   2.7858999999999998e+00   3.3710000000000001e-01   3.0790000000000001e-01   2.2120000000000001e-01
  -3.7469999999999998e-01   4.1770000000000002e-01   1.5441000000000000e+00  -1.9089999999999999e-01   5.7099999999999998e-02   8.8000000000000005e-03   5.5489999999999995e-01   5.7809999999999995e-01   2.2635999999999998e+00   4.4309999999999999e-01   2.5979999999999998e-01   2.2120000000000001e-01
  -7.0530000000000004e-01   4.8359999999999997e-01   1.4582999999999999e+00  -1.9089999999999999e-01  -9.5200000000000007e-02   3.0700000000000002e-02   8.4340000000000004e-01   3.5580000000000001e-01   1.7412000000000001e+00   4.1420000000000001e-01   2.5979999999999998e-01   1.8140000000000001e-01
  -5.9509999999999996e-01   3.0780000000000002e-01   1.5441000000000000e+00  -2.3870000000000000e-01  -1.9000000000000000e-02   0.0000000000000000e+00   6.8799999999999994e-01   5.5589999999999995e-01   2.1764999999999999e+00   4.2380000000000001e-01   2.5979999999999998e-01   2.0349999999999999e-01
  -7.4939999999999996e-01   5.9360000000000002e-01   1.7157000000000000e+00  -2.5779999999999997e-01   0.0000000000000000e+00   5.7000000000000002e-02   6.6579999999999995e-01   4.4469999999999998e-01   1.7412000000000001e+00   4.0460000000000002e-01   2.5019999999999998e-01   1.9910000000000000e-01
  -4.4080000000000003e-01   3.5170000000000001e-01   1.2010000000000001e+00  -1.9089999999999999e-01   9.4999999999999998e-03   0.0000000000000000e+00   7.9900000000000004e-01   3.7800000000000000e-01   2.0893999999999999e+00   3.5639999999999999e-01   2.1170000000000000e-01   1.5920000000000001e-01
  -7.2740000000000005e-01   3.0780000000000002e-01   1.1152000000000000e+00  -2.3870000000000000e-01   2.8500000000000001e-02   3.5099999999999999e-02   6.6579999999999995e-01   5.5589999999999995e-01   2.2635999999999998e+00   3.9489999999999997e-01   3.6559999999999998e-01   1.9020000000000001e-01
  -5.9509999999999996e-01   2.8580000000000000e-01   1.6298999999999999e+00  -1.9089999999999999e-01   3.8100000000000002e-02  -4.4000000000000003e-03   7.3240000000000005e-01   4.6689999999999998e-01   2.9600000000000000e+00   3.6599999999999999e-01   1.4430000000000001e-01   1.9020000000000001e-01
  -1.0801000000000001e+00   5.2759999999999996e-01   6.8630000000000002e-01  -2.2910000000000000e-01  -4.7600000000000003e-02   3.9500000000000000e-02   7.5460000000000005e-01   6.2260000000000004e-01   2.4377000000000000e+00   3.2750000000000001e-01   2.2130000000000000e-01   1.7690000000000000e-01
  -5.9509999999999996e-01   4.1770000000000002e-01   1.3725000000000001e+00  -2.2910000000000000e-01   1.5229999999999999e-01   4.3900000000000002e-02   6.4370000000000005e-01   4.2249999999999999e-01   3.0470999999999999e+00   3.4680000000000000e-01   2.8870000000000001e-01   1.9020000000000001e-01
  -7.4939999999999996e-01   4.1770000000000002e-01   8.5780000000000001e-01  -1.2410000000000000e-01   4.7600000000000003e-02   6.5799999999999997e-02   7.3240000000000005e-01   4.6689999999999998e-01   1.7412000000000001e+00   3.1790000000000002e-01   2.7900000000000003e-01   1.9910000000000000e-01
  -6.6130000000000000e-01   2.8580000000000000e-01   6.0050000000000003e-01  -3.6280000000000001e-01  -3.8100000000000002e-02   3.0700000000000002e-02   7.1020000000000005e-01   8.4499999999999997e-01   2.6989000000000001e+00   4.0460000000000002e-01   2.7900000000000003e-01   2.2120000000000001e-01
  -7.4939999999999996e-01   3.2979999999999998e-01   1.4582999999999999e+00  -1.5279999999999999e-01   6.6600000000000006e-02   3.5099999999999999e-02   4.6610000000000001e-01   6.8930000000000002e-01   2.7858999999999998e+00   4.3350000000000000e-01   3.1750000000000000e-01   1.8579999999999999e-01
  -6.6130000000000000e-01   2.6379999999999998e-01   7.7210000000000001e-01  -3.3420000000000000e-01   2.8500000000000001e-02   1.3200000000000000e-02   6.4370000000000005e-01   5.1139999999999997e-01   2.7858999999999998e+00   3.7569999999999998e-01   3.1750000000000000e-01   2.3890000000000000e-01
  -6.6130000000000000e-01   3.5170000000000001e-01   3.4310000000000002e-01  -2.5779999999999997e-01   0.0000000000000000e+00   6.1400000000000003e-02   7.1020000000000005e-01   4.8920000000000002e-01   1.9153000000000000e+00   3.5639999999999999e-01   3.3679999999999999e-01   1.9020000000000001e-01
  -7.2740000000000005e-01   3.7369999999999998e-01   9.4359999999999999e-01  -1.3370000000000001e-01   3.8100000000000002e-02   3.5099999999999999e-02   7.3240000000000005e-01   4.8920000000000002e-01   2.0893999999999999e+00   4.4309999999999999e-01   2.3089999999999999e-01   2.1229999999999999e-01
  -6.1719999999999997e-01   3.5170000000000001e-01   1.0294000000000001e+00  -2.3870000000000000e-01   9.5200000000000007e-02   2.6300000000000000e-02   6.8799999999999994e-01   3.7800000000000000e-01   2.1764999999999999e+00   3.9489999999999997e-01   2.7900000000000003e-01   2.2120000000000001e-01
  -9.4779999999999998e-01   4.8359999999999997e-01   4.2890000000000000e-01  -1.4319999999999999e-01   4.7600000000000003e-02   5.2600000000000001e-02   9.1000000000000003e-01   7.1150000000000002e-01   2.5247000000000002e+00   4.3350000000000000e-01   3.3679999999999999e-01   1.9460000000000000e-01
  -9.2579999999999996e-01   5.0560000000000005e-01   1.3725000000000001e+00  -4.3919999999999998e-01  -5.7099999999999998e-02   7.4499999999999997e-02   5.7709999999999995e-01   4.4469999999999998e-01   2.2635999999999998e+00   3.3710000000000001e-01   2.3089999999999999e-01   2.2559999999999999e-01
  -7.9349999999999998e-01   5.9360000000000002e-01   1.2867999999999999e+00  -2.6729999999999998e-01   5.7099999999999998e-02   3.9500000000000000e-02   6.6579999999999995e-01   6.2260000000000004e-01   2.6118000000000001e+00   2.3119999999999999e-01   3.0790000000000001e-01   2.1229999999999999e-01
  -7.2740000000000005e-01   3.2979999999999998e-01   1.2867999999999999e+00  -1.6230000000000000e-01  -2.8500000000000001e-02   6.5799999999999997e-02   5.9930000000000005e-01   4.6689999999999998e-01   2.0893999999999999e+00   3.0819999999999997e-01   3.8490000000000002e-01   1.8579999999999999e-01
  -8.1559999999999999e-01   5.4959999999999998e-01   6.0050000000000003e-01  -1.9089999999999999e-01   0.0000000000000000e+00   9.2100000000000001e-02   7.1020000000000005e-01   3.7800000000000000e-01   2.0893999999999999e+00   3.2750000000000001e-01   2.5019999999999998e-01   1.7249999999999999e-01
  -6.6130000000000000e-01   5.0560000000000005e-01   1.4582999999999999e+00  -2.1959999999999999e-01  -3.8100000000000002e-02   7.0199999999999999e-02   7.9900000000000004e-01   3.7800000000000000e-01   2.0024000000000002e+00   3.5639999999999999e-01   2.5979999999999998e-01   2.0349999999999999e-01
  -9.2579999999999996e-01   3.5170000000000001e-01   9.4359999999999999e-01  -3.2460000000000000e-01  -5.7099999999999998e-02   0.0000000000000000e+00   6.4370000000000005e-01   4.4469999999999998e-01   2.5247000000000002e+00   4.1420000000000001e-01   3.0790000000000001e-01   2.3440000000000000e-01
  -7.9349999999999998e-01   2.4179999999999999e-01   7.7210000000000001e-01  -2.2910000000000000e-01   0.0000000000000000e+00   3.0700000000000002e-02   7.3240000000000005e-01   5.5589999999999995e-01   2.9600000000000000e+00   3.0819999999999997e-01   3.4639999999999999e-01   2.3000000000000001e-01
  -9.4779999999999998e-01   4.6170000000000000e-01   1.0294000000000001e+00  -1.6230000000000000e-01   1.9000000000000000e-02   1.3200000000000000e-02   7.5460000000000005e-01   5.5589999999999995e-01   2.5247000000000002e+00   4.4309999999999999e-01   3.2710000000000000e-01   2.0790000000000000e-01
  -7.7149999999999996e-01   4.3969999999999998e-01   1.4582999999999999e+00  -3.1509999999999999e-01   9.4999999999999998e-03   6.5799999999999997e-02   6.8799999999999994e-01   4.8920000000000002e-01   1.8283000000000000e+00   3.8529999999999998e-01   2.8870000000000001e-01   2.1229999999999999e-01
  -9.6989999999999998e-01   4.3969999999999998e-01   1.9730000000000001e+00  -2.6729999999999998e-01   5.7099999999999998e-02   8.8000000000000005e-03   6.2150000000000005e-01   5.5589999999999995e-01   2.3506000000000000e+00   3.4680000000000000e-01   2.6939999999999997e-01   1.6370000000000001e-01
  -7.0530000000000004e-01   3.5170000000000001e-01   1.4582999999999999e+00  -2.6729999999999998e-01  -1.9000000000000000e-02   7.8899999999999998e-02   6.8799999999999994e-01   5.7809999999999995e-01   2.4377000000000000e+00   2.9859999999999998e-01   2.2130000000000000e-01   1.5920000000000001e-01
  -8.3760000000000001e-01   5.9360000000000002e-01   4.2890000000000000e-01  -2.3870000000000000e-01  -1.9000000000000000e-02   6.5799999999999997e-02   5.5489999999999995e-01   4.8920000000000002e-01   8.7060000000000004e-01   3.2750000000000001e-01   1.9239999999999999e-01   2.1229999999999999e-01
  -6.6130000000000000e-01   4.6170000000000000e-01   5.1470000000000005e-01  -2.1959999999999999e-01  -5.7099999999999998e-02   3.5099999999999999e-02   7.1020000000000005e-01   5.5589999999999995e-01   1.6540999999999999e+00   3.0819999999999997e-01   3.5599999999999998e-01   2.1679999999999999e-01
  -1.0801000000000001e+00   4.1770000000000002e-01   1.7157000000000000e+00  -1.9089999999999999e-01  -9.5200000000000007e-02   1.2280000000000001e-01   7.1020000000000005e-01   5.1139999999999997e-01   2.5247000000000002e+00   2.9859999999999998e-01   3.1750000000000000e-01   1.9020000000000001e-01
  -7.7149999999999996e-01   5.9360000000000002e-01   6.0050000000000003e-01  -2.3870000000000000e-01   0.0000000000000000e+00   9.6500000000000002e-02   5.9930000000000005e-01   5.3369999999999995e-01   2.2635999999999998e+00   3.9489999999999997e-01   2.9830000000000001e-01   1.9460000000000000e-01
  -8.5960000000000003e-01   6.1550000000000005e-01   9.4359999999999999e-01  -1.8140000000000001e-01  -9.5200000000000007e-02   5.7000000000000002e-02   6.6579999999999995e-01   4.4469999999999998e-01   2.3506000000000000e+00   3.1790000000000002e-01   2.6939999999999997e-01   1.9020000000000001e-01
  -6.3919999999999999e-01   1.9789999999999999e-01   1.1152000000000000e+00  -2.4820000000000000e-01  -1.2370000000000000e-01   1.0090000000000000e-01   5.7709999999999995e-01   5.5589999999999995e-01   2.8730000000000002e+00   3.8529999999999998e-01   1.8279999999999999e-01   2.0790000000000000e-01
  -8.1559999999999999e-01   3.2979999999999998e-01   1.2867999999999999e+00  -2.0050000000000001e-01  -1.9000000000000000e-02   7.4499999999999997e-02   6.6579999999999995e-01   1.7790000000000000e-01   2.2635999999999998e+00   3.6599999999999999e-01   2.4060000000000001e-01   1.5040000000000001e-01
  -8.1559999999999999e-01   3.5170000000000001e-01   1.0294000000000001e+00  -2.7689999999999998e-01   6.6600000000000006e-02   3.0700000000000002e-02   4.4390000000000002e-01   4.6689999999999998e-01   2.6989000000000001e+00   3.4680000000000000e-01   2.7900000000000003e-01   2.1679999999999999e-01
  -9.0369999999999995e-01   4.3969999999999998e-01   1.0294000000000001e+00  -3.3420000000000000e-01   2.8500000000000001e-02   5.7000000000000002e-02   7.3240000000000005e-01   6.6710000000000003e-01   1.9153000000000000e+00   3.8529999999999998e-01   1.7319999999999999e-01   2.0349999999999999e-01
  -6.1719999999999997e-01   4.6170000000000000e-01   2.0588000000000002e+00  -3.4370000000000001e-01  -4.7600000000000003e-02   7.0199999999999999e-02   7.3240000000000005e-01   3.5580000000000001e-01   2.6118000000000001e+00   4.1420000000000001e-01   2.0210000000000000e-01   2.1679999999999999e-01
  -7.7149999999999996e-01   2.6379999999999998e-01   1.2867999999999999e+00  -2.6729999999999998e-01  -4.7600000000000003e-02   6.5799999999999997e-02   5.3269999999999995e-01   3.3350000000000002e-01   2.7858999999999998e+00   4.3350000000000000e-01   2.3089999999999999e-01   2.3440000000000000e-01
  -7.0530000000000004e-01   2.8580000000000000e-01   1.2010000000000001e+00  -2.3870000000000000e-01  -2.8500000000000001e-02   2.6300000000000000e-02   6.6579999999999995e-01   6.6710000000000003e-01   1.9153000000000000e+00   4.2380000000000001e-01   3.3679999999999999e-01   1.5479999999999999e-01
  -7.4939999999999996e-01   4.3969999999999998e-01   1.2010000000000001e+00  -2.7689999999999998e-01   0.0000000000000000e+00   4.3900000000000002e-02   6.8799999999999994e-01   4.4469999999999998e-01   2.7858999999999998e+00   3.7569999999999998e-01   3.0790000000000001e-01   1.6810000000000000e-01
  -6.8330000000000002e-01   3.5170000000000001e-01   8.5780000000000001e-01  -2.1959999999999999e-01  -9.4999999999999998e-03   5.2600000000000001e-02   8.6560000000000004e-01   3.5580000000000001e-01   2.5247000000000002e+00   3.9489999999999997e-01   2.7900000000000003e-01   1.8140000000000001e-01
  -6.1719999999999997e-01   4.3969999999999998e-01   8.5780000000000001e-01  -3.8190000000000002e-01  -2.8500000000000001e-02   7.8899999999999998e-02   6.8799999999999994e-01   2.6679999999999998e-01   2.7858999999999998e+00   3.4680000000000000e-01   2.9830000000000001e-01   1.9910000000000000e-01
  -6.8330000000000002e-01   1.9789999999999999e-01   7.7210000000000001e-01  -2.3870000000000000e-01  -3.8100000000000002e-02   6.1400000000000003e-02   5.9930000000000005e-01   6.2260000000000004e-01   2.0893999999999999e+00   3.1790000000000002e-01   2.8870000000000001e-01   2.1229999999999999e-01
  -7.9349999999999998e-01   3.9570000000000000e-01   1.2867999999999999e+00  -1.5279999999999999e-01   8.5599999999999996e-02   4.3900000000000002e-02   5.9930000000000005e-01   6.0040000000000004e-01   2.1764999999999999e+00   3.6599999999999999e-01   2.7900000000000003e-01   1.4599999999999999e-01
  -6.6130000000000000e-01   3.0780000000000002e-01   1.0294000000000001e+00  -3.0549999999999999e-01   9.4999999999999998e-03   1.3200000000000000e-02   6.4370000000000005e-01   5.3369999999999995e-01   2.5247000000000002e+00   3.4680000000000000e-01   2.7900000000000003e-01   2.1229999999999999e-01
  -7.9349999999999998e-01   3.0780000000000002e-01   1.5441000000000000e+00  -2.5779999999999997e-01   1.1420000000000000e-01   8.3299999999999999e-02   7.5460000000000005e-01   5.3369999999999995e-01   2.0893999999999999e+00   3.7569999999999998e-01   2.6939999999999997e-01   2.2120000000000001e-01
  -6.3919999999999999e-01   2.1980000000000000e-01   8.5780000000000001e-01  -1.8140000000000001e-01  -4.7600000000000003e-02   0.0000000000000000e+00   6.4370000000000005e-01   4.2249999999999999e-01   2.0024000000000002e+00   4.1420000000000001e-01   2.5979999999999998e-01   1.9910000000000000e-01
  -7.7149999999999996e-01   1.0990000000000000e-01   1.5441000000000000e+00  -3.3420000000000000e-01  -2.8500000000000001e-02   3.0700000000000002e-02   7.5460000000000005e-01   6.6710000000000003e-01   2.6989000000000001e+00   3.8529999999999998e-01   2.2130000000000000e-01   2.1229999999999999e-01
  -7.2740000000000005e-01   2.6379999999999998e-01   1.3725000000000001e+00  -2.2910000000000000e-01   1.9000000000000000e-02   3.5099999999999999e-02   7.7680000000000005e-01   3.7800000000000000e-01   3.0470999999999999e+00   4.4309999999999999e-01   2.4060000000000001e-01   1.8140000000000001e-01
  -6.6130000000000000e-01   5.7160000000000000e-01   1.5441000000000000e+00  -2.0050000000000001e-01  -2.8500000000000001e-02   5.2600000000000001e-02   8.4340000000000004e-01   3.5580000000000001e-01   2.4377000000000000e+00   3.4680000000000000e-01   2.6939999999999997e-01   1.8140000000000001e-01
  -6.8330000000000002e-01   1.3189999999999999e-01   1.1152000000000000e+00  -3.3420000000000000e-01  -7.6100000000000001e-02   7.0199999999999999e-02   7.3240000000000005e-01   5.3369999999999995e-01   3.0470999999999999e+00   3.6599999999999999e-01   2.9830000000000001e-01   1.7690000000000000e-01
  -7.9349999999999998e-01   3.7369999999999998e-01   1.0294000000000001e+00  -3.1509999999999999e-01  -4.7600000000000003e-02   8.3299999999999999e-02   8.4340000000000004e-01   2.6679999999999998e-01   1.4800000000000000e+00   4.0460000000000002e-01   2.3089999999999999e-01   1.7690000000000000e-01
  -9.0369999999999995e-01   5.7160000000000000e-01   4.2890000000000000e-01  -1.5279999999999999e-01  -4.7600000000000003e-02   7.0199999999999999e-02   6.2150000000000005e-01   4.8920000000000002e-01   2.8730000000000002e+00   3.0819999999999997e-01   3.0790000000000001e-01   1.6810000000000000e-01
  -7.2740000000000005e-01   4.6170000000000000e-01   1.8872000000000000e+00  -1.5279999999999999e-01  -1.9000000000000000e-02   2.6300000000000000e-02   7.3240000000000005e-01   4.2249999999999999e-01   1.8283000000000000e+00   3.7569999999999998e-01   3.3679999999999999e-01   1.5920000000000001e-01
  -7.4939999999999996e-01   4.6170000000000000e-01   1.4582999999999999e+00  -1.6230000000000000e-01  -2.8500000000000001e-02   4.8200000000000000e-02   8.4340000000000004e-01   6.8930000000000002e-01   2.7858999999999998e+00   3.8529999999999998e-01   2.7900000000000003e-01   1.9910000000000000e-01
  -6.6130000000000000e-01   2.8580000000000000e-01   6.8630000000000002e-01  -2.1959999999999999e-01  -2.8500000000000001e-02   2.1899999999999999e-02   5.9930000000000005e-01   4.8920000000000002e-01   2.2635999999999998e+00   3.4680000000000000e-01   2.5019999999999998e-01   2.0790000000000000e-01
  -9.2579999999999996e-01   2.8580000000000000e-01   1.4582999999999999e+00  -2.0050000000000001e-01  -7.6100000000000001e-02   4.3900000000000002e-02   5.7709999999999995e-01   6.0040000000000004e-01   2.1764999999999999e+00   4.0460000000000002e-01   1.6360000000000000e-01   2.3890000000000000e-01
  -6.6130000000000000e-01   3.2979999999999998e-01   9.4359999999999999e-01  -1.8140000000000001e-01  -7.6100000000000001e-02   2.1899999999999999e-02   6.4370000000000005e-01   4.6689999999999998e-01   2.6989000000000001e+00   4.8159999999999997e-01   2.6939999999999997e-01   2.1229999999999999e-01
  -7.0530000000000004e-01   1.9789999999999999e-01   6.0050000000000003e-01  -1.8140000000000001e-01   0.0000000000000000e+00   2.6300000000000000e-02   7.9900000000000004e-01   6.4480000000000004e-01   2.6989000000000001e+00   3.7569999999999998e-01   2.9830000000000001e-01   1.5040000000000001e-01
  -7.7149999999999996e-01   5.0560000000000005e-01   1.2010000000000001e+00  -2.0999999999999999e-01   5.7099999999999998e-02   5.7000000000000002e-02   7.3240000000000005e-01   5.3369999999999995e-01   2.1764999999999999e+00   3.1790000000000002e-01   2.4060000000000001e-01   1.7249999999999999e-01
  -7.4939999999999996e-01   3.0780000000000002e-01   5.1470000000000005e-01  -2.2910000000000000e-01   1.9000000000000000e-02   3.5099999999999999e-02   7.7680000000000005e-01   5.5589999999999995e-01   1.6540999999999999e+00   3.2750000000000001e-01   3.0790000000000001e-01   2.1679999999999999e-01
  -8.3760000000000001e-01   2.4179999999999999e-01   1.2010000000000001e+00  -2.7689999999999998e-01  -5.7099999999999998e-02   5.7000000000000002e-02   5.7709999999999995e-01   4.8920000000000002e-01   2.3506000000000000e+00   4.1420000000000001e-01   2.3089999999999999e-01   1.9020000000000001e-01
  -9.0369999999999995e-01   1.3189999999999999e-01   8.5780000000000001e-01  -2.7689999999999998e-01  -6.6600000000000006e-02   2.1899999999999999e-02   7.3240000000000005e-01   5.1139999999999997e-01   2.1764999999999999e+00   3.6599999999999999e-01   2.1170000000000000e-01   2.2559999999999999e-01
  -7.4939999999999996e-01   3.5170000000000001e-01   2.5740000000000002e-01  -1.3370000000000001e-01   9.4999999999999998e-03   4.4000000000000003e-03   4.6610000000000001e-01   5.3369999999999995e-01   2.0024000000000002e+00   3.3710000000000001e-01   2.4060000000000001e-01   1.9460000000000000e-01
  -6.6130000000000000e-01   4.6170000000000000e-01   1.4582999999999999e+00  -2.8639999999999999e-01   3.8100000000000002e-02   5.2600000000000001e-02   6.4370000000000005e-01   5.7809999999999995e-01   2.6118000000000001e+00   4.0460000000000002e-01   3.4639999999999999e-01   1.9020000000000001e-01
  -7.0530000000000004e-01   4.6170000000000000e-01   1.4582999999999999e+00  -1.3370000000000001e-01   0.0000000000000000e+00   0.0000000000000000e+00   5.7709999999999995e-01   6.6710000000000003e-01   2.1764999999999999e+00   2.8899999999999998e-01   3.0790000000000001e-01   1.9910000000000000e-01
  -7.2740000000000005e-01   4.8359999999999997e-01   1.8015000000000001e+00  -2.4820000000000000e-01  -1.2370000000000000e-01   2.6300000000000000e-02   7.5460000000000005e-01   5.3369999999999995e-01   2.4377000000000000e+00   4.5269999999999999e-01   2.0210000000000000e-01   1.9020000000000001e-01
  -5.7310000000000005e-01   3.9570000000000000e-01   3.4310000000000002e-01  -3.2460000000000000e-01   0.0000000000000000e+00  -8.8000000000000005e-03   5.9930000000000005e-01   6.2260000000000004e-01   2.5247000000000002e+00   3.4680000000000000e-01   2.2130000000000000e-01   2.3890000000000000e-01
  -8.3760000000000001e-01   4.3969999999999998e-01   6.8630000000000002e-01  -2.5779999999999997e-01   1.9000000000000000e-02   8.8000000000000005e-03   7.9900000000000004e-01   6.8930000000000002e-01   2.0893999999999999e+00   4.2380000000000001e-01   2.4060000000000001e-01   2.3000000000000001e-01
  -9.4779999999999998e-01   5.9360000000000002e-01   6.0050000000000003e-01  -2.0999999999999999e-01   2.8500000000000001e-02   9.2100000000000001e-02   7.1020000000000005e-01   4.4469999999999998e-01   2.1764999999999999e+00   3.3710000000000001e-01   2.4060000000000001e-01   1.2390000000000000e-01
  -9.2579999999999996e-01   3.9570000000000000e-01   1.7160000000000000e-01  -1.5279999999999999e-01  -5.7099999999999998e-02   5.7000000000000002e-02   6.8799999999999994e-01   4.8920000000000002e-01   1.9153000000000000e+00   3.5639999999999999e-01   2.7900000000000003e-01   1.7249999999999999e-01
  -8.8170000000000004e-01   4.6170000000000000e-01   4.2890000000000000e-01  -1.5279999999999999e-01  -3.8100000000000002e-02   3.0700000000000002e-02   6.2150000000000005e-01   5.3369999999999995e-01   2.0024000000000002e+00   3.6599999999999999e-01   2.7900000000000003e-01   2.1679999999999999e-01
  -7.9349999999999998e-01   4.8359999999999997e-01   1.1152000000000000e+00  -2.6729999999999998e-01  -3.8100000000000002e-02   8.7700000000000000e-02   6.2150000000000005e-01   6.0040000000000004e-01   2.4377000000000000e+00   4.1420000000000001e-01   2.1170000000000000e-01   2.3440000000000000e-01
  -9.9190000000000000e-01   4.6170000000000000e-01   1.2010000000000001e+00  -2.0050000000000001e-01  -7.6100000000000001e-02   7.0199999999999999e-02   7.3240000000000005e-01   4.4469999999999998e-01   2.3506000000000000e+00   4.1420000000000001e-01   3.4639999999999999e-01   1.8579999999999999e-01
  -7.0530000000000004e-01   4.8359999999999997e-01   8.5780000000000001e-01  -1.6230000000000000e-01  -2.8500000000000001e-02   4.3900000000000002e-02   8.2120000000000004e-01   5.1139999999999997e-01   2.7858999999999998e+00   4.4309999999999999e-01   2.6939999999999997e-01   2.3890000000000000e-01
  -6.6130000000000000e-01   2.8580000000000000e-01   6.8630000000000002e-01  -2.2910000000000000e-01  -2.8500000000000001e-02   8.8000000000000005e-03   6.6579999999999995e-01   5.1139999999999997e-01   2.3506000000000000e+00   3.5639999999999999e-01   2.8870000000000001e-01   1.5040000000000001e-01
  -6.8330000000000002e-01   6.3749999999999996e-01   1.3725000000000001e+00  -1.9089999999999999e-01  -6.6600000000000006e-02   7.4499999999999997e-02   7.7680000000000005e-01   3.3350000000000002e-01   2.4377000000000000e+00   2.8899999999999998e-01   3.4639999999999999e-01   1.8140000000000001e-01
  -8.3760000000000001e-01   4.3969999999999998e-01   9.4359999999999999e-01  -1.6230000000000000e-01  -2.8500000000000001e-02   4.8200000000000000e-02   9.1000000000000003e-01   4.6689999999999998e-01   1.4800000000000000e+00   4.3350000000000000e-01   2.8870000000000001e-01   1.2830000000000000e-01
  -6.8330000000000002e-01   4.3969999999999998e-01   1.0294000000000001e+00  -2.0999999999999999e-01  -9.4999999999999998e-03   4.8200000000000000e-02   7.1020000000000005e-01   5.7809999999999995e-01   2.2635999999999998e+00   3.7569999999999998e-01   2.7900000000000003e-01   1.8140000000000001e-01
  -8.3760000000000001e-01   5.4959999999999998e-01   1.0294000000000001e+00  -1.8140000000000001e-01   5.7099999999999998e-02  -8.8000000000000005e-03   7.5460000000000005e-01   5.1139999999999997e-01   1.4800000000000000e+00   3.3710000000000001e-01   2.9830000000000001e-01   1.7249999999999999e-01
  -8.1559999999999999e-01   2.1980000000000000e-01   1.4582999999999999e+00  -2.1959999999999999e-01  -1.9000000000000000e-02   3.9500000000000000e-02   4.8830000000000001e-01   7.1150000000000002e-01   2.6118000000000001e+00   4.0460000000000002e-01   2.5019999999999998e-01   1.9020000000000001e-01
  -7.2740000000000005e-01   3.5170000000000001e-01   4.2890000000000000e-01  -2.6729999999999998e-01  -8.5599999999999996e-02   4.8200000000000000e-02   6.8799999999999994e-01   3.1130000000000002e-01   1.3059000000000001e+00   3.4680000000000000e-01   2.8870000000000001e-01   1.9460000000000000e-01
  -6.3919999999999999e-01   5.2759999999999996e-01   1.5441000000000000e+00  -2.8639999999999999e-01  -9.5200000000000007e-02   3.0700000000000002e-02   6.6579999999999995e-01   6.8930000000000002e-01   1.7412000000000001e+00   3.0819999999999997e-01   3.0790000000000001e-01   2.1229999999999999e-01
  -8.8170000000000004e-01   1.7590000000000000e-01   1.2867999999999999e+00  -1.9089999999999999e-01  -2.8500000000000001e-02   2.6300000000000000e-02   6.4370000000000005e-01   5.3369999999999995e-01   2.0893999999999999e+00   4.5269999999999999e-01   2.8870000000000001e-01   1.5920000000000001e-01
  -6.3919999999999999e-01   6.5949999999999998e-01   8.5780000000000001e-01  -2.2910000000000000e-01  -5.7099999999999998e-02   6.1400000000000003e-02   8.8780000000000003e-01   3.1130000000000002e-01   2.4377000000000000e+00   5.1049999999999995e-01   3.0790000000000001e-01   2.0349999999999999e-01
  -7.9349999999999998e-01   5.9360000000000002e-01   9.4359999999999999e-01  -3.1509999999999999e-01   0.0000000000000000e+00   2.6300000000000000e-02   6.2150000000000005e-01   5.5589999999999995e-01   2.6118000000000001e+00   3.5639999999999999e-01   3.5599999999999998e-01   1.9460000000000000e-01
  -8.5960000000000003e-01   4.3969999999999998e-01   1.1152000000000000e+00  -1.8140000000000001e-01   9.4999999999999998e-03   1.7500000000000002e-02   5.1049999999999995e-01   5.5589999999999995e-01   2.2635999999999998e+00   2.6970000000000000e-01   2.3089999999999999e-01   2.0790000000000000e-01
  -7.2740000000000005e-01   3.7369999999999998e-01   6.8630000000000002e-01  -2.3870000000000000e-01  -9.4999999999999998e-03   7.4499999999999997e-02   5.3269999999999995e-01   3.3350000000000002e-01   2.6118000000000001e+00   3.3710000000000001e-01   2.5979999999999998e-01   2.0349999999999999e-01
  -7.0530000000000004e-01   3.2979999999999998e-01   6.8630000000000002e-01  -1.5279999999999999e-01   8.5599999999999996e-02   4.8200000000000000e-02   7.7680000000000005e-01   6.4480000000000004e-01   2.2635999999999998e+00   3.2750000000000001e-01   2.7900000000000003e-01   1.9020000000000001e-01
  -6.1719999999999997e-01   1.9789999999999999e-01   1.8015000000000001e+00  -1.2410000000000000e-01   0.0000000000000000e+00   6.1400000000000003e-02   8.8780000000000003e-01   4.6689999999999998e-01   2.1764999999999999e+00   4.6239999999999998e-01   2.1170000000000000e-01   2.2120000000000001e-01
  -7.9349999999999998e-01   3.5170000000000001e-01   1.7157000000000000e+00  -2.8639999999999999e-01   3.8100000000000002e-02  -4.4000000000000003e-03   7.5460000000000005e-01   4.4469999999999998e-01   1.2188000000000001e+00   4.7199999999999998e-01   2.9830000000000001e-01   1.7690000000000000e-01
  -7.7149999999999996e-01   3.7369999999999998e-01   1.2010000000000001e+00  -2.0050000000000001e-01   9.4999999999999998e-03   6.1400000000000003e-02   3.5510000000000003e-01   6.0040000000000004e-01   1.8283000000000000e+00   2.7939999999999998e-01   2.4060000000000001e-01   1.8579999999999999e-01
  -7.0530000000000004e-01   4.6170000000000000e-01   8.5780000000000001e-01  -2.2910000000000000e-01  -3.8100000000000002e-02   3.9500000000000000e-02   5.3269999999999995e-01   5.7809999999999995e-01   2.3506000000000000e+00   3.5639999999999999e-01   2.5979999999999998e-01   1.9460000000000000e-01
  -7.0530000000000004e-01   5.7160000000000000e-01   1.0294000000000001e+00  -1.0500000000000000e-01   4.7600000000000003e-02   3.9500000000000000e-02   5.9930000000000005e-01   6.0040000000000004e-01   1.8283000000000000e+00   3.7569999999999998e-01   2.3089999999999999e-01   1.9020000000000001e-01
  -7.2740000000000005e-01   2.8580000000000000e-01   9.4359999999999999e-01  -2.3870000000000000e-01  -8.5599999999999996e-02   7.4499999999999997e-02   5.5489999999999995e-01   5.7809999999999995e-01   1.8283000000000000e+00   3.0819999999999997e-01   3.5599999999999998e-01   2.1679999999999999e-01
  -7.9349999999999998e-01   3.7369999999999998e-01   1.7157000000000000e+00  -2.2910000000000000e-01   1.9000000000000000e-02   5.2600000000000001e-02   7.3240000000000005e-01   4.8920000000000002e-01   1.9153000000000000e+00   4.1420000000000001e-01   2.0210000000000000e-01   2.3440000000000000e-01
  -7.9349999999999998e-01   4.1770000000000002e-01   9.4359999999999999e-01  -2.4820000000000000e-01  -1.9000000000000000e-02   7.0199999999999999e-02   7.3240000000000005e-01   5.5589999999999995e-01   2.7858999999999998e+00   3.1790000000000002e-01   2.7900000000000003e-01   1.9910000000000000e-01
  -6.1719999999999997e-01   2.8580000000000000e-01   9.4359999999999999e-01  -3.2460000000000000e-01  -2.8500000000000001e-02   6.5799999999999997e-02   6.6579999999999995e-01   6.0040000000000004e-01   3.1341999999999999e+00   3.6599999999999999e-01   1.7319999999999999e-01   1.7690000000000000e-01
  -6.6130000000000000e-01   6.5949999999999998e-01   4.2890000000000000e-01  -1.5279999999999999e-01   5.7099999999999998e-02   5.2600000000000001e-02   7.1020000000000005e-01   5.1139999999999997e-01   2.6989000000000001e+00   4.6239999999999998e-01   2.4060000000000001e-01   1.9910000000000000e-01
  -7.2740000000000005e-01   1.9789999999999999e-01   7.7210000000000001e-01  -2.3870000000000000e-01  -9.4999999999999998e-03   7.8899999999999998e-02   5.7709999999999995e-01   6.0040000000000004e-01   1.3930000000000000e+00   3.3710000000000001e-01   2.5019999999999998e-01   2.0790000000000000e-01
  -7.2740000000000005e-01   2.4179999999999999e-01   5.1470000000000005e-01  -2.4820000000000000e-01  -2.8500000000000001e-02   8.7700000000000000e-02   5.9930000000000005e-01   4.8920000000000002e-01   2.0024000000000002e+00   3.3710000000000001e-01   2.8870000000000001e-01   1.7690000000000000e-01
  -7.4939999999999996e-01   3.2979999999999998e-01   1.0294000000000001e+00  -1.8140000000000001e-01  -9.5200000000000007e-02   4.3900000000000002e-02   7.1020000000000005e-01   5.1139999999999997e-01   2.1764999999999999e+00   4.2380000000000001e-01   1.9239999999999999e-01   1.7690000000000000e-01
  -9.2579999999999996e-01   3.5170000000000001e-01   1.2010000000000001e+00  -2.6729999999999998e-01  -9.4999999999999998e-03   5.2600000000000001e-02   5.1049999999999995e-01   5.1139999999999997e-01   2.2635999999999998e+00   4.0460000000000002e-01   2.1170000000000000e-01   1.9910000000000000e-01
  -7.9349999999999998e-01   2.8580000000000000e-01   1.6298999999999999e+00  -1.9089999999999999e-01  -2.8500000000000001e-02   6.5799999999999997e-02   5.9930000000000005e-01   4.8920000000000002e-01   2.8730000000000002e+00   4.4309999999999999e-01   2.5979999999999998e-01   1.7690000000000000e-01
  -6.8330000000000002e-01   5.2759999999999996e-01   1.1152000000000000e+00  -2.5779999999999997e-01  -3.8100000000000002e-02   4.3900000000000002e-02   6.6579999999999995e-01   4.8920000000000002e-01   2.0024000000000002e+00   3.8529999999999998e-01   2.7900000000000003e-01   1.6810000000000000e-01
  -8.3760000000000001e-01   2.1980000000000000e-01   1.9730000000000001e+00  -1.0500000000000000e-01   9.4999999999999998e-03   2.1899999999999999e-02   6.6579999999999995e-01   5.5589999999999995e-01   2.0893999999999999e+00   4.3350000000000000e-01   3.3679999999999999e-01   1.9020000000000001e-01
  -8.8170000000000004e-01   4.1770000000000002e-01   8.5780000000000001e-01  -2.1959999999999999e-01  -1.0470000000000000e-01   3.0700000000000002e-02   7.7680000000000005e-01   4.0020000000000000e-01   1.7412000000000001e+00   3.7569999999999998e-01   2.5019999999999998e-01   2.3440000000000000e-01
  -9.0369999999999995e-01   5.4959999999999998e-01   9.4359999999999999e-01  -2.3870000000000000e-01   3.8100000000000002e-02   3.5099999999999999e-02   7.7680000000000005e-01   6.6710000000000003e-01   2.1764999999999999e+00   3.6599999999999999e-01   2.2130000000000000e-01   2.0349999999999999e-01
  -7.7149999999999996e-01   4.1770000000000002e-01   1.1152000000000000e+00  -2.0999999999999999e-01   0.0000000000000000e+00  -1.7500000000000002e-02   5.5489999999999995e-01   6.4480000000000004e-01   2.7858999999999998e+00   3.3710000000000001e-01   3.3679999999999999e-01   1.7249999999999999e-01
  -8.8170000000000004e-01   2.6379999999999998e-01   1.6298999999999999e+00  -1.5279999999999999e-01   0.0000000000000000e+00   2.1899999999999999e-02   4.8830000000000001e-01   6.2260000000000004e-01   1.8283000000000000e+00   4.0460000000000002e-01   2.9830000000000001e-01   1.5479999999999999e-01
  -6.1719999999999997e-01   4.6170000000000000e-01   6.0050000000000003e-01  -2.5779999999999997e-01  -7.6100000000000001e-02   2.6300000000000000e-02   7.3240000000000005e-01   4.8920000000000002e-01   2.5247000000000002e+00   4.4309999999999999e-01   3.1750000000000000e-01   1.3270000000000001e-01
  -7.2740000000000005e-01   4.3969999999999998e-01   1.1152000000000000e+00  -1.9089999999999999e-01  -3.8100000000000002e-02   0.0000000000000000e+00   7.7680000000000005e-01   3.7800000000000000e-01   2.0024000000000002e+00   3.8529999999999998e-01   2.4060000000000001e-01   2.2120000000000001e-01
  -6.3919999999999999e-01   2.8580000000000000e-01   7.7210000000000001e-01  -2.0050000000000001e-01   5.7099999999999998e-02   4.4000000000000003e-03   6.6579999999999995e-01   6.0040000000000004e-01   2.7858999999999998e+00   3.6599999999999999e-01   2.8870000000000001e-01   1.6810000000000000e-01
  -7.0530000000000004e-01   3.0780000000000002e-01   7.7210000000000001e-01  -2.1959999999999999e-01   0.0000000000000000e+00   3.0700000000000002e-02   8.6560000000000004e-01   5.1139999999999997e-01   1.8283000000000000e+00   3.3710000000000001e-01   2.9830000000000001e-01   1.5920000000000001e-01
  -1.2564000000000000e+00   6.5949999999999998e-01   6.8630000000000002e-01  -2.2910000000000000e-01  -8.5599999999999996e-02   7.4499999999999997e-02   6.6579999999999995e-01   4.8920000000000002e-01   2.1764999999999999e+00   3.1790000000000002e-01   2.5019999999999998e-01   1.7249999999999999e-01
  -9.2579999999999996e-01   3.5170000000000001e-01   1.5441000000000000e+00  -1.4319999999999999e-01  -2.8500000000000001e-02  -8.8000000000000005e-03   5.7709999999999995e-01   6.2260000000000004e-01   2.3506000000000000e+00   3.5639999999999999e-01   3.2710000000000000e-01   1.7249999999999999e-01
  -8.1559999999999999e-01   1.7590000000000000e-01   1.1152000000000000e+00  -2.6729999999999998e-01   9.4999999999999998e-03   9.2100000000000001e-02   6.2150000000000005e-01   4.6689999999999998e-01   2.7858999999999998e+00   4.4309999999999999e-01   2.5979999999999998e-01   2.1679999999999999e-01
  -8.8170000000000004e-01   5.2759999999999996e-01   7.7210000000000001e-01  -2.5779999999999997e-01  -1.9000000000000000e-02   8.7700000000000000e-02   5.7709999999999995e-01   3.3350000000000002e-01   2.8730000000000002e+00   3.6599999999999999e-01   2.8870000000000001e-01   2.1229999999999999e-01
  -7.2740000000000005e-01   5.2759999999999996e-01   1.3725000000000001e+00  -2.1959999999999999e-01   9.4999999999999998e-03   3.0700000000000002e-02   6.4370000000000005e-01   4.8920000000000002e-01   1.6540999999999999e+00   4.0460000000000002e-01   2.3089999999999999e-01   1.7249999999999999e-01
  -8.1559999999999999e-01   4.1770000000000002e-01   7.7210000000000001e-01  -3.1509999999999999e-01   5.7099999999999998e-02   1.7500000000000002e-02   5.9930000000000005e-01   3.3350000000000002e-01   2.5247000000000002e+00   2.7939999999999998e-01   2.7900000000000003e-01   2.2559999999999999e-01
  -5.9509999999999996e-01   3.2979999999999998e-01   1.2010000000000001e+00  -2.0999999999999999e-01   0.0000000000000000e+00   7.0199999999999999e-02   4.2170000000000002e-01   5.5589999999999995e-01   1.6540999999999999e+00   4.5269999999999999e-01   2.9830000000000001e-01   2.1229999999999999e-01
  -7.7149999999999996e-01   3.9570000000000000e-01   1.7160000000000000e-01  -2.0999999999999999e-01  -3.8100000000000002e-02   1.0090000000000000e-01   5.5489999999999995e-01   4.6689999999999998e-01   1.8283000000000000e+00   4.8159999999999997e-01   2.5979999999999998e-01   2.0790000000000000e-01
  -6.8330000000000002e-01   5.2759999999999996e-01   1.0294000000000001e+00  -2.9599999999999999e-01  -1.5229999999999999e-01   8.7700000000000000e-02   4.6610000000000001e-01   5.1139999999999997e-01   1.9153000000000000e+00   3.1790000000000002e-01   2.9830000000000001e-01   2.1229999999999999e-01
  -6.8330000000000002e-01   2.1980000000000000e-01   1.4582999999999999e+00  -2.7689999999999998e-01   1.9000000000000000e-02   7.0199999999999999e-02   6.8799999999999994e-01   5.1139999999999997e-01   2.5247000000000002e+00   4.5269999999999999e-01   1.7319999999999999e-01   1.7690000000000000e-01
  -9.0369999999999995e-01   3.7369999999999998e-01   4.2890000000000000e-01  -2.9599999999999999e-01  -2.8500000000000001e-02   1.0090000000000000e-01   7.3240000000000005e-01   5.1139999999999997e-01   2.1764999999999999e+00   3.3710000000000001e-01   2.9830000000000001e-01   1.9020000000000001e-01
  -8.1559999999999999e-01   4.8359999999999997e-01   1.1152000000000000e+00  -1.8140000000000001e-01  -1.9000000000000000e-02   7.4499999999999997e-02   6.8799999999999994e-01   4.8920000000000002e-01   2.6118000000000001e+00   3.2750000000000001e-01   2.6939999999999997e-01   1.7690000000000000e-01
  -8.5960000000000003e-01   3.0780000000000002e-01   2.5740000000000002e-01  -2.0999999999999999e-01  -3.8100000000000002e-02   7.0199999999999999e-02   8.4340000000000004e-01   5.5589999999999995e-01   2.2635999999999998e+00   3.4680000000000000e-01   3.1750000000000000e-01   1.5479999999999999e-01
  -8.3760000000000001e-01   3.7369999999999998e-01   8.5780000000000001e-01  -2.6729999999999998e-01  -1.9000000000000000e-02   9.6500000000000002e-02   5.7709999999999995e-01   5.5589999999999995e-01   2.0024000000000002e+00   4.2380000000000001e-01   2.3089999999999999e-01   2.2559999999999999e-01
  -7.0530000000000004e-01   3.5170000000000001e-01   9.4359999999999999e-01  -2.0050000000000001e-01  -4.7600000000000003e-02   4.8200000000000000e-02   5.5489999999999995e-01   4.4469999999999998e-01   2.4377000000000000e+00   4.2380000000000001e-01   2.3089999999999999e-01   1.9460000000000000e-01
  -8.3760000000000001e-01   4.1770000000000002e-01   7.7210000000000001e-01  -3.0549999999999999e-01  -6.6600000000000006e-02   1.7500000000000002e-02   7.7680000000000005e-01   4.4469999999999998e-01   1.6540999999999999e+00   3.9489999999999997e-01   2.2130000000000000e-01   1.9020000000000001e-01
  -8.8170000000000004e-01   1.7590000000000000e-01   9.4359999999999999e-01  -1.7190000000000000e-01  -7.6100000000000001e-02   2.6300000000000000e-02   6.6579999999999995e-01   4.2249999999999999e-01   2.0024000000000002e+00   3.5639999999999999e-01   2.7900000000000003e-01   1.9460000000000000e-01
  -7.4939999999999996e-01   4.1770000000000002e-01   1.1152000000000000e+00  -2.1959999999999999e-01  -5.7099999999999998e-02   3.5099999999999999e-02   5.7709999999999995e-01   5.7809999999999995e-01   2.0024000000000002e+00   3.9489999999999997e-01   2.6939999999999997e-01   1.6810000000000000e-01
  -7.0530000000000004e-01   4.3999999999999997e-02   1.5441000000000000e+00  -1.7190000000000000e-01  -4.7600000000000003e-02   5.7000000000000002e-02   7.1020000000000005e-01   5.3369999999999995e-01   2.0893999999999999e+00   2.9859999999999998e-01   1.8279999999999999e-01   2.0349999999999999e-01
  -7.9349999999999998e-01   4.8359999999999997e-01   1.1152000000000000e+00  -2.9599999999999999e-01   9.4999999999999998e-03   3.5099999999999999e-02   7.5460000000000005e-01   4.4469999999999998e-01   1.6540999999999999e+00   4.0460000000000002e-01   2.4060000000000001e-01   1.7690000000000000e-01
  -7.0530000000000004e-01   6.3749999999999996e-01   8.5780000000000001e-01  -2.0050000000000001e-01  -8.5599999999999996e-02   1.3200000000000000e-02   7.3240000000000005e-01   7.1150000000000002e-01   2.4377000000000000e+00   3.5639999999999999e-01   2.5019999999999998e-01   1.7249999999999999e-01
  -7.4939999999999996e-01   5.4959999999999998e-01   8.5800000000000001e-02  -1.4319999999999999e-01   6.6600000000000006e-02   9.6500000000000002e-02   8.2120000000000004e-01   4.6689999999999998e-01   3.0470999999999999e+00   4.7199999999999998e-01   2.5019999999999998e-01   1.7690000000000000e-01
  -8.1559999999999999e-01   3.0780000000000002e-01   1.3725000000000001e+00  -2.2910000000000000e-01  -5.7099999999999998e-02   5.7000000000000002e-02   5.7709999999999995e-01   4.0020000000000000e-01   1.7412000000000001e+00   4.7199999999999998e-01   1.8279999999999999e-01   1.9910000000000000e-01
  -7.7149999999999996e-01   4.1770000000000002e-01   4.2890000000000000e-01  -2.2910000000000000e-01   2.8500000000000001e-02   1.3200000000000000e-02   5.9930000000000005e-01   5.7809999999999995e-01   2.4377000000000000e+00   3.2750000000000001e-01   1.7319999999999999e-01   1.8579999999999999e-01
  -8.5960000000000003e-01   4.1770000000000002e-01   1.1152000000000000e+00  -2.8639999999999999e-01  -1.0470000000000000e-01   6.1400000000000003e-02   8.2120000000000004e-01   6.2260000000000004e-01   2.0893999999999999e+00   2.9859999999999998e-01   3.1750000000000000e-01   2.3000000000000001e-01
  -5.7310000000000005e-01   2.4179999999999999e-01   1.5441000000000000e+00  -1.4319999999999999e-01  -8.5599999999999996e-02   8.8000000000000005e-03   6.6579999999999995e-01   5.3369999999999995e-01   2.3506000000000000e+00   3.7569999999999998e-01   2.7900000000000003e-01   1.9910000000000000e-01
  -7.0530000000000004e-01   5.0560000000000005e-01   6.0050000000000003e-01  -2.0050000000000001e-01  -9.4999999999999998e-03   1.0090000000000000e-01   6.6579999999999995e-01   4.4469999999999998e-01   1.8283000000000000e+00   3.6599999999999999e-01   2.3089999999999999e-01   1.8579999999999999e-01
  -9.0369999999999995e-01   3.5170000000000001e-01   9.4359999999999999e-01  -2.3870000000000000e-01  -1.0470000000000000e-01  -4.4000000000000003e-03   7.1020000000000005e-01   5.1139999999999997e-01   2.2635999999999998e+00   4.4309999999999999e-01   2.2130000000000000e-01   2.0790000000000000e-01
  -7.4939999999999996e-01   6.1550000000000005e-01   9.4359999999999999e-01  -1.8140000000000001e-01   3.8100000000000002e-02   7.0199999999999999e-02   6.8799999999999994e-01   4.4469999999999998e-01   1.8283000000000000e+00   3.2750000000000001e-01   3.4639999999999999e-01   1.6370000000000001e-01
  -8.1559999999999999e-01   2.8580000000000000e-01   8.5780000000000001e-01  -2.5779999999999997e-01  -1.9000000000000000e-02   2.6300000000000000e-02   5.7709999999999995e-01   6.4480000000000004e-01   2.5247000000000002e+00   3.4680000000000000e-01   2.5979999999999998e-01   1.8140000000000001e-01
  -8.1559999999999999e-01   4.8359999999999997e-01   1.6298999999999999e+00  -1.8140000000000001e-01  -1.1420000000000000e-01   5.2600000000000001e-02   5.5489999999999995e-01   8.2269999999999999e-01   1.5670999999999999e+00   3.8529999999999998e-01   2.6939999999999997e-01   1.9020000000000001e-01
  -7.2740000000000005e-01   1.5390000000000001e-01   7.7210000000000001e-01  -1.5279999999999999e-01   3.8100000000000002e-02   2.1899999999999999e-02   7.7680000000000005e-01   3.5580000000000001e-01   2.5247000000000002e+00   3.9489999999999997e-01   2.7900000000000003e-01   1.6370000000000001e-01
  -7.4939999999999996e-01   3.5170000000000001e-01   1.1152000000000000e+00  -2.4820000000000000e-01  -3.8100000000000002e-02   5.7000000000000002e-02   5.3269999999999995e-01   5.7809999999999995e-01   2.6118000000000001e+00   3.3710000000000001e-01   2.5019999999999998e-01   1.6810000000000000e-01
  -7.0530000000000004e-01   4.3969999999999998e-01   1.0294000000000001e+00  -2.7689999999999998e-01  -5.7099999999999998e-02   7.0199999999999999e-02   8.8780000000000003e-01   3.7800000000000000e-01   2.0893999999999999e+00   4.4309999999999999e-01   2.6939999999999997e-01   2.0790000000000000e-01
  -9.2579999999999996e-01   4.1770000000000002e-01   6.8630000000000002e-01  -1.5279999999999999e-01   1.9000000000000000e-02   3.5099999999999999e-02   6.8799999999999994e-01   4.4469999999999998e-01   2.0024000000000002e+00   4.7199999999999998e-01   2.6939999999999997e-01   1.6370000000000001e-01
  -9.2579999999999996e-01   2.8580000000000000e-01   1.1152000000000000e+00  -1.8140000000000001e-01   0.0000000000000000e+00   3.0700000000000002e-02   7.1020000000000005e-01   4.6689999999999998e-01   1.2188000000000001e+00   4.0460000000000002e-01   3.1750000000000000e-01   2.2120000000000001e-01
  -7.0530000000000004e-01   3.2979999999999998e-01   1.2010000000000001e+00  -1.4319999999999999e-01  -8.5599999999999996e-02   6.1400000000000003e-02   7.3240000000000005e-01   5.3369999999999995e-01   1.9153000000000000e+00   4.3350000000000000e-01   2.4060000000000001e-01   2.0790000000000000e-01
  -9.0369999999999995e-01   3.0780000000000002e-01   1.0294000000000001e+00  -2.4820000000000000e-01  -1.6180000000000000e-01   7.4499999999999997e-02   4.6610000000000001e-01   5.3369999999999995e-01   2.8730000000000002e+00   3.3710000000000001e-01   2.9830000000000001e-01   1.9460000000000000e-01
  -7.2740000000000005e-01   3.9570000000000000e-01   1.5441000000000000e+00  -2.1959999999999999e-01   1.9000000000000000e-02   3.9500000000000000e-02   5.5489999999999995e-01   6.4480000000000004e-01   2.2635999999999998e+00   3.9489999999999997e-01   2.0210000000000000e-01   2.0349999999999999e-01
  -6.6130000000000000e-01   3.5170000000000001e-01   1.3725000000000001e+00  -2.7689999999999998e-01   5.7099999999999998e-02  -1.7500000000000002e-02   8.4340000000000004e-01   5.5589999999999995e-01   1.3930000000000000e+00   3.7569999999999998e-01   3.0790000000000001e-01   1.9020000000000001e-01
  -7.9349999999999998e-01   2.6379999999999998e-01   3.4310000000000002e-01  -1.8140000000000001e-01  -9.4999999999999998e-03   8.8000000000000005e-03   8.4340000000000004e-01   3.3350000000000002e-01   2.1764999999999999e+00   3.2750000000000001e-01   2.2130000000000000e-01   1.4599999999999999e-01
  -5.7310000000000005e-01   3.7369999999999998e-01   8.5780000000000001e-01  -1.8140000000000001e-01   9.4999999999999998e-03  -1.3200000000000000e-02   5.5489999999999995e-01   4.6689999999999998e-01   1.8283000000000000e+00   3.8529999999999998e-01   3.2710000000000000e-01   1.7690000000000000e-01
  -6.3919999999999999e-01   4.6170000000000000e-01   1.2867999999999999e+00  -1.8140000000000001e-01  -3.8100000000000002e-02   7.8899999999999998e-02   6.2150000000000005e-01   5.1139999999999997e-01   2.0024000000000002e+00   4.0460000000000002e-01   2.4060000000000001e-01   1.6810000000000000e-01
  -6.6130000000000000e-01   3.7369999999999998e-01   5.1470000000000005e-01  -2.5779999999999997e-01  -7.6100000000000001e-02   5.2600000000000001e-02   7.9900000000000004e-01   4.0020000000000000e-01   2.5247000000000002e+00   3.8529999999999998e-01   3.4639999999999999e-01   2.2559999999999999e-01
  -7.2740000000000005e-01   1.7590000000000000e-01   3.4310000000000002e-01  -1.1459999999999999e-01   0.0000000000000000e+00   4.8200000000000000e-02   4.4390000000000002e-01   4.6689999999999998e-01   2.1764999999999999e+00   4.2380000000000001e-01   2.5019999999999998e-01   1.5479999999999999e-01
  -6.8330000000000002e-01   2.1980000000000000e-01   1.5441000000000000e+00  -2.3870000000000000e-01   7.6100000000000001e-02   2.6300000000000000e-02   5.3269999999999995e-01   5.5589999999999995e-01   2.0024000000000002e+00   4.2380000000000001e-01   3.3679999999999999e-01   1.9020000000000001e-01
  -8.1559999999999999e-01   4.6170000000000000e-01   1.2867999999999999e+00  -2.1959999999999999e-01  -5.7099999999999998e-02   0.0000000000000000e+00   6.6579999999999995e-01   5.3369999999999995e-01   2.4377000000000000e+00   4.1420000000000001e-01   3.3679999999999999e-01   1.3710000000000000e-01
  -5.2900000000000003e-01   4.1770000000000002e-01   1.2867999999999999e+00  -3.1509999999999999e-01  -7.6100000000000001e-02   6.5799999999999997e-02   5.9930000000000005e-01   6.0040000000000004e-01   1.5670999999999999e+00   4.3350000000000000e-01   2.4060000000000001e-01   1.5920000000000001e-01
  -8.5960000000000003e-01   5.9360000000000002e-01   2.5740000000000002e-01  -2.6729999999999998e-01  -3.8100000000000002e-02   4.3900000000000002e-02   3.9950000000000002e-01   5.1139999999999997e-01   2.5247000000000002e+00   3.9489999999999997e-01   2.6939999999999997e-01   1.9910000000000000e-01
  -7.4939999999999996e-01   4.8359999999999997e-01   4.2890000000000000e-01  -1.8140000000000001e-01  -9.4999999999999998e-03   4.8200000000000000e-02   7.5460000000000005e-01   4.6689999999999998e-01   2.6989000000000001e+00   3.6599999999999999e-01   2.9830000000000001e-01   2.3000000000000001e-01
  -1.0580000000000001e+00   4.1770000000000002e-01   5.1470000000000005e-01  -2.3870000000000000e-01  -8.5599999999999996e-02   8.3299999999999999e-02   6.4370000000000005e-01   6.0040000000000004e-01   1.4800000000000000e+00   4.5269999999999999e-01   1.7319999999999999e-01   1.9020000000000001e-01
  -9.2579999999999996e-01   5.0560000000000005e-01   1.1152000000000000e+00  -1.1459999999999999e-01   8.5599999999999996e-02   4.3900000000000002e-02   5.1049999999999995e-01   7.1150000000000002e-01   2.2635999999999998e+00   3.8529999999999998e-01   2.6939999999999997e-01   1.5920000000000001e-01
  -6.8330000000000002e-01   1.3189999999999999e-01   4.2890000000000000e-01  -1.4319999999999999e-01  -5.7099999999999998e-02   6.5799999999999997e-02   5.7709999999999995e-01   6.0040000000000004e-01   1.5670999999999999e+00   3.3710000000000001e-01   2.3089999999999999e-01   1.6810000000000000e-01
  -9.2579999999999996e-01   6.6000000000000003e-02   8.5780000000000001e-01  -2.7689999999999998e-01  -3.8100000000000002e-02  -4.4000000000000003e-03   5.7709999999999995e-01   5.7809999999999995e-01   2.3506000000000000e+00   4.1420000000000001e-01   2.7900000000000003e-01   1.8140000000000001e-01
  -7.2740000000000005e-01   3.7369999999999998e-01   1.2867999999999999e+00  -2.4820000000000000e-01   0.0000000000000000e+00   7.4499999999999997e-02   4.6610000000000001e-01   6.4480000000000004e-01   1.5670999999999999e+00   4.0460000000000002e-01   2.7900000000000003e-01   2.0790000000000000e-01
  -8.8170000000000004e-01   2.1980000000000000e-01   1.8015000000000001e+00  -2.0050000000000001e-01  -2.8500000000000001e-02   6.5799999999999997e-02   5.9930000000000005e-01   5.3369999999999995e-01   1.5670999999999999e+00   3.5639999999999999e-01   3.2710000000000000e-01   1.7249999999999999e-01
  -6.6130000000000000e-01   3.2979999999999998e-01   1.5441000000000000e+00  -2.0050000000000001e-01   3.8100000000000002e-02   5.7000000000000002e-02   6.6579999999999995e-01   3.1130000000000002e-01   1.8283000000000000e+00   3.9489999999999997e-01   2.7900000000000003e-01   2.0349999999999999e-01
  -8.8170000000000004e-01   1.5390000000000001e-01   8.5800000000000001e-02  -2.7689999999999998e-01  -1.2370000000000000e-01   1.1400000000000000e-01   4.2170000000000002e-01   6.6710000000000003e-01   2.0024000000000002e+00   3.3710000000000001e-01   2.5019999999999998e-01   1.6370000000000001e-01
  -8.8170000000000004e-01   4.3969999999999998e-01   9.4359999999999999e-01  -2.3870000000000000e-01  -1.9980000000000001e-01   5.7000000000000002e-02   5.9930000000000005e-01   5.1139999999999997e-01   1.9153000000000000e+00   3.7569999999999998e-01   2.1170000000000000e-01   1.6370000000000001e-01
  -8.8170000000000004e-01   2.4179999999999999e-01   1.3725000000000001e+00  -1.5279999999999999e-01  -9.4999999999999998e-03   4.3900000000000002e-02   4.4390000000000002e-01   6.2260000000000004e-01   1.9153000000000000e+00   4.0460000000000002e-01   2.5979999999999998e-01   1.6810000000000000e-01
  -8.3760000000000001e-01   3.2979999999999998e-01   1.0294000000000001e+00  -2.2910000000000000e-01   0.0000000000000000e+00   6.1400000000000003e-02   6.2150000000000005e-01   5.1139999999999997e-01   2.3506000000000000e+00   3.7569999999999998e-01   2.3089999999999999e-01   1.5920000000000001e-01
  -7.0530000000000004e-01   4.6170000000000000e-01   1.4582999999999999e+00  -2.1959999999999999e-01  -6.6600000000000006e-02   6.1400000000000003e-02   8.4340000000000004e-01   3.5580000000000001e-01   2.0893999999999999e+00   3.1790000000000002e-01   3.3679999999999999e-01   1.5040000000000001e-01
  -7.9349999999999998e-01   5.0560000000000005e-01   1.3725000000000001e+00  -1.9089999999999999e-01  -3.8100000000000002e-02   7.0199999999999999e-02   5.7709999999999995e-01   6.2260000000000004e-01   2.0893999999999999e+00   3.8529999999999998e-01   2.3089999999999999e-01   1.6810000000000000e-01
  -9.0369999999999995e-01   2.8580000000000000e-01   8.5780000000000001e-01  -1.9089999999999999e-01  -1.5229999999999999e-01   4.8200000000000000e-02   7.1020000000000005e-01   5.5589999999999995e-01   2.0024000000000002e+00   3.2750000000000001e-01   2.3089999999999999e-01   2.3440000000000000e-01
  -9.6989999999999998e-01   3.2979999999999998e-01   1.0294000000000001e+00  -1.3370000000000001e-01  -5.7099999999999998e-02   4.4000000000000003e-03   7.9900000000000004e-01   5.3369999999999995e-01   2.7858999999999998e+00   4.3350000000000000e-01   2.5979999999999998e-01   1.9460000000000000e-01
  -7.7149999999999996e-01   5.7160000000000000e-01   1.2867999999999999e+00  -2.4820000000000000e-01  -1.9000000000000000e-02   3.9500000000000000e-02   5.5489999999999995e-01   6.8930000000000002e-01   2.6118000000000001e+00   2.9859999999999998e-01   2.5979999999999998e-01   2.2120000000000001e-01
  -8.5960000000000003e-01   4.1770000000000002e-01   1.0294000000000001e+00  -1.2410000000000000e-01   3.8100000000000002e-02   4.8200000000000000e-02   7.9900000000000004e-01   3.3350000000000002e-01   2.3506000000000000e+00   4.7199999999999998e-01   2.6939999999999997e-01   1.8579999999999999e-01
  -7.2740000000000005e-01   2.8580000000000000e-01   4.2890000000000000e-01  -2.8639999999999999e-01  -1.3320000000000001e-01   7.0199999999999999e-02   6.6579999999999995e-01   6.2260000000000004e-01   2.0893999999999999e+00   3.3710000000000001e-01   1.7319999999999999e-01   1.9020000000000001e-01
  -7.7149999999999996e-01   4.3969999999999998e-01   4.2890000000000000e-01  -2.2910000000000000e-01  -6.6600000000000006e-02   7.0199999999999999e-02   7.3240000000000005e-01   5.7809999999999995e-01   2.0893999999999999e+00   3.9489999999999997e-01   1.7319999999999999e-01   1.8579999999999999e-01
  -7.7149999999999996e-01   5.4959999999999998e-01   8.5780000000000001e-01  -1.4319999999999999e-01  -5.7099999999999998e-02  -8.8000000000000005e-03   5.9930000000000005e-01   4.2249999999999999e-01   2.0893999999999999e+00   4.1420000000000001e-01   2.5019999999999998e-01   1.9020000000000001e-01
  -7.9349999999999998e-01   3.7369999999999998e-01   1.2010000000000001e+00  -2.0999999999999999e-01  -2.8500000000000001e-02   3.0700000000000002e-02   8.2120000000000004e-01   3.5580000000000001e-01   2.1764999999999999e+00   3.3710000000000001e-01   2.5979999999999998e-01   1.6370000000000001e-01
  -7.9349999999999998e-01   4.3969999999999998e-01   1.1152000000000000e+00  -1.9089999999999999e-01   9.4999999999999998e-03   1.0090000000000000e-01   5.3269999999999995e-01   5.5589999999999995e-01   2.1764999999999999e+00   4.1420000000000001e-01   3.1750000000000000e-01   1.5040000000000001e-01
  -7.7149999999999996e-01   4.3969999999999998e-01   1.0294000000000001e+00  -2.5779999999999997e-01   9.4999999999999998e-03   1.7500000000000002e-02   6.8799999999999994e-01   4.8920000000000002e-01   2.4377000000000000e+00   4.7199999999999998e-01   3.7530000000000002e-01   1.9020000000000001e-01
  -8.5960000000000003e-01   1.5390000000000001e-01   6.0050000000000003e-01  -2.5779999999999997e-01  -1.0470000000000000e-01   7.0199999999999999e-02   4.4390000000000002e-01   6.4480000000000004e-01   2.3506000000000000e+00   3.2750000000000001e-01   3.5599999999999998e-01   2.0349999999999999e-01
  -7.9349999999999998e-01   2.8580000000000000e-01   1.0294000000000001e+00  -1.6230000000000000e-01  -5.7099999999999998e-02   6.1400000000000003e-02   8.2120000000000004e-01   6.2260000000000004e-01   2.1764999999999999e+00   3.8529999999999998e-01   2.9830000000000001e-01   2.1229999999999999e-01
  -7.2740000000000005e-01   4.3969999999999998e-01   1.9730000000000001e+00  -1.1459999999999999e-01  -5.7099999999999998e-02   0.0000000000000000e+00   6.2150000000000005e-01   7.1150000000000002e-01   1.7412000000000001e+00   3.7569999999999998e-01   2.5019999999999998e-01   1.8140000000000001e-01
  -8.1559999999999999e-01   3.7369999999999998e-01   7.7210000000000001e-01  -1.9089999999999999e-01  -6.6600000000000006e-02   3.0700000000000002e-02   7.1020000000000005e-01   5.1139999999999997e-01   1.5670999999999999e+00   3.1790000000000002e-01   2.4060000000000001e-01   1.5920000000000001e-01
  -6.1719999999999997e-01   3.2979999999999998e-01   5.1470000000000005e-01  -2.3870000000000000e-01  -6.6600000000000006e-02   5.2600000000000001e-02   3.9950000000000002e-01   3.7800000000000000e-01   1.8283000000000000e+00   4.2380000000000001e-01   2.5979999999999998e-01   2.0349999999999999e-01
  -6.3919999999999999e-01   4.1770000000000002e-01   9.4359999999999999e-01  -2.2910000000000000e-01   3.8100000000000002e-02   2.6300000000000000e-02   5.5489999999999995e-01   5.3369999999999995e-01   1.7412000000000001e+00   4.4309999999999999e-01   2.7900000000000003e-01   2.0790000000000000e-01
  -7.9349999999999998e-01   1.9789999999999999e-01   3.4310000000000002e-01  -1.5279999999999999e-01  -6.6600000000000006e-02   4.8200000000000000e-02   5.9930000000000005e-01   4.6689999999999998e-01   2.4377000000000000e+00   4.2380000000000001e-01   1.8279999999999999e-01   1.6810000000000000e-01
  -1.0139000000000000e+00   3.7369999999999998e-01   3.4310000000000002e-01  -2.4820000000000000e-01   1.9000000000000000e-02   3.5099999999999999e-02   5.9930000000000005e-01   6.0040000000000004e-01   2.5247000000000002e+00   3.5639999999999999e-01   2.7900000000000003e-01   1.9910000000000000e-01
  -8.3760000000000001e-01   3.0780000000000002e-01   4.2890000000000000e-01  -8.5900000000000004e-02   7.6100000000000001e-02   3.0700000000000002e-02   7.5460000000000005e-01   7.1150000000000002e-01   2.0893999999999999e+00   4.3350000000000000e-01   2.9830000000000001e-01   1.7690000000000000e-01
  -8.1559999999999999e-01   4.6170000000000000e-01   0.0000000000000000e+00  -1.3370000000000001e-01  -4.7600000000000003e-02   8.7700000000000000e-02   5.1049999999999995e-01   4.0020000000000000e-01   1.7412000000000001e+00   4.1420000000000001e-01   1.6360000000000000e-01   1.9910000000000000e-01
  -8.5960000000000003e-01   2.6379999999999998e-01   5.1470000000000005e-01  -1.6230000000000000e-01  -1.1420000000000000e-01   7.4499999999999997e-02   5.3269999999999995e-01   5.1139999999999997e-01   2.7858999999999998e+00   3.8529999999999998e-01   2.7900000000000003e-01   2.3890000000000000e-01
  -6.6130000000000000e-01   3.9570000000000000e-01   6.8630000000000002e-01  -2.4820000000000000e-01   6.6600000000000006e-02   6.1400000000000003e-02   7.7680000000000005e-01   5.7809999999999995e-01   2.3506000000000000e+00   5.2020000000000000e-01   2.2130000000000000e-01   1.7690000000000000e-01
  -7.2740000000000005e-01   4.8359999999999997e-01   6.8630000000000002e-01  -2.3870000000000000e-01  -7.6100000000000001e-02   1.3200000000000000e-02   5.9930000000000005e-01   6.0040000000000004e-01   2.7858999999999998e+00   3.8529999999999998e-01   2.4060000000000001e-01   1.9460000000000000e-01
  -6.3919999999999999e-01   4.6170000000000000e-01   4.2890000000000000e-01  -2.0999999999999999e-01   9.4999999999999998e-03   3.5099999999999999e-02   5.9930000000000005e-01   6.4480000000000004e-01   2.7858999999999998e+00   3.1790000000000002e-01   2.6939999999999997e-01   1.7690000000000000e-01
  -8.8170000000000004e-01   3.5170000000000001e-01   7.7210000000000001e-01  -1.5279999999999999e-01  -1.9000000000000000e-02   4.8200000000000000e-02   6.4370000000000005e-01   4.8920000000000002e-01   3.3083000000000000e+00   4.1420000000000001e-01   2.9830000000000001e-01   1.9910000000000000e-01
  -8.3760000000000001e-01   3.0780000000000002e-01   1.2867999999999999e+00  -2.6729999999999998e-01   0.0000000000000000e+00   7.4499999999999997e-02   7.1020000000000005e-01   5.3369999999999995e-01   2.0893999999999999e+00   2.6010000000000000e-01   3.0790000000000001e-01   1.8140000000000001e-01
  -6.8330000000000002e-01   3.0780000000000002e-01   1.2010000000000001e+00  -1.6230000000000000e-01  -1.9000000000000000e-02   3.9500000000000000e-02   5.9930000000000005e-01   4.2249999999999999e-01   2.0024000000000002e+00   3.3710000000000001e-01   2.5019999999999998e-01   1.9460000000000000e-01
  -5.7310000000000005e-01   3.5170000000000001e-01   1.4582999999999999e+00  -2.0050000000000001e-01  -4.7600000000000003e-02   4.3900000000000002e-02   3.7730000000000002e-01   6.2260000000000004e-01   2.3506000000000000e+00   3.8529999999999998e-01   2.5019999999999998e-01   1.7690000000000000e-01
  -8.3760000000000001e-01   3.9570000000000000e-01   8.5800000000000001e-02  -2.0999999999999999e-01  -4.7600000000000003e-02   6.5799999999999997e-02   6.6579999999999995e-01   6.4480000000000004e-01   1.9153000000000000e+00   3.2750000000000001e-01   3.0790000000000001e-01   2.4329999999999999e-01
  -5.2900000000000003e-01   3.0780000000000002e-01   6.0050000000000003e-01  -2.1959999999999999e-01  -1.9000000000000000e-02   4.8200000000000000e-02   6.8799999999999994e-01   5.3369999999999995e-01   2.1764999999999999e+00   3.6599999999999999e-01   2.7900000000000003e-01   2.0349999999999999e-01
  -7.9349999999999998e-01   2.1980000000000000e-01   1.1152000000000000e+00  -2.9599999999999999e-01   0.0000000000000000e+00   0.0000000000000000e+00   6.6579999999999995e-01   5.7809999999999995e-01   2.2635999999999998e+00   3.6599999999999999e-01   2.6939999999999997e-01   1.9460000000000000e-01
  -7.9349999999999998e-01   3.0780000000000002e-01   8.5780000000000001e-01  -1.7190000000000000e-01   0.0000000000000000e+00   1.3200000000000000e-02   7.3240000000000005e-01   7.1150000000000002e-01   1.3930000000000000e+00   3.7569999999999998e-01   2.3089999999999999e-01   1.8140000000000001e-01
  -7.9349999999999998e-01   4.3969999999999998e-01   6.0050000000000003e-01  -2.0999999999999999e-01  -1.9000000000000000e-02  -4.3900000000000002e-02   7.5460000000000005e-01   5.3369999999999995e-01   2.5247000000000002e+00   3.1790000000000002e-01   2.6939999999999997e-01   1.9460000000000000e-01
  -6.8330000000000002e-01   3.9570000000000000e-01   4.2890000000000000e-01  -2.6729999999999998e-01  -9.4999999999999998e-03   6.1400000000000003e-02   7.5460000000000005e-01   4.4469999999999998e-01   2.3506000000000000e+00   3.7569999999999998e-01   2.9830000000000001e-01   1.6810000000000000e-01
  -8.3760000000000001e-01   3.0780000000000002e-01   1.2867999999999999e+00  -1.6230000000000000e-01  -5.7099999999999998e-02   6.1400000000000003e-02   8.2120000000000004e-01   5.5589999999999995e-01   2.7858999999999998e+00   3.5639999999999999e-01   2.3089999999999999e-01   2.0349999999999999e-01
  -8.5960000000000003e-01   2.8580000000000000e-01   1.6298999999999999e+00  -2.6729999999999998e-01  -5.7099999999999998e-02   0.0000000000000000e+00   6.6579999999999995e-01   5.7809999999999995e-01   2.3506000000000000e+00   3.4680000000000000e-01   2.2130000000000000e-01   2.3890000000000000e-01
  -7.9349999999999998e-01   3.5170000000000001e-01   3.4310000000000002e-01  -1.5279999999999999e-01  -1.9000000000000000e-02   5.2600000000000001e-02   5.7709999999999995e-01   6.4480000000000004e-01   1.9153000000000000e+00   4.4309999999999999e-01   2.3089999999999999e-01   2.0349999999999999e-01
  -8.5960000000000003e-01   4.3969999999999998e-01   1.1152000000000000e+00  -2.1959999999999999e-01  -1.0470000000000000e-01   7.4499999999999997e-02   7.7680000000000005e-01   4.6689999999999998e-01   2.0893999999999999e+00   3.4680000000000000e-01   2.4060000000000001e-01   1.9460000000000000e-01
  -7.0530000000000004e-01   3.2979999999999998e-01   1.2010000000000001e+00  -3.3420000000000000e-01   3.8100000000000002e-02  -8.8000000000000005e-03   7.5460000000000005e-01   6.0040000000000004e-01   1.4800000000000000e+00   3.7569999999999998e-01   2.4060000000000001e-01   1.9020000000000001e-01
  -9.4779999999999998e-01   4.1770000000000002e-01   6.0050000000000003e-01  -2.0050000000000001e-01   0.0000000000000000e+00   8.3299999999999999e-02   6.6579999999999995e-01   5.1139999999999997e-01   2.3506000000000000e+00   2.6010000000000000e-01   2.5019999999999998e-01   1.7249999999999999e-01
  -8.3760000000000001e-01   2.4179999999999999e-01   1.7160000000000000e-01  -2.4820000000000000e-01  -1.0470000000000000e-01   6.1400000000000003e-02   2.8849999999999998e-01   6.4480000000000004e-01   2.0893999999999999e+00   4.4309999999999999e-01   2.4060000000000001e-01   1.7249999999999999e-01
  -5.2900000000000003e-01   2.6379999999999998e-01   1.2010000000000001e+00  -2.1959999999999999e-01   1.9000000000000000e-02  -3.0700000000000002e-02   6.6579999999999995e-01   5.7809999999999995e-01   2.3506000000000000e+00   3.6599999999999999e-01   2.0210000000000000e-01   1.9910000000000000e-01
  -8.5960000000000003e-01   3.0780000000000002e-01   1.2867999999999999e+00  -2.4820000000000000e-01  -9.4999999999999998e-03   5.7000000000000002e-02   7.1020000000000005e-01   3.7800000000000000e-01   2.3506000000000000e+00   3.7569999999999998e-01   2.9830000000000001e-01   2.0790000000000000e-01
  -6.1719999999999997e-01   3.7369999999999998e-01   4.2890000000000000e-01  -2.4820000000000000e-01   0.0000000000000000e+00  -1.3200000000000000e-02   5.1049999999999995e-01   6.8930000000000002e-01   2.0024000000000002e+00   3.6599999999999999e-01   3.2710000000000000e-01   1.8579999999999999e-01
  -7.9349999999999998e-01   5.0560000000000005e-01   1.1152000000000000e+00  -1.8140000000000001e-01  -5.7099999999999998e-02   4.3900000000000002e-02   5.7709999999999995e-01   7.7820000000000000e-01   2.7858999999999998e+00   3.6599999999999999e-01   2.5979999999999998e-01   1.8140000000000001e-01
  -8.5960000000000003e-01   5.0560000000000005e-01   6.8630000000000002e-01  -1.9089999999999999e-01  -1.0470000000000000e-01   8.3299999999999999e-02   4.8830000000000001e-01   5.3369999999999995e-01   2.1764999999999999e+00   3.0819999999999997e-01   2.5019999999999998e-01   2.1679999999999999e-01
  -7.2740000000000005e-01   6.1550000000000005e-01   7.7210000000000001e-01  -1.4319999999999999e-01  -1.9000000000000000e-02   3.5099999999999999e-02   5.7709999999999995e-01   4.6689999999999998e-01   2.3506000000000000e+00   4.3350000000000000e-01   2.5019999999999998e-01   2.1229999999999999e-01
  -7.9349999999999998e-01   5.2759999999999996e-01   1.1152000000000000e+00  -2.2910000000000000e-01  -2.8500000000000001e-02   8.8000000000000005e-03   6.4370000000000005e-01   6.6710000000000003e-01   2.2635999999999998e+00   3.7569999999999998e-01   2.7900000000000003e-01   2.0790000000000000e-01
  -7.0530000000000004e-01   4.3969999999999998e-01   8.5780000000000001e-01  -1.1459999999999999e-01  -9.4999999999999998e-03   8.8000000000000005e-03   5.1049999999999995e-01   5.1139999999999997e-01   2.5247000000000002e+00   4.0460000000000002e-01   2.4060000000000001e-01   1.9020000000000001e-01
  -6.6130000000000000e-01   4.1770000000000002e-01   1.3725000000000001e+00  -2.0050000000000001e-01  -1.9000000000000000e-02   5.7000000000000002e-02   5.3269999999999995e-01   4.6689999999999998e-01   1.8283000000000000e+00   3.8529999999999998e-01   2.0210000000000000e-01   1.9460000000000000e-01
  -6.6130000000000000e-01   1.3189999999999999e-01   3.4310000000000002e-01  -1.7190000000000000e-01  -6.6600000000000006e-02   6.1400000000000003e-02   6.6579999999999995e-01   5.3369999999999995e-01   2.4377000000000000e+00   4.7199999999999998e-01   2.9830000000000001e-01   1.9460000000000000e-01
  -7.9349999999999998e-01   4.6170000000000000e-01   6.0050000000000003e-01  -2.0999999999999999e-01  -4.7600000000000003e-02   1.7500000000000002e-02   4.8830000000000001e-01   6.6710000000000003e-01   1.3930000000000000e+00   3.7569999999999998e-01   3.1750000000000000e-01   1.9910000000000000e-01
  -7.2740000000000005e-01   4.6170000000000000e-01   4.2890000000000000e-01  -1.6230000000000000e-01  -3.8100000000000002e-02   6.1400000000000003e-02   7.5460000000000005e-01   4.8920000000000002e-01   1.8283000000000000e+00   3.7569999999999998e-01   3.3679999999999999e-01   1.1940000000000001e-01
  -7.9349999999999998e-01   4.3969999999999998e-01   1.3725000000000001e+00  -1.1459999999999999e-01  -2.8500000000000001e-02   3.9500000000000000e-02   6.8799999999999994e-01   6.0040000000000004e-01   2.3506000000000000e+00   3.3710000000000001e-01   1.8279999999999999e-01   2.1229999999999999e-01
  -1.1241000000000001e+00   2.4179999999999999e-01   1.8015000000000001e+00  -1.7190000000000000e-01  -9.5200000000000007e-02   1.7500000000000002e-02   5.5489999999999995e-01   6.4480000000000004e-01   2.4377000000000000e+00   4.0460000000000002e-01   2.3089999999999999e-01   2.1229999999999999e-01
  -8.5960000000000003e-01   2.4179999999999999e-01   5.1470000000000005e-01  -3.5330000000000000e-01  -6.6600000000000006e-02   5.7000000000000002e-02   6.8799999999999994e-01   4.0020000000000000e-01   2.0024000000000002e+00   2.8899999999999998e-01   2.8870000000000001e-01   1.3710000000000000e-01
  -6.1719999999999997e-01   2.1980000000000000e-01   6.0050000000000003e-01  -2.1959999999999999e-01  -9.4999999999999998e-03   3.9500000000000000e-02   6.6579999999999995e-01   6.4480000000000004e-01   1.7412000000000001e+00   3.6599999999999999e-01   2.3089999999999999e-01   1.7690000000000000e-01
  -7.9349999999999998e-01   5.0560000000000005e-01   1.0294000000000001e+00  -2.5779999999999997e-01  -3.8100000000000002e-02   5.7000000000000002e-02   7.3240000000000005e-01   5.5589999999999995e-01   1.5670999999999999e+00   4.1420000000000001e-01   2.9830000000000001e-01   2.0790000000000000e-01
  -8.1559999999999999e-01   3.0780000000000002e-01   1.2867999999999999e+00  -9.5500000000000002e-02  -5.7099999999999998e-02   5.2600000000000001e-02   6.4370000000000005e-01   6.8930000000000002e-01   2.2635999999999998e+00   4.6239999999999998e-01   2.6939999999999997e-01   1.9910000000000000e-01
  -8.1559999999999999e-01   4.3969999999999998e-01   1.6298999999999999e+00  -2.6729999999999998e-01  -2.8500000000000001e-02   6.1400000000000003e-02   6.4370000000000005e-01   4.8920000000000002e-01   2.3506000000000000e+00   3.7569999999999998e-01   2.7900000000000003e-01   2.0349999999999999e-01
  -7.0530000000000004e-01   4.1770000000000002e-01   1.2867999999999999e+00  -2.3870000000000000e-01  -7.6100000000000001e-02   7.4499999999999997e-02   4.6610000000000001e-01   5.7809999999999995e-01   2.3506000000000000e+00   4.1420000000000001e-01   2.7900000000000003e-01   2.0790000000000000e-01
  -9.6989999999999998e-01   2.6379999999999998e-01   1.0294000000000001e+00  -2.1959999999999999e-01   0.0000000000000000e+00   4.8200000000000000e-02   6.4370000000000005e-01   3.3350000000000002e-01   2.0893999999999999e+00   2.9859999999999998e-01   2.2130000000000000e-01   1.9910000000000000e-01
  -5.5110000000000003e-01   2.4179999999999999e-01   1.0294000000000001e+00  -1.8140000000000001e-01   9.4999999999999998e-03   2.1899999999999999e-02   6.6579999999999995e-01   6.8930000000000002e-01   1.9153000000000000e+00   4.4309999999999999e-01   2.7900000000000003e-01   2.0349999999999999e-01
  -7.2740000000000005e-01   4.1770000000000002e-01   6.8630000000000002e-01  -2.6729999999999998e-01  -3.8100000000000002e-02   5.7000000000000002e-02   6.6579999999999995e-01   4.0020000000000000e-01   2.0024000000000002e+00   3.7569999999999998e-01   3.3679999999999999e-01   1.5479999999999999e-01
  -6.3919999999999999e-01   2.4179999999999999e-01   1.2867999999999999e+00  -2.3870000000000000e-01  -9.4999999999999998e-03   4.3900000000000002e-02   7.1020000000000005e-01   5.5589999999999995e-01   2.0893999999999999e+00   4.2380000000000001e-01   2.0210000000000000e-01   1.5479999999999999e-01
  -7.7149999999999996e-01   5.4959999999999998e-01   1.1152000000000000e+00  -2.2910000000000000e-01  -4.7600000000000003e-02   1.0090000000000000e-01   7.3240000000000005e-01   3.5580000000000001e-01   2.0893999999999999e+00   4.7199999999999998e-01   3.8490000000000002e-01   1.7690000000000000e-01
  -6.3919999999999999e-01   6.6000000000000003e-02   1.0294000000000001e+00  -2.4820000000000000e-01  -1.0470000000000000e-01   7.0199999999999999e-02   6.8799999999999994e-01   6.0040000000000004e-01   2.1764999999999999e+00   3.9489999999999997e-01   2.5019999999999998e-01   2.0790000000000000e-01
  -6.6130000000000000e-01   3.2979999999999998e-01   6.0050000000000003e-01  -1.6230000000000000e-01  -4.7600000000000003e-02  -4.3900000000000002e-02   7.1020000000000005e-01   6.4480000000000004e-01   2.4377000000000000e+00   4.1420000000000001e-01   2.5979999999999998e-01   2.6540000000000002e-01
  -8.3760000000000001e-01   4.1770000000000002e-01   9.4359999999999999e-01  -1.8140000000000001e-01   3.8100000000000002e-02  -8.8000000000000005e-03   6.4370000000000005e-01   6.0040000000000004e-01   1.9153000000000000e+00   4.3350000000000000e-01   2.5019999999999998e-01   1.8140000000000001e-01
  -9.2579999999999996e-01   4.1770000000000002e-01   2.5740000000000002e-01  -1.8140000000000001e-01  -2.8500000000000001e-02   5.7000000000000002e-02   5.7709999999999995e-01   6.8930000000000002e-01   2.2635999999999998e+00   4.2380000000000001e-01   2.6939999999999997e-01   1.5040000000000001e-01
  -9.0369999999999995e-01   5.4959999999999998e-01   9.4359999999999999e-01  -2.5779999999999997e-01  -6.6600000000000006e-02   4.8200000000000000e-02   6.2150000000000005e-01   8.2269999999999999e-01   2.0893999999999999e+00   4.4309999999999999e-01   1.5400000000000000e-01   1.9460000000000000e-01
  -6.6130000000000000e-01   4.3969999999999998e-01   6.8630000000000002e-01  -2.1959999999999999e-01  -1.9000000000000000e-02   6.1400000000000003e-02   8.4340000000000004e-01   4.2249999999999999e-01   1.8283000000000000e+00   3.1790000000000002e-01   3.0790000000000001e-01   1.9910000000000000e-01
  -7.7149999999999996e-01   3.9570000000000000e-01   8.5800000000000001e-02  -2.1959999999999999e-01  -1.9000000000000000e-02   4.8200000000000000e-02   7.3240000000000005e-01   5.5589999999999995e-01   1.9153000000000000e+00   3.4680000000000000e-01   3.5599999999999998e-01   1.5479999999999999e-01
  -8.1559999999999999e-01   4.6170000000000000e-01   8.5780000000000001e-01  -1.5279999999999999e-01  -9.4999999999999998e-03   5.2600000000000001e-02   6.2150000000000005e-01   6.2260000000000004e-01   2.0024000000000002e+00   3.8529999999999998e-01   3.3679999999999999e-01   1.7249999999999999e-01
  -8.3760000000000001e-01   5.2759999999999996e-01   1.1152000000000000e+00  -2.1959999999999999e-01   9.4999999999999998e-03   8.8000000000000005e-03   3.9950000000000002e-01   3.7800000000000000e-01   2.0024000000000002e+00   4.6239999999999998e-01   2.3089999999999999e-01   2.0349999999999999e-01
  -8.3760000000000001e-01   3.7369999999999998e-01   6.8630000000000002e-01  -2.2910000000000000e-01   9.4999999999999998e-03   2.1899999999999999e-02   5.7709999999999995e-01   5.1139999999999997e-01   3.0470999999999999e+00   4.1420000000000001e-01   2.7900000000000003e-01   2.2120000000000001e-01
  -7.7149999999999996e-01   3.0780000000000002e-01   6.8630000000000002e-01  -1.2410000000000000e-01  -7.6100000000000001e-02   2.1899999999999999e-02   5.7709999999999995e-01   4.4469999999999998e-01   1.9153000000000000e+00   4.8159999999999997e-01   2.0210000000000000e-01   1.9460000000000000e-01
  -5.2900000000000003e-01   3.2979999999999998e-01   6.8630000000000002e-01  -1.7190000000000000e-01  -2.8500000000000001e-02   5.2600000000000001e-02   5.5489999999999995e-01   5.1139999999999997e-01   2.1764999999999999e+00   3.7569999999999998e-01   3.1750000000000000e-01   2.2559999999999999e-01
  -7.7149999999999996e-01   4.1770000000000002e-01   3.4310000000000002e-01  -2.1959999999999999e-01  -4.7600000000000003e-02   3.0700000000000002e-02   6.8799999999999994e-01   6.0040000000000004e-01   2.4377000000000000e+00   4.4309999999999999e-01   2.1170000000000000e-01   1.7690000000000000e-01
  -7.4939999999999996e-01   2.8580000000000000e-01   1.2867999999999999e+00  -1.9089999999999999e-01  -5.7099999999999998e-02   6.5799999999999997e-02   5.5489999999999995e-01   4.6689999999999998e-01   2.0893999999999999e+00   3.8529999999999998e-01   3.0790000000000001e-01   2.2120000000000001e-01
  -7.0530000000000004e-01   3.7369999999999998e-01   5.1470000000000005e-01  -2.6729999999999998e-01  -4.7600000000000003e-02   7.8899999999999998e-02   6.4370000000000005e-01   5.5589999999999995e-01   2.1764999999999999e+00   4.6239999999999998e-01   2.2130000000000000e-01   1.9020000000000001e-01
  -6.6130000000000000e-01   4.3969999999999998e-01   6.0050000000000003e-01  -1.9089999999999999e-01   2.8500000000000001e-02   7.4499999999999997e-02   5.9930000000000005e-01   5.1139999999999997e-01   1.9153000000000000e+00   3.3710000000000001e-01   3.3679999999999999e-01   1.7690000000000000e-01
  -7.2740000000000005e-01   3.5170000000000001e-01   1.2010000000000001e+00  -2.0050000000000001e-01  -1.7130000000000001e-01   8.7700000000000000e-02   4.8830000000000001e-01   7.1150000000000002e-01   2.1764999999999999e+00   5.0090000000000001e-01   2.8870000000000001e-01   1.9460000000000000e-01
  -5.9509999999999996e-01   4.1770000000000002e-01   1.5441000000000000e+00  -1.7190000000000000e-01  -1.2370000000000000e-01   3.5099999999999999e-02   5.7709999999999995e-01   7.3380000000000001e-01   1.6540999999999999e+00   4.1420000000000001e-01   2.6939999999999997e-01   2.2559999999999999e-01
  -7.9349999999999998e-01   3.7369999999999998e-01   7.7210000000000001e-01  -1.4319999999999999e-01  -5.7099999999999998e-02   3.9500000000000000e-02   4.8830000000000001e-01   5.7809999999999995e-01   1.8283000000000000e+00   4.4309999999999999e-01   2.6939999999999997e-01   1.8579999999999999e-01
  -9.2579999999999996e-01   4.6170000000000000e-01   1.3725000000000001e+00  -2.0050000000000001e-01  -2.8500000000000001e-02   6.1400000000000003e-02   5.9930000000000005e-01   6.8930000000000002e-01   2.0024000000000002e+00   3.4680000000000000e-01   2.7900000000000003e-01   2.0349999999999999e-01
  -9.2579999999999996e-01   5.2759999999999996e-01   4.2890000000000000e-01  -2.4820000000000000e-01   4.7600000000000003e-02   1.3200000000000000e-02   6.4370000000000005e-01   4.6689999999999998e-01   2.2635999999999998e+00   5.4910000000000003e-01   2.2130000000000000e-01   1.9020000000000001e-01
  -6.3919999999999999e-01   3.0780000000000002e-01   1.1152000000000000e+00  -1.6230000000000000e-01   0.0000000000000000e+00   8.8000000000000005e-03   8.4340000000000004e-01   6.6710000000000003e-01   2.6118000000000001e+00   3.5639999999999999e-01   3.2710000000000000e-01   1.8140000000000001e-01
  -9.4779999999999998e-01   4.1770000000000002e-01   4.2890000000000000e-01  -2.0050000000000001e-01   1.3320000000000001e-01   3.9500000000000000e-02   4.8830000000000001e-01   4.2249999999999999e-01   1.5670999999999999e+00   3.6599999999999999e-01   3.2710000000000000e-01   1.6370000000000001e-01
  -7.4939999999999996e-01   4.1770000000000002e-01   1.2010000000000001e+00  -2.0999999999999999e-01   0.0000000000000000e+00   4.3900000000000002e-02   6.2150000000000005e-01   5.5589999999999995e-01   1.8283000000000000e+00   3.9489999999999997e-01   2.4060000000000001e-01   1.6810000000000000e-01
  -9.9190000000000000e-01   5.2759999999999996e-01   3.4310000000000002e-01  -2.6729999999999998e-01  -4.7600000000000003e-02   8.8000000000000005e-03   6.2150000000000005e-01   4.4469999999999998e-01   1.5670999999999999e+00   4.3350000000000000e-01   3.4639999999999999e-01   1.8579999999999999e-01
  -6.6130000000000000e-01   4.6170000000000000e-01   1.0294000000000001e+00  -2.4820000000000000e-01  -4.7600000000000003e-02   4.3900000000000002e-02   8.8780000000000003e-01   6.4480000000000004e-01   2.2635999999999998e+00   4.4309999999999999e-01   2.2130000000000000e-01   1.7249999999999999e-01
  -1.0580000000000001e+00   4.8359999999999997e-01   1.5441000000000000e+00  -2.1959999999999999e-01   7.6100000000000001e-02   9.2100000000000001e-02   6.2150000000000005e-01   4.4469999999999998e-01   2.0893999999999999e+00   3.4680000000000000e-01   2.3089999999999999e-01   1.9020000000000001e-01
  -6.8330000000000002e-01   4.1770000000000002e-01   1.0294000000000001e+00  -1.1459999999999999e-01  -8.5599999999999996e-02   7.8899999999999998e-02   4.8830000000000001e-01   4.8920000000000002e-01   2.0893999999999999e+00   4.3350000000000000e-01   2.5019999999999998e-01   1.6370000000000001e-01
  -9.4779999999999998e-01   3.9570000000000000e-01   0.0000000000000000e+00  -2.4820000000000000e-01  -1.2370000000000000e-01   5.2600000000000001e-02   6.4370000000000005e-01   6.8930000000000002e-01   1.9153000000000000e+00   3.5639999999999999e-01   2.5979999999999998e-01   2.0790000000000000e-01
  -7.4939999999999996e-01   3.9570000000000000e-01   3.4310000000000002e-01  -1.6230000000000000e-01  -6.6600000000000006e-02   8.3299999999999999e-02   5.1049999999999995e-01   6.2260000000000004e-01   2.0024000000000002e+00   4.1420000000000001e-01   2.6939999999999997e-01   1.7690000000000000e-01
  -7.4939999999999996e-01   2.8580000000000000e-01   1.0294000000000001e+00  -2.3870000000000000e-01   0.0000000000000000e+00   2.1899999999999999e-02   8.2120000000000004e-01   4.2249999999999999e-01   2.6989000000000001e+00   3.6599999999999999e-01   2.8870000000000001e-01   2.0349999999999999e-01
  -8.5960000000000003e-01   3.9570000000000000e-01   8.5780000000000001e-01  -2.2910000000000000e-01  -9.5200000000000007e-02   8.7700000000000000e-02   6.6579999999999995e-01   5.5589999999999995e-01   2.8730000000000002e+00   4.1420000000000001e-01   2.5979999999999998e-01   1.9460000000000000e-01
  -7.2740000000000005e-01   2.8580000000000000e-01   1.1152000000000000e+00  -2.1959999999999999e-01   2.8500000000000001e-02  -2.1899999999999999e-02   7.7680000000000005e-01   6.0040000000000004e-01   1.8283000000000000e+00   4.0460000000000002e-01   3.1750000000000000e-01   1.4599999999999999e-01
  -9.0369999999999995e-01   4.1770000000000002e-01   3.4310000000000002e-01  -1.4319999999999999e-01  -2.8500000000000001e-02   3.5099999999999999e-02   4.8830000000000001e-01   5.5589999999999995e-01   1.4800000000000000e+00   4.1420000000000001e-01   2.3089999999999999e-01   1.5920000000000001e-01
  -6.8330000000000002e-01   6.6000000000000003e-02   5.1470000000000005e-01  -1.8140000000000001e-01  -7.6100000000000001e-02   7.8899999999999998e-02   7.1020000000000005e-01   5.5589999999999995e-01   2.6989000000000001e+00   4.6239999999999998e-01   2.7900000000000003e-01   1.5920000000000001e-01
  -5.5110000000000003e-01   2.8580000000000000e-01   1.7160000000000000e-01  -2.1959999999999999e-01  -6.6600000000000006e-02   2.6300000000000000e-02   6.4370000000000005e-01   5.7809999999999995e-01   2.4377000000000000e+00   3.5639999999999999e-01   2.6939999999999997e-01   1.4160000000000000e-01
  -6.8330000000000002e-01   3.2979999999999998e-01   8.5800000000000001e-02  -3.0549999999999999e-01  -5.7099999999999998e-02   8.8000000000000005e-03   6.6579999999999995e-01   8.2269999999999999e-01   1.2188000000000001e+00   3.8529999999999998e-01   2.4060000000000001e-01   2.0349999999999999e-01
  -8.8170000000000004e-01   4.8359999999999997e-01   1.3725000000000001e+00  -5.7299999999999997e-02   0.0000000000000000e+00  -3.5099999999999999e-02   7.9900000000000004e-01   5.3369999999999995e-01   2.0893999999999999e+00   3.4680000000000000e-01   3.3679999999999999e-01   1.9460000000000000e-01
  -6.8330000000000002e-01   2.8580000000000000e-01   1.2010000000000001e+00  -2.2910000000000000e-01  -8.5599999999999996e-02   6.5799999999999997e-02   5.9930000000000005e-01   4.6689999999999998e-01   2.6118000000000001e+00   4.0460000000000002e-01   2.1170000000000000e-01   2.2559999999999999e-01
  -9.9190000000000000e-01   3.2979999999999998e-01   6.0050000000000003e-01  -1.7190000000000000e-01  -1.5229999999999999e-01   6.1400000000000003e-02   7.7680000000000005e-01   6.6710000000000003e-01   3.1341999999999999e+00   3.6599999999999999e-01   3.2710000000000000e-01   2.2120000000000001e-01
  -8.1559999999999999e-01   3.0780000000000002e-01   1.4582999999999999e+00  -1.0500000000000000e-01  -2.8500000000000001e-02   7.8899999999999998e-02   6.2150000000000005e-01   5.3369999999999995e-01   2.3506000000000000e+00   3.8529999999999998e-01   2.5019999999999998e-01   1.7249999999999999e-01
  -7.2740000000000005e-01   4.6170000000000000e-01   1.3725000000000001e+00  -2.6729999999999998e-01  -4.7600000000000003e-02   3.9500000000000000e-02   7.1020000000000005e-01   5.7809999999999995e-01   2.2635999999999998e+00   3.4680000000000000e-01   2.8870000000000001e-01   1.9020000000000001e-01
  -8.3760000000000001e-01   1.9789999999999999e-01   1.1152000000000000e+00  -1.3370000000000001e-01  -6.6600000000000006e-02   7.0199999999999999e-02   7.5460000000000005e-01   7.5600000000000001e-01   1.8283000000000000e+00   3.7569999999999998e-01   3.3679999999999999e-01   1.8579999999999999e-01
  -8.5960000000000003e-01   3.5170000000000001e-01   1.8872000000000000e+00  -2.0050000000000001e-01  -6.6600000000000006e-02   8.3299999999999999e-02   6.8799999999999994e-01   5.7809999999999995e-01   2.9600000000000000e+00   3.6599999999999999e-01   3.1750000000000000e-01   1.7690000000000000e-01
  -7.7149999999999996e-01   4.1770000000000002e-01   5.1470000000000005e-01  -2.8639999999999999e-01  -4.7600000000000003e-02   4.3900000000000002e-02   5.9930000000000005e-01   5.3369999999999995e-01   2.4377000000000000e+00   4.0460000000000002e-01   2.5019999999999998e-01   2.0790000000000000e-01
  -8.5960000000000003e-01   4.1770000000000002e-01   1.0294000000000001e+00  -1.9089999999999999e-01   4.7600000000000003e-02   7.0199999999999999e-02   7.1020000000000005e-01   5.5589999999999995e-01   2.4377000000000000e+00   4.0460000000000002e-01   2.6939999999999997e-01   2.0349999999999999e-01
  -8.1559999999999999e-01   4.6170000000000000e-01   1.2867999999999999e+00  -2.2910000000000000e-01  -3.8100000000000002e-02   7.4499999999999997e-02   5.7709999999999995e-01   4.2249999999999999e-01   2.3506000000000000e+00   3.8529999999999998e-01   3.4639999999999999e-01   2.1229999999999999e-01
  -6.6130000000000000e-01   3.2979999999999998e-01   1.2867999999999999e+00  -2.3870000000000000e-01   1.9000000000000000e-02   4.3900000000000002e-02   7.3240000000000005e-01   6.2260000000000004e-01   2.2635999999999998e+00   5.1049999999999995e-01   2.6939999999999997e-01   1.5040000000000001e-01
