# Supplementary material for: Footwear and Foam Surface Alter Gait Initiation of Typical Subjects
Source: PLoS One. 2015 Aug 13;10(8):e0135821. doi: 10.1371/journal.pone.0135821 (PMC4536224; doi:10.1371/journal.pone.0135821)
Supplement: S1 Dataset — (ZIP) [file pone.0135821.s001.zip › 1_barefoot_av1_01.txt]

   2.2747499999999999e+01  -7.2550000000000003e-01   2.3324610000000001e+02   6.1867000000000001e+00   1.9241000000000000e+01  -7.4550000000000005e-01  -2.5169100000000000e+01  -4.6028000000000002e+00   2.6274770000000001e+02   4.1999000000000004e+00  -1.4567800000000000e+01   7.9620000000000002e-01
   2.2152300000000000e+01  -1.2749999999999999e+00   2.2947160000000000e+02   5.7476000000000003e+00   1.8898499999999999e+01  -6.0950000000000004e-01  -2.4059300000000000e+01   2.8910000000000002e-01   2.6239940000000001e+02   4.4984999999999999e+00  -1.4933400000000001e+01   7.5639999999999996e-01
   2.1425000000000001e+01  -2.0665000000000000e+00   2.2338100000000000e+02   5.2988000000000000e+00   1.8632000000000001e+01  -5.7010000000000005e-01  -2.5857099999999999e+01  -3.2909000000000002e+00   2.6466300000000001e+02   4.0747000000000000e+00  -1.4943000000000000e+01   8.4930000000000005e-01
   2.0807800000000000e+01  -2.7919000000000000e+00   2.1797659999999999e+02   4.6783000000000001e+00   1.8061100000000000e+01  -3.5959999999999998e-01  -2.4236899999999999e+01  -2.6238000000000001e+00   2.6631709999999998e+02   4.4118000000000004e+00  -1.5250900000000000e+01   7.5200000000000000e-01
   1.9771799999999999e+01  -3.3414999999999999e+00   2.1171440000000001e+02   4.1436000000000002e+00   1.7756599999999999e+01  -1.8859999999999999e-01  -2.5058100000000000e+01  -2.3792000000000000e+00   2.7145370000000003e+02   4.3540000000000001e+00  -1.5154700000000000e+01   8.2279999999999998e-01
   1.8801900000000000e+01  -4.0229999999999997e+00   2.0219239999999999e+02   3.6185000000000000e+00   1.6985800000000001e+01  -1.2720000000000001e-01  -2.5013700000000000e+01  -3.7134000000000000e+00   2.7267250000000001e+02   4.2095000000000002e+00  -1.5558800000000000e+01   7.3870000000000002e-01
   1.7743900000000000e+01  -3.4733999999999998e+00   1.9215570000000000e+02   3.2269999999999999e+00   1.6443400000000000e+01   8.7700000000000000e-02  -2.6012499999999999e+01  -3.9579000000000000e+00   2.7685140000000001e+02   3.9782999999999999e+00  -1.5626200000000001e+01   8.1389999999999996e-01
   1.6906300000000002e+01  -2.1103999999999998e+00   1.8229050000000001e+02   2.8738000000000001e+00   1.5739200000000000e+01  -2.6300000000000000e-02  -2.6212199999999999e+01  -3.7801000000000000e+00   2.8103030000000001e+02   3.6701000000000001e+00  -1.6078399999999998e+01   6.4139999999999997e-01
   1.5341300000000000e+01  -7.4739999999999995e-01   1.7233959999999999e+02   2.5396000000000001e+00   1.4939900000000000e+01  -5.2600000000000001e-02  -2.6922499999999999e+01  -5.5366999999999997e+00   2.8477390000000003e+02   3.3233000000000001e+00  -1.6376700000000000e+01   6.2809999999999999e-01
   1.3225300000000001e+01  -3.2979999999999998e-01   1.6427590000000001e+02   1.9572000000000001e+00   1.4597300000000001e+01  -4.3900000000000002e-02  -2.8054400000000001e+01  -6.3148999999999997e+00   2.9156459999999998e+02   2.8706000000000000e+00  -1.6780799999999999e+01   5.2639999999999998e-01
   1.1043100000000001e+01  -3.7369999999999998e-01   1.5526870000000000e+02   1.5658000000000001e+00   1.4093000000000000e+01  -4.3900000000000002e-02  -2.9141999999999999e+01  -6.5373000000000001e+00   2.9792000000000002e+02   2.6779000000000002e+00  -1.7136900000000001e+01   3.8040000000000002e-01
   8.7728000000000002e+00  -9.6730000000000005e-01   1.4686179999999999e+02   9.2610000000000003e-01   1.3769399999999999e+01   1.2720000000000001e-01  -3.0984100000000002e+01  -8.1827000000000005e+00   3.0740949999999998e+02   2.1288000000000000e+00  -1.7666100000000000e+01   3.8479999999999998e-01
   6.2159000000000004e+00  -1.4948999999999999e+00   1.4017070000000001e+02   3.4370000000000001e-01   1.3426800000000000e+01   1.8859999999999999e-01  -3.2670999999999999e+01  -8.3161000000000005e+00   3.1689909999999998e+02   1.5701000000000001e+00  -1.8224100000000000e+01   3.0959999999999999e-01
   4.3864000000000001e+00  -1.7806999999999999e+00   1.3184970000000001e+02  -1.6230000000000000e-01   1.3036700000000000e+01   2.4120000000000000e-01  -3.5445300000000003e+01  -9.7836999999999996e+00   3.2699810000000002e+02   8.3809999999999996e-01  -1.8782200000000000e+01   2.0790000000000000e-01
   2.8654999999999999e+00  -1.6488000000000000e+00   1.2481540000000000e+02  -5.1559999999999995e-01   1.2541900000000000e+01   2.6750000000000002e-01  -3.7354100000000003e+01  -1.1140100000000000e+01   3.3622649999999999e+02   1.2520000000000001e-01  -1.9407699999999998e+01   2.2100000000000002e-02
   1.7634000000000001e+00  -1.3190000000000000e+00   1.1889630000000000e+02  -6.5880000000000005e-01   1.2218299999999999e+01   2.6750000000000002e-01  -3.9751100000000001e+01  -1.2162900000000000e+01   3.4467129999999997e+02  -5.0090000000000001e-01  -1.9811800000000002e+01  -1.2830000000000000e-01
   8.3760000000000001e-01  -8.3540000000000003e-01   1.1332040000000001e+02  -9.9290000000000000e-01   1.1790100000000001e+01   2.5869999999999999e-01  -4.1482300000000002e+01  -1.3007899999999999e+01   3.5198439999999999e+02  -1.0114000000000001e+00  -2.0360199999999999e+01  -2.9189999999999999e-01
   4.4080000000000003e-01  -5.7160000000000000e-01   1.0894540000000001e+02  -1.0502000000000000e+00   1.1485600000000000e+01   2.7189999999999998e-01  -4.3768400000000000e+01  -1.4319800000000001e+01   3.6095159999999998e+02  -1.7627999999999999e+00  -2.0716300000000000e+01  -4.3350000000000000e-01
   2.2040000000000001e-01  -6.1550000000000005e-01   1.0491360000000000e+02  -1.1074999999999999e+00   1.1276300000000001e+01   2.5869999999999999e-01  -4.5410800000000002e+01  -1.5209199999999999e+01   3.6800340000000000e+02  -2.2347999999999999e+00  -2.1293600000000001e+01  -5.8389999999999997e-01
  -2.6450000000000001e-01  -2.4179999999999999e-01   1.0431310000000001e+02  -1.2698000000000000e+00   1.1247700000000000e+01   3.2010000000000000e-01  -4.7563800000000001e+01  -1.6454400000000000e+01   3.7514240000000001e+02  -2.7742000000000000e+00  -2.1784300000000002e+01  -7.6970000000000005e-01
  -3.5270000000000001e-01   8.7900000000000006e-02   1.0285480000000000e+02  -1.4226000000000001e+00   1.1209700000000000e+01   2.9820000000000002e-01  -4.9117400000000004e+01  -1.7588400000000000e+01   3.8114949999999999e+02  -3.4196000000000000e+00  -2.2178799999999999e+01  -9.6430000000000005e-01
   0.0000000000000000e+00  -4.3999999999999997e-02   1.0422730000000000e+02  -1.5180000000000000e+00   1.1352399999999999e+01   3.7269999999999998e-01  -5.0582299999999996e+01  -1.9122699999999998e+01   3.8698259999999999e+02  -3.8626999999999998e+00  -2.2534800000000001e+01  -1.0970000000000000e+00
   1.3230000000000000e-01  -2.8580000000000000e-01   1.0594300000000000e+02  -1.6326000000000001e+00   1.1675900000000000e+01   4.1220000000000001e-01  -5.1603200000000001e+01  -2.0212199999999999e+01   3.9037790000000001e+02  -4.2384000000000004e+00  -2.2823499999999999e+01  -1.1811000000000000e+00
   1.5429999999999999e-01  -5.2759999999999996e-01   1.0783020000000000e+02  -1.7281000000000000e+00   1.1856700000000000e+01   4.7360000000000002e-01  -5.2624200000000002e+01  -2.1057200000000002e+01   3.9272850000000000e+02  -4.4889000000000001e+00  -2.3044799999999999e+01  -1.2695000000000001e+00
   5.5110000000000003e-01  -7.4739999999999995e-01   1.1177630000000001e+02  -1.7281000000000000e+00   1.2246900000000000e+01   5.4379999999999995e-01  -5.3334400000000002e+01  -2.1568600000000000e+01   3.9386030000000000e+02  -4.8259999999999996e+00  -2.3140999999999998e+01  -1.3580000000000001e+00
   9.2579999999999996e-01  -9.2330000000000001e-01   1.1589390000000000e+02  -1.9286000000000001e+00   1.2741700000000000e+01   5.3500000000000003e-01  -5.3911499999999997e+01  -2.2502500000000001e+01   3.9481799999999998e+02  -4.8646000000000003e+00  -2.3189100000000000e+01  -1.4509000000000001e+00
   1.5208999999999999e+00  -1.5168999999999999e+00   1.2275660000000001e+02  -2.1577000000000002e+00   1.3388800000000000e+01   6.5339999999999998e-01  -5.3889299999999999e+01  -2.2569199999999999e+01   3.9386030000000000e+02  -4.9320000000000004e+00  -2.2996700000000001e+01  -1.4509000000000001e+00
   2.0278999999999998e+00  -2.3961999999999999e+00   1.2996240000000000e+02  -2.2627000000000002e+00   1.4226200000000000e+01   7.1479999999999999e-01  -5.4488599999999998e+01  -2.2947199999999999e+01   3.9133560000000000e+02  -4.7778999999999998e+00  -2.2948599999999999e+01  -1.4819000000000000e+00
   2.7993999999999999e+00  -3.3414999999999999e+00   1.3802610000000001e+02  -2.5874000000000001e+00   1.4977900000000000e+01   8.3320000000000005e-01  -5.4200000000000003e+01  -2.3258500000000002e+01   3.8828850000000000e+02  -4.6044999999999998e+00  -2.2765699999999999e+01  -1.5040000000000000e+00
   3.5708000000000002e+00  -4.7264999999999997e+00   1.4814859999999999e+02  -2.6924000000000001e+00   1.6100800000000000e+01   1.0218000000000000e+00  -5.4000300000000003e+01  -2.3525300000000001e+01   3.8480610000000001e+02  -4.1614000000000004e+00  -2.2428999999999998e+01  -1.4863000000000000e+00
   4.9595000000000002e+00  -6.1113999999999997e+00   1.5964359999999999e+02  -2.8165000000000000e+00   1.7309300000000000e+01   1.1402000000000001e+00  -5.3978099999999998e+01  -2.3881100000000000e+01   3.8132360000000000e+02  -3.3906999999999998e+00  -2.2024799999999999e+01  -1.4111000000000000e+00
   6.5465000000000000e+00  -7.2545999999999999e+00   1.7405529999999999e+02  -3.0169999999999999e+00   1.8603500000000000e+01   1.2761000000000000e+00  -5.3489800000000002e+01  -2.3125100000000000e+01   3.7670949999999999e+02  -2.0228999999999999e+00  -2.1216600000000000e+01  -1.2784000000000000e+00
   8.4641999999999999e+00  -8.9693000000000005e+00   1.8983949999999999e+02  -3.1124999999999998e+00   2.0173600000000000e+01   1.3900999999999999e+00  -5.3844900000000003e+01  -2.1501899999999999e+01   3.6965760000000000e+02  -4.5269999999999999e-01  -2.0321700000000000e+01  -9.2010000000000003e-01
   1.0866800000000000e+01  -1.1321500000000000e+01   2.1034180000000001e+02  -3.4752999999999998e+00   2.2076699999999999e+01   1.5962000000000001e+00  -5.3889299999999999e+01  -2.0256699999999999e+01   3.6243160000000000e+02   1.4159999999999999e+00  -1.9272900000000000e+01  -6.5910000000000002e-01
   1.4305300000000001e+01  -1.3761699999999999e+01   2.3144470000000001e+02  -3.5326000000000000e+00   2.3894300000000001e+01   1.7672000000000001e+00  -5.3401000000000003e+01  -1.8989300000000000e+01   3.5102670000000001e+02   3.0343000000000000e+00  -1.8166399999999999e+01  -3.7159999999999999e-01
   1.7369199999999999e+01  -1.6135999999999999e+01   2.5271899999999999e+02  -3.6566999999999998e+00   2.5892600000000002e+01   1.9251000000000000e+00  -5.2601999999999997e+01  -1.7766300000000001e+01   3.3892529999999999e+02   4.6237000000000004e+00  -1.6848199999999999e+01  -1.1940000000000001e-01
   2.0499199999999998e+01  -1.8905899999999999e+01   2.7622379999999998e+02  -3.7140000000000000e+00   2.7843299999999999e+01   2.1267999999999998e+00  -5.1669800000000002e+01  -1.6765699999999999e+01   3.2612750000000000e+02   6.1939000000000002e+00  -1.5501099999999999e+01   2.5659999999999999e-01
   2.3607099999999999e+01  -2.1543900000000001e+01   3.0024320000000000e+02  -3.8763000000000001e+00   3.0022500000000001e+01   2.3197999999999999e+00  -4.9716700000000003e+01  -1.4942399999999999e+01   3.0836720000000003e+02   7.7929000000000004e+00  -1.4067399999999999e+01   4.6889999999999998e-01
   2.6935500000000001e+01  -2.4138000000000002e+01   3.2469159999999999e+02  -4.0289999999999999e+00   3.2039800000000000e+01   2.5390000000000001e+00  -4.7541600000000003e+01  -1.3474800000000000e+01   2.8860449999999997e+02   9.0548000000000002e+00  -1.2604900000000001e+01   7.9179999999999995e-01
   2.9536500000000000e+01  -2.7017800000000001e+01   3.4785320000000002e+02  -4.0385999999999997e+00   3.4085700000000003e+01   2.7408000000000001e+00  -4.4856000000000002e+01  -1.0851000000000001e+01   2.6823250000000002e+02   1.0470800000000001e+01  -1.1103800000000000e+01   1.1589000000000000e+00
   3.2908900000000003e+01  -2.8820499999999999e+01   3.6724040000000002e+02  -3.5897999999999999e+00   3.5551200000000001e+01   2.8767000000000000e+00  -4.1171599999999998e+01  -8.2050000000000001e+00   2.4611920000000001e+02   1.1780900000000001e+01  -9.5258000000000003e+00   1.5526000000000000e+00
   3.4980899999999998e+01  -3.0337399999999999e+01   3.8362509999999997e+02  -3.4083999999999999e+00   3.6616900000000001e+01   2.9337000000000000e+00  -3.7087699999999998e+01  -4.5583000000000000e+00   2.2357060000000001e+02   1.3033200000000001e+01  -8.1210000000000004e+00   1.9154000000000000e+00
   3.6171100000000003e+01  -3.2030099999999997e+01   3.9614949999999999e+02  -3.2269999999999999e+00   3.7597099999999998e+01   3.0960000000000001e+00  -3.2471200000000003e+01  -2.0678999999999998e+00   2.0076079999999999e+02   1.3832700000000001e+01  -7.0048000000000004e+00   2.2339000000000002e+00
   3.7030799999999999e+01  -3.3722799999999999e+01   4.0901710000000003e+02  -3.1219999999999999e+00   3.8548699999999997e+01   3.2319000000000000e+00  -2.8010000000000002e+01  -2.2200000000000001e-02   1.8152050000000000e+02   1.4324000000000000e+01  -6.3601999999999999e+00   2.4727000000000001e+00
   3.7295299999999997e+01  -3.5041800000000002e+01   4.1982580000000002e+02  -2.9502000000000002e+00   3.9481200000000001e+01   3.3458999999999999e+00  -2.4636399999999998e+01   1.0894999999999999e+00   1.6741679999999999e+02   1.4429900000000000e+01  -5.8791000000000002e+00   2.5301999999999998e+00
   3.7317300000000003e+01  -3.6844499999999996e+01   4.3097770000000003e+02  -2.8260000000000001e+00   4.0508899999999997e+01   3.4731000000000001e+00  -2.1529100000000000e+01   1.6454000000000000e+00   1.5566360000000000e+02   1.4092800000000000e+01  -5.8212999999999999e+00   2.5125000000000002e+00
   3.7162999999999997e+01  -3.8976900000000001e+01   4.4290170000000001e+02  -2.9693000000000001e+00   4.1527099999999997e+01   3.6309999999999998e+00  -1.7467400000000001e+01   1.9790000000000001e+00   1.4530350000000001e+02   1.3457000000000001e+01  -5.9560000000000004e+00   2.4992999999999999e+00
   3.7493699999999997e+01  -4.1065300000000001e+01   4.5448250000000002e+02  -2.8929000000000000e+00   4.2573900000000002e+01   3.7888000000000002e+00  -1.5802800000000000e+01  -2.2235999999999998e+00   1.2937139999999999e+02   1.2098800000000001e+01  -5.4172000000000002e+00   2.1276999999999999e+00
   3.7934500000000000e+01  -4.2977899999999998e+01   4.6554860000000002e+02  -2.9883999999999999e+00   4.3430300000000003e+01   3.9641999999999999e+00  -1.2939700000000000e+01  -2.4237000000000002e+00   1.1352650000000000e+02   1.1019900000000000e+01  -5.1669999999999998e+00   1.7383999999999999e+00
   3.8177000000000000e+01  -4.5022399999999998e+01   4.7447010000000000e+02  -2.8929000000000000e+00   4.4086900000000000e+01   4.1395999999999997e+00  -1.0120900000000001e+01  -1.4676000000000000e+00   9.9074500000000000e+01   9.7868999999999993e+00  -4.6474000000000002e+00   1.5305000000000000e+00
   3.8551699999999997e+01  -4.6737099999999998e+01   4.8244799999999998e+02  -2.9693000000000001e+00   4.4733899999999998e+01   4.2755999999999998e+00  -8.0345999999999993e+00  -2.9350999999999998e+00   8.1923599999999993e+01   8.4864999999999995e+00  -4.1566999999999998e+00   1.2164999999999999e+00
   3.9036600000000000e+01  -4.8319899999999997e+01   4.8716609999999997e+02  -2.7496999999999998e+00   4.5133600000000001e+01   4.3895999999999997e+00  -5.8594999999999997e+00  -1.3786000000000000e+00   6.6600999999999999e+01   7.0415999999999999e+00  -3.4542999999999999e+00   9.2449999999999999e-01
   3.9587699999999998e+01  -5.0034599999999998e+01   4.9197000000000003e+02  -2.5396000000000001e+00   4.5152600000000000e+01   4.4466000000000001e+00  -4.2614000000000001e+00  -1.5120000000000000e+00   5.3803199999999997e+01   5.7797000000000001e+00  -2.6844999999999999e+00   6.8120000000000003e-01
   4.0689799999999998e+01  -5.0672199999999997e+01   4.9385730000000001e+02  -1.7472000000000001e+00   4.4790999999999997e+01   4.5124000000000004e+00  -2.7522000000000002e+00  -8.8900000000000007e-02   4.0570099999999996e+01   4.7297000000000002e+00  -2.2033999999999998e+00   5.9270000000000000e-01
   4.1218800000000002e+01  -5.1309699999999999e+01   4.9488670000000002e+02  -9.2610000000000003e-01   4.4248600000000003e+01   4.3852000000000002e+00  -1.8422000000000001e+00   1.3339999999999999e-01   3.1602900000000002e+01   3.7568000000000001e+00  -1.7031000000000001e+00   4.6889999999999998e-01
   4.1791899999999998e+01  -5.1177799999999998e+01   4.9385730000000001e+02   4.7699999999999999e-02   4.3801400000000001e+01   4.3018999999999998e+00  -8.4340000000000004e-01   4.2249999999999999e-01   2.4550999999999998e+01   2.9573000000000000e+00  -1.1931000000000000e+00   3.6709999999999998e-01
   4.1703699999999998e+01  -5.1639400000000002e+01   4.9299939999999998e+02   9.7380000000000000e-01   4.3201900000000002e+01   4.3018999999999998e+00   1.1100000000000000e-01   7.3380000000000001e-01   1.8892099999999999e+01   2.1480999999999999e+00  -7.9859999999999998e-01   2.8310000000000002e-01
   4.1284900000000000e+01  -5.1925199999999997e+01   4.9119799999999998e+02   1.9572000000000001e+00   4.2611899999999999e+01   4.1220999999999997e+00   7.1020000000000005e-01   4.6689999999999998e-01   1.3929600000000001e+01   1.4257000000000000e+00  -5.0029999999999997e-01   1.8579999999999999e-01
   4.1329000000000001e+01  -5.2189000000000000e+01   4.8991120000000001e+02   3.1793000000000000e+00   4.1812600000000003e+01   3.8809000000000000e+00   6.6579999999999995e-01   8.8939999999999997e-01   1.0011900000000001e+01   8.5729999999999995e-01  -2.8870000000000001e-01   2.1229999999999999e-01
   4.0888199999999998e+01  -5.1573500000000003e+01   4.8708030000000002e+02   4.5636999999999999e+00   4.0975200000000001e+01   3.6440999999999999e+00   8.6560000000000004e-01   7.7820000000000000e-01   5.7460000000000004e+00   3.6599999999999999e-01  -9.5999999999999992e-03   1.8140000000000001e-01
   4.1130600000000001e+01  -5.0826099999999997e+01   4.8485000000000002e+02   6.1677000000000000e+00   3.9966500000000003e+01   3.3546999999999998e+00   1.0875999999999999e+00   5.3369999999999995e-01   3.7435999999999998e+00  -3.8500000000000000e-02   1.2509999999999999e-01   1.2390000000000000e-01
   4.1571500000000000e+01  -4.9770800000000001e+01   4.8176170000000002e+02   8.0961999999999996e+00   3.8738999999999997e+01   2.9994999999999998e+00   6.2150000000000005e-01   1.5559999999999999e-01   2.1764999999999999e+00  -8.6699999999999999e-02   2.1170000000000000e-01   1.0170000000000000e-01
   4.2475200000000001e+01  -4.7814300000000003e+01   4.7850200000000001e+02   1.0349399999999999e+01   3.7359200000000001e+01   2.6004000000000000e+00   6.6579999999999995e-01   3.3350000000000002e-01   2.9600000000000000e+00  -1.9300000000000001e-02   1.8279999999999999e-01   1.4160000000000000e-01
   4.3026200000000003e+01  -4.5813800000000001e+01   4.7635739999999998e+02   1.2621700000000001e+01   3.5960299999999997e+01   2.1356000000000002e+00   9.9880000000000002e-01   3.1130000000000002e-01   2.5247000000000002e+00   4.8200000000000000e-02   2.0210000000000000e-01   1.9460000000000000e-01
   4.3885899999999999e+01  -4.3967199999999998e+01   4.7369810000000001e+02   1.5247299999999999e+01   3.4437800000000003e+01   1.7278000000000000e+00   7.7680000000000005e-01   3.1130000000000002e-01   3.1341999999999999e+00  -6.7400000000000002e-02   2.5979999999999998e-01   2.1229999999999999e-01
   4.5142299999999999e+01  -4.2823999999999998e+01   4.7172500000000002e+02   1.7681899999999999e+01   3.3219799999999999e+01   1.2585999999999999e+00   9.1000000000000003e-01   2.0010000000000000e-01   3.0470999999999999e+00   5.7799999999999997e-02   2.1170000000000000e-01   1.7249999999999999e-01
   4.6090100000000000e+01  -4.1922699999999999e+01   4.7266870000000000e+02   1.9954200000000000e+01   3.1973199999999999e+01   8.4630000000000005e-01   8.2120000000000004e-01   4.8920000000000002e-01   3.0470999999999999e+00  -6.7400000000000002e-02   1.9239999999999999e-01   1.5479999999999999e-01
   4.6861600000000003e+01  -4.0845500000000001e+01   4.7284019999999998e+02   2.2197800000000001e+01   3.0840800000000002e+01   4.6479999999999999e-01   9.5440000000000003e-01   4.8920000000000002e-01   3.2212000000000001e+00  -4.8200000000000000e-02   2.5979999999999998e-01   1.8579999999999999e-01
   4.8316400000000002e+01  -4.0559699999999999e+01   4.7189659999999998e+02   2.4221900000000002e+01   2.9718000000000000e+01   1.3589999999999999e-01   8.4340000000000004e-01   2.4460000000000001e-01   3.3083000000000000e+00  -9.5999999999999992e-03   2.3089999999999999e-01   1.5040000000000001e-01
   4.9198000000000000e+01  -4.0273899999999998e+01   4.7172500000000002e+02   2.6083600000000001e+01   2.8718800000000002e+01  -2.1490000000000001e-01   5.5489999999999995e-01   2.2239999999999999e-01   3.3953000000000002e+00  -4.8200000000000000e-02   1.7319999999999999e-01   1.3270000000000001e-01
   5.0388300000000001e+01  -4.0098100000000002e+01   4.7232549999999998e+02   2.7945399999999999e+01   2.7957500000000000e+01  -5.0429999999999997e-01   9.5440000000000003e-01   4.8920000000000002e-01   3.7435999999999998e+00  -5.7799999999999997e-02   2.4060000000000001e-01   1.5040000000000001e-01
   5.1358199999999997e+01  -4.0471800000000002e+01   4.7447010000000000e+02   2.9597100000000001e+01   2.7443700000000000e+01  -8.4630000000000005e-01   8.4340000000000004e-01   3.1130000000000002e-01   2.7858999999999998e+00  -4.8200000000000000e-02   1.1550000000000001e-01   1.3270000000000001e-01
   5.1732900000000001e+01  -4.1373100000000001e+01   4.7687209999999999e+02   3.1105599999999999e+01   2.6977399999999999e+01  -1.0919000000000001e+00   8.4340000000000004e-01   5.5589999999999995e-01   3.0470999999999999e+00  -2.8899999999999999e-02   1.9239999999999999e-01   1.4160000000000000e-01
   5.2592500000000001e+01  -4.2714100000000002e+01   4.8150439999999998e+02   3.2375399999999999e+01   2.6768000000000001e+01  -1.2365999999999999e+00   8.8780000000000003e-01   3.7800000000000000e-01   3.3083000000000000e+00  -1.9300000000000001e-02   1.2509999999999999e-01   1.9020000000000001e-01
   5.2901100000000000e+01  -4.3615400000000001e+01   4.8587939999999998e+02   3.3750200000000000e+01   2.6806100000000001e+01  -1.3945000000000001e+00   7.1020000000000005e-01   2.4460000000000001e-01   2.4377000000000000e+00   2.8899999999999999e-02   1.4430000000000001e-01   1.5920000000000001e-01
   5.2724800000000002e+01  -4.5594000000000001e+01   4.9085480000000001e+02   3.4905500000000004e+01   2.6920300000000001e+01  -1.6093999999999999e+00   9.5440000000000003e-01   3.7800000000000000e-01   3.0470999999999999e+00  -6.7400000000000002e-02   1.9239999999999999e-01   1.4160000000000000e-01
   5.2416200000000003e+01  -4.7308700000000002e+01   4.9548710000000000e+02   3.5831600000000002e+01   2.7215299999999999e+01  -1.7497000000000000e+00   1.0209999999999999e+00   3.5580000000000001e-01   3.5695000000000001e+00  -5.7799999999999997e-02   1.7319999999999999e-01   1.2830000000000000e-01
   5.0917299999999997e+01  -5.0298400000000001e+01   5.0089150000000001e+02   3.6452199999999998e+01   2.7586400000000001e+01  -1.5436000000000001e+00   7.5460000000000005e-01   2.4460000000000001e-01   3.4824000000000002e+00  -1.9300000000000001e-02   2.5019999999999998e-01   1.6370000000000001e-01
   5.1843100000000000e+01  -5.5376700000000000e+01   5.0277879999999999e+02   3.6881799999999998e+01   2.7624500000000001e+01  -1.5654999999999999e+00   7.5460000000000005e-01   3.3350000000000002e-01   2.5247000000000002e+00  -1.1559999999999999e-01   2.5979999999999998e-01   1.7690000000000000e-01
   5.3275799999999997e+01  -5.8696199999999997e+01   5.0663900000000001e+02   3.7426000000000002e+01   2.7862400000000001e+01  -1.6313000000000000e+00   9.1000000000000003e-01   3.5580000000000001e-01   2.3506000000000000e+00  -3.8500000000000000e-02   1.6360000000000000e-01   1.7249999999999999e-01
   5.4355899999999998e+01  -5.9553500000000000e+01   5.0698219999999998e+02   3.8170699999999997e+01   2.7928999999999998e+01  -1.6137999999999999e+00   9.5440000000000003e-01   5.1139999999999997e-01   3.2212000000000001e+00  -2.8899999999999999e-02   2.5979999999999998e-01   1.5479999999999999e-01
   5.5590299999999999e+01  -6.2081699999999998e+01   5.0809739999999999e+02   3.8734000000000002e+01   2.8071700000000000e+01  -1.6400999999999999e+00   8.6560000000000004e-01   3.7800000000000000e-01   2.8730000000000002e+00  -9.5999999999999992e-03   1.8279999999999999e-01   1.3710000000000000e-01
   5.6361699999999999e+01  -6.4763700000000000e+01   5.0809739999999999e+02   3.9316400000000002e+01   2.8147800000000000e+01  -1.5654999999999999e+00   8.8780000000000003e-01   3.7800000000000000e-01   2.6118000000000001e+00   1.9300000000000001e-02   1.6360000000000000e-01   1.5040000000000001e-01
   5.6405799999999999e+01  -6.7709500000000006e+01   5.0886939999999998e+02   3.9793799999999997e+01   2.8433299999999999e+01  -1.5831000000000000e+00   6.8799999999999994e-01   3.3350000000000002e-01   2.6118000000000001e+00   0.0000000000000000e+00   1.2509999999999999e-01   1.6810000000000000e-01
   5.7684300000000000e+01  -6.9797899999999998e+01   5.0895519999999999e+02   4.0099299999999999e+01   2.8480899999999998e+01  -1.5568000000000000e+00   8.4340000000000004e-01   3.7800000000000000e-01   3.7435999999999998e+00  -5.7799999999999997e-02   2.3089999999999999e-01   1.2390000000000000e-01
   5.7530000000000001e+01  -7.1886300000000006e+01   5.0929829999999998e+02   4.0968100000000000e+01   2.8918600000000001e+01  -1.5787000000000000e+00   6.6579999999999995e-01   5.3369999999999995e-01   2.7858999999999998e+00  -6.7400000000000002e-02   1.7319999999999999e-01   1.2830000000000000e-01
   5.8103099999999998e+01  -7.4040700000000001e+01   5.1109980000000002e+02   4.1531399999999998e+01   2.9185099999999998e+01  -1.6400999999999999e+00   6.8799999999999994e-01   5.1139999999999997e-01   3.3083000000000000e+00  -4.8200000000000000e-02   2.5019999999999998e-01   1.5920000000000001e-01
   5.7507899999999999e+01  -7.6283100000000005e+01   5.1478850000000000e+02   4.2180599999999998e+01   2.9756000000000000e+01  -1.5610999999999999e+00   8.4340000000000004e-01   4.8920000000000002e-01   2.7858999999999998e+00  -3.8500000000000000e-02   1.9239999999999999e-01   1.0170000000000000e-01
   5.7552000000000000e+01  -7.9031000000000006e+01   5.1676149999999996e+02   4.2954000000000001e+01   3.0298400000000001e+01  -1.4296000000000000e+00   7.9900000000000004e-01   3.1130000000000002e-01   3.2212000000000001e+00  -6.7400000000000002e-02   2.6939999999999997e-01   1.7249999999999999e-01
   5.7552000000000000e+01  -8.2130700000000004e+01   5.1993550000000005e+02   4.3689100000000003e+01   3.0917000000000002e+01  -1.2936000000000001e+00   7.7680000000000005e-01   5.7809999999999995e-01   2.9600000000000000e+00  -5.7799999999999997e-02   2.1170000000000000e-01   1.5040000000000001e-01
   5.7353600000000000e+01  -8.5867900000000006e+01   5.2199429999999995e+02   4.4338400000000000e+01   3.1421299999999999e+01  -1.1972000000000000e+00   7.9900000000000004e-01   4.4469999999999998e-01   2.5247000000000002e+00   0.0000000000000000e+00   2.1170000000000000e-01   1.5479999999999999e-01
   5.7838600000000000e+01  -8.9099500000000006e+01   5.2336689999999999e+02   4.4720300000000002e+01   3.1887599999999999e+01  -1.0085999999999999e+00   7.1020000000000005e-01   3.1130000000000002e-01   2.3506000000000000e+00   0.0000000000000000e+00   1.7319999999999999e-01   1.8140000000000001e-01
   5.8036900000000003e+01  -9.1715500000000006e+01   5.2293799999999999e+02   4.5140300000000003e+01   3.2068399999999997e+01  -7.7180000000000004e-01   8.6560000000000004e-01   4.0020000000000000e-01   2.9600000000000000e+00  -1.2520000000000001e-01   2.4060000000000001e-01   1.6810000000000000e-01
   5.9271299999999997e+01  -9.4947100000000006e+01   5.2036440000000005e+02   4.5226300000000002e+01   3.2154000000000003e+01  -5.1310000000000000e-01   5.7709999999999995e-01   4.8920000000000002e-01   2.9600000000000000e+00  -5.7799999999999997e-02   1.7319999999999999e-01   1.3710000000000000e-01
   5.9535800000000002e+01  -9.8904200000000003e+01   5.1616099999999994e+02   4.5168999999999997e+01   3.2220599999999997e+01  -2.4120000000000000e-01   7.1020000000000005e-01   2.4460000000000001e-01   3.6564999999999999e+00  -4.8200000000000000e-02   1.7319999999999999e-01   1.6370000000000001e-01
   6.0792200000000001e+01  -1.0178400000000001e+02   5.1187180000000001e+02   4.4939799999999998e+01   3.2058900000000001e+01   8.8000000000000005e-03   6.8799999999999994e-01   3.3350000000000002e-01   2.6118000000000001e+00  -2.8899999999999999e-02   1.9239999999999999e-01   1.8140000000000001e-01
   6.0395400000000002e+01  -1.0431210000000000e+02   5.0140620000000001e+02   4.4281100000000002e+01   3.1526000000000000e+01   3.4200000000000003e-01   9.3220000000000003e-01   2.8910000000000002e-01   2.6118000000000001e+00  -9.5999999999999992e-03   1.7319999999999999e-01   1.5920000000000001e-01
   5.9998699999999999e+01  -1.0565309999999999e+02   4.8459260000000000e+02   4.2906199999999998e+01   3.0631499999999999e+01   7.1479999999999999e-01   8.8780000000000003e-01   5.5589999999999995e-01   2.8730000000000002e+00   5.7799999999999997e-02   1.3469999999999999e-01   1.1500000000000000e-01
   5.7573999999999998e+01  -1.0648850000000000e+02   4.5851429999999999e+02   4.0815300000000001e+01   2.8937700000000000e+01   1.1314000000000000e+00   6.4370000000000005e-01   3.7800000000000000e-01   3.1341999999999999e+00  -7.7100000000000002e-02   2.8870000000000001e-01   1.4599999999999999e-01
   5.4686500000000002e+01  -1.0387250000000000e+02   4.2480130000000003e+02   3.8065700000000000e+01   2.7044000000000000e+01   1.4471000000000001e+00   9.5440000000000003e-01   2.8910000000000002e-01   3.4824000000000002e+00  -7.7100000000000002e-02   1.2509999999999999e-01   1.6810000000000000e-01
   5.0145800000000001e+01  -9.8684299999999993e+01   3.8439710000000002e+02   3.4685899999999997e+01   2.4541300000000000e+01   1.7541000000000000e+00   7.5460000000000005e-01   2.6679999999999998e-01   3.2212000000000001e+00  -1.9300000000000001e-02   2.5019999999999998e-01   1.2830000000000000e-01
   4.4899799999999999e+01  -9.0990099999999998e+01   3.3652980000000002e+02   3.0675999999999998e+01   2.1410599999999999e+01   1.8636999999999999e+00   6.2150000000000005e-01   4.4469999999999998e-01   3.2212000000000001e+00   1.9300000000000001e-02   1.7319999999999999e-01   1.7249999999999999e-01
   3.8683900000000001e+01  -8.0415999999999997e+01   2.8308650000000000e+02   2.6465499999999999e+01   1.7956399999999999e+01   1.8243000000000000e+00   8.2120000000000004e-01   4.6689999999999998e-01   2.8730000000000002e+00  -3.8500000000000000e-02   1.6360000000000000e-01   1.6810000000000000e-01
   3.2512099999999997e+01  -6.7467600000000004e+01   2.3032950000000000e+02   2.2150099999999998e+01   1.4359400000000001e+01   1.5654999999999999e+00   5.5489999999999995e-01   4.2249999999999999e-01   2.6118000000000001e+00   2.8899999999999999e-02   2.3089999999999999e-01   1.9910000000000000e-01
   2.5480699999999999e+01  -5.2167099999999998e+01   1.7954550000000000e+02   1.8436100000000000e+01   1.1171600000000000e+01   1.0085999999999999e+00   8.2120000000000004e-01   2.8910000000000002e-01   3.0470999999999999e+00   0.0000000000000000e+00   1.4430000000000001e-01   1.5479999999999999e-01
   1.9507300000000001e+01  -3.6382800000000003e+01   1.3931290000000001e+02   1.5304600000000001e+01   8.6212999999999997e+00   3.1140000000000001e-01   8.6560000000000004e-01   5.1139999999999997e-01   2.4377000000000000e+00   2.8899999999999999e-02   1.5400000000000000e-01   1.6810000000000000e-01
   1.3137100000000000e+01  -2.3588400000000000e+01   1.0920280000000000e+02   1.2927199999999999e+01   6.9656000000000002e+00  -3.2890000000000003e-01   7.7680000000000005e-01   2.6679999999999998e-01   2.7858999999999998e+00  -1.0600000000000000e-01   1.3469999999999999e-01   1.4160000000000000e-01
   8.5963999999999992e+00  -2.6885899999999999e+01   7.9521600000000007e+01   9.1082999999999998e+00   4.9196999999999997e+00   2.7629999999999999e-01   7.9900000000000004e-01   4.4469999999999998e-01   2.2635999999999998e+00  -1.9300000000000001e-02   2.1170000000000000e-01   1.4160000000000000e-01
   5.6428000000000003e+00  -2.2401299999999999e+01   5.1727600000000002e+01   5.9099000000000004e+00   3.3972000000000002e+00   8.0249999999999999e-01   6.8799999999999994e-01   2.8910000000000002e-01   2.3506000000000000e+00   9.5999999999999992e-03   2.4060000000000001e-01   1.5040000000000001e-01
   2.6890999999999998e+00  -1.7235099999999999e+01   3.3455700000000000e+01   3.6185000000000000e+00   2.1886000000000001e+00   7.1919999999999995e-01   9.5440000000000003e-01   1.3339999999999999e-01   2.6989000000000001e+00  -2.8899999999999999e-02   1.7319999999999999e-01   1.5479999999999999e-01
   1.4327000000000001e+00  -9.4969000000000001e+00   2.0588100000000001e+01   2.3677999999999999e+00   1.2942000000000000e+00   4.5610000000000001e-01   7.1020000000000005e-01   3.1130000000000002e-01   2.7858999999999998e+00  -6.7400000000000002e-02   1.9239999999999999e-01   1.7690000000000000e-01
   3.0859999999999999e-01  -4.2427999999999999e+00   1.0294100000000000e+01   1.0884000000000000e+00   6.3759999999999994e-01   2.0169999999999999e-01   6.2150000000000005e-01   5.5589999999999995e-01   2.2635999999999998e+00  -7.7100000000000002e-02   2.4060000000000001e-01   1.6810000000000000e-01
  -8.8200000000000001e-02   6.6000000000000003e-02   1.7157000000000000e+00   1.3370000000000001e-01   1.3320000000000001e-01   4.3900000000000002e-02   8.6560000000000004e-01   3.7800000000000000e-01   3.1341999999999999e+00   9.5999999999999992e-03   2.3089999999999999e-01   1.6370000000000001e-01
   2.8649999999999998e-01   5.9360000000000002e-01  -1.0294000000000001e+00  -1.4319999999999999e-01  -1.9000000000000000e-02  -8.7700000000000000e-02   5.7709999999999995e-01   4.4469999999999998e-01   3.0470999999999999e+00  -3.8500000000000000e-02   1.2509999999999999e-01   1.2390000000000000e-01
   1.0139000000000000e+00   1.0990000000000000e-01   8.5800000000000001e-02  -2.3870000000000000e-01  -1.4269999999999999e-01  -3.5099999999999999e-02   7.1020000000000005e-01   2.2239999999999999e-01   3.5695000000000001e+00  -2.8899999999999999e-02   2.1170000000000000e-01   1.5920000000000001e-01
   1.7630000000000001e-01   4.8359999999999997e-01   1.7160000000000000e-01  -7.6399999999999996e-02  -5.7099999999999998e-02  -5.7000000000000002e-02   8.4340000000000004e-01   4.0020000000000000e-01   2.4377000000000000e+00  -6.7400000000000002e-02   2.0210000000000000e-01   1.2390000000000000e-01
   5.9509999999999996e-01   6.6000000000000003e-02   6.0050000000000003e-01  -1.5279999999999999e-01  -4.7600000000000003e-02  -3.9500000000000000e-02   7.1020000000000005e-01   2.0010000000000000e-01   3.3083000000000000e+00  -6.7400000000000002e-02   2.3089999999999999e-01   1.8579999999999999e-01
   2.8649999999999998e-01   5.4959999999999998e-01  -8.5800000000000001e-02  -1.9099999999999999e-02   8.5599999999999996e-02  -5.2600000000000001e-02   9.5440000000000003e-01   3.7800000000000000e-01   3.5695000000000001e+00   0.0000000000000000e+00   2.1170000000000000e-01   1.5040000000000001e-01
   9.6989999999999998e-01   2.6379999999999998e-01   8.5800000000000001e-02  -2.0999999999999999e-01  -1.1420000000000000e-01  -9.2100000000000001e-02   6.4370000000000005e-01   3.1130000000000002e-01   2.6118000000000001e+00   1.9300000000000001e-02   1.3469999999999999e-01   1.8140000000000001e-01
   3.7469999999999998e-01   3.9570000000000000e-01  -1.4582999999999999e+00  -2.1959999999999999e-01   3.8100000000000002e-02  -8.8000000000000005e-03   8.4340000000000004e-01   4.4469999999999998e-01   3.0470999999999999e+00  -5.7799999999999997e-02   1.0580000000000001e-01   1.3270000000000001e-01
   7.9349999999999998e-01   3.5170000000000001e-01   8.5800000000000001e-02  -1.1459999999999999e-01  -2.8500000000000001e-02  -3.5099999999999999e-02   7.3240000000000005e-01   3.3350000000000002e-01   3.2212000000000001e+00   3.8500000000000000e-02   2.5019999999999998e-01   1.5479999999999999e-01
   7.0530000000000004e-01   4.3969999999999998e-01  -3.4310000000000002e-01  -1.2410000000000000e-01  -4.7600000000000003e-02  -6.5799999999999997e-02   5.9930000000000005e-01   3.5580000000000001e-01   2.6118000000000001e+00   3.8500000000000000e-02   1.2509999999999999e-01   1.8579999999999999e-01
   5.0700000000000001e-01   3.5170000000000001e-01  -4.2890000000000000e-01  -5.7299999999999997e-02   0.0000000000000000e+00  -5.2600000000000001e-02   6.2150000000000005e-01   2.4460000000000001e-01   2.2635999999999998e+00  -8.6699999999999999e-02   2.2130000000000000e-01   1.5479999999999999e-01
   3.9679999999999999e-01   4.6170000000000000e-01   8.5800000000000001e-02  -1.2410000000000000e-01  -7.6100000000000001e-02  -8.7700000000000000e-02   7.7680000000000005e-01   1.7790000000000000e-01   3.3953000000000002e+00  -1.9300000000000001e-02   1.7319999999999999e-01   1.7690000000000000e-01
   6.3919999999999999e-01   3.5170000000000001e-01  -6.0050000000000003e-01  -2.4820000000000000e-01  -1.1420000000000000e-01  -7.0199999999999999e-02   6.6579999999999995e-01   6.4480000000000004e-01   2.6989000000000001e+00   1.2520000000000001e-01   2.1170000000000000e-01   1.7249999999999999e-01
   4.8490000000000000e-01   5.0560000000000005e-01  -6.0050000000000003e-01  -1.2410000000000000e-01   6.6600000000000006e-02  -1.0960000000000000e-01   7.7680000000000005e-01   4.2249999999999999e-01   2.5247000000000002e+00  -2.8899999999999999e-02   1.5400000000000000e-01   1.5920000000000001e-01
   3.0859999999999999e-01   5.4959999999999998e-01  -6.0050000000000003e-01  -1.3370000000000001e-01  -4.7600000000000003e-02  -4.3900000000000002e-02   7.5460000000000005e-01   3.5580000000000001e-01   3.2212000000000001e+00  -1.1559999999999999e-01   2.0210000000000000e-01   1.2830000000000000e-01
   5.2900000000000003e-01   2.1980000000000000e-01  -7.7210000000000001e-01  -1.6230000000000000e-01  -7.6100000000000001e-02  -4.8200000000000000e-02   6.6579999999999995e-01   5.5589999999999995e-01   2.4377000000000000e+00  -1.9300000000000001e-02   2.4060000000000001e-01   1.5920000000000001e-01
   6.3919999999999999e-01   3.0780000000000002e-01  -4.2890000000000000e-01  -2.0999999999999999e-01  -2.2839999999999999e-01  -5.2600000000000001e-02   6.4370000000000005e-01   4.6689999999999998e-01   3.2212000000000001e+00   9.5999999999999992e-03   2.5979999999999998e-01   1.6810000000000000e-01
   4.1880000000000001e-01   4.1770000000000002e-01   2.5740000000000002e-01  -1.7190000000000000e-01  -8.5599999999999996e-02  -4.3900000000000002e-02   7.5460000000000005e-01   2.8910000000000002e-01   3.0470999999999999e+00  -5.7799999999999997e-02   1.6360000000000000e-01   1.4599999999999999e-01
   4.6289999999999998e-01   3.7369999999999998e-01   0.0000000000000000e+00  -1.8140000000000001e-01  -2.8500000000000001e-02  -6.1400000000000003e-02   8.2120000000000004e-01   5.1139999999999997e-01   2.6989000000000001e+00  -4.8200000000000000e-02   2.5979999999999998e-01   1.5040000000000001e-01
   4.8490000000000000e-01   1.0990000000000000e-01   1.7160000000000000e-01  -1.7190000000000000e-01   9.4999999999999998e-03  -7.0199999999999999e-02   8.2120000000000004e-01   5.1139999999999997e-01   2.3506000000000000e+00  -1.0600000000000000e-01   2.2130000000000000e-01   1.2390000000000000e-01
   4.4080000000000003e-01   3.5170000000000001e-01   1.0294000000000001e+00  -1.7190000000000000e-01   0.0000000000000000e+00  -5.2600000000000001e-02   6.2150000000000005e-01   4.4469999999999998e-01   2.6118000000000001e+00  -9.5999999999999992e-03   2.0210000000000000e-01   1.5920000000000001e-01
   6.3919999999999999e-01   2.1980000000000000e-01  -8.5800000000000001e-02  -2.3870000000000000e-01  -4.7600000000000003e-02  -4.8200000000000000e-02   8.2120000000000004e-01   4.4469999999999998e-01   3.0470999999999999e+00  -7.7100000000000002e-02   1.7319999999999999e-01   1.4599999999999999e-01
   4.4080000000000003e-01   3.7369999999999998e-01   0.0000000000000000e+00  -1.5279999999999999e-01  -8.5599999999999996e-02  -7.4499999999999997e-02   7.9900000000000004e-01   4.6689999999999998e-01   2.6989000000000001e+00   2.8899999999999999e-02   1.9239999999999999e-01   1.5920000000000001e-01
   4.4080000000000003e-01   5.2759999999999996e-01   0.0000000000000000e+00  -1.1459999999999999e-01  -1.2370000000000000e-01  -4.3900000000000002e-02   8.2120000000000004e-01   3.5580000000000001e-01   3.1341999999999999e+00   0.0000000000000000e+00   1.4430000000000001e-01   1.4599999999999999e-01
   7.7149999999999996e-01   6.1550000000000005e-01  -5.1470000000000005e-01  -1.2410000000000000e-01  -9.5200000000000007e-02  -1.2280000000000001e-01   7.3240000000000005e-01   5.3369999999999995e-01   2.6989000000000001e+00  -9.5999999999999992e-03   8.6599999999999996e-02   1.7690000000000000e-01
   6.6130000000000000e-01   2.8580000000000000e-01  -5.1470000000000005e-01  -2.2910000000000000e-01  -6.6600000000000006e-02  -5.2600000000000001e-02   7.5460000000000005e-01   5.3369999999999995e-01   2.6118000000000001e+00   1.9300000000000001e-02   2.8870000000000001e-01   1.1060000000000000e-01
   6.8330000000000002e-01   2.1980000000000000e-01   1.7160000000000000e-01  -1.7190000000000000e-01  -1.9000000000000000e-02  -4.3900000000000002e-02   6.6579999999999995e-01   2.8910000000000002e-01   2.9600000000000000e+00  -3.8500000000000000e-02   1.1550000000000001e-01   1.3270000000000001e-01
   3.9679999999999999e-01   1.7590000000000000e-01  -1.1152000000000000e+00  -2.1959999999999999e-01  -4.7600000000000003e-02  -4.8200000000000000e-02   9.1000000000000003e-01   3.7800000000000000e-01   3.3953000000000002e+00  -4.8200000000000000e-02   2.0210000000000000e-01   1.1500000000000000e-01
   4.8490000000000000e-01   3.9570000000000000e-01  -7.7210000000000001e-01  -2.2910000000000000e-01   5.7099999999999998e-02  -5.7000000000000002e-02   8.2120000000000004e-01   3.3350000000000002e-01   2.7858999999999998e+00  -9.5999999999999992e-03   1.8279999999999999e-01   1.6370000000000001e-01
   4.4080000000000003e-01   3.7369999999999998e-01  -7.7210000000000001e-01  -2.1959999999999999e-01  -5.7099999999999998e-02  -8.7700000000000000e-02   7.1020000000000005e-01   3.1130000000000002e-01   3.0470999999999999e+00   9.5999999999999992e-03   2.0210000000000000e-01   1.3710000000000000e-01
   5.0700000000000001e-01   3.5170000000000001e-01   2.5740000000000002e-01  -1.6230000000000000e-01  -4.7600000000000003e-02  -3.0700000000000002e-02   9.1000000000000003e-01   4.4469999999999998e-01   2.7858999999999998e+00  -6.7400000000000002e-02   2.1170000000000000e-01   1.4160000000000000e-01
   3.3060000000000000e-01   4.3969999999999998e-01   0.0000000000000000e+00  -1.6230000000000000e-01  -6.6600000000000006e-02  -6.5799999999999997e-02   7.9900000000000004e-01   4.6689999999999998e-01   2.8730000000000002e+00   5.7799999999999997e-02   1.6360000000000000e-01   1.8579999999999999e-01
   4.4080000000000003e-01   2.1980000000000000e-01  -4.2890000000000000e-01  -2.3870000000000000e-01  -9.4999999999999998e-03  -3.0700000000000002e-02   7.3240000000000005e-01   4.6689999999999998e-01   2.9600000000000000e+00  -5.7799999999999997e-02   1.1550000000000001e-01   1.8140000000000001e-01
   5.5110000000000003e-01   5.7160000000000000e-01   0.0000000000000000e+00  -1.5279999999999999e-01   3.8100000000000002e-02  -5.7000000000000002e-02   6.6579999999999995e-01   4.8920000000000002e-01   2.7858999999999998e+00   0.0000000000000000e+00   1.8279999999999999e-01   1.6810000000000000e-01
   6.1719999999999997e-01   1.5390000000000001e-01  -5.1470000000000005e-01  -2.2910000000000000e-01  -3.8100000000000002e-02  -7.4499999999999997e-02   8.2120000000000004e-01   3.3350000000000002e-01   2.7858999999999998e+00   0.0000000000000000e+00   2.4060000000000001e-01   1.4160000000000000e-01
   5.7310000000000005e-01   5.2759999999999996e-01   0.0000000000000000e+00  -1.0500000000000000e-01  -2.8500000000000001e-02  -5.2600000000000001e-02   5.7709999999999995e-01   4.0020000000000000e-01   3.2212000000000001e+00  -2.8899999999999999e-02   2.5979999999999998e-01   1.5040000000000001e-01
   5.0700000000000001e-01   4.3969999999999998e-01   4.2890000000000000e-01  -1.9089999999999999e-01   9.4999999999999998e-03  -4.8200000000000000e-02   8.6560000000000004e-01   4.2249999999999999e-01   2.6118000000000001e+00   0.0000000000000000e+00   1.1550000000000001e-01   1.4599999999999999e-01
   5.5110000000000003e-01   3.7369999999999998e-01   1.7160000000000000e-01  -2.1959999999999999e-01  -1.5229999999999999e-01  -4.3900000000000002e-02   7.5460000000000005e-01   3.5580000000000001e-01   3.4824000000000002e+00  -2.8899999999999999e-02   1.7319999999999999e-01   1.3710000000000000e-01
   5.5110000000000003e-01   3.2979999999999998e-01   0.0000000000000000e+00  -2.0999999999999999e-01  -1.8079999999999999e-01  -1.3200000000000000e-02   9.7660000000000002e-01   4.0020000000000000e-01   3.3083000000000000e+00  -4.8200000000000000e-02   1.2509999999999999e-01   1.9020000000000001e-01
   6.1719999999999997e-01   4.6170000000000000e-01  -2.5740000000000002e-01  -2.9599999999999999e-01   1.9000000000000000e-02  -6.1400000000000003e-02   8.2120000000000004e-01   4.4469999999999998e-01   2.0024000000000002e+00  -9.5999999999999992e-03   2.0210000000000000e-01   1.2390000000000000e-01
   5.7310000000000005e-01   1.7590000000000000e-01  -8.5800000000000001e-02  -1.0500000000000000e-01   2.8500000000000001e-02  -6.1400000000000003e-02   5.9930000000000005e-01   4.6689999999999998e-01   3.3083000000000000e+00   0.0000000000000000e+00   2.6939999999999997e-01   1.5479999999999999e-01
   3.5270000000000001e-01   2.4179999999999999e-01  -8.5800000000000001e-02  -2.7689999999999998e-01  -7.6100000000000001e-02  -7.4499999999999997e-02   4.8830000000000001e-01   4.0020000000000000e-01   3.3953000000000002e+00   9.5999999999999992e-03   1.8279999999999999e-01   1.3710000000000000e-01
   6.1719999999999997e-01   1.7590000000000000e-01  -8.5800000000000001e-02  -2.4820000000000000e-01  -7.6100000000000001e-02  -7.4499999999999997e-02   9.3220000000000003e-01   3.7800000000000000e-01   2.2635999999999998e+00   0.0000000000000000e+00   1.5400000000000000e-01   1.5479999999999999e-01
   3.9679999999999999e-01   3.9570000000000000e-01  -2.5740000000000002e-01  -1.3370000000000001e-01  -9.4999999999999998e-03  -6.5799999999999997e-02   6.6579999999999995e-01   1.7790000000000000e-01   2.6118000000000001e+00   9.5999999999999992e-03   2.1170000000000000e-01   1.6370000000000001e-01
   5.9509999999999996e-01   3.7369999999999998e-01  -2.5740000000000002e-01  -1.9089999999999999e-01  -1.1420000000000000e-01   3.5099999999999999e-02   6.6579999999999995e-01   2.6679999999999998e-01   3.4824000000000002e+00  -9.5999999999999992e-03   2.1170000000000000e-01   1.5920000000000001e-01
   4.8490000000000000e-01   3.5170000000000001e-01   5.1470000000000005e-01  -1.8140000000000001e-01  -8.5599999999999996e-02  -3.9500000000000000e-02   7.1020000000000005e-01   4.2249999999999999e-01   3.0470999999999999e+00  -9.5999999999999992e-03   2.2130000000000000e-01   1.1500000000000000e-01
   3.5270000000000001e-01   4.1770000000000002e-01  -5.1470000000000005e-01  -2.5779999999999997e-01  -4.7600000000000003e-02  -2.6300000000000000e-02   7.5460000000000005e-01   3.3350000000000002e-01   3.0470999999999999e+00  -1.9300000000000001e-02   2.8870000000000001e-01   1.9910000000000000e-01
   4.4080000000000003e-01   6.1550000000000005e-01   2.5740000000000002e-01  -2.5779999999999997e-01  -1.5229999999999999e-01  -3.5099999999999999e-02   6.4370000000000005e-01   2.2239999999999999e-01   4.0048000000000004e+00   2.8899999999999999e-02   2.2130000000000000e-01   1.6810000000000000e-01
   3.7469999999999998e-01   1.0990000000000000e-01   1.7160000000000000e-01  -1.8140000000000001e-01  -1.9000000000000000e-02  -9.2100000000000001e-02   5.1049999999999995e-01   5.7809999999999995e-01   2.9600000000000000e+00  -8.6699999999999999e-02   1.7319999999999999e-01   1.0620000000000000e-01
   9.6989999999999998e-01   1.0112000000000001e+00  -1.0294000000000001e+00  -2.1959999999999999e-01  -8.5599999999999996e-02  -8.7700000000000000e-02   5.5489999999999995e-01   4.4469999999999998e-01   2.2635999999999998e+00   8.6699999999999999e-02   2.1170000000000000e-01   1.7249999999999999e-01
   8.1559999999999999e-01   8.7900000000000006e-02   1.7160000000000000e-01  -1.7190000000000000e-01  -1.1420000000000000e-01  -3.0700000000000002e-02   7.9900000000000004e-01   4.2249999999999999e-01   2.1764999999999999e+00   9.5999999999999992e-03   1.9239999999999999e-01   1.5479999999999999e-01
   3.5270000000000001e-01   2.1980000000000000e-01  -8.5780000000000001e-01  -2.1959999999999999e-01  -1.5229999999999999e-01   4.4000000000000003e-03   6.6579999999999995e-01   4.6689999999999998e-01   2.7858999999999998e+00   6.7400000000000002e-02   1.3469999999999999e-01   1.5479999999999999e-01
   3.3060000000000000e-01   2.1980000000000000e-01   6.0050000000000003e-01  -1.6230000000000000e-01  -5.7099999999999998e-02  -2.1899999999999999e-02   8.2120000000000004e-01   3.7800000000000000e-01   2.7858999999999998e+00  -7.7100000000000002e-02   2.1170000000000000e-01   1.6810000000000000e-01
   5.7310000000000005e-01   4.3969999999999998e-01  -2.5740000000000002e-01  -1.7190000000000000e-01  -1.1420000000000000e-01  -4.8200000000000000e-02   7.7680000000000005e-01   4.4469999999999998e-01   2.7858999999999998e+00  -2.8899999999999999e-02   1.7319999999999999e-01   1.5920000000000001e-01
   2.1999999999999999e-02  -2.1999999999999999e-02   3.4310000000000002e-01  -1.2410000000000000e-01   6.6600000000000006e-02  -6.1400000000000003e-02   6.2150000000000005e-01   3.1130000000000002e-01   2.6118000000000001e+00   4.8200000000000000e-02   2.5979999999999998e-01   1.5920000000000001e-01
   7.9349999999999998e-01   7.4739999999999995e-01   7.7210000000000001e-01  -1.5279999999999999e-01  -1.1420000000000000e-01  -2.1899999999999999e-02   8.6560000000000004e-01   4.6689999999999998e-01   2.2635999999999998e+00   0.0000000000000000e+00   1.7319999999999999e-01   1.0170000000000000e-01
   2.1999999999999999e-02  -6.6000000000000003e-02  -6.8630000000000002e-01  -2.4820000000000000e-01  -5.7099999999999998e-02  -2.1899999999999999e-02   5.7709999999999995e-01   5.1139999999999997e-01   2.8730000000000002e+00  -4.8200000000000000e-02   8.6599999999999996e-02   1.6370000000000001e-01
   9.2579999999999996e-01   8.3540000000000003e-01   4.2890000000000000e-01  -2.2910000000000000e-01  -1.9000000000000000e-02  -2.1899999999999999e-02   6.4370000000000005e-01   4.8920000000000002e-01   2.9600000000000000e+00  -6.7400000000000002e-02   1.9239999999999999e-01   1.6370000000000001e-01
   3.9679999999999999e-01  -1.3189999999999999e-01  -1.0294000000000001e+00  -1.6230000000000000e-01   0.0000000000000000e+00  -6.5799999999999997e-02   8.2120000000000004e-01   4.0020000000000000e-01   2.6118000000000001e+00  -9.5999999999999992e-03   2.0210000000000000e-01   1.2390000000000000e-01
   6.8330000000000002e-01   4.8359999999999997e-01  -8.5800000000000001e-02  -1.7190000000000000e-01  -1.5229999999999999e-01  -3.0700000000000002e-02   5.1049999999999995e-01   3.1130000000000002e-01   2.5247000000000002e+00  -5.7799999999999997e-02   2.0210000000000000e-01   1.4160000000000000e-01
   1.7630000000000001e-01   3.7369999999999998e-01  -3.4310000000000002e-01  -8.5900000000000004e-02  -3.8100000000000002e-02  -4.8200000000000000e-02   6.6579999999999995e-01   3.7800000000000000e-01   2.2635999999999998e+00  -2.8899999999999999e-02   2.0210000000000000e-01   1.7690000000000000e-01
   6.6130000000000000e-01   1.9789999999999999e-01   8.5800000000000001e-02  -1.8140000000000001e-01  -4.7600000000000003e-02  -5.2600000000000001e-02   5.5489999999999995e-01   2.4460000000000001e-01   2.6989000000000001e+00   3.8500000000000000e-02   2.2130000000000000e-01   1.4160000000000000e-01
   1.9839999999999999e-01   5.9360000000000002e-01  -5.1470000000000005e-01  -2.1959999999999999e-01  -1.1420000000000000e-01  -4.4000000000000003e-03   7.9900000000000004e-01   4.6689999999999998e-01   2.7858999999999998e+00   9.5999999999999992e-03   1.9239999999999999e-01   1.5040000000000001e-01
   8.1559999999999999e-01   1.7590000000000000e-01   3.4310000000000002e-01  -1.7190000000000000e-01  -7.6100000000000001e-02  -6.1400000000000003e-02   6.4370000000000005e-01   3.5580000000000001e-01   3.3953000000000002e+00  -8.6699999999999999e-02   2.5019999999999998e-01   1.7690000000000000e-01
   5.2900000000000003e-01   2.1980000000000000e-01   6.0050000000000003e-01  -2.1959999999999999e-01  -8.5599999999999996e-02  -6.1400000000000003e-02   6.6579999999999995e-01   6.6710000000000003e-01   2.8730000000000002e+00   0.0000000000000000e+00   2.0210000000000000e-01   1.4160000000000000e-01
   5.0700000000000001e-01   3.2979999999999998e-01  -3.4310000000000002e-01  -1.0500000000000000e-01  -1.1420000000000000e-01  -6.5799999999999997e-02   7.1020000000000005e-01   4.2249999999999999e-01   2.7858999999999998e+00  -6.7400000000000002e-02   1.9239999999999999e-01   1.4599999999999999e-01
   2.6450000000000001e-01   2.1980000000000000e-01  -6.8630000000000002e-01  -1.2410000000000000e-01  -1.0470000000000000e-01  -3.9500000000000000e-02   5.5489999999999995e-01   3.3350000000000002e-01   2.8730000000000002e+00  -8.6699999999999999e-02   1.8279999999999999e-01   1.6810000000000000e-01
   8.1559999999999999e-01   4.6170000000000000e-01  -6.0050000000000003e-01  -2.2910000000000000e-01  -1.5229999999999999e-01  -3.0700000000000002e-02   7.7680000000000005e-01   4.4469999999999998e-01   3.3083000000000000e+00   9.5999999999999992e-03   2.2130000000000000e-01   1.7690000000000000e-01
   3.9679999999999999e-01   2.6379999999999998e-01  -3.4310000000000002e-01  -2.0999999999999999e-01  -5.7099999999999998e-02  -8.3299999999999999e-02   6.8799999999999994e-01   4.2249999999999999e-01   2.2635999999999998e+00  -2.8899999999999999e-02   2.4060000000000001e-01   1.5920000000000001e-01
   6.6130000000000000e-01   2.1980000000000000e-01  -4.2890000000000000e-01  -2.5779999999999997e-01  -9.4999999999999998e-03  -1.0520000000000000e-01   8.8780000000000003e-01   3.1130000000000002e-01   3.3953000000000002e+00  -5.7799999999999997e-02   1.7319999999999999e-01   1.4599999999999999e-01
   5.5110000000000003e-01   2.8580000000000000e-01   6.8630000000000002e-01  -8.5900000000000004e-02  -5.7099999999999998e-02  -5.2600000000000001e-02   6.4370000000000005e-01   4.2249999999999999e-01   2.6118000000000001e+00  -4.8200000000000000e-02   2.1170000000000000e-01   1.4599999999999999e-01
   6.6130000000000000e-01   3.2979999999999998e-01  -5.1470000000000005e-01  -1.6230000000000000e-01  -1.2370000000000000e-01  -4.8200000000000000e-02   6.8799999999999994e-01   3.3350000000000002e-01   3.0470999999999999e+00   9.5999999999999992e-03   1.9239999999999999e-01   1.6370000000000001e-01
   3.3060000000000000e-01   4.3999999999999997e-02   9.4359999999999999e-01  -2.2910000000000000e-01   9.4999999999999998e-03  -4.3900000000000002e-02   6.4370000000000005e-01   5.3369999999999995e-01   2.7858999999999998e+00  -5.7799999999999997e-02   1.9239999999999999e-01   1.6370000000000001e-01
   4.6289999999999998e-01   4.3969999999999998e-01  -8.5800000000000001e-02  -1.3370000000000001e-01   9.4999999999999998e-03  -3.0700000000000002e-02   7.5460000000000005e-01   4.0020000000000000e-01   3.1341999999999999e+00   6.7400000000000002e-02   1.6360000000000000e-01   1.7690000000000000e-01
   7.2740000000000005e-01   5.7160000000000000e-01  -2.5740000000000002e-01  -1.2410000000000000e-01  -9.5200000000000007e-02  -4.3900000000000002e-02   7.5460000000000005e-01   4.0020000000000000e-01   3.2212000000000001e+00   2.8899999999999999e-02   2.6939999999999997e-01   1.6810000000000000e-01
   4.8490000000000000e-01   6.1550000000000005e-01   0.0000000000000000e+00  -1.5279999999999999e-01  -6.6600000000000006e-02  -3.9500000000000000e-02   7.9900000000000004e-01   4.6689999999999998e-01   2.7858999999999998e+00  -3.8500000000000000e-02   2.7900000000000003e-01   1.5920000000000001e-01
   5.9509999999999996e-01   4.8359999999999997e-01   4.2890000000000000e-01  -2.0999999999999999e-01  -7.6100000000000001e-02  -6.1400000000000003e-02   7.1020000000000005e-01   6.4480000000000004e-01   2.7858999999999998e+00  -1.9300000000000001e-02   1.7319999999999999e-01   1.7249999999999999e-01
   3.5270000000000001e-01   2.6379999999999998e-01   2.5740000000000002e-01  -2.7689999999999998e-01  -4.7600000000000003e-02  -1.0090000000000000e-01   6.6579999999999995e-01   5.7809999999999995e-01   3.2212000000000001e+00   9.5999999999999992e-03   2.5019999999999998e-01   1.7249999999999999e-01
   5.2900000000000003e-01   2.8580000000000000e-01  -8.5800000000000001e-02  -2.0050000000000001e-01  -5.7099999999999998e-02  -7.0199999999999999e-02   7.5460000000000005e-01   3.3350000000000002e-01   2.6118000000000001e+00   2.8899999999999999e-02   2.4060000000000001e-01   1.9910000000000000e-01
   3.3060000000000000e-01   5.0560000000000005e-01  -1.0294000000000001e+00  -2.3870000000000000e-01  -4.7600000000000003e-02  -3.0700000000000002e-02   5.3269999999999995e-01   5.3369999999999995e-01   3.4824000000000002e+00  -9.5999999999999992e-03   1.4430000000000001e-01   1.1060000000000000e-01
   4.1880000000000001e-01   2.8580000000000000e-01   2.5740000000000002e-01  -1.9089999999999999e-01  -9.5200000000000007e-02  -4.3900000000000002e-02   7.3240000000000005e-01   4.4469999999999998e-01   2.1764999999999999e+00   1.0600000000000000e-01   1.6360000000000000e-01   1.9460000000000000e-01
   4.6289999999999998e-01   2.4179999999999999e-01  -6.0050000000000003e-01  -1.3370000000000001e-01  -1.3320000000000001e-01  -5.7000000000000002e-02   6.4370000000000005e-01   2.6679999999999998e-01   3.2212000000000001e+00  -4.8200000000000000e-02   1.7319999999999999e-01   1.5479999999999999e-01
   2.8649999999999998e-01   2.6379999999999998e-01   4.2890000000000000e-01  -2.3870000000000000e-01   9.4999999999999998e-03  -1.3200000000000000e-02   8.2120000000000004e-01   3.1130000000000002e-01   2.9600000000000000e+00   6.7400000000000002e-02   2.2130000000000000e-01   1.2390000000000000e-01
   4.4080000000000003e-01   2.1980000000000000e-01  -6.8630000000000002e-01  -1.5279999999999999e-01  -3.8100000000000002e-02  -3.0700000000000002e-02   8.4340000000000004e-01   2.6679999999999998e-01   3.2212000000000001e+00  -2.8899999999999999e-02   1.6360000000000000e-01   1.5040000000000001e-01
   4.8490000000000000e-01   2.6379999999999998e-01  -3.4310000000000002e-01  -1.9089999999999999e-01  -1.2370000000000000e-01  -5.2600000000000001e-02   8.6560000000000004e-01   4.0020000000000000e-01   3.1341999999999999e+00  -7.7100000000000002e-02   2.5979999999999998e-01   1.4599999999999999e-01
   2.8649999999999998e-01   3.5170000000000001e-01  -2.5740000000000002e-01  -1.4319999999999999e-01  -4.7600000000000003e-02  -3.0700000000000002e-02   7.9900000000000004e-01   6.0040000000000004e-01   2.6989000000000001e+00  -2.8899999999999999e-02   1.9239999999999999e-01   1.5479999999999999e-01
   3.7469999999999998e-01   3.5170000000000001e-01  -8.5800000000000001e-02  -9.5500000000000002e-02  -2.8500000000000001e-02  -2.6300000000000000e-02   5.9930000000000005e-01   1.7790000000000000e-01   2.9600000000000000e+00   4.8200000000000000e-02   1.5400000000000000e-01   2.0349999999999999e-01
   6.6130000000000000e-01   4.1770000000000002e-01   2.5740000000000002e-01  -2.6729999999999998e-01  -8.5599999999999996e-02  -1.7500000000000002e-02   8.6560000000000004e-01   4.4469999999999998e-01   2.6989000000000001e+00  -9.5999999999999992e-03   1.8279999999999999e-01   1.4599999999999999e-01
   6.3919999999999999e-01   3.5170000000000001e-01  -2.5740000000000002e-01  -1.7190000000000000e-01  -1.3320000000000001e-01   4.4000000000000003e-03   5.3269999999999995e-01   3.1130000000000002e-01   2.8730000000000002e+00  -4.8200000000000000e-02   1.0580000000000001e-01   1.1060000000000000e-01
   2.6450000000000001e-01   4.3999999999999997e-02  -8.5780000000000001e-01  -1.4319999999999999e-01  -7.6100000000000001e-02  -7.4499999999999997e-02   6.6579999999999995e-01   5.5589999999999995e-01   2.9600000000000000e+00  -5.7799999999999997e-02   2.9830000000000001e-01   1.5920000000000001e-01
   3.5270000000000001e-01   1.3189999999999999e-01   8.5800000000000001e-02  -1.1459999999999999e-01  -4.7600000000000003e-02  -5.7000000000000002e-02   7.5460000000000005e-01   4.2249999999999999e-01   3.3953000000000002e+00   9.5999999999999992e-03   2.6939999999999997e-01   1.8140000000000001e-01
   3.9679999999999999e-01   1.0990000000000000e-01  -8.5800000000000001e-02  -2.5779999999999997e-01  -5.7099999999999998e-02  -9.6500000000000002e-02   6.8799999999999994e-01   4.6689999999999998e-01   2.0024000000000002e+00   2.8899999999999999e-02   1.5400000000000000e-01   1.8579999999999999e-01
   5.5110000000000003e-01   3.9570000000000000e-01  -1.7160000000000000e-01  -2.8639999999999999e-01  -1.5229999999999999e-01  -1.7500000000000002e-02   7.5460000000000005e-01   1.5559999999999999e-01   2.8730000000000002e+00  -8.6699999999999999e-02   2.7900000000000003e-01   1.3270000000000001e-01
   5.7310000000000005e-01   2.6379999999999998e-01  -4.2890000000000000e-01  -1.6230000000000000e-01  -4.7600000000000003e-02  -3.9500000000000000e-02   7.5460000000000005e-01   3.5580000000000001e-01   2.2635999999999998e+00   4.8200000000000000e-02   1.4430000000000001e-01   1.7249999999999999e-01
   5.5110000000000003e-01   4.3999999999999997e-02  -5.1470000000000005e-01  -1.9089999999999999e-01  -9.4999999999999998e-03  -8.7700000000000000e-02   6.6579999999999995e-01   5.5589999999999995e-01   2.4377000000000000e+00   5.7799999999999997e-02   2.4060000000000001e-01   1.5920000000000001e-01
   4.6289999999999998e-01   2.8580000000000000e-01   1.7160000000000000e-01  -1.7190000000000000e-01  -1.4269999999999999e-01  -2.6300000000000000e-02   5.5489999999999995e-01   3.3350000000000002e-01   2.1764999999999999e+00   0.0000000000000000e+00   2.3089999999999999e-01   1.2390000000000000e-01
   5.2900000000000003e-01   1.9789999999999999e-01  -6.0050000000000003e-01  -1.6230000000000000e-01  -5.7099999999999998e-02   4.4000000000000003e-03   7.3240000000000005e-01   3.7800000000000000e-01   2.2635999999999998e+00  -9.5999999999999992e-03   1.1550000000000001e-01   1.7690000000000000e-01
   4.8490000000000000e-01   2.8580000000000000e-01   0.0000000000000000e+00  -1.8140000000000001e-01   9.4999999999999998e-03   4.4000000000000003e-03   6.2150000000000005e-01   4.6689999999999998e-01   4.0048000000000004e+00  -5.7799999999999997e-02   2.2130000000000000e-01   1.5040000000000001e-01
   4.8490000000000000e-01   2.4179999999999999e-01  -3.4310000000000002e-01  -1.8140000000000001e-01  -1.3320000000000001e-01  -8.3299999999999999e-02   6.8799999999999994e-01   3.1130000000000002e-01   3.1341999999999999e+00  -1.9300000000000001e-02   2.2130000000000000e-01   1.6370000000000001e-01
   6.1719999999999997e-01   2.6379999999999998e-01  -3.4310000000000002e-01  -2.3870000000000000e-01  -8.5599999999999996e-02  -3.9500000000000000e-02   6.4370000000000005e-01   2.8910000000000002e-01   3.0470999999999999e+00  -1.0600000000000000e-01   2.5019999999999998e-01   1.6810000000000000e-01
   5.0700000000000001e-01   5.9360000000000002e-01  -1.7160000000000000e-01  -1.5279999999999999e-01  -5.7099999999999998e-02  -3.9500000000000000e-02   4.4390000000000002e-01   4.8920000000000002e-01   2.6118000000000001e+00  -9.5999999999999992e-03   2.2130000000000000e-01   1.7249999999999999e-01
   3.9679999999999999e-01   3.7369999999999998e-01  -3.4310000000000002e-01  -2.7689999999999998e-01  -1.0470000000000000e-01  -5.7000000000000002e-02   5.7709999999999995e-01   6.2260000000000004e-01   2.8730000000000002e+00  -2.8899999999999999e-02   1.9239999999999999e-01   1.4160000000000000e-01
   3.7469999999999998e-01   3.7369999999999998e-01   1.7160000000000000e-01  -1.7190000000000000e-01  -4.7600000000000003e-02  -8.7700000000000000e-02   6.2150000000000005e-01   5.5589999999999995e-01   4.0918000000000001e+00   0.0000000000000000e+00   1.8279999999999999e-01   1.5920000000000001e-01
   5.7310000000000005e-01   1.7590000000000000e-01   2.5740000000000002e-01  -2.0050000000000001e-01  -9.5200000000000007e-02  -4.3900000000000002e-02   7.9900000000000004e-01   5.1139999999999997e-01   2.9600000000000000e+00   9.6299999999999997e-02   1.7319999999999999e-01   1.5479999999999999e-01
   4.1880000000000001e-01   1.5390000000000001e-01   4.2890000000000000e-01  -2.5779999999999997e-01  -7.6100000000000001e-02  -7.4499999999999997e-02   6.8799999999999994e-01   3.5580000000000001e-01   2.6989000000000001e+00  -3.8500000000000000e-02   1.2509999999999999e-01   1.3270000000000001e-01
   4.8490000000000000e-01   5.2759999999999996e-01   0.0000000000000000e+00  -9.5500000000000002e-02  -9.4999999999999998e-03  -7.0199999999999999e-02   7.9900000000000004e-01   5.7809999999999995e-01   2.9600000000000000e+00   5.7799999999999997e-02   1.5400000000000000e-01   1.6810000000000000e-01
   6.3919999999999999e-01   2.4179999999999999e-01  -4.2890000000000000e-01  -2.8639999999999999e-01  -9.5200000000000007e-02  -9.2100000000000001e-02   8.2120000000000004e-01   5.3369999999999995e-01   2.8730000000000002e+00  -1.9300000000000001e-02   2.2130000000000000e-01   1.7249999999999999e-01
  -6.6100000000000006e-02   4.3969999999999998e-01  -2.5740000000000002e-01  -1.9089999999999999e-01  -4.7600000000000003e-02  -7.0199999999999999e-02   7.1020000000000005e-01   4.6689999999999998e-01   3.3953000000000002e+00   0.0000000000000000e+00   2.5979999999999998e-01   1.7249999999999999e-01
   8.3760000000000001e-01   3.5170000000000001e-01   0.0000000000000000e+00  -1.5279999999999999e-01  -2.0930000000000001e-01  -3.9500000000000000e-02   6.8799999999999994e-01   5.1139999999999997e-01   2.9600000000000000e+00  -4.8200000000000000e-02   1.2509999999999999e-01   1.4160000000000000e-01
   4.1880000000000001e-01   4.8359999999999997e-01  -1.5441000000000000e+00  -1.9089999999999999e-01   2.8500000000000001e-02  -1.3589999999999999e-01   8.2120000000000004e-01   4.2249999999999999e-01   3.0470999999999999e+00   3.8500000000000000e-02   2.3089999999999999e-01   1.4599999999999999e-01
   9.9190000000000000e-01   2.6379999999999998e-01   3.4310000000000002e-01  -2.3870000000000000e-01  -1.0470000000000000e-01  -8.8000000000000005e-03   7.9900000000000004e-01   2.4460000000000001e-01   2.7858999999999998e+00  -4.8200000000000000e-02   2.5019999999999998e-01   1.3270000000000001e-01
   1.1020000000000001e-01   2.4179999999999999e-01   8.5800000000000001e-02  -2.0999999999999999e-01   1.9000000000000000e-02  -1.0520000000000000e-01   9.7660000000000002e-01   6.8930000000000002e-01   1.7412000000000001e+00  -1.0600000000000000e-01   1.5400000000000000e-01   1.2390000000000000e-01
   6.1719999999999997e-01   3.0780000000000002e-01  -8.5800000000000001e-02  -2.1959999999999999e-01  -1.1420000000000000e-01  -2.6300000000000000e-02   5.1049999999999995e-01   5.3369999999999995e-01   4.3529999999999998e+00   1.0600000000000000e-01   2.5019999999999998e-01   1.9910000000000000e-01
   6.6100000000000006e-02   3.5170000000000001e-01  -2.5740000000000002e-01  -1.9089999999999999e-01  -8.5599999999999996e-02  -7.8899999999999998e-02   1.1096999999999999e+00  -6.6710000000000003e-01   1.5670999999999999e+00  -9.6299999999999997e-02   5.7700000000000001e-02   1.2390000000000000e-01
   8.3760000000000001e-01   3.0780000000000002e-01  -9.4359999999999999e-01  -2.5779999999999997e-01  -1.1420000000000000e-01  -5.2600000000000001e-02   2.6629999999999998e-01   1.2674000000000001e+00   3.2212000000000001e+00  -1.9300000000000001e-02   2.9830000000000001e-01   1.5040000000000001e-01
   3.0859999999999999e-01   5.2759999999999996e-01  -2.5740000000000002e-01  -2.0050000000000001e-01  -9.5200000000000007e-02  -7.0199999999999999e-02   5.7709999999999995e-01   6.6710000000000003e-01   1.3930000000000000e+00  -5.7799999999999997e-02   1.4430000000000001e-01   1.3710000000000000e-01
   8.1559999999999999e-01   1.5390000000000001e-01  -8.5780000000000001e-01  -2.5779999999999997e-01  -1.0470000000000000e-01  -3.9500000000000000e-02   6.8799999999999994e-01   2.8910000000000002e-01   2.4377000000000000e+00   6.7400000000000002e-02   1.8279999999999999e-01   1.7249999999999999e-01
   2.2040000000000001e-01   3.0780000000000002e-01  -7.7210000000000001e-01  -1.4319999999999999e-01  -4.7600000000000003e-02  -7.4499999999999997e-02   9.9880000000000002e-01   5.3369999999999995e-01   3.3083000000000000e+00  -1.9300000000000001e-02   2.4060000000000001e-01   1.8140000000000001e-01
   6.8330000000000002e-01   2.1980000000000000e-01  -6.8630000000000002e-01  -2.1959999999999999e-01  -2.8500000000000001e-02  -3.0700000000000002e-02   8.6560000000000004e-01  -6.6699999999999995e-02   2.3506000000000000e+00  -3.8500000000000000e-02   2.4060000000000001e-01   1.3270000000000001e-01
   2.4249999999999999e-01   4.1770000000000002e-01  -6.0050000000000003e-01  -3.3420000000000000e-01   5.7099999999999998e-02  -7.4499999999999997e-02   5.7709999999999995e-01   7.1150000000000002e-01   3.4824000000000002e+00   0.0000000000000000e+00   1.6360000000000000e-01   1.2830000000000000e-01
   6.6130000000000000e-01   4.1770000000000002e-01  -6.0050000000000003e-01  -1.3370000000000001e-01  -4.7600000000000003e-02  -7.4499999999999997e-02   8.4340000000000004e-01   3.3350000000000002e-01   3.6564999999999999e+00  -1.5409999999999999e-01   7.6999999999999999e-02   1.5920000000000001e-01
   3.7469999999999998e-01   1.3189999999999999e-01  -9.4359999999999999e-01  -1.5279999999999999e-01   1.9000000000000000e-02  -8.7700000000000000e-02   8.2120000000000004e-01   1.5559999999999999e-01   2.6118000000000001e+00   4.8200000000000000e-02   1.6360000000000000e-01   1.6370000000000001e-01
   7.7149999999999996e-01   1.7590000000000000e-01  -6.0050000000000003e-01  -2.3870000000000000e-01  -1.2370000000000000e-01  -4.3900000000000002e-02   7.5460000000000005e-01   7.5600000000000001e-01   2.8730000000000002e+00  -1.1559999999999999e-01   1.4430000000000001e-01   1.5920000000000001e-01
   2.8649999999999998e-01   3.9570000000000000e-01  -6.8630000000000002e-01  -1.7190000000000000e-01  -1.9000000000000000e-02  -4.3900000000000002e-02   5.7709999999999995e-01   6.0040000000000004e-01   3.0470999999999999e+00   3.8500000000000000e-02   2.2130000000000000e-01   1.7249999999999999e-01
   3.9679999999999999e-01   5.0560000000000005e-01  -6.0050000000000003e-01  -2.0050000000000001e-01  -6.6600000000000006e-02  -3.0700000000000002e-02   5.9930000000000005e-01   5.3369999999999995e-01   2.4377000000000000e+00   5.7799999999999997e-02   2.1170000000000000e-01   1.3710000000000000e-01
   4.1880000000000001e-01   3.5170000000000001e-01   0.0000000000000000e+00  -1.9089999999999999e-01  -5.7099999999999998e-02  -9.6500000000000002e-02   6.8799999999999994e-01   2.8910000000000002e-01   2.9600000000000000e+00  -7.7100000000000002e-02   2.0210000000000000e-01   1.4599999999999999e-01
   5.5110000000000003e-01   4.1770000000000002e-01   1.7160000000000000e-01  -2.5779999999999997e-01  -4.7600000000000003e-02  -7.8899999999999998e-02   6.6579999999999995e-01   4.6689999999999998e-01   3.1341999999999999e+00  -1.9300000000000001e-02   2.2130000000000000e-01   1.6370000000000001e-01
   5.9509999999999996e-01   4.3969999999999998e-01  -2.5740000000000002e-01  -3.0549999999999999e-01  -6.6600000000000006e-02   1.7500000000000002e-02   4.4390000000000002e-01   8.2269999999999999e-01   2.3506000000000000e+00  -5.7799999999999997e-02   2.0210000000000000e-01   1.5040000000000001e-01
   3.0859999999999999e-01   4.6170000000000000e-01  -7.7210000000000001e-01  -1.8140000000000001e-01  -1.0470000000000000e-01  -4.8200000000000000e-02   7.1020000000000005e-01   3.7800000000000000e-01   2.5247000000000002e+00  -5.7799999999999997e-02   2.4060000000000001e-01   1.7690000000000000e-01
   5.9509999999999996e-01   2.6379999999999998e-01   1.7160000000000000e-01  -3.3420000000000000e-01   3.8100000000000002e-02  -1.0090000000000000e-01   5.3269999999999995e-01   5.7809999999999995e-01   2.8730000000000002e+00  -6.7400000000000002e-02   1.9239999999999999e-01   1.3270000000000001e-01
   2.4249999999999999e-01   2.8580000000000000e-01   0.0000000000000000e+00  -1.9089999999999999e-01  -9.4999999999999998e-03  -5.2600000000000001e-02   6.8799999999999994e-01   3.7800000000000000e-01   2.6989000000000001e+00   0.0000000000000000e+00   2.1170000000000000e-01   1.4599999999999999e-01
   6.8330000000000002e-01   3.7369999999999998e-01  -6.0050000000000003e-01  -2.0050000000000001e-01   9.4999999999999998e-03  -1.0090000000000000e-01   6.2150000000000005e-01   5.1139999999999997e-01   2.6118000000000001e+00  -5.7799999999999997e-02   2.3089999999999999e-01   1.4160000000000000e-01
   4.4080000000000003e-01   3.5170000000000001e-01  -3.4310000000000002e-01  -2.6729999999999998e-01  -1.5229999999999999e-01  -2.1899999999999999e-02   4.8830000000000001e-01   3.7800000000000000e-01   2.6989000000000001e+00  -5.7799999999999997e-02   2.2130000000000000e-01   1.9020000000000001e-01
   4.6289999999999998e-01   3.7369999999999998e-01  -8.5780000000000001e-01  -1.5279999999999999e-01  -9.5200000000000007e-02  -1.3200000000000000e-02   7.1020000000000005e-01   2.8910000000000002e-01   3.1341999999999999e+00   9.5999999999999992e-03   1.7319999999999999e-01   1.9020000000000001e-01
   3.0859999999999999e-01   2.8580000000000000e-01  -1.7160000000000000e-01  -2.0999999999999999e-01   2.8500000000000001e-02  -1.3200000000000000e-02   5.3269999999999995e-01   3.7800000000000000e-01   2.5247000000000002e+00  -1.3489999999999999e-01   2.5979999999999998e-01   1.6370000000000001e-01
   4.8490000000000000e-01   2.6379999999999998e-01  -1.1152000000000000e+00  -1.6230000000000000e-01  -5.7099999999999998e-02  -7.0199999999999999e-02   7.5460000000000005e-01   6.2260000000000004e-01   1.7412000000000001e+00  -6.7400000000000002e-02   2.2130000000000000e-01   1.5040000000000001e-01
   3.9679999999999999e-01   2.8580000000000000e-01  -4.2890000000000000e-01  -2.2910000000000000e-01  -4.7600000000000003e-02  -3.5099999999999999e-02   6.6579999999999995e-01   2.6679999999999998e-01   2.4377000000000000e+00   3.8500000000000000e-02   2.3089999999999999e-01   1.4599999999999999e-01
   3.0859999999999999e-01   3.7369999999999998e-01   0.0000000000000000e+00  -1.6230000000000000e-01  -9.5200000000000007e-02   0.0000000000000000e+00   6.4370000000000005e-01   5.1139999999999997e-01   2.9600000000000000e+00  -9.5999999999999992e-03   2.3089999999999999e-01   1.8579999999999999e-01
   6.1719999999999997e-01   3.9570000000000000e-01  -3.4310000000000002e-01  -1.5279999999999999e-01  -4.7600000000000003e-02  -4.3900000000000002e-02   7.1020000000000005e-01   6.0040000000000004e-01   2.7858999999999998e+00   4.8200000000000000e-02   1.7319999999999999e-01   1.7690000000000000e-01
   5.0700000000000001e-01   1.7590000000000000e-01  -2.5740000000000002e-01  -1.1459999999999999e-01  -1.1420000000000000e-01  -4.8200000000000000e-02   6.4370000000000005e-01   3.7800000000000000e-01   3.6564999999999999e+00  -9.5999999999999992e-03   2.1170000000000000e-01   1.4599999999999999e-01
   4.4080000000000003e-01   2.8580000000000000e-01   1.7160000000000000e-01  -2.4820000000000000e-01  -1.1420000000000000e-01  -8.3299999999999999e-02   7.3240000000000005e-01   4.8920000000000002e-01   2.2635999999999998e+00  -6.7400000000000002e-02   2.5979999999999998e-01   1.2830000000000000e-01
   5.0700000000000001e-01   1.9789999999999999e-01  -9.4359999999999999e-01  -1.9089999999999999e-01  -7.6100000000000001e-02  -3.0700000000000002e-02   6.2150000000000005e-01   5.3369999999999995e-01   2.6118000000000001e+00  -7.7100000000000002e-02   1.8279999999999999e-01   2.1679999999999999e-01
   5.0700000000000001e-01   5.0560000000000005e-01   0.0000000000000000e+00  -3.2460000000000000e-01  -7.6100000000000001e-02  -4.8200000000000000e-02   7.1020000000000005e-01   4.4469999999999998e-01   3.1341999999999999e+00   9.5999999999999992e-03   2.3089999999999999e-01   1.6810000000000000e-01
   5.0700000000000001e-01   1.9789999999999999e-01  -8.5780000000000001e-01  -1.9089999999999999e-01  -8.5599999999999996e-02  -6.5799999999999997e-02   7.5460000000000005e-01   5.1139999999999997e-01   3.0470999999999999e+00  -1.9300000000000001e-02   2.1170000000000000e-01   1.4599999999999999e-01
   5.0700000000000001e-01   2.1980000000000000e-01   2.5740000000000002e-01  -1.9089999999999999e-01  -4.7600000000000003e-02  -7.0199999999999999e-02   4.4390000000000002e-01   5.3369999999999995e-01   2.8730000000000002e+00  -3.8500000000000000e-02   1.9239999999999999e-01   1.5920000000000001e-01
   5.5110000000000003e-01   3.7369999999999998e-01   8.5800000000000001e-02  -1.6230000000000000e-01  -6.6600000000000006e-02  -3.0700000000000002e-02   7.3240000000000005e-01   4.8920000000000002e-01   3.1341999999999999e+00  -1.9300000000000001e-02   2.0210000000000000e-01   1.6810000000000000e-01
   4.8490000000000000e-01   3.5170000000000001e-01  -4.2890000000000000e-01  -2.1959999999999999e-01  -1.4269999999999999e-01  -3.0700000000000002e-02   5.7709999999999995e-01   3.1130000000000002e-01   3.0470999999999999e+00  -4.8200000000000000e-02   1.5400000000000000e-01   1.1060000000000000e-01
   6.1719999999999997e-01   1.0990000000000000e-01   8.5800000000000001e-02  -2.4820000000000000e-01  -1.0470000000000000e-01   2.6300000000000000e-02   6.8799999999999994e-01   3.7800000000000000e-01   3.2212000000000001e+00   9.5999999999999992e-03   1.0580000000000001e-01   2.0790000000000000e-01
   4.4080000000000003e-01   3.2979999999999998e-01  -5.1470000000000005e-01  -2.0050000000000001e-01   0.0000000000000000e+00  -3.9500000000000000e-02   7.3240000000000005e-01   3.7800000000000000e-01   2.7858999999999998e+00  -1.3489999999999999e-01   1.6360000000000000e-01   1.6810000000000000e-01
   4.6289999999999998e-01   1.7590000000000000e-01  -2.5740000000000002e-01  -1.2410000000000000e-01  -7.6100000000000001e-02  -8.7700000000000000e-02   8.2120000000000004e-01   3.1130000000000002e-01   2.8730000000000002e+00  -9.6299999999999997e-02   1.2509999999999999e-01   1.5479999999999999e-01
   5.0700000000000001e-01   2.6379999999999998e-01   1.7160000000000000e-01  -1.6230000000000000e-01  -1.0470000000000000e-01  -9.2100000000000001e-02   7.1020000000000005e-01   4.6689999999999998e-01   2.7858999999999998e+00  -4.8200000000000000e-02   1.7319999999999999e-01   1.4160000000000000e-01
   5.2900000000000003e-01   4.1770000000000002e-01  -8.5780000000000001e-01  -2.1959999999999999e-01   9.4999999999999998e-03   1.3200000000000000e-02   6.8799999999999994e-01   4.6689999999999998e-01   2.1764999999999999e+00   7.7100000000000002e-02   2.5979999999999998e-01   1.6370000000000001e-01
   7.2740000000000005e-01   2.4179999999999999e-01  -5.1470000000000005e-01  -2.1959999999999999e-01  -7.6100000000000001e-02  -2.6300000000000000e-02   5.9930000000000005e-01   5.1139999999999997e-01   4.0918000000000001e+00  -9.6299999999999997e-02   1.5400000000000000e-01   1.5040000000000001e-01
   5.2900000000000003e-01   4.3969999999999998e-01  -1.4582999999999999e+00  -1.8140000000000001e-01  -5.7099999999999998e-02  -3.5099999999999999e-02   8.4340000000000004e-01   6.8930000000000002e-01   2.3506000000000000e+00  -6.7400000000000002e-02   1.7319999999999999e-01   1.6370000000000001e-01
   4.4080000000000003e-01   3.9570000000000000e-01  -6.8630000000000002e-01  -2.1959999999999999e-01  -1.0470000000000000e-01  -1.7500000000000002e-02   7.3240000000000005e-01   1.7790000000000000e-01   3.3083000000000000e+00   2.8899999999999999e-02   2.5019999999999998e-01   1.9910000000000000e-01
   4.8490000000000000e-01   4.1770000000000002e-01  -8.5780000000000001e-01  -1.6230000000000000e-01  -1.5229999999999999e-01  -4.8200000000000000e-02   6.8799999999999994e-01   4.8920000000000002e-01   3.3083000000000000e+00   0.0000000000000000e+00   1.8279999999999999e-01   1.0170000000000000e-01
   4.6289999999999998e-01   1.5390000000000001e-01  -3.4310000000000002e-01  -1.1459999999999999e-01  -7.6100000000000001e-02  -1.7500000000000002e-02   6.6579999999999995e-01   3.3350000000000002e-01   3.3953000000000002e+00  -1.9300000000000001e-02   1.7319999999999999e-01   1.4160000000000000e-01
   4.8490000000000000e-01   1.7590000000000000e-01  -3.4310000000000002e-01  -2.4820000000000000e-01  -1.9000000000000000e-02  -5.7000000000000002e-02   4.8830000000000001e-01   6.0040000000000004e-01   2.3506000000000000e+00   9.5999999999999992e-03   2.0210000000000000e-01   1.9910000000000000e-01
   3.7469999999999998e-01   1.3189999999999999e-01  -6.0050000000000003e-01  -1.0500000000000000e-01  -9.5200000000000007e-02  -7.8899999999999998e-02   8.4340000000000004e-01   4.4469999999999998e-01   2.0024000000000002e+00  -3.8500000000000000e-02   2.3089999999999999e-01   1.8140000000000001e-01
   3.3060000000000000e-01   4.1770000000000002e-01  -9.4359999999999999e-01  -1.3370000000000001e-01  -1.9000000000000000e-02  -2.1899999999999999e-02   7.1020000000000005e-01   4.4469999999999998e-01   3.3083000000000000e+00  -4.8200000000000000e-02   1.6360000000000000e-01   1.3710000000000000e-01
   5.2900000000000003e-01   3.7369999999999998e-01  -1.7160000000000000e-01  -1.8140000000000001e-01  -2.8500000000000001e-02  -7.0199999999999999e-02   6.8799999999999994e-01   6.0040000000000004e-01   3.1341999999999999e+00  -3.8500000000000000e-02   2.5019999999999998e-01   1.3710000000000000e-01
   4.6289999999999998e-01   1.5390000000000001e-01  -1.2867999999999999e+00  -1.9089999999999999e-01  -7.6100000000000001e-02  -1.7500000000000002e-02   7.5460000000000005e-01   5.3369999999999995e-01   2.6989000000000001e+00  -9.5999999999999992e-03   1.3469999999999999e-01   1.6810000000000000e-01
   3.9679999999999999e-01   3.7369999999999998e-01  -6.8630000000000002e-01  -2.5779999999999997e-01  -9.5200000000000007e-02  -4.8200000000000000e-02   7.1020000000000005e-01   3.7800000000000000e-01   2.2635999999999998e+00  -5.7799999999999997e-02   2.2130000000000000e-01   1.5920000000000001e-01
   4.4080000000000003e-01   2.1980000000000000e-01  -6.0050000000000003e-01  -2.0050000000000001e-01  -1.9000000000000000e-02  -5.2600000000000001e-02   7.1020000000000005e-01   3.3350000000000002e-01   2.8730000000000002e+00  -9.5999999999999992e-03   2.2130000000000000e-01   1.6810000000000000e-01
   3.3060000000000000e-01   2.4179999999999999e-01   3.4310000000000002e-01  -2.0050000000000001e-01  -1.1420000000000000e-01  -3.0700000000000002e-02   5.3269999999999995e-01   6.2260000000000004e-01   2.8730000000000002e+00   4.8200000000000000e-02   2.2130000000000000e-01   1.2390000000000000e-01
   5.5110000000000003e-01   4.3969999999999998e-01   8.5800000000000001e-02  -1.1459999999999999e-01   2.8500000000000001e-02  -4.3900000000000002e-02   8.6560000000000004e-01   5.3369999999999995e-01   2.8730000000000002e+00  -1.2520000000000001e-01   9.6199999999999994e-02   1.4599999999999999e-01
   4.1880000000000001e-01   1.0990000000000000e-01  -5.1470000000000005e-01  -2.1959999999999999e-01  -1.0470000000000000e-01  -6.1400000000000003e-02   6.6579999999999995e-01   5.1139999999999997e-01   2.5247000000000002e+00  -9.5999999999999992e-03   1.3469999999999999e-01   1.2830000000000000e-01
   3.5270000000000001e-01   4.1770000000000002e-01  -4.2890000000000000e-01  -9.5500000000000002e-02  -1.4269999999999999e-01  -8.8000000000000005e-03   6.8799999999999994e-01   5.5589999999999995e-01   3.6564999999999999e+00  -6.7400000000000002e-02   2.4060000000000001e-01   1.7690000000000000e-01
   7.0530000000000004e-01   5.0560000000000005e-01  -4.2890000000000000e-01  -1.6230000000000000e-01   1.9000000000000000e-02  -5.7000000000000002e-02   7.9900000000000004e-01   4.8920000000000002e-01   2.1764999999999999e+00   0.0000000000000000e+00   2.4060000000000001e-01   1.4160000000000000e-01
   5.0700000000000001e-01   5.2759999999999996e-01  -6.8630000000000002e-01  -2.0050000000000001e-01  -1.5229999999999999e-01  -2.6300000000000000e-02   8.2120000000000004e-01   5.1139999999999997e-01   3.2212000000000001e+00   1.9300000000000001e-02   1.7319999999999999e-01   1.4160000000000000e-01
   1.3230000000000000e-01   3.2979999999999998e-01   2.5740000000000002e-01  -1.5279999999999999e-01   9.4999999999999998e-03  -1.0960000000000000e-01   6.2150000000000005e-01   5.3369999999999995e-01   2.8730000000000002e+00  -9.5999999999999992e-03   1.3469999999999999e-01   1.4599999999999999e-01
   9.0369999999999995e-01   4.8359999999999997e-01   6.8630000000000002e-01  -1.4319999999999999e-01  -7.6100000000000001e-02  -1.3200000000000000e-02   5.5489999999999995e-01   4.4469999999999998e-01   2.0024000000000002e+00   2.8899999999999999e-02   9.6199999999999994e-02   1.9020000000000001e-01
   3.0859999999999999e-01   3.5170000000000001e-01  -7.7210000000000001e-01  -2.0050000000000001e-01  -1.3320000000000001e-01  -1.1840000000000001e-01   7.1020000000000005e-01   4.4469999999999998e-01   2.9600000000000000e+00  -6.7400000000000002e-02   2.2130000000000000e-01   1.6810000000000000e-01
   9.4779999999999998e-01   3.7369999999999998e-01  -5.1470000000000005e-01  -5.7299999999999997e-02  -1.3320000000000001e-01  -7.4499999999999997e-02   5.5489999999999995e-01   4.8920000000000002e-01   3.2212000000000001e+00  -2.8899999999999999e-02   2.4060000000000001e-01   1.7690000000000000e-01
   1.1020000000000001e-01   1.9789999999999999e-01  -5.1470000000000005e-01  -3.1509999999999999e-01   1.9000000000000000e-02   1.7500000000000002e-02   5.9930000000000005e-01   5.1139999999999997e-01   3.1341999999999999e+00   7.7100000000000002e-02   2.4060000000000001e-01   1.3270000000000001e-01
   8.5960000000000003e-01   2.8580000000000000e-01   5.1470000000000005e-01  -1.0500000000000000e-01  -3.8100000000000002e-02  -2.6300000000000000e-02   7.7680000000000005e-01   4.0020000000000000e-01   1.9153000000000000e+00   8.6699999999999999e-02   2.2130000000000000e-01   1.5479999999999999e-01
   1.9839999999999999e-01   1.0990000000000000e-01  -6.8630000000000002e-01  -1.9089999999999999e-01   2.8500000000000001e-02  -6.1400000000000003e-02   5.9930000000000005e-01   5.5589999999999995e-01   3.1341999999999999e+00  -2.8899999999999999e-02   2.3089999999999999e-01   1.5479999999999999e-01
   7.0530000000000004e-01   4.6170000000000000e-01  -4.2890000000000000e-01  -2.9599999999999999e-01  -7.6100000000000001e-02  -1.0090000000000000e-01   6.8799999999999994e-01   4.2249999999999999e-01   2.5247000000000002e+00  -1.0600000000000000e-01   1.5400000000000000e-01   1.6370000000000001e-01
   5.5110000000000003e-01   3.0780000000000002e-01  -1.2867999999999999e+00  -1.3370000000000001e-01  -6.6600000000000006e-02  -7.8899999999999998e-02   5.1049999999999995e-01   2.6679999999999998e-01   3.7435999999999998e+00  -3.8500000000000000e-02   1.9239999999999999e-01   1.7249999999999999e-01
   4.1880000000000001e-01   1.3189999999999999e-01   5.1470000000000005e-01  -2.0999999999999999e-01  -6.6600000000000006e-02  -8.7700000000000000e-02   7.5460000000000005e-01   5.3369999999999995e-01   3.5695000000000001e+00  -1.9300000000000001e-02   2.1170000000000000e-01   1.7249999999999999e-01
   6.1719999999999997e-01   3.9570000000000000e-01  -4.2890000000000000e-01  -2.0999999999999999e-01  -4.7600000000000003e-02  -1.3200000000000000e-02   5.5489999999999995e-01   6.8930000000000002e-01   2.6989000000000001e+00  -2.8899999999999999e-02   2.5979999999999998e-01   1.3270000000000001e-01
   2.2040000000000001e-01   3.2979999999999998e-01  -1.1152000000000000e+00  -2.3870000000000000e-01  -1.7130000000000001e-01  -3.5099999999999999e-02   7.5460000000000005e-01   3.7800000000000000e-01   2.4377000000000000e+00  -1.9300000000000001e-02   1.9239999999999999e-01   1.5040000000000001e-01
   7.0530000000000004e-01   8.7900000000000006e-02   0.0000000000000000e+00  -2.6729999999999998e-01  -1.0470000000000000e-01  -2.6300000000000000e-02   7.5460000000000005e-01   4.6689999999999998e-01   2.8730000000000002e+00  -1.0600000000000000e-01   1.2509999999999999e-01   2.1679999999999999e-01
   1.9839999999999999e-01   3.2979999999999998e-01  -4.2890000000000000e-01  -2.1959999999999999e-01  -7.6100000000000001e-02  -1.0090000000000000e-01   5.1049999999999995e-01   5.5589999999999995e-01   2.2635999999999998e+00  -1.9300000000000001e-02   2.6939999999999997e-01   1.5920000000000001e-01
   4.6289999999999998e-01   1.5390000000000001e-01  -6.8630000000000002e-01  -1.1459999999999999e-01  -1.2370000000000000e-01  -2.6300000000000000e-02   7.9900000000000004e-01   4.2249999999999999e-01   3.1341999999999999e+00  -4.8200000000000000e-02   3.6559999999999998e-01   1.7690000000000000e-01
   1.3230000000000000e-01   3.7369999999999998e-01  -2.5740000000000002e-01  -2.8639999999999999e-01  -8.5599999999999996e-02  -5.2600000000000001e-02   5.1049999999999995e-01   6.2260000000000004e-01   2.9600000000000000e+00  -7.7100000000000002e-02   1.9239999999999999e-01   1.4160000000000000e-01
   7.0530000000000004e-01   2.8580000000000000e-01   3.4310000000000002e-01  -2.0999999999999999e-01  -1.4269999999999999e-01  -1.7500000000000002e-02   6.6579999999999995e-01   3.7800000000000000e-01   2.2635999999999998e+00  -3.8500000000000000e-02   9.6199999999999994e-02   1.6370000000000001e-01
   2.4249999999999999e-01   3.7369999999999998e-01  -1.1152000000000000e+00  -1.5279999999999999e-01  -1.1420000000000000e-01  -4.3900000000000002e-02   8.6560000000000004e-01   4.2249999999999999e-01   3.4824000000000002e+00  -4.8200000000000000e-02   2.4060000000000001e-01   1.6810000000000000e-01
   5.9509999999999996e-01   1.7590000000000000e-01  -4.2890000000000000e-01  -2.7689999999999998e-01  -1.3320000000000001e-01  -4.8200000000000000e-02   6.4370000000000005e-01   4.6689999999999998e-01   2.7858999999999998e+00  -2.8899999999999999e-02   2.2130000000000000e-01   2.0790000000000000e-01
   2.6450000000000001e-01   3.5170000000000001e-01  -4.2890000000000000e-01  -1.9089999999999999e-01  -5.7099999999999998e-02  -4.8200000000000000e-02   8.2120000000000004e-01   5.7809999999999995e-01   2.6118000000000001e+00   2.8899999999999999e-02   1.8279999999999999e-01   1.2830000000000000e-01
   6.3919999999999999e-01   2.8580000000000000e-01  -5.1470000000000005e-01  -1.6230000000000000e-01  -1.1420000000000000e-01  -5.2600000000000001e-02   5.5489999999999995e-01   4.2249999999999999e-01   2.9600000000000000e+00  -4.8200000000000000e-02   2.5979999999999998e-01   1.1940000000000001e-01
   4.4080000000000003e-01   4.3969999999999998e-01  -3.4310000000000002e-01  -1.9089999999999999e-01  -5.7099999999999998e-02  -8.7700000000000000e-02   7.5460000000000005e-01   4.6689999999999998e-01   2.4377000000000000e+00  -1.9300000000000001e-02   1.9239999999999999e-01   1.4599999999999999e-01
   5.9509999999999996e-01   2.8580000000000000e-01   3.4310000000000002e-01  -2.7689999999999998e-01  -1.6180000000000000e-01  -8.8000000000000005e-03   8.6560000000000004e-01   5.5589999999999995e-01   2.6989000000000001e+00  -7.7100000000000002e-02   1.8279999999999999e-01   1.3710000000000000e-01
   4.8490000000000000e-01   3.9570000000000000e-01   1.7160000000000000e-01  -1.9089999999999999e-01   1.9000000000000000e-02  -8.7700000000000000e-02   8.4340000000000004e-01   5.3369999999999995e-01   3.2212000000000001e+00  -4.8200000000000000e-02   2.5019999999999998e-01   1.3270000000000001e-01
   5.5110000000000003e-01   2.1980000000000000e-01  -2.5740000000000002e-01  -2.2910000000000000e-01  -9.4999999999999998e-03  -8.7700000000000000e-02   6.8799999999999994e-01   4.4469999999999998e-01   3.3953000000000002e+00  -9.6299999999999997e-02   2.9830000000000001e-01   1.1060000000000000e-01
   3.9679999999999999e-01   3.0780000000000002e-01  -9.4359999999999999e-01  -2.0050000000000001e-01  -1.0470000000000000e-01  -3.5099999999999999e-02   6.6579999999999995e-01   4.0020000000000000e-01   2.4377000000000000e+00  -4.8200000000000000e-02   2.0210000000000000e-01   1.2830000000000000e-01
   5.7310000000000005e-01   4.1770000000000002e-01  -6.0050000000000003e-01  -2.7689999999999998e-01  -1.4269999999999999e-01  -3.9500000000000000e-02   7.5460000000000005e-01   3.3350000000000002e-01   3.7435999999999998e+00  -9.6299999999999997e-02   2.5019999999999998e-01   1.1940000000000001e-01
   4.1880000000000001e-01   4.6170000000000000e-01  -1.1152000000000000e+00  -2.0999999999999999e-01  -3.8100000000000002e-02   3.0700000000000002e-02   7.5460000000000005e-01   3.3350000000000002e-01   2.7858999999999998e+00  -2.8899999999999999e-02   1.3469999999999999e-01   1.5479999999999999e-01
   4.1880000000000001e-01   3.0780000000000002e-01  -5.1470000000000005e-01  -2.2910000000000000e-01  -6.6600000000000006e-02  -7.4499999999999997e-02   5.9930000000000005e-01   4.4469999999999998e-01   2.8730000000000002e+00  -1.9300000000000001e-02   2.0210000000000000e-01   1.1940000000000001e-01
   4.4080000000000003e-01   3.2979999999999998e-01  -5.1470000000000005e-01  -1.2410000000000000e-01  -2.8500000000000001e-02  -5.7000000000000002e-02   7.7680000000000005e-01   4.6689999999999998e-01   2.3506000000000000e+00  -8.6699999999999999e-02   9.6199999999999994e-02   1.5920000000000001e-01
   5.5110000000000003e-01   3.7369999999999998e-01  -3.4310000000000002e-01  -1.0500000000000000e-01  -4.7600000000000003e-02  -7.0199999999999999e-02   4.8830000000000001e-01   3.1130000000000002e-01   3.1341999999999999e+00   1.1559999999999999e-01   1.8279999999999999e-01   1.5920000000000001e-01
   3.3060000000000000e-01   1.5390000000000001e-01  -4.2890000000000000e-01  -2.0999999999999999e-01  -8.5599999999999996e-02  -9.6500000000000002e-02   7.1020000000000005e-01   4.8920000000000002e-01   2.6118000000000001e+00  -7.7100000000000002e-02   1.0580000000000001e-01   1.4160000000000000e-01
   5.5110000000000003e-01   3.2979999999999998e-01  -3.4310000000000002e-01  -3.9140000000000003e-01  -6.6600000000000006e-02  -3.9500000000000000e-02   6.2150000000000005e-01   2.6679999999999998e-01   2.6118000000000001e+00  -1.1559999999999999e-01   1.8279999999999999e-01   1.7249999999999999e-01
   4.4080000000000003e-01   3.5170000000000001e-01  -1.2010000000000001e+00  -1.4319999999999999e-01   1.9000000000000000e-02  -1.0520000000000000e-01   7.3240000000000005e-01   5.1139999999999997e-01   2.6118000000000001e+00   2.8899999999999999e-02   1.7319999999999999e-01   1.6810000000000000e-01
   6.3919999999999999e-01   2.6379999999999998e-01  -5.1470000000000005e-01  -2.7689999999999998e-01  -1.9000000000000000e-02  -6.5799999999999997e-02   4.6610000000000001e-01   5.7809999999999995e-01   2.6118000000000001e+00  -9.5999999999999992e-03   1.8279999999999999e-01   1.5040000000000001e-01
   4.4080000000000003e-01   4.6170000000000000e-01   0.0000000000000000e+00  -8.5900000000000004e-02  -6.6600000000000006e-02  -5.2600000000000001e-02   7.9900000000000004e-01   3.7800000000000000e-01   3.0470999999999999e+00   1.9300000000000001e-02   1.8279999999999999e-01   1.4599999999999999e-01
   3.5270000000000001e-01   2.8580000000000000e-01  -8.5800000000000001e-02  -1.8140000000000001e-01  -5.7099999999999998e-02  -6.5799999999999997e-02   7.5460000000000005e-01   3.3350000000000002e-01   3.0470999999999999e+00  -1.0600000000000000e-01   2.8870000000000001e-01   1.2390000000000000e-01
   6.6130000000000000e-01   1.5390000000000001e-01  -6.0050000000000003e-01  -3.4370000000000001e-01  -7.6100000000000001e-02  -5.2600000000000001e-02   7.1020000000000005e-01   6.2260000000000004e-01   2.6989000000000001e+00  -2.8899999999999999e-02   1.6360000000000000e-01   2.0349999999999999e-01
   3.3060000000000000e-01   1.7590000000000000e-01  -2.5740000000000002e-01  -1.8140000000000001e-01  -3.8100000000000002e-02  -7.8899999999999998e-02   7.9900000000000004e-01   3.1130000000000002e-01   2.1764999999999999e+00   6.7400000000000002e-02   1.8279999999999999e-01   1.6370000000000001e-01
   5.7310000000000005e-01   2.4179999999999999e-01  -1.1152000000000000e+00  -8.5900000000000004e-02   9.4999999999999998e-03  -6.1400000000000003e-02   8.2120000000000004e-01   5.5589999999999995e-01   2.2635999999999998e+00  -5.7799999999999997e-02   2.1170000000000000e-01   1.3710000000000000e-01
   3.3060000000000000e-01   6.3749999999999996e-01  -4.2890000000000000e-01  -1.2410000000000000e-01   1.9000000000000000e-02  -2.1899999999999999e-02   6.8799999999999994e-01   4.2249999999999999e-01   2.9600000000000000e+00   9.6299999999999997e-02   2.5019999999999998e-01   1.5920000000000001e-01
   5.0700000000000001e-01   2.4179999999999999e-01   2.5740000000000002e-01  -2.3870000000000000e-01  -1.9000000000000000e-02  -7.4499999999999997e-02   6.8799999999999994e-01   4.2249999999999999e-01   2.1764999999999999e+00  -1.9300000000000001e-02   2.0210000000000000e-01   1.8579999999999999e-01
   3.5270000000000001e-01   2.6379999999999998e-01  -5.1470000000000005e-01  -2.9599999999999999e-01  -6.6600000000000006e-02  -3.9500000000000000e-02   8.2120000000000004e-01   4.6689999999999998e-01   2.7858999999999998e+00   8.6699999999999999e-02   2.1170000000000000e-01   1.9910000000000000e-01
   6.8330000000000002e-01   2.4179999999999999e-01   4.2890000000000000e-01  -1.9089999999999999e-01  -9.5200000000000007e-02  -2.1899999999999999e-02   6.8799999999999994e-01   5.1139999999999997e-01   2.9600000000000000e+00  -3.8500000000000000e-02   2.5019999999999998e-01   1.9020000000000001e-01
   4.4080000000000003e-01   3.7369999999999998e-01   8.5800000000000001e-02  -1.9089999999999999e-01  -1.1420000000000000e-01  -7.4499999999999997e-02   6.2150000000000005e-01   4.4469999999999998e-01   3.6564999999999999e+00  -7.7100000000000002e-02   2.4060000000000001e-01   1.3710000000000000e-01
   5.2900000000000003e-01   3.7369999999999998e-01  -4.2890000000000000e-01  -2.0999999999999999e-01  -5.7099999999999998e-02  -6.1400000000000003e-02   6.8799999999999994e-01   4.4469999999999998e-01   2.6118000000000001e+00  -1.2520000000000001e-01   2.6939999999999997e-01   1.7690000000000000e-01
   3.0859999999999999e-01   2.8580000000000000e-01   0.0000000000000000e+00  -1.5279999999999999e-01  -1.1420000000000000e-01  -1.3200000000000000e-02   6.6579999999999995e-01   4.0020000000000000e-01   3.3953000000000002e+00  -3.8500000000000000e-02   2.0210000000000000e-01   1.4160000000000000e-01
   3.0859999999999999e-01   1.5390000000000001e-01   1.7160000000000000e-01  -2.4820000000000000e-01  -4.7600000000000003e-02  -2.1899999999999999e-02   5.7709999999999995e-01   5.5589999999999995e-01   3.3083000000000000e+00  -1.0600000000000000e-01   1.3469999999999999e-01   1.6370000000000001e-01
   4.6289999999999998e-01   3.0780000000000002e-01  -6.8630000000000002e-01  -1.8140000000000001e-01  -1.0470000000000000e-01  -8.3299999999999999e-02   6.4370000000000005e-01   4.6689999999999998e-01   3.7435999999999998e+00   0.0000000000000000e+00   2.7900000000000003e-01   1.5920000000000001e-01
   4.6289999999999998e-01   1.0990000000000000e-01  -8.5800000000000001e-02  -1.8140000000000001e-01  -1.4269999999999999e-01  -2.6300000000000000e-02   6.4370000000000005e-01   4.4469999999999998e-01   2.9600000000000000e+00  -1.9300000000000001e-02   1.9239999999999999e-01   1.8140000000000001e-01
   5.2900000000000003e-01   1.7590000000000000e-01   8.5800000000000001e-02  -2.6729999999999998e-01  -9.4999999999999998e-03  -3.9500000000000000e-02   6.8799999999999994e-01   4.6689999999999998e-01   3.0470999999999999e+00   3.8500000000000000e-02   2.5019999999999998e-01   1.1940000000000001e-01
   4.4080000000000003e-01   3.9570000000000000e-01  -3.4310000000000002e-01  -2.3870000000000000e-01  -1.0470000000000000e-01  -3.9500000000000000e-02   5.1049999999999995e-01   4.2249999999999999e-01   2.6989000000000001e+00   0.0000000000000000e+00   2.1170000000000000e-01   1.7249999999999999e-01
   5.5110000000000003e-01   2.6379999999999998e-01  -1.7160000000000000e-01  -2.0999999999999999e-01  -1.7130000000000001e-01  -4.3900000000000002e-02   4.8830000000000001e-01   5.7809999999999995e-01   3.1341999999999999e+00   3.8500000000000000e-02   2.5979999999999998e-01   1.5040000000000001e-01
   5.0700000000000001e-01   2.8580000000000000e-01  -4.2890000000000000e-01  -1.5279999999999999e-01  -8.5599999999999996e-02  -4.3900000000000002e-02   6.8799999999999994e-01   4.4469999999999998e-01   2.8730000000000002e+00   1.9300000000000001e-02   1.4430000000000001e-01   1.6810000000000000e-01
   1.1020000000000001e-01   4.3969999999999998e-01  -6.0050000000000003e-01  -3.0549999999999999e-01  -9.4999999999999998e-03  -3.9500000000000000e-02   5.1049999999999995e-01   4.8920000000000002e-01   2.5247000000000002e+00  -1.9300000000000001e-02   2.3089999999999999e-01   1.2830000000000000e-01
   2.4249999999999999e-01   6.5949999999999998e-01   8.5800000000000001e-02  -1.4319999999999999e-01  -1.5229999999999999e-01  -8.7700000000000000e-02   5.5489999999999995e-01   3.1130000000000002e-01   2.7858999999999998e+00  -3.8500000000000000e-02   2.1170000000000000e-01   1.9910000000000000e-01
   5.2900000000000003e-01   3.5170000000000001e-01  -4.2890000000000000e-01  -1.0500000000000000e-01  -9.4999999999999998e-03  -4.4000000000000003e-03   5.3269999999999995e-01   4.2249999999999999e-01   2.3506000000000000e+00   1.9300000000000001e-02   2.4060000000000001e-01   1.4599999999999999e-01
   3.9679999999999999e-01   4.1770000000000002e-01   0.0000000000000000e+00  -2.7689999999999998e-01  -1.1420000000000000e-01  -1.2280000000000001e-01   5.5489999999999995e-01   4.0020000000000000e-01   3.5695000000000001e+00  -1.6380000000000000e-01   2.0210000000000000e-01   1.9020000000000001e-01
   3.3060000000000000e-01   5.7160000000000000e-01  -4.2890000000000000e-01  -1.5279999999999999e-01  -6.6600000000000006e-02  -8.7700000000000000e-02   6.4370000000000005e-01   6.2260000000000004e-01   2.3506000000000000e+00  -9.5999999999999992e-03   2.8870000000000001e-01   1.7690000000000000e-01
   6.8330000000000002e-01   3.7369999999999998e-01  -3.4310000000000002e-01  -1.6230000000000000e-01  -9.4999999999999998e-03  -4.4000000000000003e-03   7.1020000000000005e-01   6.0040000000000004e-01   3.2212000000000001e+00  -9.6299999999999997e-02   1.5400000000000000e-01   1.1060000000000000e-01
   3.0859999999999999e-01   3.9570000000000000e-01  -1.7160000000000000e-01  -1.8140000000000001e-01  -1.4269999999999999e-01  -4.8200000000000000e-02   5.3269999999999995e-01   4.2249999999999999e-01   3.3083000000000000e+00  -4.8200000000000000e-02   2.4060000000000001e-01   1.3710000000000000e-01
   2.6450000000000001e-01   5.7160000000000000e-01   8.5800000000000001e-02  -2.0050000000000001e-01  -1.7130000000000001e-01  -4.8200000000000000e-02   6.6579999999999995e-01   5.3369999999999995e-01   1.9153000000000000e+00  -6.7400000000000002e-02   1.4430000000000001e-01   1.4599999999999999e-01
   3.3060000000000000e-01   4.8359999999999997e-01  -1.7160000000000000e-01  -3.2460000000000000e-01  -1.1420000000000000e-01  -1.0090000000000000e-01   7.1020000000000005e-01   2.8910000000000002e-01   3.0470999999999999e+00   1.9300000000000001e-02   1.0580000000000001e-01   2.0790000000000000e-01
   2.6450000000000001e-01   1.5390000000000001e-01  -1.7160000000000000e-01  -1.9089999999999999e-01  -6.6600000000000006e-02  -6.1400000000000003e-02   7.1020000000000005e-01   4.4469999999999998e-01   2.2635999999999998e+00  -2.8899999999999999e-02   1.7319999999999999e-01   1.4599999999999999e-01
   7.0530000000000004e-01   5.2759999999999996e-01  -3.4310000000000002e-01  -1.7190000000000000e-01  -3.8100000000000002e-02  -7.4499999999999997e-02   6.6579999999999995e-01   6.6699999999999995e-02   3.2212000000000001e+00   1.9300000000000001e-02   1.9239999999999999e-01   1.2830000000000000e-01
   3.9679999999999999e-01   3.2979999999999998e-01  -4.2890000000000000e-01  -7.6399999999999996e-02   0.0000000000000000e+00  -3.9500000000000000e-02   5.5489999999999995e-01   3.5580000000000001e-01   2.4377000000000000e+00  -1.9300000000000001e-02   2.5019999999999998e-01   1.5040000000000001e-01
   3.0859999999999999e-01   2.6379999999999998e-01  -2.5740000000000002e-01  -7.6399999999999996e-02  -1.2370000000000000e-01  -6.5799999999999997e-02   7.7680000000000005e-01   6.2260000000000004e-01   2.2635999999999998e+00  -6.7400000000000002e-02   1.5400000000000000e-01   1.8579999999999999e-01
   4.4080000000000003e-01   3.0780000000000002e-01   0.0000000000000000e+00  -2.0999999999999999e-01  -7.6100000000000001e-02  -1.7500000000000002e-02   5.9930000000000005e-01   1.7790000000000000e-01   2.6989000000000001e+00  -2.8899999999999999e-02   1.5400000000000000e-01   2.2120000000000001e-01
   6.1719999999999997e-01   3.2979999999999998e-01  -9.4359999999999999e-01  -1.4319999999999999e-01  -1.0470000000000000e-01  -5.2600000000000001e-02   7.1020000000000005e-01   5.5589999999999995e-01   2.4377000000000000e+00   1.9300000000000001e-02   1.9239999999999999e-01   1.3710000000000000e-01
   3.3060000000000000e-01   3.2979999999999998e-01   8.5800000000000001e-02  -2.0999999999999999e-01  -1.1420000000000000e-01  -8.3299999999999999e-02   5.3269999999999995e-01   5.3369999999999995e-01   2.9600000000000000e+00  -9.5999999999999992e-03   1.7319999999999999e-01   1.3270000000000001e-01
   4.1880000000000001e-01   2.6379999999999998e-01  -1.0294000000000001e+00  -1.0500000000000000e-01  -7.6100000000000001e-02  -2.6300000000000000e-02   6.6579999999999995e-01   4.6689999999999998e-01   2.7858999999999998e+00  -4.8200000000000000e-02   2.6939999999999997e-01   1.8140000000000001e-01
   5.7310000000000005e-01   2.1980000000000000e-01  -6.0050000000000003e-01  -1.0500000000000000e-01  -1.2370000000000000e-01  -6.1400000000000003e-02   6.4370000000000005e-01   4.6689999999999998e-01   2.8730000000000002e+00  -1.2520000000000001e-01   1.6360000000000000e-01   1.1940000000000001e-01
   7.2740000000000005e-01   2.8580000000000000e-01  -8.5780000000000001e-01  -1.5279999999999999e-01  -9.5200000000000007e-02  -1.7500000000000002e-02   6.8799999999999994e-01   2.2239999999999999e-01   3.3953000000000002e+00  -1.9300000000000001e-02   2.0210000000000000e-01   1.5040000000000001e-01
   4.4080000000000003e-01   3.5170000000000001e-01  -5.1470000000000005e-01  -1.8140000000000001e-01  -5.7099999999999998e-02  -5.7000000000000002e-02   6.4370000000000005e-01   6.8930000000000002e-01   3.1341999999999999e+00  -2.8899999999999999e-02   2.5019999999999998e-01   1.5479999999999999e-01
   3.9679999999999999e-01   4.1770000000000002e-01  -8.5800000000000001e-02  -2.1959999999999999e-01  -2.8500000000000001e-02  -5.2600000000000001e-02   7.5460000000000005e-01   6.0040000000000004e-01   3.0470999999999999e+00   0.0000000000000000e+00   2.6939999999999997e-01   1.8140000000000001e-01
   3.9679999999999999e-01   3.5170000000000001e-01  -6.8630000000000002e-01  -1.2410000000000000e-01  -4.7600000000000003e-02  -7.0199999999999999e-02   7.3240000000000005e-01   4.4469999999999998e-01   2.6989000000000001e+00   4.8200000000000000e-02   3.4639999999999999e-01   1.5040000000000001e-01
   3.7469999999999998e-01   5.0560000000000005e-01  -2.5740000000000002e-01  -1.9089999999999999e-01  -1.7130000000000001e-01  -4.8200000000000000e-02   6.2150000000000005e-01   5.1139999999999997e-01   2.9600000000000000e+00   0.0000000000000000e+00   2.1170000000000000e-01   1.1060000000000000e-01
   4.4080000000000003e-01   1.9789999999999999e-01  -4.2890000000000000e-01  -2.9599999999999999e-01  -1.3320000000000001e-01  -3.0700000000000002e-02   6.6579999999999995e-01   4.0020000000000000e-01   3.7435999999999998e+00  -3.8500000000000000e-02   2.0210000000000000e-01   1.5040000000000001e-01
   4.4080000000000003e-01   2.1980000000000000e-01  -5.1470000000000005e-01  -2.0999999999999999e-01  -3.8100000000000002e-02  -3.9500000000000000e-02   4.6610000000000001e-01   4.6689999999999998e-01   2.0024000000000002e+00   1.9300000000000001e-02   1.7319999999999999e-01   1.3270000000000001e-01
   4.4080000000000003e-01   2.8580000000000000e-01  -3.4310000000000002e-01  -1.9089999999999999e-01  -4.7600000000000003e-02  -4.4000000000000003e-03   5.9930000000000005e-01   4.6689999999999998e-01   2.2635999999999998e+00  -2.8899999999999999e-02   2.2130000000000000e-01   1.7249999999999999e-01
   3.3060000000000000e-01   3.2979999999999998e-01   8.5800000000000001e-02  -1.9089999999999999e-01  -1.9000000000000000e-02  -9.2100000000000001e-02   6.4370000000000005e-01   6.2260000000000004e-01   3.1341999999999999e+00   4.8200000000000000e-02   2.3089999999999999e-01   1.6370000000000001e-01
   5.7310000000000005e-01   2.4179999999999999e-01   8.5800000000000001e-02  -1.9089999999999999e-01  -8.5599999999999996e-02  -5.2600000000000001e-02   5.9930000000000005e-01   4.8920000000000002e-01   2.6118000000000001e+00  -1.9300000000000001e-02   1.9239999999999999e-01   1.5479999999999999e-01
   4.4080000000000003e-01   3.7369999999999998e-01  -9.4359999999999999e-01  -2.0050000000000001e-01  -1.5229999999999999e-01  -7.0199999999999999e-02   5.9930000000000005e-01   3.5580000000000001e-01   2.8730000000000002e+00   2.8899999999999999e-02   2.1170000000000000e-01   1.4160000000000000e-01
   5.9509999999999996e-01   3.2979999999999998e-01   8.5800000000000001e-02  -3.2460000000000000e-01  -1.0470000000000000e-01  -8.8000000000000005e-03   5.9930000000000005e-01   6.4480000000000004e-01   3.1341999999999999e+00   2.8899999999999999e-02   2.2130000000000000e-01   1.7249999999999999e-01
   4.4080000000000003e-01   1.0990000000000000e-01  -6.8630000000000002e-01  -1.9089999999999999e-01  -1.9030000000000000e-01  -5.2600000000000001e-02   8.4340000000000004e-01   3.7800000000000000e-01   2.2635999999999998e+00   1.9300000000000001e-02   2.1170000000000000e-01   1.3270000000000001e-01
   4.4080000000000003e-01   3.0780000000000002e-01  -3.4310000000000002e-01  -2.0050000000000001e-01   9.4999999999999998e-03  -2.1899999999999999e-02   7.1020000000000005e-01   5.1139999999999997e-01   1.9153000000000000e+00  -5.7799999999999997e-02   1.2509999999999999e-01   1.5920000000000001e-01
   5.2900000000000003e-01   3.5170000000000001e-01  -5.1470000000000005e-01  -1.7190000000000000e-01  -7.6100000000000001e-02  -3.0700000000000002e-02   5.3269999999999995e-01   4.0020000000000000e-01   2.2635999999999998e+00  -7.7100000000000002e-02   2.3089999999999999e-01   1.6370000000000001e-01
   2.4249999999999999e-01   4.3969999999999998e-01  -2.5740000000000002e-01  -1.6230000000000000e-01  -1.6180000000000000e-01  -8.8000000000000005e-03   5.3269999999999995e-01   3.3350000000000002e-01   2.6989000000000001e+00  -2.8899999999999999e-02   2.6939999999999997e-01   1.3710000000000000e-01
   4.4080000000000003e-01   2.6379999999999998e-01  -1.7160000000000000e-01  -6.6799999999999998e-02  -1.1420000000000000e-01  -5.7000000000000002e-02   8.4340000000000004e-01   4.0020000000000000e-01   2.3506000000000000e+00   2.8899999999999999e-02   2.2130000000000000e-01   1.9910000000000000e-01
   3.0859999999999999e-01   3.2979999999999998e-01  -1.0294000000000001e+00  -1.8140000000000001e-01  -1.2370000000000000e-01  -4.4000000000000003e-03   7.7680000000000005e-01   4.4469999999999998e-01   2.6118000000000001e+00  -7.7100000000000002e-02   1.8279999999999999e-01   1.7690000000000000e-01
   5.5110000000000003e-01   4.6170000000000000e-01   1.7160000000000000e-01  -1.1459999999999999e-01  -1.0470000000000000e-01  -4.8200000000000000e-02   7.3240000000000005e-01   4.8920000000000002e-01   2.6989000000000001e+00   0.0000000000000000e+00   2.5979999999999998e-01   1.1940000000000001e-01
   5.5110000000000003e-01   3.0780000000000002e-01  -2.5740000000000002e-01  -2.2910000000000000e-01  -9.4999999999999998e-03  -8.7700000000000000e-02   5.9930000000000005e-01   4.2249999999999999e-01   3.6564999999999999e+00   7.7100000000000002e-02   1.6360000000000000e-01   1.2830000000000000e-01
   4.8490000000000000e-01   3.0780000000000002e-01  -2.5740000000000002e-01  -2.0999999999999999e-01  -2.8500000000000001e-02  -5.7000000000000002e-02   4.4390000000000002e-01   5.3369999999999995e-01   2.6989000000000001e+00   6.7400000000000002e-02   6.7400000000000002e-02   1.5920000000000001e-01
   2.8649999999999998e-01   3.0780000000000002e-01  -1.7160000000000000e-01  -2.0999999999999999e-01  -6.6600000000000006e-02  -2.6300000000000000e-02   7.7680000000000005e-01   4.0020000000000000e-01   2.6989000000000001e+00   2.8899999999999999e-02   2.3089999999999999e-01   1.3270000000000001e-01
   6.3919999999999999e-01   3.9570000000000000e-01  -1.7160000000000000e-01  -1.9089999999999999e-01  -7.6100000000000001e-02  -4.3900000000000002e-02   6.4370000000000005e-01   5.1139999999999997e-01   2.3506000000000000e+00  -2.8899999999999999e-02   1.6360000000000000e-01   1.7249999999999999e-01
   5.2900000000000003e-01   4.1770000000000002e-01  -6.8630000000000002e-01  -2.6729999999999998e-01  -1.1420000000000000e-01  -7.8899999999999998e-02   7.5460000000000005e-01   5.3369999999999995e-01   3.3083000000000000e+00  -9.5999999999999992e-03   2.6939999999999997e-01   1.6370000000000001e-01
   5.7310000000000005e-01   5.2759999999999996e-01   3.4310000000000002e-01  -2.4820000000000000e-01  -8.5599999999999996e-02  -6.1400000000000003e-02   7.9900000000000004e-01   4.8920000000000002e-01   2.6989000000000001e+00  -9.5999999999999992e-03   2.9830000000000001e-01   1.8140000000000001e-01
   4.1880000000000001e-01   3.0780000000000002e-01  -3.4310000000000002e-01  -2.8639999999999999e-01  -5.7099999999999998e-02  -3.0700000000000002e-02   7.3240000000000005e-01   5.7809999999999995e-01   3.0470999999999999e+00   3.8500000000000000e-02   1.9239999999999999e-01   1.7690000000000000e-01
   5.2900000000000003e-01   1.7590000000000000e-01  -4.2890000000000000e-01  -2.1959999999999999e-01  -6.6600000000000006e-02  -4.4000000000000003e-03   7.5460000000000005e-01   5.3369999999999995e-01   2.9600000000000000e+00   3.8500000000000000e-02   1.7319999999999999e-01   1.5479999999999999e-01
   4.8490000000000000e-01   2.8580000000000000e-01  -3.4310000000000002e-01  -2.4820000000000000e-01  -6.6600000000000006e-02  -4.3900000000000002e-02   7.3240000000000005e-01   4.8920000000000002e-01   2.9600000000000000e+00   0.0000000000000000e+00   1.6360000000000000e-01   1.8140000000000001e-01
   3.9679999999999999e-01   1.9789999999999999e-01  -6.0050000000000003e-01  -2.0050000000000001e-01  -7.6100000000000001e-02   0.0000000000000000e+00   7.3240000000000005e-01   5.3369999999999995e-01   3.2212000000000001e+00   9.5999999999999992e-03   2.1170000000000000e-01   1.4599999999999999e-01
   3.3060000000000000e-01   2.1980000000000000e-01  -5.1470000000000005e-01  -2.1959999999999999e-01  -1.0470000000000000e-01  -2.1899999999999999e-02   8.8780000000000003e-01   3.1130000000000002e-01   3.0470999999999999e+00  -3.8500000000000000e-02   1.8279999999999999e-01   1.5040000000000001e-01
   3.3060000000000000e-01   3.9570000000000000e-01  -1.7160000000000000e-01  -2.0999999999999999e-01  -3.8100000000000002e-02   2.1899999999999999e-02   6.8799999999999994e-01   5.7809999999999995e-01   2.6118000000000001e+00   5.7799999999999997e-02   1.9239999999999999e-01   1.6370000000000001e-01
   5.2900000000000003e-01   2.1980000000000000e-01  -8.5800000000000001e-02  -1.8140000000000001e-01  -2.8500000000000001e-02  -4.3900000000000002e-02   6.8799999999999994e-01   6.0040000000000004e-01   2.6989000000000001e+00  -6.7400000000000002e-02   1.1550000000000001e-01   1.5479999999999999e-01
   2.6450000000000001e-01   3.5170000000000001e-01   3.4310000000000002e-01  -2.3870000000000000e-01  -1.1420000000000000e-01  -1.3200000000000000e-02   8.4340000000000004e-01   4.0020000000000000e-01   2.9600000000000000e+00  -3.8500000000000000e-02   1.8279999999999999e-01   1.7249999999999999e-01
   4.4080000000000003e-01   3.9570000000000000e-01   0.0000000000000000e+00  -8.5900000000000004e-02  -8.5599999999999996e-02  -1.3200000000000000e-02   5.9930000000000005e-01   7.1150000000000002e-01   3.1341999999999999e+00   8.6699999999999999e-02   1.9239999999999999e-01   1.5040000000000001e-01
   4.6289999999999998e-01   4.1770000000000002e-01  -4.2890000000000000e-01  -2.1959999999999999e-01  -1.3320000000000001e-01  -4.3900000000000002e-02   7.3240000000000005e-01   4.4469999999999998e-01   2.7858999999999998e+00  -7.7100000000000002e-02   1.8279999999999999e-01   1.5479999999999999e-01
   5.9509999999999996e-01   8.7900000000000006e-02   0.0000000000000000e+00  -2.6729999999999998e-01  -9.5200000000000007e-02  -8.8000000000000005e-03   6.6579999999999995e-01   7.3380000000000001e-01   3.2212000000000001e+00   8.6699999999999999e-02   1.5400000000000000e-01   1.7690000000000000e-01
   5.7310000000000005e-01   4.3969999999999998e-01  -7.7210000000000001e-01  -2.0050000000000001e-01  -3.8100000000000002e-02  -3.0700000000000002e-02   6.8799999999999994e-01   6.8930000000000002e-01   2.6989000000000001e+00   6.7400000000000002e-02   2.1170000000000000e-01   1.5920000000000001e-01
   4.4080000000000003e-01   4.1770000000000002e-01  -2.5740000000000002e-01  -2.0050000000000001e-01  -7.6100000000000001e-02  -8.7700000000000000e-02   5.3269999999999995e-01   5.3369999999999995e-01   2.3506000000000000e+00   9.5999999999999992e-03   1.4430000000000001e-01   1.7249999999999999e-01
   5.5110000000000003e-01   2.8580000000000000e-01  -8.5800000000000001e-02  -9.5500000000000002e-02  -1.0470000000000000e-01  -7.8899999999999998e-02   7.3240000000000005e-01   4.4469999999999998e-01   3.3083000000000000e+00   9.5999999999999992e-03   1.2509999999999999e-01   1.7249999999999999e-01
   2.2040000000000001e-01   4.1770000000000002e-01  -1.7160000000000000e-01  -2.3870000000000000e-01  -6.6600000000000006e-02  -5.7000000000000002e-02   8.8780000000000003e-01   4.8920000000000002e-01   2.9600000000000000e+00   9.5999999999999992e-03   1.6360000000000000e-01   1.3270000000000001e-01
   3.7469999999999998e-01   3.9570000000000000e-01  -8.5800000000000001e-02  -1.9089999999999999e-01  -4.7600000000000003e-02  -4.3900000000000002e-02   6.2150000000000005e-01   4.6689999999999998e-01   2.8730000000000002e+00   7.7100000000000002e-02   1.2509999999999999e-01   1.8579999999999999e-01
   4.8490000000000000e-01   5.0560000000000005e-01   0.0000000000000000e+00  -1.4319999999999999e-01  -1.1420000000000000e-01  -1.0090000000000000e-01   7.1020000000000005e-01   4.4469999999999998e-01   3.3083000000000000e+00   0.0000000000000000e+00   2.4060000000000001e-01   1.5040000000000001e-01
   4.4080000000000003e-01   1.7590000000000000e-01   3.4310000000000002e-01  -2.7689999999999998e-01  -8.5599999999999996e-02  -3.0700000000000002e-02   7.3240000000000005e-01   7.5600000000000001e-01   2.6989000000000001e+00  -9.5999999999999992e-03   2.0210000000000000e-01   1.5920000000000001e-01
   4.6289999999999998e-01   5.4959999999999998e-01  -1.4582999999999999e+00  -1.8140000000000001e-01  -9.4999999999999998e-03  -8.3299999999999999e-02   7.9900000000000004e-01   5.7809999999999995e-01   1.8283000000000000e+00   9.5999999999999992e-03   2.7900000000000003e-01   1.5040000000000001e-01
   5.9509999999999996e-01   4.8359999999999997e-01  -5.1470000000000005e-01  -2.0999999999999999e-01  -7.6100000000000001e-02  -1.3200000000000000e-02   7.5460000000000005e-01   4.2249999999999999e-01   2.8730000000000002e+00   0.0000000000000000e+00   2.4060000000000001e-01   2.1229999999999999e-01
   2.6450000000000001e-01   2.4179999999999999e-01   8.5800000000000001e-02  -2.2910000000000000e-01  -1.0470000000000000e-01  -6.1400000000000003e-02   7.9900000000000004e-01   4.2249999999999999e-01   3.6564999999999999e+00   0.0000000000000000e+00   1.6360000000000000e-01   1.5040000000000001e-01
   3.7469999999999998e-01   4.8359999999999997e-01  -1.7160000000000000e-01  -2.0050000000000001e-01  -5.7099999999999998e-02  -5.2600000000000001e-02   7.1020000000000005e-01   4.0020000000000000e-01   2.2635999999999998e+00  -4.8200000000000000e-02   2.4060000000000001e-01   1.3710000000000000e-01
   3.5270000000000001e-01   2.8580000000000000e-01  -6.8630000000000002e-01  -2.4820000000000000e-01  -8.5599999999999996e-02  -2.6300000000000000e-02   5.3269999999999995e-01   4.0020000000000000e-01   2.6118000000000001e+00   7.7100000000000002e-02   1.8279999999999999e-01   1.3270000000000001e-01
   2.6450000000000001e-01   3.2979999999999998e-01   3.4310000000000002e-01  -1.0500000000000000e-01  -7.6100000000000001e-02  -5.7000000000000002e-02   6.4370000000000005e-01   5.1139999999999997e-01   2.7858999999999998e+00  -4.8200000000000000e-02   2.8870000000000001e-01   1.2830000000000000e-01
   3.5270000000000001e-01   1.5390000000000001e-01  -2.5740000000000002e-01  -2.3870000000000000e-01   3.8100000000000002e-02  -7.4499999999999997e-02   5.9930000000000005e-01   4.4469999999999998e-01   2.9600000000000000e+00  -1.9300000000000001e-02   2.4060000000000001e-01   1.6370000000000001e-01
   4.6289999999999998e-01   3.0780000000000002e-01  -5.1470000000000005e-01  -2.2910000000000000e-01  -1.6180000000000000e-01  -3.9500000000000000e-02   7.7680000000000005e-01   5.7809999999999995e-01   2.6118000000000001e+00  -3.8500000000000000e-02   1.7319999999999999e-01   1.6370000000000001e-01
   4.1880000000000001e-01   1.9789999999999999e-01  -1.9730000000000001e+00  -2.1959999999999999e-01  -3.8100000000000002e-02  -5.7000000000000002e-02   5.7709999999999995e-01   5.5589999999999995e-01   3.2212000000000001e+00   9.5999999999999992e-03   1.8279999999999999e-01   1.5920000000000001e-01
   5.2900000000000003e-01   1.3189999999999999e-01   3.4310000000000002e-01  -2.4820000000000000e-01  -1.4269999999999999e-01  -6.5799999999999997e-02   5.7709999999999995e-01   5.5589999999999995e-01   2.9600000000000000e+00  -4.8200000000000000e-02   1.8279999999999999e-01   1.3270000000000001e-01
   3.7469999999999998e-01   4.8359999999999997e-01  -6.0050000000000003e-01  -1.8140000000000001e-01  -5.7099999999999998e-02  -1.0520000000000000e-01   8.2120000000000004e-01   4.8920000000000002e-01   2.7858999999999998e+00  -9.5999999999999992e-03   1.6360000000000000e-01   1.3270000000000001e-01
   4.1880000000000001e-01   3.5170000000000001e-01  -8.5780000000000001e-01  -1.8140000000000001e-01  -9.4999999999999998e-03  -4.8200000000000000e-02   6.8799999999999994e-01   5.7809999999999995e-01   2.6118000000000001e+00   9.5999999999999992e-03   2.0210000000000000e-01   1.3710000000000000e-01
   5.2900000000000003e-01   2.1980000000000000e-01  -7.7210000000000001e-01  -1.9089999999999999e-01  -1.0470000000000000e-01  -3.9500000000000000e-02   6.2150000000000005e-01   3.3350000000000002e-01   2.8730000000000002e+00   1.9300000000000001e-02   1.5400000000000000e-01   1.3710000000000000e-01
   5.9509999999999996e-01   2.4179999999999999e-01  -4.2890000000000000e-01  -1.5279999999999999e-01   0.0000000000000000e+00  -3.5099999999999999e-02   7.3240000000000005e-01   4.4469999999999998e-01   3.3953000000000002e+00  -3.8500000000000000e-02   1.3469999999999999e-01   1.3270000000000001e-01
   5.5110000000000003e-01   5.0560000000000005e-01   4.2890000000000000e-01  -1.8140000000000001e-01   2.8500000000000001e-02  -4.8200000000000000e-02   3.9950000000000002e-01   5.3369999999999995e-01   2.9600000000000000e+00  -1.9300000000000001e-02   2.1170000000000000e-01   1.4599999999999999e-01
   3.7469999999999998e-01   4.3969999999999998e-01  -1.1152000000000000e+00  -2.0999999999999999e-01  -5.7099999999999998e-02   3.5099999999999999e-02   5.9930000000000005e-01   6.6710000000000003e-01   2.6118000000000001e+00   6.7400000000000002e-02   2.2130000000000000e-01   1.6810000000000000e-01
   5.9509999999999996e-01   3.7369999999999998e-01  -3.4310000000000002e-01  -2.1959999999999999e-01  -8.5599999999999996e-02  -4.3900000000000002e-02   7.3240000000000005e-01   4.6689999999999998e-01   3.0470999999999999e+00   3.8500000000000000e-02   1.9239999999999999e-01   1.4160000000000000e-01
   5.7310000000000005e-01   3.2979999999999998e-01  -5.1470000000000005e-01  -2.3870000000000000e-01  -6.6600000000000006e-02   8.8000000000000005e-03   6.2150000000000005e-01   2.6679999999999998e-01   2.2635999999999998e+00   0.0000000000000000e+00   1.3469999999999999e-01   1.7249999999999999e-01
   5.0700000000000001e-01   2.6379999999999998e-01  -1.7160000000000000e-01  -2.0999999999999999e-01  -4.7600000000000003e-02  -3.0700000000000002e-02   8.2120000000000004e-01   5.5589999999999995e-01   2.7858999999999998e+00  -1.9300000000000001e-02   1.9239999999999999e-01   1.3710000000000000e-01
   5.2900000000000003e-01   3.9570000000000000e-01  -5.1470000000000005e-01  -2.1959999999999999e-01  -1.8079999999999999e-01  -2.1899999999999999e-02   7.1020000000000005e-01   3.3350000000000002e-01   2.4377000000000000e+00  -3.8500000000000000e-02   1.0580000000000001e-01   1.4160000000000000e-01
   6.6130000000000000e-01   3.2979999999999998e-01  -4.2890000000000000e-01  -7.6399999999999996e-02  -7.6100000000000001e-02  -2.6300000000000000e-02   6.2150000000000005e-01   5.5589999999999995e-01   3.1341999999999999e+00  -4.8200000000000000e-02   1.9239999999999999e-01   1.3270000000000001e-01
   5.2900000000000003e-01   2.1980000000000000e-01  -1.2010000000000001e+00  -2.4820000000000000e-01  -6.6600000000000006e-02  -4.4000000000000003e-03   5.9930000000000005e-01   5.1139999999999997e-01   2.5247000000000002e+00   0.0000000000000000e+00   1.7319999999999999e-01   1.4160000000000000e-01
   4.4080000000000003e-01   3.7369999999999998e-01  -7.7210000000000001e-01  -2.1959999999999999e-01  -1.4269999999999999e-01  -4.4000000000000003e-03   7.3240000000000005e-01   3.1130000000000002e-01   2.8730000000000002e+00  -9.5999999999999992e-03   1.6360000000000000e-01   1.8579999999999999e-01
   4.8490000000000000e-01   4.1770000000000002e-01  -1.7160000000000000e-01  -1.8140000000000001e-01  -1.4269999999999999e-01  -7.4499999999999997e-02   1.0209999999999999e+00   6.2260000000000004e-01   2.1764999999999999e+00  -1.9300000000000001e-02   2.0210000000000000e-01   1.2830000000000000e-01
   4.6289999999999998e-01   1.9789999999999999e-01  -1.7160000000000000e-01  -2.5779999999999997e-01  -7.6100000000000001e-02  -3.5099999999999999e-02   5.7709999999999995e-01   4.2249999999999999e-01   3.0470999999999999e+00  -1.0600000000000000e-01   2.2130000000000000e-01   1.1060000000000000e-01
   4.6289999999999998e-01   3.5170000000000001e-01  -1.1152000000000000e+00  -2.6729999999999998e-01  -1.1420000000000000e-01  -6.5799999999999997e-02   5.5489999999999995e-01   5.5589999999999995e-01   3.3953000000000002e+00  -9.5999999999999992e-03   2.5979999999999998e-01   1.3270000000000001e-01
   5.2900000000000003e-01   2.8580000000000000e-01  -6.8630000000000002e-01  -2.9599999999999999e-01  -4.7600000000000003e-02  -8.3299999999999999e-02   7.7680000000000005e-01   6.0040000000000004e-01   2.6118000000000001e+00   4.8200000000000000e-02   1.8279999999999999e-01   1.4160000000000000e-01
   5.0700000000000001e-01   3.0780000000000002e-01  -6.0050000000000003e-01  -2.9599999999999999e-01  -9.5200000000000007e-02  -4.8200000000000000e-02   5.9930000000000005e-01   6.2260000000000004e-01   2.6118000000000001e+00  -5.7799999999999997e-02   1.5400000000000000e-01   1.4599999999999999e-01
   3.7469999999999998e-01   2.4179999999999999e-01  -4.2890000000000000e-01  -1.0500000000000000e-01   6.6600000000000006e-02  -1.7500000000000002e-02   6.2150000000000005e-01   4.0020000000000000e-01   2.8730000000000002e+00   4.8200000000000000e-02   1.3469999999999999e-01   1.5479999999999999e-01
   4.4080000000000003e-01   3.0780000000000002e-01  -8.5800000000000001e-02  -2.4820000000000000e-01  -1.0470000000000000e-01  -7.4499999999999997e-02   7.3240000000000005e-01   3.1130000000000002e-01   2.5247000000000002e+00  -2.8899999999999999e-02   1.6360000000000000e-01   2.3000000000000001e-01
   1.9839999999999999e-01   3.2979999999999998e-01  -1.7160000000000000e-01  -1.2410000000000000e-01   9.4999999999999998e-03  -2.1899999999999999e-02   6.8799999999999994e-01   5.5589999999999995e-01   3.0470999999999999e+00  -1.0600000000000000e-01   2.3089999999999999e-01   1.7249999999999999e-01
   3.7469999999999998e-01   4.3969999999999998e-01  -6.0050000000000003e-01  -1.4319999999999999e-01  -1.2370000000000000e-01  -8.8000000000000005e-03   7.3240000000000005e-01   4.2249999999999999e-01   2.9600000000000000e+00  -2.8899999999999999e-02   2.8870000000000001e-01   1.8140000000000001e-01
   4.1880000000000001e-01   4.8359999999999997e-01  -1.0294000000000001e+00  -3.1509999999999999e-01  -1.1420000000000000e-01  -5.7000000000000002e-02   5.7709999999999995e-01   6.6710000000000003e-01   3.3083000000000000e+00   1.9300000000000001e-02   2.2130000000000000e-01   1.5920000000000001e-01
   5.5110000000000003e-01   3.5170000000000001e-01   2.5740000000000002e-01  -1.9089999999999999e-01  -2.8500000000000001e-02  -4.8200000000000000e-02   6.8799999999999994e-01   4.2249999999999999e-01   2.7858999999999998e+00   3.8500000000000000e-02   2.3089999999999999e-01   1.6810000000000000e-01
   4.4080000000000003e-01   3.5170000000000001e-01  -6.8630000000000002e-01  -2.8639999999999999e-01  -1.5229999999999999e-01  -5.2600000000000001e-02   5.5489999999999995e-01   4.8920000000000002e-01   2.7858999999999998e+00  -1.9300000000000001e-02   2.2130000000000000e-01   1.6810000000000000e-01
   4.8490000000000000e-01   3.9570000000000000e-01  -6.0050000000000003e-01  -2.0050000000000001e-01  -6.6600000000000006e-02  -7.8899999999999998e-02   1.0209999999999999e+00   4.2249999999999999e-01   2.7858999999999998e+00  -8.6699999999999999e-02   1.7319999999999999e-01   1.4160000000000000e-01
