# Supplementary material for: Footwear and Foam Surface Alter Gait Initiation of Typical Subjects
Source: PLoS One. 2015 Aug 13;10(8):e0135821. doi: 10.1371/journal.pone.0135821 (PMC4536224; doi:10.1371/journal.pone.0135821)
Supplement: S1 Dataset — (ZIP) [file pone.0135821.s001.zip › 1_barefoot_av1_02.txt]

   2.1446999999999999e+01   1.5388999999999999e+00   2.5031710000000001e+02  -1.5658000000000001e+00   2.8414300000000001e+01  -3.3770000000000000e-01  -2.1995200000000001e+01  -1.3564000000000001e+00   2.4777330000000001e+02  -7.6966000000000001e+00  -1.3826900000000000e+01  -1.1940000000000001e-01
   2.1160399999999999e+01   1.4069000000000000e+00   2.4765780000000001e+02  -1.4320999999999999e+00   2.8138300000000001e+01  -3.0700000000000000e-01  -2.2150600000000001e+01  -2.8239000000000001e+00   2.4751210000000000e+02  -7.8604000000000003e+00  -1.3807600000000001e+01  -9.2899999999999996e-02
   2.0829799999999999e+01   1.5828000000000000e+00   2.4208179999999999e+02  -1.3748000000000000e+00   2.7529299999999999e+01  -3.7709999999999999e-01  -2.1906400000000001e+01  -2.2235999999999998e+00   2.4942750000000001e+02  -7.8893000000000004e+00  -1.3875000000000000e+01  -1.1940000000000001e-01
   2.0477100000000000e+01   1.6268000000000000e+00   2.3702060000000000e+02  -1.1742999999999999e+00   2.6882200000000001e+01  -3.9029999999999998e-01  -2.2239300000000000e+01  -2.2012999999999998e+00   2.5108160000000001e+02  -8.0434000000000001e+00  -1.4028900000000000e+01  -9.2899999999999996e-02
   1.9661600000000000e+01   1.5168999999999999e+00   2.2972900000000001e+02  -1.1361000000000001e+00   2.5873600000000000e+01  -4.0339999999999998e-01  -2.2283700000000000e+01  -2.5125999999999999e+00   2.5186510000000001e+02  -8.3131000000000004e+00  -1.4231000000000000e+01  -1.2830000000000000e-01
   1.9044400000000000e+01   2.0445000000000002e+00   2.2115060000000000e+02  -1.0692999999999999e+00   2.4807800000000000e+01  -3.8150000000000001e-01  -2.2439100000000000e+01  -2.4015000000000000e+00   2.5369340000000000e+02  -8.5153999999999996e+00  -1.4336800000000000e+01  -1.5920000000000001e-01
   1.7986400000000000e+01   2.4622000000000002e+00   2.1248640000000000e+02  -9.0700000000000003e-01   2.3808599999999998e+01  -4.9990000000000001e-01  -2.2483499999999999e+01  -2.8906000000000001e+00   2.5621820000000002e+02  -8.8621999999999996e+00  -1.4433100000000000e+01  -1.5920000000000001e-01
   1.6774100000000001e+01   3.9569999999999999e+00   2.0390809999999999e+02  -7.2560000000000002e-01   2.2980699999999999e+01  -7.1919999999999995e-01  -2.2905200000000001e+01  -3.6021999999999998e+00   2.5987470000000002e+02  -9.2667000000000002e+00  -1.4866099999999999e+01  -2.8310000000000002e-01
   1.5627900000000000e+01   5.1661000000000001e+00   1.9618750000000000e+02  -6.0150000000000003e-01   2.1981600000000000e+01  -9.1649999999999998e-01  -2.3881799999999998e+01  -3.9579000000000000e+00   2.6657830000000001e+02  -9.9699000000000009e+00  -1.5183600000000000e+01  -3.6270000000000002e-01
   1.4569800000000001e+01   6.1993999999999998e+00   1.8769489999999999e+02  -5.6330000000000002e-01   2.1077600000000000e+01  -1.0042000000000000e+00  -2.5257800000000000e+01  -4.6917000000000000e+00   2.7302080000000001e+02  -1.0673100000000000e+01  -1.5703200000000001e+01  -5.5289999999999995e-01
   1.2894600000000001e+01   6.7270000000000003e+00   1.7825870000000000e+02  -5.5379999999999996e-01   1.9945200000000000e+01  -1.1137999999999999e+00  -2.7077800000000000e+01  -5.6923000000000004e+00   2.8103030000000001e+02  -1.1482300000000000e+01  -1.6136199999999999e+01  -7.2099999999999997e-01
   1.1351699999999999e+01   6.1334000000000000e+00   1.6744990000000001e+02  -6.1099999999999999e-01   1.8803300000000000e+01  -1.1402000000000001e+00  -2.8698100000000000e+01  -6.8041000000000000e+00   2.8947510000000000e+02  -1.2570800000000000e+01  -1.6665400000000002e+01  -9.5550000000000002e-01
   9.8749000000000002e+00   5.6277999999999997e+00   1.5689850000000001e+02  -8.8790000000000002e-01   1.7718499999999999e+01  -9.9980000000000002e-01  -3.0828800000000001e+01  -8.1159999999999997e+00   2.9870350000000002e+02  -1.3572600000000000e+01  -1.7271599999999999e+01  -1.2253000000000001e+00
   8.6625999999999994e+00   4.6166000000000000e+00   1.4823439999999999e+02  -1.3174999999999999e+00   1.6766900000000000e+01  -9.0769999999999995e-01  -3.3092700000000001e+01  -9.4724000000000004e+00   3.0584249999999997e+02  -1.4651500000000000e+01  -1.7752700000000001e+01  -1.5127999999999999e+00
   7.4943000000000000e+00   4.4406999999999996e+00   1.3939869999999999e+02  -1.6613000000000000e+00   1.5891400000000001e+01  -8.0689999999999995e-01  -3.4380000000000003e+01  -1.0873200000000001e+01   3.1367790000000002e+02  -1.5749599999999999e+01  -1.8387699999999999e+01  -1.7517000000000000e+00
   6.6346999999999996e+00   3.7591999999999999e+00   1.3245020000000000e+02  -1.9954000000000001e+00   1.5368100000000000e+01  -7.8500000000000003e-01  -3.6155600000000000e+01  -1.2385300000000001e+01   3.2255799999999999e+02  -1.7155999999999999e+01  -1.9099699999999999e+01  -2.0215000000000001e+00
   5.9292999999999996e+00   3.5394000000000001e+00   1.2687420000000000e+02  -2.4251000000000000e+00   1.4844700000000000e+01  -6.8410000000000004e-01  -3.7243099999999998e+01  -1.4164099999999999e+01   3.3248289999999997e+02  -1.8379400000000000e+01  -1.9773299999999999e+01  -2.2869000000000002e+00
   5.1138000000000003e+00   3.5394000000000001e+00   1.2207030000000000e+02  -2.7496999999999998e+00   1.4625800000000000e+01  -6.1390000000000000e-01  -3.8552599999999998e+01  -1.5920700000000000e+01   3.4127600000000001e+02  -1.9824300000000001e+01  -2.0600800000000000e+01  -2.5257999999999998e+00
   4.5627000000000004e+00   3.4293999999999998e+00   1.1786690000000000e+02  -3.1316000000000002e+00   1.4273800000000000e+01  -5.7879999999999998e-01  -4.0084099999999999e+01  -1.7899699999999999e+01   3.5033019999999999e+02  -2.1346299999999999e+01  -2.1380199999999999e+01  -2.8620000000000001e+00
   3.9676000000000000e+00   3.2096000000000000e+00   1.1555080000000000e+02  -3.4944000000000002e+00   1.4064399999999999e+01  -5.3500000000000003e-01  -4.2103800000000000e+01  -1.9389500000000002e+01   3.5990679999999998e+02  -2.2685199999999998e+01  -2.2188400000000001e+01  -3.2290999999999999e+00
   3.3283999999999998e+00   3.3414999999999999e+00   1.1383510000000000e+02  -3.8763000000000001e+00   1.4121499999999999e+01  -5.3939999999999999e-01  -4.3790599999999998e+01  -2.1190600000000000e+01   3.6513049999999998e+02  -2.3937500000000000e+01  -2.2679099999999998e+01  -3.6183999999999998e+00
   2.8433999999999999e+00   3.0996999999999999e+00   1.1314879999999999e+02  -4.3632000000000000e+00   1.4283300000000001e+01  -5.0870000000000004e-01  -4.5366500000000002e+01  -2.2835999999999999e+01   3.7131169999999997e+02  -2.5189699999999998e+01  -2.3189100000000000e+01  -3.9944000000000002e+00
   2.7332000000000001e+00   3.4954000000000001e+00   1.1340620000000000e+02  -4.7450999999999999e+00   1.4483100000000000e+01  -4.8240000000000000e-01  -4.6964500000000001e+01  -2.3747699999999998e+01   3.7697059999999999e+02  -2.6230100000000000e+01  -2.3497000000000000e+01  -4.3129000000000000e+00
   2.4908000000000001e+00   3.3195000000000001e+00   1.1460710000000000e+02  -5.2797000000000001e+00   1.4835200000000000e+01  -4.7799999999999998e-01  -4.8251800000000003e+01  -2.4815000000000001e+01   3.7940830000000000e+02  -2.6991099999999999e+01  -2.3853000000000002e+01  -4.5693999999999999e+00
   2.4908000000000001e+00   2.6600000000000001e+00   1.1709490000000000e+02  -5.9290000000000003e+00   1.5349000000000000e+01  -3.9029999999999998e-01  -4.8828899999999997e+01  -2.6015699999999999e+01   3.8245540000000000e+02  -2.7646100000000001e+01  -2.4132100000000001e+01  -4.8083000000000000e+00
   2.3144000000000000e+00   1.8686000000000000e+00   1.2061199999999999e+02  -6.4827000000000004e+00   1.5958100000000000e+01  -1.6230000000000000e-01  -4.9206200000000003e+01  -2.6971900000000002e+01   3.8306490000000002e+02  -2.8262599999999999e+01  -2.4334099999999999e+01  -4.9897000000000000e+00
   2.7772999999999999e+00   5.7160000000000000e-01   1.2610220000000000e+02  -7.4851999999999999e+00   1.6805000000000000e+01  -2.1899999999999999e-02  -4.9361499999999999e+01  -2.8083600000000001e+01   3.8332600000000002e+02  -2.8753900000000002e+01  -2.4420700000000000e+01  -5.1532999999999998e+00
   3.1299999999999999e+00  -8.3540000000000003e-01   1.3347960000000000e+02  -8.3254000000000001e+00   1.7956399999999999e+01   3.1140000000000001e-01  -4.9272799999999997e+01  -2.9084199999999999e+01   3.8202010000000001e+02  -2.8994700000000002e+01  -2.4430399999999999e+01  -5.2595000000000001e+00
   3.7250999999999999e+00  -2.4622000000000002e+00   1.4197219999999999e+02  -9.4329000000000001e+00   1.9421800000000001e+01   6.0519999999999996e-01  -4.9228400000000001e+01  -2.9462199999999999e+01   3.8027890000000002e+02  -2.9139199999999999e+01  -2.4536200000000001e+01  -5.3834000000000000e+00
   4.3422999999999998e+00  -4.0888999999999998e+00   1.5243780000000001e+02  -1.0693099999999999e+01   2.0934799999999999e+01   9.5599999999999996e-01  -4.8717900000000000e+01  -3.0596299999999999e+01   3.7610000000000002e+02  -2.9235499999999998e+01  -2.4266800000000000e+01  -5.4630000000000001e+00
   5.1357999999999997e+00  -6.2432999999999996e+00   1.6547690000000000e+02  -1.1943899999999999e+01   2.2856999999999999e+01   1.3856999999999999e+00  -4.8584699999999998e+01  -3.1263300000000001e+01   3.7122469999999998e+02  -2.8956199999999999e+01  -2.4132100000000001e+01  -5.4763000000000002e+00
   6.1938000000000004e+00  -8.4636999999999993e+00   1.8031750000000000e+02  -1.3595599999999999e+01   2.4883900000000001e+01   1.8110999999999999e+00  -4.7896700000000003e+01  -3.2174999999999997e+01   3.6600110000000001e+02  -2.8464900000000000e+01  -2.3737600000000000e+01  -5.5823999999999998e+00
   7.7587999999999999e+00  -1.0728000000000000e+01   1.9764580000000001e+02  -1.5247299999999999e+01   2.7491299999999999e+01   2.3898999999999999e+00  -4.7452800000000003e+01  -3.3308999999999997e+01   3.6051630000000000e+02  -2.7896599999999999e+01  -2.3189100000000000e+01  -5.6355000000000004e+00
   9.5883000000000003e+00  -1.3805700000000000e+01   2.1823390000000001e+02  -1.7147200000000002e+01   3.0184200000000001e+01   3.0565000000000002e+00  -4.6676000000000002e+01  -3.3709299999999999e+01   3.5285500000000002e+02  -2.6673200000000001e+01  -2.2515599999999999e+01  -5.5072000000000001e+00
   1.1726400000000000e+01  -1.6993300000000001e+01   2.4053770000000000e+02  -1.9343100000000000e+01   3.3238799999999998e+01   3.6880000000000002e+00  -4.5921300000000002e+01  -3.3842700000000001e+01   3.4458420000000001e+02  -2.5093399999999999e+01  -2.1736200000000000e+01  -5.2859999999999996e+00
   1.4195100000000000e+01  -2.0488700000000001e+01   2.6524349999999998e+02  -2.1520000000000000e+01   3.6655000000000001e+01   4.4772999999999996e+00  -4.5543999999999997e+01  -3.3197800000000001e+01   3.3248289999999997e+02  -2.2945300000000000e+01  -2.0629700000000000e+01  -5.0957999999999997e+00
   1.7126700000000000e+01  -2.4533700000000000e+01   2.9320900000000000e+02  -2.4078700000000001e+01   4.0385199999999998e+01   5.1833000000000000e+00  -4.4412100000000002e+01  -3.1974900000000002e+01   3.1663790000000000e+02  -2.0392600000000002e+01  -1.9042000000000002e+01  -4.7862000000000000e+00
   1.9926100000000002e+01  -2.8578700000000001e+01   3.2083139999999997e+02  -2.6370100000000001e+01   4.4277200000000001e+01   6.0648000000000000e+00  -4.2791800000000002e+01  -3.0084800000000001e+01   2.9713639999999998e+02  -1.7319800000000001e+01  -1.7271599999999999e+01  -4.3394000000000004e+00
   2.2571100000000001e+01  -3.2711599999999997e+01   3.4948309999999998e+02  -2.9005199999999999e+01   4.8178699999999999e+01   6.8365999999999998e+00  -4.0638900000000000e+01  -2.7172000000000001e+01   2.7493610000000001e+02  -1.4035000000000000e+01  -1.5481900000000000e+01  -3.8130000000000002e+00
   2.4665099999999999e+01  -3.6360900000000001e+01   3.7564720000000000e+02  -3.1220199999999998e+01   5.1613900000000001e+01   7.4635999999999996e+00  -3.7775799999999997e+01  -2.2524699999999999e+01   2.5169100000000000e+02  -1.0249300000000000e+01  -1.3528600000000001e+01  -2.9813999999999998e+00
   2.6979600000000001e+01  -3.9108800000000002e+01   3.9700740000000002e+02  -3.2852800000000002e+01   5.4402000000000001e+01   8.0731999999999999e+00  -3.3048299999999998e+01  -1.7477200000000000e+01   2.2522470000000001e+02  -6.4924999999999997e+00  -1.1556100000000001e+01  -2.1143999999999998e+00
   2.8346200000000000e+01  -4.1329099999999997e+01   4.1527929999999998e+02  -3.4323099999999997e+01   5.6723900000000000e+01   8.3495000000000008e+00  -2.7965599999999998e+01  -1.2207400000000000e+01   1.9954200000000000e+02  -2.9283999999999999e+00  -9.8240999999999996e+00  -1.0838000000000001e+00
   2.9470300000000002e+01  -4.3439599999999999e+01   4.3132089999999999e+02  -3.5249200000000002e+01   5.8684199999999997e+01   8.6959000000000000e+00  -2.3082699999999999e+01  -7.0265000000000004e+00   1.7786400000000000e+02  -9.6299999999999997e-02  -8.2652999999999999e+00  -2.7429999999999999e-01
   2.9933199999999999e+01  -4.5440100000000001e+01   4.4393110000000001e+02  -3.6118000000000002e+01   6.0492199999999997e+01   8.9459000000000000e+00  -1.9886700000000001e+01  -4.6028000000000002e+00   1.6219309999999999e+02   1.8302000000000000e+00  -7.3800999999999997e+00   2.3000000000000001e-01
   3.0043399999999998e+01  -4.7836300000000001e+01   4.5697019999999998e+02  -3.7082299999999996e+01   6.2109900000000003e+01   9.2309000000000001e+00  -1.7312100000000001e+01  -4.0247000000000002e+00   1.5096240000000000e+02   2.6490000000000000e+00  -7.1106999999999996e+00   4.3350000000000000e-01
   2.9800999999999998e+01  -5.0452300000000001e+01   4.6898000000000002e+02  -3.7912900000000000e+01   6.3841700000000003e+01   9.5114999999999998e+00  -1.4404500000000001e+01  -3.1575000000000002e+00   1.4103749999999999e+02   2.7646000000000002e+00  -7.0048000000000004e+00   7.3429999999999995e-01
   2.9470300000000002e+01  -5.2584699999999998e+01   4.7970290000000000e+02  -3.8476199999999999e+01   6.5250100000000003e+01   9.7308000000000003e+00  -1.1497000000000000e+01  -6.5818000000000003e+00   1.2493140000000000e+02   2.6875000000000000e+00  -6.6776999999999997e+00   5.2639999999999998e-01
   2.8897200000000002e+01  -5.4409399999999998e+01   4.8862439999999998e+02  -3.8886800000000001e+01   6.6449100000000001e+01   9.7834000000000003e+00  -9.4993999999999996e+00  -7.5823999999999998e+00   1.0865110000000000e+02   2.6587000000000001e+00  -5.8117000000000001e+00   2.9189999999999999e-01
   2.9073599999999999e+01  -5.5530500000000004e+01   4.9565870000000001e+02  -3.8944000000000003e+01   6.7134200000000007e+01   9.9281000000000006e+00  -6.4142999999999999e+00  -7.4044999999999996e+00   8.9671999999999997e+01   2.3793000000000002e+00  -5.1574000000000000e+00   2.1229999999999999e-01
   2.9117699999999999e+01  -5.6959499999999998e+01   4.9891849999999999e+02  -3.8896299999999997e+01   6.7381600000000006e+01   1.0059699999999999e+01  -4.5056000000000003e+00  -6.0480999999999998e+00   7.2956400000000002e+01   2.2252000000000001e+00  -4.3395000000000001e+00   9.2899999999999996e-02
   2.9404199999999999e+01  -5.8388399999999997e+01   4.9891849999999999e+02  -3.8724499999999999e+01   6.7191299999999998e+01   1.0186900000000000e+01  -2.3971000000000000e+00  -5.5589000000000004e+00   5.4238500000000002e+01   1.8591000000000000e+00  -3.2810999999999999e+00   4.8700000000000000e-02
   2.9867100000000001e+01  -5.8652200000000001e+01   4.9677390000000003e+02  -3.7769700000000000e+01   6.6706000000000003e+01   1.0243900000000000e+01  -9.9880000000000002e-01  -3.4687999999999999e+00   3.9264099999999999e+01   1.5026999999999999e+00  -2.3382000000000001e+00   6.1899999999999997e-02
   3.0021400000000000e+01  -5.9047899999999998e+01   4.9377150000000000e+02  -3.6958199999999998e+01   6.5944699999999997e+01   1.0156200000000000e+01  -5.3269999999999995e-01  -1.7343999999999999e+00   2.9078099999999999e+01   1.3678999999999999e+00  -1.5875999999999999e+00   1.1060000000000000e-01
   3.0197700000000001e+01  -5.9575499999999998e+01   4.8965379999999999e+02  -3.5736100000000000e+01   6.5002700000000004e+01   1.0195600000000001e+01  -2.2189999999999999e-01  -1.3339999999999999e-01   2.0546199999999999e+01   1.0210999999999999e+00  -9.7180000000000000e-01   1.6810000000000000e-01
   3.0616499999999998e+01  -5.8586300000000001e+01   4.8442099999999999e+02  -3.4428100000000001e+01   6.3898800000000001e+01   9.9281000000000006e+00   5.5489999999999995e-01   1.5343000000000000e+00   1.5670800000000000e+01   8.6699999999999999e-01  -7.8900000000000003e-01   2.9640000000000000e-01
   3.0594500000000000e+01  -5.7860799999999998e+01   4.7935980000000001e+02  -3.2776400000000002e+01   6.2671300000000002e+01   9.7570999999999994e+00   5.3269999999999995e-01   2.1124000000000001e+00   1.0011900000000001e+01   5.2980000000000005e-01  -4.1370000000000001e-01   3.7159999999999999e-01
   3.0219799999999999e+01  -5.7465100000000000e+01   4.7464170000000001e+02  -3.1086500000000001e+01   6.1576999999999998e+01   9.4458000000000002e+00   3.3289999999999997e-01   2.2235999999999998e+00   6.4424999999999999e+00   2.6970000000000000e-01  -6.7400000000000002e-02   3.5389999999999999e-01
   2.9734800000000000e+01  -5.6234000000000002e+01   4.6992360000000002e+02  -2.9377500000000001e+01   6.0454099999999997e+01   9.0248000000000008e+00   1.0431999999999999e+00   2.6679999999999998e-01   2.6118000000000001e+00  -2.8899999999999999e-02   2.3089999999999999e-01   9.7299999999999998e-02
   2.9404199999999999e+01  -5.5838299999999997e+01   4.6494810000000001e+02  -2.7525300000000001e+01   5.9340800000000002e+01   8.7090999999999994e+00   8.6560000000000004e-01   2.2200000000000001e-02   3.3953000000000002e+00  -6.7400000000000002e-02   2.5979999999999998e-01   1.1940000000000001e-01
   2.9426200000000001e+01  -5.6365900000000003e+01   4.6409030000000001e+02  -2.5892700000000001e+01   5.8427199999999999e+01   8.5993999999999993e+00   9.5440000000000003e-01   2.2239999999999999e-01   3.3953000000000002e+00  -7.7100000000000002e-02   8.6599999999999996e-02   1.2830000000000000e-01
   3.0307900000000000e+01  -5.6497799999999998e+01   4.6246039999999999e+02  -2.4002300000000002e+01   5.7466099999999997e+01   8.3582000000000001e+00   9.7660000000000002e-01   3.3350000000000002e-01   3.4824000000000002e+00  -8.6699999999999999e-02   1.9239999999999999e-01   1.2390000000000000e-01
   3.1454100000000000e+01  -5.6256000000000000e+01   4.6048739999999998e+02  -2.1825500000000002e+01   5.6352800000000002e+01   8.0995000000000008e+00   8.2120000000000004e-01  -1.5559999999999999e-01   3.2212000000000001e+00  -5.7799999999999997e-02   2.1170000000000000e-01   1.9020000000000001e-01
   3.2732599999999998e+01  -5.4497300000000003e+01   4.5980110000000002e+02  -1.9524500000000000e+01   5.5315600000000003e+01   7.6346999999999996e+00   7.7680000000000005e-01   2.2239999999999999e-01   3.0470999999999999e+00  -2.8899999999999999e-02   1.4430000000000001e-01   1.1500000000000000e-01
   3.3526100000000000e+01  -5.2606699999999996e+01   4.5911480000000000e+02  -1.6879899999999999e+01   5.4259300000000003e+01   7.1260000000000003e+00   8.8780000000000003e-01  -1.3339999999999999e-01   4.5270999999999999e+00  -6.7400000000000002e-02   2.5019999999999998e-01   1.3270000000000001e-01
   3.4231400000000001e+01  -5.1529499999999999e+01   4.6271769999999998e+02  -1.4922700000000001e+01   5.3755000000000003e+01   6.7401000000000000e+00   8.2120000000000004e-01   6.6699999999999995e-02   3.2212000000000001e+00  -5.7799999999999997e-02   1.8279999999999999e-01   1.2830000000000000e-01
   3.4826599999999999e+01  -5.1639400000000002e+01   4.6692110000000002e+02  -1.2889099999999999e+01   5.3393400000000000e+01   6.5296000000000003e+00   5.9930000000000005e-01   1.5559999999999999e-01   3.0470999999999999e+00  -8.6699999999999999e-02   2.4060000000000001e-01   1.5479999999999999e-01
   3.5223300000000002e+01  -5.1485599999999998e+01   4.7009510000000000e+02  -1.0750400000000001e+01   5.2917600000000000e+01   6.1744000000000003e+00   7.7680000000000005e-01   2.2239999999999999e-01   2.8730000000000002e+00  -7.7100000000000002e-02   2.0210000000000000e-01   1.6810000000000000e-01
   3.5884599999999999e+01  -5.1595500000000001e+01   4.7275439999999998e+02  -8.4495000000000005e+00   5.2261000000000003e+01   5.8455000000000004e+00   1.0431999999999999e+00   1.1119999999999999e-01   3.3953000000000002e+00  -1.9300000000000001e-02   1.4430000000000001e-01   1.4599999999999999e-01
   3.6942599999999999e+01  -5.1485599999999998e+01   4.7567110000000002e+02  -6.2248999999999999e+00   5.1566299999999998e+01   5.5823999999999998e+00   9.3220000000000003e-01   3.1130000000000002e-01   2.5247000000000002e+00  -9.6299999999999997e-02   1.9239999999999999e-01   9.2899999999999996e-02
   3.7758200000000002e+01  -5.1309699999999999e+01   4.7635739999999998e+02  -4.0959000000000003e+00   5.0995399999999997e+01   5.2491000000000003e+00   6.2150000000000005e-01   2.6679999999999998e-01   2.9600000000000000e+00   3.8500000000000000e-02   2.1170000000000000e-01   1.0620000000000000e-01
   3.8661900000000003e+01  -5.1441600000000001e+01   4.8081810000000002e+02  -2.1673000000000000e+00   5.0500500000000002e+01   4.9553000000000003e+00   9.7660000000000002e-01   2.6679999999999998e-01   2.6989000000000001e+00  -1.9300000000000001e-02   3.4639999999999999e-01   1.6370000000000001e-01
   3.9675800000000002e+01  -5.2364899999999999e+01   4.8399209999999999e+02  -3.5330000000000000e-01   5.0167499999999997e+01   4.8150000000000004e+00   7.5460000000000005e-01   1.5559999999999999e-01   2.8730000000000002e+00  -7.7100000000000002e-02   2.1170000000000000e-01   9.7299999999999998e-02
   4.0425300000000000e+01  -5.2980400000000003e+01   4.8733769999999998e+02   1.2698000000000000e+00   5.0024799999999999e+01   4.6395999999999997e+00   8.4340000000000004e-01   2.0010000000000000e-01   3.3083000000000000e+00   9.5999999999999992e-03   2.4060000000000001e-01   1.3270000000000001e-01
   4.1086500000000001e+01  -5.4761099999999999e+01   4.9188420000000002e+02   2.5969000000000002e+00   5.0005699999999997e+01   4.5561999999999996e+00   7.9900000000000004e-01   2.2239999999999999e-01   2.6989000000000001e+00   9.5999999999999992e-03   2.7900000000000003e-01   1.1500000000000000e-01
   4.1681699999999999e+01  -5.6585799999999999e+01   4.9780329999999998e+02   3.9144999999999999e+00   5.0081800000000001e+01   4.5212000000000003e+00   7.7680000000000005e-01   2.4460000000000001e-01   3.9177000000000000e+00  -7.7100000000000002e-02   2.1170000000000000e-01   1.4160000000000000e-01
   4.2585400000000000e+01  -5.9135899999999999e+01   5.0286450000000002e+02   4.9837999999999996e+00   5.0091400000000000e+01   4.5387000000000004e+00   8.4340000000000004e-01   3.5580000000000001e-01   3.3953000000000002e+00   9.5999999999999992e-03   2.5019999999999998e-01   9.7299999999999998e-02
   4.3996099999999998e+01  -6.1114400000000003e+01   5.0689640000000003e+02   6.1007999999999996e+00   5.0262599999999999e+01   4.5518999999999998e+00   8.4340000000000004e-01   4.4499999999999998e-02   3.3083000000000000e+00  -9.5999999999999992e-03   1.7319999999999999e-01   1.5040000000000001e-01
   4.5032100000000000e+01  -6.3752400000000002e+01   5.1212919999999997e+02   6.9218999999999999e+00   5.0643300000000004e+01   4.6176000000000004e+00   8.8780000000000003e-01   2.4460000000000001e-01   3.7435999999999998e+00  -3.8500000000000000e-02   2.1170000000000000e-01   1.6370000000000001e-01
   4.4414900000000003e+01  -7.0105699999999999e+01   5.1616099999999994e+02   7.3132999999999999e+00   5.1004899999999999e+01   4.9992000000000001e+00   6.6579999999999995e-01   1.5559999999999999e-01   2.9600000000000000e+00  -9.6299999999999997e-02   2.6939999999999997e-01   1.4599999999999999e-01
   4.7412599999999998e+01  -6.9929800000000000e+01   5.1873450000000003e+02   8.3348999999999993e+00   5.1109600000000000e+01   5.0736999999999997e+00   7.3240000000000005e-01   2.6679999999999998e-01   2.8730000000000002e+00  -3.8500000000000000e-02   1.3469999999999999e-01   1.3710000000000000e-01
   4.7566899999999997e+01  -7.4458399999999997e+01   5.2139380000000006e+02   8.8790999999999993e+00   5.1261800000000001e+01   5.2316000000000003e+00   8.2120000000000004e-01   3.1130000000000002e-01   3.2212000000000001e+00   1.9300000000000001e-02   2.3089999999999999e-01   1.3270000000000001e-01
   4.8823300000000003e+01  -7.8921099999999996e+01   5.2482520000000000e+02   9.4901999999999997e+00   5.1461599999999997e+01   5.4025999999999996e+00   9.1000000000000003e-01   2.0010000000000000e-01   2.5247000000000002e+00   1.9300000000000001e-02   1.4430000000000001e-01   1.4599999999999999e-01
   4.9109900000000003e+01  -8.1998800000000003e+01   5.2594039999999995e+02   1.0311199999999999e+01   5.1661499999999997e+01   5.6525999999999996e+00   8.8780000000000003e-01   3.7800000000000000e-01   3.1341999999999999e+00  -5.7799999999999997e-02   2.5019999999999998e-01   1.1060000000000000e-01
   5.0123800000000003e+01  -8.4109200000000001e+01   5.2877130000000000e+02   1.1227800000000000e+01   5.2032600000000002e+01   5.8060000000000000e+00   6.6579999999999995e-01   3.1130000000000002e-01   2.6118000000000001e+00   6.7400000000000002e-02   2.7900000000000003e-01   1.4599999999999999e-01
   4.9528700000000001e+01  -8.7582599999999999e+01   5.2962909999999999e+02   1.1943899999999999e+01   5.2460799999999999e+01   6.0823000000000000e+00   9.3220000000000003e-01   2.6679999999999998e-01   2.7858999999999998e+00  -1.9300000000000001e-02   2.2130000000000000e-01   1.7690000000000000e-01
   5.0057699999999997e+01  -9.0704300000000003e+01   5.3160209999999995e+02   1.2745799999999999e+01   5.2746299999999998e+01   6.2095000000000002e+00   8.2120000000000004e-01   2.8910000000000002e-01   3.2212000000000001e+00  -8.6699999999999999e-02   1.7319999999999999e-01   1.5040000000000001e-01
   4.9726999999999997e+01  -9.3869900000000001e+01   5.3203099999999995e+02   1.3528700000000001e+01   5.3145899999999997e+01   6.4856999999999996e+00   9.3220000000000003e-01   5.5589999999999995e-01   2.6989000000000001e+00  -2.8899999999999999e-02   2.5019999999999998e-01   1.5479999999999999e-01
   5.0101799999999997e+01  -9.6156199999999998e+01   5.3220259999999996e+02   1.4349800000000000e+01   5.3450499999999998e+01   6.7182000000000004e+00   9.3220000000000003e-01   5.5589999999999995e-01   2.7858999999999998e+00   0.0000000000000000e+00   2.1170000000000000e-01   1.6370000000000001e-01
   4.9638900000000000e+01  -9.8618399999999994e+01   5.3057270000000005e+02   1.4941800000000001e+01   5.3583700000000000e+01   6.9111000000000002e+00   7.5460000000000005e-01   3.3350000000000002e-01   3.0470999999999999e+00  -9.5999999999999992e-03   2.5019999999999998e-01   1.3270000000000001e-01
   4.9594799999999999e+01  -1.0180600000000000e+02   5.2911440000000005e+02   1.5419100000000000e+01   5.3640799999999999e+01   7.2969999999999997e+00   8.4340000000000004e-01   2.0010000000000000e-01   3.3953000000000002e+00   1.9300000000000001e-02   2.1170000000000000e-01   1.3710000000000000e-01
   4.8558799999999998e+01  -1.0470780000000001e+02   5.2482520000000000e+02   1.5896500000000000e+01   5.3612200000000001e+01   7.6521999999999997e+00   8.2120000000000004e-01   1.3339999999999999e-01   3.3083000000000000e+00   9.5999999999999992e-03   1.6360000000000000e-01   9.7299999999999998e-02
   4.8382500000000000e+01  -1.0919250000000000e+02   5.2027869999999996e+02   1.6182900000000000e+01   5.3326700000000002e+01   8.2925000000000004e+00   1.0875999999999999e+00   4.0020000000000000e-01   3.2212000000000001e+00  -7.7100000000000002e-02   1.7319999999999999e-01   1.3270000000000001e-01
   4.7765300000000003e+01  -1.1187450000000000e+02   5.1307280000000003e+02   1.6345199999999998e+01   5.2850999999999999e+01   8.7529000000000003e+00   8.2120000000000004e-01   1.1119999999999999e-01   2.6989000000000001e+00   9.5999999999999992e-03   2.5019999999999998e-01   1.1940000000000001e-01
   4.6442799999999998e+01  -1.1451250000000000e+02   4.9900430000000000e+02   1.6230699999999999e+01   5.1728099999999998e+01   9.2835000000000001e+00   7.3240000000000005e-01   3.1130000000000002e-01   3.2212000000000001e+00  -8.6699999999999999e-02   1.8279999999999999e-01   1.4160000000000000e-01
   4.4789600000000000e+01  -1.1453449999999999e+02   4.7815879999999999e+02   1.5724600000000001e+01   4.9606099999999998e+01   9.6387000000000000e+00   7.9900000000000004e-01   2.4460000000000001e-01   3.2212000000000001e+00  -1.6380000000000000e-01   2.1170000000000000e-01   1.5479999999999999e-01
   4.1769799999999996e+01  -1.1264390000000000e+02   4.4890649999999999e+02   1.5199500000000000e+01   4.6789400000000001e+01   9.7570999999999994e+00   9.7660000000000002e-01   1.3339999999999999e-01   3.1341999999999999e+00   1.0600000000000000e-01   1.8279999999999999e-01   1.6810000000000000e-01
   3.9014600000000002e+01  -1.0886270000000000e+02   4.1485039999999998e+02   1.4368900000000000e+01   4.3325600000000001e+01   9.6738000000000000e+00   8.6560000000000004e-01   4.4469999999999998e-01   3.0470999999999999e+00  -2.8899999999999999e-02   1.5400000000000000e-01   1.4160000000000000e-01
   3.4760399999999997e+01  -1.0191589999999999e+02   3.7547559999999999e+02   1.3500100000000000e+01   3.9433599999999998e+01   9.2704000000000004e+00   8.2120000000000004e-01   3.7800000000000000e-01   2.9600000000000000e+00  -2.8899999999999999e-02   2.3089999999999999e-01   1.2390000000000000e-01
   3.0969200000000001e+01  -9.3166399999999996e+01   3.3292689999999999e+02   1.2554900000000000e+01   3.4894599999999997e+01   8.5775000000000006e+00   7.5460000000000005e-01   3.5580000000000001e-01   2.8730000000000002e+00   1.0600000000000000e-01   2.9830000000000001e-01   1.3710000000000000e-01
   2.5502700000000001e+01  -8.1559100000000001e+01   2.8626049999999998e+02   1.1323300000000000e+01   3.0231800000000000e+01   7.6829000000000001e+00   8.8780000000000003e-01   3.7800000000000000e-01   2.7858999999999998e+00  -2.8899999999999999e-02   2.0210000000000000e-01   1.4160000000000000e-01
   2.0565300000000001e+01  -6.9380200000000002e+01   2.4199610000000001e+02   1.0502200000000000e+01   2.5626100000000001e+01   6.4770000000000003e+00   9.5440000000000003e-01   2.4460000000000001e-01   2.9600000000000000e+00  -6.7400000000000002e-02   2.0210000000000000e-01   1.4599999999999999e-01
   1.4657999999999999e+01  -5.4761099999999999e+01   1.9653070000000000e+02   9.4997000000000007e+00   2.1048999999999999e+01   5.1657999999999999e+00   5.3269999999999995e-01   2.6679999999999998e-01   2.7858999999999998e+00   9.5999999999999992e-03   2.2130000000000000e-01   1.1940000000000001e-01
   1.0205500000000001e+01  -3.9020899999999997e+01   1.5827109999999999e+02   8.8790999999999993e+00   1.7328299999999999e+01   3.5345000000000000e+00   8.4340000000000004e-01   2.6679999999999998e-01   2.8730000000000002e+00  -3.8500000000000000e-02   1.7319999999999999e-01   1.0620000000000000e-01
   6.5244999999999997e+00  -2.3962100000000000e+01   1.2824680000000001e+02   8.0579999999999998e+00   1.4283300000000001e+01   1.9339000000000000e+00   8.4340000000000004e-01   2.6679999999999998e-01   3.1341999999999999e+00   1.9300000000000001e-02   2.2130000000000000e-01   1.1940000000000001e-01
   3.7471999999999999e+00  -2.4160000000000000e+01   9.6163600000000002e+01   5.7380000000000004e+00   1.0876600000000000e+01   2.5171000000000001e+00   9.9880000000000002e-01   5.1139999999999997e-01   2.7858999999999998e+00  -9.5999999999999992e-03   3.0790000000000001e-01   1.5920000000000001e-01
   1.1021000000000001e+00  -2.2423300000000001e+01   6.7340299999999999e+01   3.9239999999999999e+00   7.6792999999999996e+00   2.4733000000000001e+00   9.3220000000000003e-01   2.6679999999999998e-01   2.6989000000000001e+00  -3.8500000000000000e-02   1.7319999999999999e-01   1.7249999999999999e-01
   1.1020000000000001e-01  -2.1456000000000000e+01   4.5036499999999997e+01   2.3487000000000000e+00   5.2051999999999996e+00   2.1707000000000001e+00   8.6560000000000004e-01   3.5580000000000001e-01   3.3953000000000002e+00   7.7100000000000002e-02   1.3469999999999999e-01   1.8140000000000001e-01
   8.8170000000000004e-01  -1.2552600000000000e+01   2.9938500000000001e+01   1.6803999999999999e+00   3.4542000000000002e+00   1.5173000000000001e+00   8.6560000000000004e-01   5.1139999999999997e-01   2.7858999999999998e+00  -3.8500000000000000e-02   2.4060000000000001e-01   1.3270000000000001e-01
  -3.0859999999999999e-01  -8.8154000000000003e+00   1.7843000000000000e+01   9.3569999999999998e-01   2.2267000000000001e+00   9.1649999999999998e-01   9.9880000000000002e-01   1.1119999999999999e-01   2.6989000000000001e+00  -9.5999999999999992e-03   1.8279999999999999e-01   1.1060000000000000e-01
  -8.8200000000000001e-02  -3.1436999999999999e+00   8.4925999999999995e+00   3.5330000000000000e-01   9.8009999999999997e-01   4.1660000000000003e-01   7.5460000000000005e-01   5.3369999999999995e-01   2.9600000000000000e+00  -2.8899999999999999e-02   2.6939999999999997e-01   1.1940000000000001e-01
  -5.0700000000000001e-01  -1.0990000000000000e-01   1.2867999999999999e+00  -4.7699999999999999e-02   1.8079999999999999e-01   2.1899999999999999e-02   8.8780000000000003e-01   3.7800000000000000e-01   2.6989000000000001e+00   5.7799999999999997e-02   2.2130000000000000e-01   1.7249999999999999e-01
   3.3060000000000000e-01   1.5390000000000001e-01   5.1470000000000005e-01  -3.2460000000000000e-01  -1.1420000000000000e-01  -3.0700000000000002e-02   8.4340000000000004e-01   4.4499999999999998e-02   3.7435999999999998e+00   1.9300000000000001e-02   1.8279999999999999e-01   1.2830000000000000e-01
   3.5270000000000001e-01   3.5170000000000001e-01  -8.5800000000000001e-02  -1.2410000000000000e-01   3.8100000000000002e-02  -8.7700000000000000e-02   8.2120000000000004e-01   4.0020000000000000e-01   3.0470999999999999e+00   9.5999999999999992e-03   2.6939999999999997e-01   1.4160000000000000e-01
   5.0700000000000001e-01   3.2979999999999998e-01   2.5740000000000002e-01  -1.9089999999999999e-01   2.8500000000000001e-02  -6.5799999999999997e-02   8.4340000000000004e-01   3.1130000000000002e-01   2.2635999999999998e+00   1.9300000000000001e-02   2.5019999999999998e-01   1.5920000000000001e-01
   6.1719999999999997e-01   6.5949999999999998e-01  -8.5800000000000001e-02  -2.1959999999999999e-01  -1.9000000000000000e-02  -8.8000000000000005e-03   6.4370000000000005e-01   3.7800000000000000e-01   3.2212000000000001e+00  -5.7799999999999997e-02   1.8279999999999999e-01   1.5040000000000001e-01
   4.4100000000000000e-02   2.4179999999999999e-01  -8.5800000000000001e-02  -2.8639999999999999e-01  -5.7099999999999998e-02  -1.3200000000000000e-02   7.5460000000000005e-01   4.8920000000000002e-01   2.8730000000000002e+00   4.8200000000000000e-02   1.8279999999999999e-01   1.7690000000000000e-01
   3.0859999999999999e-01   4.6170000000000000e-01  -4.2890000000000000e-01  -2.0050000000000001e-01  -6.6600000000000006e-02   0.0000000000000000e+00   6.2150000000000005e-01   4.0020000000000000e-01   2.1764999999999999e+00  -1.9300000000000001e-02   2.0210000000000000e-01   1.7249999999999999e-01
   3.3060000000000000e-01   5.7160000000000000e-01   6.0050000000000003e-01  -1.8140000000000001e-01   8.5599999999999996e-02  -8.3299999999999999e-02   8.4340000000000004e-01   3.5580000000000001e-01   3.3953000000000002e+00  -7.7100000000000002e-02   3.2710000000000000e-01   1.5920000000000001e-01
   3.0859999999999999e-01   2.4179999999999999e-01  -6.8630000000000002e-01  -2.6729999999999998e-01  -9.5200000000000007e-02  -4.3900000000000002e-02   8.4340000000000004e-01   2.8910000000000002e-01   2.7858999999999998e+00   2.8899999999999999e-02   1.8279999999999999e-01   1.1940000000000001e-01
   3.0859999999999999e-01   5.4959999999999998e-01  -4.2890000000000000e-01  -2.6729999999999998e-01  -4.7600000000000003e-02  -6.5799999999999997e-02   9.3220000000000003e-01   3.5580000000000001e-01   2.0024000000000002e+00   6.7400000000000002e-02   1.9239999999999999e-01   2.0349999999999999e-01
   4.4080000000000003e-01   3.5170000000000001e-01  -8.5800000000000001e-02  -3.0549999999999999e-01  -6.6600000000000006e-02   4.4000000000000003e-03   7.5460000000000005e-01   8.8900000000000007e-02   2.8730000000000002e+00  -4.8200000000000000e-02   1.0580000000000001e-01   1.5479999999999999e-01
   4.1880000000000001e-01   3.5170000000000001e-01  -5.1470000000000005e-01  -2.5779999999999997e-01  -3.8100000000000002e-02  -2.6300000000000000e-02   7.5460000000000005e-01   3.3350000000000002e-01   2.8730000000000002e+00  -4.8200000000000000e-02   2.5019999999999998e-01   1.6370000000000001e-01
   5.0700000000000001e-01   4.1770000000000002e-01   1.7160000000000000e-01  -2.1959999999999999e-01  -7.6100000000000001e-02  -2.6300000000000000e-02   7.9900000000000004e-01   4.2249999999999999e-01   2.5247000000000002e+00  -9.6299999999999997e-02   2.3089999999999999e-01   1.1940000000000001e-01
   3.7469999999999998e-01   3.9570000000000000e-01  -8.5800000000000001e-02  -1.6230000000000000e-01  -3.8100000000000002e-02  -4.3900000000000002e-02   7.1020000000000005e-01   4.2249999999999999e-01   3.3083000000000000e+00  -1.2520000000000001e-01   2.6939999999999997e-01   1.2830000000000000e-01
   3.7469999999999998e-01   2.6379999999999998e-01  -1.7160000000000000e-01  -2.8639999999999999e-01  -8.5599999999999996e-02  -5.2600000000000001e-02   9.3220000000000003e-01   1.7790000000000000e-01   2.7858999999999998e+00  -2.8899999999999999e-02   2.1170000000000000e-01   1.8140000000000001e-01
   1.3230000000000000e-01   3.7369999999999998e-01   5.1470000000000005e-01  -2.0999999999999999e-01  -1.1420000000000000e-01  -5.7000000000000002e-02   8.8780000000000003e-01   5.3369999999999995e-01   3.1341999999999999e+00   2.8899999999999999e-02   1.2509999999999999e-01   1.7690000000000000e-01
   3.9679999999999999e-01   4.6170000000000000e-01   8.5800000000000001e-02  -1.8140000000000001e-01   9.4999999999999998e-03  -3.9500000000000000e-02   7.7680000000000005e-01   3.1130000000000002e-01   3.5695000000000001e+00  -3.8500000000000000e-02   2.7900000000000003e-01   1.5040000000000001e-01
   3.5270000000000001e-01   3.9570000000000000e-01   0.0000000000000000e+00  -2.1959999999999999e-01  -2.8500000000000001e-02  -7.8899999999999998e-02   9.1000000000000003e-01   3.5580000000000001e-01   2.7858999999999998e+00  -2.8899999999999999e-02   2.1170000000000000e-01   1.5040000000000001e-01
   3.0859999999999999e-01   3.7369999999999998e-01  -1.0294000000000001e+00  -1.4319999999999999e-01  -5.7099999999999998e-02  -5.7000000000000002e-02   7.5460000000000005e-01   3.3350000000000002e-01   2.9600000000000000e+00  -1.1559999999999999e-01   1.4430000000000001e-01   9.2899999999999996e-02
   1.3230000000000000e-01   2.6379999999999998e-01  -3.4310000000000002e-01  -2.3870000000000000e-01  -1.9000000000000000e-02  -5.2600000000000001e-02   8.2120000000000004e-01   3.7800000000000000e-01   3.1341999999999999e+00  -4.8200000000000000e-02   1.7319999999999999e-01   1.2390000000000000e-01
   1.3230000000000000e-01   5.4959999999999998e-01  -1.7160000000000000e-01  -2.0050000000000001e-01  -5.7099999999999998e-02  -5.2600000000000001e-02   9.9880000000000002e-01   3.1130000000000002e-01   3.0470999999999999e+00   1.0600000000000000e-01   2.4060000000000001e-01   1.5920000000000001e-01
   3.0859999999999999e-01   4.8359999999999997e-01   0.0000000000000000e+00  -2.4820000000000000e-01  -7.6100000000000001e-02  -7.4499999999999997e-02   7.5460000000000005e-01   3.1130000000000002e-01   2.8730000000000002e+00   6.7400000000000002e-02   1.8279999999999999e-01   1.2390000000000000e-01
   4.6289999999999998e-01   3.2979999999999998e-01   1.7160000000000000e-01  -2.4820000000000000e-01   1.9000000000000000e-02  -1.7500000000000002e-02   7.9900000000000004e-01   2.0010000000000000e-01   2.7858999999999998e+00   0.0000000000000000e+00   1.8279999999999999e-01   1.3270000000000001e-01
   3.3060000000000000e-01   5.7160000000000000e-01   8.5800000000000001e-02  -1.0500000000000000e-01  -1.1420000000000000e-01  -1.0090000000000000e-01   8.2120000000000004e-01   1.7790000000000000e-01   2.6989000000000001e+00   3.8500000000000000e-02   2.4060000000000001e-01   1.4160000000000000e-01
   3.0859999999999999e-01   3.9570000000000000e-01   1.7160000000000000e-01  -2.3870000000000000e-01  -6.6600000000000006e-02  -1.7500000000000002e-02   7.9900000000000004e-01   3.5580000000000001e-01   2.8730000000000002e+00  -5.7799999999999997e-02   2.0210000000000000e-01   1.6810000000000000e-01
   4.4080000000000003e-01   3.5170000000000001e-01   7.7210000000000001e-01  -2.0999999999999999e-01  -1.0470000000000000e-01  -6.5799999999999997e-02   8.2120000000000004e-01   3.5580000000000001e-01   2.9600000000000000e+00  -5.7799999999999997e-02   1.3469999999999999e-01   1.5040000000000001e-01
   2.4249999999999999e-01   3.2979999999999998e-01   6.8630000000000002e-01  -2.9599999999999999e-01   0.0000000000000000e+00  -7.4499999999999997e-02   7.7680000000000005e-01   4.0020000000000000e-01   2.6989000000000001e+00   0.0000000000000000e+00   2.1170000000000000e-01   1.3710000000000000e-01
   2.8649999999999998e-01   4.6170000000000000e-01  -3.4310000000000002e-01  -1.7190000000000000e-01  -7.6100000000000001e-02  -5.7000000000000002e-02   9.1000000000000003e-01   2.4460000000000001e-01   2.5247000000000002e+00   9.5999999999999992e-03   2.0210000000000000e-01   1.2830000000000000e-01
   2.8649999999999998e-01   6.1550000000000005e-01  -5.1470000000000005e-01  -2.0050000000000001e-01  -9.4999999999999998e-03  -2.6300000000000000e-02   7.7680000000000005e-01   3.7800000000000000e-01   3.1341999999999999e+00  -3.8500000000000000e-02   2.2130000000000000e-01   1.2830000000000000e-01
   3.3060000000000000e-01   4.8359999999999997e-01   0.0000000000000000e+00  -1.7190000000000000e-01  -6.6600000000000006e-02  -4.8200000000000000e-02   8.2120000000000004e-01   2.2239999999999999e-01   3.5695000000000001e+00   4.8200000000000000e-02   2.0210000000000000e-01   1.4599999999999999e-01
   4.8490000000000000e-01   3.5170000000000001e-01   4.2890000000000000e-01  -2.7689999999999998e-01  -1.5229999999999999e-01  -3.9500000000000000e-02   7.3240000000000005e-01   2.0010000000000000e-01   2.8730000000000002e+00   2.8899999999999999e-02   1.7319999999999999e-01   2.0790000000000000e-01
   3.3060000000000000e-01   2.4179999999999999e-01  -8.5800000000000001e-02  -2.3870000000000000e-01   9.4999999999999998e-03  -4.8200000000000000e-02   7.1020000000000005e-01   3.5580000000000001e-01   2.6989000000000001e+00  -3.8500000000000000e-02   1.2509999999999999e-01   1.1060000000000000e-01
   2.2040000000000001e-01   4.6170000000000000e-01   1.7160000000000000e-01  -1.4319999999999999e-01  -1.9000000000000000e-02  -1.7500000000000002e-02   7.5460000000000005e-01   4.2249999999999999e-01   2.0893999999999999e+00   9.5999999999999992e-03   2.4060000000000001e-01   1.2830000000000000e-01
   1.7630000000000001e-01   3.0780000000000002e-01   0.0000000000000000e+00  -2.2910000000000000e-01  -9.4999999999999998e-03  -2.1899999999999999e-02   7.1020000000000005e-01   2.8910000000000002e-01   3.2212000000000001e+00   4.8200000000000000e-02   2.3089999999999999e-01   1.4599999999999999e-01
   3.5270000000000001e-01   2.8580000000000000e-01   5.1470000000000005e-01  -2.7689999999999998e-01  -1.1420000000000000e-01  -5.2600000000000001e-02   9.5440000000000003e-01   1.7790000000000000e-01   2.1764999999999999e+00  -2.8899999999999999e-02   2.4060000000000001e-01   1.3710000000000000e-01
   3.3060000000000000e-01   5.0560000000000005e-01   5.1470000000000005e-01  -2.7689999999999998e-01  -5.7099999999999998e-02  -7.0199999999999999e-02   9.3220000000000003e-01   3.7800000000000000e-01   3.4824000000000002e+00  -5.7799999999999997e-02   2.1170000000000000e-01   1.4599999999999999e-01
   2.6450000000000001e-01   4.1770000000000002e-01  -9.4359999999999999e-01  -2.6729999999999998e-01  -7.6100000000000001e-02  -3.9500000000000000e-02   8.2120000000000004e-01   4.0020000000000000e-01   3.1341999999999999e+00  -9.5999999999999992e-03   2.0210000000000000e-01   1.3710000000000000e-01
   2.8649999999999998e-01   3.9570000000000000e-01   4.2890000000000000e-01  -1.2410000000000000e-01  -1.3320000000000001e-01  -2.1899999999999999e-02   8.4340000000000004e-01   2.8910000000000002e-01   3.7435999999999998e+00   0.0000000000000000e+00   2.9830000000000001e-01   1.5920000000000001e-01
   2.8649999999999998e-01   2.8580000000000000e-01  -6.0050000000000003e-01  -2.7689999999999998e-01  -1.9000000000000000e-02  -9.2100000000000001e-02   8.2120000000000004e-01   4.4469999999999998e-01   2.6118000000000001e+00  -2.8899999999999999e-02   2.5019999999999998e-01   1.5920000000000001e-01
   8.8200000000000001e-02   1.9789999999999999e-01   3.4310000000000002e-01  -2.9599999999999999e-01  -1.0470000000000000e-01  -2.1899999999999999e-02   9.9880000000000002e-01   2.6679999999999998e-01   2.3506000000000000e+00  -5.7799999999999997e-02   1.9239999999999999e-01   1.9020000000000001e-01
   3.7469999999999998e-01   3.9570000000000000e-01  -3.4310000000000002e-01  -1.2410000000000000e-01  -1.9000000000000000e-02  -6.5799999999999997e-02   6.6579999999999995e-01   2.8910000000000002e-01   2.5247000000000002e+00  -5.7799999999999997e-02   1.3469999999999999e-01   1.7690000000000000e-01
   2.8649999999999998e-01   3.2979999999999998e-01  -2.5740000000000002e-01  -2.1959999999999999e-01  -7.6100000000000001e-02  -4.3900000000000002e-02   7.1020000000000005e-01   3.3350000000000002e-01   2.4377000000000000e+00  -2.8899999999999999e-02   2.1170000000000000e-01   1.5040000000000001e-01
   2.8649999999999998e-01   3.9570000000000000e-01   5.1470000000000005e-01  -2.0050000000000001e-01  -1.0470000000000000e-01  -6.5799999999999997e-02   7.5460000000000005e-01   5.1139999999999997e-01   3.5695000000000001e+00  -4.8200000000000000e-02   2.5979999999999998e-01   1.6370000000000001e-01
   1.3230000000000000e-01   3.9570000000000000e-01  -6.8630000000000002e-01  -2.1959999999999999e-01  -3.8100000000000002e-02  -9.6500000000000002e-02   8.8780000000000003e-01   2.0010000000000000e-01   2.3506000000000000e+00   1.9300000000000001e-02   1.7319999999999999e-01   1.2830000000000000e-01
   6.6100000000000006e-02   6.5949999999999998e-01  -1.7160000000000000e-01  -2.8639999999999999e-01  -1.9000000000000000e-02  -8.8000000000000005e-03   7.3240000000000005e-01   3.3350000000000002e-01   3.0470999999999999e+00  -5.7799999999999997e-02   1.8279999999999999e-01   1.5920000000000001e-01
   2.2040000000000001e-01   7.6939999999999997e-01  -1.2867999999999999e+00  -2.0050000000000001e-01  -1.1420000000000000e-01  -6.1400000000000003e-02   8.8780000000000003e-01   2.2239999999999999e-01   2.8730000000000002e+00   9.5999999999999992e-03   1.0580000000000001e-01   1.1940000000000001e-01
   3.5270000000000001e-01  -1.3189999999999999e-01   8.5800000000000001e-02  -3.4370000000000001e-01  -5.7099999999999998e-02  -7.4499999999999997e-02   8.2120000000000004e-01   3.7800000000000000e-01   3.8306000000000000e+00  -1.1559999999999999e-01   2.0210000000000000e-01   1.3710000000000000e-01
   2.2040000000000001e-01   2.4179999999999999e-01   8.5800000000000001e-02  -1.5279999999999999e-01  -8.5599999999999996e-02  -1.7500000000000002e-02   7.1020000000000005e-01   3.1130000000000002e-01   3.2212000000000001e+00   7.7100000000000002e-02   2.6939999999999997e-01   1.5920000000000001e-01
   2.2040000000000001e-01   1.0990000000000000e-01  -5.1470000000000005e-01  -2.1959999999999999e-01  -8.5599999999999996e-02  -7.8899999999999998e-02   9.7660000000000002e-01   1.5559999999999999e-01   3.0470999999999999e+00  -2.8899999999999999e-02   2.2130000000000000e-01   1.4160000000000000e-01
   5.0700000000000001e-01   3.0780000000000002e-01  -3.4310000000000002e-01  -2.5779999999999997e-01  -1.3320000000000001e-01  -1.3200000000000000e-02   8.6560000000000004e-01   4.2249999999999999e-01   2.4377000000000000e+00  -8.6699999999999999e-02   2.3089999999999999e-01   1.6370000000000001e-01
  -4.4100000000000000e-02   2.4179999999999999e-01  -1.4582999999999999e+00  -2.0050000000000001e-01  -7.6100000000000001e-02  -7.8899999999999998e-02   8.8780000000000003e-01   4.8920000000000002e-01   2.4377000000000000e+00  -6.7400000000000002e-02   1.7319999999999999e-01   1.3270000000000001e-01
   5.7310000000000005e-01   4.3969999999999998e-01   1.7160000000000000e-01  -2.8639999999999999e-01  -6.6600000000000006e-02  -2.1899999999999999e-02   7.7680000000000005e-01   3.5580000000000001e-01   2.3506000000000000e+00  -3.8500000000000000e-02   3.1750000000000000e-01   1.2830000000000000e-01
   2.2040000000000001e-01   1.9789999999999999e-01  -1.0294000000000001e+00  -1.6230000000000000e-01  -9.4999999999999998e-03  -5.2600000000000001e-02   6.8799999999999994e-01   3.5580000000000001e-01   3.3083000000000000e+00   8.6699999999999999e-02   2.7900000000000003e-01   1.3710000000000000e-01
   3.5270000000000001e-01   3.9570000000000000e-01  -1.2010000000000001e+00  -2.3870000000000000e-01  -5.7099999999999998e-02  -4.4000000000000003e-03   6.4370000000000005e-01   3.7800000000000000e-01   2.3506000000000000e+00   1.9300000000000001e-02   2.7900000000000003e-01   1.7249999999999999e-01
   2.6450000000000001e-01   1.1651000000000000e+00   0.0000000000000000e+00  -4.7699999999999999e-02  -5.7099999999999998e-02  -2.1899999999999999e-02   7.9900000000000004e-01   3.7800000000000000e-01   4.0048000000000004e+00   9.5999999999999992e-03   2.2130000000000000e-01   1.6810000000000000e-01
   1.9839999999999999e-01  -1.9789999999999999e-01  -4.2890000000000000e-01  -3.3420000000000000e-01   0.0000000000000000e+00  -8.3299999999999999e-02   7.7680000000000005e-01   3.5580000000000001e-01   2.2635999999999998e+00  -7.7100000000000002e-02   1.8279999999999999e-01   1.3710000000000000e-01
   6.6100000000000006e-02   8.5740000000000005e-01  -1.7160000000000000e-01  -1.4319999999999999e-01  -2.8500000000000001e-02  -5.2600000000000001e-02   6.4370000000000005e-01   3.5580000000000001e-01   2.7858999999999998e+00  -4.8200000000000000e-02   1.9239999999999999e-01   1.6370000000000001e-01
   1.9839999999999999e-01   4.3999999999999997e-02  -1.3725000000000001e+00  -1.8140000000000001e-01  -1.9000000000000000e-02  -8.3299999999999999e-02   7.1020000000000005e-01   2.6679999999999998e-01   2.6118000000000001e+00  -8.6699999999999999e-02   2.5979999999999998e-01   1.3270000000000001e-01
   3.3060000000000000e-01   5.0560000000000005e-01  -1.0294000000000001e+00  -6.6799999999999998e-02   0.0000000000000000e+00  -3.5099999999999999e-02   7.5460000000000005e-01   4.0020000000000000e-01   2.9600000000000000e+00  -6.7400000000000002e-02   3.1750000000000000e-01   1.6370000000000001e-01
   4.6289999999999998e-01   5.7160000000000000e-01  -1.7160000000000000e-01  -1.9089999999999999e-01  -1.6180000000000000e-01  -4.8200000000000000e-02   6.6579999999999995e-01   5.3369999999999995e-01   2.7858999999999998e+00   3.8500000000000000e-02   2.3089999999999999e-01   1.7249999999999999e-01
   5.7310000000000005e-01   2.1999999999999999e-02   7.7210000000000001e-01  -3.2460000000000000e-01  -9.5200000000000007e-02  -1.0090000000000000e-01   5.9930000000000005e-01   4.0020000000000000e-01   2.4377000000000000e+00   3.8500000000000000e-02   2.3089999999999999e-01   1.1500000000000000e-01
   1.3230000000000000e-01   5.2759999999999996e-01  -3.4310000000000002e-01  -1.5279999999999999e-01  -7.6100000000000001e-02  -3.5099999999999999e-02   7.9900000000000004e-01   4.6689999999999998e-01   3.1341999999999999e+00  -7.7100000000000002e-02   1.4430000000000001e-01   1.4599999999999999e-01
   6.8330000000000002e-01   3.5170000000000001e-01  -3.4310000000000002e-01  -2.6729999999999998e-01   5.7099999999999998e-02  -4.3900000000000002e-02   7.7680000000000005e-01   3.1130000000000002e-01   2.8730000000000002e+00   0.0000000000000000e+00   2.5019999999999998e-01   1.1940000000000001e-01
   2.8649999999999998e-01   3.0780000000000002e-01   4.2890000000000000e-01  -2.3870000000000000e-01  -8.5599999999999996e-02  -3.0700000000000002e-02   7.7680000000000005e-01   3.1130000000000002e-01   2.9600000000000000e+00  -3.8500000000000000e-02   2.0210000000000000e-01   1.5479999999999999e-01
   4.8490000000000000e-01   2.8580000000000000e-01  -1.7160000000000000e-01  -1.7190000000000000e-01  -1.6180000000000000e-01  -6.5799999999999997e-02   7.1020000000000005e-01   3.1130000000000002e-01   2.6118000000000001e+00  -3.8500000000000000e-02   2.3089999999999999e-01   1.5040000000000001e-01
   1.5429999999999999e-01   3.2979999999999998e-01  -3.4310000000000002e-01  -2.4820000000000000e-01  -7.6100000000000001e-02  -2.1899999999999999e-02   8.2120000000000004e-01   4.2249999999999999e-01   2.7858999999999998e+00  -1.9300000000000001e-02   1.6360000000000000e-01   1.5040000000000001e-01
   5.2900000000000003e-01   3.9570000000000000e-01   0.0000000000000000e+00  -2.9599999999999999e-01  -1.5229999999999999e-01  -3.0700000000000002e-02   9.5440000000000003e-01   4.0020000000000000e-01   2.6118000000000001e+00  -3.8500000000000000e-02   2.4060000000000001e-01   1.5920000000000001e-01
   1.3230000000000000e-01   3.0780000000000002e-01  -1.2867999999999999e+00  -3.1509999999999999e-01   2.8500000000000001e-02  -1.3200000000000000e-02   9.1000000000000003e-01   5.3369999999999995e-01   3.1341999999999999e+00   9.5999999999999992e-03   2.4060000000000001e-01   1.0620000000000000e-01
   2.8649999999999998e-01   4.3969999999999998e-01  -1.7160000000000000e-01  -1.3370000000000001e-01  -1.5229999999999999e-01  -4.3900000000000002e-02   7.1020000000000005e-01   3.5580000000000001e-01   3.1341999999999999e+00  -9.5999999999999992e-03   2.5979999999999998e-01   1.5479999999999999e-01
   8.8200000000000001e-02   3.9570000000000000e-01  -6.8630000000000002e-01  -2.5779999999999997e-01  -7.6100000000000001e-02  -4.3900000000000002e-02   7.1020000000000005e-01   3.7800000000000000e-01   2.8730000000000002e+00  -6.7400000000000002e-02   2.5979999999999998e-01   1.4599999999999999e-01
   3.9679999999999999e-01   4.3969999999999998e-01  -4.2890000000000000e-01  -1.9089999999999999e-01  -9.4999999999999998e-03  -1.2280000000000001e-01   6.8799999999999994e-01   6.0040000000000004e-01   2.5247000000000002e+00  -1.9300000000000001e-02   2.2130000000000000e-01   1.9020000000000001e-01
   2.4249999999999999e-01   4.3969999999999998e-01   8.5800000000000001e-02  -2.9599999999999999e-01  -1.6180000000000000e-01  -4.3900000000000002e-02   9.1000000000000003e-01   3.7800000000000000e-01   2.8730000000000002e+00  -9.5999999999999992e-03   2.5019999999999998e-01   1.6370000000000001e-01
   4.8490000000000000e-01   3.7369999999999998e-01   8.5800000000000001e-02  -2.1959999999999999e-01  -6.6600000000000006e-02  -8.7700000000000000e-02   7.5460000000000005e-01   5.3369999999999995e-01   3.5695000000000001e+00   9.5999999999999992e-03   1.8279999999999999e-01   1.5479999999999999e-01
   3.9679999999999999e-01   2.8580000000000000e-01   7.7210000000000001e-01  -2.6729999999999998e-01   0.0000000000000000e+00  -9.2100000000000001e-02   6.2150000000000005e-01   3.1130000000000002e-01   3.0470999999999999e+00  -2.8899999999999999e-02   2.6939999999999997e-01   1.1940000000000001e-01
   3.5270000000000001e-01   5.7160000000000000e-01  -1.7160000000000000e-01  -2.2910000000000000e-01  -4.7600000000000003e-02  -4.8200000000000000e-02   6.2150000000000005e-01   2.8910000000000002e-01   2.9600000000000000e+00  -8.6699999999999999e-02   1.5400000000000000e-01   1.6370000000000001e-01
   2.6450000000000001e-01   3.9570000000000000e-01   4.2890000000000000e-01  -2.8639999999999999e-01   2.8500000000000001e-02  -4.3900000000000002e-02   9.3220000000000003e-01   2.2239999999999999e-01   2.6989000000000001e+00  -8.6699999999999999e-02   2.6939999999999997e-01   1.2830000000000000e-01
   3.3060000000000000e-01   6.5949999999999998e-01  -4.2890000000000000e-01  -1.9089999999999999e-01  -8.5599999999999996e-02  -2.6300000000000000e-02   9.1000000000000003e-01   4.4469999999999998e-01   2.8730000000000002e+00   4.8200000000000000e-02   2.8870000000000001e-01   1.3270000000000001e-01
   1.7630000000000001e-01   3.7369999999999998e-01  -5.1470000000000005e-01  -2.6729999999999998e-01   9.4999999999999998e-03  -4.8200000000000000e-02   5.1049999999999995e-01   3.1130000000000002e-01   2.3506000000000000e+00   6.7400000000000002e-02   2.5019999999999998e-01   1.5040000000000001e-01
   5.5110000000000003e-01   4.1770000000000002e-01   4.2890000000000000e-01  -1.6230000000000000e-01  -1.0470000000000000e-01  -5.7000000000000002e-02   8.2120000000000004e-01   3.7800000000000000e-01   2.6118000000000001e+00   7.7100000000000002e-02   2.2130000000000000e-01   1.5920000000000001e-01
   1.1020000000000001e-01   4.8359999999999997e-01  -6.0050000000000003e-01  -2.5779999999999997e-01  -1.5229999999999999e-01  -3.5099999999999999e-02   9.1000000000000003e-01   4.6689999999999998e-01   2.6989000000000001e+00  -7.7100000000000002e-02   2.0210000000000000e-01   1.5040000000000001e-01
   3.0859999999999999e-01   3.2979999999999998e-01   5.1470000000000005e-01  -2.2910000000000000e-01  -1.2370000000000000e-01  -4.4000000000000003e-03   7.9900000000000004e-01   4.0020000000000000e-01   2.0893999999999999e+00   6.7400000000000002e-02   2.5019999999999998e-01   1.4599999999999999e-01
   4.6289999999999998e-01   2.6379999999999998e-01   6.0050000000000003e-01  -2.1959999999999999e-01  -1.1420000000000000e-01  -3.9500000000000000e-02   7.7680000000000005e-01   3.7800000000000000e-01   3.3083000000000000e+00   8.6699999999999999e-02   2.1170000000000000e-01   1.5920000000000001e-01
   3.0859999999999999e-01   5.0560000000000005e-01  -6.0050000000000003e-01  -2.3870000000000000e-01  -3.8100000000000002e-02  -5.7000000000000002e-02   1.0209999999999999e+00   2.2239999999999999e-01   2.6989000000000001e+00   1.9300000000000001e-02   1.6360000000000000e-01   1.4160000000000000e-01
   3.0859999999999999e-01   3.7369999999999998e-01   8.5800000000000001e-02  -2.0999999999999999e-01   9.4999999999999998e-03  -6.5799999999999997e-02   7.3240000000000005e-01   3.3350000000000002e-01   3.1341999999999999e+00   3.8500000000000000e-02   3.0790000000000001e-01   1.5920000000000001e-01
   1.9839999999999999e-01   3.9570000000000000e-01  -4.2890000000000000e-01  -2.0999999999999999e-01  -1.2370000000000000e-01  -1.7500000000000002e-02   6.8799999999999994e-01   5.1139999999999997e-01   3.4824000000000002e+00  -1.9300000000000001e-02   1.5400000000000000e-01   1.5040000000000001e-01
   3.7469999999999998e-01   4.1770000000000002e-01  -3.4310000000000002e-01  -2.0050000000000001e-01  -5.7099999999999998e-02  -8.3299999999999999e-02   8.4340000000000004e-01   1.5559999999999999e-01   2.6989000000000001e+00  -3.8500000000000000e-02   1.6360000000000000e-01   1.4160000000000000e-01
   2.8649999999999998e-01   5.4959999999999998e-01  -6.8630000000000002e-01  -2.0999999999999999e-01  -1.3320000000000001e-01  -4.3900000000000002e-02   6.8799999999999994e-01   4.6689999999999998e-01   2.5247000000000002e+00   8.6699999999999999e-02   2.5019999999999998e-01   1.5920000000000001e-01
   2.4249999999999999e-01   3.9570000000000000e-01  -1.2010000000000001e+00  -1.8140000000000001e-01  -4.7600000000000003e-02  -5.2600000000000001e-02   8.4340000000000004e-01   3.1130000000000002e-01   2.7858999999999998e+00  -2.8899999999999999e-02   1.6360000000000000e-01   1.5920000000000001e-01
   2.8649999999999998e-01   3.9570000000000000e-01   0.0000000000000000e+00  -1.2410000000000000e-01   6.6600000000000006e-02  -4.3900000000000002e-02   8.4340000000000004e-01   2.8910000000000002e-01   2.0893999999999999e+00  -1.0600000000000000e-01   2.4060000000000001e-01   1.3270000000000001e-01
   2.6450000000000001e-01   3.9570000000000000e-01  -6.8630000000000002e-01  -1.9089999999999999e-01  -1.3320000000000001e-01   1.7500000000000002e-02   5.9930000000000005e-01   2.8910000000000002e-01   2.4377000000000000e+00  -5.7799999999999997e-02   2.5019999999999998e-01   1.3270000000000001e-01
   1.9839999999999999e-01   1.7590000000000000e-01  -7.7210000000000001e-01  -2.5779999999999997e-01  -1.4269999999999999e-01  -8.8000000000000005e-03   7.3240000000000005e-01   3.3350000000000002e-01   3.1341999999999999e+00  -3.8500000000000000e-02   2.4060000000000001e-01   1.7249999999999999e-01
   3.5270000000000001e-01   1.9789999999999999e-01  -4.2890000000000000e-01  -2.4820000000000000e-01  -1.5229999999999999e-01  -2.6300000000000000e-02   7.9900000000000004e-01   3.1130000000000002e-01   2.9600000000000000e+00  -7.7100000000000002e-02   1.7319999999999999e-01   1.1500000000000000e-01
   3.3060000000000000e-01   5.2759999999999996e-01   0.0000000000000000e+00  -2.0999999999999999e-01  -3.8100000000000002e-02  -2.1899999999999999e-02   7.7680000000000005e-01   2.8910000000000002e-01   3.5695000000000001e+00  -1.1559999999999999e-01   3.0790000000000001e-01   1.5920000000000001e-01
   2.2040000000000001e-01   3.5170000000000001e-01  -6.8630000000000002e-01  -1.6230000000000000e-01  -7.6100000000000001e-02  -4.4000000000000003e-03   8.8780000000000003e-01   6.8930000000000002e-01   3.3953000000000002e+00  -9.5999999999999992e-03   3.0790000000000001e-01   1.7249999999999999e-01
   4.1880000000000001e-01   3.5170000000000001e-01  -7.7210000000000001e-01  -2.0050000000000001e-01  -6.6600000000000006e-02  -4.3900000000000002e-02   9.3220000000000003e-01   6.2260000000000004e-01   2.4377000000000000e+00  -1.1559999999999999e-01   2.6939999999999997e-01   1.3270000000000001e-01
   3.9679999999999999e-01   3.7369999999999998e-01  -4.2890000000000000e-01  -1.7190000000000000e-01  -1.1420000000000000e-01   1.7500000000000002e-02   6.6579999999999995e-01   1.7790000000000000e-01   2.9600000000000000e+00  -5.7799999999999997e-02   2.2130000000000000e-01   1.3710000000000000e-01
   4.4080000000000003e-01   4.3969999999999998e-01  -5.1470000000000005e-01  -2.3870000000000000e-01  -8.5599999999999996e-02  -9.6500000000000002e-02   7.5460000000000005e-01   3.7800000000000000e-01   2.7858999999999998e+00   1.9300000000000001e-02   1.9239999999999999e-01   1.1060000000000000e-01
   2.6450000000000001e-01   5.0560000000000005e-01   1.7160000000000000e-01  -1.1459999999999999e-01  -9.4999999999999998e-03  -5.7000000000000002e-02   7.3240000000000005e-01   3.3350000000000002e-01   2.6118000000000001e+00  -9.6299999999999997e-02   2.1170000000000000e-01   1.6810000000000000e-01
   5.2900000000000003e-01   3.9570000000000000e-01  -3.4310000000000002e-01  -1.6230000000000000e-01  -2.8500000000000001e-02  -8.7700000000000000e-02   7.3240000000000005e-01   4.6689999999999998e-01   3.1341999999999999e+00  -9.5999999999999992e-03   2.5979999999999998e-01   1.0170000000000000e-01
   3.7469999999999998e-01   4.6170000000000000e-01  -1.7160000000000000e-01  -2.4820000000000000e-01  -3.8100000000000002e-02  -4.3900000000000002e-02   4.8830000000000001e-01   3.7800000000000000e-01   2.9600000000000000e+00   0.0000000000000000e+00   1.9239999999999999e-01   1.5040000000000001e-01
   3.9679999999999999e-01   2.8580000000000000e-01   5.1470000000000005e-01  -3.7240000000000001e-01  -4.7600000000000003e-02  -3.9500000000000000e-02   7.1020000000000005e-01   3.1130000000000002e-01   2.7858999999999998e+00  -1.9300000000000001e-02   1.6360000000000000e-01   1.4599999999999999e-01
   2.8649999999999998e-01   5.4959999999999998e-01  -3.4310000000000002e-01  -1.8140000000000001e-01  -3.8100000000000002e-02  -6.5799999999999997e-02   6.8799999999999994e-01   2.2239999999999999e-01   2.7858999999999998e+00  -2.8899999999999999e-02   1.9239999999999999e-01   1.8579999999999999e-01
   2.4249999999999999e-01   4.8359999999999997e-01   5.1470000000000005e-01  -1.7190000000000000e-01  -3.8100000000000002e-02  -1.3200000000000000e-02   8.6560000000000004e-01   5.3369999999999995e-01   1.9153000000000000e+00   1.9300000000000001e-02   1.8279999999999999e-01   1.3710000000000000e-01
   2.4249999999999999e-01   5.7160000000000000e-01  -4.2890000000000000e-01  -1.9089999999999999e-01  -9.5200000000000007e-02  -4.8200000000000000e-02   6.8799999999999994e-01   5.3369999999999995e-01   3.0470999999999999e+00   5.7799999999999997e-02   2.7900000000000003e-01   1.3270000000000001e-01
   3.7469999999999998e-01   3.2979999999999998e-01  -8.5800000000000001e-02  -2.4820000000000000e-01  -7.6100000000000001e-02  -6.1400000000000003e-02   5.9930000000000005e-01   2.4460000000000001e-01   2.5247000000000002e+00  -4.8200000000000000e-02   2.6939999999999997e-01   1.2830000000000000e-01
   2.8649999999999998e-01   6.3749999999999996e-01   3.4310000000000002e-01  -2.7689999999999998e-01  -8.5599999999999996e-02  -9.2100000000000001e-02   7.3240000000000005e-01   3.7800000000000000e-01   2.3506000000000000e+00   0.0000000000000000e+00   1.9239999999999999e-01   1.5040000000000001e-01
   2.8649999999999998e-01   1.7590000000000000e-01  -3.4310000000000002e-01  -1.7190000000000000e-01  -1.2370000000000000e-01  -2.1899999999999999e-02   6.8799999999999994e-01   4.8920000000000002e-01   3.1341999999999999e+00   2.8899999999999999e-02   1.9239999999999999e-01   9.7299999999999998e-02
   2.4249999999999999e-01   3.7369999999999998e-01  -4.2890000000000000e-01  -1.6230000000000000e-01   1.9000000000000000e-02  -5.2600000000000001e-02   8.2120000000000004e-01   3.5580000000000001e-01   3.3083000000000000e+00   1.9300000000000001e-02   2.2130000000000000e-01   1.9460000000000000e-01
   6.8330000000000002e-01   2.8580000000000000e-01  -7.7210000000000001e-01  -1.6230000000000000e-01  -6.6600000000000006e-02  -5.7000000000000002e-02   8.4340000000000004e-01   4.8920000000000002e-01   2.4377000000000000e+00  -5.7799999999999997e-02   2.2130000000000000e-01   8.8499999999999995e-02
   2.6450000000000001e-01   1.9789999999999999e-01   8.5800000000000001e-02  -2.6729999999999998e-01  -8.5599999999999996e-02   2.6300000000000000e-02   7.5460000000000005e-01   5.5589999999999995e-01   2.1764999999999999e+00   0.0000000000000000e+00   1.6360000000000000e-01   1.9020000000000001e-01
   2.4249999999999999e-01   4.3969999999999998e-01   2.5740000000000002e-01  -1.7190000000000000e-01  -5.7099999999999998e-02  -6.5799999999999997e-02   9.3220000000000003e-01   1.5559999999999999e-01   2.8730000000000002e+00   9.5999999999999992e-03   2.2130000000000000e-01   1.3270000000000001e-01
  -1.1020000000000001e-01   3.7369999999999998e-01  -7.7210000000000001e-01  -1.8140000000000001e-01  -3.8100000000000002e-02  -2.1899999999999999e-02   9.1000000000000003e-01   4.6689999999999998e-01   2.6989000000000001e+00  -9.6299999999999997e-02   2.3089999999999999e-01   1.9460000000000000e-01
   5.7310000000000005e-01   2.4179999999999999e-01   8.5800000000000001e-02  -1.7190000000000000e-01   2.8500000000000001e-02  -5.2600000000000001e-02   5.5489999999999995e-01   1.3339999999999999e-01   4.1788999999999996e+00   4.8200000000000000e-02   2.2130000000000000e-01   1.5040000000000001e-01
  -4.4100000000000000e-02   5.9360000000000002e-01  -7.7210000000000001e-01  -2.1959999999999999e-01   6.6600000000000006e-02  -6.1400000000000003e-02   9.3220000000000003e-01   2.4460000000000001e-01   2.2635999999999998e+00  -7.7100000000000002e-02   2.3089999999999999e-01   1.2390000000000000e-01
   4.1880000000000001e-01   4.6170000000000000e-01  -3.4310000000000002e-01  -2.5779999999999997e-01  -1.0470000000000000e-01  -4.8200000000000000e-02   3.9950000000000002e-01   1.0227999999999999e+00   4.4401000000000002e+00  -1.9300000000000001e-02   2.2130000000000000e-01   1.7690000000000000e-01
   2.6450000000000001e-01   5.0560000000000005e-01  -6.8630000000000002e-01  -2.5779999999999997e-01  -6.6600000000000006e-02   4.4000000000000003e-03   9.9880000000000002e-01  -4.2249999999999999e-01   2.5247000000000002e+00  -9.5999999999999992e-03   1.9199999999999998e-02   1.3270000000000001e-01
   4.4080000000000003e-01   6.1550000000000005e-01  -1.0294000000000001e+00  -1.8140000000000001e-01  -1.0470000000000000e-01  -1.7500000000000002e-02   9.3220000000000003e-01   3.7800000000000000e-01   3.9177000000000000e+00   5.7799999999999997e-02   2.2130000000000000e-01   1.6810000000000000e-01
   1.5429999999999999e-01   4.6170000000000000e-01  -1.3725000000000001e+00  -1.5279999999999999e-01  -5.7099999999999998e-02  -2.6300000000000000e-02   6.2150000000000005e-01   1.0227999999999999e+00   3.2212000000000001e+00   3.8500000000000000e-02   2.5979999999999998e-01   1.5479999999999999e-01
   2.4249999999999999e-01   4.3969999999999998e-01  -3.4310000000000002e-01  -1.3370000000000001e-01  -1.0470000000000000e-01   3.5099999999999999e-02   7.5460000000000005e-01   8.8900000000000007e-02   1.6540999999999999e+00  -4.8200000000000000e-02   2.2130000000000000e-01   1.8140000000000001e-01
   8.8200000000000001e-02   4.3969999999999998e-01  -6.0050000000000003e-01  -2.0050000000000001e-01  -1.2370000000000000e-01  -7.4499999999999997e-02   6.6579999999999995e-01   5.1139999999999997e-01   3.4824000000000002e+00   0.0000000000000000e+00   1.8279999999999999e-01   1.3710000000000000e-01
   4.4080000000000003e-01   5.9360000000000002e-01  -6.8630000000000002e-01  -2.4820000000000000e-01  -1.7130000000000001e-01  -4.8200000000000000e-02   7.7680000000000005e-01   1.7790000000000000e-01   2.8730000000000002e+00   2.8899999999999999e-02   2.2130000000000000e-01   1.5040000000000001e-01
   5.5110000000000003e-01   4.3969999999999998e-01   3.4310000000000002e-01  -1.3370000000000001e-01  -1.8079999999999999e-01  -2.1899999999999999e-02   5.5489999999999995e-01   6.8930000000000002e-01   3.2212000000000001e+00  -3.8500000000000000e-02   2.5979999999999998e-01   1.8579999999999999e-01
   3.7469999999999998e-01   4.6170000000000000e-01  -1.7160000000000000e-01  -1.6230000000000000e-01   0.0000000000000000e+00  -3.9500000000000000e-02   9.1000000000000003e-01   3.3350000000000002e-01   2.4377000000000000e+00  -3.8500000000000000e-02   1.8279999999999999e-01   1.2830000000000000e-01
   2.8649999999999998e-01   5.0560000000000005e-01  -1.2867999999999999e+00  -2.4820000000000000e-01  -8.5599999999999996e-02  -3.5099999999999999e-02   7.9900000000000004e-01   2.8910000000000002e-01   2.5247000000000002e+00  -2.8899999999999999e-02   2.3089999999999999e-01   1.8140000000000001e-01
   2.4249999999999999e-01   1.3189999999999999e-01  -5.1470000000000005e-01  -2.3870000000000000e-01  -7.6100000000000001e-02  -7.4499999999999997e-02   7.1020000000000005e-01   5.3369999999999995e-01   3.4824000000000002e+00  -9.5999999999999992e-03   1.8279999999999999e-01   1.6370000000000001e-01
   2.8649999999999998e-01   5.2759999999999996e-01  -3.4310000000000002e-01  -2.8639999999999999e-01  -4.7600000000000003e-02  -1.3200000000000000e-02   8.4340000000000004e-01   4.2249999999999999e-01   2.6989000000000001e+00   1.0600000000000000e-01   1.5400000000000000e-01   1.4160000000000000e-01
   2.8649999999999998e-01   4.1770000000000002e-01  -6.8630000000000002e-01  -2.5779999999999997e-01  -4.7600000000000003e-02  -2.6300000000000000e-02   8.2120000000000004e-01   4.4469999999999998e-01   2.7858999999999998e+00   7.7100000000000002e-02   1.7319999999999999e-01   1.7249999999999999e-01
   3.7469999999999998e-01   3.7369999999999998e-01  -1.1152000000000000e+00  -2.6729999999999998e-01  -5.7099999999999998e-02  -5.7000000000000002e-02   9.1000000000000003e-01   3.1130000000000002e-01   3.3083000000000000e+00   5.7799999999999997e-02   2.4060000000000001e-01   1.3710000000000000e-01
   3.3060000000000000e-01   4.1770000000000002e-01  -6.8630000000000002e-01  -2.1959999999999999e-01  -2.8500000000000001e-02  -1.7500000000000002e-02   6.6579999999999995e-01   3.7800000000000000e-01   3.7435999999999998e+00  -5.7799999999999997e-02   1.9239999999999999e-01   1.1060000000000000e-01
   3.3060000000000000e-01   3.7369999999999998e-01  -3.4310000000000002e-01  -3.0549999999999999e-01  -8.5599999999999996e-02  -4.4000000000000003e-03   7.7680000000000005e-01   4.0020000000000000e-01   3.1341999999999999e+00   5.7799999999999997e-02   1.4430000000000001e-01   1.4599999999999999e-01
   3.9679999999999999e-01   3.5170000000000001e-01  -5.1470000000000005e-01  -1.3370000000000001e-01  -7.6100000000000001e-02  -8.3299999999999999e-02   9.1000000000000003e-01   5.5589999999999995e-01   2.1764999999999999e+00  -9.5999999999999992e-03   1.7319999999999999e-01   1.5040000000000001e-01
   2.6450000000000001e-01   1.3189999999999999e-01   2.5740000000000002e-01  -3.0549999999999999e-01  -1.0470000000000000e-01  -2.6300000000000000e-02   6.8799999999999994e-01   5.7809999999999995e-01   2.1764999999999999e+00   0.0000000000000000e+00   1.3469999999999999e-01   1.1940000000000001e-01
   1.1020000000000001e-01   2.6379999999999998e-01  -4.2890000000000000e-01  -9.5500000000000002e-02   1.9000000000000000e-02  -3.0700000000000002e-02   5.1049999999999995e-01   4.2249999999999999e-01   1.5670999999999999e+00   4.8200000000000000e-02   1.7319999999999999e-01   1.4160000000000000e-01
   2.8649999999999998e-01   3.7369999999999998e-01   8.5800000000000001e-02  -1.6230000000000000e-01  -7.6100000000000001e-02  -1.7500000000000002e-02   1.0209999999999999e+00   3.5580000000000001e-01   2.3506000000000000e+00  -4.8200000000000000e-02   2.0210000000000000e-01   1.2390000000000000e-01
   3.7469999999999998e-01   4.3969999999999998e-01  -1.0294000000000001e+00  -2.2910000000000000e-01  -1.1420000000000000e-01  -7.0199999999999999e-02   6.2150000000000005e-01   4.4469999999999998e-01   3.3083000000000000e+00   1.9300000000000001e-02   1.6360000000000000e-01   1.1940000000000001e-01
   4.8490000000000000e-01   1.7590000000000000e-01  -8.5780000000000001e-01  -1.9089999999999999e-01   9.4999999999999998e-03  -1.2280000000000001e-01   6.4370000000000005e-01   2.2239999999999999e-01   2.9600000000000000e+00  -6.7400000000000002e-02   2.3089999999999999e-01   1.1500000000000000e-01
   6.6100000000000006e-02   3.9570000000000000e-01  -2.5740000000000002e-01  -1.8140000000000001e-01  -8.5599999999999996e-02  -3.9500000000000000e-02   6.8799999999999994e-01   5.3369999999999995e-01   1.9153000000000000e+00   1.9300000000000001e-02   1.6360000000000000e-01   1.5479999999999999e-01
   2.2040000000000001e-01   3.7369999999999998e-01   3.4310000000000002e-01  -2.0999999999999999e-01   9.4999999999999998e-03  -7.0199999999999999e-02   7.5460000000000005e-01   4.2249999999999999e-01   3.2212000000000001e+00   0.0000000000000000e+00   2.3089999999999999e-01   1.4599999999999999e-01
   3.7469999999999998e-01   2.8580000000000000e-01  -8.5800000000000001e-02  -1.6230000000000000e-01  -7.6100000000000001e-02  -2.1899999999999999e-02   6.4370000000000005e-01   5.1139999999999997e-01   2.6989000000000001e+00   9.5999999999999992e-03   1.7319999999999999e-01   1.3270000000000001e-01
   3.0859999999999999e-01   5.0560000000000005e-01  -2.5740000000000002e-01  -1.9089999999999999e-01  -8.5599999999999996e-02  -1.3200000000000000e-02   9.5440000000000003e-01   6.4480000000000004e-01   3.6564999999999999e+00  -1.9300000000000001e-02   2.8870000000000001e-01   1.6810000000000000e-01
   1.7630000000000001e-01   3.7369999999999998e-01  -9.4359999999999999e-01  -2.2910000000000000e-01  -8.5599999999999996e-02  -7.0199999999999999e-02   8.2120000000000004e-01   4.4469999999999998e-01   2.9600000000000000e+00   9.5999999999999992e-03   2.5979999999999998e-01   1.4160000000000000e-01
   3.0859999999999999e-01   4.3969999999999998e-01  -6.8630000000000002e-01  -2.3870000000000000e-01  -7.6100000000000001e-02  -3.9500000000000000e-02   8.4340000000000004e-01   4.4469999999999998e-01   1.9153000000000000e+00  -2.8899999999999999e-02   1.6360000000000000e-01   1.5920000000000001e-01
   1.3230000000000000e-01   4.8359999999999997e-01  -8.5800000000000001e-02  -2.1959999999999999e-01  -1.9000000000000000e-02  -1.7500000000000002e-02   7.5460000000000005e-01   3.7800000000000000e-01   2.4377000000000000e+00   6.7400000000000002e-02   2.0210000000000000e-01   1.3710000000000000e-01
   8.8200000000000001e-02   5.0560000000000005e-01   0.0000000000000000e+00  -1.5279999999999999e-01  -9.5200000000000007e-02  -2.6300000000000000e-02   6.8799999999999994e-01   1.7790000000000000e-01   2.9600000000000000e+00  -7.7100000000000002e-02   3.0790000000000001e-01   1.5479999999999999e-01
   2.8649999999999998e-01   3.7369999999999998e-01  -2.5740000000000002e-01  -2.1959999999999999e-01  -2.8500000000000001e-02  -6.1400000000000003e-02   6.6579999999999995e-01   2.8910000000000002e-01   2.6989000000000001e+00  -9.5999999999999992e-03   2.7900000000000003e-01   1.6810000000000000e-01
   5.2900000000000003e-01   4.1770000000000002e-01  -3.4310000000000002e-01  -2.1959999999999999e-01  -6.6600000000000006e-02  -7.4499999999999997e-02   7.5460000000000005e-01   4.8920000000000002e-01   2.7858999999999998e+00  -2.8899999999999999e-02   1.9239999999999999e-01   1.2390000000000000e-01
   2.2040000000000001e-01   4.1770000000000002e-01  -5.1470000000000005e-01  -2.6729999999999998e-01  -3.8100000000000002e-02  -3.0700000000000002e-02   9.9880000000000002e-01   2.8910000000000002e-01   2.8730000000000002e+00   9.5999999999999992e-03   2.1170000000000000e-01   1.1940000000000001e-01
   5.0700000000000001e-01   2.6379999999999998e-01   8.5800000000000001e-02  -2.0999999999999999e-01   3.8100000000000002e-02  -6.5799999999999997e-02   7.9900000000000004e-01   4.8920000000000002e-01   2.7858999999999998e+00   9.5999999999999992e-03   3.1750000000000000e-01   1.5479999999999999e-01
   1.9839999999999999e-01   3.5170000000000001e-01  -8.5800000000000001e-02  -1.8140000000000001e-01  -6.6600000000000006e-02  -7.0199999999999999e-02   8.4340000000000004e-01   5.3369999999999995e-01   2.4377000000000000e+00  -4.8200000000000000e-02   2.4060000000000001e-01   1.4599999999999999e-01
   3.0859999999999999e-01   3.7369999999999998e-01  -1.7160000000000000e-01  -1.9089999999999999e-01  -5.7099999999999998e-02  -3.9500000000000000e-02   8.8780000000000003e-01   5.5589999999999995e-01   3.3953000000000002e+00   6.7400000000000002e-02   2.5019999999999998e-01   1.1500000000000000e-01
   3.7469999999999998e-01   3.2979999999999998e-01  -2.5740000000000002e-01  -1.9089999999999999e-01  -7.6100000000000001e-02  -8.8000000000000005e-03   6.4370000000000005e-01   2.4460000000000001e-01   2.8730000000000002e+00  -7.7100000000000002e-02   1.5400000000000000e-01   1.2390000000000000e-01
   1.7630000000000001e-01   2.6379999999999998e-01  -4.2890000000000000e-01  -2.4820000000000000e-01  -9.5200000000000007e-02  -3.9500000000000000e-02   5.9930000000000005e-01   3.7800000000000000e-01   2.2635999999999998e+00  -3.8500000000000000e-02   2.0210000000000000e-01   1.7249999999999999e-01
   3.0859999999999999e-01   4.1770000000000002e-01  -5.1470000000000005e-01  -1.6230000000000000e-01  -6.6600000000000006e-02  -1.0520000000000000e-01   8.2120000000000004e-01   2.2239999999999999e-01   2.9600000000000000e+00  -1.9300000000000001e-02   2.0210000000000000e-01   1.2830000000000000e-01
   2.6450000000000001e-01   6.3749999999999996e-01  -6.0050000000000003e-01  -1.2410000000000000e-01  -7.6100000000000001e-02  -8.8000000000000005e-03   7.5460000000000005e-01   5.5589999999999995e-01   2.9600000000000000e+00   2.8899999999999999e-02   2.5979999999999998e-01   1.3710000000000000e-01
   2.8649999999999998e-01   4.8359999999999997e-01  -8.5780000000000001e-01  -2.2910000000000000e-01  -1.1420000000000000e-01  -4.4000000000000003e-03   6.2150000000000005e-01   4.0020000000000000e-01   2.5247000000000002e+00  -1.9300000000000001e-02   1.8279999999999999e-01   1.4599999999999999e-01
   2.6450000000000001e-01   5.0560000000000005e-01   6.0050000000000003e-01  -2.1959999999999999e-01  -8.5599999999999996e-02  -5.2600000000000001e-02   7.3240000000000005e-01   4.2249999999999999e-01   2.9600000000000000e+00   4.8200000000000000e-02   2.4060000000000001e-01   1.1060000000000000e-01
   3.0859999999999999e-01   3.9570000000000000e-01  -3.4310000000000002e-01  -1.8140000000000001e-01  -8.5599999999999996e-02   0.0000000000000000e+00   7.5460000000000005e-01   4.4469999999999998e-01   3.4824000000000002e+00   4.8200000000000000e-02   2.0210000000000000e-01   1.5040000000000001e-01
   2.6450000000000001e-01   2.8580000000000000e-01   1.7160000000000000e-01  -1.7190000000000000e-01  -7.6100000000000001e-02  -5.7000000000000002e-02   5.7709999999999995e-01   2.0010000000000000e-01   2.7858999999999998e+00   4.8200000000000000e-02   2.2130000000000000e-01   1.5920000000000001e-01
   2.6450000000000001e-01   4.1770000000000002e-01   8.5800000000000001e-02  -1.3370000000000001e-01  -3.8100000000000002e-02  -4.8200000000000000e-02   5.1049999999999995e-01   4.2249999999999999e-01   2.9600000000000000e+00   5.7799999999999997e-02   2.3089999999999999e-01   1.9020000000000001e-01
   2.6450000000000001e-01   3.0780000000000002e-01  -3.4310000000000002e-01  -3.2460000000000000e-01  -1.0470000000000000e-01  -3.5099999999999999e-02   8.2120000000000004e-01   3.7800000000000000e-01   3.3083000000000000e+00   3.8500000000000000e-02   2.0210000000000000e-01   1.6810000000000000e-01
   3.9679999999999999e-01   5.2759999999999996e-01  -5.1470000000000005e-01  -1.1459999999999999e-01  -6.6600000000000006e-02  -5.2600000000000001e-02   7.5460000000000005e-01   4.2249999999999999e-01   3.0470999999999999e+00  -9.6299999999999997e-02   2.5019999999999998e-01   1.4160000000000000e-01
   3.9679999999999999e-01   1.9789999999999999e-01   0.0000000000000000e+00  -2.5779999999999997e-01  -1.5229999999999999e-01   1.7500000000000002e-02   8.6560000000000004e-01   5.1139999999999997e-01   3.1341999999999999e+00   6.7400000000000002e-02   2.4060000000000001e-01   1.7690000000000000e-01
   3.0859999999999999e-01   4.3969999999999998e-01  -6.0050000000000003e-01  -2.0999999999999999e-01  -6.6600000000000006e-02  -7.8899999999999998e-02   8.2120000000000004e-01   3.3350000000000002e-01   2.6989000000000001e+00   4.8200000000000000e-02   3.1750000000000000e-01   1.5040000000000001e-01
   3.5270000000000001e-01   3.2979999999999998e-01   4.2890000000000000e-01  -1.5279999999999999e-01  -5.7099999999999998e-02  -5.2600000000000001e-02   5.7709999999999995e-01   2.6679999999999998e-01   3.5695000000000001e+00   3.8500000000000000e-02   2.0210000000000000e-01   1.0170000000000000e-01
  -2.4249999999999999e-01   3.5170000000000001e-01  -7.7210000000000001e-01  -2.9599999999999999e-01  -2.8500000000000001e-02  -6.1400000000000003e-02   6.2150000000000005e-01   5.3369999999999995e-01   2.2635999999999998e+00  -1.9300000000000001e-02   1.4430000000000001e-01   1.5040000000000001e-01
   6.1719999999999997e-01   3.5170000000000001e-01   9.4359999999999999e-01  -2.9599999999999999e-01  -5.7099999999999998e-02  -1.0520000000000000e-01   9.9880000000000002e-01   4.6689999999999998e-01   2.4377000000000000e+00  -5.7799999999999997e-02   2.1170000000000000e-01   1.5040000000000001e-01
   1.1020000000000001e-01   3.7369999999999998e-01  -8.5780000000000001e-01  -1.6230000000000000e-01  -1.8079999999999999e-01  -4.3900000000000002e-02   6.8799999999999994e-01   5.3369999999999995e-01   3.3083000000000000e+00  -2.8899999999999999e-02   2.0210000000000000e-01   1.3710000000000000e-01
   8.8170000000000004e-01   2.1999999999999999e-02  -1.7160000000000000e-01  -2.0999999999999999e-01  -1.1420000000000000e-01  -8.8000000000000005e-03   9.5440000000000003e-01   4.2249999999999999e-01   2.6989000000000001e+00   0.0000000000000000e+00   1.7319999999999999e-01   1.5479999999999999e-01
  -6.6100000000000006e-02   4.3969999999999998e-01  -8.5780000000000001e-01  -1.1459999999999999e-01  -3.8100000000000002e-02  -8.3299999999999999e-02   7.3240000000000005e-01   5.7809999999999995e-01   2.8730000000000002e+00   7.7100000000000002e-02   1.5400000000000000e-01   1.4160000000000000e-01
   9.9190000000000000e-01   2.8580000000000000e-01   3.4310000000000002e-01  -2.2910000000000000e-01  -1.8079999999999999e-01  -3.0700000000000002e-02   6.8799999999999994e-01   4.6689999999999998e-01   1.5670999999999999e+00   2.8899999999999999e-02   2.4060000000000001e-01   1.5920000000000001e-01
  -3.3060000000000000e-01   3.9570000000000000e-01  -5.1470000000000005e-01  -2.2910000000000000e-01  -2.8500000000000001e-02  -3.0700000000000002e-02   5.1049999999999995e-01   6.6710000000000003e-01   2.3506000000000000e+00  -9.5999999999999992e-03   1.3469999999999999e-01   1.5040000000000001e-01
   6.6130000000000000e-01   1.3189999999999999e-01   2.5740000000000002e-01  -2.3870000000000000e-01  -1.6180000000000000e-01  -4.8200000000000000e-02   7.9900000000000004e-01   5.1139999999999997e-01   3.0470999999999999e+00  -9.5999999999999992e-03   2.5979999999999998e-01   1.5040000000000001e-01
  -2.4249999999999999e-01   6.5949999999999998e-01  -4.2890000000000000e-01  -2.2910000000000000e-01   2.8500000000000001e-02   2.1899999999999999e-02   7.7680000000000005e-01   1.5559999999999999e-01   3.3083000000000000e+00   5.7799999999999997e-02   2.4060000000000001e-01   1.5479999999999999e-01
   5.7310000000000005e-01   4.6170000000000000e-01  -8.5800000000000001e-02  -2.6729999999999998e-01  -8.5599999999999996e-02  -3.0700000000000002e-02   6.2150000000000005e-01   2.0010000000000000e-01   2.5247000000000002e+00  -1.5409999999999999e-01   2.7900000000000003e-01   1.4160000000000000e-01
   4.4100000000000000e-02   4.1770000000000002e-01  -9.4359999999999999e-01  -2.5779999999999997e-01  -7.6100000000000001e-02  -1.7500000000000002e-02   8.2120000000000004e-01   3.5580000000000001e-01   2.4377000000000000e+00  -8.6699999999999999e-02   2.0210000000000000e-01   1.8140000000000001e-01
   5.9509999999999996e-01   4.1770000000000002e-01  -5.1470000000000005e-01  -2.0050000000000001e-01  -6.6600000000000006e-02  -4.8200000000000000e-02   7.9900000000000004e-01   2.6679999999999998e-01   2.6989000000000001e+00  -5.7799999999999997e-02   1.7319999999999999e-01   1.3710000000000000e-01
   1.1020000000000001e-01   6.6000000000000003e-02  -4.2890000000000000e-01  -2.5779999999999997e-01  -1.3320000000000001e-01  -3.5099999999999999e-02   5.7709999999999995e-01   2.0010000000000000e-01   2.9600000000000000e+00  -2.8899999999999999e-02   2.4060000000000001e-01   1.5920000000000001e-01
   4.8490000000000000e-01   4.3969999999999998e-01   1.7160000000000000e-01  -1.6230000000000000e-01  -9.4999999999999998e-03  -2.6300000000000000e-02   7.3240000000000005e-01   6.2260000000000004e-01   2.0024000000000002e+00   2.8899999999999999e-02   2.3089999999999999e-01   1.4160000000000000e-01
   4.4100000000000000e-02   3.2979999999999998e-01  -6.0050000000000003e-01  -1.4319999999999999e-01  -3.8100000000000002e-02  -7.4499999999999997e-02   8.2120000000000004e-01   4.2249999999999999e-01   2.9600000000000000e+00  -5.7799999999999997e-02   2.2130000000000000e-01   1.6370000000000001e-01
   4.4080000000000003e-01   4.6170000000000000e-01  -2.5740000000000002e-01  -2.0999999999999999e-01  -5.7099999999999998e-02  -2.6300000000000000e-02   7.9900000000000004e-01   4.4469999999999998e-01   2.3506000000000000e+00  -9.5999999999999992e-03   2.4060000000000001e-01   1.7249999999999999e-01
   1.1020000000000001e-01   1.9789999999999999e-01  -4.2890000000000000e-01  -2.5779999999999997e-01  -1.2370000000000000e-01  -5.2600000000000001e-02   6.2150000000000005e-01   3.5580000000000001e-01   2.7858999999999998e+00  -3.8500000000000000e-02   2.3089999999999999e-01   1.3710000000000000e-01
   1.9839999999999999e-01   3.5170000000000001e-01  -8.5780000000000001e-01  -2.4820000000000000e-01  -1.8079999999999999e-01  -3.5099999999999999e-02   7.7680000000000005e-01   4.6689999999999998e-01   2.8730000000000002e+00  -6.7400000000000002e-02   1.7319999999999999e-01   1.3270000000000001e-01
   1.3230000000000000e-01   5.0560000000000005e-01  -8.5780000000000001e-01  -1.9089999999999999e-01  -1.9000000000000000e-02  -3.9500000000000000e-02   6.8799999999999994e-01   2.4460000000000001e-01   2.6989000000000001e+00  -1.9300000000000001e-02   2.2130000000000000e-01   1.1940000000000001e-01
   3.7469999999999998e-01   4.8359999999999997e-01  -4.2890000000000000e-01  -1.3370000000000001e-01  -1.9000000000000000e-02  -7.8899999999999998e-02   6.8799999999999994e-01   5.1139999999999997e-01   2.2635999999999998e+00   5.7799999999999997e-02   2.2130000000000000e-01   1.8140000000000001e-01
   1.5429999999999999e-01   3.0780000000000002e-01  -3.4310000000000002e-01  -2.9599999999999999e-01  -1.9000000000000000e-02  -4.3900000000000002e-02   8.4340000000000004e-01   3.7800000000000000e-01   2.6989000000000001e+00   9.5999999999999992e-03   1.5400000000000000e-01   1.7690000000000000e-01
   3.7469999999999998e-01   5.7160000000000000e-01  -6.8630000000000002e-01  -1.7190000000000000e-01  -8.5599999999999996e-02  -7.8899999999999998e-02   8.4340000000000004e-01   4.2249999999999999e-01   3.0470999999999999e+00  -5.7799999999999997e-02   2.5979999999999998e-01   1.2390000000000000e-01
   3.0859999999999999e-01   4.8359999999999997e-01  -6.8630000000000002e-01  -2.9599999999999999e-01  -8.5599999999999996e-02  -2.1899999999999999e-02   7.1020000000000005e-01   2.8910000000000002e-01   2.9600000000000000e+00  -5.7799999999999997e-02   1.5400000000000000e-01   1.5479999999999999e-01
   1.7630000000000001e-01   3.9570000000000000e-01   0.0000000000000000e+00  -1.2410000000000000e-01  -4.7600000000000003e-02  -7.0199999999999999e-02   6.8799999999999994e-01   3.1130000000000002e-01   2.9600000000000000e+00   3.8500000000000000e-02   2.7900000000000003e-01   1.6370000000000001e-01
   2.6450000000000001e-01   6.3749999999999996e-01  -6.8630000000000002e-01  -1.9089999999999999e-01  -4.7600000000000003e-02  -7.0199999999999999e-02   7.9900000000000004e-01   4.4469999999999998e-01   3.2212000000000001e+00  -3.8500000000000000e-02   2.0210000000000000e-01   1.5479999999999999e-01
   2.4249999999999999e-01   3.5170000000000001e-01  -3.4310000000000002e-01  -1.6230000000000000e-01  -1.6180000000000000e-01  -3.0700000000000002e-02   6.8799999999999994e-01   4.8920000000000002e-01   3.0470999999999999e+00  -4.8200000000000000e-02   1.7319999999999999e-01   1.6810000000000000e-01
   3.0859999999999999e-01   5.7160000000000000e-01  -2.5740000000000002e-01  -1.6230000000000000e-01  -1.2370000000000000e-01  -1.3200000000000000e-02   9.5440000000000003e-01   3.3350000000000002e-01   3.1341999999999999e+00  -1.0600000000000000e-01   1.7319999999999999e-01   1.4599999999999999e-01
   3.9679999999999999e-01   2.8580000000000000e-01  -1.7160000000000000e-01  -2.1959999999999999e-01  -1.0470000000000000e-01  -1.3200000000000000e-02   8.2120000000000004e-01   3.1130000000000002e-01   2.5247000000000002e+00   2.8899999999999999e-02   2.1170000000000000e-01   1.9020000000000001e-01
   3.3060000000000000e-01   2.4179999999999999e-01  -6.0050000000000003e-01  -2.2910000000000000e-01  -1.4269999999999999e-01   8.8000000000000005e-03   8.2120000000000004e-01   4.0020000000000000e-01   2.5247000000000002e+00   1.9300000000000001e-02   2.4060000000000001e-01   1.5040000000000001e-01
   1.5429999999999999e-01   2.8580000000000000e-01  -8.5800000000000001e-02  -1.7190000000000000e-01   0.0000000000000000e+00  -6.5799999999999997e-02   9.3220000000000003e-01   4.8920000000000002e-01   3.6564999999999999e+00   4.8200000000000000e-02   1.8279999999999999e-01   1.5479999999999999e-01
   3.9679999999999999e-01   1.0990000000000000e-01  -1.7160000000000000e-01  -3.1509999999999999e-01  -2.8500000000000001e-02  -2.6300000000000000e-02   7.5460000000000005e-01   5.7809999999999995e-01   3.4824000000000002e+00  -2.8899999999999999e-02   1.1550000000000001e-01   1.9460000000000000e-01
   4.1880000000000001e-01   4.3969999999999998e-01   6.0050000000000003e-01  -2.0999999999999999e-01  -2.8500000000000001e-02  -3.9500000000000000e-02   6.4370000000000005e-01   4.2249999999999999e-01   2.6989000000000001e+00  -9.6299999999999997e-02   2.2130000000000000e-01   1.7690000000000000e-01
   2.4249999999999999e-01   1.3189999999999999e-01  -8.5800000000000001e-02  -1.2410000000000000e-01  -8.5599999999999996e-02  -7.0199999999999999e-02   7.5460000000000005e-01   4.2249999999999999e-01   3.3083000000000000e+00  -6.7400000000000002e-02   2.3089999999999999e-01   1.3710000000000000e-01
   3.7469999999999998e-01   4.3969999999999998e-01   6.0050000000000003e-01  -1.8140000000000001e-01  -6.6600000000000006e-02  -6.5799999999999997e-02   7.7680000000000005e-01   5.7809999999999995e-01   3.1341999999999999e+00  -2.8899999999999999e-02   2.1170000000000000e-01   1.5040000000000001e-01
   2.8649999999999998e-01   1.5390000000000001e-01   2.5740000000000002e-01  -2.0999999999999999e-01  -2.8500000000000001e-02  -3.0700000000000002e-02   7.7680000000000005e-01   2.6679999999999998e-01   2.0024000000000002e+00   3.8500000000000000e-02   2.5019999999999998e-01   1.9910000000000000e-01
   2.1999999999999999e-02   1.7590000000000000e-01  -6.8630000000000002e-01  -3.2460000000000000e-01  -8.5599999999999996e-02  -7.0199999999999999e-02   8.2120000000000004e-01   3.5580000000000001e-01   2.8730000000000002e+00   5.7799999999999997e-02   3.3679999999999999e-01   1.9460000000000000e-01
   3.0859999999999999e-01   2.8580000000000000e-01  -1.0294000000000001e+00  -2.4820000000000000e-01  -6.6600000000000006e-02  -1.7500000000000002e-02   6.2150000000000005e-01   4.6689999999999998e-01   2.4377000000000000e+00  -3.8500000000000000e-02   2.2130000000000000e-01   1.4160000000000000e-01
   2.4249999999999999e-01   3.2979999999999998e-01  -6.0050000000000003e-01  -2.4820000000000000e-01  -3.8100000000000002e-02  -9.2100000000000001e-02   7.9900000000000004e-01   5.5589999999999995e-01   2.3506000000000000e+00  -6.7400000000000002e-02   2.1170000000000000e-01   1.4160000000000000e-01
   2.2040000000000001e-01   5.0560000000000005e-01  -6.0050000000000003e-01  -1.4319999999999999e-01  -7.6100000000000001e-02  -2.1899999999999999e-02   6.6579999999999995e-01   4.2249999999999999e-01   2.6118000000000001e+00   5.7799999999999997e-02   1.8279999999999999e-01   1.4599999999999999e-01
   2.4249999999999999e-01   3.5170000000000001e-01   2.5740000000000002e-01  -3.2460000000000000e-01   0.0000000000000000e+00  -4.8200000000000000e-02   7.9900000000000004e-01   4.4469999999999998e-01   2.8730000000000002e+00   4.8200000000000000e-02   1.7319999999999999e-01   1.6370000000000001e-01
   3.9679999999999999e-01   3.5170000000000001e-01  -8.5800000000000001e-02  -2.0050000000000001e-01  -2.1890000000000001e-01  -3.0700000000000002e-02   7.3240000000000005e-01   5.7809999999999995e-01   2.7858999999999998e+00   1.9300000000000001e-02   2.3089999999999999e-01   1.4599999999999999e-01
   3.0859999999999999e-01   4.6170000000000000e-01  -1.7160000000000000e-01  -3.1509999999999999e-01  -1.9000000000000000e-02  -5.7000000000000002e-02   8.4340000000000004e-01   2.8910000000000002e-01   2.6118000000000001e+00  -9.5999999999999992e-03   2.0210000000000000e-01   1.0170000000000000e-01
   2.4249999999999999e-01   3.2979999999999998e-01  -8.5780000000000001e-01  -2.0050000000000001e-01  -1.9000000000000000e-02  -7.0199999999999999e-02   7.7680000000000005e-01   3.3350000000000002e-01   2.7858999999999998e+00   9.5999999999999992e-03   5.7700000000000001e-02   1.8140000000000001e-01
   1.7630000000000001e-01   3.7369999999999998e-01  -3.4310000000000002e-01  -1.9089999999999999e-01   1.9000000000000000e-02  -5.7000000000000002e-02   6.8799999999999994e-01   4.4469999999999998e-01   2.4377000000000000e+00   2.8899999999999999e-02   2.3089999999999999e-01   1.2830000000000000e-01
   2.4249999999999999e-01   5.4959999999999998e-01   8.5800000000000001e-02  -1.3370000000000001e-01  -1.2370000000000000e-01  -3.5099999999999999e-02   7.5460000000000005e-01   4.2249999999999999e-01   2.6118000000000001e+00  -2.8899999999999999e-02   2.4060000000000001e-01   1.7249999999999999e-01
   1.1020000000000001e-01   3.2979999999999998e-01   8.5800000000000001e-02  -2.0050000000000001e-01  -1.9030000000000000e-01  -3.9500000000000000e-02   5.1049999999999995e-01   3.5580000000000001e-01   2.6989000000000001e+00   2.8899999999999999e-02   2.7900000000000003e-01   1.4160000000000000e-01
   4.1880000000000001e-01   4.1770000000000002e-01  -6.0050000000000003e-01  -1.0500000000000000e-01  -5.7099999999999998e-02  -6.1400000000000003e-02   6.2150000000000005e-01   4.4469999999999998e-01   2.0024000000000002e+00   9.6299999999999997e-02   2.2130000000000000e-01   1.5920000000000001e-01
   3.3060000000000000e-01   2.8580000000000000e-01   4.2890000000000000e-01  -1.6230000000000000e-01  -1.1420000000000000e-01  -7.0199999999999999e-02   7.5460000000000005e-01   3.1130000000000002e-01   2.6118000000000001e+00  -9.5999999999999992e-03   2.1170000000000000e-01   1.7690000000000000e-01
   2.6450000000000001e-01   3.5170000000000001e-01  -1.7160000000000000e-01  -1.3370000000000001e-01  -3.8100000000000002e-02  -3.0700000000000002e-02   6.4370000000000005e-01   4.4469999999999998e-01   3.1341999999999999e+00  -3.8500000000000000e-02   2.6939999999999997e-01   1.3270000000000001e-01
   1.5429999999999999e-01   4.6170000000000000e-01  -2.5740000000000002e-01  -1.3370000000000001e-01  -7.6100000000000001e-02  -4.8200000000000000e-02   7.3240000000000005e-01   2.8910000000000002e-01   2.7858999999999998e+00   7.7100000000000002e-02   1.9239999999999999e-01   1.3270000000000001e-01
   3.7469999999999998e-01   4.1770000000000002e-01  -2.5740000000000002e-01  -1.8140000000000001e-01  -2.0930000000000001e-01  -4.4000000000000003e-03   4.6610000000000001e-01   3.7800000000000000e-01   2.4377000000000000e+00  -7.7100000000000002e-02   2.1170000000000000e-01   1.5040000000000001e-01
   4.6289999999999998e-01   2.8580000000000000e-01  -1.7160000000000000e-01  -2.1959999999999999e-01  -1.4269999999999999e-01  -5.2600000000000001e-02   7.9900000000000004e-01   2.4460000000000001e-01   1.9153000000000000e+00  -3.8500000000000000e-02   2.4060000000000001e-01   9.2899999999999996e-02
   8.8200000000000001e-02   3.5170000000000001e-01   3.4310000000000002e-01  -2.6729999999999998e-01  -1.0470000000000000e-01  -1.0090000000000000e-01   5.7709999999999995e-01   3.7800000000000000e-01   2.9600000000000000e+00  -9.5999999999999992e-03   2.4060000000000001e-01   1.8579999999999999e-01
   3.0859999999999999e-01   3.2979999999999998e-01  -3.4310000000000002e-01  -2.5779999999999997e-01  -4.7600000000000003e-02  -3.0700000000000002e-02   7.7680000000000005e-01   3.1130000000000002e-01   2.7858999999999998e+00  -3.8500000000000000e-02   2.0210000000000000e-01   1.4599999999999999e-01
   1.5429999999999999e-01   3.0780000000000002e-01   0.0000000000000000e+00  -2.1959999999999999e-01  -9.5200000000000007e-02  -4.8200000000000000e-02   8.8780000000000003e-01   2.2239999999999999e-01   3.0470999999999999e+00  -8.6699999999999999e-02   2.5979999999999998e-01   1.4160000000000000e-01
   1.5429999999999999e-01   5.0560000000000005e-01   1.7160000000000000e-01  -3.2460000000000000e-01  -1.0470000000000000e-01  -4.8200000000000000e-02   7.3240000000000005e-01   4.4469999999999998e-01   3.0470999999999999e+00   9.5999999999999992e-03   1.5400000000000000e-01   1.5479999999999999e-01
   5.0700000000000001e-01   3.9570000000000000e-01  -1.7160000000000000e-01  -1.4319999999999999e-01  -1.1420000000000000e-01  -1.0520000000000000e-01   7.3240000000000005e-01   3.5580000000000001e-01   2.7858999999999998e+00   7.7100000000000002e-02   2.4060000000000001e-01   1.5479999999999999e-01
   2.8649999999999998e-01   1.5390000000000001e-01  -1.7160000000000000e-01  -2.0050000000000001e-01  -1.2370000000000000e-01  -4.3900000000000002e-02   7.3240000000000005e-01   3.7800000000000000e-01   2.7858999999999998e+00   1.9300000000000001e-02   2.0210000000000000e-01   1.4599999999999999e-01
   3.5270000000000001e-01   4.3969999999999998e-01  -6.8630000000000002e-01  -7.6399999999999996e-02  -3.8100000000000002e-02  -2.6300000000000000e-02   6.8799999999999994e-01   4.4469999999999998e-01   2.0893999999999999e+00   7.7100000000000002e-02   2.5979999999999998e-01   1.6370000000000001e-01
   1.7630000000000001e-01   5.9360000000000002e-01  -9.4359999999999999e-01  -1.6230000000000000e-01  -6.6600000000000006e-02  -1.3200000000000000e-02   6.4370000000000005e-01   6.0040000000000004e-01   2.1764999999999999e+00  -2.8899999999999999e-02   1.1550000000000001e-01   1.5040000000000001e-01
   6.6100000000000006e-02   2.4179999999999999e-01   3.4310000000000002e-01  -3.0549999999999999e-01  -6.6600000000000006e-02  -9.2100000000000001e-02   7.1020000000000005e-01   4.6689999999999998e-01   2.4377000000000000e+00  -3.8500000000000000e-02   2.6939999999999997e-01   1.4160000000000000e-01
   5.2900000000000003e-01   5.9360000000000002e-01   0.0000000000000000e+00  -1.7190000000000000e-01  -9.5200000000000007e-02  -5.7000000000000002e-02   7.7680000000000005e-01   2.0010000000000000e-01   2.9600000000000000e+00  -1.9300000000000001e-02   2.1170000000000000e-01   1.4160000000000000e-01
   2.8649999999999998e-01   2.1980000000000000e-01   1.7160000000000000e-01  -1.8140000000000001e-01  -8.5599999999999996e-02  -2.6300000000000000e-02   8.8780000000000003e-01   4.6689999999999998e-01   3.0470999999999999e+00   5.7799999999999997e-02   1.9239999999999999e-01   1.1940000000000001e-01
   3.9679999999999999e-01   4.3969999999999998e-01  -4.2890000000000000e-01  -2.3870000000000000e-01  -8.5599999999999996e-02  -9.6500000000000002e-02   8.2120000000000004e-01   4.6689999999999998e-01   2.5247000000000002e+00  -2.8899999999999999e-02   1.9239999999999999e-01   1.5920000000000001e-01
   3.3060000000000000e-01   5.2759999999999996e-01  -1.2010000000000001e+00  -1.8140000000000001e-01  -4.7600000000000003e-02  -9.2100000000000001e-02   8.2120000000000004e-01   4.4469999999999998e-01   2.6118000000000001e+00  -9.5999999999999992e-03   2.6939999999999997e-01   1.1500000000000000e-01
   8.8200000000000001e-02   2.8580000000000000e-01  -8.5800000000000001e-02  -2.8639999999999999e-01  -1.6180000000000000e-01  -3.9500000000000000e-02   8.2120000000000004e-01   4.8920000000000002e-01   2.9600000000000000e+00   9.5999999999999992e-03   1.7319999999999999e-01   1.2390000000000000e-01
   3.0859999999999999e-01   4.8359999999999997e-01  -1.7160000000000000e-01  -2.0050000000000001e-01  -3.8100000000000002e-02  -5.2600000000000001e-02   6.2150000000000005e-01   2.6679999999999998e-01   3.3953000000000002e+00   0.0000000000000000e+00   1.9239999999999999e-01   1.5920000000000001e-01
   2.4249999999999999e-01   3.2979999999999998e-01  -2.5740000000000002e-01  -2.0999999999999999e-01  -1.1420000000000000e-01  -7.8899999999999998e-02   6.4370000000000005e-01   4.2249999999999999e-01   2.2635999999999998e+00  -8.6699999999999999e-02   2.0210000000000000e-01   1.6810000000000000e-01
   2.4249999999999999e-01   4.3969999999999998e-01   0.0000000000000000e+00  -1.4319999999999999e-01  -6.6600000000000006e-02  -7.4499999999999997e-02   9.3220000000000003e-01   4.6689999999999998e-01   2.8730000000000002e+00   5.7799999999999997e-02   2.5019999999999998e-01   1.1940000000000001e-01
   4.6289999999999998e-01   1.9789999999999999e-01  -2.5740000000000002e-01  -2.0999999999999999e-01  -5.7099999999999998e-02  -1.7500000000000002e-02   9.7660000000000002e-01   4.2249999999999999e-01   2.8730000000000002e+00   0.0000000000000000e+00   1.8279999999999999e-01   1.3710000000000000e-01
   2.8649999999999998e-01   4.1770000000000002e-01   1.7160000000000000e-01  -3.0549999999999999e-01  -1.3320000000000001e-01   0.0000000000000000e+00   7.3240000000000005e-01   4.0020000000000000e-01   3.4824000000000002e+00   9.5999999999999992e-03   1.3469999999999999e-01   1.1500000000000000e-01
   3.7469999999999998e-01   3.9570000000000000e-01  -6.8630000000000002e-01  -1.8140000000000001e-01  -1.3320000000000001e-01  -3.9500000000000000e-02   8.8780000000000003e-01   4.0020000000000000e-01   2.7858999999999998e+00  -8.6699999999999999e-02   2.4060000000000001e-01   1.2830000000000000e-01
   2.8649999999999998e-01   3.5170000000000001e-01  -9.4359999999999999e-01  -3.0549999999999999e-01  -8.5599999999999996e-02   8.8000000000000005e-03   8.6560000000000004e-01   5.5589999999999995e-01   2.5247000000000002e+00   1.9300000000000001e-02   1.7319999999999999e-01   1.9020000000000001e-01
   2.6450000000000001e-01   2.8580000000000000e-01   1.7160000000000000e-01  -1.3370000000000001e-01   1.9000000000000000e-02  -5.7000000000000002e-02   6.2150000000000005e-01   3.5580000000000001e-01   3.3953000000000002e+00   9.5999999999999992e-03   2.6939999999999997e-01   1.1940000000000001e-01
   2.2040000000000001e-01   3.7369999999999998e-01  -6.8630000000000002e-01  -1.6230000000000000e-01  -9.4999999999999998e-03  -7.0199999999999999e-02   7.3240000000000005e-01   4.0020000000000000e-01   3.2212000000000001e+00   9.5999999999999992e-03   1.8279999999999999e-01   1.5920000000000001e-01
   3.5270000000000001e-01   4.6170000000000000e-01  -4.2890000000000000e-01  -2.6729999999999998e-01  -1.4269999999999999e-01   1.3200000000000000e-02   6.8799999999999994e-01   5.5589999999999995e-01   2.9600000000000000e+00   9.5999999999999992e-03   2.3089999999999999e-01   1.4160000000000000e-01
   3.0859999999999999e-01   4.1770000000000002e-01  -1.7160000000000000e-01  -1.4319999999999999e-01  -1.1420000000000000e-01  -3.5099999999999999e-02   7.1020000000000005e-01   5.5589999999999995e-01   2.1764999999999999e+00   1.9300000000000001e-02   2.5019999999999998e-01   1.3710000000000000e-01
   3.7469999999999998e-01   3.9570000000000000e-01   0.0000000000000000e+00  -2.7689999999999998e-01  -1.4269999999999999e-01  -5.7000000000000002e-02   6.2150000000000005e-01   3.7800000000000000e-01   2.2635999999999998e+00  -4.8200000000000000e-02   1.8279999999999999e-01   1.6810000000000000e-01
   1.9839999999999999e-01   1.7590000000000000e-01  -9.4359999999999999e-01  -1.6230000000000000e-01  -6.6600000000000006e-02   4.4000000000000003e-03   7.9900000000000004e-01   5.1139999999999997e-01   2.6118000000000001e+00  -6.7400000000000002e-02   2.6939999999999997e-01   1.4160000000000000e-01
   2.6450000000000001e-01   2.6379999999999998e-01   3.4310000000000002e-01  -2.4820000000000000e-01  -1.0470000000000000e-01  -3.9500000000000000e-02   9.7660000000000002e-01   2.4460000000000001e-01   2.1764999999999999e+00  -4.8200000000000000e-02   2.5979999999999998e-01   1.4599999999999999e-01
   3.0859999999999999e-01   1.5390000000000001e-01  -3.4310000000000002e-01  -2.1959999999999999e-01  -4.7600000000000003e-02  -2.6300000000000000e-02   7.9900000000000004e-01   5.7809999999999995e-01   2.6989000000000001e+00   1.9300000000000001e-02   2.6939999999999997e-01   1.5040000000000001e-01
   3.9679999999999999e-01   8.7900000000000006e-02  -2.5740000000000002e-01  -2.6729999999999998e-01  -1.3320000000000001e-01  -3.0700000000000002e-02   6.8799999999999994e-01   4.2249999999999999e-01   3.2212000000000001e+00  -9.5999999999999992e-03   1.8279999999999999e-01   1.1060000000000000e-01
   2.2040000000000001e-01   4.1770000000000002e-01  -3.4310000000000002e-01  -2.4820000000000000e-01  -6.6600000000000006e-02  -7.8899999999999998e-02   5.1049999999999995e-01   4.2249999999999999e-01   3.2212000000000001e+00   0.0000000000000000e+00   1.8279999999999999e-01   1.6370000000000001e-01
   3.9679999999999999e-01   2.4179999999999999e-01  -1.7160000000000000e-01  -2.1959999999999999e-01  -1.9000000000000000e-02  -6.5799999999999997e-02   6.6579999999999995e-01   4.2249999999999999e-01   1.9153000000000000e+00   3.8500000000000000e-02   1.6360000000000000e-01   1.9910000000000000e-01
   2.2040000000000001e-01   4.6170000000000000e-01  -4.2890000000000000e-01  -1.7190000000000000e-01  -1.1420000000000000e-01  -5.2600000000000001e-02   5.1049999999999995e-01   3.7800000000000000e-01   2.6118000000000001e+00  -8.6699999999999999e-02   2.3089999999999999e-01   1.6370000000000001e-01
   3.5270000000000001e-01   5.0560000000000005e-01  -7.7210000000000001e-01  -2.1959999999999999e-01  -8.5599999999999996e-02  -2.6300000000000000e-02   8.4340000000000004e-01   6.6710000000000003e-01   2.9600000000000000e+00  -4.8200000000000000e-02   2.2130000000000000e-01   1.5920000000000001e-01
   3.0859999999999999e-01   4.6170000000000000e-01   2.5740000000000002e-01  -2.3870000000000000e-01  -5.7099999999999998e-02   4.4000000000000003e-03   9.1000000000000003e-01   2.6679999999999998e-01   3.2212000000000001e+00  -9.5999999999999992e-03   2.1170000000000000e-01   1.3270000000000001e-01
   1.1020000000000001e-01   4.1770000000000002e-01  -6.8630000000000002e-01  -2.6729999999999998e-01  -1.1420000000000000e-01  -2.6300000000000000e-02   6.6579999999999995e-01   5.1139999999999997e-01   2.1764999999999999e+00  -3.8500000000000000e-02   1.9239999999999999e-01   1.3270000000000001e-01
   1.1020000000000001e-01   4.6170000000000000e-01  -9.4359999999999999e-01  -1.7190000000000000e-01  -1.6180000000000000e-01  -1.3200000000000000e-02   6.2150000000000005e-01   4.2249999999999999e-01   2.8730000000000002e+00  -9.5999999999999992e-03   2.0210000000000000e-01   1.7249999999999999e-01
   3.3060000000000000e-01   4.1770000000000002e-01   3.4310000000000002e-01  -1.6230000000000000e-01   1.9000000000000000e-02  -4.3900000000000002e-02   6.8799999999999994e-01   6.0040000000000004e-01   3.0470999999999999e+00  -5.7799999999999997e-02   1.7319999999999999e-01   1.5040000000000001e-01
   2.8649999999999998e-01   1.9789999999999999e-01   0.0000000000000000e+00  -2.3870000000000000e-01  -6.6600000000000006e-02  -5.7000000000000002e-02   6.6579999999999995e-01   4.4469999999999998e-01   3.6564999999999999e+00  -3.8500000000000000e-02   1.7319999999999999e-01   1.5040000000000001e-01
   3.7469999999999998e-01   2.8580000000000000e-01  -2.5740000000000002e-01  -2.3870000000000000e-01  -8.5599999999999996e-02   4.4000000000000003e-03   7.9900000000000004e-01   2.8910000000000002e-01   2.9600000000000000e+00   1.9300000000000001e-02   2.5979999999999998e-01   1.5920000000000001e-01
   2.6450000000000001e-01   3.2979999999999998e-01  -5.1470000000000005e-01  -2.1959999999999999e-01  -1.1420000000000000e-01  -1.0520000000000000e-01   6.4370000000000005e-01   5.5589999999999995e-01   3.4824000000000002e+00   1.9300000000000001e-02   1.2509999999999999e-01   1.1940000000000001e-01
   3.5270000000000001e-01   4.1770000000000002e-01   5.1470000000000005e-01  -1.4319999999999999e-01   0.0000000000000000e+00  -2.6300000000000000e-02   5.7709999999999995e-01   4.0020000000000000e-01   2.0024000000000002e+00   0.0000000000000000e+00   1.6360000000000000e-01   1.2830000000000000e-01
   4.6289999999999998e-01   2.8580000000000000e-01  -1.7160000000000000e-01  -3.0549999999999999e-01   6.6600000000000006e-02  -7.4499999999999997e-02   7.9900000000000004e-01   4.8920000000000002e-01   1.9153000000000000e+00   6.7400000000000002e-02   2.2130000000000000e-01   1.9910000000000000e-01
   3.5270000000000001e-01   4.6170000000000000e-01  -8.5800000000000001e-02  -2.7689999999999998e-01   3.8100000000000002e-02  -5.7000000000000002e-02   7.5460000000000005e-01   5.1139999999999997e-01   2.7858999999999998e+00  -1.0600000000000000e-01   2.3089999999999999e-01   1.5040000000000001e-01
   1.1020000000000001e-01   4.3969999999999998e-01  -8.5780000000000001e-01  -2.7689999999999998e-01  -1.4269999999999999e-01  -6.1400000000000003e-02   6.8799999999999994e-01   4.4469999999999998e-01   2.3506000000000000e+00   2.8899999999999999e-02   2.2130000000000000e-01   1.1940000000000001e-01
   1.9839999999999999e-01   3.2979999999999998e-01   6.8630000000000002e-01  -1.9089999999999999e-01  -9.5200000000000007e-02  -3.9500000000000000e-02   8.8780000000000003e-01   1.5559999999999999e-01   3.0470999999999999e+00   3.8500000000000000e-02   1.5400000000000000e-01   1.7249999999999999e-01
   1.9839999999999999e-01   3.9570000000000000e-01   0.0000000000000000e+00  -1.7190000000000000e-01  -1.9000000000000000e-02  -3.9500000000000000e-02   6.6579999999999995e-01   4.6689999999999998e-01   2.9600000000000000e+00  -4.8200000000000000e-02   2.3089999999999999e-01   1.8140000000000001e-01
   2.4249999999999999e-01   3.5170000000000001e-01  -8.5800000000000001e-02  -2.0050000000000001e-01  -9.4999999999999998e-03  -7.8899999999999998e-02   7.3240000000000005e-01   3.3350000000000002e-01   2.5247000000000002e+00  -9.5999999999999992e-03   1.8279999999999999e-01   1.2390000000000000e-01
   1.7630000000000001e-01   5.7160000000000000e-01  -3.4310000000000002e-01  -1.9089999999999999e-01  -1.3320000000000001e-01  -4.3900000000000002e-02   7.7680000000000005e-01   4.0020000000000000e-01   3.3083000000000000e+00  -6.7400000000000002e-02   2.0210000000000000e-01   1.4160000000000000e-01
   2.8649999999999998e-01   3.5170000000000001e-01  -8.5780000000000001e-01  -1.3370000000000001e-01  -1.4269999999999999e-01  -1.3200000000000000e-02   5.9930000000000005e-01   5.3369999999999995e-01   2.1764999999999999e+00   8.6699999999999999e-02   1.9239999999999999e-01   1.3270000000000001e-01
   3.5270000000000001e-01   5.4959999999999998e-01   3.4310000000000002e-01  -2.5779999999999997e-01  -9.4999999999999998e-03  -7.8899999999999998e-02   5.9930000000000005e-01   4.2249999999999999e-01   2.7858999999999998e+00  -4.8200000000000000e-02   2.5019999999999998e-01   1.1060000000000000e-01
   3.3060000000000000e-01   4.1770000000000002e-01  -2.5740000000000002e-01  -2.2910000000000000e-01  -1.2370000000000000e-01  -7.0199999999999999e-02   8.4340000000000004e-01   3.3350000000000002e-01   3.2212000000000001e+00  -3.8500000000000000e-02   2.1170000000000000e-01   1.1940000000000001e-01
   3.7469999999999998e-01   2.6379999999999998e-01  -6.0050000000000003e-01  -2.3870000000000000e-01  -9.5200000000000007e-02  -7.4499999999999997e-02   9.1000000000000003e-01   3.3350000000000002e-01   3.4824000000000002e+00   8.6699999999999999e-02   1.4430000000000001e-01   2.0349999999999999e-01
   2.2040000000000001e-01   2.8580000000000000e-01  -1.7160000000000000e-01  -2.5779999999999997e-01  -8.5599999999999996e-02  -6.1400000000000003e-02   6.8799999999999994e-01   3.3350000000000002e-01   3.1341999999999999e+00  -6.7400000000000002e-02   1.8279999999999999e-01   1.8579999999999999e-01
   2.8649999999999998e-01   5.2759999999999996e-01  -6.8630000000000002e-01  -2.2910000000000000e-01   9.4999999999999998e-03  -3.9500000000000000e-02   8.6560000000000004e-01   2.8910000000000002e-01   2.6989000000000001e+00   2.8899999999999999e-02   1.5400000000000000e-01   1.7690000000000000e-01
   1.1020000000000001e-01   2.8580000000000000e-01  -6.8630000000000002e-01  -2.2910000000000000e-01  -8.5599999999999996e-02  -2.1899999999999999e-02   8.2120000000000004e-01   3.1130000000000002e-01   4.0918000000000001e+00  -9.5999999999999992e-03   1.8279999999999999e-01   1.8579999999999999e-01
   3.7469999999999998e-01   3.5170000000000001e-01  -8.5800000000000001e-02  -1.1459999999999999e-01  -1.4269999999999999e-01  -1.0090000000000000e-01   6.4370000000000005e-01   4.4469999999999998e-01   2.4377000000000000e+00   4.8200000000000000e-02   2.0210000000000000e-01   1.4160000000000000e-01
   8.8200000000000001e-02   2.6379999999999998e-01   1.7160000000000000e-01  -2.1959999999999999e-01   0.0000000000000000e+00  -6.1400000000000003e-02   7.9900000000000004e-01   2.8910000000000002e-01   2.6118000000000001e+00  -3.8500000000000000e-02   2.8870000000000001e-01   1.3710000000000000e-01
   1.7630000000000001e-01   2.8580000000000000e-01  -6.8630000000000002e-01  -2.3870000000000000e-01  -9.5200000000000007e-02  -8.3299999999999999e-02   7.3240000000000005e-01   5.5589999999999995e-01   2.9600000000000000e+00   1.9300000000000001e-02   2.1170000000000000e-01   1.3270000000000001e-01
   3.0859999999999999e-01   5.0560000000000005e-01  -6.0050000000000003e-01  -1.7190000000000000e-01  -4.7600000000000003e-02  -4.3900000000000002e-02   8.2120000000000004e-01   3.7800000000000000e-01   2.5247000000000002e+00   0.0000000000000000e+00   2.5979999999999998e-01   1.1500000000000000e-01
   1.1020000000000001e-01   5.9360000000000002e-01  -5.1470000000000005e-01  -2.3870000000000000e-01  -6.6600000000000006e-02  -2.1899999999999999e-02   8.2120000000000004e-01   3.7800000000000000e-01   2.6118000000000001e+00  -3.8500000000000000e-02   1.6360000000000000e-01   1.5920000000000001e-01
   3.0859999999999999e-01   4.3969999999999998e-01  -6.0050000000000003e-01  -1.7190000000000000e-01   9.4999999999999998e-03  -9.6500000000000002e-02   7.5460000000000005e-01   2.0010000000000000e-01   2.8730000000000002e+00  -4.8200000000000000e-02   2.0210000000000000e-01   1.6810000000000000e-01
   2.4249999999999999e-01   6.3749999999999996e-01  -6.0050000000000003e-01  -1.4319999999999999e-01  -4.7600000000000003e-02  -1.3200000000000000e-02   8.6560000000000004e-01   3.5580000000000001e-01   3.0470999999999999e+00  -2.8899999999999999e-02   2.4060000000000001e-01   1.1940000000000001e-01
   3.7469999999999998e-01   4.1770000000000002e-01  -5.1470000000000005e-01  -2.5779999999999997e-01  -5.7099999999999998e-02  -2.6300000000000000e-02   7.5460000000000005e-01   5.3369999999999995e-01   1.9153000000000000e+00  -6.7400000000000002e-02   1.7319999999999999e-01   1.2830000000000000e-01
   1.5429999999999999e-01   5.2759999999999996e-01  -6.0050000000000003e-01  -1.8140000000000001e-01  -6.6600000000000006e-02  -7.8899999999999998e-02   8.4340000000000004e-01   4.2249999999999999e-01   2.3506000000000000e+00  -4.8200000000000000e-02   2.4060000000000001e-01   1.2390000000000000e-01
   3.3060000000000000e-01   4.8359999999999997e-01  -8.5780000000000001e-01  -3.1509999999999999e-01  -7.6100000000000001e-02  -4.8200000000000000e-02   7.9900000000000004e-01   3.7800000000000000e-01   2.6989000000000001e+00  -3.8500000000000000e-02   2.1170000000000000e-01   1.7249999999999999e-01
   2.4249999999999999e-01   3.2979999999999998e-01  -2.5740000000000002e-01  -1.9089999999999999e-01  -7.6100000000000001e-02  -3.9500000000000000e-02   6.8799999999999994e-01   4.6689999999999998e-01   2.6989000000000001e+00   8.6699999999999999e-02   2.7900000000000003e-01   1.4599999999999999e-01
   1.9839999999999999e-01   5.7160000000000000e-01  -6.0050000000000003e-01  -3.0549999999999999e-01  -7.6100000000000001e-02  -7.0199999999999999e-02   8.8780000000000003e-01   4.0020000000000000e-01   2.6989000000000001e+00   1.0600000000000000e-01   1.5400000000000000e-01   1.5920000000000001e-01
   2.6450000000000001e-01   4.3969999999999998e-01   8.5800000000000001e-02  -3.0549999999999999e-01  -5.7099999999999998e-02  -6.1400000000000003e-02   8.4340000000000004e-01   3.5580000000000001e-01   3.0470999999999999e+00  -5.7799999999999997e-02   1.9239999999999999e-01   1.5040000000000001e-01
   3.7469999999999998e-01   2.6379999999999998e-01   8.5800000000000001e-02  -2.0999999999999999e-01   0.0000000000000000e+00  -7.0199999999999999e-02   7.1020000000000005e-01   3.5580000000000001e-01   2.3506000000000000e+00   1.9300000000000001e-02   2.4060000000000001e-01   1.6370000000000001e-01
   4.8490000000000000e-01   4.3969999999999998e-01   2.5740000000000002e-01  -3.1509999999999999e-01  -1.9000000000000000e-02  -9.6500000000000002e-02   8.6560000000000004e-01   4.2249999999999999e-01   1.7412000000000001e+00   1.9300000000000001e-02   2.0210000000000000e-01   1.4160000000000000e-01
   2.8649999999999998e-01   4.6170000000000000e-01   3.4310000000000002e-01  -1.8140000000000001e-01  -4.7600000000000003e-02  -7.8899999999999998e-02   6.6579999999999995e-01   4.8920000000000002e-01   2.7858999999999998e+00   8.6699999999999999e-02   2.3089999999999999e-01   1.8579999999999999e-01
   3.0859999999999999e-01   3.0780000000000002e-01   6.8630000000000002e-01  -2.2910000000000000e-01  -6.6600000000000006e-02  -8.3299999999999999e-02   8.4340000000000004e-01   5.3369999999999995e-01   2.0893999999999999e+00   2.8899999999999999e-02   2.0210000000000000e-01   1.1940000000000001e-01
   3.7469999999999998e-01   5.2759999999999996e-01  -2.5740000000000002e-01  -2.4820000000000000e-01  -9.5200000000000007e-02  -3.5099999999999999e-02   7.7680000000000005e-01   2.4460000000000001e-01   3.0470999999999999e+00  -3.8500000000000000e-02   1.9239999999999999e-01   1.3710000000000000e-01
   1.7630000000000001e-01   1.7590000000000000e-01  -8.5780000000000001e-01  -2.0050000000000001e-01  -6.6600000000000006e-02  -6.1400000000000003e-02   7.1020000000000005e-01   5.7809999999999995e-01   2.7858999999999998e+00  -1.9300000000000001e-02   2.4060000000000001e-01   1.5920000000000001e-01
   4.4080000000000003e-01   3.0780000000000002e-01   1.7160000000000000e-01  -1.7190000000000000e-01  -4.7600000000000003e-02  -4.8200000000000000e-02   7.9900000000000004e-01   5.7809999999999995e-01   2.5247000000000002e+00  -9.5999999999999992e-03   2.7900000000000003e-01   1.2830000000000000e-01
   1.7630000000000001e-01   3.5170000000000001e-01  -1.7160000000000000e-01  -1.3370000000000001e-01  -1.2370000000000000e-01  -3.9500000000000000e-02   7.1020000000000005e-01   5.3369999999999995e-01   3.2212000000000001e+00  -2.8899999999999999e-02   1.3469999999999999e-01   1.2830000000000000e-01
   5.0700000000000001e-01   2.8580000000000000e-01  -3.4310000000000002e-01  -2.4820000000000000e-01  -2.8500000000000001e-02  -1.0090000000000000e-01   8.4340000000000004e-01   3.5580000000000001e-01   2.5247000000000002e+00   1.9300000000000001e-02   2.4060000000000001e-01   1.7249999999999999e-01
   1.1020000000000001e-01   3.5170000000000001e-01  -9.4359999999999999e-01  -2.4820000000000000e-01  -8.5599999999999996e-02   1.7500000000000002e-02   6.8799999999999994e-01   4.8920000000000002e-01   2.5247000000000002e+00  -1.9300000000000001e-02   1.7319999999999999e-01   1.5040000000000001e-01
   3.3060000000000000e-01   4.1770000000000002e-01  -8.5800000000000001e-02  -2.5779999999999997e-01  -1.1420000000000000e-01  -9.2100000000000001e-02   4.4390000000000002e-01   3.5580000000000001e-01   2.6118000000000001e+00   5.7799999999999997e-02   1.8279999999999999e-01   1.5920000000000001e-01
   2.2040000000000001e-01   1.0990000000000000e-01  -6.8630000000000002e-01  -3.7240000000000001e-01  -1.1420000000000000e-01  -7.8899999999999998e-02   7.3240000000000005e-01   4.4469999999999998e-01   3.5695000000000001e+00  -9.5999999999999992e-03   1.4430000000000001e-01   1.9020000000000001e-01
   5.2900000000000003e-01   3.9570000000000000e-01   1.2010000000000001e+00  -1.6230000000000000e-01  -1.3320000000000001e-01  -3.5099999999999999e-02   8.6560000000000004e-01   5.5589999999999995e-01   2.8730000000000002e+00   3.8500000000000000e-02   2.0210000000000000e-01   1.2830000000000000e-01
  -1.7630000000000001e-01   2.6379999999999998e-01  -8.5800000000000001e-02  -2.2910000000000000e-01   2.8500000000000001e-02  -1.7500000000000002e-02   7.3240000000000005e-01   2.8910000000000002e-01   2.2635999999999998e+00  -1.9300000000000001e-02   2.4060000000000001e-01   1.3710000000000000e-01
   4.6289999999999998e-01   3.0780000000000002e-01  -3.4310000000000002e-01  -2.6729999999999998e-01  -7.6100000000000001e-02  -2.1899999999999999e-02   4.6610000000000001e-01   3.1130000000000002e-01   2.5247000000000002e+00  -6.7400000000000002e-02   1.4430000000000001e-01   1.5040000000000001e-01
   1.9839999999999999e-01   6.5949999999999998e-01  -6.8630000000000002e-01  -1.7190000000000000e-01  -6.6600000000000006e-02  -5.7000000000000002e-02   5.5489999999999995e-01   4.4469999999999998e-01   2.3506000000000000e+00   9.5999999999999992e-03   2.2130000000000000e-01   1.1500000000000000e-01
   6.3919999999999999e-01   2.8580000000000000e-01  -1.7160000000000000e-01  -2.3870000000000000e-01  -8.5599999999999996e-02  -4.3900000000000002e-02   7.7680000000000005e-01   5.1139999999999997e-01   2.6118000000000001e+00  -6.7400000000000002e-02   2.0210000000000000e-01   1.4160000000000000e-01
   4.4100000000000000e-02   5.0560000000000005e-01  -5.1470000000000005e-01  -1.8140000000000001e-01  -1.1420000000000000e-01  -1.0520000000000000e-01   9.3220000000000003e-01   3.7800000000000000e-01   3.2212000000000001e+00   0.0000000000000000e+00   1.9239999999999999e-01   1.5040000000000001e-01
   5.9509999999999996e-01   2.6379999999999998e-01   2.5740000000000002e-01  -2.0999999999999999e-01  -7.6100000000000001e-02  -8.3299999999999999e-02   7.1020000000000005e-01   4.2249999999999999e-01   2.6989000000000001e+00   4.8200000000000000e-02   1.0580000000000001e-01   1.5479999999999999e-01
  -1.3230000000000000e-01   1.9789999999999999e-01  -7.7210000000000001e-01  -1.8140000000000001e-01  -5.7099999999999998e-02  -3.0700000000000002e-02   5.9930000000000005e-01   4.0020000000000000e-01   2.5247000000000002e+00  -4.8200000000000000e-02   2.5979999999999998e-01   1.5479999999999999e-01
   2.2040000000000001e-01   2.1980000000000000e-01   8.5800000000000001e-02  -1.2410000000000000e-01  -1.4269999999999999e-01   4.4000000000000003e-03   7.3240000000000005e-01   3.3350000000000002e-01   3.0470999999999999e+00   8.6699999999999999e-02   1.7319999999999999e-01   1.8140000000000001e-01
   1.1020000000000001e-01   2.6379999999999998e-01  -8.5780000000000001e-01  -2.0999999999999999e-01  -7.6100000000000001e-02  -7.8899999999999998e-02   8.6560000000000004e-01   4.6689999999999998e-01   2.3506000000000000e+00   2.8899999999999999e-02   2.0210000000000000e-01   1.8579999999999999e-01
   3.0859999999999999e-01   5.7160000000000000e-01  -4.2890000000000000e-01  -2.1959999999999999e-01  -6.6600000000000006e-02  -6.1400000000000003e-02   7.3240000000000005e-01   6.6710000000000003e-01   2.8730000000000002e+00   9.5999999999999992e-03   2.7900000000000003e-01   1.6370000000000001e-01
   3.7469999999999998e-01   4.6170000000000000e-01  -2.5740000000000002e-01  -1.4319999999999999e-01  -1.9000000000000000e-02  -3.0700000000000002e-02   7.9900000000000004e-01   3.3350000000000002e-01   2.6118000000000001e+00   3.8500000000000000e-02   2.6939999999999997e-01   1.4160000000000000e-01
   2.2040000000000001e-01   5.0560000000000005e-01  -1.2010000000000001e+00  -2.2910000000000000e-01  -1.2370000000000000e-01  -3.9500000000000000e-02   5.7709999999999995e-01   3.1130000000000002e-01   3.2212000000000001e+00   3.8500000000000000e-02   1.9239999999999999e-01   1.4599999999999999e-01
   1.1020000000000001e-01   2.4179999999999999e-01  -8.5800000000000001e-02  -2.1959999999999999e-01   9.4999999999999998e-03  -2.6300000000000000e-02   9.5440000000000003e-01   4.6689999999999998e-01   2.0024000000000002e+00   6.7400000000000002e-02   1.7319999999999999e-01   1.5920000000000001e-01
   2.8649999999999998e-01   1.5390000000000001e-01   8.5800000000000001e-02  -2.4820000000000000e-01  -1.4269999999999999e-01  -3.5099999999999999e-02   6.2150000000000005e-01   4.6689999999999998e-01   2.5247000000000002e+00  -1.1559999999999999e-01   1.6360000000000000e-01   1.5920000000000001e-01
   1.1020000000000001e-01   1.5390000000000001e-01  -6.8630000000000002e-01  -1.7190000000000000e-01  -9.4999999999999998e-03  -7.0199999999999999e-02   7.3240000000000005e-01   4.6689999999999998e-01   3.9177000000000000e+00   3.8500000000000000e-02   1.8279999999999999e-01   1.3710000000000000e-01
   4.6289999999999998e-01   4.1770000000000002e-01   2.5740000000000002e-01  -1.4319999999999999e-01  -2.2839999999999999e-01  -5.2600000000000001e-02   6.8799999999999994e-01   3.7800000000000000e-01   3.0470999999999999e+00   9.5999999999999992e-03   2.0210000000000000e-01   1.7249999999999999e-01
   1.5429999999999999e-01   4.6170000000000000e-01  -2.5740000000000002e-01  -2.2910000000000000e-01  -8.5599999999999996e-02  -1.7500000000000002e-02   7.5460000000000005e-01   2.6679999999999998e-01   1.9153000000000000e+00  -2.8899999999999999e-02   2.0210000000000000e-01   1.7249999999999999e-01
   3.5270000000000001e-01   3.2979999999999998e-01  -4.2890000000000000e-01  -2.3870000000000000e-01  -1.0470000000000000e-01  -9.2100000000000001e-02   6.6579999999999995e-01   4.2249999999999999e-01   2.1764999999999999e+00   2.8899999999999999e-02   2.3089999999999999e-01   1.4599999999999999e-01
   2.6450000000000001e-01   3.9570000000000000e-01  -8.5800000000000001e-02  -2.6729999999999998e-01  -2.8500000000000001e-02  -5.2600000000000001e-02   8.8780000000000003e-01   2.8910000000000002e-01   3.3953000000000002e+00   3.8500000000000000e-02   3.1750000000000000e-01   1.3270000000000001e-01
   3.3060000000000000e-01   3.9570000000000000e-01  -3.4310000000000002e-01  -1.2410000000000000e-01   3.8100000000000002e-02  -3.5099999999999999e-02   6.6579999999999995e-01   5.7809999999999995e-01   2.9600000000000000e+00   7.7100000000000002e-02   1.6360000000000000e-01   1.8579999999999999e-01
   5.2900000000000003e-01   5.2759999999999996e-01  -4.2890000000000000e-01  -2.4820000000000000e-01   0.0000000000000000e+00  -9.6500000000000002e-02   7.5460000000000005e-01   5.1139999999999997e-01   2.6989000000000001e+00   4.8200000000000000e-02   1.6360000000000000e-01   1.4160000000000000e-01
   2.2040000000000001e-01   2.6379999999999998e-01  -4.2890000000000000e-01  -2.7689999999999998e-01  -1.1420000000000000e-01  -1.0520000000000000e-01   6.4370000000000005e-01   3.1130000000000002e-01   2.4377000000000000e+00   0.0000000000000000e+00   2.1170000000000000e-01   1.6370000000000001e-01
   3.7469999999999998e-01   5.4959999999999998e-01  -3.4310000000000002e-01  -3.3420000000000000e-01  -4.7600000000000003e-02  -5.2600000000000001e-02   8.8780000000000003e-01   5.1139999999999997e-01   3.2212000000000001e+00   5.7799999999999997e-02   1.3469999999999999e-01   1.7249999999999999e-01
   3.5270000000000001e-01   5.0560000000000005e-01  -1.7160000000000000e-01  -1.6230000000000000e-01  -5.7099999999999998e-02  -6.5799999999999997e-02   8.4340000000000004e-01   3.7800000000000000e-01   3.1341999999999999e+00   9.5999999999999992e-03   1.1550000000000001e-01   1.1940000000000001e-01
   3.7469999999999998e-01   4.8359999999999997e-01   2.5740000000000002e-01  -2.3870000000000000e-01  -1.0470000000000000e-01  -6.1400000000000003e-02   7.1020000000000005e-01   3.7800000000000000e-01   2.6989000000000001e+00  -4.8200000000000000e-02   2.3089999999999999e-01   1.2830000000000000e-01
   2.8649999999999998e-01   2.8580000000000000e-01  -3.4310000000000002e-01  -2.1959999999999999e-01  -1.5229999999999999e-01   0.0000000000000000e+00   7.9900000000000004e-01   2.4460000000000001e-01   2.2635999999999998e+00   0.0000000000000000e+00   1.3469999999999999e-01   1.5479999999999999e-01
   1.7630000000000001e-01   5.0560000000000005e-01  -5.1470000000000005e-01  -2.1959999999999999e-01  -4.7600000000000003e-02   0.0000000000000000e+00   6.4370000000000005e-01   6.0040000000000004e-01   2.7858999999999998e+00   7.7100000000000002e-02   1.9239999999999999e-01   1.7249999999999999e-01
   3.5270000000000001e-01   2.4179999999999999e-01  -1.0294000000000001e+00  -2.2910000000000000e-01  -7.6100000000000001e-02  -7.0199999999999999e-02   7.1020000000000005e-01   3.7800000000000000e-01   3.1341999999999999e+00  -3.8500000000000000e-02   2.0210000000000000e-01   1.5040000000000001e-01
   2.4249999999999999e-01   1.9789999999999999e-01  -1.4582999999999999e+00  -2.3870000000000000e-01  -1.4269999999999999e-01  -3.9500000000000000e-02   7.7680000000000005e-01   2.4460000000000001e-01   3.0470999999999999e+00  -2.8899999999999999e-02   1.7319999999999999e-01   1.4160000000000000e-01
   3.3060000000000000e-01   4.1770000000000002e-01  -2.5740000000000002e-01  -2.1959999999999999e-01   0.0000000000000000e+00  -4.8200000000000000e-02   6.8799999999999994e-01   4.0020000000000000e-01   2.3506000000000000e+00  -1.0600000000000000e-01   2.9830000000000001e-01   1.5920000000000001e-01
   1.5429999999999999e-01   3.0780000000000002e-01  -6.0050000000000003e-01  -1.3370000000000001e-01  -9.4999999999999998e-03  -6.5799999999999997e-02   7.1020000000000005e-01   3.5580000000000001e-01   2.4377000000000000e+00   0.0000000000000000e+00   2.4060000000000001e-01   1.3710000000000000e-01
   1.9839999999999999e-01   3.0780000000000002e-01  -5.1470000000000005e-01  -2.6729999999999998e-01  -1.8079999999999999e-01   0.0000000000000000e+00   6.2150000000000005e-01   3.5580000000000001e-01   3.2212000000000001e+00  -1.9300000000000001e-02   1.4430000000000001e-01   1.5920000000000001e-01
   1.7630000000000001e-01   2.6379999999999998e-01  -5.1470000000000005e-01  -2.0050000000000001e-01  -3.8100000000000002e-02  -4.8200000000000000e-02   6.4370000000000005e-01   4.6689999999999998e-01   1.7412000000000001e+00   9.5999999999999992e-03   2.5019999999999998e-01   1.3270000000000001e-01
   5.2900000000000003e-01   4.6170000000000000e-01  -2.5740000000000002e-01  -1.6230000000000000e-01  -5.7099999999999998e-02  -4.4000000000000003e-03   8.4340000000000004e-01   2.6679999999999998e-01   3.3953000000000002e+00  -9.5999999999999992e-03   2.4060000000000001e-01   1.4160000000000000e-01
   3.3060000000000000e-01   4.3969999999999998e-01  -2.5740000000000002e-01  -1.6230000000000000e-01  -3.8100000000000002e-02  -5.7000000000000002e-02   8.8780000000000003e-01   2.4460000000000001e-01   1.5670999999999999e+00   9.5999999999999992e-03   1.8279999999999999e-01   1.5920000000000001e-01
   2.4249999999999999e-01   1.7590000000000000e-01  -3.4310000000000002e-01  -2.0999999999999999e-01  -6.6600000000000006e-02  -8.3299999999999999e-02   6.6579999999999995e-01   4.8920000000000002e-01   2.0893999999999999e+00  -4.8200000000000000e-02   1.7319999999999999e-01   1.8579999999999999e-01
   2.4249999999999999e-01   2.4179999999999999e-01  -1.7160000000000000e-01  -2.2910000000000000e-01  -8.5599999999999996e-02  -2.1899999999999999e-02   6.6579999999999995e-01   4.8920000000000002e-01   2.9600000000000000e+00   1.9300000000000001e-02   1.7319999999999999e-01   1.5479999999999999e-01
   2.4249999999999999e-01   2.6379999999999998e-01  -8.5780000000000001e-01  -2.5779999999999997e-01  -8.5599999999999996e-02  -7.4499999999999997e-02   5.1049999999999995e-01   3.7800000000000000e-01   2.6989000000000001e+00   9.5999999999999992e-03   2.6939999999999997e-01   1.2830000000000000e-01
   2.4249999999999999e-01   4.1770000000000002e-01  -4.2890000000000000e-01  -2.0050000000000001e-01   9.4999999999999998e-03  -2.6300000000000000e-02   6.4370000000000005e-01   4.6689999999999998e-01   3.0470999999999999e+00   4.8200000000000000e-02   2.5979999999999998e-01   1.3710000000000000e-01
   1.3230000000000000e-01   3.5170000000000001e-01  -2.5740000000000002e-01  -2.0050000000000001e-01  -5.7099999999999998e-02  -5.7000000000000002e-02   7.5460000000000005e-01   4.8920000000000002e-01   2.0024000000000002e+00   7.7100000000000002e-02   2.4060000000000001e-01   8.4000000000000005e-02
   1.7630000000000001e-01   3.2979999999999998e-01  -1.1152000000000000e+00  -1.3370000000000001e-01  -3.8100000000000002e-02  -3.9500000000000000e-02   4.8830000000000001e-01   2.4460000000000001e-01   2.6118000000000001e+00   1.9300000000000001e-02   1.9239999999999999e-01   1.3710000000000000e-01
   2.4249999999999999e-01   3.9570000000000000e-01  -5.1470000000000005e-01  -2.0999999999999999e-01  -6.6600000000000006e-02  -4.4000000000000003e-03   9.1000000000000003e-01   3.1130000000000002e-01   2.7858999999999998e+00   0.0000000000000000e+00   1.2509999999999999e-01   1.2830000000000000e-01
   2.4249999999999999e-01   5.0560000000000005e-01  -2.5740000000000002e-01  -2.6729999999999998e-01  -1.2370000000000000e-01  -7.8899999999999998e-02   7.3240000000000005e-01   2.2239999999999999e-01   3.2212000000000001e+00   7.7100000000000002e-02   1.6360000000000000e-01   1.5920000000000001e-01
   1.7630000000000001e-01   4.6170000000000000e-01   0.0000000000000000e+00  -1.4319999999999999e-01  -3.8100000000000002e-02  -2.6300000000000000e-02   6.6579999999999995e-01   4.2249999999999999e-01   3.2212000000000001e+00  -1.9300000000000001e-02   2.5979999999999998e-01   1.8140000000000001e-01
   1.7630000000000001e-01   1.5390000000000001e-01  -7.7210000000000001e-01  -1.6230000000000000e-01  -1.6180000000000000e-01  -5.2600000000000001e-02   7.3240000000000005e-01   4.4469999999999998e-01   2.6118000000000001e+00   1.9300000000000001e-02   2.1170000000000000e-01   1.6810000000000000e-01
   2.8649999999999998e-01   5.0560000000000005e-01  -1.7160000000000000e-01  -1.9089999999999999e-01  -9.4999999999999998e-03  -6.1400000000000003e-02   7.5460000000000005e-01   2.8910000000000002e-01   3.2212000000000001e+00   1.0600000000000000e-01   1.7319999999999999e-01   1.6370000000000001e-01
   3.3060000000000000e-01   3.5170000000000001e-01   0.0000000000000000e+00  -2.1959999999999999e-01  -1.1420000000000000e-01  -4.3900000000000002e-02   5.3269999999999995e-01   6.4480000000000004e-01   2.7858999999999998e+00   9.5999999999999992e-03   2.4060000000000001e-01   1.4160000000000000e-01
   4.8490000000000000e-01   4.6170000000000000e-01  -6.0050000000000003e-01  -1.7190000000000000e-01  -1.1420000000000000e-01  -4.4000000000000003e-03   6.8799999999999994e-01   3.7800000000000000e-01   2.0024000000000002e+00  -9.5999999999999992e-03   2.6939999999999997e-01   1.9020000000000001e-01
   1.3230000000000000e-01   4.3969999999999998e-01  -2.5740000000000002e-01  -3.0549999999999999e-01  -2.8500000000000001e-02  -7.0199999999999999e-02   5.7709999999999995e-01   3.7800000000000000e-01   2.5247000000000002e+00   1.9300000000000001e-02   2.2130000000000000e-01   1.5920000000000001e-01
   4.4100000000000000e-02   3.2979999999999998e-01  -4.2890000000000000e-01  -2.5779999999999997e-01  -1.9000000000000000e-02  -3.0700000000000002e-02   9.7660000000000002e-01   4.8920000000000002e-01   3.0470999999999999e+00  -4.8200000000000000e-02   3.0790000000000001e-01   1.5479999999999999e-01
   3.0859999999999999e-01   4.1770000000000002e-01   4.2890000000000000e-01  -2.0999999999999999e-01  -1.2370000000000000e-01  -4.4000000000000003e-03   7.5460000000000005e-01   5.3369999999999995e-01   2.3506000000000000e+00   2.8899999999999999e-02   1.5400000000000000e-01   1.2390000000000000e-01
   8.8200000000000001e-02   3.7369999999999998e-01  -6.8630000000000002e-01  -2.3870000000000000e-01  -7.6100000000000001e-02  -2.6300000000000000e-02   8.8780000000000003e-01   4.8920000000000002e-01   2.5247000000000002e+00   0.0000000000000000e+00   1.8279999999999999e-01   1.4160000000000000e-01
   2.2040000000000001e-01   3.9570000000000000e-01   0.0000000000000000e+00  -2.0999999999999999e-01   0.0000000000000000e+00  -7.0199999999999999e-02   8.2120000000000004e-01   6.0040000000000004e-01   2.9600000000000000e+00  -1.9300000000000001e-02   2.4060000000000001e-01   1.2830000000000000e-01
   2.8649999999999998e-01   3.7369999999999998e-01  -8.5780000000000001e-01  -2.4820000000000000e-01  -7.6100000000000001e-02  -4.3900000000000002e-02   8.4340000000000004e-01   4.6689999999999998e-01   2.7858999999999998e+00  -1.9300000000000001e-02   1.2509999999999999e-01   1.5040000000000001e-01
   6.6100000000000006e-02   4.1770000000000002e-01  -8.5800000000000001e-02  -1.5279999999999999e-01  -1.1420000000000000e-01  -5.2600000000000001e-02   7.5460000000000005e-01   3.1130000000000002e-01   3.0470999999999999e+00   5.7799999999999997e-02   2.4060000000000001e-01   1.4599999999999999e-01
   8.8200000000000001e-02   3.0780000000000002e-01  -6.8630000000000002e-01  -1.9089999999999999e-01   9.4999999999999998e-03  -3.5099999999999999e-02   9.1000000000000003e-01   2.0010000000000000e-01   3.0470999999999999e+00   1.9300000000000001e-02   1.3469999999999999e-01   1.7690000000000000e-01
   1.1020000000000001e-01   3.7369999999999998e-01  -2.5740000000000002e-01  -2.4820000000000000e-01  -8.5599999999999996e-02  -3.9500000000000000e-02   7.1020000000000005e-01   4.0020000000000000e-01   3.5695000000000001e+00  -3.8500000000000000e-02   2.1170000000000000e-01   1.6370000000000001e-01
   2.4249999999999999e-01   3.5170000000000001e-01  -6.0050000000000003e-01  -2.0999999999999999e-01  -1.0470000000000000e-01  -1.3200000000000000e-02   7.3240000000000005e-01   3.3350000000000002e-01   2.6118000000000001e+00   7.7100000000000002e-02   1.9239999999999999e-01   1.5040000000000001e-01
   1.9839999999999999e-01   3.7369999999999998e-01  -7.7210000000000001e-01  -2.3870000000000000e-01  -4.7600000000000003e-02  -3.9500000000000000e-02   7.5460000000000005e-01   3.7800000000000000e-01   2.6118000000000001e+00   1.9300000000000001e-02   2.0210000000000000e-01   1.5040000000000001e-01
   3.3060000000000000e-01   2.6379999999999998e-01  -8.5800000000000001e-02  -1.4319999999999999e-01  -6.6600000000000006e-02  -3.9500000000000000e-02   9.3220000000000003e-01   4.8920000000000002e-01   2.3506000000000000e+00   9.5999999999999992e-03   2.8870000000000001e-01   1.1940000000000001e-01
   1.9839999999999999e-01   5.2759999999999996e-01  -6.0050000000000003e-01  -2.1959999999999999e-01  -3.8100000000000002e-02  -4.8200000000000000e-02   5.7709999999999995e-01   7.3380000000000001e-01   2.2635999999999998e+00   3.8500000000000000e-02   1.3469999999999999e-01   1.5920000000000001e-01
   2.4249999999999999e-01   2.8580000000000000e-01  -6.0050000000000003e-01  -2.3870000000000000e-01  -1.4269999999999999e-01  -6.1400000000000003e-02   8.2120000000000004e-01   4.8920000000000002e-01   3.1341999999999999e+00   1.9300000000000001e-02   2.4060000000000001e-01   1.2390000000000000e-01
   1.7630000000000001e-01   2.1980000000000000e-01  -6.8630000000000002e-01  -1.9089999999999999e-01  -3.8100000000000002e-02  -3.5099999999999999e-02   8.4340000000000004e-01   1.1119999999999999e-01   2.1764999999999999e+00   5.7799999999999997e-02   2.1170000000000000e-01   1.2390000000000000e-01
   4.8490000000000000e-01   3.7369999999999998e-01  -7.7210000000000001e-01  -2.0050000000000001e-01  -1.9980000000000001e-01  -6.5799999999999997e-02   6.6579999999999995e-01   5.5589999999999995e-01   2.8730000000000002e+00  -8.6699999999999999e-02   1.9239999999999999e-01   1.5040000000000001e-01
   1.5429999999999999e-01   2.8580000000000000e-01  -6.8630000000000002e-01  -2.3870000000000000e-01  -2.8500000000000001e-02  -5.2600000000000001e-02   7.3240000000000005e-01   3.3350000000000002e-01   3.0470999999999999e+00  -7.7100000000000002e-02   1.9239999999999999e-01   1.5479999999999999e-01
   3.0859999999999999e-01   3.0780000000000002e-01  -9.4359999999999999e-01  -1.1459999999999999e-01  -1.9000000000000000e-02  -7.8899999999999998e-02   7.7680000000000005e-01   4.6689999999999998e-01   3.3083000000000000e+00   1.9300000000000001e-02   2.4060000000000001e-01   1.3710000000000000e-01
   2.8649999999999998e-01   3.0780000000000002e-01  -1.0294000000000001e+00  -2.8639999999999999e-01  -7.6100000000000001e-02  -8.8000000000000005e-03   6.2150000000000005e-01   4.0020000000000000e-01   2.6989000000000001e+00   6.7400000000000002e-02   2.7900000000000003e-01   1.8140000000000001e-01
   1.3230000000000000e-01   3.0780000000000002e-01  -5.1470000000000005e-01  -2.1959999999999999e-01  -9.5200000000000007e-02  -9.6500000000000002e-02   8.4340000000000004e-01   3.5580000000000001e-01   1.9153000000000000e+00  -4.8200000000000000e-02   2.0210000000000000e-01   1.2390000000000000e-01
   1.9839999999999999e-01   3.5170000000000001e-01  -3.4310000000000002e-01  -2.7689999999999998e-01  -6.6600000000000006e-02  -3.0700000000000002e-02   7.1020000000000005e-01   2.8910000000000002e-01   2.6989000000000001e+00   5.7799999999999997e-02   1.2509999999999999e-01   1.7249999999999999e-01
   4.6289999999999998e-01   5.4959999999999998e-01  -1.0294000000000001e+00  -1.4319999999999999e-01  -8.5599999999999996e-02  -5.2600000000000001e-02   7.9900000000000004e-01   4.0020000000000000e-01   2.6989000000000001e+00   0.0000000000000000e+00   2.4060000000000001e-01   1.2830000000000000e-01
   4.1880000000000001e-01   5.2759999999999996e-01  -1.1152000000000000e+00  -1.4319999999999999e-01  -1.9000000000000000e-02   0.0000000000000000e+00   9.1000000000000003e-01   4.4469999999999998e-01   2.6989000000000001e+00  -9.6299999999999997e-02   1.6360000000000000e-01   1.9020000000000001e-01
