# Supplementary material for: Footwear and Foam Surface Alter Gait Initiation of Typical Subjects
Source: PLoS One. 2015 Aug 13;10(8):e0135821. doi: 10.1371/journal.pone.0135821 (PMC4536224; doi:10.1371/journal.pone.0135821)
Supplement: S1 Dataset — (ZIP) [file pone.0135821.s001.zip › 1_barefoot_av1_03.txt]

   2.1380900000000000e+01   3.9570000000000000e-01   2.4096670000000000e+02  -2.2437000000000000e+00   2.3970400000000001e+01  -3.9470000000000000e-01  -2.2705400000000001e+01  -1.5565000000000000e+00   2.5395460000000000e+02  -4.7393000000000001e+00  -1.3114800000000001e+01   3.3179999999999998e-01
   2.0785699999999999e+01   1.9789999999999999e-01   2.3427549999999999e+02  -2.0813000000000001e+00   2.3256699999999999e+01  -3.8150000000000001e-01  -2.2683199999999999e+01  -1.0672999999999999e+00   2.5534750000000000e+02  -4.8548999999999998e+00  -1.3105200000000000e+01   3.3620000000000000e-01
   1.9507300000000001e+01  -6.6000000000000003e-02   2.2741280000000000e+02  -2.2627000000000002e+00   2.2495400000000000e+01  -3.3329999999999999e-01  -2.2816400000000002e+01  -1.7788999999999999e+00   2.5473810000000000e+02  -5.0571999999999999e+00  -1.3172599999999999e+01   3.5830000000000001e-01
   1.8912099999999999e+01  -4.3969999999999998e-01   2.1874870000000001e+02  -2.1385999999999998e+00   2.1658000000000001e+01  -2.7629999999999999e-01  -2.2616599999999998e+01  -1.2452000000000001e+00   2.5604399999999998e+02  -5.1054000000000004e+00  -1.3220700000000001e+01   2.9189999999999999e-01
   1.7457400000000000e+01  -1.0990000000000000e-01   2.0759680000000000e+02  -2.1482000000000001e+00   2.0554200000000002e+01  -2.2800000000000001e-01  -2.2882999999999999e+01  -1.9123000000000001e+00   2.5891699999999997e+02  -5.5195999999999996e+00  -1.3403499999999999e+01   2.8310000000000002e-01
   1.5760100000000000e+01   8.7900000000000006e-02   1.9601589999999999e+02  -2.1099999999999999e+00   1.9383800000000001e+01  -2.6310000000000000e-01  -2.2882999999999999e+01  -2.3125000000000000e+00   2.6248649999999998e+02  -5.9048999999999996e+00  -1.3788399999999999e+01   2.3440000000000000e-01
   1.3225300000000001e+01   2.6379999999999998e-01   1.8289099999999999e+02  -2.1863999999999999e+00   1.8118200000000002e+01  -3.0259999999999998e-01  -2.3393500000000000e+01  -3.0684999999999998e+00   2.6910309999999998e+02  -6.6081000000000003e+00  -1.4154000000000000e+01   1.5040000000000001e-01
   1.1241500000000000e+01   1.0992000000000000e+00   1.6916560000000001e+02  -2.2627000000000002e+00   1.7128499999999999e+01  -3.9910000000000001e-01  -2.4436599999999999e+01  -4.2469999999999999e+00   2.7598079999999999e+02  -7.3498000000000001e+00  -1.4683199999999999e+01   3.9800000000000002e-02
   8.8829999999999991e+00   1.7586999999999999e+00   1.5835690000000000e+02  -2.5777999999999999e+00   1.6310099999999998e+01  -3.6840000000000001e-01  -2.5590800000000002e+01  -5.3587999999999996e+00   2.8512209999999999e+02  -8.3902000000000001e+00  -1.5193199999999999e+01  -2.4329999999999999e-01
   6.8551000000000002e+00   2.3302999999999998e+00   1.4883490000000000e+02  -2.9310999999999998e+00   1.5720200000000000e+01  -4.6039999999999998e-01  -2.7721499999999999e+01  -6.4927999999999999e+00   2.9513409999999999e+02  -9.5460999999999991e+00  -1.5866700000000000e+01  -4.7770000000000001e-01
   5.3121999999999998e+00   2.6819999999999999e+00   1.3999910000000000e+02  -3.4944000000000002e+00   1.5168200000000001e+01  -4.0339999999999998e-01  -2.9874400000000001e+01  -8.0047999999999995e+00   3.0610359999999997e+02  -1.0923600000000000e+01  -1.6646100000000001e+01  -8.1389999999999996e-01
   3.5047000000000001e+00   3.0556999999999999e+00   1.3245020000000000e+02  -3.8285000000000000e+00   1.4844700000000000e+01  -4.2980000000000002e-01  -3.2049500000000002e+01  -9.6502999999999997e+00   3.1776970000000000e+02  -1.2387800000000000e+01  -1.7396599999999999e+01  -1.1811000000000000e+00
   1.9177000000000000e+00   3.7151999999999998e+00   1.2575900000000000e+02  -4.2773000000000003e+00   1.4540200000000000e+01  -4.3850000000000000e-01  -3.4357799999999997e+01  -1.1206799999999999e+01   3.2769459999999998e+02  -1.3813400000000000e+01  -1.8137499999999999e+01  -1.5570999999999999e+00
   7.9349999999999998e-01   3.3635000000000002e+00   1.2001150000000000e+02  -4.5922999999999998e+00   1.4264200000000001e+01  -4.3409999999999999e-01  -3.6421900000000001e+01  -1.3052300000000001e+01   3.3744529999999997e+02  -1.5383599999999999e+01  -1.8676400000000001e+01  -1.9596000000000000e+00
  -3.0859999999999999e-01   3.2974999999999999e+00   1.1417820000000000e+02  -5.0601000000000003e+00   1.3921700000000000e+01  -3.5080000000000000e-01  -3.8707999999999998e+01  -1.4497600000000000e+01   3.4737020000000001e+02  -1.6886299999999999e+01  -1.9446100000000001e+01  -2.3399999999999999e+00
  -1.2122999999999999e+00   3.1217000000000001e+00   1.0971750000000000e+02  -5.3657000000000004e+00   1.3655200000000001e+01  -2.0610000000000001e-01  -4.0860900000000001e+01  -1.6276499999999999e+01   3.5651150000000001e+02  -1.8360099999999999e+01  -2.0369900000000001e+01  -2.7115999999999998e+00
  -1.9838000000000000e+00   2.6160000000000001e+00   1.0748710000000000e+02  -5.6806999999999999e+00   1.3607600000000000e+01  -1.8420000000000000e-01  -4.2125999999999998e+01  -1.7921900000000001e+01   3.6608810000000000e+02  -1.9872399999999999e+01  -2.0995300000000000e+01  -3.0388999999999999e+00
  -2.3805999999999998e+00   2.3083000000000000e+00   1.0594300000000000e+02  -6.1772000000000000e+00   1.3588600000000000e+01  -5.7000000000000002e-02  -4.3413300000000000e+01  -1.9278300000000002e+01   3.7331410000000000e+02  -2.1259599999999999e+01  -2.1611100000000000e+01  -3.3309000000000002e+00
  -2.6450999999999998e+00   1.7366999999999999e+00   1.0542829999999999e+02  -6.4158999999999997e+00   1.3864599999999999e+01   4.3900000000000002e-02  -4.4966900000000003e+01  -2.0923800000000000e+01   3.8010480000000001e+02  -2.2482900000000001e+01  -2.2111400000000000e+01  -3.6448999999999998e+00
  -2.9535999999999998e+00   8.3540000000000003e-01   1.0765870000000000e+02  -6.9314000000000000e+00   1.4368900000000000e+01   1.5790000000000001e-01  -4.6653799999999997e+01  -2.2324600000000000e+01   3.8428370000000001e+02  -2.3484700000000000e+01  -2.2419400000000000e+01  -3.9590000000000001e+00
  -3.2402000000000002e+00   1.3189999999999999e-01   1.1083270000000000e+02  -7.5233999999999996e+00   1.4835200000000000e+01   3.4639999999999999e-01  -4.7475000000000001e+01  -2.3458600000000001e+01   3.8820139999999998e+02  -2.4399899999999999e+01  -2.2765699999999999e+01  -4.2731000000000003e+00
  -3.2622000000000000e+00  -8.1340000000000001e-01   1.1495030000000000e+02  -8.0103000000000009e+00   1.5577400000000001e+01   5.4820000000000002e-01  -4.8740099999999998e+01  -2.4592600000000001e+01   3.8985550000000001e+02  -2.4968200000000000e+01  -2.2938900000000000e+01  -4.4809999999999999e+00
  -2.9316000000000000e+00  -1.9126000000000001e+00   1.2035469999999999e+02  -8.5449999999999999e+00   1.6291100000000000e+01   7.6300000000000001e-01  -4.9605699999999999e+01  -2.5259699999999999e+01   3.9090030000000002e+02  -2.5546199999999999e+01  -2.3044799999999999e+01  -4.6711999999999998e+00
  -2.2924000000000002e+00  -2.8578999999999999e+00   1.2670269999999999e+02  -9.2418999999999993e+00   1.7290299999999998e+01   9.9109999999999998e-01  -5.0271500000000003e+01  -2.5949000000000002e+01   3.9159679999999997e+02  -2.5825500000000002e+01  -2.3025500000000001e+01  -4.8259999999999996e+00
  -1.4767999999999999e+00  -3.7812000000000001e+00   1.3562420000000000e+02  -1.0005699999999999e+01   1.8375100000000000e+01   1.2059000000000000e+00  -5.0648899999999998e+01  -2.6749500000000001e+01   3.8863670000000002e+02  -2.5941099999999999e+01  -2.3015899999999998e+01  -4.9321999999999999e+00
  -4.4080000000000003e-01  -5.2980000000000000e+00   1.4548929999999999e+02  -1.0702700000000000e+01   1.9669200000000000e+01   1.4471000000000001e+00  -5.0737600000000000e+01  -2.7349900000000002e+01   3.8550250000000000e+02  -2.5912199999999999e+01  -2.2813900000000000e+01  -5.0118000000000000e+00
   3.0859999999999999e-01  -6.6609999999999996e+00   1.5612649999999999e+02  -1.1552400000000000e+01   2.1182300000000001e+01   1.7936000000000001e+00  -5.0315899999999999e+01  -2.7816800000000001e+01   3.8088830000000002e+02  -2.5603999999999999e+01  -2.2602200000000000e+01  -5.0427999999999997e+00
   1.6752000000000000e+00  -8.3317999999999994e+00   1.6873670000000001e+02  -1.2411700000000000e+01   2.2666699999999999e+01   1.9997000000000000e+00  -4.9694499999999998e+01  -2.8016900000000000e+01   3.7644830000000002e+02  -2.5218599999999999e+01  -2.2255800000000001e+01  -5.0206000000000000e+00
   3.2843000000000000e+00  -9.2771000000000008e+00   1.8237629999999999e+02  -1.3290100000000001e+01   2.4389099999999999e+01   2.3066000000000000e+00  -4.8828899999999997e+01  -2.8150300000000001e+01   3.6939640000000003e+02  -2.4679200000000002e+01  -2.1822800000000001e+01  -5.0251000000000001e+00
   4.4965999999999999e+00  -1.0859900000000000e+01   1.9730269999999999e+02  -1.4149300000000000e+01   2.6140000000000001e+01   2.5259000000000000e+00  -4.7763500000000001e+01  -2.8194800000000001e+01   3.5981979999999999e+02  -2.3975999999999999e+01  -2.1322399999999998e+01  -4.9587000000000003e+00
   6.0175000000000001e+00  -1.2310800000000000e+01   2.1325850000000000e+02  -1.5266400000000001e+01   2.8005099999999999e+01   2.8109000000000002e+00  -4.6720300000000002e+01  -2.7950199999999999e+01   3.4980790000000002e+02  -2.2906800000000000e+01  -2.0783600000000000e+01  -4.7906000000000004e+00
   8.0673999999999992e+00  -1.4707000000000001e+01   2.3135890000000001e+02  -1.6249800000000000e+01   3.0193700000000000e+01   3.1749000000000001e+00  -4.5433000000000000e+01  -2.7883500000000002e+01   3.3796769999999998e+02  -2.1731600000000000e+01  -1.9908000000000001e+01  -4.6623000000000001e+00
   1.0293699999999999e+01  -1.7454999999999998e+01   2.5151810000000000e+02  -1.7691400000000002e+01   3.2525100000000002e+01   3.6353000000000000e+00  -4.4145699999999998e+01  -2.7438800000000001e+01   3.2429919999999998e+02  -2.0363700000000001e+01  -1.8993900000000000e+01  -4.5030999999999999e+00
   1.3401600000000000e+01  -2.0774500000000000e+01   2.7227769999999998e+02  -1.8913499999999999e+01   3.4961199999999998e+01   4.1132999999999997e+00  -4.2436700000000002e+01  -2.7460999999999999e+01   3.1193669999999997e+02  -1.8437200000000001e+01  -1.8060600000000001e+01  -4.2332999999999998e+00
   1.6751999999999999e+01  -2.4379799999999999e+01   2.9526780000000002e+02  -2.0527000000000001e+01   3.7606600000000000e+01   4.8061999999999996e+00  -4.1171599999999998e+01  -2.5571000000000002e+01   2.9870350000000002e+02  -1.6038599999999999e+01  -1.7050300000000000e+01  -3.8660999999999999e+00
   2.0014299999999999e+01  -2.7611400000000000e+01   3.2160340000000002e+02  -2.2226500000000001e+01   4.0594600000000000e+01   5.3544000000000000e+00  -3.9262799999999999e+01  -2.3303000000000001e+01   2.8381619999999998e+02  -1.3591900000000001e+01  -1.5741700000000000e+01  -3.4104999999999999e+00
   2.3629200000000001e+01  -3.0864999999999998e+01   3.4819639999999998e+02  -2.3916399999999999e+01   4.3563499999999998e+01   5.9550999999999998e+00  -3.7331899999999997e+01  -2.1101600000000001e+01   2.6448890000000000e+02  -1.0836900000000000e+01  -1.4356100000000000e+01  -2.8664000000000001e+00
   2.7089800000000000e+01  -3.3810800000000000e+01   3.7444619999999998e+02  -2.5415299999999998e+01   4.6513399999999997e+01   6.4682000000000004e+00  -3.4557499999999997e+01  -1.8433399999999999e+01   2.4446500000000000e+02  -7.8893000000000004e+00  -1.2787699999999999e+01  -2.4152000000000000e+00
   3.0219799999999999e+01  -3.6404800000000002e+01   3.9769360000000000e+02  -2.6589600000000001e+01   4.8863799999999998e+01   6.9592999999999998e+00  -3.1272700000000000e+01  -1.5387100000000000e+01   2.2017519999999999e+02  -5.0667999999999997e+00  -1.1142300000000001e+01  -1.8091999999999999e+00
   3.2798699999999997e+01  -3.8559199999999997e+01   4.1725229999999999e+02  -2.7515799999999999e+01   5.0795499999999997e+01   7.3232999999999997e+00  -2.7921199999999999e+01  -1.1762700000000001e+01   1.9605959999999999e+02  -2.1192000000000002e+00  -9.5450999999999997e+00  -1.1413000000000000e+00
   3.4672300000000000e+01  -3.9944200000000002e+01   4.3149239999999998e+02  -2.8136299999999999e+01   5.2099200000000003e+01   7.6040000000000001e+00  -2.3593200000000000e+01  -7.7157999999999998e+00   1.7324979999999999e+02   5.6830000000000003e-01  -8.0535999999999994e+00  -4.2020000000000002e-01
   3.4936799999999998e+01  -4.1175300000000000e+01   4.4221539999999999e+02  -2.8480000000000000e+01   5.3526600000000002e+01   7.8627000000000002e+00  -1.9176400000000001e+01  -3.9579000000000000e+00   1.5244239999999999e+02   2.7067999999999999e+00  -6.8220000000000001e+00   2.1229999999999999e-01
   3.4672300000000000e+01  -4.3021900000000002e+01   4.5594080000000002e+02  -2.9081499999999998e+01   5.4773200000000003e+01   8.0336999999999996e+00  -1.5336700000000000e+01  -1.1117999999999999e+00   1.3537860000000001e+02   4.2481000000000000e+00  -5.9463999999999997e+00   6.4580000000000004e-01
   3.4341600000000000e+01  -4.5110300000000002e+01   4.6537700000000001e+02  -2.9444299999999998e+01   5.5934100000000001e+01   8.1783999999999999e+00  -1.2762100000000000e+01  -3.1130000000000002e-01   1.2319020000000000e+02   4.9127000000000001e+00  -5.5133999999999999e+00   8.5819999999999996e-01
   3.4231400000000001e+01  -4.6956899999999997e+01   4.7489900000000000e+02  -2.9807099999999998e+01   5.6866599999999998e+01   8.3757999999999999e+00  -1.0387200000000000e+01  -6.4480000000000004e-01   1.1431000000000000e+02   4.7971000000000004e+00  -5.3979999999999997e+00   1.0041000000000000e+00
   3.4231400000000001e+01  -4.8715600000000002e+01   4.8330579999999998e+02  -3.0084000000000000e+01   5.7751600000000003e+01   8.5335999999999999e+00  -7.2798999999999996e+00  -1.6454000000000000e+00   1.0403690000000000e+02   4.4503000000000004e+00  -5.2728999999999999e+00   9.6870000000000001e-01
   3.4606099999999998e+01  -5.0518300000000004e+01   4.8956810000000002e+02  -3.0265400000000000e+01   5.8389200000000002e+01   8.8406000000000002e+00  -6.8137999999999996e+00  -5.1142000000000003e+00   9.1500299999999996e+01   3.9302000000000001e+00  -4.8109999999999999e+00   7.0779999999999998e-01
   3.4936799999999998e+01  -5.1815300000000001e+01   4.9368570000000000e+02  -3.0208100000000002e+01   5.8607999999999997e+01   8.8976000000000006e+00  -5.1714000000000002e+00  -4.6028000000000002e+00   7.9660100000000000e+01   3.6412000000000000e+00  -4.3876999999999997e+00   6.0160000000000002e-01
   3.5752299999999998e+01  -5.3046399999999998e+01   4.9694549999999998e+02  -3.0169899999999998e+01   5.8845900000000000e+01   9.0861999999999998e+00  -3.3292000000000002e+00  -4.0468999999999999e+00   6.6688100000000006e+01   3.2559000000000000e+00  -3.8488000000000002e+00   4.4230000000000003e-01
   3.6038899999999998e+01  -5.4299500000000002e+01   4.9840379999999999e+02  -2.9854900000000001e+01   5.8570000000000000e+01   9.1869999999999994e+00  -2.4192000000000000e+00  -4.8696000000000002e+00   5.2061999999999998e+01   2.4081999999999999e+00  -3.0406000000000000e+00   3.4060000000000001e-01
   3.6501800000000003e+01  -5.5156799999999997e+01   4.9840379999999999e+02  -2.9396599999999999e+01   5.8370100000000001e+01   9.2484000000000002e+00  -1.3539000000000001e+00  -2.7128000000000001e+00   4.0308900000000001e+01   2.1865999999999999e+00  -2.2323000000000000e+00   2.2120000000000001e-01
   3.6325400000000002e+01  -5.5398600000000002e+01   4.9703129999999999e+02  -2.8690100000000001e+01   5.7723100000000002e+01   9.2309000000000001e+00  -6.6579999999999995e-01  -2.5125999999999999e+00   2.8642800000000001e+01   1.5026999999999999e+00  -1.5684000000000000e+00   1.4599999999999999e-01
   3.6215200000000003e+01  -5.5970199999999998e+01   4.9368570000000000e+02  -2.7849900000000002e+01   5.7152099999999997e+01   9.1256000000000004e+00  -3.7730000000000002e-01  -1.5787000000000000e+00   2.2200299999999999e+01   1.1173999999999999e+00  -1.0391999999999999e+00   1.4160000000000000e-01
   3.6259300000000003e+01  -5.5244799999999998e+01   4.9025430000000000e+02  -2.6847400000000000e+01   5.6295699999999997e+01   8.8537999999999997e+00   3.3289999999999997e-01  -6.2260000000000004e-01   1.4887300000000000e+01   8.2840000000000003e-01  -4.8110000000000003e-01   1.5479999999999999e-01
   3.6104999999999997e+01  -5.5706400000000002e+01   4.8647980000000001e+02  -2.5596699999999998e+01   5.5210900000000002e+01   8.6652000000000005e+00   5.1049999999999995e-01   9.1169999999999995e-01   1.0099000000000000e+01   5.6830000000000003e-01  -3.4639999999999999e-01   2.4770000000000000e-01
   3.6567900000000002e+01  -5.5728400000000001e+01   4.8116129999999998e+02  -2.4116900000000001e+01   5.3650300000000001e+01   8.4152000000000005e+00   1.1096999999999999e+00   2.0011999999999999e+00   7.5742000000000003e+00   3.8529999999999998e-01  -1.7319999999999999e-01   2.5659999999999999e-01
   3.7581800000000001e+01  -5.4893000000000001e+01   4.7687209999999999e+02  -2.2369700000000002e+01   5.2251500000000000e+01   8.1127000000000002e+00   7.3240000000000005e-01   2.3347000000000002e+00   5.9200999999999997e+00   2.9859999999999998e-01   5.7700000000000001e-02   3.0080000000000001e-01
   3.8573700000000002e+01  -5.3881799999999998e+01   4.7318340000000001e+02  -2.0422000000000001e+01   5.0586199999999998e+01   7.6741000000000001e+00   9.9880000000000002e-01   6.6699999999999995e-02   2.0024000000000002e+00  -9.5999999999999992e-03   1.6360000000000000e-01   8.8499999999999995e-02
   3.9609699999999997e+01  -5.2562800000000003e+01   4.7000940000000003e+02  -1.8359700000000000e+01   4.9139800000000001e+01   7.2400000000000002e+00   6.4370000000000005e-01   2.0010000000000000e-01   2.6989000000000001e+00  -9.5999999999999992e-03   2.8870000000000001e-01   1.0620000000000000e-01
   4.0689799999999998e+01  -5.1639400000000002e+01   4.6795049999999998e+02  -1.6393000000000001e+01   4.7826599999999999e+01   6.7576000000000001e+00   1.2650999999999999e+00   8.8900000000000007e-02   2.7858999999999998e+00  -3.8500000000000000e-02   1.1550000000000001e-01   1.0620000000000000e-01
   4.1681699999999999e+01  -5.1023899999999998e+01   4.6786480000000000e+02  -1.4598100000000001e+01   4.6465800000000002e+01   6.3586000000000000e+00   1.0653999999999999e+00   2.6679999999999998e-01   3.4824000000000002e+00  -6.7400000000000002e-02   2.5979999999999998e-01   1.4599999999999999e-01
   4.2915999999999997e+01  -5.0606200000000001e+01   4.6992360000000002e+02  -1.2526300000000001e+01   4.5438099999999999e+01   5.9375999999999998e+00   7.9900000000000004e-01   1.7790000000000000e-01   3.1341999999999999e+00  -2.8899999999999999e-02   2.5019999999999998e-01   1.5040000000000001e-01
   4.3665500000000002e+01  -4.9660899999999998e+01   4.7103879999999998e+02  -1.0635899999999999e+01   4.4296199999999999e+01   5.5254000000000003e+00   1.1096999999999999e+00   4.4469999999999998e-01   2.9600000000000000e+00   0.0000000000000000e+00   1.8279999999999999e-01   1.1060000000000000e-01
   4.4635300000000001e+01  -4.9506999999999998e+01   4.7052409999999998e+02  -8.7550000000000008e+00   4.3201900000000002e+01   5.0956000000000001e+00   1.0431999999999999e+00   5.5589999999999995e-01   2.4377000000000000e+00   4.8200000000000000e-02   3.0790000000000001e-01   1.0620000000000000e-01
   4.5891700000000000e+01  -4.8715600000000002e+01   4.7000940000000003e+02  -6.6928000000000001e+00   4.2012400000000000e+01   4.7535999999999996e+00   8.6560000000000004e-01   2.4460000000000001e-01   3.4824000000000002e+00  -4.8200000000000000e-02   1.8279999999999999e-01   9.2899999999999996e-02
   4.6795400000000001e+01  -4.7528500000000001e+01   4.6812209999999999e+02  -4.7355000000000000e+00   4.0775399999999998e+01   4.3281999999999998e+00   8.4340000000000004e-01   3.3350000000000002e-01   2.4377000000000000e+00  -2.8899999999999999e-02   2.0210000000000000e-01   1.9910000000000000e-01
   4.7390599999999999e+01  -4.6451300000000003e+01   4.6752159999999998e+02  -2.7879000000000000e+00   3.9719099999999997e+01   3.8633999999999999e+00   9.9880000000000002e-01   1.5559999999999999e-01   2.8730000000000002e+00  -6.7400000000000002e-02   2.6939999999999997e-01   1.5920000000000001e-01
   4.7875500000000002e+01  -4.5813800000000001e+01   4.6752159999999998e+02  -1.1361000000000001e+00   3.8929299999999998e+01   3.5345000000000000e+00   1.0653999999999999e+00   3.5580000000000001e-01   2.5247000000000002e+00  -3.8500000000000000e-02   2.3089999999999999e-01   1.5040000000000001e-01
   4.8426600000000001e+01  -4.6473300000000002e+01   4.6829370000000000e+02   5.8240000000000003e-01   3.8196599999999997e+01   3.2056000000000000e+00   8.8780000000000003e-01   3.5580000000000001e-01   2.8730000000000002e+00   9.5999999999999992e-03   2.0210000000000000e-01   1.5040000000000001e-01
   4.8779200000000003e+01  -4.7638399999999997e+01   4.6906569999999999e+02   1.8904000000000001e+00   3.7463799999999999e+01   2.9512999999999998e+00   8.8780000000000003e-01   2.8910000000000002e-01   1.8283000000000000e+00  -4.8200000000000000e-02   2.6939999999999997e-01   1.0620000000000000e-01
   4.9109900000000003e+01  -4.9023400000000002e+01   4.6966620000000000e+02   3.1124999999999998e+00   3.6959499999999998e+01   2.7801999999999998e+00   7.3240000000000005e-01   4.0020000000000000e-01   3.4824000000000002e+00  -1.0600000000000000e-01   1.3469999999999999e-01   1.6810000000000000e-01
   4.9683000000000000e+01  -4.9506999999999998e+01   4.6958040000000000e+02   4.7832999999999997e+00   3.6578899999999997e+01   2.4820000000000002e+00   7.9900000000000004e-01   4.0020000000000000e-01   2.7858999999999998e+00  -3.8500000000000000e-02   1.8279999999999999e-01   1.5920000000000001e-01
   4.9683000000000000e+01  -5.0100600000000000e+01   4.7189659999999998e+02   6.2821999999999996e+00   3.6426600000000001e+01   2.1838000000000002e+00   9.9880000000000002e-01   1.3339999999999999e-01   3.1341999999999999e+00  -1.1559999999999999e-01   2.5979999999999998e-01   1.4599999999999999e-01
   4.9572800000000001e+01  -5.1023899999999998e+01   4.7489900000000000e+02   7.6093000000000002e+00   3.6331499999999998e+01   1.9690000000000001e+00   9.7660000000000002e-01   2.6679999999999998e-01   3.0470999999999999e+00  -2.8899999999999999e-02   2.5979999999999998e-01   1.3270000000000001e-01
   4.9925400000000003e+01  -5.2892499999999998e+01   4.7944560000000001e+02   8.9650999999999996e+00   3.6455199999999998e+01   1.7408999999999999e+00   1.0431999999999999e+00   2.4460000000000001e-01   2.7858999999999998e+00  -3.8500000000000000e-02   1.9239999999999999e-01   1.7690000000000000e-01
   5.0432400000000001e+01  -5.4936999999999998e+01   4.8253379999999999e+02   1.0167999999999999e+01   3.6655000000000001e+01   1.6269000000000000e+00   1.0875999999999999e+00   2.8910000000000002e-01   2.8730000000000002e+00   1.9300000000000001e-02   2.1170000000000000e-01   1.5920000000000001e-01
   5.1071599999999997e+01  -5.7377200000000002e+01   4.8853870000000001e+02   1.1428300000000000e+01   3.7187899999999999e+01   1.4646999999999999e+00   8.4340000000000004e-01   3.5580000000000001e-01   2.7858999999999998e+00   7.7100000000000002e-02   2.5019999999999998e-01   1.5040000000000001e-01
   5.1732900000000001e+01  -6.0234999999999999e+01   4.9291359999999997e+02   1.2659900000000000e+01   3.7606600000000000e+01   1.3856999999999999e+00   8.4340000000000004e-01   4.0020000000000000e-01   3.5695000000000001e+00   2.8899999999999999e-02   1.4430000000000001e-01   1.4160000000000000e-01
   5.2504399999999997e+01  -6.2433399999999999e+01   4.9806070000000000e+02   1.4034800000000001e+01   3.8072899999999997e+01   1.3287000000000000e+00   8.8780000000000003e-01   2.6679999999999998e-01   3.0470999999999999e+00   1.9300000000000001e-02   3.0790000000000001e-01   7.5200000000000003e-02
   5.2790900000000001e+01  -6.3730400000000003e+01   5.0543810000000002e+02   1.5008599999999999e+01   3.8995899999999999e+01   9.9980000000000002e-01   7.5460000000000005e-01   2.4460000000000001e-01   2.6989000000000001e+00   4.8200000000000000e-02   2.5019999999999998e-01   1.4160000000000000e-01
   5.1644700000000000e+01  -7.0853099999999998e+01   5.1238649999999996e+02   1.5619600000000000e+01   3.9957000000000001e+01   1.2848999999999999e+00   8.8780000000000003e-01   3.1130000000000002e-01   2.7858999999999998e+00  -2.8899999999999999e-02   1.3469999999999999e-01   1.4160000000000000e-01
   5.4289800000000000e+01  -7.0699200000000005e+01   5.2062180000000001e+02   1.6870300000000000e+01   4.0775399999999998e+01   1.2585999999999999e+00   9.7660000000000002e-01   3.5580000000000001e-01   3.2212000000000001e+00  -7.7100000000000002e-02   1.7319999999999999e-01   1.0170000000000000e-01
   5.4179600000000001e+01  -7.6568799999999996e+01   5.2765610000000004e+02   1.7662800000000001e+01   4.1936300000000003e+01   1.3463000000000001e+00   7.1020000000000005e-01   3.3350000000000002e-01   2.8730000000000002e+00   1.9300000000000001e-02   2.0210000000000000e-01   1.4160000000000000e-01
   5.6648299999999999e+01  -8.1844899999999996e+01   5.3623440000000005e+02   1.8627099999999999e+01   4.2859299999999998e+01   1.4602999999999999e+00   7.5460000000000005e-01   3.7800000000000000e-01   3.1341999999999999e+00   9.5999999999999992e-03   2.0210000000000000e-01   1.6810000000000000e-01
   5.7000900000000001e+01  -8.5010499999999993e+01   5.4275400000000002e+02   1.9639099999999999e+01   4.3887000000000000e+01   1.6488000000000000e+00   9.1000000000000003e-01   2.6679999999999998e-01   2.7858999999999998e+00  -9.5999999999999992e-03   2.5019999999999998e-01   1.5040000000000001e-01
   5.9227200000000003e+01  -8.8110200000000006e+01   5.4858730000000003e+02   2.0565200000000001e+01   4.4676900000000003e+01   1.8593000000000000e+00   7.9900000000000004e-01   2.4460000000000001e-01   3.4824000000000002e+00  -1.0600000000000000e-01   2.0210000000000000e-01   1.3270000000000001e-01
   5.8896599999999999e+01  -9.2572900000000004e+01   5.5004560000000004e+02   2.1176200000000001e+01   4.5533299999999997e+01   2.2452000000000001e+00   9.1000000000000003e-01   4.0020000000000000e-01   2.7858999999999998e+00  -5.7799999999999997e-02   1.6360000000000000e-01   1.4599999999999999e-01
   5.9844400000000000e+01  -9.6486000000000004e+01   5.4961670000000004e+02   2.1796800000000001e+01   4.5856800000000000e+01   2.5083000000000002e+00   1.1540999999999999e+00   4.2249999999999999e-01   2.0024000000000002e+00  -5.7799999999999997e-02   1.4430000000000001e-01   1.5920000000000001e-01
   5.8874499999999998e+01  -1.0020120000000000e+02   5.4601379999999995e+02   2.2102300000000000e+01   4.6142299999999999e+01   2.9205999999999999e+00   1.1096999999999999e+00   2.4460000000000001e-01   3.3083000000000000e+00   9.5999999999999992e-03   2.2130000000000000e-01   1.1500000000000000e-01
   5.9205199999999998e+01  -1.0299310000000000e+02   5.3992309999999998e+02   2.2551100000000002e+01   4.5856800000000000e+01   3.3765999999999998e+00   7.7680000000000005e-01   3.1130000000000002e-01   3.2212000000000001e+00   4.8200000000000000e-02   1.5400000000000000e-01   1.1060000000000000e-01
   5.8918599999999998e+01  -1.0505960000000000e+02   5.3091579999999999e+02   2.2541499999999999e+01   4.5666499999999999e+01   3.6747999999999998e+00   8.6560000000000004e-01   3.1130000000000002e-01   2.9600000000000000e+00   2.8899999999999999e-02   2.4060000000000001e-01   1.4599999999999999e-01
   5.7485900000000001e+01  -1.0785150000000000e+02   5.1727620000000002e+02   2.2484200000000001e+01   4.4952800000000003e+01   4.2317000000000000e+00   7.3240000000000005e-01   3.5580000000000001e-01   2.5247000000000002e+00   4.8200000000000000e-02   1.4430000000000001e-01   1.1060000000000000e-01
   5.5259599999999999e+01  -1.0714800000000000e+02   4.9634500000000003e+02   2.2178699999999999e+01   4.3544499999999999e+01   4.6307999999999998e+00   8.8780000000000003e-01   2.0010000000000000e-01   2.6118000000000001e+00   1.9300000000000001e-02   2.0210000000000000e-01   1.1060000000000000e-01
   5.1027500000000003e+01  -1.0624670000000000e+02   4.6786480000000000e+02   2.1367200000000000e+01   4.1622300000000003e+01   5.0122999999999998e+00   1.1096999999999999e+00   1.7790000000000000e-01   2.6989000000000001e+00  -1.9300000000000001e-02   3.1750000000000000e-01   1.6810000000000000e-01
   4.6817500000000003e+01  -1.0382850000000001e+02   4.3492380000000003e+02   2.0192900000000002e+01   3.9052999999999997e+01   5.3368000000000002e+00   9.7660000000000002e-01   3.7800000000000000e-01   2.6989000000000001e+00  -4.8200000000000000e-02   2.5979999999999998e-01   1.1500000000000000e-01
   4.1990299999999998e+01  -9.8332599999999999e+01   3.9477699999999999e+02   1.8655700000000000e+01   3.5789099999999998e+01   5.6219000000000001e+00   8.8780000000000003e-01   1.5559999999999999e-01   3.0470999999999999e+00  -7.7100000000000002e-02   1.9239999999999999e-01   1.6370000000000001e-01
   3.6854399999999998e+01  -9.2441000000000003e+01   3.4871109999999999e+02   1.6727100000000000e+01   3.1973199999999999e+01   5.7489999999999997e+00   7.7680000000000005e-01   3.3350000000000002e-01   3.0470999999999999e+00   1.9300000000000001e-02   2.1170000000000000e-01   1.6810000000000000e-01
   3.0704699999999999e+01  -8.3515699999999995e+01   2.9732659999999998e+02   1.4445300000000000e+01   2.7358000000000001e+01   5.6437999999999997e+00   9.5440000000000003e-01   6.4480000000000004e-01   2.6989000000000001e+00  -3.8500000000000000e-02   2.5019999999999998e-01   1.0620000000000000e-01
   2.5326400000000000e+01  -7.2040199999999999e+01   2.4405490000000000e+02   1.2182499999999999e+01   2.2400300000000001e+01   5.1525999999999996e+00   7.3240000000000005e-01   3.3350000000000002e-01   2.7858999999999998e+00   9.5999999999999992e-03   2.6939999999999997e-01   1.5040000000000001e-01
   2.0014299999999999e+01  -6.0586799999999997e+01   1.8743760000000000e+02   9.8051999999999992e+00   1.7014299999999999e+01   4.3720999999999997e+00   9.7660000000000002e-01   2.8910000000000002e-01   3.3083000000000000e+00   2.8899999999999999e-02   2.2130000000000000e-01   1.3270000000000001e-01
   1.4834400000000000e+01  -4.5418100000000003e+01   1.3733980000000000e+02   7.9530000000000003e+00   1.2237399999999999e+01   3.1442000000000001e+00   8.4340000000000004e-01   2.8910000000000002e-01   2.6118000000000001e+00  -6.7400000000000002e-02   1.5400000000000000e-01   1.4160000000000000e-01
   1.1748500000000000e+01  -2.5984600000000000e+01   9.9423400000000001e+01   6.9504999999999999e+00   8.7260000000000009e+00   1.5085000000000000e+00   8.2120000000000004e-01   3.3350000000000002e-01   3.1341999999999999e+00  -4.8200000000000000e-02   1.9239999999999999e-01   1.9460000000000000e-01
   9.1475000000000009e+00  -1.2948300000000000e+01   7.5146600000000007e+01   5.7953000000000001e+00   6.4326999999999996e+00   9.4720000000000004e-01   7.7680000000000005e-01   2.0010000000000000e-01   2.5247000000000002e+00  -3.8500000000000000e-02   2.3089999999999999e-01   1.2830000000000000e-01
   4.8933999999999997e+00  -1.6047999999999998e+01   4.7524200000000000e+01   3.3033999999999999e+00   4.1489000000000003e+00   6.4459999999999995e-01   9.3220000000000003e-01   4.0020000000000000e-01   3.6564999999999999e+00   3.8500000000000000e-02   2.4060000000000001e-01   1.4599999999999999e-01
   1.5870000000000000e+00  -1.2332800000000001e+01   2.6164100000000001e+01   1.7854000000000001e+00   2.3599000000000001e+00   7.8059999999999996e-01   8.4340000000000004e-01   3.5580000000000001e-01   2.9600000000000000e+00  -3.8500000000000000e-02   2.3089999999999999e-01   1.5920000000000001e-01
   5.9509999999999996e-01  -6.4631999999999996e+00   1.3982799999999999e+01   8.2110000000000005e-01   1.3227000000000000e+00   5.9640000000000004e-01   1.0209999999999999e+00   3.1130000000000002e-01   3.1341999999999999e+00   0.0000000000000000e+00   1.4430000000000001e-01   1.5479999999999999e-01
  -4.8490000000000000e-01  -3.2096000000000000e+00   7.2915999999999999e+00   3.6280000000000001e-01   6.5659999999999996e-01   2.7189999999999998e-01   8.4340000000000004e-01   3.1130000000000002e-01   2.5247000000000002e+00  -1.9300000000000001e-02   1.8279999999999999e-01   1.7690000000000000e-01
  -3.0859999999999999e-01   8.7929999999999997e-01   2.0588000000000002e+00   5.7299999999999997e-02   1.6180000000000000e-01   4.8200000000000000e-02   7.5460000000000005e-01   5.7809999999999995e-01   2.8730000000000002e+00   5.7799999999999997e-02   2.1170000000000000e-01   1.8579999999999999e-01
  -4.4100000000000000e-02   3.0780000000000002e-01  -3.4310000000000002e-01  -1.3370000000000001e-01   3.8100000000000002e-02  -1.4470000000000000e-01   7.9900000000000004e-01   2.4460000000000001e-01   2.0024000000000002e+00   9.5999999999999992e-03   2.3089999999999999e-01   1.8579999999999999e-01
   4.8490000000000000e-01   5.9360000000000002e-01   5.1470000000000005e-01  -2.0999999999999999e-01  -1.9000000000000000e-02  -7.4499999999999997e-02   1.0431999999999999e+00   2.8910000000000002e-01   2.0893999999999999e+00   0.0000000000000000e+00   2.3089999999999999e-01   1.3710000000000000e-01
   2.4249999999999999e-01   8.7900000000000006e-02  -2.5740000000000002e-01  -2.6729999999999998e-01  -1.1420000000000000e-01  -6.1400000000000003e-02   7.9900000000000004e-01   5.3369999999999995e-01   2.5247000000000002e+00   1.9300000000000001e-02   1.4430000000000001e-01   1.7690000000000000e-01
   5.0700000000000001e-01   3.2979999999999998e-01   3.4310000000000002e-01  -1.7190000000000000e-01  -9.5200000000000007e-02  -7.4499999999999997e-02   9.3220000000000003e-01   4.4499999999999998e-02   2.7858999999999998e+00  -5.7799999999999997e-02   1.7319999999999999e-01   1.7249999999999999e-01
   2.2040000000000001e-01   3.5170000000000001e-01   0.0000000000000000e+00  -1.9089999999999999e-01   3.8100000000000002e-02  -4.3900000000000002e-02   6.4370000000000005e-01   4.8920000000000002e-01   2.7858999999999998e+00   7.7100000000000002e-02   2.3089999999999999e-01   1.5040000000000001e-01
   3.7469999999999998e-01   2.6379999999999998e-01   1.7160000000000000e-01  -1.7190000000000000e-01  -9.4999999999999998e-03  -2.6300000000000000e-02   9.5440000000000003e-01   4.4469999999999998e-01   3.0470999999999999e+00   8.6699999999999999e-02   2.1170000000000000e-01   1.8140000000000001e-01
   3.9679999999999999e-01   4.3969999999999998e-01   4.2890000000000000e-01  -2.0999999999999999e-01   8.5599999999999996e-02  -5.2600000000000001e-02   7.7680000000000005e-01   2.2239999999999999e-01   3.0470999999999999e+00  -5.7799999999999997e-02   2.2130000000000000e-01   1.9020000000000001e-01
   5.5110000000000003e-01   2.1980000000000000e-01   8.5800000000000001e-02  -2.2910000000000000e-01  -1.0470000000000000e-01  -7.0199999999999999e-02   7.1020000000000005e-01   4.6689999999999998e-01   2.4377000000000000e+00  -1.9300000000000001e-02   2.7900000000000003e-01   1.3270000000000001e-01
   3.3060000000000000e-01   2.6379999999999998e-01  -6.8630000000000002e-01  -2.3870000000000000e-01  -3.8100000000000002e-02  -5.2600000000000001e-02   1.0209999999999999e+00   3.7800000000000000e-01   3.0470999999999999e+00  -7.7100000000000002e-02   2.5019999999999998e-01   1.5920000000000001e-01
   4.6289999999999998e-01   4.1770000000000002e-01   8.5800000000000001e-02  -3.1509999999999999e-01  -2.8500000000000001e-02  -6.1400000000000003e-02   8.2120000000000004e-01   3.3350000000000002e-01   2.8730000000000002e+00   0.0000000000000000e+00   1.0580000000000001e-01   1.2390000000000000e-01
   3.5270000000000001e-01   2.6379999999999998e-01  -6.8630000000000002e-01  -1.1459999999999999e-01   3.8100000000000002e-02  -7.0199999999999999e-02   9.3220000000000003e-01   3.1130000000000002e-01   4.0918000000000001e+00  -6.7400000000000002e-02   2.7900000000000003e-01   1.5040000000000001e-01
   4.6289999999999998e-01   5.4959999999999998e-01   3.4310000000000002e-01  -1.8140000000000001e-01  -1.1420000000000000e-01  -7.4499999999999997e-02   8.8780000000000003e-01   3.5580000000000001e-01   2.5247000000000002e+00  -4.8200000000000000e-02   2.3089999999999999e-01   1.3270000000000001e-01
   3.7469999999999998e-01   3.9570000000000000e-01   2.5740000000000002e-01  -2.2910000000000000e-01   4.7600000000000003e-02  -3.5099999999999999e-02   9.5440000000000003e-01   4.0020000000000000e-01   3.1341999999999999e+00  -4.8200000000000000e-02   2.6939999999999997e-01   1.5920000000000001e-01
   2.6450000000000001e-01   2.1980000000000000e-01   2.5740000000000002e-01  -1.0500000000000000e-01  -1.3320000000000001e-01  -4.8200000000000000e-02   7.7680000000000005e-01   1.1119999999999999e-01   2.8730000000000002e+00  -3.8500000000000000e-02   2.9830000000000001e-01   1.7249999999999999e-01
   3.9679999999999999e-01   4.3969999999999998e-01  -8.5800000000000001e-02  -1.6230000000000000e-01  -7.6100000000000001e-02  -7.8899999999999998e-02   1.0431999999999999e+00   4.2249999999999999e-01   2.8730000000000002e+00   6.7400000000000002e-02   2.3089999999999999e-01   1.3270000000000001e-01
   3.3060000000000000e-01   3.9570000000000000e-01   4.2890000000000000e-01  -1.9089999999999999e-01   2.8500000000000001e-02  -3.0700000000000002e-02   7.1020000000000005e-01   4.4469999999999998e-01   3.7435999999999998e+00   7.7100000000000002e-02   2.1170000000000000e-01   1.6810000000000000e-01
   4.1880000000000001e-01   3.9570000000000000e-01  -8.5800000000000001e-02  -1.7190000000000000e-01  -5.7099999999999998e-02  -4.4000000000000003e-03   9.7660000000000002e-01   3.7800000000000000e-01   3.4824000000000002e+00  -9.5999999999999992e-03   2.1170000000000000e-01   1.4599999999999999e-01
   5.5110000000000003e-01   3.5170000000000001e-01   7.7210000000000001e-01  -2.7689999999999998e-01  -1.0470000000000000e-01  -3.9500000000000000e-02   8.8780000000000003e-01   1.3339999999999999e-01   3.3083000000000000e+00   5.7799999999999997e-02   2.2130000000000000e-01   1.3710000000000000e-01
   2.6450000000000001e-01   5.7160000000000000e-01  -1.7160000000000000e-01  -1.8140000000000001e-01   1.9000000000000000e-02  -8.3299999999999999e-02   9.9880000000000002e-01   2.4460000000000001e-01   2.9600000000000000e+00   9.6299999999999997e-02   1.0580000000000001e-01   1.3710000000000000e-01
   3.0859999999999999e-01   2.1980000000000000e-01   6.0050000000000003e-01  -2.7689999999999998e-01   1.9000000000000000e-02  -4.8200000000000000e-02   1.0653999999999999e+00   2.8910000000000002e-01   3.1341999999999999e+00  -9.5999999999999992e-03   1.8279999999999999e-01   1.5920000000000001e-01
   2.2040000000000001e-01   3.5170000000000001e-01   4.2890000000000000e-01  -2.1959999999999999e-01  -7.6100000000000001e-02  -9.6500000000000002e-02   9.3220000000000003e-01   4.6689999999999998e-01   3.3083000000000000e+00   9.6299999999999997e-02   2.5979999999999998e-01   1.4599999999999999e-01
   4.8490000000000000e-01   2.8580000000000000e-01   6.8630000000000002e-01  -1.5279999999999999e-01   5.7099999999999998e-02  -8.3299999999999999e-02   8.4340000000000004e-01   5.1139999999999997e-01   2.9600000000000000e+00   9.5999999999999992e-03   3.1750000000000000e-01   1.3270000000000001e-01
   3.3060000000000000e-01   3.0780000000000002e-01  -8.5800000000000001e-02  -2.3870000000000000e-01  -4.7600000000000003e-02  -1.0090000000000000e-01   8.8780000000000003e-01   4.2249999999999999e-01   2.6118000000000001e+00   0.0000000000000000e+00   1.0580000000000001e-01   1.5479999999999999e-01
   3.5270000000000001e-01   3.0780000000000002e-01  -8.5800000000000001e-02  -1.5279999999999999e-01   9.4999999999999998e-03  -9.6500000000000002e-02   8.4340000000000004e-01   3.3350000000000002e-01   2.6118000000000001e+00  -4.8200000000000000e-02   2.5019999999999998e-01   1.2830000000000000e-01
   1.9839999999999999e-01   5.2759999999999996e-01  -4.2890000000000000e-01  -2.0999999999999999e-01  -4.7600000000000003e-02  -3.0700000000000002e-02   9.7660000000000002e-01   4.6689999999999998e-01   2.8730000000000002e+00  -1.9300000000000001e-02   1.3469999999999999e-01   1.7249999999999999e-01
   4.8490000000000000e-01   3.7369999999999998e-01   6.0050000000000003e-01  -1.1459999999999999e-01  -9.4999999999999998e-03  -3.9500000000000000e-02   1.0875999999999999e+00   4.4469999999999998e-01   2.7858999999999998e+00  -1.9300000000000001e-02   2.3089999999999999e-01   1.1060000000000000e-01
   4.4080000000000003e-01   4.8359999999999997e-01   6.0050000000000003e-01  -1.1459999999999999e-01  -1.9000000000000000e-02  -8.7700000000000000e-02   8.2120000000000004e-01   4.2249999999999999e-01   2.2635999999999998e+00  -1.9300000000000001e-02   2.5019999999999998e-01   1.1060000000000000e-01
   1.9839999999999999e-01   3.0780000000000002e-01   0.0000000000000000e+00  -1.9089999999999999e-01  -8.5599999999999996e-02  -6.1400000000000003e-02   1.0209999999999999e+00   1.5559999999999999e-01   2.6989000000000001e+00  -4.8200000000000000e-02   2.2130000000000000e-01   1.2830000000000000e-01
   2.6450000000000001e-01   4.6170000000000000e-01  -1.7160000000000000e-01  -1.5279999999999999e-01  -1.9000000000000000e-02  -4.3900000000000002e-02   7.7680000000000005e-01   3.7800000000000000e-01   2.4377000000000000e+00   7.7100000000000002e-02   2.1170000000000000e-01   1.3710000000000000e-01
   3.0859999999999999e-01   3.2979999999999998e-01   0.0000000000000000e+00  -2.4820000000000000e-01  -6.6600000000000006e-02  -7.8899999999999998e-02   9.5440000000000003e-01   4.8920000000000002e-01   2.6989000000000001e+00   2.8899999999999999e-02   2.4060000000000001e-01   1.3270000000000001e-01
   4.4080000000000003e-01   3.7369999999999998e-01  -8.5800000000000001e-02  -1.2410000000000000e-01  -9.5200000000000007e-02  -9.2100000000000001e-02   8.6560000000000004e-01   3.7800000000000000e-01   2.8730000000000002e+00   1.0600000000000000e-01   2.8870000000000001e-01   8.4000000000000005e-02
   4.4080000000000003e-01   2.8580000000000000e-01  -8.5800000000000001e-02  -1.0500000000000000e-01   1.9000000000000000e-02  -3.5099999999999999e-02   6.8799999999999994e-01   2.4460000000000001e-01   2.6118000000000001e+00   9.5999999999999992e-03   2.5979999999999998e-01   1.3270000000000001e-01
   2.4249999999999999e-01   4.1770000000000002e-01  -3.4310000000000002e-01  -2.0050000000000001e-01  -1.9000000000000000e-02  -9.6500000000000002e-02   7.9900000000000004e-01   3.5580000000000001e-01   3.6564999999999999e+00  -9.5999999999999992e-03   2.5979999999999998e-01   1.6370000000000001e-01
   1.9839999999999999e-01   3.2979999999999998e-01  -6.0050000000000003e-01  -2.2910000000000000e-01  -6.6600000000000006e-02  -4.4000000000000003e-03   8.4340000000000004e-01   2.2239999999999999e-01   3.2212000000000001e+00  -1.9300000000000001e-02   1.1550000000000001e-01   1.8579999999999999e-01
   3.7469999999999998e-01   4.8359999999999997e-01  -4.2890000000000000e-01  -2.1959999999999999e-01  -1.9000000000000000e-02  -8.3299999999999999e-02   8.8780000000000003e-01   1.1119999999999999e-01   2.7858999999999998e+00  -1.1559999999999999e-01   2.4060000000000001e-01   1.5040000000000001e-01
   5.2900000000000003e-01   5.0560000000000005e-01  -8.5780000000000001e-01  -2.0999999999999999e-01   0.0000000000000000e+00  -9.6500000000000002e-02   7.9900000000000004e-01   4.2249999999999999e-01   2.6989000000000001e+00  -2.8899999999999999e-02   2.7900000000000003e-01   1.4599999999999999e-01
   3.5270000000000001e-01   2.6379999999999998e-01   2.5740000000000002e-01  -1.5279999999999999e-01  -7.6100000000000001e-02  -5.2600000000000001e-02   7.9900000000000004e-01   6.6710000000000003e-01   2.3506000000000000e+00  -1.9300000000000001e-02   2.5019999999999998e-01   9.2899999999999996e-02
   2.4249999999999999e-01   3.2979999999999998e-01  -1.7160000000000000e-01  -3.1509999999999999e-01  -1.7130000000000001e-01   4.3900000000000002e-02   1.0209999999999999e+00   3.7800000000000000e-01   2.4377000000000000e+00   4.8200000000000000e-02   3.1750000000000000e-01   1.3710000000000000e-01
   2.4249999999999999e-01   2.1980000000000000e-01  -4.2890000000000000e-01  -2.1959999999999999e-01  -1.2370000000000000e-01  -6.1400000000000003e-02   7.1020000000000005e-01   3.5580000000000001e-01   2.6118000000000001e+00   4.8200000000000000e-02   1.4430000000000001e-01   1.8140000000000001e-01
   2.2040000000000001e-01   2.8580000000000000e-01   4.2890000000000000e-01  -1.9089999999999999e-01   1.9000000000000000e-02  -3.5099999999999999e-02   8.2120000000000004e-01   3.5580000000000001e-01   2.9600000000000000e+00   5.7799999999999997e-02   2.7900000000000003e-01   1.8579999999999999e-01
   1.7630000000000001e-01   5.2759999999999996e-01   2.5740000000000002e-01  -1.4319999999999999e-01  -9.4999999999999998e-03  -3.0700000000000002e-02   8.4340000000000004e-01   6.0040000000000004e-01   3.4824000000000002e+00  -5.7799999999999997e-02   2.5019999999999998e-01   1.2390000000000000e-01
   3.7469999999999998e-01   3.0780000000000002e-01   1.7160000000000000e-01  -2.0050000000000001e-01  -6.6600000000000006e-02  -5.2600000000000001e-02   6.8799999999999994e-01   2.2239999999999999e-01   2.0024000000000002e+00  -9.5999999999999992e-03   1.7319999999999999e-01   1.5920000000000001e-01
   4.8490000000000000e-01   4.6170000000000000e-01   0.0000000000000000e+00  -2.6729999999999998e-01  -3.8100000000000002e-02  -3.0700000000000002e-02   6.4370000000000005e-01   3.5580000000000001e-01   3.0470999999999999e+00  -9.5999999999999992e-03   1.8279999999999999e-01   1.3270000000000001e-01
   3.0859999999999999e-01   4.6170000000000000e-01   2.5740000000000002e-01  -2.3870000000000000e-01  -7.6100000000000001e-02  -1.0090000000000000e-01   7.9900000000000004e-01   3.7800000000000000e-01   3.0470999999999999e+00  -4.8200000000000000e-02   1.8279999999999999e-01   1.5479999999999999e-01
   3.3060000000000000e-01   6.8149999999999999e-01   0.0000000000000000e+00  -2.1959999999999999e-01  -1.0470000000000000e-01  -8.7700000000000000e-02   6.6579999999999995e-01   4.2249999999999999e-01   3.3083000000000000e+00  -2.8899999999999999e-02   2.3089999999999999e-01   1.5479999999999999e-01
   5.2900000000000003e-01   1.7590000000000000e-01  -5.1470000000000005e-01  -2.6729999999999998e-01  -1.2370000000000000e-01  -1.0960000000000000e-01   8.6560000000000004e-01   5.1139999999999997e-01   3.0470999999999999e+00   9.5999999999999992e-03   2.3089999999999999e-01   9.2899999999999996e-02
   3.5270000000000001e-01   5.4959999999999998e-01  -1.7160000000000000e-01  -2.0999999999999999e-01  -9.4999999999999998e-03  -3.0700000000000002e-02   8.8780000000000003e-01   3.7800000000000000e-01   2.9600000000000000e+00  -9.5999999999999992e-03   1.7319999999999999e-01   1.3710000000000000e-01
   3.9679999999999999e-01   2.4179999999999999e-01   0.0000000000000000e+00  -2.4820000000000000e-01  -1.1420000000000000e-01  -3.5099999999999999e-02   7.7680000000000005e-01   3.5580000000000001e-01   2.6989000000000001e+00  -4.8200000000000000e-02   2.9830000000000001e-01   1.5040000000000001e-01
   3.3060000000000000e-01   5.7160000000000000e-01  -4.2890000000000000e-01  -2.1959999999999999e-01  -6.6600000000000006e-02   3.9500000000000000e-02   8.4340000000000004e-01   4.0020000000000000e-01   3.0470999999999999e+00  -4.8200000000000000e-02   2.0210000000000000e-01   1.5920000000000001e-01
   2.4249999999999999e-01   3.0780000000000002e-01   8.5800000000000001e-02  -1.7190000000000000e-01  -1.0470000000000000e-01  -3.9500000000000000e-02   8.8780000000000003e-01   4.0020000000000000e-01   3.3083000000000000e+00   9.5999999999999992e-03   2.5979999999999998e-01   1.8140000000000001e-01
  -1.3230000000000000e-01   5.4959999999999998e-01  -9.4359999999999999e-01  -1.4319999999999999e-01  -9.4999999999999998e-03  -7.8899999999999998e-02   8.2120000000000004e-01   3.3350000000000002e-01   2.5247000000000002e+00  -4.8200000000000000e-02   2.8870000000000001e-01   1.5040000000000001e-01
   5.7310000000000005e-01   4.8359999999999997e-01   0.0000000000000000e+00  -2.0050000000000001e-01  -1.9000000000000000e-02  -4.3900000000000002e-02   8.8780000000000003e-01   3.7800000000000000e-01   2.0024000000000002e+00  -2.8899999999999999e-02   2.2130000000000000e-01   1.2390000000000000e-01
   1.5429999999999999e-01   2.1980000000000000e-01   8.5800000000000001e-02  -3.6280000000000001e-01  -4.7600000000000003e-02  -3.9500000000000000e-02   1.0431999999999999e+00   3.5580000000000001e-01   2.3506000000000000e+00   3.8500000000000000e-02   2.8870000000000001e-01   1.4160000000000000e-01
   3.0859999999999999e-01   3.0780000000000002e-01  -1.7160000000000000e-01  -1.2410000000000000e-01   0.0000000000000000e+00  -3.0700000000000002e-02   8.4340000000000004e-01   4.2249999999999999e-01   2.9600000000000000e+00   1.9300000000000001e-02   2.7900000000000003e-01   1.2390000000000000e-01
   1.3230000000000000e-01   3.5170000000000001e-01   3.4310000000000002e-01  -1.7190000000000000e-01  -1.1420000000000000e-01  -5.7000000000000002e-02   1.0209999999999999e+00   4.2249999999999999e-01   3.3953000000000002e+00  -7.7100000000000002e-02   2.6939999999999997e-01   1.4160000000000000e-01
   4.1880000000000001e-01   2.1999999999999999e-02  -4.2890000000000000e-01  -1.4319999999999999e-01  -2.8500000000000001e-02   4.4000000000000003e-03   9.7660000000000002e-01   5.5589999999999995e-01   2.8730000000000002e+00  -4.8200000000000000e-02   2.5019999999999998e-01   1.0170000000000000e-01
   1.7630000000000001e-01   1.1651000000000000e+00  -4.2890000000000000e-01  -1.2410000000000000e-01  -3.8100000000000002e-02  -4.3900000000000002e-02   9.7660000000000002e-01   4.0020000000000000e-01   3.3953000000000002e+00  -9.5999999999999992e-03   2.4060000000000001e-01   1.0620000000000000e-01
   3.3060000000000000e-01  -5.2759999999999996e-01  -3.4310000000000002e-01  -3.0549999999999999e-01  -6.6600000000000006e-02  -8.3299999999999999e-02   8.6560000000000004e-01   4.2249999999999999e-01   2.1764999999999999e+00   0.0000000000000000e+00   1.8279999999999999e-01   1.7690000000000000e-01
   3.7469999999999998e-01   5.9360000000000002e-01   2.5740000000000002e-01  -1.5279999999999999e-01  -9.5200000000000007e-02  -1.0960000000000000e-01   8.6560000000000004e-01   3.7800000000000000e-01   2.6989000000000001e+00   3.8500000000000000e-02   2.6939999999999997e-01   1.1940000000000001e-01
   1.9839999999999999e-01   8.7900000000000006e-02   4.2890000000000000e-01  -1.9089999999999999e-01  -2.8500000000000001e-02  -2.6300000000000000e-02   8.6560000000000004e-01   3.7800000000000000e-01   3.2212000000000001e+00  -2.8899999999999999e-02   2.1170000000000000e-01   1.4160000000000000e-01
   4.6289999999999998e-01   4.8359999999999997e-01   0.0000000000000000e+00  -2.7689999999999998e-01   2.8500000000000001e-02  -8.7700000000000000e-02   9.1000000000000003e-01   3.3350000000000002e-01   2.9600000000000000e+00  -9.5999999999999992e-03   2.2130000000000000e-01   1.0170000000000000e-01
   0.0000000000000000e+00   5.4959999999999998e-01  -8.5800000000000001e-02  -8.5900000000000004e-02  -2.2839999999999999e-01  -4.8200000000000000e-02   7.9900000000000004e-01   4.4469999999999998e-01   2.6118000000000001e+00   0.0000000000000000e+00   2.3089999999999999e-01   1.5040000000000001e-01
   5.5110000000000003e-01   2.6379999999999998e-01  -2.5740000000000002e-01  -1.6230000000000000e-01  -1.2370000000000000e-01  -2.1899999999999999e-02   8.2120000000000004e-01   3.7800000000000000e-01   2.6989000000000001e+00   1.9300000000000001e-02   1.3469999999999999e-01   1.7249999999999999e-01
   1.5429999999999999e-01   2.1980000000000000e-01  -2.5740000000000002e-01  -2.2910000000000000e-01   4.7600000000000003e-02  -1.7500000000000002e-02   7.5460000000000005e-01   4.0020000000000000e-01   3.3083000000000000e+00   0.0000000000000000e+00   2.5019999999999998e-01   1.3270000000000001e-01
   5.5110000000000003e-01   3.9570000000000000e-01   1.7160000000000000e-01  -2.0050000000000001e-01  -7.6100000000000001e-02  -9.6500000000000002e-02   6.6579999999999995e-01   3.7800000000000000e-01   3.3083000000000000e+00  -9.6299999999999997e-02   3.4639999999999999e-01   1.5920000000000001e-01
   4.4080000000000003e-01   6.8149999999999999e-01  -7.7210000000000001e-01  -1.4319999999999999e-01  -4.7600000000000003e-02  -3.9500000000000000e-02   1.0209999999999999e+00   3.3350000000000002e-01   2.6989000000000001e+00   2.8899999999999999e-02   3.0790000000000001e-01   1.1060000000000000e-01
   5.5110000000000003e-01   4.1770000000000002e-01   6.0050000000000003e-01  -1.1459999999999999e-01  -1.1420000000000000e-01  -6.1400000000000003e-02   8.6560000000000004e-01   5.1139999999999997e-01   2.7858999999999998e+00   1.2520000000000001e-01   1.4430000000000001e-01   1.4599999999999999e-01
   4.4100000000000000e-02   1.9789999999999999e-01  -4.2890000000000000e-01  -2.1959999999999999e-01   5.7099999999999998e-02  -3.9500000000000000e-02   7.5460000000000005e-01   2.8910000000000002e-01   2.7858999999999998e+00   4.8200000000000000e-02   2.3089999999999999e-01   1.8140000000000001e-01
   5.2900000000000003e-01   3.7369999999999998e-01  -4.2890000000000000e-01  -1.5279999999999999e-01  -1.8079999999999999e-01  -3.0700000000000002e-02   8.6560000000000004e-01   2.8910000000000002e-01   2.9600000000000000e+00  -4.8200000000000000e-02   2.5979999999999998e-01   1.6370000000000001e-01
   3.0859999999999999e-01   1.5390000000000001e-01   8.5800000000000001e-02  -1.6230000000000000e-01  -6.6600000000000006e-02  -1.3200000000000000e-02   7.3240000000000005e-01   2.8910000000000002e-01   3.0470999999999999e+00  -2.8899999999999999e-02   1.7319999999999999e-01   1.6810000000000000e-01
   3.0859999999999999e-01   4.8359999999999997e-01  -6.0050000000000003e-01  -1.7190000000000000e-01  -9.4999999999999998e-03  -3.9500000000000000e-02   9.7660000000000002e-01   4.4469999999999998e-01   3.2212000000000001e+00   1.9300000000000001e-02   1.4430000000000001e-01   1.6370000000000001e-01
   1.9839999999999999e-01   3.2979999999999998e-01  -1.7160000000000000e-01  -1.9089999999999999e-01   1.9000000000000000e-02  -3.0700000000000002e-02   7.3240000000000005e-01   5.7809999999999995e-01   3.5695000000000001e+00   1.9300000000000001e-02   2.3089999999999999e-01   1.4160000000000000e-01
   3.5270000000000001e-01   3.5170000000000001e-01   3.4310000000000002e-01  -2.0999999999999999e-01  -5.7099999999999998e-02  -7.0199999999999999e-02   5.9930000000000005e-01   5.3369999999999995e-01   3.4824000000000002e+00   1.9300000000000001e-02   2.1170000000000000e-01   1.7690000000000000e-01
   3.0859999999999999e-01   1.7590000000000000e-01  -2.5740000000000002e-01  -2.0999999999999999e-01  -4.7600000000000003e-02  -2.1899999999999999e-02   8.6560000000000004e-01   2.8910000000000002e-01   2.9600000000000000e+00   7.7100000000000002e-02   2.5979999999999998e-01   1.7249999999999999e-01
   6.1719999999999997e-01   2.1980000000000000e-01   1.7160000000000000e-01  -2.5779999999999997e-01  -1.2370000000000000e-01  -2.6300000000000000e-02   8.4340000000000004e-01   3.7800000000000000e-01   2.0024000000000002e+00   2.8899999999999999e-02   1.1550000000000001e-01   1.7249999999999999e-01
   1.5429999999999999e-01   6.8149999999999999e-01   8.5800000000000001e-02   0.0000000000000000e+00  -5.7099999999999998e-02  -3.5099999999999999e-02   8.6560000000000004e-01   3.7800000000000000e-01   2.9600000000000000e+00   2.8899999999999999e-02   2.3089999999999999e-01   1.3710000000000000e-01
   4.4080000000000003e-01   4.1770000000000002e-01   2.5740000000000002e-01  -2.2910000000000000e-01  -1.0470000000000000e-01  -4.3900000000000002e-02   1.1096999999999999e+00   2.8910000000000002e-01   3.3953000000000002e+00   5.7799999999999997e-02   3.0790000000000001e-01   1.5479999999999999e-01
   3.0859999999999999e-01   2.8580000000000000e-01   3.4310000000000002e-01  -2.4820000000000000e-01  -9.5200000000000007e-02  -4.3900000000000002e-02   7.1020000000000005e-01   4.4469999999999998e-01   2.5247000000000002e+00  -9.5999999999999992e-03   2.5019999999999998e-01   1.2830000000000000e-01
   2.8649999999999998e-01   1.5390000000000001e-01  -6.8630000000000002e-01  -2.2910000000000000e-01  -1.3320000000000001e-01  -7.4499999999999997e-02   8.6560000000000004e-01   3.1130000000000002e-01   3.3083000000000000e+00   2.8899999999999999e-02   2.3089999999999999e-01   1.4160000000000000e-01
   4.1880000000000001e-01   6.1550000000000005e-01  -9.4359999999999999e-01  -2.1959999999999999e-01  -6.6600000000000006e-02   8.8000000000000005e-03   7.5460000000000005e-01   1.7790000000000000e-01   3.3083000000000000e+00  -5.7799999999999997e-02   1.6360000000000000e-01   1.2390000000000000e-01
   2.2040000000000001e-01   4.1770000000000002e-01   4.2890000000000000e-01  -2.0999999999999999e-01  -8.5599999999999996e-02  -3.9500000000000000e-02   9.5440000000000003e-01   3.7800000000000000e-01   2.8730000000000002e+00   0.0000000000000000e+00   2.1170000000000000e-01   1.3710000000000000e-01
   1.7630000000000001e-01   3.0780000000000002e-01  -5.1470000000000005e-01  -1.3370000000000001e-01  -7.6100000000000001e-02  -3.9500000000000000e-02   9.9880000000000002e-01   2.4460000000000001e-01   3.0470999999999999e+00  -2.8899999999999999e-02   2.6939999999999997e-01   1.5920000000000001e-01
   5.7310000000000005e-01   3.9570000000000000e-01  -1.7160000000000000e-01  -2.1959999999999999e-01  -6.6600000000000006e-02  -2.6300000000000000e-02   7.7680000000000005e-01   4.2249999999999999e-01   2.6989000000000001e+00   3.8500000000000000e-02   1.6360000000000000e-01   1.8579999999999999e-01
   3.7469999999999998e-01   5.2759999999999996e-01  -4.2890000000000000e-01  -3.0549999999999999e-01  -2.8500000000000001e-02  -6.1400000000000003e-02   7.7680000000000005e-01   4.4469999999999998e-01   3.2212000000000001e+00   0.0000000000000000e+00   1.9239999999999999e-01   1.3270000000000001e-01
   3.7469999999999998e-01   4.8359999999999997e-01   4.2890000000000000e-01  -2.0999999999999999e-01   9.4999999999999998e-03  -4.8200000000000000e-02   6.6579999999999995e-01   7.5600000000000001e-01   2.5247000000000002e+00  -4.8200000000000000e-02   2.9830000000000001e-01   1.5479999999999999e-01
   3.5270000000000001e-01   2.4179999999999999e-01  -4.2890000000000000e-01  -2.3870000000000000e-01   5.7099999999999998e-02  -1.1840000000000001e-01   9.7660000000000002e-01   4.4469999999999998e-01   3.3953000000000002e+00  -1.9300000000000001e-02   2.2130000000000000e-01   1.5479999999999999e-01
   3.0859999999999999e-01   5.2759999999999996e-01   0.0000000000000000e+00  -2.4820000000000000e-01  -3.8100000000000002e-02  -7.0199999999999999e-02   7.1020000000000005e-01   3.7800000000000000e-01   3.1341999999999999e+00  -1.9300000000000001e-02   2.7900000000000003e-01   1.6370000000000001e-01
   2.8649999999999998e-01   4.3969999999999998e-01  -6.0050000000000003e-01  -2.5779999999999997e-01  -3.8100000000000002e-02  -3.5099999999999999e-02   9.1000000000000003e-01   3.5580000000000001e-01   3.3083000000000000e+00  -7.7100000000000002e-02   2.0210000000000000e-01   1.1060000000000000e-01
   2.6450000000000001e-01   3.2979999999999998e-01   0.0000000000000000e+00  -2.8639999999999999e-01  -2.8500000000000001e-02  -1.2280000000000001e-01   7.3240000000000005e-01   3.1130000000000002e-01   3.1341999999999999e+00   0.0000000000000000e+00   1.8279999999999999e-01   1.5920000000000001e-01
   2.8649999999999998e-01   5.9360000000000002e-01  -6.8630000000000002e-01  -2.0050000000000001e-01  -6.6600000000000006e-02  -1.7500000000000002e-02   8.4340000000000004e-01   4.2249999999999999e-01   2.7858999999999998e+00  -3.8500000000000000e-02   1.8279999999999999e-01   1.5920000000000001e-01
   3.5270000000000001e-01   5.2759999999999996e-01  -1.7160000000000000e-01  -1.6230000000000000e-01  -5.7099999999999998e-02  -7.0199999999999999e-02   7.3240000000000005e-01   2.2239999999999999e-01   3.1341999999999999e+00  -1.9300000000000001e-02   1.8279999999999999e-01   1.2390000000000000e-01
   2.6450000000000001e-01   5.7160000000000000e-01  -4.2890000000000000e-01  -2.0050000000000001e-01  -4.7600000000000003e-02  -4.8200000000000000e-02   9.3220000000000003e-01   4.2249999999999999e-01   2.6118000000000001e+00  -5.7799999999999997e-02   2.3089999999999999e-01   9.2899999999999996e-02
   3.9679999999999999e-01   3.2979999999999998e-01  -2.5740000000000002e-01  -3.2460000000000000e-01  -8.5599999999999996e-02  -7.0199999999999999e-02   8.8780000000000003e-01   5.3369999999999995e-01   3.2212000000000001e+00   1.9300000000000001e-02   2.1170000000000000e-01   1.6810000000000000e-01
   2.8649999999999998e-01   3.7369999999999998e-01   7.7210000000000001e-01  -2.0999999999999999e-01   2.8500000000000001e-02  -7.8899999999999998e-02   6.6579999999999995e-01   2.0010000000000000e-01   2.7858999999999998e+00  -2.8899999999999999e-02   1.2509999999999999e-01   1.3710000000000000e-01
   3.7469999999999998e-01   3.5170000000000001e-01  -4.2890000000000000e-01  -1.8140000000000001e-01   1.9000000000000000e-02  -3.9500000000000000e-02   5.7709999999999995e-01   5.5589999999999995e-01   3.3083000000000000e+00   1.9300000000000001e-02   2.8870000000000001e-01   1.6370000000000001e-01
   1.1020000000000001e-01   2.8580000000000000e-01   5.1470000000000005e-01  -1.3370000000000001e-01   0.0000000000000000e+00  -3.0700000000000002e-02   7.7680000000000005e-01   1.7790000000000000e-01   3.3083000000000000e+00   4.8200000000000000e-02   2.2130000000000000e-01   1.3710000000000000e-01
   4.8490000000000000e-01   3.7369999999999998e-01  -4.2890000000000000e-01  -1.5279999999999999e-01  -8.5599999999999996e-02  -3.5099999999999999e-02   7.7680000000000005e-01   2.2239999999999999e-01   3.3953000000000002e+00   3.8500000000000000e-02   3.1750000000000000e-01   9.7299999999999998e-02
   3.9679999999999999e-01   2.8580000000000000e-01   5.1470000000000005e-01  -2.7689999999999998e-01  -1.1420000000000000e-01  -3.5099999999999999e-02   8.6560000000000004e-01   5.1139999999999997e-01   1.7412000000000001e+00  -2.8899999999999999e-02   1.3469999999999999e-01   1.6810000000000000e-01
   3.3060000000000000e-01   2.6379999999999998e-01   0.0000000000000000e+00  -1.9089999999999999e-01  -7.6100000000000001e-02  -6.5799999999999997e-02   7.7680000000000005e-01   4.0020000000000000e-01   2.9600000000000000e+00   0.0000000000000000e+00   2.0210000000000000e-01   1.4160000000000000e-01
   2.8649999999999998e-01   3.0780000000000002e-01   8.5780000000000001e-01  -2.4820000000000000e-01  -3.8100000000000002e-02  -5.2600000000000001e-02   5.7709999999999995e-01   3.1130000000000002e-01   2.9600000000000000e+00   2.8899999999999999e-02   1.6360000000000000e-01   1.9020000000000001e-01
   1.3230000000000000e-01   4.8359999999999997e-01  -6.8630000000000002e-01  -1.1459999999999999e-01  -2.8500000000000001e-02  -3.9500000000000000e-02   9.9880000000000002e-01   3.3350000000000002e-01   3.2212000000000001e+00  -1.9300000000000001e-02   3.0790000000000001e-01   7.0800000000000002e-02
   3.9679999999999999e-01   3.5170000000000001e-01  -2.5740000000000002e-01  -1.0500000000000000e-01  -4.7600000000000003e-02  -3.0700000000000002e-02   9.5440000000000003e-01   2.0010000000000000e-01   2.5247000000000002e+00   1.0600000000000000e-01   2.5019999999999998e-01   1.3710000000000000e-01
   2.2040000000000001e-01   4.8359999999999997e-01   5.1470000000000005e-01  -2.7689999999999998e-01  -1.6180000000000000e-01  -1.3200000000000000e-02   8.4340000000000004e-01   4.0020000000000000e-01   2.8730000000000002e+00  -5.7799999999999997e-02   2.3089999999999999e-01   1.2390000000000000e-01
   2.8649999999999998e-01   5.0560000000000005e-01   8.5800000000000001e-02  -2.2910000000000000e-01  -8.5599999999999996e-02  -9.2100000000000001e-02   5.7709999999999995e-01   1.5559999999999999e-01   3.2212000000000001e+00  -1.9300000000000001e-02   1.3469999999999999e-01   1.4599999999999999e-01
   2.1999999999999999e-02   4.6170000000000000e-01  -1.7160000000000000e-01  -1.3370000000000001e-01  -1.4269999999999999e-01  -8.3299999999999999e-02   8.6560000000000004e-01   4.2249999999999999e-01   2.5247000000000002e+00   3.8500000000000000e-02   1.1550000000000001e-01   1.2830000000000000e-01
   5.7310000000000005e-01   8.7900000000000006e-02  -2.5740000000000002e-01  -1.5279999999999999e-01  -6.6600000000000006e-02  -4.3900000000000002e-02   7.1020000000000005e-01   4.0020000000000000e-01   2.9600000000000000e+00   9.5999999999999992e-03   3.1750000000000000e-01   1.8140000000000001e-01
   2.1999999999999999e-02   3.2979999999999998e-01  -1.7160000000000000e-01  -2.0050000000000001e-01  -7.6100000000000001e-02  -5.2600000000000001e-02   7.1020000000000005e-01   3.7800000000000000e-01   2.8730000000000002e+00  -2.8899999999999999e-02   1.4430000000000001e-01   1.5040000000000001e-01
   4.1880000000000001e-01   3.5170000000000001e-01   1.7160000000000000e-01  -2.6729999999999998e-01  -7.6100000000000001e-02  -8.7700000000000000e-02   6.4370000000000005e-01   3.7800000000000000e-01   2.6118000000000001e+00   4.8200000000000000e-02   1.2509999999999999e-01   1.7690000000000000e-01
   1.9839999999999999e-01   4.8359999999999997e-01  -5.1470000000000005e-01  -1.8140000000000001e-01  -5.7099999999999998e-02  -6.5799999999999997e-02   8.6560000000000004e-01   2.8910000000000002e-01   3.0470999999999999e+00  -3.8500000000000000e-02   2.4060000000000001e-01   1.1500000000000000e-01
   8.1559999999999999e-01   3.2979999999999998e-01   1.7160000000000000e-01  -2.6729999999999998e-01  -1.5229999999999999e-01  -7.4499999999999997e-02   7.9900000000000004e-01   2.8910000000000002e-01   3.4824000000000002e+00  -3.8500000000000000e-02   1.2509999999999999e-01   1.6370000000000001e-01
  -4.4100000000000000e-02   6.1550000000000005e-01   1.7160000000000000e-01  -1.7190000000000000e-01  -9.4999999999999998e-03  -5.7000000000000002e-02   1.0431999999999999e+00   6.8930000000000002e-01   2.1764999999999999e+00   1.9300000000000001e-02   2.5019999999999998e-01   9.2899999999999996e-02
   4.8490000000000000e-01   1.7590000000000000e-01  -2.5740000000000002e-01  -2.0050000000000001e-01  -5.7099999999999998e-02  -1.3200000000000000e-02   6.4370000000000005e-01   3.1130000000000002e-01   4.0918000000000001e+00   1.9300000000000001e-02   3.1750000000000000e-01   1.6370000000000001e-01
   2.8649999999999998e-01   4.1770000000000002e-01  -1.2010000000000001e+00  -2.0999999999999999e-01  -3.8100000000000002e-02  -6.5799999999999997e-02   1.0209999999999999e+00  -2.4460000000000001e-01   2.2635999999999998e+00  -8.6699999999999999e-02   2.4060000000000001e-01   1.9460000000000000e-01
   5.5110000000000003e-01   2.6379999999999998e-01  -8.5800000000000001e-02  -1.5279999999999999e-01  -1.3320000000000001e-01  -3.9500000000000000e-02   4.2170000000000002e-01   1.3341000000000001e+00   2.8730000000000002e+00   1.9300000000000001e-02   2.8870000000000001e-01   1.5920000000000001e-01
   3.0859999999999999e-01   2.6379999999999998e-01   1.7160000000000000e-01  -2.2910000000000000e-01  -1.3320000000000001e-01  -1.3200000000000000e-02   6.6579999999999995e-01   4.8920000000000002e-01   2.7858999999999998e+00   0.0000000000000000e+00   1.7319999999999999e-01   1.2830000000000000e-01
   3.3060000000000000e-01   5.4959999999999998e-01   6.8630000000000002e-01  -9.5500000000000002e-02  -1.9000000000000000e-02  -4.8200000000000000e-02   8.8780000000000003e-01   6.6699999999999995e-02   3.8306000000000000e+00   6.7400000000000002e-02   3.0790000000000001e-01   1.5479999999999999e-01
   2.4249999999999999e-01   2.4179999999999999e-01   8.5800000000000001e-02  -2.5779999999999997e-01  -6.6600000000000006e-02  -7.0199999999999999e-02   9.1000000000000003e-01   6.6710000000000003e-01   2.5247000000000002e+00   7.7100000000000002e-02   2.0210000000000000e-01   1.3270000000000001e-01
   3.7469999999999998e-01   1.7590000000000000e-01   1.7160000000000000e-01  -2.2910000000000000e-01  -1.3320000000000001e-01  -7.4499999999999997e-02   6.8799999999999994e-01   5.1139999999999997e-01   2.5247000000000002e+00  -9.5999999999999992e-03   2.4060000000000001e-01   1.6370000000000001e-01
   0.0000000000000000e+00   1.3189999999999999e-01  -1.0294000000000001e+00  -2.6729999999999998e-01  -1.0470000000000000e-01  -4.3900000000000002e-02   9.5440000000000003e-01   5.5589999999999995e-01   3.7435999999999998e+00  -9.5999999999999992e-03   2.5019999999999998e-01   1.5040000000000001e-01
   2.6450000000000001e-01   4.8359999999999997e-01  -1.7160000000000000e-01  -2.4820000000000000e-01  -1.4269999999999999e-01  -7.4499999999999997e-02   1.0209999999999999e+00   2.2200000000000001e-02   3.0470999999999999e+00  -9.5999999999999992e-03   2.1170000000000000e-01   1.4599999999999999e-01
   3.5270000000000001e-01   4.3969999999999998e-01   2.5740000000000002e-01  -2.5779999999999997e-01  -2.8500000000000001e-02  -3.9500000000000000e-02   7.1020000000000005e-01   4.8920000000000002e-01   2.9600000000000000e+00   3.8500000000000000e-02   2.0210000000000000e-01   1.2390000000000000e-01
   3.0859999999999999e-01   4.3969999999999998e-01  -8.5800000000000001e-02  -1.3370000000000001e-01  -9.4999999999999998e-03  -6.5799999999999997e-02   7.9900000000000004e-01   5.7809999999999995e-01   2.3506000000000000e+00  -1.0600000000000000e-01   2.5019999999999998e-01   1.2390000000000000e-01
   2.6450000000000001e-01   3.2979999999999998e-01  -8.5800000000000001e-02  -2.0999999999999999e-01  -1.3320000000000001e-01  -2.1899999999999999e-02   8.8780000000000003e-01   1.3339999999999999e-01   2.6118000000000001e+00  -9.5999999999999992e-03   2.4060000000000001e-01   1.6370000000000001e-01
   3.3060000000000000e-01   5.0560000000000005e-01  -6.8630000000000002e-01  -2.2910000000000000e-01   9.4999999999999998e-03  -1.2280000000000001e-01   8.4340000000000004e-01   1.7790000000000000e-01   2.6118000000000001e+00   9.5999999999999992e-03   2.1170000000000000e-01   1.0170000000000000e-01
   2.8649999999999998e-01   3.0780000000000002e-01   1.7160000000000000e-01  -2.6729999999999998e-01  -4.7600000000000003e-02  -2.6300000000000000e-02   6.6579999999999995e-01   3.5580000000000001e-01   2.6989000000000001e+00   2.8899999999999999e-02   9.6199999999999994e-02   1.5920000000000001e-01
   4.4080000000000003e-01   4.3969999999999998e-01  -9.4359999999999999e-01  -2.1959999999999999e-01  -9.4999999999999998e-03  -7.8899999999999998e-02   7.3240000000000005e-01   5.7809999999999995e-01   2.6989000000000001e+00   1.3489999999999999e-01   1.9239999999999999e-01   1.6810000000000000e-01
   2.4249999999999999e-01   4.1770000000000002e-01  -6.0050000000000003e-01  -2.0999999999999999e-01  -4.7600000000000003e-02  -9.2100000000000001e-02   8.8780000000000003e-01   4.6689999999999998e-01   2.6989000000000001e+00   6.7400000000000002e-02   3.1750000000000000e-01   1.2830000000000000e-01
   2.2040000000000001e-01   5.0560000000000005e-01  -5.1470000000000005e-01  -2.6729999999999998e-01  -1.0470000000000000e-01  -3.9500000000000000e-02   7.7680000000000005e-01   3.7800000000000000e-01   3.0470999999999999e+00  -2.8899999999999999e-02   1.1550000000000001e-01   1.6370000000000001e-01
   4.8490000000000000e-01   1.9789999999999999e-01   0.0000000000000000e+00  -2.3870000000000000e-01  -3.8100000000000002e-02  -7.4499999999999997e-02   6.6579999999999995e-01   2.8910000000000002e-01   2.8730000000000002e+00   1.9300000000000001e-02   2.7900000000000003e-01   1.9020000000000001e-01
   4.1880000000000001e-01   2.6379999999999998e-01  -4.2890000000000000e-01  -2.7689999999999998e-01   1.9000000000000000e-02  -1.0520000000000000e-01   8.8780000000000003e-01   5.3369999999999995e-01   3.1341999999999999e+00   1.9300000000000001e-02   2.4060000000000001e-01   1.2390000000000000e-01
   2.2040000000000001e-01   2.6379999999999998e-01  -8.5800000000000001e-02  -1.2410000000000000e-01  -3.8100000000000002e-02  -3.9500000000000000e-02   9.5440000000000003e-01   3.3350000000000002e-01   2.6989000000000001e+00   4.8200000000000000e-02   2.4060000000000001e-01   1.1940000000000001e-01
   2.8649999999999998e-01   3.2979999999999998e-01  -1.0294000000000001e+00  -1.4319999999999999e-01  -3.8100000000000002e-02  -1.3200000000000000e-02   7.1020000000000005e-01   4.6689999999999998e-01   2.8730000000000002e+00  -3.8500000000000000e-02   2.6939999999999997e-01   1.5479999999999999e-01
   3.7469999999999998e-01   3.9570000000000000e-01  -1.7160000000000000e-01  -2.9599999999999999e-01  -7.6100000000000001e-02  -3.5099999999999999e-02   5.9930000000000005e-01   2.8910000000000002e-01   3.0470999999999999e+00   1.9300000000000001e-02   2.2130000000000000e-01   1.1940000000000001e-01
   1.7630000000000001e-01   4.3969999999999998e-01   8.5800000000000001e-02  -1.6230000000000000e-01  -6.6600000000000006e-02  -7.8899999999999998e-02   8.2120000000000004e-01   4.8920000000000002e-01   3.2212000000000001e+00   4.8200000000000000e-02   1.6360000000000000e-01   1.2390000000000000e-01
   4.4080000000000003e-01   3.2979999999999998e-01  -6.0050000000000003e-01  -2.5779999999999997e-01  -9.5200000000000007e-02  -7.0199999999999999e-02   9.5440000000000003e-01   4.0020000000000000e-01   3.3953000000000002e+00  -1.9300000000000001e-02   2.0210000000000000e-01   1.2390000000000000e-01
   3.9679999999999999e-01   5.7160000000000000e-01  -7.7210000000000001e-01  -1.3370000000000001e-01   9.4999999999999998e-03   8.8000000000000005e-03   7.9900000000000004e-01   4.8920000000000002e-01   2.6989000000000001e+00   3.8500000000000000e-02   2.8870000000000001e-01   1.5479999999999999e-01
   3.9679999999999999e-01   3.5170000000000001e-01   4.2890000000000000e-01  -1.9089999999999999e-01  -8.5599999999999996e-02   4.4000000000000003e-03   9.5440000000000003e-01   2.6679999999999998e-01   3.3953000000000002e+00  -4.8200000000000000e-02   2.8870000000000001e-01   1.1940000000000001e-01
   4.1880000000000001e-01   3.2979999999999998e-01  -6.0050000000000003e-01  -1.6230000000000000e-01  -1.4269999999999999e-01  -4.8200000000000000e-02   9.1000000000000003e-01   3.3350000000000002e-01   2.6118000000000001e+00  -1.9300000000000001e-02   1.6360000000000000e-01   1.4160000000000000e-01
   3.9679999999999999e-01   2.6379999999999998e-01  -5.1470000000000005e-01  -3.1509999999999999e-01  -7.6100000000000001e-02  -6.1400000000000003e-02   9.7660000000000002e-01   5.3369999999999995e-01   3.3083000000000000e+00   5.7799999999999997e-02   2.3089999999999999e-01   1.5920000000000001e-01
   2.4249999999999999e-01   2.1980000000000000e-01  -8.5780000000000001e-01  -2.4820000000000000e-01  -1.3320000000000001e-01  -1.3200000000000000e-02   8.4340000000000004e-01   2.2239999999999999e-01   3.2212000000000001e+00  -1.9300000000000001e-02   2.3089999999999999e-01   1.5479999999999999e-01
   5.5110000000000003e-01   3.5170000000000001e-01   1.7160000000000000e-01  -1.2410000000000000e-01  -1.0470000000000000e-01  -1.0960000000000000e-01   8.4340000000000004e-01   2.2239999999999999e-01   2.7858999999999998e+00   9.5999999999999992e-03   1.8279999999999999e-01   1.7249999999999999e-01
   3.7469999999999998e-01   3.2979999999999998e-01  -5.1470000000000005e-01  -2.6729999999999998e-01   0.0000000000000000e+00  -1.0520000000000000e-01   8.8780000000000003e-01   4.8920000000000002e-01   3.0470999999999999e+00  -3.8500000000000000e-02   2.5019999999999998e-01   1.5920000000000001e-01
   2.8649999999999998e-01   3.5170000000000001e-01   0.0000000000000000e+00  -2.4820000000000000e-01   4.7600000000000003e-02  -3.0700000000000002e-02   8.6560000000000004e-01   3.5580000000000001e-01   3.5695000000000001e+00   1.9300000000000001e-02   2.3089999999999999e-01   1.4599999999999999e-01
   1.1020000000000001e-01   4.1770000000000002e-01   8.5800000000000001e-02  -1.5279999999999999e-01  -5.7099999999999998e-02  -6.5799999999999997e-02   7.5460000000000005e-01   2.2239999999999999e-01   2.8730000000000002e+00  -4.8200000000000000e-02   2.5979999999999998e-01   1.1500000000000000e-01
   1.5429999999999999e-01   5.0560000000000005e-01  -6.0050000000000003e-01  -2.0999999999999999e-01  -1.6180000000000000e-01  -5.7000000000000002e-02   7.5460000000000005e-01   3.5580000000000001e-01   3.3953000000000002e+00  -5.7799999999999997e-02   1.1550000000000001e-01   1.9460000000000000e-01
   3.0859999999999999e-01   1.9789999999999999e-01  -6.0050000000000003e-01  -1.7190000000000000e-01  -1.3320000000000001e-01  -3.9500000000000000e-02   8.4340000000000004e-01   2.6679999999999998e-01   3.1341999999999999e+00  -5.7799999999999997e-02   2.5979999999999998e-01   1.3270000000000001e-01
   6.1719999999999997e-01   1.7590000000000000e-01   2.5740000000000002e-01  -1.4319999999999999e-01  -4.7600000000000003e-02  -1.0090000000000000e-01   6.8799999999999994e-01   4.4469999999999998e-01   2.0893999999999999e+00  -2.8899999999999999e-02   2.1170000000000000e-01   1.4160000000000000e-01
   4.4080000000000003e-01   2.8580000000000000e-01  -7.7210000000000001e-01  -2.8639999999999999e-01  -1.6180000000000000e-01  -7.4499999999999997e-02   8.6560000000000004e-01   6.2260000000000004e-01   2.6989000000000001e+00  -1.9300000000000001e-02   2.5979999999999998e-01   1.5040000000000001e-01
   3.7469999999999998e-01   4.1770000000000002e-01  -6.0050000000000003e-01  -6.6799999999999998e-02  -1.2370000000000000e-01  -6.5799999999999997e-02   7.7680000000000005e-01   2.8910000000000002e-01   2.6118000000000001e+00  -1.9300000000000001e-02   2.0210000000000000e-01   1.3710000000000000e-01
   3.9679999999999999e-01   3.7369999999999998e-01  -8.5780000000000001e-01  -2.0999999999999999e-01  -1.2370000000000000e-01  -4.8200000000000000e-02   8.2120000000000004e-01   4.0020000000000000e-01   2.7858999999999998e+00   5.7799999999999997e-02   2.5979999999999998e-01   1.5920000000000001e-01
   3.5270000000000001e-01   3.5170000000000001e-01   1.7160000000000000e-01  -2.2910000000000000e-01  -1.9000000000000000e-02  -8.3299999999999999e-02   7.5460000000000005e-01   4.6689999999999998e-01   1.8283000000000000e+00   1.9300000000000001e-02   3.0790000000000001e-01   1.1500000000000000e-01
   3.3060000000000000e-01   3.2979999999999998e-01   2.5740000000000002e-01  -2.3870000000000000e-01  -9.5200000000000007e-02  -1.3200000000000000e-02   9.5440000000000003e-01   5.5589999999999995e-01   3.6564999999999999e+00  -9.5999999999999992e-03   2.3089999999999999e-01   1.4160000000000000e-01
   1.3230000000000000e-01   3.5170000000000001e-01  -3.4310000000000002e-01  -3.0549999999999999e-01  -1.8079999999999999e-01  -6.1400000000000003e-02   7.9900000000000004e-01   4.6689999999999998e-01   2.3506000000000000e+00   3.8500000000000000e-02   2.5019999999999998e-01   1.7249999999999999e-01
   3.7469999999999998e-01   4.8359999999999997e-01  -1.0294000000000001e+00  -2.4820000000000000e-01  -1.3320000000000001e-01  -4.8200000000000000e-02   5.9930000000000005e-01   2.6679999999999998e-01   2.8730000000000002e+00  -2.8899999999999999e-02   3.0790000000000001e-01   1.6370000000000001e-01
   1.9839999999999999e-01   3.5170000000000001e-01  -6.8630000000000002e-01  -1.8140000000000001e-01  -1.8079999999999999e-01  -2.6300000000000000e-02   7.1020000000000005e-01   4.0020000000000000e-01   2.3506000000000000e+00   3.8500000000000000e-02   2.4060000000000001e-01   1.7690000000000000e-01
   4.8490000000000000e-01   2.8580000000000000e-01  -6.8630000000000002e-01  -2.0050000000000001e-01  -1.0470000000000000e-01  -7.8899999999999998e-02   9.7660000000000002e-01   4.8920000000000002e-01   3.3953000000000002e+00   0.0000000000000000e+00   2.5019999999999998e-01   1.1500000000000000e-01
   2.2040000000000001e-01   4.3969999999999998e-01  -5.1470000000000005e-01  -1.9089999999999999e-01  -7.6100000000000001e-02  -5.2600000000000001e-02   9.1000000000000003e-01   3.5580000000000001e-01   2.6989000000000001e+00   1.9300000000000001e-02   1.7319999999999999e-01   1.9020000000000001e-01
   3.9679999999999999e-01   1.7590000000000000e-01   4.2890000000000000e-01  -2.4820000000000000e-01  -1.1420000000000000e-01  -3.9500000000000000e-02   7.5460000000000005e-01   3.7800000000000000e-01   2.8730000000000002e+00   2.8899999999999999e-02   1.5400000000000000e-01   1.4599999999999999e-01
   3.0859999999999999e-01   3.9570000000000000e-01   1.7160000000000000e-01  -5.7299999999999997e-02  -1.1420000000000000e-01  -3.0700000000000002e-02   5.9930000000000005e-01   4.4469999999999998e-01   2.6118000000000001e+00  -1.9300000000000001e-02   2.7900000000000003e-01   5.7500000000000002e-02
   1.3230000000000000e-01   1.3189999999999999e-01   8.5800000000000001e-02  -2.0050000000000001e-01  -1.9000000000000000e-02  -3.0700000000000002e-02   7.3240000000000005e-01   5.5589999999999995e-01   3.5695000000000001e+00   3.8500000000000000e-02   2.0210000000000000e-01   1.4160000000000000e-01
   5.9509999999999996e-01   4.1770000000000002e-01  -2.5740000000000002e-01  -2.1959999999999999e-01  -1.9000000000000000e-02  -7.8899999999999998e-02   9.9880000000000002e-01   3.3350000000000002e-01   3.0470999999999999e+00   9.5999999999999992e-03   3.1750000000000000e-01   1.4160000000000000e-01
   0.0000000000000000e+00   4.8359999999999997e-01   6.0050000000000003e-01  -1.9089999999999999e-01  -2.8500000000000001e-02  -2.1899999999999999e-02   7.1020000000000005e-01   5.3369999999999995e-01   2.7858999999999998e+00   9.5999999999999992e-03   1.8279999999999999e-01   1.5479999999999999e-01
   9.9190000000000000e-01   1.5390000000000001e-01   1.7160000000000000e-01  -2.0050000000000001e-01  -1.7130000000000001e-01  -4.4000000000000003e-03   9.3220000000000003e-01   5.1139999999999997e-01   2.5247000000000002e+00  -2.8899999999999999e-02   2.1170000000000000e-01   1.8140000000000001e-01
  -5.5110000000000003e-01   7.2550000000000003e-01   2.5740000000000002e-01  -1.3370000000000001e-01  -1.0470000000000000e-01  -8.8000000000000005e-03   6.4370000000000005e-01   4.0020000000000000e-01   3.1341999999999999e+00   3.8500000000000000e-02   2.3089999999999999e-01   1.4160000000000000e-01
   2.8649999999999998e-01  -2.1980000000000000e-01   3.4310000000000002e-01  -1.7190000000000000e-01  -1.6180000000000000e-01  -4.8200000000000000e-02   8.6560000000000004e-01   4.0020000000000000e-01   2.3506000000000000e+00   1.9300000000000001e-02   2.0210000000000000e-01   1.8140000000000001e-01
   3.7469999999999998e-01   3.5170000000000001e-01  -1.7157000000000000e+00  -2.8639999999999999e-01   9.4999999999999998e-03  -3.5099999999999999e-02   8.2120000000000004e-01   3.5580000000000001e-01   2.9600000000000000e+00  -3.8500000000000000e-02   2.7900000000000003e-01   1.5920000000000001e-01
   6.1719999999999997e-01   5.7160000000000000e-01   1.7160000000000000e-01  -1.8140000000000001e-01  -1.2370000000000000e-01  -6.5799999999999997e-02   7.9900000000000004e-01   6.2260000000000004e-01   3.3083000000000000e+00   2.8899999999999999e-02   8.6599999999999996e-02   1.6810000000000000e-01
   2.2040000000000001e-01   8.7900000000000006e-02  -8.5780000000000001e-01  -1.9089999999999999e-01  -8.5599999999999996e-02  -7.4499999999999997e-02   8.2120000000000004e-01   5.3369999999999995e-01   2.6989000000000001e+00   2.8899999999999999e-02   7.6999999999999999e-02   1.3270000000000001e-01
   7.0530000000000004e-01   5.7160000000000000e-01   4.2890000000000000e-01  -2.0999999999999999e-01  -1.3320000000000001e-01   1.7500000000000002e-02   7.1020000000000005e-01   5.7809999999999995e-01   2.0893999999999999e+00  -6.7400000000000002e-02   2.0210000000000000e-01   1.2830000000000000e-01
  -2.4249999999999999e-01   2.4179999999999999e-01  -1.1152000000000000e+00  -2.6729999999999998e-01   0.0000000000000000e+00   1.3200000000000000e-02   8.4340000000000004e-01   5.7809999999999995e-01   3.5695000000000001e+00   3.8500000000000000e-02   1.4430000000000001e-01   1.5920000000000001e-01
   7.0530000000000004e-01   2.6379999999999998e-01  -5.1470000000000005e-01  -2.6729999999999998e-01  -9.5200000000000007e-02  -7.4499999999999997e-02   7.3240000000000005e-01   4.6689999999999998e-01   2.8730000000000002e+00  -4.8200000000000000e-02   3.3679999999999999e-01   9.7299999999999998e-02
   2.1999999999999999e-02   2.6379999999999998e-01  -3.4310000000000002e-01  -1.9089999999999999e-01  -9.4999999999999998e-03  -6.5799999999999997e-02   1.0431999999999999e+00   3.5580000000000001e-01   3.3953000000000002e+00   3.8500000000000000e-02   1.9239999999999999e-01   1.0620000000000000e-01
   4.1880000000000001e-01   6.6000000000000003e-02   3.4310000000000002e-01  -2.4820000000000000e-01  -4.7600000000000003e-02  -1.7500000000000002e-02   5.9930000000000005e-01   3.7800000000000000e-01   3.5695000000000001e+00  -9.5999999999999992e-03   1.4430000000000001e-01   1.6370000000000001e-01
   1.5429999999999999e-01   6.1550000000000005e-01   8.5800000000000001e-02  -1.4319999999999999e-01  -6.6600000000000006e-02  -8.3299999999999999e-02   8.8780000000000003e-01   6.6710000000000003e-01   3.2212000000000001e+00   7.7100000000000002e-02   2.5019999999999998e-01   1.4599999999999999e-01
   4.4080000000000003e-01   2.4179999999999999e-01  -6.8630000000000002e-01  -2.0999999999999999e-01  -1.2370000000000000e-01  -3.0700000000000002e-02   8.2120000000000004e-01   2.4460000000000001e-01   2.0893999999999999e+00   1.9300000000000001e-02   1.4430000000000001e-01   1.2830000000000000e-01
   3.9679999999999999e-01   1.9789999999999999e-01  -6.0050000000000003e-01  -1.1459999999999999e-01  -1.0470000000000000e-01  -5.7000000000000002e-02   6.4370000000000005e-01   4.4469999999999998e-01   3.6564999999999999e+00   5.7799999999999997e-02   2.1170000000000000e-01   1.4599999999999999e-01
   3.7469999999999998e-01   6.3749999999999996e-01  -4.2890000000000000e-01  -2.0050000000000001e-01   1.9000000000000000e-02  -1.1400000000000000e-01   7.7680000000000005e-01   5.3369999999999995e-01   2.3506000000000000e+00   5.7799999999999997e-02   2.2130000000000000e-01   1.7249999999999999e-01
   2.6450000000000001e-01   1.5390000000000001e-01  -1.7160000000000000e-01  -1.8140000000000001e-01  -3.8100000000000002e-02  -3.0700000000000002e-02   7.9900000000000004e-01   4.2249999999999999e-01   2.5247000000000002e+00  -9.5999999999999992e-03   1.8279999999999999e-01   1.4599999999999999e-01
   3.3060000000000000e-01   2.1980000000000000e-01  -9.4359999999999999e-01  -1.7190000000000000e-01  -1.2370000000000000e-01  -1.3200000000000000e-02   6.6579999999999995e-01   5.7809999999999995e-01   2.5247000000000002e+00   2.8899999999999999e-02   2.5979999999999998e-01   8.8499999999999995e-02
   3.5270000000000001e-01   2.6379999999999998e-01  -6.0050000000000003e-01  -2.1959999999999999e-01  -5.7099999999999998e-02  -5.7000000000000002e-02   6.8799999999999994e-01   2.8910000000000002e-01   3.4824000000000002e+00   0.0000000000000000e+00   1.5400000000000000e-01   1.5920000000000001e-01
   2.2040000000000001e-01   3.9570000000000000e-01  -1.7160000000000000e-01  -1.9089999999999999e-01  -1.0470000000000000e-01  -7.8899999999999998e-02   9.3220000000000003e-01   3.7800000000000000e-01   2.5247000000000002e+00  -4.8200000000000000e-02   2.5979999999999998e-01   9.7299999999999998e-02
   3.3060000000000000e-01   3.7369999999999998e-01   8.5800000000000001e-02  -1.5279999999999999e-01  -7.6100000000000001e-02  -3.5099999999999999e-02   6.8799999999999994e-01   4.4469999999999998e-01   3.0470999999999999e+00  -6.7400000000000002e-02   2.7900000000000003e-01   1.6370000000000001e-01
   3.0859999999999999e-01   2.8580000000000000e-01  -2.5740000000000002e-01  -2.6729999999999998e-01  -1.2370000000000000e-01  -3.5099999999999999e-02   9.5440000000000003e-01   3.7800000000000000e-01   2.5247000000000002e+00   0.0000000000000000e+00   2.4060000000000001e-01   1.6370000000000001e-01
   4.4080000000000003e-01   3.2979999999999998e-01  -5.1470000000000005e-01  -2.0050000000000001e-01  -1.5229999999999999e-01   3.5099999999999999e-02   8.2120000000000004e-01   2.8910000000000002e-01   2.4377000000000000e+00   0.0000000000000000e+00   2.3089999999999999e-01   1.1060000000000000e-01
   4.1880000000000001e-01   2.6379999999999998e-01  -1.0294000000000001e+00  -2.7689999999999998e-01  -1.0470000000000000e-01  -5.2600000000000001e-02   6.8799999999999994e-01   5.1139999999999997e-01   2.7858999999999998e+00  -9.5999999999999992e-03   2.9830000000000001e-01   1.7690000000000000e-01
   4.4080000000000003e-01   5.2759999999999996e-01  -6.0050000000000003e-01  -1.5279999999999999e-01   0.0000000000000000e+00  -9.2100000000000001e-02   9.7660000000000002e-01   2.2239999999999999e-01   3.3083000000000000e+00  -9.5999999999999992e-03   2.2130000000000000e-01   1.1060000000000000e-01
   1.3230000000000000e-01   2.8580000000000000e-01  -6.0050000000000003e-01  -2.4820000000000000e-01   1.9000000000000000e-02  -7.8899999999999998e-02   7.3240000000000005e-01   4.0020000000000000e-01   2.2635999999999998e+00  -6.7400000000000002e-02   2.1170000000000000e-01   1.1940000000000001e-01
   4.1880000000000001e-01   3.7369999999999998e-01   2.5740000000000002e-01  -1.6230000000000000e-01  -4.7600000000000003e-02  -2.6300000000000000e-02   7.9900000000000004e-01   3.1130000000000002e-01   3.2212000000000001e+00  -3.8500000000000000e-02   1.7319999999999999e-01   1.5479999999999999e-01
   2.8649999999999998e-01   1.9789999999999999e-01  -8.5780000000000001e-01  -3.4370000000000001e-01  -8.5599999999999996e-02  -7.4499999999999997e-02   8.6560000000000004e-01   3.5580000000000001e-01   2.8730000000000002e+00   3.8500000000000000e-02   2.9830000000000001e-01   1.3710000000000000e-01
   3.9679999999999999e-01   3.7369999999999998e-01   8.5800000000000001e-02  -2.3870000000000000e-01  -1.5229999999999999e-01   1.3200000000000000e-02   7.9900000000000004e-01   5.5589999999999995e-01   2.9600000000000000e+00  -7.7100000000000002e-02   2.4060000000000001e-01   1.1940000000000001e-01
   1.5429999999999999e-01   1.7590000000000000e-01   0.0000000000000000e+00  -1.7190000000000000e-01  -9.4999999999999998e-03  -3.0700000000000002e-02   7.3240000000000005e-01   2.6679999999999998e-01   3.1341999999999999e+00  -4.8200000000000000e-02   2.1170000000000000e-01   1.4599999999999999e-01
   4.6289999999999998e-01   3.0780000000000002e-01  -1.7160000000000000e-01  -1.1459999999999999e-01  -9.4999999999999998e-03  -2.6300000000000000e-02   8.4340000000000004e-01   4.0020000000000000e-01   2.8730000000000002e+00   1.9300000000000001e-02   2.5979999999999998e-01   1.2390000000000000e-01
   2.4249999999999999e-01   4.3969999999999998e-01  -1.7160000000000000e-01  -3.1509999999999999e-01  -1.1420000000000000e-01  -8.3299999999999999e-02   9.9880000000000002e-01   3.5580000000000001e-01   3.0470999999999999e+00   7.7100000000000002e-02   2.2130000000000000e-01   1.3270000000000001e-01
   2.4249999999999999e-01   3.0780000000000002e-01  -7.7210000000000001e-01  -1.6230000000000000e-01  -7.6100000000000001e-02  -1.3200000000000000e-02   8.6560000000000004e-01   6.0040000000000004e-01   3.3083000000000000e+00   5.7799999999999997e-02   2.5019999999999998e-01   1.3270000000000001e-01
   1.3230000000000000e-01   1.5390000000000001e-01  -4.2890000000000000e-01  -2.1959999999999999e-01  -1.2370000000000000e-01  -8.3299999999999999e-02   7.7680000000000005e-01   4.2249999999999999e-01   3.4824000000000002e+00  -7.7100000000000002e-02   2.5979999999999998e-01   1.4160000000000000e-01
   4.6289999999999998e-01   2.8580000000000000e-01  -3.4310000000000002e-01  -2.1959999999999999e-01  -5.7099999999999998e-02  -7.0199999999999999e-02   9.9880000000000002e-01   4.2249999999999999e-01   2.1764999999999999e+00  -6.7400000000000002e-02   2.5979999999999998e-01   1.2830000000000000e-01
   2.4249999999999999e-01   2.6379999999999998e-01  -3.4310000000000002e-01  -2.7689999999999998e-01  -8.5599999999999996e-02  -7.8899999999999998e-02   8.2120000000000004e-01   5.7809999999999995e-01   3.2212000000000001e+00   3.8500000000000000e-02   2.0210000000000000e-01   1.4599999999999999e-01
   3.7469999999999998e-01   2.6379999999999998e-01  -4.2890000000000000e-01  -2.5779999999999997e-01  -7.6100000000000001e-02  -7.8899999999999998e-02   6.8799999999999994e-01   3.3350000000000002e-01   2.0893999999999999e+00   2.8899999999999999e-02   1.5400000000000000e-01   1.3710000000000000e-01
   3.0859999999999999e-01   6.6000000000000003e-02  -8.5800000000000001e-02  -1.8140000000000001e-01  -1.1420000000000000e-01  -5.2600000000000001e-02   9.3220000000000003e-01   4.2249999999999999e-01   3.0470999999999999e+00   6.7400000000000002e-02   2.5979999999999998e-01   2.0790000000000000e-01
   3.0859999999999999e-01   1.5390000000000001e-01  -7.7210000000000001e-01  -1.8140000000000001e-01  -1.0470000000000000e-01  -6.1400000000000003e-02   6.2150000000000005e-01   4.2249999999999999e-01   2.6989000000000001e+00   3.8500000000000000e-02   1.2509999999999999e-01   1.5040000000000001e-01
   3.5270000000000001e-01   5.4959999999999998e-01   0.0000000000000000e+00  -2.3870000000000000e-01  -1.2370000000000000e-01  -5.7000000000000002e-02   8.8780000000000003e-01   4.6689999999999998e-01   3.1341999999999999e+00  -9.5999999999999992e-03   1.9239999999999999e-01   1.5040000000000001e-01
   1.3230000000000000e-01   3.0780000000000002e-01  -2.5740000000000002e-01  -1.9089999999999999e-01  -8.5599999999999996e-02  -6.5799999999999997e-02   7.9900000000000004e-01   2.0010000000000000e-01   3.6564999999999999e+00  -2.8899999999999999e-02   2.6939999999999997e-01   1.0620000000000000e-01
   2.2040000000000001e-01   3.9570000000000000e-01  -8.5800000000000001e-02  -2.7689999999999998e-01  -1.6180000000000000e-01  -4.8200000000000000e-02   7.3240000000000005e-01   4.8920000000000002e-01   2.6989000000000001e+00   5.7799999999999997e-02   2.6939999999999997e-01   1.1940000000000001e-01
   4.6289999999999998e-01   3.7369999999999998e-01  -6.8630000000000002e-01  -1.9089999999999999e-01  -3.8100000000000002e-02  -4.4000000000000003e-03   7.5460000000000005e-01   2.8910000000000002e-01   2.4377000000000000e+00   9.6299999999999997e-02   1.8279999999999999e-01   1.7249999999999999e-01
   3.0859999999999999e-01   2.8580000000000000e-01  -8.5800000000000001e-02  -1.5279999999999999e-01  -4.7600000000000003e-02  -3.5099999999999999e-02   9.3220000000000003e-01   4.6689999999999998e-01   3.3083000000000000e+00  -3.8500000000000000e-02   1.9239999999999999e-01   1.5479999999999999e-01
   8.8200000000000001e-02   3.0780000000000002e-01  -4.2890000000000000e-01  -1.6230000000000000e-01  -1.1420000000000000e-01  -5.2600000000000001e-02   9.7660000000000002e-01   3.1130000000000002e-01   2.6989000000000001e+00  -4.8200000000000000e-02   2.5019999999999998e-01   1.9460000000000000e-01
   2.6450000000000001e-01   3.2979999999999998e-01  -1.1152000000000000e+00  -4.7699999999999999e-02  -1.5229999999999999e-01   4.4000000000000003e-03   7.9900000000000004e-01   3.5580000000000001e-01   2.8730000000000002e+00  -9.5999999999999992e-03   1.8279999999999999e-01   1.3270000000000001e-01
   2.8649999999999998e-01   3.7369999999999998e-01  -5.1470000000000005e-01  -2.9599999999999999e-01  -1.5229999999999999e-01  -4.8200000000000000e-02   6.8799999999999994e-01   4.0020000000000000e-01   3.3953000000000002e+00   1.9300000000000001e-02   2.5019999999999998e-01   1.5479999999999999e-01
   3.5270000000000001e-01   4.8359999999999997e-01  -5.1470000000000005e-01  -1.7190000000000000e-01  -1.9000000000000000e-02  -1.7500000000000002e-02   7.1020000000000005e-01   4.2249999999999999e-01   3.2212000000000001e+00  -5.7799999999999997e-02   2.0210000000000000e-01   1.7690000000000000e-01
   2.4249999999999999e-01   4.3969999999999998e-01  -5.1470000000000005e-01  -2.5779999999999997e-01  -1.1420000000000000e-01  -1.7500000000000002e-02   7.9900000000000004e-01   4.2249999999999999e-01   2.0893999999999999e+00  -2.8899999999999999e-02   1.6360000000000000e-01   9.7299999999999998e-02
   3.9679999999999999e-01   3.5170000000000001e-01  -7.7210000000000001e-01  -1.5279999999999999e-01   0.0000000000000000e+00  -2.6300000000000000e-02   7.3240000000000005e-01   6.6710000000000003e-01   2.8730000000000002e+00  -1.9300000000000001e-02   2.6939999999999997e-01   1.5479999999999999e-01
   2.4249999999999999e-01   3.9570000000000000e-01  -6.0050000000000003e-01  -2.5779999999999997e-01   9.4999999999999998e-03  -2.6300000000000000e-02   8.2120000000000004e-01   4.8920000000000002e-01   3.1341999999999999e+00   1.9300000000000001e-02   2.5979999999999998e-01   1.6810000000000000e-01
   3.5270000000000001e-01   2.6379999999999998e-01  -4.2890000000000000e-01  -2.2910000000000000e-01  -1.5229999999999999e-01  -4.8200000000000000e-02   7.1020000000000005e-01   4.6689999999999998e-01   2.2635999999999998e+00  -4.8200000000000000e-02   1.5400000000000000e-01   1.1060000000000000e-01
   4.8490000000000000e-01   0.0000000000000000e+00   0.0000000000000000e+00  -2.6729999999999998e-01  -1.1420000000000000e-01  -3.9500000000000000e-02   7.9900000000000004e-01   3.1130000000000002e-01   2.5247000000000002e+00  -3.8500000000000000e-02   2.3089999999999999e-01   1.3710000000000000e-01
   2.2040000000000001e-01   2.8580000000000000e-01  -8.5800000000000001e-02  -1.8140000000000001e-01  -6.6600000000000006e-02  -7.0199999999999999e-02   8.4340000000000004e-01   4.8920000000000002e-01   3.7435999999999998e+00   1.2520000000000001e-01   2.4060000000000001e-01   1.5040000000000001e-01
   2.6450000000000001e-01   3.5170000000000001e-01   2.5740000000000002e-01  -2.2910000000000000e-01  -9.4999999999999998e-03  -5.7000000000000002e-02   6.6579999999999995e-01   7.3380000000000001e-01   2.3506000000000000e+00   1.9300000000000001e-02   1.9239999999999999e-01   1.5040000000000001e-01
   2.4249999999999999e-01   1.5390000000000001e-01  -1.1152000000000000e+00  -1.7190000000000000e-01  -1.9000000000000000e-02  -3.5099999999999999e-02   7.5460000000000005e-01   4.0020000000000000e-01   2.4377000000000000e+00  -5.7799999999999997e-02   2.4060000000000001e-01   1.2390000000000000e-01
   2.2040000000000001e-01   3.9570000000000000e-01  -7.7210000000000001e-01  -2.1959999999999999e-01  -9.5200000000000007e-02  -8.3299999999999999e-02   8.2120000000000004e-01   4.2249999999999999e-01   3.4824000000000002e+00  -3.8500000000000000e-02   2.1170000000000000e-01   1.4160000000000000e-01
   3.0859999999999999e-01   2.6379999999999998e-01  -8.5780000000000001e-01  -2.1959999999999999e-01  -1.9000000000000000e-02  -3.5099999999999999e-02   7.7680000000000005e-01   4.0020000000000000e-01   2.3506000000000000e+00   0.0000000000000000e+00   1.9239999999999999e-01   1.3710000000000000e-01
   3.5270000000000001e-01   1.7590000000000000e-01  -9.4359999999999999e-01  -2.1959999999999999e-01  -7.6100000000000001e-02  -3.5099999999999999e-02   7.7680000000000005e-01   4.6689999999999998e-01   2.3506000000000000e+00  -3.8500000000000000e-02   2.5979999999999998e-01   1.9020000000000001e-01
   3.9679999999999999e-01   1.5390000000000001e-01   1.7160000000000000e-01  -2.5779999999999997e-01  -8.5599999999999996e-02  -1.7500000000000002e-02   9.3220000000000003e-01   4.0020000000000000e-01   3.0470999999999999e+00  -9.5999999999999992e-03   2.8870000000000001e-01   2.0349999999999999e-01
   4.6289999999999998e-01   3.2979999999999998e-01  -3.4310000000000002e-01  -2.1959999999999999e-01   0.0000000000000000e+00  -1.0090000000000000e-01   8.2120000000000004e-01   4.8920000000000002e-01   2.4377000000000000e+00   9.5999999999999992e-03   2.1170000000000000e-01   1.0620000000000000e-01
   2.4249999999999999e-01   2.1980000000000000e-01  -7.7210000000000001e-01  -2.1959999999999999e-01  -1.9980000000000001e-01  -1.3200000000000000e-02   7.1020000000000005e-01   6.4480000000000004e-01   2.3506000000000000e+00  -5.7799999999999997e-02   2.1170000000000000e-01   1.1940000000000001e-01
   2.2040000000000001e-01   3.7369999999999998e-01  -6.0050000000000003e-01  -1.8140000000000001e-01   0.0000000000000000e+00  -4.8200000000000000e-02   6.6579999999999995e-01   5.7809999999999995e-01   2.4377000000000000e+00  -3.8500000000000000e-02   2.0210000000000000e-01   1.6370000000000001e-01
   3.3060000000000000e-01   2.6379999999999998e-01  -2.5740000000000002e-01  -1.3370000000000001e-01  -8.5599999999999996e-02  -8.8000000000000005e-03   6.8799999999999994e-01   3.3350000000000002e-01   2.6989000000000001e+00   9.5999999999999992e-03   2.3089999999999999e-01   1.7249999999999999e-01
   4.4100000000000000e-02   3.9570000000000000e-01   8.5800000000000001e-02  -1.2410000000000000e-01  -3.8100000000000002e-02  -3.5099999999999999e-02   7.3240000000000005e-01   2.6679999999999998e-01   2.7858999999999998e+00   1.9300000000000001e-02   1.7319999999999999e-01   1.4160000000000000e-01
   3.5270000000000001e-01   4.3969999999999998e-01  -1.7160000000000000e-01  -1.6230000000000000e-01  -9.5200000000000007e-02  -2.6300000000000000e-02   9.3220000000000003e-01   6.2260000000000004e-01   2.1764999999999999e+00  -6.7400000000000002e-02   2.2130000000000000e-01   1.6810000000000000e-01
   2.2040000000000001e-01   1.3189999999999999e-01  -3.4310000000000002e-01  -2.4820000000000000e-01  -6.6600000000000006e-02  -4.4000000000000003e-03   7.5460000000000005e-01   4.0020000000000000e-01   3.1341999999999999e+00  -1.9300000000000001e-02   1.9239999999999999e-01   1.1060000000000000e-01
   2.6450000000000001e-01   4.1770000000000002e-01  -6.0050000000000003e-01  -2.5779999999999997e-01  -1.2370000000000000e-01  -4.8200000000000000e-02   7.1020000000000005e-01   2.4460000000000001e-01   2.4377000000000000e+00  -9.6299999999999997e-02   1.3469999999999999e-01   2.0349999999999999e-01
   2.4249999999999999e-01   3.5170000000000001e-01  -1.7160000000000000e-01  -1.7190000000000000e-01  -1.2370000000000000e-01  -7.8899999999999998e-02   9.3220000000000003e-01   5.5589999999999995e-01   2.7858999999999998e+00   5.7799999999999997e-02   2.5979999999999998e-01   1.9020000000000001e-01
   2.2040000000000001e-01   4.6170000000000000e-01  -4.2890000000000000e-01  -1.5279999999999999e-01  -9.5200000000000007e-02  -7.0199999999999999e-02   8.2120000000000004e-01   6.0040000000000004e-01   2.0024000000000002e+00   1.9300000000000001e-02   2.6939999999999997e-01   1.1060000000000000e-01
   2.4249999999999999e-01   6.5949999999999998e-01  -9.4359999999999999e-01  -5.7299999999999997e-02  -1.5229999999999999e-01  -2.1899999999999999e-02   7.3240000000000005e-01   4.6689999999999998e-01   3.3083000000000000e+00   3.8500000000000000e-02   2.3089999999999999e-01   1.7249999999999999e-01
   1.9839999999999999e-01   4.8359999999999997e-01  -2.5740000000000002e-01  -1.6230000000000000e-01  -1.9980000000000001e-01  -3.0700000000000002e-02   8.4340000000000004e-01   6.2260000000000004e-01   2.6118000000000001e+00   2.8899999999999999e-02   1.3469999999999999e-01   1.5040000000000001e-01
   3.9679999999999999e-01   4.6170000000000000e-01  -1.7160000000000000e-01  -2.6729999999999998e-01  -4.7600000000000003e-02  -9.2100000000000001e-02   9.1000000000000003e-01   4.4469999999999998e-01   3.6564999999999999e+00  -6.7400000000000002e-02   1.6360000000000000e-01   1.4160000000000000e-01
   3.0859999999999999e-01   2.6379999999999998e-01   5.1470000000000005e-01  -1.6230000000000000e-01  -6.6600000000000006e-02  -6.1400000000000003e-02   7.7680000000000005e-01   2.2239999999999999e-01   2.7858999999999998e+00   1.9300000000000001e-02   2.2130000000000000e-01   1.4160000000000000e-01
   3.5270000000000001e-01   2.8580000000000000e-01   8.5800000000000001e-02  -8.5900000000000004e-02  -2.8500000000000001e-02  -3.9500000000000000e-02   5.9930000000000005e-01   3.3350000000000002e-01   2.7858999999999998e+00   4.8200000000000000e-02   2.1170000000000000e-01   1.2390000000000000e-01
   2.2040000000000001e-01   3.5170000000000001e-01   4.2890000000000000e-01  -1.9089999999999999e-01  -3.8100000000000002e-02  -8.3299999999999999e-02   6.8799999999999994e-01   2.4460000000000001e-01   3.3083000000000000e+00  -4.8200000000000000e-02   2.6939999999999997e-01   1.3270000000000001e-01
   3.5270000000000001e-01   3.7369999999999998e-01  -4.2890000000000000e-01  -2.4820000000000000e-01  -1.1420000000000000e-01  -2.1899999999999999e-02   6.8799999999999994e-01   4.8920000000000002e-01   3.0470999999999999e+00   2.8899999999999999e-02   2.2130000000000000e-01   1.7249999999999999e-01
   2.6450000000000001e-01   2.8580000000000000e-01  -4.2890000000000000e-01  -2.0999999999999999e-01  -1.9000000000000000e-02  -8.7700000000000000e-02   7.9900000000000004e-01   3.1130000000000002e-01   2.0024000000000002e+00  -4.8200000000000000e-02   1.9239999999999999e-01   1.5479999999999999e-01
   2.2040000000000001e-01   2.4179999999999999e-01  -1.7160000000000000e-01  -1.5279999999999999e-01  -1.7130000000000001e-01  -6.5799999999999997e-02   8.6560000000000004e-01   3.3350000000000002e-01   3.1341999999999999e+00   0.0000000000000000e+00   2.5979999999999998e-01   1.7249999999999999e-01
   2.2040000000000001e-01   4.6170000000000000e-01   8.5800000000000001e-02  -1.7190000000000000e-01  -4.7600000000000003e-02  -9.2100000000000001e-02   7.3240000000000005e-01   4.2249999999999999e-01   2.8730000000000002e+00  -9.5999999999999992e-03   2.8870000000000001e-01   1.4599999999999999e-01
   5.5110000000000003e-01   3.7369999999999998e-01   3.4310000000000002e-01  -1.6230000000000000e-01  -6.6600000000000006e-02  -7.0199999999999999e-02   8.2120000000000004e-01   1.7790000000000000e-01   2.9600000000000000e+00  -3.8500000000000000e-02   2.2130000000000000e-01   1.8140000000000001e-01
   2.6450000000000001e-01   5.2759999999999996e-01  -9.4359999999999999e-01  -2.3870000000000000e-01  -8.5599999999999996e-02  -2.1899999999999999e-02   9.9880000000000002e-01   2.4460000000000001e-01   2.5247000000000002e+00  -3.8500000000000000e-02   2.2130000000000000e-01   1.3710000000000000e-01
   2.6450000000000001e-01   4.1770000000000002e-01  -8.5800000000000001e-02  -1.7190000000000000e-01  -2.8500000000000001e-02  -8.3299999999999999e-02   8.6560000000000004e-01   4.2249999999999999e-01   3.0470999999999999e+00  -3.8500000000000000e-02   2.3089999999999999e-01   9.2899999999999996e-02
   4.4080000000000003e-01   3.9570000000000000e-01  -2.5740000000000002e-01  -2.0999999999999999e-01  -9.4999999999999998e-03  -3.9500000000000000e-02   7.3240000000000005e-01   4.0020000000000000e-01   2.4377000000000000e+00   7.7100000000000002e-02   2.5019999999999998e-01   1.8579999999999999e-01
   3.5270000000000001e-01   4.6170000000000000e-01   8.5800000000000001e-02  -2.2910000000000000e-01  -1.1420000000000000e-01  -5.2600000000000001e-02   8.4340000000000004e-01   3.7800000000000000e-01   2.8730000000000002e+00  -9.5999999999999992e-03   2.5979999999999998e-01   1.5040000000000001e-01
   4.1880000000000001e-01   5.4959999999999998e-01  -9.4359999999999999e-01  -2.0050000000000001e-01  -1.7130000000000001e-01  -8.7700000000000000e-02   8.8780000000000003e-01   3.7800000000000000e-01   2.4377000000000000e+00  -7.7100000000000002e-02   1.6360000000000000e-01   1.5040000000000001e-01
   2.6450000000000001e-01   3.0780000000000002e-01  -3.4310000000000002e-01  -2.2910000000000000e-01  -6.6600000000000006e-02  -7.0199999999999999e-02   5.5489999999999995e-01   4.4469999999999998e-01   2.4377000000000000e+00  -9.5999999999999992e-03   1.6360000000000000e-01   1.6810000000000000e-01
   3.5270000000000001e-01   1.3189999999999999e-01   0.0000000000000000e+00  -2.5779999999999997e-01   1.9000000000000000e-02  -1.4030000000000001e-01   8.6560000000000004e-01   5.1139999999999997e-01   2.5247000000000002e+00  -9.5999999999999992e-03   2.5019999999999998e-01   1.5479999999999999e-01
   1.9839999999999999e-01   2.1980000000000000e-01  -4.2890000000000000e-01  -1.7190000000000000e-01  -1.0470000000000000e-01  -5.2600000000000001e-02   6.8799999999999994e-01   2.8910000000000002e-01   2.7858999999999998e+00  -9.5999999999999992e-03   2.3089999999999999e-01   1.1060000000000000e-01
   1.5429999999999999e-01   3.5170000000000001e-01  -8.5800000000000001e-02  -2.2910000000000000e-01  -6.6600000000000006e-02  -8.7700000000000000e-02   5.9930000000000005e-01   6.2260000000000004e-01   3.1341999999999999e+00  -2.8899999999999999e-02   2.6939999999999997e-01   1.5479999999999999e-01
   3.5270000000000001e-01   5.2759999999999996e-01  -7.7210000000000001e-01  -6.6799999999999998e-02  -1.5229999999999999e-01  -6.1400000000000003e-02   6.4370000000000005e-01   3.3350000000000002e-01   2.2635999999999998e+00   1.9300000000000001e-02   2.7900000000000003e-01   1.1500000000000000e-01
   3.3060000000000000e-01   3.9570000000000000e-01  -7.7210000000000001e-01  -2.5779999999999997e-01  -1.9980000000000001e-01  -6.5799999999999997e-02   7.3240000000000005e-01   2.8910000000000002e-01   2.7858999999999998e+00  -9.5999999999999992e-03   1.9239999999999999e-01   1.5479999999999999e-01
   4.1880000000000001e-01   4.3969999999999998e-01  -5.1470000000000005e-01  -1.8140000000000001e-01  -4.7600000000000003e-02  -8.3299999999999999e-02   9.1000000000000003e-01   5.3369999999999995e-01   2.7858999999999998e+00  -2.8899999999999999e-02   2.8870000000000001e-01   1.5479999999999999e-01
   3.3060000000000000e-01   4.8359999999999997e-01  -2.5740000000000002e-01  -3.1509999999999999e-01  -4.7600000000000003e-02  -1.0520000000000000e-01   7.9900000000000004e-01   1.5559999999999999e-01   2.7858999999999998e+00   0.0000000000000000e+00   2.5019999999999998e-01   1.5040000000000001e-01
   3.0859999999999999e-01   3.5170000000000001e-01  -6.8630000000000002e-01  -1.6230000000000000e-01  -2.8500000000000001e-02  -5.2600000000000001e-02   7.3240000000000005e-01   3.1130000000000002e-01   2.9600000000000000e+00   1.5409999999999999e-01   3.3679999999999999e-01   1.5479999999999999e-01
   1.7630000000000001e-01   2.8580000000000000e-01  -4.2890000000000000e-01  -1.7190000000000000e-01  -7.6100000000000001e-02  -7.8899999999999998e-02   7.7680000000000005e-01   4.8920000000000002e-01   3.2212000000000001e+00   3.8500000000000000e-02   1.6360000000000000e-01   9.2899999999999996e-02
   3.9679999999999999e-01   5.0560000000000005e-01  -1.1152000000000000e+00  -2.5779999999999997e-01  -1.3320000000000001e-01  -7.8899999999999998e-02   7.1020000000000005e-01   4.0020000000000000e-01   3.2212000000000001e+00  -9.5999999999999992e-03   2.9830000000000001e-01   1.2830000000000000e-01
   5.0700000000000001e-01   1.9789999999999999e-01   2.5740000000000002e-01  -2.5779999999999997e-01   9.4999999999999998e-03  -5.2600000000000001e-02   7.5460000000000005e-01   6.0040000000000004e-01   2.5247000000000002e+00  -9.5999999999999992e-03   2.1170000000000000e-01   1.7249999999999999e-01
   3.5270000000000001e-01   4.3999999999999997e-02  -1.7160000000000000e-01  -2.0999999999999999e-01  -6.6600000000000006e-02  -5.7000000000000002e-02   6.8799999999999994e-01   4.8920000000000002e-01   3.6564999999999999e+00  -7.7100000000000002e-02   1.9239999999999999e-01   1.6370000000000001e-01
   2.6450000000000001e-01   3.9570000000000000e-01   6.8630000000000002e-01  -1.4319999999999999e-01  -1.9000000000000000e-02  -5.7000000000000002e-02   5.7709999999999995e-01   5.5589999999999995e-01   3.0470999999999999e+00   1.9300000000000001e-02   1.9239999999999999e-01   1.6370000000000001e-01
   2.6450000000000001e-01   4.1770000000000002e-01  -3.4310000000000002e-01  -1.0500000000000000e-01  -8.5599999999999996e-02  -5.2600000000000001e-02   8.2120000000000004e-01   3.5580000000000001e-01   2.7858999999999998e+00  -2.8899999999999999e-02   3.1750000000000000e-01   1.5040000000000001e-01
   2.4249999999999999e-01   3.7369999999999998e-01  -1.7160000000000000e-01  -1.8140000000000001e-01  -1.5229999999999999e-01  -2.1899999999999999e-02   6.4370000000000005e-01   4.2249999999999999e-01   2.7858999999999998e+00  -1.9300000000000001e-02   2.6939999999999997e-01   1.6810000000000000e-01
   1.7630000000000001e-01   3.5170000000000001e-01   9.4359999999999999e-01  -3.6280000000000001e-01   0.0000000000000000e+00  -1.0090000000000000e-01   9.3220000000000003e-01   2.2239999999999999e-01   2.9600000000000000e+00  -3.8500000000000000e-02   2.1170000000000000e-01   1.5920000000000001e-01
   2.8649999999999998e-01   5.0560000000000005e-01  -1.7160000000000000e-01  -1.9089999999999999e-01  -1.1420000000000000e-01  -5.2600000000000001e-02   8.2120000000000004e-01   4.6689999999999998e-01   2.7858999999999998e+00  -4.8200000000000000e-02   1.3469999999999999e-01   1.3270000000000001e-01
   3.0859999999999999e-01   2.6379999999999998e-01  -2.5740000000000002e-01  -2.7689999999999998e-01   2.8500000000000001e-02  -8.7700000000000000e-02   9.3220000000000003e-01   3.7800000000000000e-01   2.8730000000000002e+00  -4.8200000000000000e-02   1.8279999999999999e-01   1.1060000000000000e-01
   1.7630000000000001e-01   3.7369999999999998e-01  -6.0050000000000003e-01  -1.8140000000000001e-01  -1.1420000000000000e-01  -3.9500000000000000e-02   8.4340000000000004e-01   3.5580000000000001e-01   3.4824000000000002e+00  -9.5999999999999992e-03   2.9830000000000001e-01   1.2830000000000000e-01
   2.6450000000000001e-01   3.0780000000000002e-01   8.5780000000000001e-01  -2.4820000000000000e-01  -1.3320000000000001e-01  -4.8200000000000000e-02   6.8799999999999994e-01   6.0040000000000004e-01   2.6989000000000001e+00   2.8899999999999999e-02   1.7319999999999999e-01   1.6370000000000001e-01
   3.5270000000000001e-01   1.9789999999999999e-01  -2.5740000000000002e-01  -1.8140000000000001e-01  -9.5200000000000007e-02   8.8000000000000005e-03   7.3240000000000005e-01   3.5580000000000001e-01   2.5247000000000002e+00  -9.5999999999999992e-03   1.4430000000000001e-01   1.5920000000000001e-01
   6.6100000000000006e-02   3.9570000000000000e-01  -8.5780000000000001e-01  -2.1959999999999999e-01  -8.5599999999999996e-02  -6.5799999999999997e-02   7.7680000000000005e-01   6.0040000000000004e-01   3.0470999999999999e+00   1.9300000000000001e-02   2.5019999999999998e-01   1.3270000000000001e-01
   4.4080000000000003e-01   1.7590000000000000e-01   5.1470000000000005e-01  -1.9089999999999999e-01   7.6100000000000001e-02  -6.1400000000000003e-02   7.3240000000000005e-01   2.2239999999999999e-01   2.0893999999999999e+00   9.5999999999999992e-03   2.5979999999999998e-01   1.1500000000000000e-01
   2.8649999999999998e-01   3.5170000000000001e-01  -7.7210000000000001e-01  -1.6230000000000000e-01  -9.5200000000000007e-02  -5.7000000000000002e-02   7.9900000000000004e-01   5.1139999999999997e-01   3.4824000000000002e+00   9.5999999999999992e-03   2.0210000000000000e-01   1.3710000000000000e-01
   4.8490000000000000e-01   3.7369999999999998e-01  -2.5740000000000002e-01  -2.0050000000000001e-01  -8.5599999999999996e-02  -1.7500000000000002e-02   8.4340000000000004e-01   4.4469999999999998e-01   2.6118000000000001e+00  -4.8200000000000000e-02   2.5019999999999998e-01   1.8140000000000001e-01
   1.9839999999999999e-01   3.9570000000000000e-01  -9.4359999999999999e-01  -1.7190000000000000e-01  -1.2370000000000000e-01  -7.8899999999999998e-02   6.2150000000000005e-01   4.0020000000000000e-01   2.3506000000000000e+00   6.7400000000000002e-02   2.0210000000000000e-01   1.5479999999999999e-01
   4.1880000000000001e-01   3.2979999999999998e-01  -9.4359999999999999e-01  -1.2410000000000000e-01  -1.9980000000000001e-01  -3.0700000000000002e-02   8.4340000000000004e-01   4.6689999999999998e-01   3.1341999999999999e+00   0.0000000000000000e+00   1.8279999999999999e-01   1.2390000000000000e-01
   1.7630000000000001e-01   5.7160000000000000e-01   3.4310000000000002e-01  -2.1959999999999999e-01   1.9000000000000000e-02  -3.9500000000000000e-02   9.5440000000000003e-01   6.6699999999999995e-02   3.0470999999999999e+00  -7.7100000000000002e-02   1.7319999999999999e-01   1.0620000000000000e-01
   2.6450000000000001e-01   3.9570000000000000e-01  -1.3725000000000001e+00  -1.0500000000000000e-01  -6.6600000000000006e-02  -1.3159999999999999e-01   6.6579999999999995e-01   5.5589999999999995e-01   3.3083000000000000e+00   3.8500000000000000e-02   1.7319999999999999e-01   1.9460000000000000e-01
   2.1999999999999999e-02   1.9789999999999999e-01  -2.5740000000000002e-01  -2.0050000000000001e-01  -1.0470000000000000e-01  -3.9500000000000000e-02   7.7680000000000005e-01   2.8910000000000002e-01   2.3506000000000000e+00   9.5999999999999992e-03   1.4430000000000001e-01   1.6370000000000001e-01
   7.0530000000000004e-01   1.7590000000000000e-01   8.5800000000000001e-02  -2.4820000000000000e-01  -9.4999999999999998e-03  -8.8000000000000005e-03   9.3220000000000003e-01   4.4469999999999998e-01   2.7858999999999998e+00  -3.8500000000000000e-02   2.7900000000000003e-01   1.6370000000000001e-01
   3.9679999999999999e-01   3.0780000000000002e-01  -9.4359999999999999e-01  -2.3870000000000000e-01  -1.4269999999999999e-01  -3.9500000000000000e-02   7.5460000000000005e-01   6.2260000000000004e-01   2.1764999999999999e+00   0.0000000000000000e+00   1.6360000000000000e-01   1.5920000000000001e-01
   2.4249999999999999e-01   5.2759999999999996e-01  -1.1152000000000000e+00  -2.3870000000000000e-01   0.0000000000000000e+00  -4.8200000000000000e-02   8.6560000000000004e-01   3.7800000000000000e-01   3.2212000000000001e+00   4.8200000000000000e-02   3.0790000000000001e-01   1.1940000000000001e-01
   3.5270000000000001e-01   4.1770000000000002e-01  -4.2890000000000000e-01  -2.0999999999999999e-01  -3.8100000000000002e-02  -6.5799999999999997e-02   7.3240000000000005e-01   4.8920000000000002e-01   2.6118000000000001e+00   2.8899999999999999e-02   2.0210000000000000e-01   8.8499999999999995e-02
   4.4080000000000003e-01   2.8580000000000000e-01   2.5740000000000002e-01  -3.1509999999999999e-01  -1.3320000000000001e-01  -4.8200000000000000e-02   7.5460000000000005e-01   4.4469999999999998e-01   2.5247000000000002e+00   9.5999999999999992e-03   2.4060000000000001e-01   1.3270000000000001e-01
   3.9679999999999999e-01   3.5170000000000001e-01   0.0000000000000000e+00  -2.2910000000000000e-01  -8.5599999999999996e-02  -4.8200000000000000e-02   5.9930000000000005e-01   6.2260000000000004e-01   3.0470999999999999e+00  -9.5999999999999992e-03   2.2130000000000000e-01   1.1060000000000000e-01
   2.8649999999999998e-01   4.6170000000000000e-01  -2.5740000000000002e-01  -1.7190000000000000e-01  -4.7600000000000003e-02  -4.8200000000000000e-02   9.9880000000000002e-01   6.0040000000000004e-01   2.5247000000000002e+00   9.5999999999999992e-03   2.5019999999999998e-01   1.3710000000000000e-01
   1.9839999999999999e-01   2.6379999999999998e-01  -4.2890000000000000e-01  -1.1459999999999999e-01  -1.9000000000000000e-02  -6.5799999999999997e-02   7.1020000000000005e-01   4.4499999999999998e-02   2.8730000000000002e+00   4.8200000000000000e-02   1.8279999999999999e-01   1.4160000000000000e-01
   4.1880000000000001e-01   6.6000000000000003e-02  -4.2890000000000000e-01  -1.0500000000000000e-01  -1.0470000000000000e-01  -1.7500000000000002e-02   7.3240000000000005e-01   4.2249999999999999e-01   2.2635999999999998e+00  -3.8500000000000000e-02   2.5979999999999998e-01   1.3710000000000000e-01
   4.6289999999999998e-01   3.9570000000000000e-01  -5.1470000000000005e-01  -2.6729999999999998e-01  -2.8500000000000001e-02  -4.4000000000000003e-03   8.8780000000000003e-01   3.1130000000000002e-01   2.6989000000000001e+00  -2.8899999999999999e-02   1.8279999999999999e-01   1.3710000000000000e-01
   3.0859999999999999e-01   5.0560000000000005e-01  -1.7160000000000000e-01  -1.6230000000000000e-01  -6.6600000000000006e-02  -1.3200000000000000e-02   7.5460000000000005e-01   4.6689999999999998e-01   2.3506000000000000e+00  -3.8500000000000000e-02   2.2130000000000000e-01   1.7249999999999999e-01
   4.6289999999999998e-01   1.9789999999999999e-01   2.5740000000000002e-01  -2.0050000000000001e-01   0.0000000000000000e+00  -6.5799999999999997e-02   7.9900000000000004e-01   4.4469999999999998e-01   3.3083000000000000e+00   0.0000000000000000e+00   2.5019999999999998e-01   1.2830000000000000e-01
   1.9839999999999999e-01   4.6170000000000000e-01  -7.7210000000000001e-01  -2.1959999999999999e-01  -6.6600000000000006e-02  -7.0199999999999999e-02   6.4370000000000005e-01   4.8920000000000002e-01   3.1341999999999999e+00   3.8500000000000000e-02   2.4060000000000001e-01   1.5920000000000001e-01
   2.6450000000000001e-01   3.9570000000000000e-01  -8.5780000000000001e-01  -2.0999999999999999e-01  -1.9000000000000000e-02  -5.7000000000000002e-02   8.4340000000000004e-01   2.8910000000000002e-01   2.5247000000000002e+00  -1.9300000000000001e-02   2.5979999999999998e-01   1.2830000000000000e-01
   1.7630000000000001e-01   2.1980000000000000e-01  -4.2890000000000000e-01  -2.0999999999999999e-01  -6.6600000000000006e-02  -3.5099999999999999e-02   7.1020000000000005e-01   2.8910000000000002e-01   2.5247000000000002e+00  -6.7400000000000002e-02   2.3089999999999999e-01   1.6370000000000001e-01
   6.6100000000000006e-02   2.4179999999999999e-01  -5.1470000000000005e-01  -1.7190000000000000e-01  -2.8500000000000001e-02  -1.0090000000000000e-01   8.8780000000000003e-01   1.7790000000000000e-01   2.1764999999999999e+00  -5.7799999999999997e-02   1.7319999999999999e-01   1.5479999999999999e-01
   4.8490000000000000e-01   3.5170000000000001e-01  -5.1470000000000005e-01  -3.1509999999999999e-01  -1.1420000000000000e-01  -1.3200000000000000e-02   7.9900000000000004e-01   5.1139999999999997e-01   2.9600000000000000e+00   3.8500000000000000e-02   2.0210000000000000e-01   1.5920000000000001e-01
   1.7630000000000001e-01   3.7369999999999998e-01  -5.1470000000000005e-01  -1.6230000000000000e-01  -1.9000000000000000e-02  -9.6500000000000002e-02   1.0209999999999999e+00   5.3369999999999995e-01   2.9600000000000000e+00   2.8899999999999999e-02   2.2130000000000000e-01   1.8140000000000001e-01
   2.6450000000000001e-01   4.6170000000000000e-01  -3.4310000000000002e-01  -2.0050000000000001e-01  -6.6600000000000006e-02  -7.0199999999999999e-02   5.9930000000000005e-01   5.7809999999999995e-01   2.0893999999999999e+00   9.5999999999999992e-03   2.4060000000000001e-01   1.8140000000000001e-01
   1.9839999999999999e-01   1.0990000000000000e-01  -5.1470000000000005e-01  -1.4319999999999999e-01   9.4999999999999998e-03  -5.7000000000000002e-02   6.4370000000000005e-01   5.1139999999999997e-01   2.9600000000000000e+00   4.8200000000000000e-02   2.0210000000000000e-01   1.1060000000000000e-01
   3.5270000000000001e-01   2.8580000000000000e-01   0.0000000000000000e+00  -1.9089999999999999e-01  -6.6600000000000006e-02  -4.8200000000000000e-02   7.1020000000000005e-01   1.7790000000000000e-01   3.1341999999999999e+00  -5.7799999999999997e-02   2.6939999999999997e-01   1.7249999999999999e-01
   1.7630000000000001e-01   3.5170000000000001e-01  -5.1470000000000005e-01  -2.8639999999999999e-01  -1.0470000000000000e-01  -8.8000000000000005e-03   7.1020000000000005e-01   3.3350000000000002e-01   2.4377000000000000e+00   2.8899999999999999e-02   2.3089999999999999e-01   1.3710000000000000e-01
   1.7630000000000001e-01   4.3969999999999998e-01  -7.7210000000000001e-01  -1.3370000000000001e-01  -3.8100000000000002e-02  -6.5799999999999997e-02   9.3220000000000003e-01   4.2249999999999999e-01   2.3506000000000000e+00   0.0000000000000000e+00   2.0210000000000000e-01   1.1940000000000001e-01
   3.9679999999999999e-01   1.5390000000000001e-01   0.0000000000000000e+00  -1.9089999999999999e-01  -2.8500000000000001e-02  -7.0199999999999999e-02   6.4370000000000005e-01   2.8910000000000002e-01   1.9153000000000000e+00   1.9300000000000001e-02   2.5979999999999998e-01   1.3710000000000000e-01
   3.7469999999999998e-01   4.3969999999999998e-01   1.7160000000000000e-01  -2.1959999999999999e-01  -4.7600000000000003e-02  -4.3900000000000002e-02   7.5460000000000005e-01   3.5580000000000001e-01   3.0470999999999999e+00   6.7400000000000002e-02   1.7319999999999999e-01   1.2390000000000000e-01
   2.8649999999999998e-01   3.5170000000000001e-01  -6.0050000000000003e-01  -1.6230000000000000e-01  -1.3320000000000001e-01  -4.4000000000000003e-03   7.3240000000000005e-01   5.7809999999999995e-01   3.1341999999999999e+00   3.8500000000000000e-02   2.3089999999999999e-01   1.6810000000000000e-01
   4.6289999999999998e-01   3.0780000000000002e-01  -1.7160000000000000e-01  -2.0050000000000001e-01  -1.7130000000000001e-01  -1.7500000000000002e-02   1.0431999999999999e+00   3.5580000000000001e-01   2.6989000000000001e+00  -5.7799999999999997e-02   1.9239999999999999e-01   1.6810000000000000e-01
   2.2040000000000001e-01   1.5390000000000001e-01  -8.5800000000000001e-02  -1.3370000000000001e-01   5.7099999999999998e-02  -8.3299999999999999e-02   7.7680000000000005e-01   3.7800000000000000e-01   2.5247000000000002e+00  -1.9300000000000001e-02   3.0790000000000001e-01   1.3270000000000001e-01
   1.7630000000000001e-01   4.1770000000000002e-01  -5.1470000000000005e-01  -2.1959999999999999e-01  -5.7099999999999998e-02  -7.4499999999999997e-02   8.4340000000000004e-01   3.3350000000000002e-01   2.8730000000000002e+00   7.7100000000000002e-02   2.2130000000000000e-01   1.8140000000000001e-01
   1.5429999999999999e-01   3.7369999999999998e-01  -3.4310000000000002e-01  -2.0999999999999999e-01  -6.6600000000000006e-02  -1.0520000000000000e-01   6.8799999999999994e-01   3.1130000000000002e-01   2.8730000000000002e+00   2.8899999999999999e-02   2.8870000000000001e-01   1.6370000000000001e-01
   3.5270000000000001e-01   3.9570000000000000e-01  -2.5740000000000002e-01  -1.6230000000000000e-01  -1.3320000000000001e-01  -6.5799999999999997e-02   9.5440000000000003e-01   5.7809999999999995e-01   2.6989000000000001e+00   5.7799999999999997e-02   1.8279999999999999e-01   1.5479999999999999e-01
   2.6450000000000001e-01   4.8359999999999997e-01  -1.7160000000000000e-01  -2.4820000000000000e-01  -1.5229999999999999e-01  -3.9500000000000000e-02   8.4340000000000004e-01   5.3369999999999995e-01   2.4377000000000000e+00   4.8200000000000000e-02   2.4060000000000001e-01   1.3270000000000001e-01
   2.2040000000000001e-01   3.0780000000000002e-01  -7.7210000000000001e-01  -2.0050000000000001e-01   0.0000000000000000e+00  -1.3200000000000000e-02   6.4370000000000005e-01   5.3369999999999995e-01   2.1764999999999999e+00   0.0000000000000000e+00   3.3679999999999999e-01   1.1940000000000001e-01
   1.9839999999999999e-01   3.9570000000000000e-01   0.0000000000000000e+00  -1.6230000000000000e-01  -5.7099999999999998e-02  -7.4499999999999997e-02   1.0209999999999999e+00   2.4460000000000001e-01   3.1341999999999999e+00  -2.8899999999999999e-02   2.9830000000000001e-01   1.1060000000000000e-01
   8.8200000000000001e-02   2.8580000000000000e-01  -2.5740000000000002e-01  -1.8140000000000001e-01  -3.8100000000000002e-02  -4.8200000000000000e-02   8.8780000000000003e-01   3.1130000000000002e-01   2.5247000000000002e+00   7.7100000000000002e-02   2.7900000000000003e-01   1.9460000000000000e-01
   3.3060000000000000e-01   4.3999999999999997e-02   0.0000000000000000e+00  -1.8140000000000001e-01  -3.8100000000000002e-02  -7.4499999999999997e-02   9.5440000000000003e-01   5.3369999999999995e-01   2.2635999999999998e+00   6.7400000000000002e-02   2.4060000000000001e-01   1.5040000000000001e-01
   3.3060000000000000e-01   3.5170000000000001e-01  -3.4310000000000002e-01  -2.8639999999999999e-01  -1.5229999999999999e-01  -4.3900000000000002e-02   8.8780000000000003e-01   4.6689999999999998e-01   2.6989000000000001e+00  -1.1559999999999999e-01   1.9239999999999999e-01   1.6370000000000001e-01
   1.3230000000000000e-01   5.2759999999999996e-01  -6.0050000000000003e-01  -1.3370000000000001e-01  -3.8100000000000002e-02  -8.7700000000000000e-02   8.8780000000000003e-01   4.8920000000000002e-01   2.4377000000000000e+00   9.5999999999999992e-03   2.6939999999999997e-01   1.5040000000000001e-01
   1.9839999999999999e-01   3.0780000000000002e-01   1.7160000000000000e-01  -1.4319999999999999e-01  -8.5599999999999996e-02  -3.5099999999999999e-02   1.0431999999999999e+00   2.4460000000000001e-01   3.9177000000000000e+00  -1.0600000000000000e-01   2.4060000000000001e-01   9.7299999999999998e-02
   1.5429999999999999e-01   4.3969999999999998e-01  -1.7160000000000000e-01  -2.0050000000000001e-01  -9.5200000000000007e-02  -4.3900000000000002e-02   8.8780000000000003e-01   4.0020000000000000e-01   2.7858999999999998e+00  -5.7799999999999997e-02   2.3089999999999999e-01   1.3710000000000000e-01
   3.5270000000000001e-01   3.9570000000000000e-01  -4.2890000000000000e-01  -2.1959999999999999e-01  -1.3320000000000001e-01  -8.3299999999999999e-02   6.4370000000000005e-01   4.2249999999999999e-01   2.1764999999999999e+00   1.9300000000000001e-02   1.9239999999999999e-01   1.2830000000000000e-01
   2.8649999999999998e-01   3.7369999999999998e-01  -8.5780000000000001e-01  -2.1959999999999999e-01  -1.1420000000000000e-01  -1.7500000000000002e-02   7.5460000000000005e-01   4.4469999999999998e-01   3.2212000000000001e+00   4.8200000000000000e-02   2.1170000000000000e-01   1.7690000000000000e-01
   8.8200000000000001e-02   5.0560000000000005e-01  -5.1470000000000005e-01  -2.2910000000000000e-01  -5.7099999999999998e-02  -5.2600000000000001e-02   8.6560000000000004e-01   6.8930000000000002e-01   2.6118000000000001e+00   5.7799999999999997e-02   3.3679999999999999e-01   1.2830000000000000e-01
   3.3060000000000000e-01   3.2979999999999998e-01   1.7160000000000000e-01  -1.5279999999999999e-01  -1.0470000000000000e-01  -4.8200000000000000e-02   7.9900000000000004e-01   2.6679999999999998e-01   2.7858999999999998e+00  -2.8899999999999999e-02   2.8870000000000001e-01   1.7249999999999999e-01
   3.5270000000000001e-01   4.3969999999999998e-01  -1.7160000000000000e-01  -2.2910000000000000e-01  -1.9030000000000000e-01  -7.0199999999999999e-02   6.8799999999999994e-01   5.1139999999999997e-01   2.9600000000000000e+00  -9.5999999999999992e-03   2.3089999999999999e-01   1.3710000000000000e-01
   2.4249999999999999e-01   2.6379999999999998e-01  -6.8630000000000002e-01  -2.1959999999999999e-01   9.4999999999999998e-03  -1.1840000000000001e-01   7.7680000000000005e-01   4.0020000000000000e-01   2.7858999999999998e+00  -6.7400000000000002e-02   1.6360000000000000e-01   1.1060000000000000e-01
   4.6289999999999998e-01   1.0990000000000000e-01  -1.7160000000000000e-01  -2.0050000000000001e-01  -1.2370000000000000e-01  -8.3299999999999999e-02   8.2120000000000004e-01   2.0010000000000000e-01   2.8730000000000002e+00  -7.7100000000000002e-02   2.2130000000000000e-01   1.5479999999999999e-01
   3.3060000000000000e-01   4.1770000000000002e-01  -5.1470000000000005e-01  -1.5279999999999999e-01  -1.1420000000000000e-01  -3.0700000000000002e-02   7.5460000000000005e-01   4.2249999999999999e-01   2.8730000000000002e+00   3.8500000000000000e-02   1.6360000000000000e-01   1.1500000000000000e-01
   2.2040000000000001e-01   5.7160000000000000e-01  -7.7210000000000001e-01  -1.1459999999999999e-01  -1.3320000000000001e-01  -7.4499999999999997e-02   5.5489999999999995e-01   5.5589999999999995e-01   2.9600000000000000e+00  -9.5999999999999992e-03   2.6939999999999997e-01   1.7690000000000000e-01
   3.0859999999999999e-01   3.7369999999999998e-01  -1.7160000000000000e-01  -2.7689999999999998e-01  -9.5200000000000007e-02  -2.6300000000000000e-02   7.7680000000000005e-01   5.7809999999999995e-01   2.7858999999999998e+00  -6.7400000000000002e-02   1.7319999999999999e-01   1.8579999999999999e-01
   3.0859999999999999e-01   2.4179999999999999e-01  -5.1470000000000005e-01  -2.6729999999999998e-01  -6.6600000000000006e-02  -8.3299999999999999e-02   7.7680000000000005e-01   4.0020000000000000e-01   2.3506000000000000e+00  -3.8500000000000000e-02   1.4430000000000001e-01   1.2830000000000000e-01
   3.0859999999999999e-01   4.8359999999999997e-01  -6.0050000000000003e-01  -2.1959999999999999e-01  -1.7130000000000001e-01  -1.7500000000000002e-02   8.8780000000000003e-01   5.7809999999999995e-01   2.8730000000000002e+00   9.5999999999999992e-03   1.7319999999999999e-01   1.6370000000000001e-01
   1.1020000000000001e-01   3.7369999999999998e-01  -5.1470000000000005e-01  -1.9089999999999999e-01  -4.7600000000000003e-02   0.0000000000000000e+00   5.3269999999999995e-01   4.0020000000000000e-01   3.2212000000000001e+00  -9.5999999999999992e-03   2.2130000000000000e-01   1.3710000000000000e-01
   3.0859999999999999e-01   2.4179999999999999e-01  -1.7160000000000000e-01  -2.1959999999999999e-01  -1.0470000000000000e-01  -1.0520000000000000e-01   7.5460000000000005e-01   3.7800000000000000e-01   2.4377000000000000e+00  -7.7100000000000002e-02   2.5979999999999998e-01   1.3270000000000001e-01
   4.6289999999999998e-01   5.7160000000000000e-01  -3.4310000000000002e-01  -2.0050000000000001e-01  -5.7099999999999998e-02  -7.4499999999999997e-02   6.8799999999999994e-01   5.7809999999999995e-01   2.1764999999999999e+00   6.7400000000000002e-02   2.0210000000000000e-01   1.3710000000000000e-01
   2.6450000000000001e-01   1.0990000000000000e-01  -1.0294000000000001e+00  -4.7699999999999999e-02   1.9000000000000000e-02  -4.8200000000000000e-02   8.4340000000000004e-01   3.7800000000000000e-01   2.0893999999999999e+00   2.8899999999999999e-02   1.8279999999999999e-01   1.6370000000000001e-01
   2.4249999999999999e-01   3.7369999999999998e-01  -5.1470000000000005e-01  -2.1959999999999999e-01  -7.6100000000000001e-02  -7.4499999999999997e-02   6.6579999999999995e-01   4.0020000000000000e-01   2.3506000000000000e+00   2.8899999999999999e-02   1.7319999999999999e-01   1.2830000000000000e-01
   3.5270000000000001e-01   1.7590000000000000e-01  -2.5740000000000002e-01  -1.4319999999999999e-01  -8.5599999999999996e-02  -8.3299999999999999e-02   8.8780000000000003e-01   6.0040000000000004e-01   3.1341999999999999e+00   9.5999999999999992e-03   4.5219999999999999e-01   1.5040000000000001e-01
   3.3060000000000000e-01   3.0780000000000002e-01  -8.5800000000000001e-02  -2.0050000000000001e-01  -6.6600000000000006e-02  -9.2100000000000001e-02   7.7680000000000005e-01   3.7800000000000000e-01   3.2212000000000001e+00  -7.7100000000000002e-02   2.8870000000000001e-01   1.2830000000000000e-01
   2.2040000000000001e-01   8.7900000000000006e-02   0.0000000000000000e+00  -1.8140000000000001e-01  -1.0470000000000000e-01  -1.7500000000000002e-02   4.8830000000000001e-01   4.8920000000000002e-01   2.5247000000000002e+00   9.5999999999999992e-03   1.9239999999999999e-01   1.5479999999999999e-01
   3.9679999999999999e-01   1.9789999999999999e-01  -6.0050000000000003e-01  -1.8140000000000001e-01  -8.5599999999999996e-02  -3.5099999999999999e-02   7.1020000000000005e-01   3.5580000000000001e-01   2.4377000000000000e+00  -6.7400000000000002e-02   2.5979999999999998e-01   1.2390000000000000e-01
   1.1020000000000001e-01   3.2979999999999998e-01  -5.1470000000000005e-01  -2.0050000000000001e-01  -5.7099999999999998e-02  -4.3900000000000002e-02   7.7680000000000005e-01   3.7800000000000000e-01   2.2635999999999998e+00  -2.8899999999999999e-02   1.7319999999999999e-01   1.6370000000000001e-01
   2.8649999999999998e-01   3.5170000000000001e-01   1.7160000000000000e-01  -2.0050000000000001e-01  -5.7099999999999998e-02  -8.7700000000000000e-02   8.6560000000000004e-01   4.0020000000000000e-01   2.7858999999999998e+00   7.7100000000000002e-02   2.0210000000000000e-01   1.8140000000000001e-01
   1.9839999999999999e-01   2.6379999999999998e-01  -1.1152000000000000e+00  -1.6230000000000000e-01  -6.6600000000000006e-02  -3.0700000000000002e-02   8.8780000000000003e-01   5.1139999999999997e-01   2.8730000000000002e+00  -6.7400000000000002e-02   2.5019999999999998e-01   1.4160000000000000e-01
   2.2040000000000001e-01   3.2979999999999998e-01   0.0000000000000000e+00  -1.5279999999999999e-01  -1.0470000000000000e-01  -5.2600000000000001e-02   7.7680000000000005e-01   5.5589999999999995e-01   2.6118000000000001e+00   9.5999999999999992e-03   1.3469999999999999e-01   1.7690000000000000e-01
   1.3230000000000000e-01   2.1980000000000000e-01  -1.4582999999999999e+00  -1.5279999999999999e-01  -4.7600000000000003e-02  -4.8200000000000000e-02   7.5460000000000005e-01   2.4460000000000001e-01   2.1764999999999999e+00  -9.5999999999999992e-03   1.5400000000000000e-01   1.7249999999999999e-01
   3.9679999999999999e-01   3.2979999999999998e-01   2.5740000000000002e-01  -1.9089999999999999e-01  -1.0470000000000000e-01  -1.0090000000000000e-01   7.9900000000000004e-01   3.1130000000000002e-01   2.6118000000000001e+00   9.6299999999999997e-02   2.0210000000000000e-01   1.5040000000000001e-01
   2.6450000000000001e-01   4.6170000000000000e-01  -5.1470000000000005e-01  -2.8639999999999999e-01  -5.7099999999999998e-02  -7.0199999999999999e-02   9.1000000000000003e-01   5.5589999999999995e-01   2.8730000000000002e+00   6.7400000000000002e-02   1.7319999999999999e-01   1.5920000000000001e-01
   4.6289999999999998e-01   4.1770000000000002e-01  -1.4582999999999999e+00  -7.6399999999999996e-02  -7.6100000000000001e-02  -4.3900000000000002e-02   7.7680000000000005e-01   5.3369999999999995e-01   2.9600000000000000e+00   6.7400000000000002e-02   2.2130000000000000e-01   1.3270000000000001e-01
   1.5429999999999999e-01   2.4179999999999999e-01   8.5800000000000001e-02  -1.6230000000000000e-01  -1.0470000000000000e-01  -4.3900000000000002e-02   1.0431999999999999e+00   3.1130000000000002e-01   2.6118000000000001e+00   4.8200000000000000e-02   1.0580000000000001e-01   1.6810000000000000e-01
   2.2040000000000001e-01   2.6379999999999998e-01   8.5800000000000001e-02  -2.0050000000000001e-01   1.9000000000000000e-02  -9.6500000000000002e-02   6.6579999999999995e-01   3.1130000000000002e-01   3.1341999999999999e+00  -1.9300000000000001e-02   3.1750000000000000e-01   1.2830000000000000e-01
   3.3060000000000000e-01   2.6379999999999998e-01  -8.5800000000000001e-02  -1.8140000000000001e-01  -2.8500000000000001e-02  -3.9500000000000000e-02   7.9900000000000004e-01   4.8920000000000002e-01   3.0470999999999999e+00  -9.5999999999999992e-03   2.5019999999999998e-01   1.1060000000000000e-01
   2.4249999999999999e-01   2.6379999999999998e-01   1.7160000000000000e-01  -1.4319999999999999e-01  -6.6600000000000006e-02  -4.8200000000000000e-02   9.5440000000000003e-01   3.3350000000000002e-01   2.5247000000000002e+00   1.9300000000000001e-02   1.6360000000000000e-01   1.1500000000000000e-01
   1.5429999999999999e-01   4.8359999999999997e-01  -7.7210000000000001e-01  -1.4319999999999999e-01  -1.0470000000000000e-01  -4.3900000000000002e-02   5.9930000000000005e-01   4.6689999999999998e-01   2.7858999999999998e+00   3.8500000000000000e-02   2.1170000000000000e-01   1.3270000000000001e-01
   2.6450000000000001e-01   3.0780000000000002e-01  -6.8630000000000002e-01  -2.8639999999999999e-01  -2.8500000000000001e-02  -9.2100000000000001e-02   8.6560000000000004e-01   4.2249999999999999e-01   2.8730000000000002e+00   0.0000000000000000e+00   2.0210000000000000e-01   1.8140000000000001e-01
   2.4249999999999999e-01   5.7160000000000000e-01  -5.1470000000000005e-01  -2.0050000000000001e-01  -2.8500000000000001e-02   0.0000000000000000e+00   4.8830000000000001e-01   4.2249999999999999e-01   2.1764999999999999e+00  -1.3489999999999999e-01   2.6939999999999997e-01   1.5920000000000001e-01
   3.3060000000000000e-01   2.1980000000000000e-01  -8.5780000000000001e-01  -1.1459999999999999e-01  -9.5200000000000007e-02  -1.0960000000000000e-01   7.7680000000000005e-01   4.4469999999999998e-01   2.4377000000000000e+00   5.7799999999999997e-02   2.5979999999999998e-01   1.5920000000000001e-01
   1.5429999999999999e-01   2.6379999999999998e-01  -5.1470000000000005e-01  -2.3870000000000000e-01  -7.6100000000000001e-02  -1.3200000000000000e-02   6.2150000000000005e-01   3.7800000000000000e-01   2.2635999999999998e+00   2.8899999999999999e-02   2.9830000000000001e-01   1.4160000000000000e-01
   3.5270000000000001e-01   3.9570000000000000e-01  -1.2867999999999999e+00  -9.5500000000000002e-02  -8.5599999999999996e-02  -6.1400000000000003e-02   7.1020000000000005e-01   4.2249999999999999e-01   2.3506000000000000e+00   9.5999999999999992e-03   2.7900000000000003e-01   1.2830000000000000e-01
   5.5110000000000003e-01   3.0780000000000002e-01   2.5740000000000002e-01  -2.0999999999999999e-01  -3.8100000000000002e-02  -4.8200000000000000e-02   5.7709999999999995e-01   4.0020000000000000e-01   3.8306000000000000e+00  -5.7799999999999997e-02   2.5019999999999998e-01   1.5040000000000001e-01
   2.4249999999999999e-01   2.8580000000000000e-01  -1.7160000000000000e-01  -2.1959999999999999e-01   1.9000000000000000e-02  -9.2100000000000001e-02   7.3240000000000005e-01   4.2249999999999999e-01   2.4377000000000000e+00   3.8500000000000000e-02   1.2509999999999999e-01   1.3270000000000001e-01
   3.3060000000000000e-01  -1.0990000000000000e-01   2.5740000000000002e-01  -2.7689999999999998e-01  -3.8100000000000002e-02  -5.7000000000000002e-02   7.9900000000000004e-01   2.2239999999999999e-01   3.2212000000000001e+00  -4.8200000000000000e-02   2.3089999999999999e-01   1.8579999999999999e-01
   1.1020000000000001e-01   3.5170000000000001e-01  -4.2890000000000000e-01  -2.0050000000000001e-01   3.8100000000000002e-02  -4.8200000000000000e-02   9.7660000000000002e-01   3.7800000000000000e-01   3.1341999999999999e+00  -2.8899999999999999e-02   2.5019999999999998e-01   1.2830000000000000e-01
   2.2040000000000001e-01   4.8359999999999997e-01  -3.4310000000000002e-01  -1.0500000000000000e-01  -9.5200000000000007e-02  -1.7500000000000002e-02   7.3240000000000005e-01   4.4469999999999998e-01   2.8730000000000002e+00   6.7400000000000002e-02   3.2710000000000000e-01   1.2830000000000000e-01
   1.7630000000000001e-01   4.1770000000000002e-01  -1.7160000000000000e-01  -2.5779999999999997e-01  -9.5200000000000007e-02  -8.8000000000000005e-03   5.9930000000000005e-01   3.5580000000000001e-01   3.3953000000000002e+00  -1.9300000000000001e-02   1.9239999999999999e-01   9.7299999999999998e-02
   4.4080000000000003e-01   2.6379999999999998e-01  -7.7210000000000001e-01  -2.2910000000000000e-01  -1.7130000000000001e-01  -6.5799999999999997e-02   9.3220000000000003e-01   4.2249999999999999e-01   1.8283000000000000e+00   5.7799999999999997e-02   2.4060000000000001e-01   1.5479999999999999e-01
   2.2040000000000001e-01   8.7900000000000006e-02   3.4310000000000002e-01  -2.0999999999999999e-01  -1.6180000000000000e-01  -8.7700000000000000e-02   8.6560000000000004e-01   2.0010000000000000e-01   2.7858999999999998e+00   2.8899999999999999e-02   1.4430000000000001e-01   1.7249999999999999e-01
   3.5270000000000001e-01   3.2979999999999998e-01   8.5800000000000001e-02  -1.8140000000000001e-01  -1.9000000000000000e-02  -7.0199999999999999e-02   1.0875999999999999e+00   4.4469999999999998e-01   2.3506000000000000e+00   5.7799999999999997e-02   2.2130000000000000e-01   1.6810000000000000e-01
   2.8649999999999998e-01   1.7590000000000000e-01  -1.2010000000000001e+00  -1.2410000000000000e-01  -2.8500000000000001e-02  -5.7000000000000002e-02   7.5460000000000005e-01   4.4469999999999998e-01   2.3506000000000000e+00   6.7400000000000002e-02   1.4430000000000001e-01   1.5479999999999999e-01
   8.8200000000000001e-02   3.0780000000000002e-01  -8.5800000000000001e-02  -2.2910000000000000e-01  -1.3320000000000001e-01  -6.5799999999999997e-02   8.8780000000000003e-01   5.5589999999999995e-01   3.3083000000000000e+00  -4.8200000000000000e-02   2.6939999999999997e-01   1.3270000000000001e-01
   2.4249999999999999e-01   3.2979999999999998e-01  -6.0050000000000003e-01  -1.6230000000000000e-01  -3.8100000000000002e-02  -7.0199999999999999e-02   8.2120000000000004e-01   4.4469999999999998e-01   2.6118000000000001e+00  -2.8899999999999999e-02   2.1170000000000000e-01   1.2830000000000000e-01
   1.3230000000000000e-01   4.3969999999999998e-01  -5.1470000000000005e-01  -1.3370000000000001e-01  -7.6100000000000001e-02  -1.7500000000000002e-02   7.7680000000000005e-01   4.0020000000000000e-01   2.6118000000000001e+00  -4.8200000000000000e-02   2.2130000000000000e-01   1.6810000000000000e-01
   3.7469999999999998e-01   3.9570000000000000e-01  -1.5441000000000000e+00  -1.7190000000000000e-01  -1.1420000000000000e-01  -7.4499999999999997e-02   8.2120000000000004e-01   3.1130000000000002e-01   2.8730000000000002e+00   9.5999999999999992e-03   1.8279999999999999e-01   1.0170000000000000e-01
   3.5270000000000001e-01   3.5170000000000001e-01  -3.4310000000000002e-01  -1.5279999999999999e-01  -1.3320000000000001e-01  -7.4499999999999997e-02   8.6560000000000004e-01   4.4469999999999998e-01   2.5247000000000002e+00   0.0000000000000000e+00   2.3089999999999999e-01   1.2830000000000000e-01
   1.3230000000000000e-01   3.0780000000000002e-01  -1.7160000000000000e-01  -1.8140000000000001e-01  -1.5229999999999999e-01  -3.9500000000000000e-02   5.7709999999999995e-01   4.0020000000000000e-01   1.9153000000000000e+00  -9.5999999999999992e-03   3.3679999999999999e-01   1.4599999999999999e-01
   3.0859999999999999e-01   3.9570000000000000e-01  -3.4310000000000002e-01  -2.5779999999999997e-01  -1.3320000000000001e-01  -7.0199999999999999e-02   7.9900000000000004e-01   4.4469999999999998e-01   3.0470999999999999e+00  -6.7400000000000002e-02   2.5979999999999998e-01   1.5920000000000001e-01
   3.3060000000000000e-01   4.1770000000000002e-01  -4.2890000000000000e-01  -2.0999999999999999e-01  -4.7600000000000003e-02  -7.4499999999999997e-02   9.1000000000000003e-01   2.6679999999999998e-01   2.6989000000000001e+00   7.7100000000000002e-02   1.7319999999999999e-01   1.5479999999999999e-01
   3.3060000000000000e-01   4.6170000000000000e-01  -5.1470000000000005e-01  -1.2410000000000000e-01  -9.4999999999999998e-03  -9.6500000000000002e-02   6.8799999999999994e-01   4.2249999999999999e-01   2.8730000000000002e+00   8.6699999999999999e-02   2.0210000000000000e-01   1.1500000000000000e-01
   1.9839999999999999e-01   3.7369999999999998e-01  -2.5740000000000002e-01  -1.4319999999999999e-01  -2.8500000000000001e-02  -3.0700000000000002e-02   9.1000000000000003e-01   4.2249999999999999e-01   2.7858999999999998e+00  -9.5999999999999992e-03   2.2130000000000000e-01   1.4599999999999999e-01
   2.2040000000000001e-01   1.5390000000000001e-01  -3.4310000000000002e-01  -2.1959999999999999e-01   0.0000000000000000e+00  -1.3200000000000000e-02   4.4390000000000002e-01   5.7809999999999995e-01   2.6118000000000001e+00  -9.5999999999999992e-03   1.9239999999999999e-01   1.1500000000000000e-01
   1.9839999999999999e-01   3.2979999999999998e-01   0.0000000000000000e+00  -2.2910000000000000e-01  -9.5200000000000007e-02  -8.3299999999999999e-02   7.9900000000000004e-01   3.3350000000000002e-01   2.5247000000000002e+00   6.7400000000000002e-02   2.5019999999999998e-01   1.5479999999999999e-01
   4.4080000000000003e-01   4.8359999999999997e-01   8.5800000000000001e-02  -2.1959999999999999e-01  -1.8079999999999999e-01  -3.9500000000000000e-02   8.2120000000000004e-01   4.4469999999999998e-01   2.6989000000000001e+00   4.8200000000000000e-02   2.1170000000000000e-01   1.9460000000000000e-01
   2.6450000000000001e-01   3.5170000000000001e-01  -8.5800000000000001e-02  -2.5779999999999997e-01  -4.7600000000000003e-02  -7.0199999999999999e-02   6.6579999999999995e-01   4.8920000000000002e-01   2.8730000000000002e+00   0.0000000000000000e+00   2.7900000000000003e-01   1.4160000000000000e-01
   5.2900000000000003e-01   1.5390000000000001e-01  -8.5800000000000001e-02  -2.0050000000000001e-01  -1.5229999999999999e-01  -5.7000000000000002e-02   8.6560000000000004e-01   3.7800000000000000e-01   2.5247000000000002e+00   9.6299999999999997e-02   2.7900000000000003e-01   1.4599999999999999e-01
   0.0000000000000000e+00   3.9570000000000000e-01  -2.5740000000000002e-01  -2.0999999999999999e-01  -8.5599999999999996e-02  -7.8899999999999998e-02   7.9900000000000004e-01   4.6689999999999998e-01   2.6989000000000001e+00  -5.7799999999999997e-02   2.3089999999999999e-01   1.5040000000000001e-01
   1.9839999999999999e-01   1.3189999999999999e-01  -6.8630000000000002e-01  -2.0999999999999999e-01  -1.8079999999999999e-01  -7.0199999999999999e-02   7.3240000000000005e-01   5.1139999999999997e-01   2.2635999999999998e+00   2.8899999999999999e-02   2.1170000000000000e-01   1.6370000000000001e-01
   3.5270000000000001e-01   1.7590000000000000e-01  -7.7210000000000001e-01  -2.1959999999999999e-01  -1.6180000000000000e-01  -6.5799999999999997e-02   8.4340000000000004e-01   5.7809999999999995e-01   2.6989000000000001e+00   5.7799999999999997e-02   2.5979999999999998e-01   1.2390000000000000e-01
   3.0859999999999999e-01   2.4179999999999999e-01   8.5800000000000001e-02  -1.6230000000000000e-01   3.8100000000000002e-02  -4.8200000000000000e-02   9.1000000000000003e-01   3.7800000000000000e-01   2.1764999999999999e+00   3.8500000000000000e-02   2.1170000000000000e-01   1.1060000000000000e-01
   8.8200000000000001e-02   4.1770000000000002e-01  -6.0050000000000003e-01  -7.6399999999999996e-02  -8.5599999999999996e-02  -7.4499999999999997e-02   6.6579999999999995e-01   2.8910000000000002e-01   2.2635999999999998e+00   3.8500000000000000e-02   1.8279999999999999e-01   1.2830000000000000e-01
   3.0859999999999999e-01   2.8580000000000000e-01  -5.1470000000000005e-01  -1.7190000000000000e-01  -7.6100000000000001e-02  -3.5099999999999999e-02   7.1020000000000005e-01   4.6689999999999998e-01   2.1764999999999999e+00  -6.7400000000000002e-02   1.6360000000000000e-01   1.7690000000000000e-01
   2.6450000000000001e-01   2.1980000000000000e-01  -3.4310000000000002e-01  -2.0999999999999999e-01  -1.1420000000000000e-01  -6.5799999999999997e-02   6.6579999999999995e-01   4.0020000000000000e-01   2.2635999999999998e+00   3.8500000000000000e-02   2.0210000000000000e-01   1.2390000000000000e-01
   3.0859999999999999e-01   4.3969999999999998e-01  -6.0050000000000003e-01  -1.7190000000000000e-01  -1.5229999999999999e-01  -5.2600000000000001e-02   7.5460000000000005e-01   4.4469999999999998e-01   2.8730000000000002e+00  -3.8500000000000000e-02   1.4430000000000001e-01   1.4160000000000000e-01
   2.4249999999999999e-01   3.5170000000000001e-01  -3.4310000000000002e-01  -1.2410000000000000e-01   6.6600000000000006e-02  -5.2600000000000001e-02   8.8780000000000003e-01   3.7800000000000000e-01   3.3953000000000002e+00  -4.8200000000000000e-02   3.5599999999999998e-01   1.2830000000000000e-01
   3.3060000000000000e-01   3.0780000000000002e-01   0.0000000000000000e+00  -1.2410000000000000e-01  -3.8100000000000002e-02  -7.8899999999999998e-02   6.6579999999999995e-01   3.7800000000000000e-01   3.2212000000000001e+00   0.0000000000000000e+00   2.6939999999999997e-01   1.4160000000000000e-01
   2.8649999999999998e-01   4.6170000000000000e-01  -6.0050000000000003e-01  -2.0999999999999999e-01  -7.6100000000000001e-02   4.4000000000000003e-03   9.1000000000000003e-01   3.3350000000000002e-01   2.9600000000000000e+00   0.0000000000000000e+00   1.9239999999999999e-01   1.5040000000000001e-01
   3.0859999999999999e-01   3.7369999999999998e-01  -6.8630000000000002e-01  -2.0050000000000001e-01  -1.4269999999999999e-01  -7.8899999999999998e-02   8.2120000000000004e-01   3.1130000000000002e-01   2.6118000000000001e+00   7.7100000000000002e-02   2.0210000000000000e-01   1.3270000000000001e-01
   2.6450000000000001e-01   2.4179999999999999e-01   3.4310000000000002e-01  -2.9599999999999999e-01  -7.6100000000000001e-02  -6.1400000000000003e-02   7.3240000000000005e-01   4.8920000000000002e-01   3.2212000000000001e+00   9.5999999999999992e-03   1.7319999999999999e-01   1.7249999999999999e-01
   3.5270000000000001e-01   3.2979999999999998e-01  -8.5800000000000001e-02  -1.8140000000000001e-01  -2.8500000000000001e-02  -4.8200000000000000e-02   7.5460000000000005e-01   3.3350000000000002e-01   3.0470999999999999e+00   4.8200000000000000e-02   1.8279999999999999e-01   1.7249999999999999e-01
   2.4249999999999999e-01   3.0780000000000002e-01  -6.0050000000000003e-01  -1.9089999999999999e-01  -3.8100000000000002e-02  -8.3299999999999999e-02   6.2150000000000005e-01   3.1130000000000002e-01   2.6118000000000001e+00  -6.7400000000000002e-02   2.0210000000000000e-01   1.3270000000000001e-01
   3.0859999999999999e-01   4.1770000000000002e-01  -6.0050000000000003e-01  -1.5279999999999999e-01  -6.6600000000000006e-02  -7.4499999999999997e-02   6.2150000000000005e-01   6.4480000000000004e-01   2.5247000000000002e+00  -9.5999999999999992e-03   2.3089999999999999e-01   1.5040000000000001e-01
   3.5270000000000001e-01   1.9789999999999999e-01  -1.7160000000000000e-01  -1.9089999999999999e-01  -4.7600000000000003e-02  -3.0700000000000002e-02   7.3240000000000005e-01   3.5580000000000001e-01   2.5247000000000002e+00   3.8500000000000000e-02   1.6360000000000000e-01   1.5040000000000001e-01
   1.1020000000000001e-01   3.2979999999999998e-01  -6.8630000000000002e-01  -2.8639999999999999e-01  -1.2370000000000000e-01  -6.1400000000000003e-02   6.8799999999999994e-01   3.5580000000000001e-01   2.6118000000000001e+00   3.8500000000000000e-02   2.3089999999999999e-01   2.1229999999999999e-01
   1.3230000000000000e-01   3.7369999999999998e-01  -2.5740000000000002e-01  -1.2410000000000000e-01  -4.7600000000000003e-02  -6.1400000000000003e-02   8.8780000000000003e-01   5.3369999999999995e-01   2.7858999999999998e+00  -1.9300000000000001e-02   2.0210000000000000e-01   1.6370000000000001e-01
   2.6450000000000001e-01   3.7369999999999998e-01   0.0000000000000000e+00  -2.0999999999999999e-01  -1.0470000000000000e-01  -7.0199999999999999e-02   9.5440000000000003e-01   3.5580000000000001e-01   2.7858999999999998e+00   3.8500000000000000e-02   3.0790000000000001e-01   1.3710000000000000e-01
   2.2040000000000001e-01   3.7369999999999998e-01  -1.7160000000000000e-01  -2.6729999999999998e-01  -4.7600000000000003e-02  -3.9500000000000000e-02   8.8780000000000003e-01   4.0020000000000000e-01   2.5247000000000002e+00  -1.9300000000000001e-02   1.2509999999999999e-01   1.7690000000000000e-01
   2.4249999999999999e-01   1.7590000000000000e-01  -6.0050000000000003e-01  -1.0500000000000000e-01   0.0000000000000000e+00  -6.1400000000000003e-02   5.7709999999999995e-01   4.4469999999999998e-01   2.6118000000000001e+00  -9.6299999999999997e-02   1.5400000000000000e-01   1.6810000000000000e-01
   2.6450000000000001e-01   2.8580000000000000e-01  -1.7160000000000000e-01  -2.0999999999999999e-01   3.8100000000000002e-02  -6.5799999999999997e-02   5.1049999999999995e-01   5.7809999999999995e-01   2.8730000000000002e+00   2.8899999999999999e-02   2.2130000000000000e-01   1.9020000000000001e-01
   1.9839999999999999e-01   2.4179999999999999e-01  -1.7160000000000000e-01  -1.7190000000000000e-01  -6.6600000000000006e-02  -4.8200000000000000e-02   9.1000000000000003e-01   4.8920000000000002e-01   2.2635999999999998e+00   2.8899999999999999e-02   2.5979999999999998e-01   1.6810000000000000e-01
   2.8649999999999998e-01   3.2979999999999998e-01   0.0000000000000000e+00  -2.0050000000000001e-01  -1.2370000000000000e-01  -3.9500000000000000e-02   7.7680000000000005e-01   3.1130000000000002e-01   2.9600000000000000e+00   5.7799999999999997e-02   2.3089999999999999e-01   1.0620000000000000e-01
   2.6450000000000001e-01   3.2979999999999998e-01  -9.4359999999999999e-01  -1.8140000000000001e-01  -4.7600000000000003e-02  -1.7500000000000002e-02   7.9900000000000004e-01   4.4469999999999998e-01   2.9600000000000000e+00  -1.1559999999999999e-01   2.5979999999999998e-01   1.1500000000000000e-01
   3.0859999999999999e-01   4.3969999999999998e-01  -6.8630000000000002e-01  -1.6230000000000000e-01  -2.8500000000000001e-02  -7.4499999999999997e-02   6.6579999999999995e-01   4.0020000000000000e-01   3.4824000000000002e+00   1.9300000000000001e-02   1.5400000000000000e-01   1.5920000000000001e-01
   2.4249999999999999e-01   3.0780000000000002e-01  -7.7210000000000001e-01  -2.0999999999999999e-01  -1.0470000000000000e-01  -5.2600000000000001e-02   8.4340000000000004e-01   5.1139999999999997e-01   3.3083000000000000e+00   4.8200000000000000e-02   2.3089999999999999e-01   1.2390000000000000e-01
   1.3230000000000000e-01   3.9570000000000000e-01  -5.1470000000000005e-01  -1.9089999999999999e-01  -9.4999999999999998e-03  -1.3200000000000000e-02   6.4370000000000005e-01   4.2249999999999999e-01   3.0470999999999999e+00  -2.8899999999999999e-02   2.1170000000000000e-01   1.3710000000000000e-01
   3.5270000000000001e-01   2.4179999999999999e-01  -7.7210000000000001e-01  -1.8140000000000001e-01  -1.1420000000000000e-01  -1.1400000000000000e-01   9.1000000000000003e-01   3.7800000000000000e-01   2.8730000000000002e+00   3.8500000000000000e-02   1.8279999999999999e-01   1.8140000000000001e-01
   2.8649999999999998e-01   3.5170000000000001e-01  -4.2890000000000000e-01  -2.0999999999999999e-01  -4.7600000000000003e-02  -1.3200000000000000e-02   6.6579999999999995e-01   5.3369999999999995e-01   2.8730000000000002e+00   0.0000000000000000e+00   2.1170000000000000e-01   1.4599999999999999e-01
   2.8649999999999998e-01   3.9570000000000000e-01  -9.4359999999999999e-01  -1.1459999999999999e-01  -6.6600000000000006e-02  -1.7500000000000002e-02   8.8780000000000003e-01   4.4469999999999998e-01   2.2635999999999998e+00   2.8899999999999999e-02   2.1170000000000000e-01   1.4160000000000000e-01
   2.4249999999999999e-01   3.0780000000000002e-01  -7.7210000000000001e-01  -1.3370000000000001e-01  -1.0470000000000000e-01  -3.0700000000000002e-02   6.4370000000000005e-01   4.4469999999999998e-01   2.7858999999999998e+00   9.5999999999999992e-03   2.9830000000000001e-01   1.2390000000000000e-01
   2.2040000000000001e-01   5.7160000000000000e-01  -9.4359999999999999e-01  -1.4319999999999999e-01  -3.8100000000000002e-02  -7.8899999999999998e-02   9.3220000000000003e-01   6.6710000000000003e-01   2.8730000000000002e+00   8.6699999999999999e-02   9.6199999999999994e-02   2.3890000000000000e-01
   1.7630000000000001e-01   3.0780000000000002e-01   8.5800000000000001e-02  -2.1959999999999999e-01  -1.9000000000000000e-02  -4.8200000000000000e-02   7.3240000000000005e-01   4.6689999999999998e-01   3.3953000000000002e+00   4.8200000000000000e-02   2.0210000000000000e-01   1.0170000000000000e-01
   4.1880000000000001e-01   4.1770000000000002e-01  -6.0050000000000003e-01  -2.3870000000000000e-01  -5.7099999999999998e-02  -6.5799999999999997e-02   7.1020000000000005e-01   2.0010000000000000e-01   2.3506000000000000e+00  -1.9300000000000001e-02   1.2509999999999999e-01   1.5040000000000001e-01
   1.7630000000000001e-01   2.4179999999999999e-01   4.2890000000000000e-01  -2.6729999999999998e-01  -6.6600000000000006e-02  -7.0199999999999999e-02   7.7680000000000005e-01   1.5559999999999999e-01   3.0470999999999999e+00  -6.7400000000000002e-02   2.4060000000000001e-01   1.5040000000000001e-01
   2.6450000000000001e-01   5.2759999999999996e-01  -1.7160000000000000e-01  -2.5779999999999997e-01  -2.8500000000000001e-02  -6.1400000000000003e-02   7.5460000000000005e-01   3.1130000000000002e-01   3.0470999999999999e+00  -1.9300000000000001e-02   1.5400000000000000e-01   1.7690000000000000e-01
   3.7469999999999998e-01   2.8580000000000000e-01  -4.2890000000000000e-01  -1.5279999999999999e-01  -8.5599999999999996e-02  -8.8000000000000005e-03   7.1020000000000005e-01   2.6679999999999998e-01   2.5247000000000002e+00   0.0000000000000000e+00   2.8870000000000001e-01   1.1060000000000000e-01
   1.9839999999999999e-01   2.6379999999999998e-01  -6.0050000000000003e-01  -1.4319999999999999e-01  -8.5599999999999996e-02  -3.9500000000000000e-02   9.3220000000000003e-01   3.7800000000000000e-01   3.8306000000000000e+00   3.8500000000000000e-02   2.4060000000000001e-01   1.4599999999999999e-01
   3.9679999999999999e-01   3.9570000000000000e-01  -8.5800000000000001e-02  -2.8639999999999999e-01  -1.4269999999999999e-01  -4.8200000000000000e-02   8.2120000000000004e-01   3.7800000000000000e-01   3.2212000000000001e+00   9.5999999999999992e-03   2.5979999999999998e-01   1.5040000000000001e-01
   6.6100000000000006e-02   2.8580000000000000e-01  -4.2890000000000000e-01  -2.1959999999999999e-01  -1.4269999999999999e-01  -5.7000000000000002e-02   6.4370000000000005e-01   3.7800000000000000e-01   2.3506000000000000e+00   1.9300000000000001e-02   1.9239999999999999e-01   1.5479999999999999e-01
   2.4249999999999999e-01   3.7369999999999998e-01   0.0000000000000000e+00  -1.6230000000000000e-01  -5.7099999999999998e-02  -3.0700000000000002e-02   6.2150000000000005e-01   2.0010000000000000e-01   2.5247000000000002e+00   9.5999999999999992e-03   1.4430000000000001e-01   1.5920000000000001e-01
   4.1880000000000001e-01   3.5170000000000001e-01  -1.7160000000000000e-01  -1.4319999999999999e-01  -3.8100000000000002e-02  -9.6500000000000002e-02   5.3269999999999995e-01   6.2260000000000004e-01   2.4377000000000000e+00  -1.9300000000000001e-02   2.5019999999999998e-01   1.4599999999999999e-01
   1.5429999999999999e-01   2.4179999999999999e-01  -3.4310000000000002e-01  -1.7190000000000000e-01  -9.4999999999999998e-03  -3.5099999999999999e-02   9.5440000000000003e-01   5.1139999999999997e-01   2.4377000000000000e+00   0.0000000000000000e+00   2.3089999999999999e-01   1.4160000000000000e-01
   3.3060000000000000e-01   4.3969999999999998e-01  -4.2890000000000000e-01  -2.4820000000000000e-01   0.0000000000000000e+00  -3.5099999999999999e-02   8.8780000000000003e-01   4.4469999999999998e-01   3.4824000000000002e+00   9.6299999999999997e-02   1.9239999999999999e-01   1.4599999999999999e-01
   2.4249999999999999e-01   3.7369999999999998e-01  -5.1470000000000005e-01  -5.7299999999999997e-02  -1.9030000000000000e-01  -3.0700000000000002e-02   7.9900000000000004e-01   3.3350000000000002e-01   1.7412000000000001e+00   4.8200000000000000e-02   1.2509999999999999e-01   1.4160000000000000e-01
   2.4249999999999999e-01   2.6379999999999998e-01  -8.5780000000000001e-01  -1.4319999999999999e-01  -6.6600000000000006e-02  -5.2600000000000001e-02   7.9900000000000004e-01   3.3350000000000002e-01   2.4377000000000000e+00  -9.5999999999999992e-03   3.1750000000000000e-01   1.3270000000000001e-01
   2.2040000000000001e-01   3.5170000000000001e-01  -6.8630000000000002e-01  -1.2410000000000000e-01  -1.1420000000000000e-01  -3.0700000000000002e-02   6.8799999999999994e-01   2.8910000000000002e-01   3.0470999999999999e+00   1.9300000000000001e-02   2.5979999999999998e-01   1.4160000000000000e-01
   2.8649999999999998e-01   3.5170000000000001e-01  -6.8630000000000002e-01  -1.7190000000000000e-01  -1.3320000000000001e-01  -4.3900000000000002e-02   7.7680000000000005e-01   5.1139999999999997e-01   3.4824000000000002e+00  -7.7100000000000002e-02   2.8870000000000001e-01   1.2830000000000000e-01
