# Supplementary material for: Footwear and Foam Surface Alter Gait Initiation of Typical Subjects
Source: PLoS One. 2015 Aug 13;10(8):e0135821. doi: 10.1371/journal.pone.0135821 (PMC4536224; doi:10.1371/journal.pone.0135821)
Supplement: S1 Dataset — (ZIP) [file pone.0135821.s001.zip › 1_barefoot_av1_04.txt]

   1.7523499999999999e+01   2.6819999999999999e+00   2.2441040000000001e+02  -7.2560000000000002e-01   2.7405600000000000e+01  -6.6220000000000001e-01  -1.8399600000000000e+01  -4.1802999999999999e+00   2.7267250000000001e+02  -3.6894000000000000e+00  -1.6896300000000000e+01   1.1940000000000001e-01
   1.7501500000000000e+01   2.8578999999999999e+00   2.2389570000000001e+02  -7.9239999999999999e-01   2.7291399999999999e+01  -6.7090000000000005e-01  -1.9242999999999999e+01  -5.1586999999999996e+00   2.7258550000000002e+02  -3.9013000000000000e+00  -1.6944400000000002e+01   7.5200000000000003e-02
   1.7347200000000001e+01   2.3521999999999998e+00   2.2115060000000000e+02  -7.0650000000000002e-01   2.6853700000000000e+01  -6.5339999999999998e-01  -1.9021100000000001e+01  -3.6021999999999998e+00   2.7258550000000002e+02  -3.8435000000000001e+00  -1.7088699999999999e+01   9.2899999999999996e-02
   1.6796099999999999e+01   1.8686000000000000e+00   2.1617509999999999e+02  -8.4970000000000001e-01   2.6206600000000002e+01  -5.7879999999999998e-01  -1.9864500000000000e+01  -4.2248000000000001e+00   2.7371730000000002e+02  -3.9205000000000001e+00  -1.7021400000000000e+01   1.1500000000000000e-01
   1.5914400000000001e+01   1.6048000000000000e+00   2.0922669999999999e+02  -1.0884000000000000e+00   2.5559500000000000e+01  -4.5169999999999999e-01  -1.9420600000000000e+01  -4.2024999999999997e+00   2.7345609999999999e+02  -3.9782999999999999e+00  -1.7127199999999998e+01   1.2830000000000000e-01
   1.5517700000000000e+01   1.5168999999999999e+00   2.0287870000000001e+02  -1.2221000000000000e+00   2.4874400000000001e+01  -4.6479999999999999e-01  -1.9620300000000000e+01  -4.0023999999999997e+00   2.7598079999999999e+02  -3.9590999999999998e+00  -1.7108000000000001e+01   9.7299999999999998e-02
   1.4437600000000000e+01   1.2749999999999999e+00   1.9661640000000000e+02  -1.5752999999999999e+00   2.4084599999999998e+01  -4.1220000000000001e-01  -1.9021100000000001e+01  -4.0914000000000001e+00   2.7711259999999999e+02  -4.1806000000000001e+00  -1.7415900000000001e+01   1.0170000000000000e-01
   1.3357500000000000e+01   1.3850000000000000e+00   1.8872430000000000e+02  -2.0145000000000000e+00   2.3199600000000000e+01  -3.9029999999999998e-01  -2.0152999999999999e+01  -4.8474000000000004e+00   2.8163970000000000e+02  -4.4889000000000001e+00  -1.7646799999999999e+01   7.5200000000000003e-02
   1.2035000000000000e+01   1.0551999999999999e+00   1.8126110000000000e+02  -2.5587000000000000e+00   2.2504999999999999e+01  -2.6750000000000002e-01  -2.0463699999999999e+01  -4.2469999999999999e+00   2.8808220000000000e+02  -4.8837999999999999e+00  -1.8137499999999999e+01   2.6499999999999999e-02
   1.0866800000000000e+01   9.0129999999999999e-01   1.7448419999999999e+02  -3.1219999999999999e+00   2.1791300000000000e+01  -2.8070000000000001e-01  -2.2217099999999999e+01  -5.2253999999999996e+00   2.9461169999999998e+02  -5.5003000000000002e+00  -1.8493600000000001e+01  -9.7299999999999998e-02
   9.1475000000000009e+00   2.6379999999999998e-01   1.6504800000000000e+02  -3.7330999999999999e+00   2.0906300000000002e+01  -1.1840000000000001e-01  -2.2416899999999998e+01  -6.2260000000000000e+00   3.0096710000000002e+02  -6.0975999999999999e+00  -1.9090100000000000e+01  -2.2120000000000001e-01
   7.3620999999999999e+00  -5.9360000000000002e-01   1.5449660000000000e+02  -4.5255000000000001e+00   2.0030799999999999e+01   6.1400000000000003e-02  -2.3837399999999999e+01  -7.0265000000000004e+00   3.0888959999999997e+02  -6.9645000000000001e+00  -1.9542400000000001e+01  -3.3179999999999998e-01
   5.8190999999999997e+00  -1.6927000000000001e+00   1.4403100000000001e+02  -5.0888000000000000e+00   1.9003100000000000e+01   1.7100000000000001e-01  -2.4858300000000000e+01  -7.7380000000000004e+00   3.1637670000000003e+02  -7.6098999999999997e+00  -2.0090800000000002e+01  -4.9540000000000001e-01
   3.8574000000000002e+00  -2.1324000000000001e+00   1.3450899999999999e+02  -5.4706999999999999e+00   1.8137200000000000e+01   2.2800000000000001e-01  -2.6589500000000001e+01  -8.2939000000000007e+00   3.2247100000000000e+02  -8.4672000000000001e+00  -2.0552700000000002e+01  -6.5029999999999999e-01
   2.5569000000000002e+00  -1.7366999999999999e+00   1.2747470000000000e+02  -5.8620999999999999e+00   1.7594799999999999e+01   1.7979999999999999e-01  -2.7521699999999999e+01  -8.1382999999999992e+00   3.2804280000000000e+02  -9.1029999999999998e+00  -2.0956800000000001e+01  -8.3160000000000001e-01
   1.4548000000000001e+00  -1.5608000000000000e+00   1.2052620000000000e+02  -6.2058000000000000e+00   1.7071400000000001e+01   8.7700000000000000e-02  -2.9097600000000000e+01  -8.7385999999999999e+00   3.3492059999999998e+02  -1.0124100000000000e+01  -2.1447500000000002e+01  -9.3340000000000001e-01
   2.6450000000000001e-01  -7.6939999999999997e-01   1.1606550000000000e+02  -6.5209000000000001e+00   1.6795500000000001e+01  -1.7500000000000002e-02  -3.0850999999999999e+01  -1.0006000000000000e+01   3.4414890000000003e+02  -1.1279999999999999e+01  -2.2217300000000002e+01  -1.1721999999999999e+00
  -5.7310000000000005e-01  -4.8359999999999997e-01   1.1357769999999999e+02  -6.7786999999999997e+00   1.6662199999999999e+01  -2.6300000000000000e-02  -3.2404600000000002e+01  -1.1140100000000000e+01   3.5459620000000001e+02  -1.2686400000000001e+01  -2.2919699999999999e+01  -1.4155000000000000e+00
  -1.3446000000000000e+00  -2.4179999999999999e-01   1.1074690000000000e+02  -7.1318999999999999e+00   1.6605100000000000e+01   4.8200000000000000e-02  -3.4690700000000000e+01  -1.2963400000000000e+01   3.6417280000000000e+02  -1.4083100000000000e+01  -2.3622100000000000e+01  -1.6367000000000000e+00
  -1.9397000000000000e+00  -1.0992000000000000e+00   1.1177630000000001e+02  -7.4470000000000001e+00   1.6805000000000000e+01   3.5099999999999999e-02  -3.6044600000000003e+01  -1.4253100000000000e+01   3.7044110000000001e+02  -1.5162000000000001e+01  -2.4055099999999999e+01  -1.9065000000000001e+00
  -2.3144000000000000e+00  -1.7146999999999999e+00   1.1083270000000000e+02  -7.8765999999999998e+00   1.7023800000000001e+01   2.5869999999999999e-01  -3.7331899999999997e+01  -1.5809600000000000e+01   3.7566469999999998e+02  -1.6346800000000002e+01  -2.4516999999999999e+01  -2.1985000000000001e+00
  -2.5789000000000000e+00  -2.5720999999999998e+00   1.1194780000000000e+02  -8.2966999999999995e+00   1.7223700000000001e+01   4.4729999999999998e-01  -3.8419400000000003e+01  -1.7188199999999998e+01   3.8123660000000001e+02  -1.7425699999999999e+01  -2.4911500000000000e+01  -2.4329000000000001e+00
  -2.2924000000000002e+00  -2.7260000000000000e+00   1.1434980000000000e+02  -8.7550000000000008e+00   1.7747000000000000e+01   5.7010000000000005e-01  -3.9662399999999998e+01  -1.8700199999999999e+01   3.8393549999999999e+02  -1.8398599999999998e+01  -2.5161600000000000e+01  -2.7248999999999999e+00
  -2.4026000000000001e+00  -3.2974999999999999e+00   1.1692330000000000e+02  -9.0222999999999995e+00   1.8232299999999999e+01   6.9730000000000003e-01  -4.0172800000000002e+01  -2.0167700000000000e+01   3.8767899999999997e+02  -1.9246300000000002e+01  -2.5382899999999999e+01  -2.8576000000000001e+00
  -2.3365000000000000e+00  -3.8031999999999999e+00   1.1889630000000000e+02  -9.4329000000000001e+00   1.8736699999999999e+01   8.2440000000000002e-01  -4.0971899999999998e+01  -2.1568600000000000e+01   3.8942020000000002e+02  -1.9901299999999999e+01  -2.5536899999999999e+01  -3.0522000000000000e+00
  -2.3805999999999998e+00  -4.2427999999999999e+00   1.2232769999999999e+02  -9.9198000000000004e+00   1.9374199999999998e+01   1.0218000000000000e+00  -4.1726500000000001e+01  -2.2502500000000001e+01   3.8985550000000001e+02  -2.0392600000000002e+01  -2.5613900000000001e+01  -3.1539000000000001e+00
  -2.7332000000000001e+00  -4.9683000000000002e+00   1.2738890000000001e+02  -1.0282600000000000e+01   1.9907100000000000e+01   1.1972000000000000e+00  -4.2414499999999997e+01  -2.3147300000000001e+01   3.8985550000000001e+02  -2.0748999999999999e+01  -2.5710100000000001e+01  -3.2601000000000000e+00
  -2.4026000000000001e+00  -5.2760999999999996e+00   1.3047710000000001e+02  -1.0683600000000000e+01   2.0716000000000001e+01   1.3287000000000000e+00  -4.2503300000000003e+01  -2.4347999999999999e+01   3.8820139999999998e+02  -2.0787600000000001e+01  -2.5469500000000000e+01  -3.3795000000000002e+00
  -2.2703000000000002e+00  -6.0674999999999999e+00   1.3733980000000000e+02  -1.1418799999999999e+01   2.1648499999999999e+01   1.4646999999999999e+00  -4.2902799999999999e+01  -2.4703800000000001e+01   3.8663430000000000e+02  -2.0970600000000001e+01  -2.5479199999999999e+01  -3.4104999999999999e+00
  -1.8075000000000001e+00  -6.6390000000000002e+00   1.4377359999999999e+02  -1.1810200000000000e+01   2.2723800000000001e+01   1.6971000000000001e+00  -4.3169199999999996e+01  -2.5615500000000001e+01   3.8376130000000001e+02  -2.0912800000000001e+01  -2.5142399999999999e+01  -3.4944999999999999e+00
  -1.4548000000000001e+00  -7.9141000000000004e+00   1.5235200000000000e+02  -1.2583500000000001e+01   2.4046500000000002e+01   1.9690000000000001e+00  -4.3257899999999999e+01  -2.6082400000000000e+01   3.7984359999999998e+02  -2.0720099999999999e+01  -2.4853700000000000e+01  -3.5299000000000000e+00
  -6.1719999999999997e-01  -8.7274999999999991e+00   1.6153090000000000e+02  -1.3423700000000000e+01   2.5464400000000001e+01   2.2584000000000000e+00  -4.3146999999999998e+01  -2.6304800000000000e+01   3.7522940000000000e+02  -2.0325199999999999e+01  -2.4603600000000000e+01  -3.5299000000000000e+00
   7.9349999999999998e-01  -1.0288300000000000e+01   1.7354060000000001e+02  -1.4368900000000000e+01   2.7158200000000001e+01   2.5303000000000000e+00  -4.2880600000000001e+01  -2.6527100000000001e+01   3.6852580000000000e+02  -1.9833900000000000e+01  -2.4180199999999999e+01  -3.6006999999999998e+00
   2.0939999999999999e+00  -1.2332800000000001e+01   1.8726599999999999e+02  -1.5552800000000000e+01   2.9318300000000001e+01   3.0739999999999998e+00  -4.2237000000000002e+01  -2.7060800000000000e+01   3.6225749999999999e+02  -1.9400400000000001e+01  -2.3718299999999999e+01  -3.5697000000000001e+00
   4.0557999999999996e+00  -1.4926900000000000e+01   2.0536640000000000e+02  -1.6965800000000002e+01   3.1849499999999999e+01   3.5871000000000000e+00  -4.1682099999999998e+01  -2.7705600000000000e+01   3.5433499999999998e+02  -1.8851400000000002e+01  -2.3169899999999998e+01  -3.6316999999999999e+00
   6.8551000000000002e+00  -1.7586900000000000e+01   2.2329519999999999e+02  -1.8417000000000002e+01   3.4447299999999998e+01   4.2361000000000004e+00  -4.1016199999999998e+01  -2.8105899999999998e+01   3.4528070000000002e+02  -1.8051800000000000e+01  -2.2659900000000000e+01  -3.6227999999999998e+00
   1.0029199999999999e+01  -2.0598600000000001e+01   2.4345439999999999e+02  -2.0078299999999999e+01   3.7283000000000001e+01   4.7930000000000001e+00  -4.0328200000000002e+01  -2.8150300000000001e+01   3.3422410000000002e+02  -1.7088600000000000e+01  -2.1841999999999999e+01  -3.6494000000000000e+00
   1.3115100000000000e+01  -2.3896200000000000e+01   2.6524349999999998e+02  -2.1653600000000001e+01   4.0252000000000002e+01   5.4814999999999996e+00  -3.9240699999999997e+01  -2.8105899999999998e+01   3.2177449999999999e+02  -1.5903700000000001e+01  -2.0947199999999999e+01  -3.5962999999999998e+00
   1.6134799999999998e+01  -2.7501500000000000e+01   2.9097859999999997e+02  -2.3534500000000001e+01   4.3668199999999999e+01   6.2358000000000002e+00  -3.7908999999999999e+01  -2.7238700000000001e+01   3.0497190000000001e+02  -1.4275800000000000e+01  -1.9821400000000001e+01  -3.4680000000000000e+00
   1.8493300000000001e+01  -3.1612400000000001e+01   3.1602749999999997e+02  -2.5463000000000001e+01   4.7274700000000003e+01   6.8979999999999997e+00  -3.6088999999999999e+01  -2.5437600000000000e+01   2.8564449999999999e+02  -1.2349200000000000e+01  -1.8435800000000000e+01  -3.2202999999999999e+00
   2.0829799999999999e+01  -3.6031100000000002e+01   3.4262040000000002e+02  -2.7420300000000001e+01   5.0890700000000002e+01   7.6040000000000001e+00  -3.3203600000000002e+01  -2.3436399999999999e+01   2.6544650000000001e+02  -9.9892000000000003e+00  -1.6963699999999999e+01  -2.9636999999999998e+00
   2.2945900000000002e+01  -4.0537700000000001e+01   3.6964229999999998e+02  -2.9444299999999998e+01   5.4563800000000001e+01   8.3187999999999995e+00  -3.0429300000000001e+01  -2.1279499999999999e+01   2.4211439999999999e+02  -7.1571999999999996e+00  -1.5260600000000000e+01  -2.4373000000000000e+00
   2.4951699999999999e+01  -4.4670699999999997e+01   3.9460539999999997e+02  -3.1124700000000001e+01   5.8056100000000001e+01   8.9502000000000006e+00  -2.6545100000000001e+01  -1.6988000000000000e+01   2.1590930000000000e+02  -4.1421000000000001e+00  -1.3220700000000001e+01  -1.8180000000000001e+00
   2.7001600000000000e+01  -4.8363900000000001e+01   4.1562240000000003e+02  -3.2461300000000001e+01   6.0777600000000000e+01   9.4107000000000003e+00  -2.3304700000000000e+01  -1.2607600000000000e+01   1.9074889999999999e+02  -9.8250000000000004e-01  -1.1382899999999999e+01  -1.0970000000000000e+00
   2.8941299999999998e+01  -5.0738100000000003e+01   4.3157819999999998e+02  -3.3311100000000003e+01   6.2747399999999999e+01   9.8272999999999993e+00  -1.9731300000000001e+01  -6.2260000000000000e+00   1.6880969999999999e+02   2.2444000000000002e+00  -9.7279000000000000e+00  -2.8310000000000002e-01
   3.0219799999999999e+01  -5.2870500000000000e+01   4.4178649999999999e+02  -3.3883899999999997e+01   6.3975000000000001e+01   1.0235099999999999e+01  -1.5847200000000001e+01  -3.7800000000000000e-01   1.5122360000000000e+02   4.9416000000000002e+00  -8.6212999999999997e+00   5.1310000000000000e-01
   3.0836900000000000e+01  -5.5134799999999998e+01   4.5156580000000002e+02  -3.4332599999999999e+01   6.5040700000000001e+01   1.0467499999999999e+01  -1.3006200000000000e+01   3.8912000000000000e+00   1.3903510000000000e+02   7.0223000000000004e+00  -8.1499000000000006e+00   1.2297000000000000e+00
   3.1299800000000001e+01  -5.6915500000000002e+01   4.6023000000000002e+02  -3.4504500000000000e+01   6.6116000000000000e+01   1.0699900000000000e+01  -1.0498200000000001e+01   4.4916000000000000e+00   1.3398560000000001e+02   7.9951999999999996e+00  -8.1691000000000003e+00   1.4774000000000000e+00
   3.1652500000000000e+01  -5.8915999999999997e+01   4.6820790000000000e+02  -3.4752699999999997e+01   6.7124700000000004e+01   1.0910399999999999e+01  -6.7916999999999996e+00   3.9802000000000000e+00   1.3085149999999999e+02   7.9374000000000002e+00  -8.3712000000000000e+00   1.8091999999999999e+00
   3.2401899999999998e+01  -6.0850600000000000e+01   4.7755829999999997e+02  -3.4800500000000000e+01   6.8095299999999995e+01   1.1103400000000001e+01  -6.0814000000000004e+00  -3.0908000000000002e+00   1.2040420000000000e+02   7.3691000000000004e+00  -8.1402000000000001e+00   1.2076000000000000e+00
   3.3107300000000002e+01  -6.2455399999999997e+01   4.8527890000000002e+02  -3.4771799999999999e+01   6.8780500000000004e+01   1.1169200000000000e+01  -6.6140999999999996e+00  -4.4694000000000003e+00   1.1056640000000000e+02   6.6562999999999999e+00  -7.3415999999999997e+00   8.8029999999999997e-01
   3.3371800000000000e+01  -6.3884300000000003e+01   4.9076900000000001e+02  -3.4685899999999997e+01   6.9113500000000002e+01   1.1230600000000001e+01  -5.7484999999999999e+00  -3.8912000000000000e+00   9.4025000000000006e+01   6.1167999999999996e+00  -6.4852999999999996e+00   7.6970000000000005e-01
   3.3922800000000002e+01  -6.5401200000000003e+01   4.9445769999999999e+02  -3.4284900000000000e+01   6.9208699999999993e+01   1.1296300000000000e+01  -5.5487000000000002e+00  -4.8474000000000004e+00   7.7222399999999993e+01   5.0282999999999998e+00  -5.2535999999999996e+00   5.3520000000000001e-01
   3.4495899999999999e+01  -6.6566299999999998e+01   4.9548710000000000e+02  -3.3492500000000000e+01   6.8980300000000000e+01   1.1327000000000000e+01  -3.7065999999999999e+00  -5.2031000000000001e+00   6.0419800000000002e+01   3.9782999999999999e+00  -4.0701000000000001e+00   2.8749999999999998e-01
   3.4407800000000002e+01  -6.7621499999999997e+01   4.9445769999999999e+02  -3.2728700000000003e+01   6.8409300000000002e+01   1.1379700000000000e+01  -2.4413999999999998e+00  -3.5798999999999999e+00   4.4139499999999998e+01   3.0632000000000001e+00  -2.9925000000000002e+00   2.5209999999999999e-01
   3.4606099999999998e+01  -6.8852599999999995e+01   4.9257049999999998e+02  -3.1850300000000001e+01   6.7667100000000005e+01   1.1261300000000000e+01  -1.7978000000000001e+00  -1.7121000000000000e+00   3.2299300000000002e+01   2.3889000000000000e+00  -2.0110000000000001e+00   2.8749999999999998e-01
   3.4958799999999997e+01  -6.9182400000000001e+01   4.8905340000000001e+02  -3.0838300000000000e+01   6.6810699999999997e+01   1.1169200000000000e+01  -1.2206999999999999e+00   2.2239999999999999e-01   2.3593299999999999e+01   1.8591000000000000e+00  -1.4144000000000001e+00   3.2290000000000002e-01
   3.4980899999999998e+01  -6.9226299999999995e+01   4.8330579999999998e+02  -2.9377500000000001e+01   6.5668800000000005e+01   1.1024400000000000e+01  -4.4390000000000002e-01   1.3119000000000001e+00   1.6802600000000002e+01   1.4353000000000000e+00  -9.8140000000000005e-01   3.6270000000000002e-01
   3.4936799999999998e+01  -6.8412899999999993e+01   4.7747250000000003e+02  -2.7706700000000001e+01   6.4336600000000004e+01   1.0708700000000000e+01   3.3289999999999997e-01   2.8016999999999999e+00   1.2275499999999999e+01   1.0691999999999999e+00  -6.4470000000000005e-01   4.7330000000000000e-01
   3.3922800000000002e+01  -6.7665499999999994e+01   4.7386959999999999e+02  -2.6265000000000001e+01   6.3366000000000000e+01   1.0406100000000000e+01   1.0209999999999999e+00   3.1352000000000002e+00   8.3577999999999992e+00   7.3209999999999997e-01  -2.8870000000000001e-01   3.8479999999999998e-01
   3.3151400000000002e+01  -6.9138400000000004e+01   4.7026670000000001e+02  -2.4651499999999999e+01   6.2528599999999997e+01   1.0283300000000001e+01   9.5440000000000003e-01   2.2458000000000000e+00   4.9623999999999997e+00   3.3710000000000001e-01   5.7700000000000001e-02   3.0959999999999999e-01
   3.2886899999999997e+01  -6.8346999999999994e+01   4.6760739999999998e+02  -2.2875699999999998e+01   6.1481800000000000e+01   9.9501000000000008e+00   9.7660000000000002e-01  -5.7809999999999995e-01   2.1764999999999999e+00  -1.3489999999999999e-01   2.7900000000000003e-01   1.4160000000000000e-01
   3.3063200000000002e+01  -6.8369000000000000e+01   4.6511970000000002e+02  -2.0823000000000000e+01   6.0530200000000001e+01   9.7921999999999993e+00   3.9950000000000002e-01   3.3350000000000002e-01   3.4824000000000002e+00   0.0000000000000000e+00   2.5979999999999998e-01   1.7690000000000000e-01
   3.3834699999999998e+01  -6.8127099999999999e+01   4.6143099999999998e+02  -1.8732099999999999e+01   5.9350299999999997e+01   9.6036000000000001e+00   1.1984999999999999e+00   6.6710000000000003e-01   2.3506000000000000e+00   2.8899999999999999e-02   1.5400000000000000e-01   1.9460000000000000e-01
   3.4848599999999998e+01  -6.6874099999999999e+01   4.5902900000000000e+02  -1.6450299999999999e+01   5.8113199999999999e+01   9.2615999999999996e+00   1.1096999999999999e+00  -2.2200000000000001e-02   3.1341999999999999e+00   4.8200000000000000e-02   2.5979999999999998e-01   1.2830000000000000e-01
   3.5399700000000003e+01  -6.5884799999999998e+01   4.5645549999999997e+02  -1.4006100000000000e+01   5.7218699999999998e+01   8.9678000000000004e+00   8.4340000000000004e-01   0.0000000000000000e+00   2.9600000000000000e+00  -6.7400000000000002e-02   1.8279999999999999e-01   1.6810000000000000e-01
   3.5686199999999999e+01  -6.3466600000000000e+01   4.5473980000000000e+02  -1.1199199999999999e+01   5.6143400000000000e+01   8.3802000000000003e+00   1.1318999999999999e+00   1.5559999999999999e-01   2.8730000000000002e+00  -7.7100000000000002e-02   2.0210000000000000e-01   1.6810000000000000e-01
   3.5730300000000000e+01  -6.0740699999999997e+01   4.5302420000000001e+02  -8.4304000000000006e+00   5.5420200000000001e+01   7.7750000000000004e+00   8.8780000000000003e-01   2.0010000000000000e-01   4.0048000000000004e+00  -5.7799999999999997e-02   2.7900000000000003e-01   1.6810000000000000e-01
   3.5730300000000000e+01  -5.8893999999999998e+01   4.5353890000000001e+02  -5.4897999999999998e+00   5.4573300000000003e+01   7.1874000000000002e+00   1.1318999999999999e+00   8.8900000000000007e-02   3.3953000000000002e+00   1.9300000000000001e-02   2.6939999999999997e-01   1.7249999999999999e-01
   3.5928699999999999e+01  -5.7728900000000003e+01   4.5499720000000002e+02  -2.7115000000000000e+00   5.4183199999999999e+01   6.7531999999999996e+00   1.1096999999999999e+00   1.7790000000000000e-01   3.5695000000000001e+00   5.7799999999999997e-02   1.8279999999999999e-01   1.5920000000000001e-01
   3.6347499999999997e+01  -5.8080599999999997e+01   4.6117360000000002e+02   9.4999999999999998e-03   5.3992899999999999e+01   6.3893000000000004e+00   9.3220000000000003e-01   1.7790000000000000e-01   2.9600000000000000e+00  -2.8899999999999999e-02   2.4060000000000001e-01   1.7690000000000000e-01
   3.7603900000000003e+01  -5.8454400000000000e+01   4.6700689999999997e+02   2.8929000000000000e+00   5.3840600000000002e+01   6.2095000000000002e+00   8.6560000000000004e-01   2.4460000000000001e-01   2.7858999999999998e+00  -1.0600000000000000e-01   2.3089999999999999e-01   1.4599999999999999e-01
   3.8529600000000002e+01  -5.8740099999999998e+01   4.7275439999999998e+02   5.7762000000000002e+00   5.3745399999999997e+01   5.8806000000000003e+00   5.5489999999999995e-01   3.7800000000000000e-01   2.6118000000000001e+00   4.8200000000000000e-02   2.1170000000000000e-01   1.3270000000000001e-01
   4.0182800000000000e+01  -5.8344400000000000e+01   4.7875930000000000e+02   8.6212999999999997e+00   5.3764499999999998e+01   5.5297999999999998e+00   9.9880000000000002e-01   1.7790000000000000e-01   2.8730000000000002e+00  -8.6699999999999999e-02   2.0210000000000000e-01   1.4599999999999999e-01
   4.1284900000000000e+01  -5.8014699999999998e+01   4.8476420000000002e+02   1.1304200000000000e+01   5.3755000000000003e+01   5.0956000000000001e+00   8.8780000000000003e-01   2.4460000000000001e-01   2.6118000000000001e+00  -1.9300000000000001e-02   2.4060000000000001e-01   1.1060000000000000e-01
   4.2056399999999996e+01  -5.8190600000000003e+01   4.9051170000000002e+02   1.3796099999999999e+01   5.4069000000000003e+01   4.6878000000000002e+00   9.9880000000000002e-01   3.5580000000000001e-01   2.6118000000000001e+00   7.7100000000000002e-02   2.4060000000000001e-01   1.4160000000000000e-01
   4.2519300000000001e+01  -5.8586300000000001e+01   4.9754599999999999e+02   1.6087499999999999e+01   5.4525700000000001e+01   4.3983999999999996e+00   1.0431999999999999e+00   4.6689999999999998e-01   2.8730000000000002e+00  -6.7400000000000002e-02   2.5019999999999998e-01   1.4599999999999999e-01
   4.2960099999999997e+01  -5.9619500000000002e+01   5.0552379999999999e+02   1.8015999999999998e+01   5.5277500000000003e+01   4.0080999999999998e+00   9.1000000000000003e-01   2.8910000000000002e-01   3.3083000000000000e+00   3.8500000000000000e-02   2.2130000000000000e-01   1.2830000000000000e-01
   4.2387000000000000e+01  -5.9729399999999998e+01   5.1504579999999999e+02   1.9572299999999998e+01   5.6333700000000000e+01   3.9817999999999998e+00   9.1000000000000003e-01   4.4499999999999998e-02   3.1341999999999999e+00  -1.4449999999999999e-01   2.5979999999999998e-01   1.5479999999999999e-01
   4.2761699999999998e+01  -6.8434899999999999e+01   5.2173699999999997e+02   2.0202400000000001e+01   5.7532699999999998e+01   4.3414000000000001e+00   9.7660000000000002e-01   4.4469999999999998e-01   3.2212000000000001e+00  -8.6699999999999999e-02   2.7900000000000003e-01   1.3270000000000001e-01
   4.5186399999999999e+01  -7.4524400000000000e+01   5.3254570000000001e+02   2.0975700000000000e+01   5.8417700000000004e+01   4.4772999999999996e+00   8.2120000000000004e-01   2.4460000000000001e-01   3.1341999999999999e+00  -9.6299999999999997e-02   2.3089999999999999e-01   1.2390000000000000e-01
   4.5627200000000002e+01  -7.6744699999999995e+01   5.3829330000000004e+02   2.1930499999999999e+01   5.9493000000000002e+01   5.0255000000000001e+00   9.1000000000000003e-01   3.5580000000000001e-01   3.7435999999999998e+00   4.8200000000000000e-02   1.6360000000000000e-01   1.5479999999999999e-01
   4.7434699999999999e+01  -8.0547899999999998e+01   5.4361180000000002e+02   2.2770700000000001e+01   6.0368499999999997e+01   5.2316000000000003e+00   9.7660000000000002e-01   2.0010000000000000e-01   2.6989000000000001e+00   2.8899999999999999e-02   2.7900000000000003e-01   1.5479999999999999e-01
   4.7390599999999999e+01  -8.6747200000000007e+01   5.4858730000000003e+02   2.3410299999999999e+01   6.1386699999999998e+01   5.7271000000000001e+00   8.8780000000000003e-01   4.0020000000000000e-01   3.0470999999999999e+00   5.7799999999999997e-02   2.0210000000000000e-01   1.5920000000000001e-01
   4.8118000000000002e+01  -9.1759500000000003e+01   5.5356280000000004e+02   2.4116900000000001e+01   6.2233600000000003e+01   5.9771000000000001e+00   1.1096999999999999e+00   2.8910000000000002e-01   2.9600000000000000e+00   9.5999999999999992e-03   2.3089999999999999e-01   1.5479999999999999e-01
   4.8228200000000001e+01  -9.6156199999999998e+01   5.5707989999999995e+02   2.4804300000000001e+01   6.2985300000000002e+01   6.4813999999999998e+00   1.1540999999999999e+00   1.1119999999999999e-01   4.1788999999999996e+00   5.7799999999999997e-02   2.1170000000000000e-01   1.5920000000000001e-01
   4.8118000000000002e+01  -1.0079480000000000e+02   5.6059699999999998e+02   2.5472600000000000e+01   6.3879800000000003e+01   6.9550000000000001e+00   6.8799999999999994e-01   4.2249999999999999e-01   2.0893999999999999e+00  -3.8500000000000000e-02   2.5019999999999998e-01   1.9020000000000001e-01
   4.8470599999999997e+01  -1.0585100000000000e+02   5.6291319999999996e+02   2.5969100000000001e+01   6.4412700000000001e+01   7.4855999999999998e+00   8.4340000000000004e-01   2.8910000000000002e-01   3.1341999999999999e+00  -9.5999999999999992e-03   2.3089999999999999e-01   1.2830000000000000e-01
   4.7765300000000003e+01  -1.0963220000000000e+02   5.6171220000000005e+02   2.6331900000000001e+01   6.4802800000000005e+01   8.1127000000000002e+00   9.5440000000000003e-01   2.4460000000000001e-01   3.3953000000000002e+00   2.8899999999999999e-02   2.2130000000000000e-01   1.3270000000000001e-01
   4.7412599999999998e+01  -1.1354519999999999e+02   5.5673680000000002e+02   2.6618300000000001e+01   6.4441199999999995e+01   8.6870999999999992e+00   1.1096999999999999e+00   3.1130000000000002e-01   4.0048000000000004e+00  -1.9300000000000001e-02   2.4060000000000001e-01   1.7690000000000000e-01
   4.5979900000000001e+01  -1.1653500000000000e+02   5.4978830000000005e+02   2.6723299999999998e+01   6.4098699999999994e+01   9.2002000000000006e+00   9.5440000000000003e-01   2.4460000000000001e-01   3.6564999999999999e+00   0.0000000000000000e+00   2.5019999999999998e-01   1.1500000000000000e-01
   4.4591200000000001e+01  -1.1888720000000001e+02   5.3975160000000005e+02   2.6475100000000001e+01   6.3090000000000003e+01   9.9281000000000006e+00   7.3240000000000005e-01   4.4469999999999998e-01   3.2212000000000001e+00  -1.9300000000000001e-02   2.0210000000000000e-01   1.1940000000000001e-01
   4.2739699999999999e+01  -1.2198690000000001e+02   5.2336689999999999e+02   2.6179099999999998e+01   6.1605499999999999e+01   1.0642899999999999e+01   8.4340000000000004e-01   2.8910000000000002e-01   3.0470999999999999e+00   9.6299999999999997e-02   2.6939999999999997e-01   1.7249999999999999e-01
   4.0888199999999998e+01  -1.2438310000000000e+02   5.0295030000000003e+02   2.5100200000000001e+01   5.9159999999999997e+01   1.1427899999999999e+01   9.9880000000000002e-01   3.1130000000000002e-01   3.8306000000000000e+00   0.0000000000000000e+00   2.3089999999999999e-01   1.6810000000000000e-01
   3.8088799999999999e+01  -1.2438310000000000e+02   4.7421280000000002e+02   2.3983200000000000e+01   5.6124400000000001e+01   1.1980399999999999e+01   7.5460000000000005e-01   3.1130000000000002e-01   2.9600000000000000e+00  -4.8200000000000000e-02   2.4060000000000001e-01   1.7690000000000000e-01
   3.6237299999999998e+01  -1.2227270000000000e+02   4.4110019999999997e+02   2.2350600000000000e+01   5.1966000000000001e+01   1.2195300000000000e+01   8.6560000000000004e-01   2.8910000000000002e-01   2.5247000000000002e+00  -5.7799999999999997e-02   3.3679999999999999e-01   1.3710000000000000e-01
   3.2357799999999997e+01  -1.1748030000000000e+02   3.9735050000000001e+02   2.0183299999999999e+01   4.6675199999999997e+01   1.2072500000000000e+01   1.0431999999999999e+00   2.6679999999999998e-01   2.7858999999999998e+00   4.8200000000000000e-02   2.2130000000000000e-01   1.1500000000000000e-01
   2.9007400000000001e+01  -1.0881880000000000e+02   3.4536550000000000e+02   1.8006499999999999e+01   4.0480400000000003e+01   1.1441000000000001e+01   7.9900000000000004e-01   1.1119999999999999e-01   3.3083000000000000e+00  -9.5999999999999992e-03   2.1170000000000000e-01   1.5040000000000001e-01
   2.5348500000000001e+01  -9.6441999999999993e+01   2.8840510000000000e+02   1.5380900000000000e+01   3.3400599999999997e+01   1.0169300000000000e+01   9.7660000000000002e-01   2.8910000000000002e-01   3.4824000000000002e+00   0.0000000000000000e+00   2.6939999999999997e-01   9.7299999999999998e-02
   2.1094300000000000e+01  -8.0086200000000005e+01   2.2749860000000001e+02   1.2917700000000000e+01   2.5902100000000001e+01   8.4590999999999994e+00   7.7680000000000005e-01   4.8920000000000002e-01   3.2212000000000001e+00  -8.6699999999999999e-02   1.9239999999999999e-01   1.1940000000000001e-01
   1.4966600000000000e+01  -6.0828600000000002e+01   1.6736420000000001e+02   1.0416300000000000e+01   1.8993600000000001e+01   6.3059000000000003e+00   9.5440000000000003e-01   3.3350000000000002e-01   3.6564999999999999e+00  -2.8899999999999999e-02   2.2130000000000000e-01   1.2830000000000000e-01
   1.0051200000000000e+01  -3.6690600000000003e+01   1.1932520000000000e+02   8.5162999999999993e+00   1.3503000000000000e+01   3.7099000000000002e+00   7.9900000000000004e-01   3.7800000000000000e-01   2.2635999999999998e+00   4.8200000000000000e-02   1.7319999999999999e-01   1.1940000000000001e-01
   5.0255999999999998e+00  -2.1895700000000001e+01   8.4840199999999996e+01   6.7404999999999999e+00   9.7157000000000000e+00   2.7408000000000001e+00   9.5440000000000003e-01   6.6699999999999995e-02   3.5695000000000001e+00  -5.7799999999999997e-02   2.1170000000000000e-01   1.3710000000000000e-01
   2.1600999999999999e+00  -2.2269400000000001e+01   5.1813400000000001e+01   3.5516999999999999e+00   5.8047000000000004e+00   2.0127999999999999e+00   8.8780000000000003e-01   2.8910000000000002e-01   3.1341999999999999e+00   0.0000000000000000e+00   2.0210000000000000e-01   1.0170000000000000e-01
   1.3230000000000000e-01  -1.5674300000000001e+01   2.7364999999999998e+01   1.8713000000000000e+00   3.3401000000000001e+00   1.6225000000000001e+00   7.7680000000000005e-01   5.3369999999999995e-01   3.2212000000000001e+00   1.9300000000000001e-02   2.3089999999999999e-01   1.6370000000000001e-01
   2.2040000000000001e-01  -8.2218999999999998e+00   1.3811199999999999e+01   8.4970000000000001e-01   1.5129999999999999e+00   1.0392999999999999e+00   1.0209999999999999e+00   4.2249999999999999e-01   2.9600000000000000e+00   6.7400000000000002e-02   2.2130000000000000e-01   1.2830000000000000e-01
  -3.9679999999999999e-01  -3.8250999999999999e+00   4.4607999999999999e+00  -4.7699999999999999e-02   5.6140000000000001e-01   3.7709999999999999e-01   6.6579999999999995e-01   3.5580000000000001e-01   2.6118000000000001e+00   0.0000000000000000e+00   2.3089999999999999e-01   1.0620000000000000e-01
   3.0859999999999999e-01   9.6730000000000005e-01   3.4310000000000002e-01  -8.5900000000000004e-02   4.7600000000000003e-02  -4.8200000000000000e-02   7.7680000000000005e-01   3.7800000000000000e-01   2.6989000000000001e+00   1.1559999999999999e-01   2.7900000000000003e-01   1.4160000000000000e-01
   6.6100000000000006e-02   2.1999999999999999e-02   4.2890000000000000e-01  -2.9599999999999999e-01   3.8100000000000002e-02  -1.0520000000000000e-01   1.0209999999999999e+00   2.0010000000000000e-01   3.1341999999999999e+00   5.7799999999999997e-02   1.6360000000000000e-01   1.8579999999999999e-01
   1.9839999999999999e-01   7.4739999999999995e-01  -4.2890000000000000e-01  -3.1509999999999999e-01   2.8500000000000001e-02  -9.2100000000000001e-02   9.1000000000000003e-01   1.5559999999999999e-01   4.0048000000000004e+00   0.0000000000000000e+00   1.7319999999999999e-01   1.3710000000000000e-01
   3.3060000000000000e-01   4.3969999999999998e-01  -9.4359999999999999e-01  -1.2410000000000000e-01  -6.6600000000000006e-02  -2.1899999999999999e-02   9.1000000000000003e-01   5.5589999999999995e-01   2.9600000000000000e+00   0.0000000000000000e+00   2.2130000000000000e-01   1.6370000000000001e-01
   2.4249999999999999e-01   3.9570000000000000e-01   0.0000000000000000e+00  -2.3870000000000000e-01   0.0000000000000000e+00  -3.9500000000000000e-02   5.5489999999999995e-01   0.0000000000000000e+00   2.6118000000000001e+00   0.0000000000000000e+00   2.4060000000000001e-01   1.3270000000000001e-01
   1.7630000000000001e-01   4.8359999999999997e-01   0.0000000000000000e+00  -2.2910000000000000e-01  -1.9000000000000000e-02  -6.1400000000000003e-02   8.8780000000000003e-01   3.3350000000000002e-01   2.6989000000000001e+00   9.5999999999999992e-03   2.7900000000000003e-01   1.2390000000000000e-01
   1.7630000000000001e-01   1.5390000000000001e-01  -5.1470000000000005e-01  -2.0050000000000001e-01   4.7600000000000003e-02  -4.4000000000000003e-03   9.1000000000000003e-01   4.2249999999999999e-01   2.7858999999999998e+00  -3.8500000000000000e-02   2.0210000000000000e-01   1.2390000000000000e-01
   2.6450000000000001e-01   5.4959999999999998e-01   1.7160000000000000e-01  -1.6230000000000000e-01   5.7099999999999998e-02  -5.7000000000000002e-02   1.0653999999999999e+00   2.6679999999999998e-01   2.8730000000000002e+00   0.0000000000000000e+00   2.3089999999999999e-01   1.2830000000000000e-01
   2.4249999999999999e-01   1.9789999999999999e-01  -3.4310000000000002e-01  -2.2910000000000000e-01  -4.7600000000000003e-02  -9.2100000000000001e-02   8.2120000000000004e-01   4.2249999999999999e-01   3.4824000000000002e+00   3.8500000000000000e-02   2.9830000000000001e-01   9.2899999999999996e-02
   2.4249999999999999e-01   2.1980000000000000e-01   2.5740000000000002e-01  -2.2910000000000000e-01  -5.7099999999999998e-02  -3.9500000000000000e-02   7.9900000000000004e-01   3.1130000000000002e-01   3.3083000000000000e+00  -9.5999999999999992e-03   2.1170000000000000e-01   1.4160000000000000e-01
   1.9839999999999999e-01   3.7369999999999998e-01   5.1470000000000005e-01  -2.1959999999999999e-01   1.9000000000000000e-02  -3.0700000000000002e-02   7.7680000000000005e-01   2.6679999999999998e-01   3.4824000000000002e+00  -9.6299999999999997e-02   3.0790000000000001e-01   1.2830000000000000e-01
   2.6450000000000001e-01   3.5170000000000001e-01   1.7160000000000000e-01  -2.1959999999999999e-01  -6.6600000000000006e-02  -3.0700000000000002e-02   1.1540999999999999e+00   3.3350000000000002e-01   3.4824000000000002e+00  -2.8899999999999999e-02   2.0210000000000000e-01   1.5040000000000001e-01
   3.3060000000000000e-01   3.0780000000000002e-01  -4.2890000000000000e-01  -2.1959999999999999e-01  -2.8500000000000001e-02  -7.8899999999999998e-02   9.1000000000000003e-01   3.7800000000000000e-01   3.2212000000000001e+00   4.8200000000000000e-02   3.0790000000000001e-01   7.9600000000000004e-02
   2.6450000000000001e-01   3.5170000000000001e-01  -3.4310000000000002e-01  -2.1959999999999999e-01   5.7099999999999998e-02  -4.3900000000000002e-02   8.6560000000000004e-01   2.0010000000000000e-01   2.8730000000000002e+00   5.7799999999999997e-02   2.1170000000000000e-01   1.2830000000000000e-01
   1.5429999999999999e-01   5.0560000000000005e-01   3.4310000000000002e-01  -2.2910000000000000e-01  -5.7099999999999998e-02  -5.2600000000000001e-02   1.0209999999999999e+00   3.1130000000000002e-01   3.2212000000000001e+00   4.8200000000000000e-02   2.2130000000000000e-01   8.8499999999999995e-02
   1.5429999999999999e-01   4.3969999999999998e-01  -6.0050000000000003e-01  -1.4319999999999999e-01   1.0470000000000000e-01  -3.5099999999999999e-02   7.7680000000000005e-01   3.1130000000000002e-01   3.7435999999999998e+00   5.7799999999999997e-02   2.2130000000000000e-01   1.4599999999999999e-01
   3.5270000000000001e-01   3.9570000000000000e-01   8.5800000000000001e-02  -2.5779999999999997e-01  -3.8100000000000002e-02  -2.6300000000000000e-02   9.3220000000000003e-01   2.6679999999999998e-01   3.1341999999999999e+00  -9.5999999999999992e-03   2.9830000000000001e-01   1.6370000000000001e-01
   3.3060000000000000e-01   7.0350000000000001e-01  -7.7210000000000001e-01  -1.5279999999999999e-01   5.7099999999999998e-02  -5.2600000000000001e-02   9.7660000000000002e-01   3.3350000000000002e-01   3.0470999999999999e+00  -7.7100000000000002e-02   2.5979999999999998e-01   1.1060000000000000e-01
   1.5429999999999999e-01   2.8580000000000000e-01   3.4310000000000002e-01  -1.4319999999999999e-01  -1.9000000000000000e-02  -5.2600000000000001e-02   1.1540999999999999e+00   5.7809999999999995e-01   3.2212000000000001e+00  -1.9300000000000001e-02   2.3089999999999999e-01   1.2390000000000000e-01
   1.1020000000000001e-01   3.2979999999999998e-01   8.5800000000000001e-02  -2.0050000000000001e-01  -2.8500000000000001e-02  -8.8000000000000005e-03   8.4340000000000004e-01   4.4469999999999998e-01   2.9600000000000000e+00  -7.7100000000000002e-02   2.0210000000000000e-01   1.6810000000000000e-01
   1.9839999999999999e-01   5.9360000000000002e-01  -1.7160000000000000e-01  -2.0050000000000001e-01  -1.9000000000000000e-02  -6.5799999999999997e-02   8.6560000000000004e-01   3.7800000000000000e-01   3.2212000000000001e+00  -5.7799999999999997e-02   2.0210000000000000e-01   1.1940000000000001e-01
   3.9679999999999999e-01   1.7590000000000000e-01   1.7160000000000000e-01  -2.3870000000000000e-01  -7.6100000000000001e-02  -4.8200000000000000e-02   8.8780000000000003e-01   1.5559999999999999e-01   2.0893999999999999e+00  -2.8899999999999999e-02   2.2130000000000000e-01   1.4599999999999999e-01
   1.3230000000000000e-01   4.1770000000000002e-01   8.5800000000000001e-02  -2.0050000000000001e-01  -6.6600000000000006e-02  -3.9500000000000000e-02   7.7680000000000005e-01   4.0020000000000000e-01   3.9177000000000000e+00  -2.8899999999999999e-02   2.5979999999999998e-01   1.3710000000000000e-01
   2.2040000000000001e-01   2.8580000000000000e-01  -8.5800000000000001e-02  -2.4820000000000000e-01   0.0000000000000000e+00  -7.4499999999999997e-02   9.1000000000000003e-01   4.0020000000000000e-01   3.9177000000000000e+00   2.8899999999999999e-02   2.4060000000000001e-01   1.2830000000000000e-01
   2.4249999999999999e-01   2.4179999999999999e-01   9.4359999999999999e-01  -3.3420000000000000e-01  -8.5599999999999996e-02  -7.4499999999999997e-02   1.0875999999999999e+00   2.4460000000000001e-01   2.6989000000000001e+00  -9.5999999999999992e-03   1.8279999999999999e-01   1.4599999999999999e-01
   1.3230000000000000e-01   5.0560000000000005e-01  -6.8630000000000002e-01  -1.5279999999999999e-01  -5.7099999999999998e-02  -7.4499999999999997e-02   1.0209999999999999e+00  -2.2200000000000001e-02   3.1341999999999999e+00  -6.7400000000000002e-02   1.8279999999999999e-01   1.5920000000000001e-01
   1.9839999999999999e-01   1.7590000000000000e-01  -6.0050000000000003e-01  -1.2410000000000000e-01  -3.8100000000000002e-02  -6.1400000000000003e-02   9.5440000000000003e-01   2.0010000000000000e-01   3.7435999999999998e+00   7.7100000000000002e-02   2.4060000000000001e-01   1.6810000000000000e-01
   4.4080000000000003e-01   3.2979999999999998e-01  -2.5740000000000002e-01  -1.8140000000000001e-01  -1.1420000000000000e-01  -4.3900000000000002e-02   9.1000000000000003e-01   4.4469999999999998e-01   2.6118000000000001e+00   2.8899999999999999e-02   2.1170000000000000e-01   1.2390000000000000e-01
   3.0859999999999999e-01   3.0780000000000002e-01   3.4310000000000002e-01  -2.1959999999999999e-01   4.7600000000000003e-02  -7.8899999999999998e-02   8.8780000000000003e-01   2.8910000000000002e-01   2.0024000000000002e+00   9.5999999999999992e-03   2.7900000000000003e-01   1.3710000000000000e-01
   2.6450000000000001e-01   3.5170000000000001e-01  -8.5800000000000001e-02  -3.1509999999999999e-01  -1.5229999999999999e-01  -3.5099999999999999e-02   8.2120000000000004e-01   2.2239999999999999e-01   3.4824000000000002e+00   2.8899999999999999e-02   2.1170000000000000e-01   1.5040000000000001e-01
   2.6450000000000001e-01   1.7590000000000000e-01   2.5740000000000002e-01  -2.2910000000000000e-01  -5.7099999999999998e-02  -1.1840000000000001e-01   8.4340000000000004e-01   3.3350000000000002e-01   3.2212000000000001e+00   0.0000000000000000e+00   2.5019999999999998e-01   1.3270000000000001e-01
   1.9839999999999999e-01   4.1770000000000002e-01  -6.0050000000000003e-01  -2.4820000000000000e-01  -1.9000000000000000e-02  -3.9500000000000000e-02   1.1318999999999999e+00   2.6679999999999998e-01   3.0470999999999999e+00   1.0600000000000000e-01   2.5979999999999998e-01   1.5040000000000001e-01
   3.0859999999999999e-01   3.7369999999999998e-01  -6.0050000000000003e-01  -1.3370000000000001e-01  -4.7600000000000003e-02  -4.3900000000000002e-02   9.3220000000000003e-01   4.2249999999999999e-01   3.2212000000000001e+00   3.8500000000000000e-02   2.4060000000000001e-01   2.0790000000000000e-01
   3.0859999999999999e-01   5.2759999999999996e-01   2.5740000000000002e-01  -2.6729999999999998e-01  -4.7600000000000003e-02  -7.4499999999999997e-02   8.4340000000000004e-01   2.8910000000000002e-01   2.7858999999999998e+00   1.9300000000000001e-02   2.0210000000000000e-01   1.5040000000000001e-01
   3.3060000000000000e-01   2.1980000000000000e-01   4.2890000000000000e-01  -2.4820000000000000e-01  -1.2370000000000000e-01  -3.0700000000000002e-02   8.6560000000000004e-01   1.5559999999999999e-01   2.7858999999999998e+00   2.8899999999999999e-02   2.1170000000000000e-01   1.5920000000000001e-01
   1.7630000000000001e-01   4.6170000000000000e-01  -6.0050000000000003e-01  -2.4820000000000000e-01  -6.6600000000000006e-02  -8.3299999999999999e-02   1.0653999999999999e+00   2.4460000000000001e-01   3.5695000000000001e+00   1.4449999999999999e-01   1.2509999999999999e-01   1.4160000000000000e-01
   2.2040000000000001e-01   2.6379999999999998e-01   8.5800000000000001e-02  -1.4319999999999999e-01   0.0000000000000000e+00  -8.3299999999999999e-02   8.2120000000000004e-01   3.3350000000000002e-01   3.2212000000000001e+00  -5.7799999999999997e-02   2.5019999999999998e-01   1.5920000000000001e-01
   3.5270000000000001e-01   3.5170000000000001e-01  -2.5740000000000002e-01  -2.1959999999999999e-01   9.4999999999999998e-03  -8.7700000000000000e-02   8.2120000000000004e-01   2.6679999999999998e-01   3.0470999999999999e+00   3.8500000000000000e-02   2.6939999999999997e-01   1.3270000000000001e-01
   1.1020000000000001e-01   3.7369999999999998e-01   5.1470000000000005e-01  -2.6729999999999998e-01  -8.5599999999999996e-02  -3.9500000000000000e-02   1.1540999999999999e+00   2.2239999999999999e-01   2.6989000000000001e+00  -9.5999999999999992e-03   2.4060000000000001e-01   8.8499999999999995e-02
   3.0859999999999999e-01   4.1770000000000002e-01  -8.5780000000000001e-01  -2.5779999999999997e-01  -8.5599999999999996e-02  -8.8000000000000005e-03   8.8780000000000003e-01   4.2249999999999999e-01   3.0470999999999999e+00  -2.8899999999999999e-02   2.3089999999999999e-01   1.5920000000000001e-01
   2.6450000000000001e-01   6.8149999999999999e-01  -3.4310000000000002e-01  -1.7190000000000000e-01   1.1420000000000000e-01  -1.9289999999999999e-01   8.6560000000000004e-01   2.8910000000000002e-01   2.7858999999999998e+00   5.7799999999999997e-02   3.0790000000000001e-01   1.8579999999999999e-01
   8.8200000000000001e-02   2.1980000000000000e-01  -7.7210000000000001e-01  -3.3420000000000000e-01  -9.4999999999999998e-03  -7.4499999999999997e-02   9.9880000000000002e-01   2.6679999999999998e-01   2.9600000000000000e+00  -8.6699999999999999e-02   1.6360000000000000e-01   1.5479999999999999e-01
  -8.8200000000000001e-02   4.6170000000000000e-01   9.4359999999999999e-01  -2.0999999999999999e-01   0.0000000000000000e+00  -7.8899999999999998e-02   8.2120000000000004e-01   4.8920000000000002e-01   2.8730000000000002e+00  -9.5999999999999992e-03   3.6559999999999998e-01   1.8579999999999999e-01
   2.1999999999999999e-02   3.0780000000000002e-01  -3.4310000000000002e-01  -2.0050000000000001e-01   2.8500000000000001e-02  -4.8200000000000000e-02   1.1096999999999999e+00   2.2239999999999999e-01   2.5247000000000002e+00  -1.9300000000000001e-02   2.4060000000000001e-01   1.3270000000000001e-01
   9.2579999999999996e-01   5.0560000000000005e-01   2.5740000000000002e-01  -2.8639999999999999e-01  -9.5200000000000007e-02  -6.5799999999999997e-02   8.2120000000000004e-01   2.0010000000000000e-01   2.9600000000000000e+00   3.8500000000000000e-02   1.7319999999999999e-01   1.1500000000000000e-01
  -8.8200000000000001e-02   2.4179999999999999e-01  -1.7160000000000000e-01  -2.8639999999999999e-01  -2.8500000000000001e-02  -8.7700000000000000e-02   9.3220000000000003e-01   2.8910000000000002e-01   2.6989000000000001e+00   9.5999999999999992e-03   2.7900000000000003e-01   1.5479999999999999e-01
  -2.1999999999999999e-02   5.4959999999999998e-01   1.7160000000000000e-01  -2.0999999999999999e-01  -1.2370000000000000e-01  -2.6300000000000000e-02   7.7680000000000005e-01   2.6679999999999998e-01   2.8730000000000002e+00   3.8500000000000000e-02   2.1170000000000000e-01   1.4599999999999999e-01
   1.5429999999999999e-01   2.1980000000000000e-01  -2.5740000000000002e-01  -1.1459999999999999e-01  -4.7600000000000003e-02   1.7500000000000002e-02   1.0209999999999999e+00   4.8920000000000002e-01   4.0918000000000001e+00   1.9300000000000001e-02   3.4639999999999999e-01   1.5040000000000001e-01
   8.5960000000000003e-01   2.1980000000000000e-01  -2.5740000000000002e-01  -2.7689999999999998e-01  -1.9000000000000000e-02  -1.3589999999999999e-01   9.3220000000000003e-01   4.8920000000000002e-01   2.9600000000000000e+00   4.8200000000000000e-02   1.4430000000000001e-01   1.3710000000000000e-01
   3.9679999999999999e-01  -3.0780000000000002e-01  -4.2890000000000000e-01  -3.0549999999999999e-01  -1.2370000000000000e-01  -2.1899999999999999e-02   9.1000000000000003e-01   3.5580000000000001e-01   2.9600000000000000e+00   9.5999999999999992e-03   2.0210000000000000e-01   1.9020000000000001e-01
   1.7630000000000001e-01   1.0331999999999999e+00  -2.5740000000000002e-01  -2.2910000000000000e-01  -1.1420000000000000e-01   2.1899999999999999e-02   6.8799999999999994e-01   3.1130000000000002e-01   2.2635999999999998e+00   5.7799999999999997e-02   2.3089999999999999e-01   1.2830000000000000e-01
   1.7630000000000001e-01  -4.6170000000000000e-01  -1.7160000000000000e-01  -2.0050000000000001e-01  -1.0470000000000000e-01  -6.1400000000000003e-02   7.3240000000000005e-01   5.1139999999999997e-01   3.0470999999999999e+00   3.8500000000000000e-02   2.1170000000000000e-01   1.1500000000000000e-01
   6.6100000000000006e-02   7.4739999999999995e-01   5.1470000000000005e-01  -1.4319999999999999e-01  -8.5599999999999996e-02  -6.1400000000000003e-02   1.0653999999999999e+00   3.7800000000000000e-01   2.0893999999999999e+00   3.8500000000000000e-02   2.5979999999999998e-01   1.1500000000000000e-01
   3.3060000000000000e-01   2.1980000000000000e-01   3.4310000000000002e-01  -2.0999999999999999e-01  -6.6600000000000006e-02   4.4000000000000003e-03   9.5440000000000003e-01   1.7790000000000000e-01   2.7858999999999998e+00  -1.9300000000000001e-02   2.0210000000000000e-01   1.6370000000000001e-01
   6.6100000000000006e-02   4.3969999999999998e-01  -9.4359999999999999e-01  -3.0549999999999999e-01  -9.5200000000000007e-02  -6.5799999999999997e-02   8.8780000000000003e-01   2.8910000000000002e-01   3.2212000000000001e+00  -1.9300000000000001e-02   2.5019999999999998e-01   1.9460000000000000e-01
   2.4249999999999999e-01   5.0560000000000005e-01  -1.0294000000000001e+00  -2.0999999999999999e-01  -6.6600000000000006e-02  -2.1899999999999999e-02   1.0209999999999999e+00   3.5580000000000001e-01   2.3506000000000000e+00   2.8899999999999999e-02   1.8279999999999999e-01   1.2830000000000000e-01
   1.1020000000000001e-01   2.1980000000000000e-01  -8.5800000000000001e-02  -1.4319999999999999e-01  -7.6100000000000001e-02  -4.8200000000000000e-02   6.6579999999999995e-01   4.0020000000000000e-01   3.3953000000000002e+00   1.9300000000000001e-02   2.3089999999999999e-01   1.4599999999999999e-01
   2.8649999999999998e-01   3.9570000000000000e-01  -1.7160000000000000e-01  -2.4820000000000000e-01  -1.9000000000000000e-02  -1.3200000000000000e-02   7.1020000000000005e-01   2.6679999999999998e-01   2.8730000000000002e+00   2.8899999999999999e-02   2.3089999999999999e-01   1.0170000000000000e-01
   2.1999999999999999e-02   3.2979999999999998e-01   1.7160000000000000e-01  -1.5279999999999999e-01   0.0000000000000000e+00  -7.8899999999999998e-02   7.9900000000000004e-01   4.2249999999999999e-01   3.5695000000000001e+00  -4.8200000000000000e-02   2.4060000000000001e-01   1.4160000000000000e-01
   3.3060000000000000e-01   2.1980000000000000e-01  -6.0050000000000003e-01  -2.4820000000000000e-01  -1.1420000000000000e-01  -6.1400000000000003e-02   8.6560000000000004e-01   3.5580000000000001e-01   2.9600000000000000e+00   1.9300000000000001e-02   2.5979999999999998e-01   1.6370000000000001e-01
   1.7630000000000001e-01   2.4179999999999999e-01   5.1470000000000005e-01  -2.4820000000000000e-01  -6.6600000000000006e-02  -3.5099999999999999e-02   9.5440000000000003e-01   3.1130000000000002e-01   3.1341999999999999e+00   2.8899999999999999e-02   1.6360000000000000e-01   1.1940000000000001e-01
   3.5270000000000001e-01   3.7369999999999998e-01  -8.5800000000000001e-02  -2.4820000000000000e-01  -1.0470000000000000e-01  -7.4499999999999997e-02   8.8780000000000003e-01   1.5559999999999999e-01   3.1341999999999999e+00   9.5999999999999992e-03   1.8279999999999999e-01   1.6370000000000001e-01
   1.7630000000000001e-01   6.5949999999999998e-01  -2.5740000000000002e-01  -2.1959999999999999e-01  -8.5599999999999996e-02  -6.5799999999999997e-02   9.3220000000000003e-01   4.2249999999999999e-01   3.1341999999999999e+00  -5.7799999999999997e-02   2.3089999999999999e-01   1.4160000000000000e-01
   1.7630000000000001e-01   5.4959999999999998e-01  -1.0294000000000001e+00  -1.5279999999999999e-01  -6.6600000000000006e-02  -1.7500000000000002e-02   1.0431999999999999e+00   3.1130000000000002e-01   2.5247000000000002e+00   1.9300000000000001e-02   1.6360000000000000e-01   1.7690000000000000e-01
   1.7630000000000001e-01   4.6170000000000000e-01  -2.5740000000000002e-01  -2.1959999999999999e-01  -1.4269999999999999e-01  -5.2600000000000001e-02   9.3220000000000003e-01   2.4460000000000001e-01   3.2212000000000001e+00  -1.9300000000000001e-02   2.5019999999999998e-01   1.4599999999999999e-01
   2.2040000000000001e-01   5.2759999999999996e-01  -1.7160000000000000e-01  -2.4820000000000000e-01  -2.8500000000000001e-02  -1.7500000000000002e-02   7.9900000000000004e-01   1.5559999999999999e-01   2.4377000000000000e+00   1.9300000000000001e-02   1.9239999999999999e-01   1.4599999999999999e-01
   3.9679999999999999e-01   3.2979999999999998e-01  -3.4310000000000002e-01  -1.7190000000000000e-01  -8.5599999999999996e-02  -4.8200000000000000e-02   5.9930000000000005e-01   4.8920000000000002e-01   3.0470999999999999e+00  -3.8500000000000000e-02   1.8279999999999999e-01   1.9020000000000001e-01
   1.9839999999999999e-01   3.5170000000000001e-01  -3.4310000000000002e-01  -1.9089999999999999e-01  -5.7099999999999998e-02  -1.2280000000000001e-01   9.5440000000000003e-01   4.6689999999999998e-01   3.1341999999999999e+00   3.8500000000000000e-02   1.4430000000000001e-01   1.5920000000000001e-01
   1.3230000000000000e-01   6.8149999999999999e-01  -9.4359999999999999e-01  -1.5279999999999999e-01  -8.5599999999999996e-02   2.1899999999999999e-02   9.9880000000000002e-01   2.2239999999999999e-01   2.6989000000000001e+00   3.8500000000000000e-02   1.5400000000000000e-01   1.1060000000000000e-01
   3.5270000000000001e-01   4.8359999999999997e-01   4.2890000000000000e-01  -2.8639999999999999e-01  -1.3320000000000001e-01  -3.5099999999999999e-02   9.1000000000000003e-01   3.7800000000000000e-01   3.3083000000000000e+00   4.8200000000000000e-02   1.8279999999999999e-01   1.6370000000000001e-01
   3.5270000000000001e-01   4.1770000000000002e-01  -3.4310000000000002e-01  -1.7190000000000000e-01  -1.5229999999999999e-01  -7.8899999999999998e-02   9.9880000000000002e-01   3.7800000000000000e-01   2.9600000000000000e+00  -1.9300000000000001e-02   1.9239999999999999e-01   1.4160000000000000e-01
   1.7630000000000001e-01   3.2979999999999998e-01  -6.0050000000000003e-01  -2.3870000000000000e-01  -8.5599999999999996e-02  -3.5099999999999999e-02   8.6560000000000004e-01   1.5559999999999999e-01   3.3083000000000000e+00  -9.5999999999999992e-03   2.0210000000000000e-01   1.7690000000000000e-01
   5.0700000000000001e-01   4.6170000000000000e-01   2.5740000000000002e-01  -2.4820000000000000e-01  -3.8100000000000002e-02  -6.5799999999999997e-02   9.9880000000000002e-01   3.7800000000000000e-01   2.4377000000000000e+00  -1.9300000000000001e-02   2.5019999999999998e-01   1.9460000000000000e-01
   2.2040000000000001e-01   5.7160000000000000e-01  -8.5800000000000001e-02  -2.5779999999999997e-01  -5.7099999999999998e-02  -8.7700000000000000e-02   6.8799999999999994e-01   4.0020000000000000e-01   2.1764999999999999e+00   4.8200000000000000e-02   2.4060000000000001e-01   1.2390000000000000e-01
   1.7630000000000001e-01   4.3969999999999998e-01   3.4310000000000002e-01  -2.7689999999999998e-01  -1.4269999999999999e-01  -3.0700000000000002e-02   1.0209999999999999e+00   2.6679999999999998e-01   3.0470999999999999e+00   0.0000000000000000e+00   2.0210000000000000e-01   1.2830000000000000e-01
   1.5429999999999999e-01   3.2979999999999998e-01   3.4310000000000002e-01  -1.4319999999999999e-01  -4.7600000000000003e-02   0.0000000000000000e+00   9.5440000000000003e-01   4.2249999999999999e-01   2.8730000000000002e+00  -5.7799999999999997e-02   2.5019999999999998e-01   1.3710000000000000e-01
   3.5270000000000001e-01   3.9570000000000000e-01  -1.7160000000000000e-01  -2.4820000000000000e-01  -1.0470000000000000e-01  -8.7700000000000000e-02   8.2120000000000004e-01   2.2239999999999999e-01   2.4377000000000000e+00   0.0000000000000000e+00   2.0210000000000000e-01   1.2830000000000000e-01
   2.8649999999999998e-01   1.5390000000000001e-01  -1.7160000000000000e-01  -2.0999999999999999e-01  -3.8100000000000002e-02  -5.2600000000000001e-02   8.8780000000000003e-01   4.6689999999999998e-01   2.9600000000000000e+00  -8.6699999999999999e-02   2.5019999999999998e-01   1.3710000000000000e-01
   2.6450000000000001e-01   4.3969999999999998e-01   8.5800000000000001e-02  -2.0999999999999999e-01   8.5599999999999996e-02  -7.0199999999999999e-02   7.7680000000000005e-01   3.3350000000000002e-01   3.6564999999999999e+00   3.8500000000000000e-02   1.5400000000000000e-01   1.5479999999999999e-01
   2.6450000000000001e-01   4.1770000000000002e-01  -2.5740000000000002e-01  -2.1959999999999999e-01  -9.5200000000000007e-02  -2.1899999999999999e-02   9.3220000000000003e-01   3.1130000000000002e-01   2.9600000000000000e+00   5.7799999999999997e-02   2.0210000000000000e-01   1.4160000000000000e-01
   8.8200000000000001e-02   1.5390000000000001e-01  -1.7160000000000000e-01  -1.5279999999999999e-01  -6.6600000000000006e-02  -3.5099999999999999e-02   8.2120000000000004e-01   4.6689999999999998e-01   3.0470999999999999e+00  -4.8200000000000000e-02   2.4060000000000001e-01   1.3710000000000000e-01
   1.5429999999999999e-01   5.2759999999999996e-01  -1.7160000000000000e-01  -2.0050000000000001e-01  -1.2370000000000000e-01  -7.4499999999999997e-02   9.5440000000000003e-01   2.2239999999999999e-01   2.7858999999999998e+00  -1.0600000000000000e-01   2.4060000000000001e-01   1.5040000000000001e-01
   3.3060000000000000e-01   4.3969999999999998e-01  -2.5740000000000002e-01  -2.3870000000000000e-01   0.0000000000000000e+00  -4.3900000000000002e-02   8.4340000000000004e-01   3.3350000000000002e-01   2.1764999999999999e+00   1.9300000000000001e-02   1.5400000000000000e-01   1.5920000000000001e-01
   8.8200000000000001e-02   4.1770000000000002e-01  -5.1470000000000005e-01  -3.0549999999999999e-01  -3.8100000000000002e-02  -1.0090000000000000e-01   1.0653999999999999e+00   4.0020000000000000e-01   3.4824000000000002e+00   0.0000000000000000e+00   2.8870000000000001e-01   1.6810000000000000e-01
   3.0859999999999999e-01   3.9570000000000000e-01   8.5800000000000001e-02  -2.6729999999999998e-01  -9.4999999999999998e-03  -3.5099999999999999e-02   8.6560000000000004e-01   2.6679999999999998e-01   3.1341999999999999e+00  -3.8500000000000000e-02   1.9239999999999999e-01   1.5920000000000001e-01
   2.6450000000000001e-01   3.0780000000000002e-01   2.5740000000000002e-01  -2.7689999999999998e-01  -1.3320000000000001e-01  -3.5099999999999999e-02   9.5440000000000003e-01   4.6689999999999998e-01   3.3953000000000002e+00   2.8899999999999999e-02   1.9239999999999999e-01   1.3270000000000001e-01
   0.0000000000000000e+00   2.4179999999999999e-01  -8.5800000000000001e-02  -2.7689999999999998e-01   9.4999999999999998e-03  -3.5099999999999999e-02   7.7680000000000005e-01   4.0020000000000000e-01   3.8306000000000000e+00   0.0000000000000000e+00   2.2130000000000000e-01   1.6810000000000000e-01
   2.6450000000000001e-01   3.9570000000000000e-01  -1.2010000000000001e+00  -1.2410000000000000e-01  -7.6100000000000001e-02  -3.9500000000000000e-02   6.8799999999999994e-01   4.2249999999999999e-01   3.0470999999999999e+00   3.8500000000000000e-02   2.5979999999999998e-01   1.2390000000000000e-01
   2.4249999999999999e-01   2.4179999999999999e-01   2.5740000000000002e-01  -2.4820000000000000e-01   5.7099999999999998e-02  -5.7000000000000002e-02   8.4340000000000004e-01   4.0020000000000000e-01   3.0470999999999999e+00  -4.8200000000000000e-02   3.1750000000000000e-01   1.4599999999999999e-01
   3.0859999999999999e-01   2.1980000000000000e-01  -6.0050000000000003e-01  -2.4820000000000000e-01  -1.0470000000000000e-01   3.0700000000000002e-02   7.1020000000000005e-01   3.1130000000000002e-01   3.2212000000000001e+00  -8.6699999999999999e-02   2.4060000000000001e-01   1.3270000000000001e-01
   2.4249999999999999e-01   4.1770000000000002e-01   8.5800000000000001e-02  -1.4319999999999999e-01  -3.8100000000000002e-02  -7.4499999999999997e-02   7.1020000000000005e-01   4.6689999999999998e-01   3.1341999999999999e+00   4.8200000000000000e-02   1.9239999999999999e-01   2.1679999999999999e-01
   4.1880000000000001e-01   5.4959999999999998e-01   1.7160000000000000e-01  -1.7190000000000000e-01  -2.8500000000000001e-02  -6.5799999999999997e-02   1.0875999999999999e+00   2.4460000000000001e-01   2.9600000000000000e+00  -9.5999999999999992e-03   2.1170000000000000e-01   1.6810000000000000e-01
   1.9839999999999999e-01   3.5170000000000001e-01  -2.5740000000000002e-01  -2.0050000000000001e-01   1.9000000000000000e-02  -6.5799999999999997e-02   8.4340000000000004e-01   5.5589999999999995e-01   2.6118000000000001e+00  -9.6299999999999997e-02   2.3089999999999999e-01   1.4599999999999999e-01
   2.8649999999999998e-01   6.1550000000000005e-01   2.5740000000000002e-01  -1.5279999999999999e-01  -6.6600000000000006e-02  -8.3299999999999999e-02   1.0653999999999999e+00   3.1130000000000002e-01   2.3506000000000000e+00   3.8500000000000000e-02   2.2130000000000000e-01   1.5920000000000001e-01
   1.1020000000000001e-01   3.2979999999999998e-01  -8.5800000000000001e-02  -2.8639999999999999e-01  -7.6100000000000001e-02  -3.9500000000000000e-02   6.6579999999999995e-01   2.0010000000000000e-01   2.3506000000000000e+00  -9.5999999999999992e-03   1.3469999999999999e-01   1.5920000000000001e-01
   2.6450000000000001e-01   5.7160000000000000e-01  -4.2890000000000000e-01  -2.0050000000000001e-01  -7.6100000000000001e-02  -1.7500000000000002e-02   8.2120000000000004e-01   3.7800000000000000e-01   2.9600000000000000e+00   4.8200000000000000e-02   2.4060000000000001e-01   1.5040000000000001e-01
   3.3060000000000000e-01   2.1980000000000000e-01  -7.7210000000000001e-01  -2.3870000000000000e-01  -2.8500000000000001e-02  -7.0199999999999999e-02   9.5440000000000003e-01   1.3339999999999999e-01   2.2635999999999998e+00  -3.8500000000000000e-02   1.6360000000000000e-01   1.4160000000000000e-01
  -6.6100000000000006e-02   5.9360000000000002e-01   8.5800000000000001e-02  -1.9089999999999999e-01  -1.3320000000000001e-01  -3.5099999999999999e-02   8.6560000000000004e-01   2.2239999999999999e-01   3.4824000000000002e+00  -9.5999999999999992e-03   2.5019999999999998e-01   1.6370000000000001e-01
   3.3060000000000000e-01   3.5170000000000001e-01   0.0000000000000000e+00  -1.4319999999999999e-01  -1.2370000000000000e-01  -4.8200000000000000e-02   8.2120000000000004e-01   2.8910000000000002e-01   3.5695000000000001e+00  -6.7400000000000002e-02   1.7319999999999999e-01   1.3270000000000001e-01
  -1.5429999999999999e-01   3.7369999999999998e-01  -3.4310000000000002e-01  -2.7689999999999998e-01  -1.9000000000000000e-02  -3.5099999999999999e-02   9.3220000000000003e-01   4.4469999999999998e-01   2.7858999999999998e+00   2.8899999999999999e-02   1.4430000000000001e-01   1.3270000000000001e-01
   1.5429999999999999e-01   3.5170000000000001e-01  -2.5740000000000002e-01  -1.8140000000000001e-01  -1.0470000000000000e-01  -7.4499999999999997e-02   7.3240000000000005e-01   4.8920000000000002e-01   3.6564999999999999e+00   9.5999999999999992e-03   2.1170000000000000e-01   1.5920000000000001e-01
   1.7630000000000001e-01   1.7590000000000000e-01  -4.2890000000000000e-01  -2.0999999999999999e-01  -6.6600000000000006e-02  -3.0700000000000002e-02   7.9900000000000004e-01   1.5559999999999999e-01   3.0470999999999999e+00  -1.9300000000000001e-02   1.3469999999999999e-01   1.5040000000000001e-01
   3.7469999999999998e-01   5.0560000000000005e-01   5.1470000000000005e-01  -2.0050000000000001e-01  -1.1420000000000000e-01  -3.9500000000000000e-02   8.6560000000000004e-01   3.7800000000000000e-01   2.9600000000000000e+00   3.8500000000000000e-02   1.9239999999999999e-01   1.3710000000000000e-01
   1.1020000000000001e-01   5.4959999999999998e-01  -3.4310000000000002e-01  -1.1459999999999999e-01  -5.7099999999999998e-02  -6.1400000000000003e-02   9.3220000000000003e-01   4.2249999999999999e-01   2.7858999999999998e+00  -6.7400000000000002e-02   2.5019999999999998e-01   1.2390000000000000e-01
   2.6450000000000001e-01   2.6379999999999998e-01   8.5800000000000001e-02  -2.9599999999999999e-01  -7.6100000000000001e-02  -6.5799999999999997e-02   6.6579999999999995e-01   1.1119999999999999e-01   3.1341999999999999e+00   8.6699999999999999e-02   2.5019999999999998e-01   1.5920000000000001e-01
   4.1880000000000001e-01   5.2759999999999996e-01  -6.8630000000000002e-01  -2.1959999999999999e-01  -5.7099999999999998e-02  -8.8000000000000005e-03   9.1000000000000003e-01  -1.3339999999999999e-01   2.0893999999999999e+00   3.8500000000000000e-02   1.6360000000000000e-01   1.8140000000000001e-01
   2.8649999999999998e-01   2.8580000000000000e-01  -6.0050000000000003e-01  -2.3870000000000000e-01  -1.7130000000000001e-01  -4.8200000000000000e-02   6.8799999999999994e-01   1.0450999999999999e+00   3.9177000000000000e+00   6.7400000000000002e-02   2.2130000000000000e-01   1.8140000000000001e-01
   3.0859999999999999e-01   5.7160000000000000e-01  -5.1470000000000005e-01  -1.1459999999999999e-01  -9.5200000000000007e-02  -4.8200000000000000e-02   7.9900000000000004e-01   3.7800000000000000e-01   2.6989000000000001e+00   0.0000000000000000e+00   2.2130000000000000e-01   1.0620000000000000e-01
   2.8649999999999998e-01   3.2979999999999998e-01  -1.7160000000000000e-01  -8.5900000000000004e-02  -8.5599999999999996e-02  -2.6300000000000000e-02   9.3220000000000003e-01  -8.8900000000000007e-02   3.1341999999999999e+00  -9.5999999999999992e-03   1.5400000000000000e-01   1.2830000000000000e-01
   1.9839999999999999e-01   2.6379999999999998e-01   0.0000000000000000e+00  -2.5779999999999997e-01  -1.0470000000000000e-01   4.4000000000000003e-03   8.6560000000000004e-01   3.1130000000000002e-01   2.6989000000000001e+00   5.7799999999999997e-02   1.2509999999999999e-01   1.6810000000000000e-01
   6.6100000000000006e-02   4.3969999999999998e-01  -9.4359999999999999e-01  -3.4370000000000001e-01  -7.6100000000000001e-02  -6.1400000000000003e-02   7.3240000000000005e-01   5.7809999999999995e-01   1.8283000000000000e+00  -1.1559999999999999e-01   1.8279999999999999e-01   1.0620000000000000e-01
   1.3230000000000000e-01   3.9570000000000000e-01   6.8630000000000002e-01  -2.8639999999999999e-01  -3.8100000000000002e-02  -6.1400000000000003e-02   8.2120000000000004e-01   6.2260000000000004e-01   2.5247000000000002e+00   9.5999999999999992e-03   2.2130000000000000e-01   1.7249999999999999e-01
   4.4100000000000000e-02   2.4179999999999999e-01   3.4310000000000002e-01  -1.2410000000000000e-01  -8.5599999999999996e-02  -2.6300000000000000e-02   8.2120000000000004e-01   8.8900000000000007e-02   2.7858999999999998e+00   9.5999999999999992e-03   3.0790000000000001e-01   1.1500000000000000e-01
   1.9839999999999999e-01   4.1770000000000002e-01  -1.7160000000000000e-01  -2.1959999999999999e-01   2.8500000000000001e-02  -3.5099999999999999e-02   1.0653999999999999e+00  -2.2200000000000001e-02   3.5695000000000001e+00  -2.8899999999999999e-02   1.7319999999999999e-01   1.5920000000000001e-01
   3.5270000000000001e-01   3.2979999999999998e-01  -1.7160000000000000e-01  -2.3870000000000000e-01  -8.5599999999999996e-02  -4.8200000000000000e-02   6.8799999999999994e-01   3.7800000000000000e-01   3.9177000000000000e+00   1.0600000000000000e-01   2.0210000000000000e-01   1.6370000000000001e-01
   2.4249999999999999e-01   3.5170000000000001e-01   4.2890000000000000e-01  -2.1959999999999999e-01  -6.6600000000000006e-02  -4.8200000000000000e-02   6.6579999999999995e-01   5.7809999999999995e-01   3.1341999999999999e+00  -2.8899999999999999e-02   1.7319999999999999e-01   1.5479999999999999e-01
   1.7630000000000001e-01   3.2979999999999998e-01   3.4310000000000002e-01  -2.0050000000000001e-01   1.9000000000000000e-02  -3.5099999999999999e-02   8.6560000000000004e-01   3.7800000000000000e-01   2.9600000000000000e+00  -8.6699999999999999e-02   1.8279999999999999e-01   1.3710000000000000e-01
   2.8649999999999998e-01   3.5170000000000001e-01   0.0000000000000000e+00  -2.1959999999999999e-01  -3.8100000000000002e-02  -8.7700000000000000e-02   8.4340000000000004e-01   2.8910000000000002e-01   3.1341999999999999e+00   1.9300000000000001e-02   2.5979999999999998e-01   1.6810000000000000e-01
   6.6100000000000006e-02   1.7590000000000000e-01   0.0000000000000000e+00  -2.0999999999999999e-01  -9.5200000000000007e-02  -1.4470000000000000e-01   8.4340000000000004e-01   1.3339999999999999e-01   2.7858999999999998e+00   1.9300000000000001e-02   1.6360000000000000e-01   1.5479999999999999e-01
   2.2040000000000001e-01   2.6379999999999998e-01  -6.8630000000000002e-01  -2.2910000000000000e-01  -1.4269999999999999e-01  -1.7500000000000002e-02   8.4340000000000004e-01   3.7800000000000000e-01   3.3083000000000000e+00  -2.8899999999999999e-02   2.2130000000000000e-01   1.6370000000000001e-01
   2.6450000000000001e-01   3.2979999999999998e-01  -1.7160000000000000e-01  -2.3870000000000000e-01   0.0000000000000000e+00  -5.7000000000000002e-02   6.4370000000000005e-01   3.5580000000000001e-01   2.7858999999999998e+00  -5.7799999999999997e-02   2.3089999999999999e-01   1.6370000000000001e-01
   3.5270000000000001e-01   3.5170000000000001e-01  -8.5800000000000001e-02  -1.5279999999999999e-01  -1.1420000000000000e-01  -5.2600000000000001e-02   6.6579999999999995e-01   1.7790000000000000e-01   2.9600000000000000e+00  -5.7799999999999997e-02   1.9239999999999999e-01   1.4599999999999999e-01
   3.3060000000000000e-01   5.9360000000000002e-01   0.0000000000000000e+00  -3.3420000000000000e-01  -1.5229999999999999e-01  -5.7000000000000002e-02   8.6560000000000004e-01   2.6679999999999998e-01   3.3083000000000000e+00   4.8200000000000000e-02   1.9239999999999999e-01   1.5920000000000001e-01
   1.7630000000000001e-01   3.0780000000000002e-01   6.8630000000000002e-01  -2.2910000000000000e-01  -2.8500000000000001e-02  -9.6500000000000002e-02   9.1000000000000003e-01   2.6679999999999998e-01   2.8730000000000002e+00   9.5999999999999992e-03   2.5979999999999998e-01   1.6370000000000001e-01
   2.4249999999999999e-01   4.6170000000000000e-01   0.0000000000000000e+00  -2.9599999999999999e-01  -8.5599999999999996e-02  -7.4499999999999997e-02   7.1020000000000005e-01   4.8920000000000002e-01   3.4824000000000002e+00   9.5999999999999992e-03   2.5979999999999998e-01   1.3710000000000000e-01
   1.1020000000000001e-01   4.6170000000000000e-01   7.7210000000000001e-01  -2.4820000000000000e-01  -5.7099999999999998e-02  -1.7500000000000002e-02   8.2120000000000004e-01   2.6679999999999998e-01   3.2212000000000001e+00   1.9300000000000001e-02   2.2130000000000000e-01   1.1500000000000000e-01
   2.1999999999999999e-02   3.5170000000000001e-01   5.1470000000000005e-01  -2.1959999999999999e-01  -1.9000000000000000e-02  -2.6300000000000000e-02   9.1000000000000003e-01   5.5589999999999995e-01   3.2212000000000001e+00   1.9300000000000001e-02   2.5019999999999998e-01   1.2830000000000000e-01
   6.6100000000000006e-02   1.9789999999999999e-01  -4.2890000000000000e-01  -2.1959999999999999e-01  -7.6100000000000001e-02  -4.8200000000000000e-02   7.7680000000000005e-01   4.4469999999999998e-01   2.4377000000000000e+00   4.8200000000000000e-02   2.8870000000000001e-01   1.8140000000000001e-01
   1.9839999999999999e-01   2.4179999999999999e-01   0.0000000000000000e+00  -2.2910000000000000e-01  -5.7099999999999998e-02  -2.6300000000000000e-02   8.8780000000000003e-01   3.1130000000000002e-01   3.0470999999999999e+00  -4.8200000000000000e-02   2.1170000000000000e-01   1.5920000000000001e-01
   8.8200000000000001e-02   2.6379999999999998e-01   3.4310000000000002e-01  -3.2460000000000000e-01  -1.6180000000000000e-01  -1.7500000000000002e-02   6.6579999999999995e-01   2.6679999999999998e-01   2.6989000000000001e+00   1.9300000000000001e-02   2.2130000000000000e-01   1.5920000000000001e-01
   2.4249999999999999e-01   3.5170000000000001e-01  -3.4310000000000002e-01  -1.2410000000000000e-01  -9.5200000000000007e-02  -5.7000000000000002e-02   7.3240000000000005e-01   2.8910000000000002e-01   2.6989000000000001e+00   9.5999999999999992e-03   2.7900000000000003e-01   1.3270000000000001e-01
   3.5270000000000001e-01   3.7369999999999998e-01   6.8630000000000002e-01  -1.3370000000000001e-01  -8.5599999999999996e-02  -3.0700000000000002e-02   6.2150000000000005e-01   2.0010000000000000e-01   3.1341999999999999e+00   4.8200000000000000e-02   2.0210000000000000e-01   1.7690000000000000e-01
   1.9839999999999999e-01   4.3969999999999998e-01  -3.4310000000000002e-01  -1.8140000000000001e-01  -6.6600000000000006e-02  -5.2600000000000001e-02   8.4340000000000004e-01   3.5580000000000001e-01   3.3953000000000002e+00   4.8200000000000000e-02   3.0790000000000001e-01   1.3710000000000000e-01
   1.9839999999999999e-01   3.2979999999999998e-01  -1.2867999999999999e+00  -2.0050000000000001e-01  -2.8500000000000001e-02  -8.3299999999999999e-02   8.6560000000000004e-01   1.7790000000000000e-01   3.2212000000000001e+00  -1.9300000000000001e-02   2.5019999999999998e-01   1.6370000000000001e-01
   3.5270000000000001e-01   3.7369999999999998e-01  -6.8630000000000002e-01  -1.4319999999999999e-01  -1.8079999999999999e-01  -1.3200000000000000e-02   7.9900000000000004e-01   4.4469999999999998e-01   2.7858999999999998e+00   6.7400000000000002e-02   1.8279999999999999e-01   1.6810000000000000e-01
   1.1020000000000001e-01   3.9570000000000000e-01   2.5740000000000002e-01  -2.0050000000000001e-01  -7.6100000000000001e-02  -4.8200000000000000e-02   7.9900000000000004e-01   5.5589999999999995e-01   2.6989000000000001e+00  -9.5999999999999992e-03   1.8279999999999999e-01   1.8140000000000001e-01
   1.5429999999999999e-01   3.9570000000000000e-01  -3.4310000000000002e-01  -3.1509999999999999e-01  -9.4999999999999998e-03  -1.7500000000000002e-02   8.4340000000000004e-01   2.4460000000000001e-01   3.0470999999999999e+00  -9.5999999999999992e-03   2.3089999999999999e-01   1.2390000000000000e-01
   2.4249999999999999e-01   4.8359999999999997e-01  -4.2890000000000000e-01  -1.0500000000000000e-01  -8.5599999999999996e-02  -3.0700000000000002e-02   8.6560000000000004e-01   5.3369999999999995e-01   2.6989000000000001e+00   9.5999999999999992e-03   2.3089999999999999e-01   2.0349999999999999e-01
   3.5270000000000001e-01   2.8580000000000000e-01  -8.5800000000000001e-02  -1.9089999999999999e-01  -5.7099999999999998e-02  -5.2600000000000001e-02   6.2150000000000005e-01   6.2260000000000004e-01   2.7858999999999998e+00   9.5999999999999992e-03   2.5019999999999998e-01   1.2390000000000000e-01
   1.3230000000000000e-01   3.7369999999999998e-01  -2.5740000000000002e-01  -1.4319999999999999e-01  -1.3320000000000001e-01  -1.7500000000000002e-02   6.4370000000000005e-01   5.7809999999999995e-01   3.0470999999999999e+00  -9.5999999999999992e-03   2.1170000000000000e-01   1.4160000000000000e-01
   2.2040000000000001e-01   4.8359999999999997e-01   1.7160000000000000e-01  -1.6230000000000000e-01  -8.5599999999999996e-02  -4.3900000000000002e-02   7.7680000000000005e-01   2.6679999999999998e-01   3.2212000000000001e+00   3.8500000000000000e-02   2.1170000000000000e-01   1.1940000000000001e-01
   3.5270000000000001e-01   5.2759999999999996e-01   3.4310000000000002e-01  -2.7689999999999998e-01   0.0000000000000000e+00  -1.0090000000000000e-01   8.8780000000000003e-01   2.8910000000000002e-01   2.9600000000000000e+00  -2.8899999999999999e-02   2.2130000000000000e-01   1.8140000000000001e-01
   3.9679999999999999e-01   1.3189999999999999e-01  -2.5740000000000002e-01  -1.9089999999999999e-01  -3.8100000000000002e-02  -5.2600000000000001e-02   7.3240000000000005e-01   5.3369999999999995e-01   3.0470999999999999e+00   4.8200000000000000e-02   1.9239999999999999e-01   1.4160000000000000e-01
   3.5270000000000001e-01   4.8359999999999997e-01  -5.1470000000000005e-01  -2.2910000000000000e-01  -9.4999999999999998e-03  -1.7500000000000002e-02   9.3220000000000003e-01   3.5580000000000001e-01   2.7858999999999998e+00  -9.5999999999999992e-03   3.0790000000000001e-01   1.4599999999999999e-01
   1.9839999999999999e-01   5.4959999999999998e-01   1.7160000000000000e-01  -1.3370000000000001e-01  -1.9000000000000000e-02  -1.7500000000000002e-02   8.4340000000000004e-01   3.1130000000000002e-01   3.3953000000000002e+00  -9.5999999999999992e-03   2.4060000000000001e-01   1.4160000000000000e-01
   1.9839999999999999e-01   4.1770000000000002e-01  -5.1470000000000005e-01  -3.1509999999999999e-01  -5.7099999999999998e-02  -8.8000000000000005e-03   8.6560000000000004e-01   2.6679999999999998e-01   3.2212000000000001e+00   1.3489999999999999e-01   2.0210000000000000e-01   1.8140000000000001e-01
   4.4080000000000003e-01   3.7369999999999998e-01   8.5800000000000001e-02  -1.6230000000000000e-01  -1.4269999999999999e-01  -8.8000000000000005e-03   9.3220000000000003e-01   2.8910000000000002e-01   1.7412000000000001e+00  -1.9300000000000001e-02   3.0790000000000001e-01   1.7249999999999999e-01
   2.6450000000000001e-01   3.2979999999999998e-01  -8.5800000000000001e-02  -1.5279999999999999e-01   0.0000000000000000e+00  -6.1400000000000003e-02   8.8780000000000003e-01   2.4460000000000001e-01   3.0470999999999999e+00  -1.9300000000000001e-02   2.0210000000000000e-01   1.8140000000000001e-01
   6.6100000000000006e-02   6.8149999999999999e-01  -6.0050000000000003e-01  -3.2460000000000000e-01   0.0000000000000000e+00  -5.2600000000000001e-02   9.3220000000000003e-01   3.3350000000000002e-01   3.0470999999999999e+00  -9.5999999999999992e-03   2.7900000000000003e-01   1.8579999999999999e-01
   1.5429999999999999e-01   5.0560000000000005e-01  -5.1470000000000005e-01  -2.5779999999999997e-01  -1.1420000000000000e-01  -3.5099999999999999e-02   9.5440000000000003e-01   5.3369999999999995e-01   3.2212000000000001e+00   2.8899999999999999e-02   1.9239999999999999e-01   1.9020000000000001e-01
   3.5270000000000001e-01   1.3189999999999999e-01  -2.5740000000000002e-01  -1.9089999999999999e-01  -1.2370000000000000e-01  -4.3900000000000002e-02   8.4340000000000004e-01   2.6679999999999998e-01   2.7858999999999998e+00   3.8500000000000000e-02   2.5979999999999998e-01   1.4160000000000000e-01
   1.7630000000000001e-01   4.6170000000000000e-01   0.0000000000000000e+00  -2.4820000000000000e-01  -9.5200000000000007e-02  -3.9500000000000000e-02   7.1020000000000005e-01   3.3350000000000002e-01   2.6989000000000001e+00  -3.8500000000000000e-02   2.2130000000000000e-01   1.4599999999999999e-01
   3.9679999999999999e-01   5.2759999999999996e-01  -4.2890000000000000e-01  -1.5279999999999999e-01  -4.7600000000000003e-02  -7.0199999999999999e-02   9.1000000000000003e-01   2.6679999999999998e-01   3.1341999999999999e+00  -5.7799999999999997e-02   3.0790000000000001e-01   1.5479999999999999e-01
   3.3060000000000000e-01   6.1550000000000005e-01  -5.1470000000000005e-01  -1.4319999999999999e-01  -7.6100000000000001e-02  -1.3200000000000000e-02   9.1000000000000003e-01   4.0020000000000000e-01   2.6989000000000001e+00  -3.8500000000000000e-02   3.2710000000000000e-01   1.5920000000000001e-01
   1.9839999999999999e-01   3.7369999999999998e-01  -8.5800000000000001e-02  -1.9089999999999999e-01  -1.5229999999999999e-01  -4.8200000000000000e-02   6.4370000000000005e-01   2.4460000000000001e-01   3.2212000000000001e+00   0.0000000000000000e+00   1.1550000000000001e-01   1.6810000000000000e-01
   2.6450000000000001e-01   4.6170000000000000e-01  -4.2890000000000000e-01  -2.0050000000000001e-01  -1.0470000000000000e-01  -6.1400000000000003e-02   9.5440000000000003e-01   4.6689999999999998e-01   3.0470999999999999e+00   9.5999999999999992e-03   1.8279999999999999e-01   1.5920000000000001e-01
   2.2040000000000001e-01   3.7369999999999998e-01  -1.0294000000000001e+00  -1.8140000000000001e-01  -8.5599999999999996e-02  -4.3900000000000002e-02   8.6560000000000004e-01   2.6679999999999998e-01   3.4824000000000002e+00  -1.9300000000000001e-02   1.9239999999999999e-01   1.9020000000000001e-01
   7.9349999999999998e-01   4.3969999999999998e-01  -9.4359999999999999e-01  -1.4319999999999999e-01  -4.7600000000000003e-02  -9.6500000000000002e-02   8.8780000000000003e-01   3.1130000000000002e-01   2.5247000000000002e+00   8.6699999999999999e-02   3.5599999999999998e-01   1.2390000000000000e-01
   2.6450000000000001e-01   3.7369999999999998e-01  -1.7160000000000000e-01  -1.7190000000000000e-01  -8.5599999999999996e-02  -5.2600000000000001e-02   7.5460000000000005e-01   2.8910000000000002e-01   2.0893999999999999e+00   4.8200000000000000e-02   2.4060000000000001e-01   1.2830000000000000e-01
  -2.1999999999999999e-02   2.6379999999999998e-01   3.4310000000000002e-01  -2.0999999999999999e-01  -1.5229999999999999e-01  -5.7000000000000002e-02   7.5460000000000005e-01   2.4460000000000001e-01   2.7858999999999998e+00  -1.9300000000000001e-02   2.1170000000000000e-01   1.3710000000000000e-01
  -2.2040000000000001e-01   3.7369999999999998e-01   2.5740000000000002e-01  -2.4820000000000000e-01  -3.8100000000000002e-02  -6.5799999999999997e-02   8.8780000000000003e-01   2.0010000000000000e-01   2.7858999999999998e+00  -1.9300000000000001e-02   1.1550000000000001e-01   1.5479999999999999e-01
   1.7630000000000001e-01   1.3189999999999999e-01  -1.7160000000000000e-01  -2.0999999999999999e-01  -7.6100000000000001e-02  -2.6300000000000000e-02   6.8799999999999994e-01   1.3339999999999999e-01   3.3953000000000002e+00   0.0000000000000000e+00   1.5400000000000000e-01   1.5479999999999999e-01
   4.6289999999999998e-01   3.2979999999999998e-01   1.7160000000000000e-01  -2.2910000000000000e-01  -4.7600000000000003e-02  -5.7000000000000002e-02   9.1000000000000003e-01   4.0020000000000000e-01   2.8730000000000002e+00   5.7799999999999997e-02   1.7319999999999999e-01   1.2830000000000000e-01
   4.1880000000000001e-01   1.9789999999999999e-01  -3.4310000000000002e-01  -2.3870000000000000e-01  -9.5200000000000007e-02   8.8000000000000005e-03   7.7680000000000005e-01   4.0020000000000000e-01   2.9600000000000000e+00   1.2520000000000001e-01   8.6599999999999996e-02   1.9460000000000000e-01
   1.9839999999999999e-01   5.4959999999999998e-01  -2.5740000000000002e-01  -3.0549999999999999e-01  -7.6100000000000001e-02  -1.3200000000000000e-02   7.9900000000000004e-01   2.0010000000000000e-01   3.1341999999999999e+00  -6.7400000000000002e-02   1.3469999999999999e-01   9.2899999999999996e-02
   2.6450000000000001e-01   2.8580000000000000e-01  -7.7210000000000001e-01  -9.5500000000000002e-02  -5.7099999999999998e-02  -5.2600000000000001e-02   7.7680000000000005e-01   6.4480000000000004e-01   2.6118000000000001e+00   2.8899999999999999e-02   9.6199999999999994e-02   1.1500000000000000e-01
   1.9839999999999999e-01   4.3969999999999998e-01  -9.4359999999999999e-01  -2.2910000000000000e-01  -1.3320000000000001e-01  -1.0090000000000000e-01   8.8780000000000003e-01   4.0020000000000000e-01   2.2635999999999998e+00   9.5999999999999992e-03   2.6939999999999997e-01   1.6370000000000001e-01
  -4.4100000000000000e-02   4.6170000000000000e-01   3.4310000000000002e-01  -1.5279999999999999e-01  -4.7600000000000003e-02  -1.3200000000000000e-02   8.4340000000000004e-01   2.0010000000000000e-01   2.9600000000000000e+00   7.7100000000000002e-02   2.5979999999999998e-01   1.3710000000000000e-01
   2.4249999999999999e-01   1.7590000000000000e-01  -1.7160000000000000e-01  -2.0999999999999999e-01  -1.0470000000000000e-01  -4.8200000000000000e-02   7.9900000000000004e-01   3.7800000000000000e-01   3.5695000000000001e+00   2.8899999999999999e-02   2.9830000000000001e-01   1.1500000000000000e-01
   1.1020000000000001e-01   2.6379999999999998e-01  -1.1152000000000000e+00  -2.6729999999999998e-01  -1.1420000000000000e-01  -2.6300000000000000e-02   6.4370000000000005e-01   4.4469999999999998e-01   2.6989000000000001e+00   8.6699999999999999e-02   1.7319999999999999e-01   1.9020000000000001e-01
   4.6289999999999998e-01   2.4179999999999999e-01   0.0000000000000000e+00  -1.7190000000000000e-01  -7.6100000000000001e-02  -1.7500000000000002e-02   7.9900000000000004e-01   3.1130000000000002e-01   3.1341999999999999e+00   3.8500000000000000e-02   2.3089999999999999e-01   1.5479999999999999e-01
  -2.1999999999999999e-02   2.8580000000000000e-01   1.7160000000000000e-01  -2.0050000000000001e-01  -1.3320000000000001e-01  -2.1899999999999999e-02   9.3220000000000003e-01   2.4460000000000001e-01   2.7858999999999998e+00   6.7400000000000002e-02   2.3089999999999999e-01   1.5479999999999999e-01
   2.2040000000000001e-01   2.1980000000000000e-01   0.0000000000000000e+00  -1.1459999999999999e-01  -1.1420000000000000e-01  -4.8200000000000000e-02   8.2120000000000004e-01   1.7790000000000000e-01   2.6118000000000001e+00   9.5999999999999992e-03   2.6939999999999997e-01   1.1940000000000001e-01
   1.7630000000000001e-01   3.2979999999999998e-01  -4.2890000000000000e-01  -2.5779999999999997e-01  -7.6100000000000001e-02  -3.9500000000000000e-02   9.9880000000000002e-01   4.6689999999999998e-01   2.6118000000000001e+00   1.9300000000000001e-02   2.5019999999999998e-01   1.1940000000000001e-01
   3.9679999999999999e-01   5.2759999999999996e-01   1.7160000000000000e-01  -2.4820000000000000e-01  -4.7600000000000003e-02   4.4000000000000003e-03   8.8780000000000003e-01   5.5589999999999995e-01   2.7858999999999998e+00  -9.5999999999999992e-03   1.5400000000000000e-01   1.1500000000000000e-01
   1.5429999999999999e-01   5.7160000000000000e-01   2.5740000000000002e-01  -1.4319999999999999e-01  -5.7099999999999998e-02  -5.2600000000000001e-02   7.9900000000000004e-01   4.8920000000000002e-01   3.0470999999999999e+00   3.8500000000000000e-02   1.7319999999999999e-01   1.4599999999999999e-01
   2.4249999999999999e-01   2.4179999999999999e-01   5.1470000000000005e-01  -1.9089999999999999e-01  -1.9980000000000001e-01  -7.0199999999999999e-02   8.8780000000000003e-01   1.3339999999999999e-01   3.2212000000000001e+00  -2.8899999999999999e-02   1.5400000000000000e-01   1.5479999999999999e-01
   3.3060000000000000e-01   3.9570000000000000e-01   2.5740000000000002e-01  -1.0500000000000000e-01  -2.8500000000000001e-02  -7.8899999999999998e-02   8.4340000000000004e-01   5.1139999999999997e-01   3.3953000000000002e+00  -1.9300000000000001e-02   1.8279999999999999e-01   1.5479999999999999e-01
   3.7469999999999998e-01   2.8580000000000000e-01  -8.5800000000000001e-02  -1.7190000000000000e-01  -3.8100000000000002e-02  -3.0700000000000002e-02   7.9900000000000004e-01   2.6679999999999998e-01   2.3506000000000000e+00  -1.2520000000000001e-01   2.6939999999999997e-01   1.6370000000000001e-01
   1.5429999999999999e-01   5.2759999999999996e-01  -5.1470000000000005e-01  -2.1959999999999999e-01  -1.3320000000000001e-01  -4.3900000000000002e-02   7.5460000000000005e-01   2.2239999999999999e-01   2.6989000000000001e+00   9.5999999999999992e-03   1.8279999999999999e-01   1.7690000000000000e-01
   5.0700000000000001e-01   2.6379999999999998e-01  -8.5800000000000001e-02  -1.7190000000000000e-01  -1.8079999999999999e-01  -2.6300000000000000e-02   7.5460000000000005e-01   2.4460000000000001e-01   2.9600000000000000e+00   9.5999999999999992e-03   2.3089999999999999e-01   1.1060000000000000e-01
   1.3230000000000000e-01   1.9789999999999999e-01  -1.7160000000000000e-01  -2.8639999999999999e-01  -1.1420000000000000e-01  -8.3299999999999999e-02   7.7680000000000005e-01   2.0010000000000000e-01   2.9600000000000000e+00   0.0000000000000000e+00   1.6360000000000000e-01   1.4160000000000000e-01
   2.6450000000000001e-01   6.5949999999999998e-01  -3.4310000000000002e-01  -1.8140000000000001e-01  -5.7099999999999998e-02  -4.3900000000000002e-02   7.3240000000000005e-01   2.8910000000000002e-01   2.8730000000000002e+00  -9.5999999999999992e-03   3.1750000000000000e-01   1.2830000000000000e-01
   2.4249999999999999e-01   3.7369999999999998e-01  -6.0050000000000003e-01  -1.9089999999999999e-01  -2.8500000000000001e-02  -6.1400000000000003e-02   7.1020000000000005e-01   2.4460000000000001e-01   3.3953000000000002e+00   5.7799999999999997e-02   2.4060000000000001e-01   8.4000000000000005e-02
   4.6289999999999998e-01   1.9789999999999999e-01  -8.5800000000000001e-02  -2.6729999999999998e-01  -7.6100000000000001e-02  -6.5799999999999997e-02   8.8780000000000003e-01   3.3350000000000002e-01   2.7858999999999998e+00  -9.6299999999999997e-02   2.0210000000000000e-01   2.0349999999999999e-01
   2.2040000000000001e-01   2.4179999999999999e-01  -5.1470000000000005e-01  -1.0500000000000000e-01  -1.9000000000000000e-02  -1.7500000000000002e-02   7.9900000000000004e-01   4.6689999999999998e-01   2.9600000000000000e+00  -4.8200000000000000e-02   2.5019999999999998e-01   1.5479999999999999e-01
   2.2040000000000001e-01   5.0560000000000005e-01  -3.4310000000000002e-01  -2.6729999999999998e-01  -7.6100000000000001e-02  -5.2600000000000001e-02   7.9900000000000004e-01   2.6679999999999998e-01   2.7858999999999998e+00  -2.8899999999999999e-02   1.9239999999999999e-01   1.7249999999999999e-01
   4.4100000000000000e-02   4.1770000000000002e-01  -1.0294000000000001e+00  -1.5279999999999999e-01  -1.0470000000000000e-01   1.7500000000000002e-02   9.1000000000000003e-01   3.5580000000000001e-01   3.0470999999999999e+00  -3.8500000000000000e-02   2.5979999999999998e-01   1.0170000000000000e-01
   3.7469999999999998e-01   2.8580000000000000e-01  -5.1470000000000005e-01  -1.5279999999999999e-01   2.8500000000000001e-02  -4.4000000000000003e-03   7.7680000000000005e-01   3.1130000000000002e-01   3.1341999999999999e+00  -1.2520000000000001e-01   2.4060000000000001e-01   1.2830000000000000e-01
   1.9839999999999999e-01   2.6379999999999998e-01  -3.4310000000000002e-01  -2.5779999999999997e-01  -1.1420000000000000e-01  -8.8000000000000005e-03   9.3220000000000003e-01   3.1130000000000002e-01   2.4377000000000000e+00  -5.7799999999999997e-02   2.4060000000000001e-01   1.5040000000000001e-01
   3.0859999999999999e-01   4.6170000000000000e-01   4.2890000000000000e-01  -2.0999999999999999e-01  -6.6600000000000006e-02  -4.8200000000000000e-02   9.1000000000000003e-01   2.2239999999999999e-01   3.1341999999999999e+00   3.8500000000000000e-02   2.7900000000000003e-01   1.7249999999999999e-01
   1.9839999999999999e-01   2.8580000000000000e-01  -6.8630000000000002e-01  -2.0050000000000001e-01  -6.6600000000000006e-02  -8.8000000000000005e-03   8.8780000000000003e-01   4.2249999999999999e-01   3.1341999999999999e+00   2.8899999999999999e-02   1.7319999999999999e-01   1.5920000000000001e-01
   1.5429999999999999e-01   3.9570000000000000e-01  -7.7210000000000001e-01  -1.8140000000000001e-01  -2.8500000000000001e-02  -5.7000000000000002e-02   7.9900000000000004e-01   2.8910000000000002e-01   2.0893999999999999e+00   1.9300000000000001e-02   2.7900000000000003e-01   1.7690000000000000e-01
   3.5270000000000001e-01   1.5390000000000001e-01   2.5740000000000002e-01  -2.0050000000000001e-01  -5.7099999999999998e-02  -9.6500000000000002e-02   7.5460000000000005e-01   5.3369999999999995e-01   3.1341999999999999e+00   2.8899999999999999e-02   2.0210000000000000e-01   2.0790000000000000e-01
   2.6450000000000001e-01   3.9570000000000000e-01  -8.5800000000000001e-02  -1.9089999999999999e-01  -9.4999999999999998e-03  -1.7500000000000002e-02   8.2120000000000004e-01   4.6689999999999998e-01   3.3083000000000000e+00   0.0000000000000000e+00   2.2130000000000000e-01   1.5479999999999999e-01
   3.5270000000000001e-01   4.8359999999999997e-01   1.7160000000000000e-01  -2.3870000000000000e-01  -2.8500000000000001e-02   1.3200000000000000e-02   7.7680000000000005e-01   3.3350000000000002e-01   2.6989000000000001e+00   4.8200000000000000e-02   5.7700000000000001e-02   9.2899999999999996e-02
   2.4249999999999999e-01   2.1980000000000000e-01  -5.1470000000000005e-01  -1.9089999999999999e-01  -1.5229999999999999e-01  -2.6300000000000000e-02   8.8780000000000003e-01   4.4469999999999998e-01   3.1341999999999999e+00  -6.7400000000000002e-02   1.4430000000000001e-01   1.6370000000000001e-01
   1.3230000000000000e-01   2.1980000000000000e-01  -3.4310000000000002e-01  -2.1959999999999999e-01  -1.3320000000000001e-01  -4.8200000000000000e-02   1.0209999999999999e+00   3.1130000000000002e-01   3.1341999999999999e+00  -5.7799999999999997e-02   2.3089999999999999e-01   1.4160000000000000e-01
   8.8200000000000001e-02   2.1980000000000000e-01  -4.2890000000000000e-01  -6.6799999999999998e-02  -1.5229999999999999e-01  -2.6300000000000000e-02   6.6579999999999995e-01   2.6679999999999998e-01   2.9600000000000000e+00  -9.5999999999999992e-03   1.6360000000000000e-01   1.4599999999999999e-01
   2.8649999999999998e-01   1.7590000000000000e-01  -7.7210000000000001e-01  -1.8140000000000001e-01  -1.5229999999999999e-01  -2.6300000000000000e-02   9.1000000000000003e-01   4.2249999999999999e-01   3.3083000000000000e+00  -1.9300000000000001e-02   2.3089999999999999e-01   1.7690000000000000e-01
   1.7630000000000001e-01   3.7369999999999998e-01  -8.5800000000000001e-02  -2.3870000000000000e-01  -1.2370000000000000e-01  -4.3900000000000002e-02   9.5440000000000003e-01   2.6679999999999998e-01   2.6118000000000001e+00   0.0000000000000000e+00   2.5019999999999998e-01   1.3710000000000000e-01
   2.4249999999999999e-01   2.8580000000000000e-01  -1.7160000000000000e-01  -2.0999999999999999e-01  -3.8100000000000002e-02  -4.3900000000000002e-02   6.8799999999999994e-01   2.6679999999999998e-01   3.0470999999999999e+00   4.8200000000000000e-02   1.7319999999999999e-01   1.4160000000000000e-01
   3.0859999999999999e-01   3.2979999999999998e-01   0.0000000000000000e+00  -2.9599999999999999e-01  -5.7099999999999998e-02  -1.2280000000000001e-01   7.9900000000000004e-01   5.1139999999999997e-01   1.9153000000000000e+00  -2.8899999999999999e-02   1.8279999999999999e-01   1.0620000000000000e-01
   2.1999999999999999e-02   2.6379999999999998e-01   8.5800000000000001e-02  -2.5779999999999997e-01  -1.9000000000000000e-02  -5.2600000000000001e-02   8.4340000000000004e-01   3.7800000000000000e-01   2.3506000000000000e+00  -9.5999999999999992e-03   2.0210000000000000e-01   1.2830000000000000e-01
   3.0859999999999999e-01   3.5170000000000001e-01  -3.4310000000000002e-01  -2.6729999999999998e-01  -9.5200000000000007e-02  -4.3900000000000002e-02   1.0209999999999999e+00   3.1130000000000002e-01   3.0470999999999999e+00   9.5999999999999992e-03   1.6360000000000000e-01   1.2390000000000000e-01
   2.6450000000000001e-01   2.1980000000000000e-01  -2.5740000000000002e-01  -1.9089999999999999e-01  -1.4269999999999999e-01  -6.1400000000000003e-02   8.6560000000000004e-01   2.8910000000000002e-01   2.4377000000000000e+00   1.0600000000000000e-01   2.2130000000000000e-01   1.5920000000000001e-01
   2.8649999999999998e-01   5.4959999999999998e-01  -7.7210000000000001e-01  -2.2910000000000000e-01  -2.8500000000000001e-02  -3.9500000000000000e-02   7.7680000000000005e-01   3.1130000000000002e-01   3.0470999999999999e+00  -5.7799999999999997e-02   1.6360000000000000e-01   1.4599999999999999e-01
  -2.1999999999999999e-02   3.2979999999999998e-01  -6.8630000000000002e-01  -1.5279999999999999e-01  -2.8500000000000001e-02  -6.5799999999999997e-02   8.6560000000000004e-01   2.6679999999999998e-01   2.6118000000000001e+00  -1.9300000000000001e-02   2.5979999999999998e-01   1.5040000000000001e-01
   4.6289999999999998e-01   3.7369999999999998e-01  -1.0294000000000001e+00  -1.6230000000000000e-01  -5.7099999999999998e-02  -4.8200000000000000e-02   7.9900000000000004e-01   1.5559999999999999e-01   2.5247000000000002e+00  -9.6299999999999997e-02   2.5979999999999998e-01   8.8499999999999995e-02
   1.9839999999999999e-01   6.6000000000000003e-02  -6.8630000000000002e-01  -2.8639999999999999e-01  -7.6100000000000001e-02  -3.0700000000000002e-02   8.2120000000000004e-01   6.4480000000000004e-01   3.3953000000000002e+00   9.6299999999999997e-02   1.3469999999999999e-01   1.3710000000000000e-01
   1.7630000000000001e-01   2.4179999999999999e-01   5.1470000000000005e-01  -1.1459999999999999e-01  -9.5200000000000007e-02  -2.6300000000000000e-02   8.4340000000000004e-01   4.6689999999999998e-01   3.6564999999999999e+00   7.7100000000000002e-02   2.7900000000000003e-01   1.4160000000000000e-01
   8.8200000000000001e-02   4.1770000000000002e-01  -9.4359999999999999e-01  -2.9599999999999999e-01  -1.2370000000000000e-01  -3.0700000000000002e-02   8.2120000000000004e-01   4.4469999999999998e-01   2.8730000000000002e+00   0.0000000000000000e+00   2.3089999999999999e-01   1.3710000000000000e-01
   2.8649999999999998e-01   5.4959999999999998e-01   5.1470000000000005e-01  -2.4820000000000000e-01   9.4999999999999998e-03  -6.5799999999999997e-02   7.1020000000000005e-01   4.2249999999999999e-01   3.0470999999999999e+00  -1.9300000000000001e-02   2.0210000000000000e-01   1.9020000000000001e-01
   2.4249999999999999e-01   3.7369999999999998e-01  -9.4359999999999999e-01  -2.1959999999999999e-01  -8.5599999999999996e-02  -7.0199999999999999e-02   9.3220000000000003e-01   4.2249999999999999e-01   2.6989000000000001e+00   2.8899999999999999e-02   2.6939999999999997e-01   1.4599999999999999e-01
   0.0000000000000000e+00   3.5170000000000001e-01  -9.4359999999999999e-01  -2.2910000000000000e-01  -1.4269999999999999e-01   4.4000000000000003e-03   7.3240000000000005e-01   5.3369999999999995e-01   2.9600000000000000e+00  -8.6699999999999999e-02   1.8279999999999999e-01   1.5920000000000001e-01
   1.9839999999999999e-01   2.4179999999999999e-01  -2.5740000000000002e-01  -2.8639999999999999e-01  -2.8500000000000001e-02  -4.3900000000000002e-02   7.9900000000000004e-01   3.5580000000000001e-01   2.4377000000000000e+00   2.8899999999999999e-02   2.7900000000000003e-01   1.1940000000000001e-01
   2.2040000000000001e-01   2.8580000000000000e-01  -8.5780000000000001e-01  -1.3370000000000001e-01  -8.5599999999999996e-02  -7.4499999999999997e-02   9.3220000000000003e-01   5.5589999999999995e-01   3.2212000000000001e+00   2.8899999999999999e-02   2.5019999999999998e-01   1.6370000000000001e-01
   2.2040000000000001e-01   3.5170000000000001e-01  -5.1470000000000005e-01  -2.1959999999999999e-01  -9.4999999999999998e-03  -3.9500000000000000e-02   1.1096999999999999e+00   3.5580000000000001e-01   3.6564999999999999e+00   2.8899999999999999e-02   2.1170000000000000e-01   7.9600000000000004e-02
   2.6450000000000001e-01   1.9789999999999999e-01  -8.5800000000000001e-02  -2.4820000000000000e-01  -7.6100000000000001e-02  -3.5099999999999999e-02   8.8780000000000003e-01   3.3350000000000002e-01   3.0470999999999999e+00  -1.0600000000000000e-01   2.3089999999999999e-01   1.5479999999999999e-01
   4.4080000000000003e-01   4.3969999999999998e-01  -7.7210000000000001e-01  -2.5779999999999997e-01  -5.7099999999999998e-02  -2.1899999999999999e-02   8.4340000000000004e-01   4.0020000000000000e-01   3.5695000000000001e+00   0.0000000000000000e+00   2.1170000000000000e-01   1.8140000000000001e-01
   8.8200000000000001e-02   5.4959999999999998e-01  -4.2890000000000000e-01  -1.4319999999999999e-01  -1.3320000000000001e-01  -2.6300000000000000e-02   7.7680000000000005e-01   2.8910000000000002e-01   2.8730000000000002e+00  -9.5999999999999992e-03   1.4430000000000001e-01   1.5479999999999999e-01
   1.3230000000000000e-01   4.1770000000000002e-01  -2.5740000000000002e-01  -1.2410000000000000e-01  -1.1420000000000000e-01  -8.8000000000000005e-03   8.8780000000000003e-01   1.7790000000000000e-01   2.2635999999999998e+00  -9.5999999999999992e-03   1.0580000000000001e-01   1.1500000000000000e-01
   2.8649999999999998e-01   3.7369999999999998e-01  -2.5740000000000002e-01  -2.0050000000000001e-01   0.0000000000000000e+00  -5.7000000000000002e-02   8.4340000000000004e-01   3.5580000000000001e-01   3.0470999999999999e+00   5.7799999999999997e-02   3.1750000000000000e-01   1.7249999999999999e-01
   1.1020000000000001e-01   4.3969999999999998e-01  -1.7160000000000000e-01  -1.9089999999999999e-01  -7.6100000000000001e-02  -4.3900000000000002e-02   7.5460000000000005e-01   4.4469999999999998e-01   3.1341999999999999e+00  -9.5999999999999992e-03   2.1170000000000000e-01   1.4599999999999999e-01
   1.7630000000000001e-01   4.8359999999999997e-01  -4.2890000000000000e-01  -3.0549999999999999e-01  -7.6100000000000001e-02  -8.3299999999999999e-02   7.9900000000000004e-01   5.5589999999999995e-01   2.4377000000000000e+00   0.0000000000000000e+00   2.5979999999999998e-01   1.7249999999999999e-01
   3.7469999999999998e-01   4.1770000000000002e-01  -2.5740000000000002e-01  -1.1459999999999999e-01  -6.6600000000000006e-02   0.0000000000000000e+00   8.4340000000000004e-01   4.0020000000000000e-01   2.6989000000000001e+00   5.7799999999999997e-02   2.3089999999999999e-01   1.1940000000000001e-01
   1.7630000000000001e-01   1.3189999999999999e-01  -1.7160000000000000e-01  -1.7190000000000000e-01  -1.2370000000000000e-01  -5.2600000000000001e-02   8.2120000000000004e-01   3.1130000000000002e-01   2.8730000000000002e+00   0.0000000000000000e+00   1.7319999999999999e-01   1.5040000000000001e-01
   2.4249999999999999e-01   4.1770000000000002e-01  -3.4310000000000002e-01  -1.4319999999999999e-01   9.4999999999999998e-03  -5.7000000000000002e-02   8.2120000000000004e-01   4.6689999999999998e-01   2.7858999999999998e+00   1.9300000000000001e-02   2.7900000000000003e-01   1.8140000000000001e-01
   1.7630000000000001e-01   5.2759999999999996e-01  -7.7210000000000001e-01  -1.8140000000000001e-01  -2.8500000000000001e-02  -6.5799999999999997e-02   7.1020000000000005e-01   5.3369999999999995e-01   2.4377000000000000e+00   0.0000000000000000e+00   2.5019999999999998e-01   1.9910000000000000e-01
   1.9839999999999999e-01   2.6379999999999998e-01  -9.4359999999999999e-01  -2.4820000000000000e-01  -7.6100000000000001e-02  -7.4499999999999997e-02   6.2150000000000005e-01   2.8910000000000002e-01   2.4377000000000000e+00  -7.7100000000000002e-02   2.5019999999999998e-01   1.3270000000000001e-01
   2.6450000000000001e-01   3.0780000000000002e-01  -5.1470000000000005e-01  -2.0999999999999999e-01  -3.8100000000000002e-02  -3.0700000000000002e-02   7.5460000000000005e-01   3.7800000000000000e-01   2.9600000000000000e+00   2.8899999999999999e-02   1.9239999999999999e-01   1.7249999999999999e-01
   3.9679999999999999e-01   4.3969999999999998e-01  -6.8630000000000002e-01  -1.2410000000000000e-01  -5.7099999999999998e-02  -3.5099999999999999e-02   8.4340000000000004e-01   2.2239999999999999e-01   2.9600000000000000e+00  -4.8200000000000000e-02   2.1170000000000000e-01   1.7690000000000000e-01
   3.0859999999999999e-01   3.2979999999999998e-01  -7.7210000000000001e-01  -4.7699999999999999e-02   1.9000000000000000e-02  -1.7500000000000002e-02   7.7680000000000005e-01   4.2249999999999999e-01   2.4377000000000000e+00   1.4449999999999999e-01   2.5979999999999998e-01   1.2830000000000000e-01
   2.2040000000000001e-01   4.1770000000000002e-01  -6.8630000000000002e-01  -2.0050000000000001e-01  -1.9000000000000000e-02  -3.0700000000000002e-02   7.3240000000000005e-01   3.3350000000000002e-01   2.6118000000000001e+00   1.9300000000000001e-02   2.5979999999999998e-01   1.2390000000000000e-01
   3.7469999999999998e-01   5.4959999999999998e-01   4.2890000000000000e-01  -2.6729999999999998e-01  -8.5599999999999996e-02  -5.7000000000000002e-02   7.1020000000000005e-01   3.5580000000000001e-01   2.7858999999999998e+00   4.8200000000000000e-02   1.6360000000000000e-01   1.5920000000000001e-01
   8.8200000000000001e-02   3.9570000000000000e-01  -1.7160000000000000e-01  -2.6729999999999998e-01  -1.0470000000000000e-01  -2.1899999999999999e-02   8.4340000000000004e-01   4.4469999999999998e-01   2.3506000000000000e+00  -5.7799999999999997e-02   2.4060000000000001e-01   1.3270000000000001e-01
   3.5270000000000001e-01   3.0780000000000002e-01   6.0050000000000003e-01  -2.8639999999999999e-01  -4.7600000000000003e-02  -1.0090000000000000e-01   6.6579999999999995e-01   2.2239999999999999e-01   2.9600000000000000e+00  -1.9300000000000001e-02   2.9830000000000001e-01   1.6810000000000000e-01
   2.4249999999999999e-01   2.8580000000000000e-01  -6.0050000000000003e-01  -2.2910000000000000e-01  -1.1420000000000000e-01  -5.2600000000000001e-02   8.6560000000000004e-01   4.2249999999999999e-01   3.0470999999999999e+00   8.6699999999999999e-02   1.9239999999999999e-01   1.4599999999999999e-01
   3.7469999999999998e-01   2.8580000000000000e-01  -1.7160000000000000e-01  -1.5279999999999999e-01  -9.4999999999999998e-03  -8.7700000000000000e-02   8.8780000000000003e-01   1.1119999999999999e-01   2.0893999999999999e+00  -4.8200000000000000e-02   2.4060000000000001e-01   1.9020000000000001e-01
   2.2040000000000001e-01   6.6000000000000003e-02  -8.5800000000000001e-02  -2.5779999999999997e-01  -1.1420000000000000e-01  -1.7500000000000002e-02   7.9900000000000004e-01   3.5580000000000001e-01   2.7858999999999998e+00   6.7400000000000002e-02   1.4430000000000001e-01   1.8579999999999999e-01
   0.0000000000000000e+00   3.9570000000000000e-01  -6.8630000000000002e-01  -8.5900000000000004e-02  -1.1420000000000000e-01  -7.4499999999999997e-02   8.6560000000000004e-01   2.6679999999999998e-01   3.3083000000000000e+00   1.1559999999999999e-01   1.6360000000000000e-01   1.4599999999999999e-01
   2.2040000000000001e-01   1.9789999999999999e-01  -3.4310000000000002e-01  -2.1959999999999999e-01  -1.0470000000000000e-01  -7.4499999999999997e-02   7.3240000000000005e-01   3.7800000000000000e-01   3.0470999999999999e+00   9.5999999999999992e-03   1.7319999999999999e-01   1.2830000000000000e-01
   3.0859999999999999e-01   3.7369999999999998e-01  -4.2890000000000000e-01  -2.1959999999999999e-01  -7.6100000000000001e-02  -5.7000000000000002e-02   6.8799999999999994e-01   5.7809999999999995e-01   2.2635999999999998e+00  -2.8899999999999999e-02   2.2130000000000000e-01   1.1060000000000000e-01
   4.4100000000000000e-02   2.8580000000000000e-01   0.0000000000000000e+00  -1.2410000000000000e-01  -9.5200000000000007e-02  -5.7000000000000002e-02   6.4370000000000005e-01   2.6679999999999998e-01   2.4377000000000000e+00   2.8899999999999999e-02   1.0580000000000001e-01   1.7690000000000000e-01
   3.5270000000000001e-01   4.1770000000000002e-01  -7.7210000000000001e-01  -1.9089999999999999e-01  -3.8100000000000002e-02  -4.3900000000000002e-02   6.4370000000000005e-01   2.2200000000000001e-02   2.9600000000000000e+00  -6.7400000000000002e-02   1.5400000000000000e-01   7.5200000000000003e-02
   1.7630000000000001e-01   5.0560000000000005e-01  -4.2890000000000000e-01  -1.4319999999999999e-01   0.0000000000000000e+00  -7.4499999999999997e-02   6.8799999999999994e-01   4.2249999999999999e-01   2.8730000000000002e+00   2.8899999999999999e-02   2.4060000000000001e-01   1.4160000000000000e-01
   3.0859999999999999e-01   3.2979999999999998e-01  -7.7210000000000001e-01  -2.3870000000000000e-01  -1.3320000000000001e-01  -4.3900000000000002e-02   7.9900000000000004e-01   4.6689999999999998e-01   3.5695000000000001e+00   9.6299999999999997e-02   1.2509999999999999e-01   1.6370000000000001e-01
   4.4080000000000003e-01   2.6379999999999998e-01  -8.5800000000000001e-02  -6.6799999999999998e-02   1.9000000000000000e-02  -4.3900000000000002e-02   9.1000000000000003e-01   4.6689999999999998e-01   2.6989000000000001e+00   4.8200000000000000e-02   2.5019999999999998e-01   1.5920000000000001e-01
   2.4249999999999999e-01   3.2979999999999998e-01  -6.0050000000000003e-01  -1.0500000000000000e-01  -6.6600000000000006e-02  -2.1899999999999999e-02   5.9930000000000005e-01   3.1130000000000002e-01   2.6989000000000001e+00  -5.7799999999999997e-02   2.1170000000000000e-01   1.6370000000000001e-01
   4.4100000000000000e-02   3.9570000000000000e-01  -1.0294000000000001e+00  -2.5779999999999997e-01  -6.6600000000000006e-02  -3.9500000000000000e-02   6.4370000000000005e-01   4.6689999999999998e-01   2.9600000000000000e+00   0.0000000000000000e+00   2.5979999999999998e-01   1.5040000000000001e-01
   3.3060000000000000e-01   3.9570000000000000e-01  -7.7210000000000001e-01  -2.0999999999999999e-01  -3.8100000000000002e-02  -8.7700000000000000e-02   8.8780000000000003e-01   5.3369999999999995e-01   2.9600000000000000e+00  -1.9300000000000001e-02   2.5979999999999998e-01   1.5920000000000001e-01
   1.9839999999999999e-01   4.6170000000000000e-01  -2.5740000000000002e-01  -2.3870000000000000e-01  -2.8500000000000001e-02  -5.7000000000000002e-02   8.4340000000000004e-01   2.0010000000000000e-01   2.3506000000000000e+00  -4.8200000000000000e-02   2.3089999999999999e-01   1.5920000000000001e-01
   3.3060000000000000e-01   3.9570000000000000e-01  -5.1470000000000005e-01  -1.4319999999999999e-01  -2.8500000000000001e-02  -7.4499999999999997e-02   7.7680000000000005e-01   2.4460000000000001e-01   2.8730000000000002e+00  -1.9300000000000001e-02   1.8279999999999999e-01   1.4599999999999999e-01
   3.7469999999999998e-01   3.7369999999999998e-01  -1.7160000000000000e-01  -2.0050000000000001e-01  -1.9000000000000000e-02  -3.5099999999999999e-02   9.1000000000000003e-01   5.3369999999999995e-01   2.7858999999999998e+00  -4.8200000000000000e-02   2.6939999999999997e-01   8.8499999999999995e-02
   1.5429999999999999e-01   1.5390000000000001e-01  -2.5740000000000002e-01  -1.9089999999999999e-01  -4.7600000000000003e-02  -3.0700000000000002e-02   6.6579999999999995e-01   5.1139999999999997e-01   2.5247000000000002e+00   7.7100000000000002e-02   1.8279999999999999e-01   1.5040000000000001e-01
   3.3060000000000000e-01   3.5170000000000001e-01  -4.2890000000000000e-01  -2.7689999999999998e-01  -5.7099999999999998e-02  -3.0700000000000002e-02   8.8780000000000003e-01   2.2239999999999999e-01   2.6989000000000001e+00   2.8899999999999999e-02   1.7319999999999999e-01   1.5040000000000001e-01
   1.1020000000000001e-01   6.1550000000000005e-01  -5.1470000000000005e-01  -1.7190000000000000e-01  -9.5200000000000007e-02  -4.8200000000000000e-02   8.2120000000000004e-01   2.4460000000000001e-01   3.3083000000000000e+00   0.0000000000000000e+00   2.0210000000000000e-01   1.3710000000000000e-01
   2.8649999999999998e-01   3.7369999999999998e-01   0.0000000000000000e+00  -1.3370000000000001e-01  -2.8500000000000001e-02  -6.1400000000000003e-02   8.4340000000000004e-01   4.4469999999999998e-01   3.1341999999999999e+00   3.8500000000000000e-02   2.0210000000000000e-01   1.5920000000000001e-01
   3.7469999999999998e-01   2.1980000000000000e-01  -3.4310000000000002e-01  -2.9599999999999999e-01  -3.8100000000000002e-02  -5.2600000000000001e-02   6.6579999999999995e-01   1.7790000000000000e-01   1.6540999999999999e+00   5.7799999999999997e-02   1.3469999999999999e-01   1.1060000000000000e-01
   0.0000000000000000e+00   2.1980000000000000e-01  -6.0050000000000003e-01  -2.2910000000000000e-01  -1.9000000000000000e-02  -3.9500000000000000e-02   7.5460000000000005e-01   8.8900000000000007e-02   2.0024000000000002e+00   2.8899999999999999e-02   2.2130000000000000e-01   1.5479999999999999e-01
   3.0859999999999999e-01   2.6379999999999998e-01   0.0000000000000000e+00  -2.4820000000000000e-01  -4.7600000000000003e-02   1.7500000000000002e-02   8.4340000000000004e-01   3.3350000000000002e-01   2.5247000000000002e+00   4.8200000000000000e-02   2.2130000000000000e-01   1.6370000000000001e-01
   1.3230000000000000e-01   1.3189999999999999e-01  -3.4310000000000002e-01  -2.2910000000000000e-01  -7.6100000000000001e-02  -1.1400000000000000e-01   8.6560000000000004e-01   4.2249999999999999e-01   1.8283000000000000e+00   9.5999999999999992e-03   1.3469999999999999e-01   1.2390000000000000e-01
   8.8200000000000001e-02   5.0560000000000005e-01  -3.4310000000000002e-01  -1.2410000000000000e-01  -4.7600000000000003e-02  -4.3900000000000002e-02   9.1000000000000003e-01   1.5559999999999999e-01   2.0893999999999999e+00   4.8200000000000000e-02   2.1170000000000000e-01   1.6370000000000001e-01
  -1.3230000000000000e-01   3.7369999999999998e-01  -1.7160000000000000e-01  -1.8140000000000001e-01  -9.4999999999999998e-03  -7.4499999999999997e-02   7.5460000000000005e-01   4.2249999999999999e-01   2.6118000000000001e+00   2.8899999999999999e-02   1.8279999999999999e-01   1.4160000000000000e-01
   4.4100000000000000e-02   3.9570000000000000e-01   8.5800000000000001e-02  -3.5330000000000000e-01  -4.7600000000000003e-02  -5.7000000000000002e-02   8.8780000000000003e-01   4.4469999999999998e-01   2.5247000000000002e+00  -2.8899999999999999e-02   2.3089999999999999e-01   1.4599999999999999e-01
   2.6450000000000001e-01   4.3969999999999998e-01  -6.0050000000000003e-01  -1.9089999999999999e-01  -3.8100000000000002e-02  -5.2600000000000001e-02   7.7680000000000005e-01   4.2249999999999999e-01   2.5247000000000002e+00  -2.8899999999999999e-02   1.6360000000000000e-01   1.4599999999999999e-01
   2.2040000000000001e-01  -2.1999999999999999e-02  -5.1470000000000005e-01  -2.0050000000000001e-01  -9.5200000000000007e-02  -2.6300000000000000e-02   6.4370000000000005e-01   2.8910000000000002e-01   2.7858999999999998e+00   1.9300000000000001e-02   2.4060000000000001e-01   1.3270000000000001e-01
   3.3060000000000000e-01   2.8580000000000000e-01  -1.7160000000000000e-01  -1.4319999999999999e-01  -2.8500000000000001e-02  -2.1899999999999999e-02   7.9900000000000004e-01   2.4460000000000001e-01   2.6989000000000001e+00   5.7799999999999997e-02   2.2130000000000000e-01   1.4160000000000000e-01
   1.7630000000000001e-01   4.6170000000000000e-01  -9.4359999999999999e-01  -1.8140000000000001e-01  -5.7099999999999998e-02  -4.3900000000000002e-02   8.8780000000000003e-01   4.6689999999999998e-01   2.8730000000000002e+00  -1.9300000000000001e-02   1.7319999999999999e-01   1.1500000000000000e-01
   2.2040000000000001e-01   8.7900000000000006e-02  -4.2890000000000000e-01  -2.9599999999999999e-01  -9.5200000000000007e-02  -3.5099999999999999e-02   7.9900000000000004e-01   3.5580000000000001e-01   2.8730000000000002e+00  -9.6299999999999997e-02   1.5400000000000000e-01   1.8140000000000001e-01
   3.5270000000000001e-01   4.3969999999999998e-01  -1.0294000000000001e+00  -2.2910000000000000e-01  -9.5200000000000007e-02  -5.2600000000000001e-02   9.3220000000000003e-01   2.6679999999999998e-01   2.5247000000000002e+00  -2.8899999999999999e-02   1.9239999999999999e-01   1.6810000000000000e-01
   1.1020000000000001e-01   1.9789999999999999e-01  -8.5780000000000001e-01  -1.8140000000000001e-01  -3.8100000000000002e-02   3.5099999999999999e-02   8.6560000000000004e-01   4.4469999999999998e-01   2.5247000000000002e+00   9.5999999999999992e-03   2.3089999999999999e-01   1.5479999999999999e-01
   3.5270000000000001e-01   3.9570000000000000e-01  -1.7160000000000000e-01  -1.3370000000000001e-01  -8.5599999999999996e-02  -4.8200000000000000e-02   9.7660000000000002e-01   1.7790000000000000e-01   2.4377000000000000e+00   2.8899999999999999e-02   2.1170000000000000e-01   1.4160000000000000e-01
   2.2040000000000001e-01   2.6379999999999998e-01  -2.5740000000000002e-01  -1.8140000000000001e-01  -9.5200000000000007e-02  -4.8200000000000000e-02   7.7680000000000005e-01   4.6689999999999998e-01   2.9600000000000000e+00   9.5999999999999992e-03   2.5979999999999998e-01   1.4160000000000000e-01
   6.6100000000000006e-02   2.6379999999999998e-01   1.7160000000000000e-01  -2.0050000000000001e-01   0.0000000000000000e+00  -8.7700000000000000e-02   6.6579999999999995e-01   6.0040000000000004e-01   3.4824000000000002e+00   3.8500000000000000e-02   2.5019999999999998e-01   1.0170000000000000e-01
  -4.4100000000000000e-02   3.5170000000000001e-01  -7.7210000000000001e-01  -2.1959999999999999e-01  -9.4999999999999998e-03  -4.4000000000000003e-03   8.8780000000000003e-01   4.2249999999999999e-01   2.4377000000000000e+00   3.8500000000000000e-02   2.5979999999999998e-01   1.4160000000000000e-01
   2.6450000000000001e-01   1.5390000000000001e-01  -3.4310000000000002e-01  -2.0050000000000001e-01  -2.8500000000000001e-02  -3.9500000000000000e-02   7.5460000000000005e-01   3.5580000000000001e-01   2.6118000000000001e+00   0.0000000000000000e+00   1.9239999999999999e-01   1.5479999999999999e-01
   1.7630000000000001e-01   4.1770000000000002e-01  -8.5780000000000001e-01  -2.0999999999999999e-01  -9.4999999999999998e-03  -1.7500000000000002e-02   8.6560000000000004e-01   2.8910000000000002e-01   2.6118000000000001e+00  -9.5999999999999992e-03   1.8279999999999999e-01   1.1940000000000001e-01
   3.5270000000000001e-01   2.8580000000000000e-01  -2.5740000000000002e-01  -1.9089999999999999e-01  -4.7600000000000003e-02   2.1899999999999999e-02   6.6579999999999995e-01   4.6689999999999998e-01   2.6118000000000001e+00   8.6699999999999999e-02   2.9830000000000001e-01   1.7690000000000000e-01
   2.8649999999999998e-01   3.7369999999999998e-01  -5.1470000000000005e-01  -3.2460000000000000e-01  -1.8079999999999999e-01  -3.9500000000000000e-02   6.8799999999999994e-01   3.7800000000000000e-01   3.4824000000000002e+00  -4.8200000000000000e-02   2.4060000000000001e-01   1.1940000000000001e-01
   2.2040000000000001e-01   4.8359999999999997e-01  -3.4310000000000002e-01  -2.8639999999999999e-01  -4.7600000000000003e-02  -4.8200000000000000e-02   8.4340000000000004e-01   2.8910000000000002e-01   3.1341999999999999e+00  -7.7100000000000002e-02   2.2130000000000000e-01   1.0170000000000000e-01
   2.8649999999999998e-01   1.9789999999999999e-01   3.4310000000000002e-01  -2.2910000000000000e-01  -6.6600000000000006e-02  -4.8200000000000000e-02   8.6560000000000004e-01   4.0020000000000000e-01   2.2635999999999998e+00  -8.6699999999999999e-02   2.1170000000000000e-01   1.5920000000000001e-01
   1.1020000000000001e-01   2.6379999999999998e-01  -3.4310000000000002e-01  -2.1959999999999999e-01  -3.8100000000000002e-02  -6.5799999999999997e-02   9.3220000000000003e-01   5.3369999999999995e-01   2.6118000000000001e+00   2.8899999999999999e-02   2.4060000000000001e-01   1.3270000000000001e-01
   2.8649999999999998e-01   3.2979999999999998e-01  -6.8630000000000002e-01  -2.1959999999999999e-01  -1.9000000000000000e-02  -3.0700000000000002e-02   5.3269999999999995e-01   5.5589999999999995e-01   3.3953000000000002e+00   2.8899999999999999e-02   1.8279999999999999e-01   1.1060000000000000e-01
   1.7630000000000001e-01   3.7369999999999998e-01  -3.4310000000000002e-01  -2.4820000000000000e-01  -2.8500000000000001e-02  -2.6300000000000000e-02   7.9900000000000004e-01   2.6679999999999998e-01   2.7858999999999998e+00  -4.8200000000000000e-02   1.7319999999999999e-01   1.5040000000000001e-01
   2.8649999999999998e-01   2.8580000000000000e-01  -2.5740000000000002e-01  -2.3870000000000000e-01  -2.8500000000000001e-02  -3.9500000000000000e-02   7.9900000000000004e-01   4.8920000000000002e-01   1.4800000000000000e+00   1.9300000000000001e-02   2.3089999999999999e-01   1.1060000000000000e-01
   2.4249999999999999e-01   1.5390000000000001e-01  -4.2890000000000000e-01  -2.4820000000000000e-01  -9.5200000000000007e-02  -2.1899999999999999e-02   7.7680000000000005e-01   6.4480000000000004e-01   2.7858999999999998e+00   2.8899999999999999e-02   1.6360000000000000e-01   1.9910000000000000e-01
   1.9839999999999999e-01   1.9789999999999999e-01   8.5800000000000001e-02  -2.0050000000000001e-01  -2.8500000000000001e-02  -2.6300000000000000e-02   9.1000000000000003e-01   4.0020000000000000e-01   2.3506000000000000e+00  -9.5999999999999992e-03   2.6939999999999997e-01   1.2390000000000000e-01
   3.3060000000000000e-01   6.6000000000000003e-02  -5.1470000000000005e-01  -2.1959999999999999e-01  -3.8100000000000002e-02  -8.7700000000000000e-02   7.9900000000000004e-01   6.4480000000000004e-01   2.7858999999999998e+00   2.8899999999999999e-02   2.3089999999999999e-01   1.6370000000000001e-01
   2.2040000000000001e-01   1.5390000000000001e-01  -8.5800000000000001e-02  -2.5779999999999997e-01  -8.5599999999999996e-02  -8.3299999999999999e-02   9.3220000000000003e-01   3.5580000000000001e-01   2.5247000000000002e+00   0.0000000000000000e+00   1.2509999999999999e-01   1.4160000000000000e-01
   2.1999999999999999e-02   4.3969999999999998e-01  -3.4310000000000002e-01  -1.8140000000000001e-01  -1.1420000000000000e-01  -7.0199999999999999e-02   7.1020000000000005e-01   4.6689999999999998e-01   3.0470999999999999e+00   2.8899999999999999e-02   1.9239999999999999e-01   1.3270000000000001e-01
   1.3230000000000000e-01   1.9789999999999999e-01  -1.1152000000000000e+00  -2.6729999999999998e-01  -1.5229999999999999e-01  -4.8200000000000000e-02   8.4340000000000004e-01   4.2249999999999999e-01   2.5247000000000002e+00  -5.7799999999999997e-02   9.6199999999999994e-02   1.5920000000000001e-01
   1.3230000000000000e-01   3.2979999999999998e-01  -5.1470000000000005e-01  -2.0999999999999999e-01   9.4999999999999998e-03  -6.1400000000000003e-02   6.8799999999999994e-01   4.8920000000000002e-01   2.6118000000000001e+00   8.6699999999999999e-02   2.5979999999999998e-01   9.7299999999999998e-02
   2.6450000000000001e-01   1.5390000000000001e-01   8.5800000000000001e-02  -1.7190000000000000e-01  -4.7600000000000003e-02  -3.9500000000000000e-02   7.5460000000000005e-01   3.1130000000000002e-01   2.7858999999999998e+00   2.8899999999999999e-02   1.3469999999999999e-01   1.1500000000000000e-01
   2.2040000000000001e-01   3.0780000000000002e-01  -8.5800000000000001e-02  -1.5279999999999999e-01  -1.3320000000000001e-01  -1.7500000000000002e-02   8.6560000000000004e-01   1.7790000000000000e-01   2.7858999999999998e+00   9.5999999999999992e-03   1.6360000000000000e-01   1.5920000000000001e-01
   1.5429999999999999e-01   3.7369999999999998e-01   4.2890000000000000e-01  -2.0999999999999999e-01  -4.7600000000000003e-02  -4.3900000000000002e-02   6.6579999999999995e-01   4.8920000000000002e-01   2.9600000000000000e+00   3.8500000000000000e-02   2.1170000000000000e-01   2.0349999999999999e-01
   3.9679999999999999e-01   1.7590000000000000e-01   1.7160000000000000e-01  -3.2460000000000000e-01   9.4999999999999998e-03  -7.4499999999999997e-02   5.7709999999999995e-01   3.5580000000000001e-01   2.4377000000000000e+00   1.1559999999999999e-01   1.9239999999999999e-01   1.1060000000000000e-01
   2.6450000000000001e-01   2.4179999999999999e-01   8.5780000000000001e-01  -1.3370000000000001e-01  -3.8100000000000002e-02  -3.5099999999999999e-02   6.4370000000000005e-01   4.8920000000000002e-01   2.4377000000000000e+00   2.8899999999999999e-02   2.2130000000000000e-01   1.4160000000000000e-01
   2.4249999999999999e-01   2.1980000000000000e-01  -4.2890000000000000e-01  -2.7689999999999998e-01  -2.8500000000000001e-02  -6.1400000000000003e-02   7.1020000000000005e-01   4.6689999999999998e-01   2.9600000000000000e+00   6.7400000000000002e-02   2.2130000000000000e-01   1.8140000000000001e-01
   2.2040000000000001e-01   1.9789999999999999e-01   2.5740000000000002e-01  -2.8639999999999999e-01  -1.3320000000000001e-01  -5.7000000000000002e-02   7.7680000000000005e-01   3.7800000000000000e-01   2.4377000000000000e+00   7.7100000000000002e-02   1.2509999999999999e-01   1.7249999999999999e-01
   2.8649999999999998e-01   4.8359999999999997e-01   1.7160000000000000e-01  -1.7190000000000000e-01  -1.3320000000000001e-01  -4.8200000000000000e-02   6.6579999999999995e-01   3.1130000000000002e-01   2.5247000000000002e+00  -9.5999999999999992e-03   2.6939999999999997e-01   1.7249999999999999e-01
   2.8649999999999998e-01   3.7369999999999998e-01  -6.8630000000000002e-01  -1.4319999999999999e-01  -7.6100000000000001e-02  -7.0199999999999999e-02   9.5440000000000003e-01   4.6689999999999998e-01   3.0470999999999999e+00   9.5999999999999992e-03   1.6360000000000000e-01   1.7249999999999999e-01
   1.1020000000000001e-01   8.7900000000000006e-02   8.5800000000000001e-02  -8.5900000000000004e-02  -4.7600000000000003e-02  -8.3299999999999999e-02   7.3240000000000005e-01   4.4469999999999998e-01   2.7858999999999998e+00   3.8500000000000000e-02   2.2130000000000000e-01   1.4160000000000000e-01
   3.7469999999999998e-01   1.9789999999999999e-01   4.2890000000000000e-01  -2.4820000000000000e-01  -6.6600000000000006e-02  -4.3900000000000002e-02   8.6560000000000004e-01   4.2249999999999999e-01   2.9600000000000000e+00   7.7100000000000002e-02   2.8870000000000001e-01   2.1229999999999999e-01
   1.7630000000000001e-01   1.9789999999999999e-01  -1.7160000000000000e-01  -1.3370000000000001e-01  -1.9000000000000000e-02  -5.2600000000000001e-02   6.8799999999999994e-01   4.0020000000000000e-01   2.9600000000000000e+00  -1.1559999999999999e-01   2.0210000000000000e-01   1.5920000000000001e-01
   2.4249999999999999e-01   1.7590000000000000e-01  -8.5780000000000001e-01  -2.1959999999999999e-01  -3.8100000000000002e-02  -4.8200000000000000e-02   8.4340000000000004e-01   3.7800000000000000e-01   2.8730000000000002e+00  -2.8899999999999999e-02   1.9239999999999999e-01   1.1500000000000000e-01
   2.2040000000000001e-01   3.0780000000000002e-01  -8.5780000000000001e-01  -2.5779999999999997e-01  -1.9000000000000000e-02  -1.3200000000000000e-02   7.3240000000000005e-01   3.7800000000000000e-01   2.7858999999999998e+00   6.7400000000000002e-02   2.1170000000000000e-01   1.7249999999999999e-01
   2.8649999999999998e-01   1.9789999999999999e-01  -1.7160000000000000e-01  -1.2410000000000000e-01  -5.7099999999999998e-02  -3.5099999999999999e-02   8.8780000000000003e-01   4.4469999999999998e-01   3.3953000000000002e+00   2.8899999999999999e-02   2.5019999999999998e-01   1.3270000000000001e-01
   3.3060000000000000e-01   2.4179999999999999e-01  -2.5740000000000002e-01  -2.1959999999999999e-01  -4.7600000000000003e-02  -5.7000000000000002e-02   7.9900000000000004e-01   3.1130000000000002e-01   3.3953000000000002e+00   1.9300000000000001e-02   2.2130000000000000e-01   1.4160000000000000e-01
   2.2040000000000001e-01   4.8359999999999997e-01  -3.4310000000000002e-01  -2.0050000000000001e-01  -1.0470000000000000e-01  -4.3900000000000002e-02   9.7660000000000002e-01   2.8910000000000002e-01   2.7858999999999998e+00  -2.8899999999999999e-02   1.7319999999999999e-01   1.3710000000000000e-01
   3.9679999999999999e-01   3.0780000000000002e-01  -6.0050000000000003e-01  -1.6230000000000000e-01  -1.0470000000000000e-01  -8.3299999999999999e-02   7.9900000000000004e-01   2.6679999999999998e-01   3.3083000000000000e+00   4.8200000000000000e-02   1.7319999999999999e-01   1.7249999999999999e-01
   2.6450000000000001e-01   4.6170000000000000e-01   0.0000000000000000e+00  -1.4319999999999999e-01  -5.7099999999999998e-02  -2.6300000000000000e-02   7.5460000000000005e-01   5.7809999999999995e-01   2.6989000000000001e+00  -1.9300000000000001e-02   2.0210000000000000e-01   1.8140000000000001e-01
   2.8649999999999998e-01   4.1770000000000002e-01  -8.5800000000000001e-02  -1.1459999999999999e-01   5.7099999999999998e-02  -4.3900000000000002e-02   9.7660000000000002e-01   4.0020000000000000e-01   2.8730000000000002e+00   7.7100000000000002e-02   1.5400000000000000e-01   1.2390000000000000e-01
   2.2040000000000001e-01   2.4179999999999999e-01  -5.1470000000000005e-01  -1.6230000000000000e-01  -1.0470000000000000e-01  -4.3900000000000002e-02   8.6560000000000004e-01   3.1130000000000002e-01   3.3953000000000002e+00  -7.7100000000000002e-02   3.1750000000000000e-01   1.1940000000000001e-01
   2.4249999999999999e-01   4.8359999999999997e-01  -6.8630000000000002e-01  -1.8140000000000001e-01  -1.0470000000000000e-01  -6.1400000000000003e-02   7.7680000000000005e-01   4.6689999999999998e-01   3.1341999999999999e+00   9.5999999999999992e-03   1.9239999999999999e-01   1.5920000000000001e-01
   1.9839999999999999e-01   4.3969999999999998e-01  -2.5740000000000002e-01  -2.2910000000000000e-01  -8.5599999999999996e-02  -7.0199999999999999e-02   8.4340000000000004e-01   3.1130000000000002e-01   2.5247000000000002e+00  -9.5999999999999992e-03   2.5019999999999998e-01   1.2390000000000000e-01
   1.5429999999999999e-01   2.1980000000000000e-01  -1.7160000000000000e-01  -2.8639999999999999e-01  -1.4269999999999999e-01  -6.1400000000000003e-02   8.8780000000000003e-01   2.8910000000000002e-01   3.3083000000000000e+00   1.9300000000000001e-02   2.3089999999999999e-01   1.6370000000000001e-01
   2.6450000000000001e-01   8.7900000000000006e-02  -2.5740000000000002e-01  -1.8140000000000001e-01   2.8500000000000001e-02  -6.5799999999999997e-02   9.5440000000000003e-01   4.2249999999999999e-01   2.3506000000000000e+00   9.5999999999999992e-03   2.4060000000000001e-01   1.7249999999999999e-01
   8.8200000000000001e-02   1.9789999999999999e-01  -8.5800000000000001e-02  -2.2910000000000000e-01  -8.5599999999999996e-02  -3.9500000000000000e-02   8.2120000000000004e-01   4.0020000000000000e-01   2.6118000000000001e+00   0.0000000000000000e+00   1.7319999999999999e-01   1.1060000000000000e-01
   6.6100000000000006e-02   3.2979999999999998e-01  -1.0294000000000001e+00  -2.2910000000000000e-01  -3.8100000000000002e-02  -1.3200000000000000e-02   7.3240000000000005e-01   4.0020000000000000e-01   2.5247000000000002e+00   3.8500000000000000e-02   1.8279999999999999e-01   1.5040000000000001e-01
   2.8649999999999998e-01   3.7369999999999998e-01  -9.4359999999999999e-01  -1.6230000000000000e-01  -9.5200000000000007e-02  -5.2600000000000001e-02   8.4340000000000004e-01   3.7800000000000000e-01   2.7858999999999998e+00   2.8899999999999999e-02   2.0210000000000000e-01   1.5040000000000001e-01
   1.9839999999999999e-01   4.6170000000000000e-01   8.5800000000000001e-02  -2.3870000000000000e-01  -9.5200000000000007e-02  -4.3900000000000002e-02   7.9900000000000004e-01   2.8910000000000002e-01   2.8730000000000002e+00   9.5999999999999992e-03   1.8279999999999999e-01   1.4599999999999999e-01
   3.0859999999999999e-01   3.7369999999999998e-01  -6.8630000000000002e-01  -2.8639999999999999e-01   6.6600000000000006e-02  -3.9500000000000000e-02   7.9900000000000004e-01   3.1130000000000002e-01   2.7858999999999998e+00   0.0000000000000000e+00   2.2130000000000000e-01   1.1940000000000001e-01
   2.6450000000000001e-01   1.9789999999999999e-01  -7.7210000000000001e-01  -2.7689999999999998e-01  -7.6100000000000001e-02  -8.7700000000000000e-02   7.7680000000000005e-01   4.4469999999999998e-01   2.6989000000000001e+00   2.8899999999999999e-02   2.4060000000000001e-01   1.5920000000000001e-01
   2.4249999999999999e-01   1.5390000000000001e-01   8.5780000000000001e-01  -1.5279999999999999e-01  -7.6100000000000001e-02  -3.0700000000000002e-02   7.7680000000000005e-01   3.7800000000000000e-01   2.6118000000000001e+00   5.7799999999999997e-02   2.1170000000000000e-01   1.4599999999999999e-01
   2.4249999999999999e-01   4.8359999999999997e-01  -7.7210000000000001e-01  -2.7689999999999998e-01   9.4999999999999998e-03  -6.1400000000000003e-02   7.1020000000000005e-01   4.2249999999999999e-01   2.9600000000000000e+00  -3.8500000000000000e-02   2.1170000000000000e-01   1.3270000000000001e-01
   8.8200000000000001e-02   1.9789999999999999e-01  -8.5780000000000001e-01  -1.8140000000000001e-01   2.8500000000000001e-02  -8.7700000000000000e-02   7.5460000000000005e-01   2.6679999999999998e-01   3.4824000000000002e+00  -6.7400000000000002e-02   2.3089999999999999e-01   1.8579999999999999e-01
   1.9839999999999999e-01   5.7160000000000000e-01  -6.0050000000000003e-01  -2.0999999999999999e-01   2.8500000000000001e-02  -7.4499999999999997e-02   6.2150000000000005e-01   5.3369999999999995e-01   2.8730000000000002e+00   9.5999999999999992e-03   2.5979999999999998e-01   1.3710000000000000e-01
   3.5270000000000001e-01   2.6379999999999998e-01  -6.0050000000000003e-01  -1.2410000000000000e-01  -9.4999999999999998e-03  -3.5099999999999999e-02   7.7680000000000005e-01   3.3350000000000002e-01   2.4377000000000000e+00  -7.7100000000000002e-02   1.5400000000000000e-01   1.3710000000000000e-01
   6.6100000000000006e-02   3.9570000000000000e-01  -1.2867999999999999e+00  -1.8140000000000001e-01  -1.6180000000000000e-01  -3.0700000000000002e-02   8.2120000000000004e-01   4.8920000000000002e-01   3.3953000000000002e+00   9.6299999999999997e-02   2.4060000000000001e-01   1.8140000000000001e-01
  -4.4100000000000000e-02   2.1980000000000000e-01   8.5800000000000001e-02  -2.3870000000000000e-01  -1.3320000000000001e-01  -2.6300000000000000e-02   8.6560000000000004e-01   2.6679999999999998e-01   2.7858999999999998e+00   2.8899999999999999e-02   2.2130000000000000e-01   1.3710000000000000e-01
   1.1020000000000001e-01   3.9570000000000000e-01  -2.5740000000000002e-01  -2.1959999999999999e-01  -1.3320000000000001e-01  -3.5099999999999999e-02   8.4340000000000004e-01   2.6679999999999998e-01   1.9153000000000000e+00   9.6299999999999997e-02   2.4060000000000001e-01   1.8140000000000001e-01
   1.9839999999999999e-01   3.2979999999999998e-01  -8.5780000000000001e-01  -1.9089999999999999e-01   1.9000000000000000e-02  -7.0199999999999999e-02   6.8799999999999994e-01   6.8930000000000002e-01   2.7858999999999998e+00   3.8500000000000000e-02   2.5019999999999998e-01   1.4599999999999999e-01
   1.3230000000000000e-01   3.0780000000000002e-01  -3.4310000000000002e-01  -1.2410000000000000e-01  -6.6600000000000006e-02  -3.0700000000000002e-02   9.3220000000000003e-01   1.1119999999999999e-01   2.9600000000000000e+00   4.8200000000000000e-02   1.9239999999999999e-01   1.5479999999999999e-01
   3.9679999999999999e-01   2.1980000000000000e-01  -6.8630000000000002e-01  -2.7689999999999998e-01  -8.5599999999999996e-02   0.0000000000000000e+00   7.3240000000000005e-01   4.6689999999999998e-01   2.6989000000000001e+00   6.7400000000000002e-02   1.7319999999999999e-01   1.4599999999999999e-01
   1.3230000000000000e-01   3.5170000000000001e-01  -8.5800000000000001e-02  -2.2910000000000000e-01  -1.9000000000000000e-02  -7.4499999999999997e-02   9.3220000000000003e-01   5.7809999999999995e-01   2.6118000000000001e+00   3.8500000000000000e-02   2.8870000000000001e-01   1.7690000000000000e-01
   1.9839999999999999e-01   3.7369999999999998e-01  -9.4359999999999999e-01  -2.1959999999999999e-01  -8.5599999999999996e-02  -9.2100000000000001e-02   9.1000000000000003e-01   3.7800000000000000e-01   2.2635999999999998e+00  -1.9300000000000001e-02   1.7319999999999999e-01   1.1500000000000000e-01
   1.7630000000000001e-01   3.9570000000000000e-01  -9.4359999999999999e-01  -1.1459999999999999e-01  -5.7099999999999998e-02  -4.8200000000000000e-02   7.5460000000000005e-01   3.1130000000000002e-01   2.9600000000000000e+00   7.7100000000000002e-02   1.8279999999999999e-01   1.5479999999999999e-01
   3.7469999999999998e-01   4.6170000000000000e-01  -6.8630000000000002e-01  -2.0050000000000001e-01  -1.9000000000000000e-02  -7.4499999999999997e-02   6.4370000000000005e-01   5.3369999999999995e-01   2.9600000000000000e+00  -7.7100000000000002e-02   2.0210000000000000e-01   1.3270000000000001e-01
   2.8649999999999998e-01   3.2979999999999998e-01  -8.5780000000000001e-01  -2.0050000000000001e-01  -1.3320000000000001e-01  -3.0700000000000002e-02   8.8780000000000003e-01   4.0020000000000000e-01   2.6989000000000001e+00   8.6699999999999999e-02   2.4060000000000001e-01   1.8140000000000001e-01
   2.2040000000000001e-01   1.3189999999999999e-01   0.0000000000000000e+00  -1.3370000000000001e-01  -6.6600000000000006e-02  -3.5099999999999999e-02   8.4340000000000004e-01   3.3350000000000002e-01   2.7858999999999998e+00   1.9300000000000001e-02   1.7319999999999999e-01   1.1940000000000001e-01
   3.0859999999999999e-01   3.2979999999999998e-01  -8.5800000000000001e-02  -2.7689999999999998e-01  -1.1420000000000000e-01  -2.1899999999999999e-02   9.9880000000000002e-01   4.0020000000000000e-01   2.3506000000000000e+00   1.9300000000000001e-02   2.0210000000000000e-01   1.8140000000000001e-01
   1.9839999999999999e-01   3.7369999999999998e-01  -6.8630000000000002e-01  -2.0999999999999999e-01  -6.6600000000000006e-02  -8.7700000000000000e-02   9.1000000000000003e-01   5.7809999999999995e-01   3.1341999999999999e+00   1.9300000000000001e-02   2.3089999999999999e-01   1.4160000000000000e-01
   2.2040000000000001e-01   2.1980000000000000e-01   1.7160000000000000e-01  -2.8639999999999999e-01  -1.1420000000000000e-01  -6.5799999999999997e-02   7.5460000000000005e-01   3.5580000000000001e-01   3.2212000000000001e+00  -9.5999999999999992e-03   2.5019999999999998e-01   1.4599999999999999e-01
   2.2040000000000001e-01   2.6379999999999998e-01  -8.5780000000000001e-01  -2.3870000000000000e-01  -1.2370000000000000e-01  -4.8200000000000000e-02   7.7680000000000005e-01   2.2239999999999999e-01   2.6118000000000001e+00  -3.8500000000000000e-02   1.7319999999999999e-01   1.7690000000000000e-01
   4.4100000000000000e-02   5.0560000000000005e-01  -1.2010000000000001e+00  -2.0050000000000001e-01  -1.7130000000000001e-01  -7.8899999999999998e-02   8.4340000000000004e-01   3.3350000000000002e-01   3.1341999999999999e+00   5.7799999999999997e-02   1.9239999999999999e-01   1.6370000000000001e-01
   1.5429999999999999e-01   3.2979999999999998e-01   3.4310000000000002e-01  -2.3870000000000000e-01  -4.7600000000000003e-02  -8.3299999999999999e-02   6.4370000000000005e-01   3.1130000000000002e-01   3.0470999999999999e+00   1.0600000000000000e-01   1.8279999999999999e-01   1.5040000000000001e-01
   8.8200000000000001e-02   2.6379999999999998e-01  -5.1470000000000005e-01  -1.5279999999999999e-01  -5.7099999999999998e-02   0.0000000000000000e+00   9.1000000000000003e-01   4.8920000000000002e-01   2.3506000000000000e+00  -5.7799999999999997e-02   1.6360000000000000e-01   9.2899999999999996e-02
   8.8200000000000001e-02   1.5390000000000001e-01  -1.7160000000000000e-01  -1.8140000000000001e-01  -1.9000000000000000e-02  -2.6300000000000000e-02   8.2120000000000004e-01   4.6689999999999998e-01   3.2212000000000001e+00   6.7400000000000002e-02   1.7319999999999999e-01   1.5479999999999999e-01
   1.1020000000000001e-01   5.9360000000000002e-01  -7.7210000000000001e-01  -1.5279999999999999e-01  -1.0470000000000000e-01  -2.6300000000000000e-02   9.1000000000000003e-01   2.6679999999999998e-01   2.6989000000000001e+00  -2.8899999999999999e-02   1.9239999999999999e-01   1.1940000000000001e-01
   1.3230000000000000e-01   3.2979999999999998e-01  -7.7210000000000001e-01  -1.6230000000000000e-01  -1.2370000000000000e-01  -8.3299999999999999e-02   8.8780000000000003e-01   1.7790000000000000e-01   2.5247000000000002e+00  -9.5999999999999992e-03   1.9239999999999999e-01   1.0620000000000000e-01
   4.4100000000000000e-02   4.1770000000000002e-01  -1.7160000000000000e-01  -1.3370000000000001e-01  -1.3320000000000001e-01  -1.7500000000000002e-02   9.3220000000000003e-01   4.6689999999999998e-01   3.3083000000000000e+00   1.9300000000000001e-02   2.3089999999999999e-01   1.6810000000000000e-01
   2.4249999999999999e-01   2.4179999999999999e-01   6.8630000000000002e-01  -1.2410000000000000e-01  -4.7600000000000003e-02  -2.6300000000000000e-02   7.1020000000000005e-01   4.0020000000000000e-01   2.6118000000000001e+00   3.8500000000000000e-02   2.5019999999999998e-01   1.1060000000000000e-01
   1.9839999999999999e-01   3.9570000000000000e-01  -3.4310000000000002e-01  -1.9089999999999999e-01  -7.6100000000000001e-02  -6.5799999999999997e-02   8.4340000000000004e-01   1.5559999999999999e-01   2.8730000000000002e+00  -9.5999999999999992e-03   2.7900000000000003e-01   1.7690000000000000e-01
   8.8200000000000001e-02   3.7369999999999998e-01  -7.7210000000000001e-01  -2.4820000000000000e-01  -1.9030000000000000e-01   0.0000000000000000e+00   5.7709999999999995e-01   6.0040000000000004e-01   3.1341999999999999e+00  -6.7400000000000002e-02   1.5400000000000000e-01   1.5920000000000001e-01
   2.6450000000000001e-01   6.6000000000000003e-02  -1.3725000000000001e+00  -2.0999999999999999e-01  -1.0470000000000000e-01  -7.8899999999999998e-02   7.5460000000000005e-01   4.2249999999999999e-01   2.2635999999999998e+00  -5.7799999999999997e-02   2.6939999999999997e-01   1.8579999999999999e-01
   3.0859999999999999e-01   2.8580000000000000e-01  -4.2890000000000000e-01  -2.4820000000000000e-01  -4.7600000000000003e-02  -3.0700000000000002e-02   9.1000000000000003e-01   3.3350000000000002e-01   2.0893999999999999e+00   9.5999999999999992e-03   2.8870000000000001e-01   1.2830000000000000e-01
   4.4100000000000000e-02   4.3999999999999997e-02   6.0050000000000003e-01  -1.7190000000000000e-01  -7.6100000000000001e-02  -3.5099999999999999e-02   8.2120000000000004e-01   3.3350000000000002e-01   3.0470999999999999e+00  -4.8200000000000000e-02   1.4430000000000001e-01   1.8140000000000001e-01
   3.7469999999999998e-01   4.1770000000000002e-01  -2.5740000000000002e-01  -1.7190000000000000e-01  -1.4269999999999999e-01  -7.4499999999999997e-02   7.9900000000000004e-01   3.7800000000000000e-01   2.8730000000000002e+00   0.0000000000000000e+00   3.0790000000000001e-01   1.5479999999999999e-01
   2.1999999999999999e-02   4.8359999999999997e-01  -5.1470000000000005e-01  -2.4820000000000000e-01  -6.6600000000000006e-02  -1.3200000000000000e-02   7.5460000000000005e-01   4.8920000000000002e-01   2.8730000000000002e+00   2.8899999999999999e-02   1.2509999999999999e-01   1.1500000000000000e-01
   2.2040000000000001e-01   5.0560000000000005e-01   0.0000000000000000e+00  -2.1959999999999999e-01  -1.2370000000000000e-01  -3.5099999999999999e-02   8.2120000000000004e-01   4.4469999999999998e-01   3.1341999999999999e+00  -1.9300000000000001e-02   2.7900000000000003e-01   1.4599999999999999e-01
  -8.8200000000000001e-02   2.8580000000000000e-01  -6.0050000000000003e-01  -3.0549999999999999e-01   9.4999999999999998e-03  -7.4499999999999997e-02   6.6579999999999995e-01   3.5580000000000001e-01   3.1341999999999999e+00   1.9300000000000001e-02   1.3469999999999999e-01   1.2390000000000000e-01
