# Supplementary material for: Footwear and Foam Surface Alter Gait Initiation of Typical Subjects
Source: PLoS One. 2015 Aug 13;10(8):e0135821. doi: 10.1371/journal.pone.0135821 (PMC4536224; doi:10.1371/journal.pone.0135821)
Supplement: S1 Dataset — (ZIP) [file pone.0135821.s001.zip › 1_foam_av1_01.txt]

   7.5164000000000000e+00   2.8578999999999999e+00   2.3453290000000001e+02  -2.4441000000000002e+00   2.4312999999999999e+01  -7.6300000000000001e-01  -9.4771999999999998e+00  -4.5804999999999998e+00   2.6762299999999999e+02  -6.0879000000000003e+00  -2.2736899999999999e+01  -3.8479999999999998e-01
   6.7668999999999997e+00   2.0445000000000002e+00   2.2518240000000000e+02  -2.5874000000000001e+00   2.3351900000000001e+01  -6.8850000000000000e-01  -9.2553000000000001e+00  -4.3360000000000003e+00   2.6840660000000003e+02  -5.9722999999999997e+00  -2.2813900000000000e+01  -4.2909999999999998e-01
   5.5987000000000000e+00   1.4069000000000000e+00   2.1205750000000000e+02  -2.9310999999999998e+00   2.2048200000000001e+01  -6.4019999999999999e-01  -9.3218999999999994e+00  -4.8029000000000002e+00   2.6858069999999998e+02  -6.1265000000000001e+00  -2.2813900000000000e+01  -4.4230000000000003e-01
   4.1660000000000004e+00   4.8359999999999997e-01   1.9824629999999999e+02  -3.2366000000000001e+00   2.0687400000000000e+01  -4.9990000000000001e-01  -9.5660000000000007e+00  -4.8250999999999999e+00   2.6910309999999998e+02  -6.3575999999999997e+00  -2.3083300000000001e+01  -4.0250000000000002e-01
   2.8654999999999999e+00  -7.6939999999999997e-01   1.8434940000000000e+02  -3.8572000000000002e+00   1.9412299999999998e+01  -3.5080000000000000e-01  -9.8766999999999996e+00  -4.8696000000000002e+00   2.7223719999999997e+02  -6.5118000000000000e+00  -2.3295000000000002e+01  -4.2020000000000002e-01
   1.1241000000000001e+00  -8.1340000000000001e-01   1.6933720000000000e+02  -4.3727000000000000e+00   1.8384599999999999e+01  -2.8939999999999999e-01  -1.0409400000000000e+01  -5.4699999999999998e+00   2.7824439999999998e+02  -7.1475000000000000e+00  -2.3833800000000000e+01  -4.9099999999999999e-01
  -1.3230000000000000e-01  -6.3749999999999996e-01   1.5604069999999999e+02  -5.0220000000000002e+00   1.7499600000000001e+01  -3.2450000000000001e-01  -1.1474800000000000e+01  -6.2927000000000000e+00   2.8712450000000001e+02  -7.9085000000000001e+00  -2.4719000000000001e+01  -5.5289999999999995e-01
  -1.1902999999999999e+00   4.3969999999999998e-01   1.4506039999999999e+02  -5.5183999999999997e+00   1.6709800000000001e+01  -4.4290000000000002e-01  -1.2850899999999999e+01  -7.5601000000000003e+00   3.0009649999999999e+02  -9.0162999999999993e+00  -2.5950600000000001e+01  -7.2099999999999997e-01
  -2.2703000000000002e+00   1.6268000000000000e+00   1.3459479999999999e+02  -6.1199000000000003e+00   1.5986599999999999e+01  -5.8320000000000005e-01  -1.4315700000000000e+01  -9.1166000000000000e+00   3.1141430000000003e+02  -1.0336000000000000e+01  -2.7278500000000001e+01  -8.4050000000000002e-01
  -3.5266999999999999e+00   2.7479000000000000e+00   1.2267080000000000e+02  -6.3681000000000001e+00   1.5073100000000000e+01  -8.4199999999999997e-01  -1.5447699999999999e+01  -1.0517500000000000e+01   3.2203570000000002e+02  -1.1569000000000001e+01  -2.8240700000000000e+01  -1.0970000000000000e+00
  -4.7831000000000001e+00   3.9790000000000001e+00   1.1237680000000000e+02  -6.3204000000000002e+00   1.4112000000000000e+01  -1.0437000000000001e+00  -1.6912500000000001e+01  -1.1984999999999999e+01   3.2943579999999997e+02  -1.2744199999999999e+01  -2.9106700000000000e+01  -1.1942999999999999e+00
  -6.5244999999999997e+00   5.2980000000000000e+00   1.0182540000000000e+02  -6.2344999999999997e+00   1.3360200000000001e+01  -1.4296000000000000e+00  -1.8599399999999999e+01  -1.3786099999999999e+01   3.3796769999999998e+02  -1.4112000000000000e+01  -2.9924499999999998e+01  -1.4288000000000001e+00
  -7.7367999999999997e+00   6.2214000000000000e+00   9.4619500000000002e+01  -6.2535999999999996e+00   1.2751200000000001e+01  -1.6050000000000000e+00  -2.0974200000000000e+01  -1.6076400000000000e+01   3.4693490000000003e+02  -1.5884499999999999e+01  -3.0742400000000000e+01  -1.6190000000000000e+00
  -9.1475000000000009e+00   5.6936999999999998e+00   8.8700400000000002e+01  -6.3300000000000001e+00   1.2246900000000000e+01  -1.7101999999999999e+00  -2.3659800000000001e+01  -1.8077600000000000e+01   3.5381259999999997e+02  -1.7714700000000001e+01  -3.1627600000000001e+01  -1.9419000000000000e+00
  -9.8528000000000002e+00   4.9683000000000002e+00   8.3982299999999995e+01  -6.4349999999999996e+00   1.1742500000000000e+01  -1.7145999999999999e+00  -2.7011199999999999e+01  -1.9522900000000000e+01   3.6321510000000001e+02  -1.9689399999999999e+01  -3.2618699999999997e+01  -2.2427000000000001e+00
  -9.6324000000000005e+00   3.4075000000000002e+00   8.1151499999999999e+01  -6.4253999999999998e+00   1.1542700000000000e+01  -1.6488000000000000e+00  -3.0717800000000000e+01  -2.0034300000000002e+01   3.7740589999999997e+02  -2.2136199999999999e+01  -3.4235199999999999e+01  -2.5169999999999999e+00
  -9.2356999999999996e+00   3.0777000000000001e+00   7.8835300000000004e+01  -6.3681000000000001e+00   1.1304800000000000e+01  -1.4954000000000001e+00  -3.4424399999999999e+01  -2.0434600000000000e+01   3.9203210000000001e+02  -2.4544300000000000e+01  -3.5745899999999999e+01  -2.8929999999999998e+00
  -8.7286999999999999e+00   3.6713000000000000e+00   7.8663700000000006e+01  -6.4923000000000002e+00   1.1238200000000001e+01  -1.4427000000000001e+00  -3.7243099999999998e+01  -2.1190600000000000e+01   4.0369810000000001e+02  -2.6615400000000001e+01  -3.7218100000000000e+01  -3.2601000000000000e+00
  -8.5303000000000004e+00   4.1548999999999996e+00   7.9092699999999994e+01  -6.7023000000000001e+00   1.1380900000000000e+01  -1.4427000000000001e+00  -3.9284999999999997e+01  -2.3191800000000001e+01   4.1275240000000002e+02  -2.8599799999999998e+01  -3.8228400000000001e+01  -3.5785999999999998e+00
  -8.0233000000000008e+00   4.2207999999999997e+00   8.2438199999999995e+01  -6.9791999999999996e+00   1.1761600000000000e+01  -1.3813000000000000e+00  -4.0505800000000001e+01  -2.5370899999999999e+01   4.2032659999999998e+02  -3.0391500000000001e+01  -3.9325299999999999e+01  -4.0076999999999998e+00
  -7.8689999999999998e+00   3.5613000000000001e+00   8.5097499999999997e+01  -7.3323999999999998e+00   1.2246900000000000e+01  -1.3024000000000000e+00  -4.1526699999999998e+01  -2.8817399999999999e+01   4.2555020000000002e+02  -3.2048299999999998e+01  -4.0094999999999999e+01  -4.3704000000000001e+00
  -8.1997000000000000e+00   3.0118000000000000e+00   8.8786199999999994e+01  -7.6665999999999999e+00   1.2855900000000000e+01  -1.1314000000000000e+00  -4.1904000000000003e+01  -3.2286200000000001e+01   4.2911970000000002e+02  -3.3348700000000001e+01  -4.0672400000000003e+01  -4.8570000000000002e+00
  -8.7286999999999999e+00   1.7366999999999999e+00   9.3075400000000002e+01  -8.2203999999999997e+00   1.3664700000000000e+01  -8.8139999999999996e-01  -4.2880600000000001e+01  -3.4954500000000003e+01   4.3103500000000003e+02  -3.4254199999999997e+01  -4.0903300000000002e+01  -5.3303000000000003e+00
  -8.9710999999999999e+00   1.0992000000000000e+00   1.0028120000000000e+02  -8.8599999999999994e+00   1.4702000000000000e+01  -8.8580000000000003e-01  -4.3391100000000002e+01  -3.7800600000000003e+01   4.2999029999999999e+02  -3.4735799999999998e+01  -4.0970599999999997e+01  -5.7062999999999997e+00
  -9.6545000000000005e+00   5.0560000000000005e-01   1.0877379999999999e+02  -9.8720999999999997e+00   1.5834400000000000e+01  -7.6300000000000001e-01  -4.3701799999999999e+01  -3.9779600000000002e+01   4.2798790000000002e+02  -3.5169300000000000e+01  -4.0874400000000001e+01  -6.0292000000000003e+00
  -9.7866999999999997e+00  -3.0780000000000002e-01   1.1898210000000000e+02  -1.0807700000000001e+01   1.7337900000000001e+01  -6.2709999999999999e-01  -4.4079200000000000e+01  -4.1647399999999998e+01   4.2441840000000002e+02  -3.5140400000000000e+01  -4.0383699999999997e+01  -6.3167000000000000e+00
  -9.9190000000000005e+00  -1.7806999999999999e+00   1.3262170000000000e+02  -1.1848400000000000e+01   1.9231500000000000e+01  -4.4729999999999998e-01  -4.3435499999999998e+01  -4.2358899999999998e+01   4.1841129999999998e+02  -3.4745500000000000e+01  -3.9864100000000001e+01  -6.4847999999999999e+00
  -9.7866999999999997e+00  -3.8471000000000002e+00   1.4780549999999999e+02  -1.3280500000000000e+01   2.1267900000000001e+01  -1.1400000000000000e-01  -4.3080399999999997e+01  -4.2625799999999998e+01   4.1109820000000002e+02  -3.4051900000000003e+01  -3.9123199999999997e+01  -6.5157999999999996e+00
  -9.2135999999999996e+00  -6.0674999999999999e+00   1.6290340000000000e+02  -1.4722200000000001e+01   2.3437500000000000e+01   2.2800000000000001e-01  -4.1770899999999997e+01  -4.2425600000000003e+01   4.0117340000000002e+02  -3.3030799999999999e+01  -3.8314999999999998e+01  -6.4626999999999999e+00
  -8.0233000000000008e+00  -8.3537999999999997e+00   1.8057490000000001e+02  -1.6240200000000002e+01   2.5711800000000000e+01   5.7450000000000001e-01  -4.0772100000000002e+01  -4.1469499999999996e+01   3.9037790000000001e+02  -3.1605200000000000e+01  -3.7218100000000000e+01  -6.3785999999999996e+00
  -6.8331000000000000e+00  -1.0266299999999999e+01   1.9944730000000001e+02  -1.7720099999999999e+01   2.8166899999999998e+01   9.7350000000000003e-01  -3.8885500000000000e+01  -4.0691299999999998e+01   3.7758010000000002e+02  -3.0035000000000000e+01  -3.5928699999999999e+01  -6.1662999999999997e+00
  -5.0917000000000003e+00  -1.2552600000000000e+01   2.2055009999999999e+02  -1.9285799999999998e+01   3.0840800000000002e+01   1.3682000000000001e+00  -3.6665999999999997e+01  -3.9245899999999999e+01   3.6478219999999999e+02  -2.8175899999999999e+01  -3.4629700000000000e+01  -5.9672999999999998e+00
  -2.5127999999999999e+00  -1.5432499999999999e+01   2.4336859999999999e+02  -2.1042600000000000e+01   3.3648000000000003e+01   1.7979000000000001e+00  -3.4313400000000001e+01  -3.8378700000000002e+01   3.4806670000000003e+02  -2.6162700000000001e+01  -3.3022799999999997e+01  -5.7946999999999997e+00
   2.1999999999999999e-02  -1.8356300000000001e+01   2.6807429999999999e+02  -2.2913900000000002e+01   3.6578899999999997e+01   2.3197999999999999e+00  -3.1738800000000001e+01  -3.7555999999999997e+01   3.3126400000000001e+02  -2.3850800000000000e+01  -3.1329400000000000e+01  -5.5559000000000003e+00
   2.3365000000000000e+00  -2.1983599999999999e+01   2.9475310000000002e+02  -2.4794699999999999e+01   3.9671500000000002e+01   2.7890000000000001e+00  -2.8698100000000000e+01  -3.6511000000000003e+01   3.1028250000000003e+02  -2.1201799999999999e+01  -2.9279900000000001e+01  -5.3170000000000002e+00
   5.7530000000000001e+00  -2.5413000000000000e+01   3.2426270000000000e+02  -2.6818800000000000e+01   4.3030600000000000e+01   3.2888999999999999e+00  -2.5368800000000000e+01  -3.5532600000000002e+01   2.9086810000000003e+02  -1.8128900000000002e+01  -2.6941700000000001e+01  -5.0339000000000000e+00
   1.0139400000000000e+01  -2.8754500000000000e+01   3.5351499999999999e+02  -2.8489599999999999e+01   4.6370699999999999e+01   3.7143000000000002e+00  -2.2572299999999998e+01  -3.3131100000000004e+01   2.6666539999999998e+02  -1.4593700000000000e+01  -2.4305299999999999e+01  -4.6402000000000001e+00
   1.4922499999999999e+01  -3.0930900000000001e+01   3.8062270000000001e+02  -2.9921700000000001e+01   4.9273000000000003e+01   4.0869999999999997e+00  -1.9598099999999999e+01  -2.8728500000000000e+01   2.4246260000000001e+02  -1.0788700000000000e+01  -2.1476400000000002e+01  -3.9767000000000001e+00
   1.9022400000000001e+01  -3.1832200000000000e+01   4.0095339999999999e+02  -3.0332200000000000e+01   5.1223700000000001e+01   4.2975000000000003e+00  -1.6690600000000000e+01  -2.4347999999999999e+01   2.1817280000000000e+02  -6.8296000000000001e+00  -1.8686000000000000e+01  -3.3220000000000001e+00
   2.0300799999999999e+01  -3.1854199999999999e+01   4.1656610000000001e+02  -3.0704599999999999e+01   5.2641599999999997e+01   4.1923000000000004e+00  -1.4204800000000001e+01  -1.8522300000000001e+01   1.9457950000000000e+02  -2.8801999999999999e+00  -1.6039899999999999e+01  -2.5390999999999999e+00
   2.0499199999999998e+01  -3.5063800000000001e+01   4.3157819999999998e+02  -3.1096000000000000e+01   5.4088000000000001e+01   4.5606000000000000e+00  -1.1674500000000000e+01  -1.2518700000000001e+01   1.7516510000000000e+02   5.2980000000000005e-01  -1.4154000000000000e+01  -1.7605000000000000e+00
   2.0499199999999998e+01  -3.7438099999999999e+01   4.4427420000000001e+02  -3.1401599999999998e+01   5.5505899999999997e+01   4.6878000000000002e+00  -1.0143100000000000e+01  -9.2944999999999993e+00   1.6219309999999999e+02   2.9862000000000002e+00  -1.2941599999999999e+01  -1.3447000000000000e+00
   2.1138400000000001e+01  -4.1043399999999998e+01   4.5920060000000001e+02  -3.1602100000000000e+01   5.6809500000000000e+01   4.9728000000000003e+00  -8.7225999999999999e+00  -8.6273999999999997e+00   1.5400950000000000e+02   4.3250999999999999e+00  -1.2373900000000001e+01  -1.2917000000000001e+00
   2.1998000000000001e+01  -4.2823999999999998e+01   4.7326909999999998e+02  -3.1563900000000000e+01   5.7922899999999998e+01   5.0605000000000002e+00  -6.8803999999999998e+00  -9.6724999999999994e+00   1.4599990000000000e+02   4.6718999999999999e+00  -1.2085300000000000e+01  -1.2827999999999999e+00
   2.3607099999999999e+01  -4.5264200000000002e+01   4.8742349999999999e+02  -3.1420700000000000e+01   5.8950600000000001e+01   5.2140000000000004e+00  -3.8174999999999999e+00  -9.5836000000000006e+00   1.3572680000000000e+02   4.7297000000000002e+00  -1.1527200000000001e+01  -1.0528000000000000e+00
   2.7089800000000000e+01  -4.6385399999999997e+01   5.0174939999999998e+02  -3.0551800000000000e+01   5.9378799999999998e+01   5.3894000000000002e+00  -1.5093000000000001e+00  -1.4586600000000001e+01   1.2014310000000000e+02   4.3636999999999997e+00  -1.0459199999999999e+01  -1.5791999999999999e+00
   3.0440200000000001e+01  -4.6715100000000000e+01   5.1281550000000004e+02  -2.9081499999999998e+01   5.9216999999999999e+01   5.3280000000000003e+00  -6.6579999999999995e-01  -1.4475400000000000e+01   1.0473340000000000e+02   3.8915999999999999e+00  -8.9581000000000000e+00  -1.7206999999999999e+00
   3.4650199999999998e+01  -4.6055599999999998e+01   5.1976400000000001e+02  -2.6809200000000001e+01   5.8122700000000002e+01   5.2008999999999999e+00   8.8780000000000003e-01  -1.3430300000000001e+01   8.4535399999999996e+01   3.5640999999999998e+00  -7.5724999999999998e+00  -1.7782000000000000e+00
   3.7846299999999999e+01  -4.5791800000000002e+01   5.2225170000000003e+02  -2.4269600000000001e+01   5.6676299999999998e+01   5.0430000000000001e+00   9.5440000000000003e-01  -1.1518100000000000e+01   6.7645799999999994e+01   3.0535999999999999e+00  -5.8502000000000001e+00  -1.6588000000000001e+00
   4.0910200000000003e+01  -4.4802599999999998e+01   5.2310950000000003e+02  -2.1586800000000000e+01   5.4735100000000003e+01   4.7755000000000001e+00   1.2873000000000001e+00  -8.8498000000000001e+00   5.3716099999999997e+01   2.7452999999999999e+00  -4.5224000000000002e+00  -1.5173000000000001e+00
   4.3114400000000003e+01  -4.4340899999999998e+01   5.2353840000000002e+02  -1.9028099999999998e+01   5.3012700000000002e+01   4.4861000000000004e+00   8.8780000000000003e-01  -8.3827999999999996e+00   4.1266500000000001e+01   1.9746999999999999e+00  -3.2715000000000001e+00  -1.3270000000000000e+00
   4.5186399999999999e+01  -4.3439599999999999e+01   5.2199429999999995e+02  -1.6068400000000000e+01   5.1052500000000002e+01   4.2098000000000004e+00   3.1069999999999998e-01  -6.7595999999999998e+00   3.1341699999999999e+01   1.5026999999999999e+00  -2.2418999999999998e+00  -1.1545000000000001e+00
   4.5693300000000001e+01  -4.1790799999999997e+01   5.1899189999999999e+02  -1.3290100000000001e+01   4.8901899999999998e+01   3.8677999999999999e+00   2.6629999999999998e-01  -5.0475000000000003e+00   2.3158000000000001e+01   1.0789000000000000e+00  -1.4625999999999999e+00  -8.9800000000000002e-01
   4.6707299999999996e+01  -4.1614899999999999e+01   5.1667570000000001e+02  -1.0664500000000000e+01   4.6789400000000001e+01   3.7801000000000000e+00  -5.1049999999999995e-01  -3.0908000000000002e+00   1.6889700000000001e+01   7.6100000000000001e-01  -8.2750000000000001e-01  -6.4580000000000004e-01
   4.6486899999999999e+01  -4.0999400000000001e+01   5.1341600000000005e+02  -8.1917000000000009e+00   4.4886200000000002e+01   3.5520000000000000e+00  -1.3983000000000001e+00  -1.5343000000000000e+00   1.2449600000000000e+01   3.5639999999999999e-01  -3.0790000000000001e-01  -3.8479999999999998e-01
   4.6508899999999997e+01  -4.0295900000000003e+01   5.1178609999999998e+02  -5.8907999999999996e+00   4.3211399999999998e+01   3.3108000000000000e+00  -1.8866000000000001e+00  -3.7800000000000000e-01   7.6612999999999998e+00   1.3489999999999999e-01   1.3469999999999999e-01  -2.3000000000000001e-01
   4.7126100000000001e+01  -3.9944200000000002e+01   5.1041350000000000e+02  -3.8380999999999998e+00   4.1669800000000002e+01   3.0213999999999999e+00  -2.7966000000000002e+00   2.0010000000000000e-01   5.3106999999999998e+00   2.8899999999999999e-02   3.4639999999999999e-01  -4.8700000000000000e-02
   4.7544899999999998e+01  -3.9702399999999997e+01   5.0844049999999999e+02  -2.1577000000000002e+00   4.0232999999999997e+01   2.8592000000000000e+00  -2.4857999999999998e+00   1.0227999999999999e+00   4.5270999999999999e+00   5.7799999999999997e-02   4.8110000000000003e-01  -8.8499999999999995e-02
   4.7963700000000003e+01  -3.9152799999999999e+01   5.0818310000000002e+02  -6.9699999999999995e-01   3.9138599999999997e+01   2.7145000000000001e+00  -1.4649000000000001e+00  -3.3350000000000002e-01   3.5695000000000001e+00  -1.2520000000000001e-01   5.1000000000000001e-01  -7.9600000000000004e-02
   4.8051800000000000e+01  -3.9460500000000003e+01   5.0638170000000002e+02   4.6779999999999999e-01   3.8215600000000002e+01   2.6135999999999999e+00  -1.5315000000000001e+00  -2.2200000000000001e-02   4.1788999999999996e+00  -4.8200000000000000e-02   6.4470000000000005e-01  -9.7299999999999998e-02
   4.7500799999999998e+01  -3.9834299999999999e+01   5.0389400000000001e+02   1.5752999999999999e+00   3.7359200000000001e+01   2.5083000000000002e+00  -7.1020000000000005e-01  -2.2200000000000001e-02   5.0495000000000001e+00  -1.2520000000000001e-01   5.9660000000000002e-01  -1.1500000000000000e-01
   4.7390599999999999e+01  -4.0471800000000002e+01   5.0046260000000001e+02   2.3963999999999999e+00   3.6721600000000002e+01   2.4382000000000001e+00  -6.6579999999999995e-01   2.0010000000000000e-01   4.7882999999999996e+00  -7.7100000000000002e-02   5.9660000000000002e-01  -1.0620000000000000e-01
   4.6905700000000003e+01  -4.1680900000000001e+01   4.9763170000000002e+02   3.0169999999999999e+00   3.5941299999999998e+01   2.4908000000000001e+00  -6.8799999999999994e-01   4.2249999999999999e-01   5.3106999999999998e+00  -7.7100000000000002e-02   5.4849999999999999e-01  -4.4000000000000003e-03
   4.7103999999999999e+01  -4.2560200000000002e+01   4.9248469999999998e+02   3.7330999999999999e+00   3.5227600000000002e+01   2.4512999999999998e+00  -5.3269999999999995e-01   8.2269999999999999e-01   3.9177000000000000e+00  -2.8899999999999999e-02   4.9070000000000003e-01  -4.4000000000000003e-03
   4.6641100000000002e+01  -4.2999899999999997e+01   4.8810969999999998e+02   4.5064000000000002e+00   3.4675699999999999e+01   2.5215000000000001e+00  -6.8799999999999994e-01   8.4499999999999997e-01   4.7882999999999996e+00  -9.6299999999999997e-02   3.7530000000000002e-01  -2.2100000000000002e-02
   4.5869700000000002e+01  -4.2823999999999998e+01   4.8270540000000000e+02   5.3178999999999998e+00   3.4247500000000002e+01   2.4733000000000001e+00  -5.1049999999999995e-01   9.7840000000000005e-01   5.3106999999999998e+00  -4.8200000000000000e-02   4.5219999999999999e-01  -3.5400000000000001e-02
   4.4811700000000002e+01  -4.3483499999999999e+01   4.7730099999999999e+02   5.9767000000000001e+00   3.3923999999999999e+01   2.4249999999999998e+00  -3.5510000000000003e-01   1.1117999999999999e+00   4.5270999999999999e+00  -6.7400000000000002e-02   4.5219999999999999e-01   8.8000000000000005e-03
   4.4040199999999999e+01  -4.3923200000000001e+01   4.7292599999999999e+02   6.6067999999999998e+00   3.3714599999999997e+01   2.4249999999999998e+00  -2.2200000000000001e-02   1.0672999999999999e+00   4.8754000000000000e+00  -8.6699999999999999e-02   4.4259999999999999e-01   8.8000000000000005e-03
   4.2982199999999999e+01  -4.4560699999999997e+01   4.6692110000000002e+02   7.2179000000000002e+00   3.3457700000000003e+01   2.3592000000000000e+00  -3.1069999999999998e-01   9.7840000000000005e-01   4.8754000000000000e+00   9.5999999999999992e-03   4.1370000000000001e-01   2.2100000000000002e-02
   4.1769799999999996e+01  -4.5572000000000003e+01   4.6117360000000002e+02   7.7716000000000003e+00   3.3448200000000000e+01   2.4119000000000002e+00  -2.2189999999999999e-01   1.0450999999999999e+00   4.7012999999999998e+00  -1.6380000000000000e-01   4.1370000000000001e-01   5.7500000000000002e-02
   4.0513399999999997e+01  -4.6583199999999998e+01   4.5594080000000002e+02   8.3063000000000002e+00   3.3391100000000002e+01   2.3723999999999998e+00   1.7760000000000001e-01   1.1563000000000001e+00   5.4847999999999999e+00  -1.3489999999999999e-01   4.3300000000000000e-01  -9.2899999999999996e-02
   3.9565600000000003e+01  -4.8100099999999998e+01   4.5130849999999998e+02   8.8314000000000004e+00   3.3562399999999997e+01   2.5171000000000001e+00   3.1069999999999998e-01   1.0005999999999999e+00   4.8754000000000000e+00  -7.7100000000000002e-02   5.3879999999999995e-01  -5.3100000000000001e-02
   3.8970500000000001e+01  -4.9463099999999997e+01   4.4847760000000000e+02   9.2706000000000000e+00   3.3714599999999997e+01   2.6617999999999999e+00   2.8849999999999998e-01   1.1563000000000001e+00   5.8330000000000002e+00  -5.7799999999999997e-02   4.4259999999999999e-01  -5.3100000000000001e-02
   3.8309199999999997e+01  -5.0804099999999998e+01   4.4581830000000002e+02   9.8148000000000000e+00   3.4009599999999999e+01   2.7320000000000002e+00   2.8849999999999998e-01   1.1339999999999999e+00   4.8754000000000000e+00  -8.6699999999999999e-02   3.1750000000000000e-01  -3.9800000000000002e-02
   3.8287199999999999e+01  -5.2760599999999997e+01   4.4504629999999997e+02   1.0187099999999999e+01   3.4475900000000003e+01   2.8679000000000001e+00   1.5540000000000001e-01   1.1785000000000001e+00   5.0495000000000001e+00  -6.7400000000000002e-02   4.4259999999999999e-01  -4.8700000000000000e-02
   3.7515700000000002e+01  -5.5266700000000000e+01   4.4521780000000001e+02   1.0530799999999999e+01   3.5046799999999998e+01   3.0520999999999998e+00   1.1100000000000000e-01   9.1169999999999995e-01   4.4401000000000002e+00  -9.6299999999999997e-02   3.2710000000000000e-01  -5.3100000000000001e-02
   3.7361400000000003e+01  -5.7157299999999999e+01   4.4496050000000002e+02   1.1074999999999999e+01   3.5370399999999997e+01   3.1091000000000002e+00   6.4370000000000005e-01   1.1117999999999999e+00   4.3529999999999998e+00  -9.6299999999999997e-02   4.1370000000000001e-01  -6.6400000000000001e-02
   3.7140999999999998e+01  -5.9333700000000000e+01   4.4693349999999998e+02   1.1437799999999999e+01   3.6093600000000002e+01   3.2757999999999998e+00   3.5510000000000003e-01   1.1117999999999999e+00   5.1365999999999996e+00  -1.4449999999999999e-01   3.1750000000000000e-01  -3.9800000000000002e-02
   3.7008699999999997e+01  -6.1576000000000001e+01   4.5036489999999998e+02   1.1877000000000001e+01   3.6816800000000001e+01   3.4556000000000000e+00   2.8849999999999998e-01   1.0672999999999999e+00   5.5719000000000003e+00  -9.6299999999999997e-02   3.7530000000000002e-01  -6.6400000000000001e-02
   3.7140999999999998e+01  -6.4192099999999996e+01   4.5422510000000000e+02   1.2278000000000000e+01   3.7635100000000001e+01   3.6440999999999999e+00   1.3320000000000001e-01   9.7840000000000005e-01   4.7012999999999998e+00  -9.6299999999999997e-02   3.2710000000000000e-01  -9.2899999999999996e-02
   3.7162999999999997e+01  -6.7159899999999993e+01   4.5860010000000000e+02   1.2822200000000000e+01   3.8529600000000002e+01   3.8765000000000001e+00   3.3289999999999997e-01   7.7820000000000000e-01   5.2236000000000002e+00  -1.1559999999999999e-01   3.5599999999999998e-01  -7.5200000000000003e-02
   3.7802300000000002e+01  -7.0545299999999997e+01   4.6451920000000001e+02   1.3242300000000000e+01   3.9300400000000003e+01   4.0914000000000001e+00   4.6610000000000001e-01   1.0894999999999999e+00   5.3106999999999998e+00  -6.7400000000000002e-02   4.7149999999999997e-01  -8.4000000000000005e-02
   3.8816200000000002e+01  -7.4656300000000002e+01   4.7155349999999999e+02   1.3605100000000000e+01   4.0128300000000003e+01   4.4992000000000001e+00   2.8849999999999998e-01   1.0672999999999999e+00   4.3529999999999998e+00  -7.7100000000000002e-02   3.1750000000000000e-01  -8.4000000000000005e-02
   4.0425300000000000e+01  -7.9228899999999996e+01   4.8047500000000002e+02   1.4082500000000000e+01   4.1155999999999999e+01   4.8501000000000003e+00   3.5510000000000003e-01   1.1339999999999999e+00   4.7882999999999996e+00  -1.3489999999999999e-01   3.4639999999999999e-01  -1.0620000000000000e-01
   4.1703699999999998e+01  -8.4504900000000006e+01   4.9034010000000001e+02   1.4464399999999999e+01   4.2259799999999998e+01   5.3148999999999997e+00   1.9980000000000001e-01   1.1563000000000001e+00   4.5270999999999999e+00  -1.0600000000000000e-01   3.4639999999999999e-01  -9.7299999999999998e-02
   4.3180500000000002e+01  -8.9473200000000006e+01   5.0329349999999999e+02   1.5209099999999999e+01   4.3534999999999997e+01   5.7752999999999997e+00   4.4390000000000002e-01   1.0894999999999999e+00   5.7460000000000004e+00  -1.8300000000000000e-01   3.5599999999999998e-01  -1.2390000000000000e-01
   4.4679400000000001e+01  -9.5035100000000000e+01   5.1719039999999995e+02   1.5772399999999999e+01   4.4886200000000002e+01   6.2313999999999998e+00   1.3320000000000001e-01   1.0450999999999999e+00   4.4401000000000002e+00  -1.5409999999999999e-01   3.3679999999999999e-01  -1.2390000000000000e-01
   4.6090100000000000e+01  -1.0081670000000000e+02   5.3151630000000000e+02   1.6306999999999999e+01   4.6284999999999997e+01   6.7882999999999996e+00   3.7730000000000002e-01   1.2007000000000001e+00   4.2659000000000002e+00  -1.2520000000000001e-01   4.3300000000000000e-01  -1.3270000000000001e-01
   4.7633000000000003e+01  -1.0717000000000000e+02   5.4266819999999996e+02   1.6927600000000002e+01   4.7645800000000001e+01   7.3189000000000002e+00   5.7709999999999995e-01   8.4499999999999997e-01   4.0918000000000001e+00  -1.6380000000000000e-01   3.8490000000000002e-01  -1.1500000000000000e-01
   4.8735199999999999e+01  -1.1330340000000000e+02   5.5424900000000002e+02   1.7462299999999999e+01   4.8730600000000003e+01   7.8933999999999997e+00   2.6629999999999998e-01   1.0450999999999999e+00   4.7012999999999998e+00  -1.1559999999999999e-01   4.0410000000000001e-01  -5.3100000000000001e-02
   4.9550699999999999e+01  -1.2014030000000000e+02   5.6385680000000002e+02   1.7891900000000000e+01   4.9548999999999999e+01   8.4898000000000007e+00   7.1020000000000005e-01   1.0005999999999999e+00   4.6142000000000003e+00  -1.4449999999999999e-01   3.3679999999999999e-01  -8.8499999999999995e-02
   5.0718899999999998e+01  -1.2598790000000000e+02   5.6763130000000001e+02   1.8273800000000001e+01   5.0177000000000000e+01   9.0950000000000006e+00   5.3269999999999995e-01   1.0672999999999999e+00   4.5270999999999999e+00  -1.4449999999999999e-01   3.9450000000000002e-01  -1.5479999999999999e-01
   5.1909199999999998e+01  -1.3058250000000001e+02   5.6891809999999998e+02   1.8397900000000000e+01   5.0177000000000000e+01   9.6387000000000000e+00   5.9930000000000005e-01   9.5609999999999995e-01   4.3529999999999998e+00  -1.0600000000000000e-01   4.2340000000000000e-01  -1.1940000000000001e-01
   5.2482300000000002e+01  -1.3341839999999999e+02   5.6342790000000002e+02   1.8541100000000000e+01   4.9615600000000001e+01   1.0024600000000000e+01   6.6579999999999995e-01   1.1785000000000001e+00   5.1365999999999996e+00  -1.4449999999999999e-01   3.2710000000000000e-01  -1.2390000000000000e-01
   5.3055399999999999e+01  -1.3508910000000000e+02   5.4815840000000003e+02   1.8187899999999999e+01   4.8245300000000000e+01   1.0296500000000000e+01   6.8799999999999994e-01   9.3389999999999995e-01   4.0048000000000004e+00  -1.7340000000000000e-01   3.9450000000000002e-01  -1.0620000000000000e-01
   5.2504399999999997e+01  -1.3482530000000000e+02   5.2696979999999996e+02   1.7567299999999999e+01   4.6132800000000003e+01   1.0436800000000000e+01   5.5489999999999995e-01   1.0005999999999999e+00   5.2236000000000002e+00  -7.7100000000000002e-02   3.7530000000000002e-01  -1.3270000000000001e-01
   5.1820999999999998e+01  -1.3249510000000001e+02   4.9788909999999998e+02   1.6813099999999999e+01   4.3515900000000002e+01   1.0349100000000000e+01   5.9930000000000005e-01   9.3389999999999995e-01   3.7435999999999998e+00  -1.5409999999999999e-01   3.1750000000000000e-01  -1.0620000000000000e-01
   4.9815199999999997e+01  -1.2831819999999999e+02   4.6288929999999999e+02   1.5829700000000001e+01   4.0385199999999998e+01   1.0134200000000000e+01   7.1020000000000005e-01   9.1169999999999995e-01   4.9623999999999997e+00  -1.0600000000000000e-01   3.2710000000000000e-01  -1.1500000000000000e-01
   4.7037900000000000e+01  -1.2181110000000000e+02   4.2076949999999999e+02   1.4693500000000000e+01   3.6436100000000003e+01   9.7088999999999999e+00   4.6610000000000001e-01   8.8939999999999997e-01   4.5270999999999999e+00  -1.7340000000000000e-01   4.8110000000000003e-01  -9.2899999999999996e-02
   4.2871899999999997e+01  -1.1194040000000000e+02   3.7221580000000000e+02   1.3395099999999999e+01   3.2106400000000001e+01   9.0906000000000002e+00   5.1049999999999995e-01   8.4499999999999997e-01   4.7882999999999996e+00  -1.3489999999999999e-01   4.0410000000000001e-01  -1.1500000000000000e-01
   3.6612000000000002e+01  -9.9102000000000004e+01   3.1834359999999998e+02   1.2010700000000000e+01   2.7462700000000002e+01   8.1828000000000003e+00   2.2189999999999999e-01   8.4499999999999997e-01   4.5270999999999999e+00  -9.6299999999999997e-02   3.5599999999999998e-01  -9.7299999999999998e-02
   2.8897200000000002e+01  -8.3273799999999994e+01   2.6112580000000003e+02   1.0826800000000000e+01   2.2638200000000001e+01   6.8715999999999999e+00   4.4390000000000002e-01   8.2269999999999999e-01   4.9623999999999997e+00  -1.3489999999999999e-01   2.7900000000000003e-01  -1.5040000000000001e-01
   2.0675500000000000e+01  -6.4807599999999994e+01   2.0528059999999999e+02   9.5855999999999995e+00   1.7927800000000001e+01   5.4333000000000000e+00   4.6610000000000001e-01   8.4499999999999997e-01   4.7012999999999998e+00  -1.1559999999999999e-01   2.8870000000000001e-01  -8.8499999999999995e-02
   1.3577999999999999e+01  -4.5879700000000000e+01   1.5775640000000001e+02   8.3731000000000009e+00   1.3721800000000000e+01   3.8327000000000000e+00   1.7760000000000001e-01   1.0450999999999999e+00   4.9623999999999997e+00  -2.6970000000000000e-01   3.3679999999999999e-01  -1.2390000000000000e-01
   8.5744000000000007e+00  -2.4885400000000001e+01   1.2224190000000000e+02   7.4851999999999999e+00   1.0667299999999999e+01   1.8023000000000000e+00  -4.4400000000000002e-02   6.8930000000000002e-01   4.1788999999999996e+00  -1.2520000000000001e-01   3.5599999999999998e-01  -5.7500000000000002e-02
   4.9814999999999996e+00  -2.6688099999999999e+01   8.6470100000000002e+01   4.9932999999999996e+00   7.4413999999999998e+00   1.8988000000000000e+00  -3.3289999999999997e-01   1.1117999999999999e+00   4.8754000000000000e+00  -1.5409999999999999e-01   3.3679999999999999e-01  -5.3100000000000001e-02
   2.5789000000000000e+00  -1.7388999999999999e+01   5.7646700000000003e+01   3.6375999999999999e+00   5.0910000000000002e+00   1.9734000000000000e+00  -1.9980000000000001e-01   1.0005999999999999e+00   5.3106999999999998e+00  -7.7100000000000002e-02   4.5219999999999999e-01  -6.1899999999999997e-02
   1.6311000000000000e+00  -1.4795000000000000e+01   3.9031599999999997e+01   2.0049999999999999e+00   3.3685999999999998e+00   1.4033000000000000e+00  -1.3320000000000001e-01   1.2007000000000001e+00   5.0495000000000001e+00  -1.3489999999999999e-01   3.6559999999999998e-01   0.0000000000000000e+00
   1.7854000000000001e+00  -6.6170999999999998e+00   2.4190999999999999e+01   1.4417000000000000e+00   1.9887999999999999e+00   8.2879999999999998e-01  -4.6610000000000001e-01   1.1563000000000001e+00   5.3106999999999998e+00  -8.6699999999999999e-02   4.7149999999999997e-01  -1.3299999999999999e-02
   1.3666000000000000e+00  -3.6493000000000002e+00   1.5869999999999999e+01   7.1609999999999996e-01   1.1229000000000000e+00   2.9380000000000001e-01  -2.8849999999999998e-01   1.1117999999999999e+00   4.0918000000000001e+00  -6.7400000000000002e-02   4.9070000000000003e-01   8.4000000000000005e-02
   1.4548000000000001e+00   6.1550000000000005e-01   8.9215000000000000e+00   3.7240000000000001e-01   4.3769999999999998e-01  -1.1840000000000001e-01  -2.6629999999999998e-01   1.1785000000000001e+00   4.5270999999999999e+00  -1.8300000000000000e-01   3.8490000000000002e-01   5.3100000000000001e-02
   1.1462000000000001e+00   2.1764000000000001e+00   4.4607999999999999e+00   1.8140000000000001e-01  -6.6600000000000006e-02  -3.0259999999999998e-01  -5.5489999999999995e-01   1.0894999999999999e+00   5.5719000000000003e+00  -1.2520000000000001e-01   4.1370000000000001e-01   7.0800000000000002e-02
   1.4548000000000001e+00   3.2536000000000000e+00   3.0024000000000002e+00  -1.1459999999999999e-01  -2.3790000000000000e-01  -3.5959999999999998e-01  -4.4390000000000002e-01   7.5600000000000001e-01   5.9200999999999997e+00  -6.7400000000000002e-02   4.4259999999999999e-01   1.0620000000000000e-01
   1.9617000000000000e+00   1.6708000000000001e+00   5.0612000000000004e+00   5.7299999999999997e-02  -3.9010000000000000e-01  -2.7629999999999999e-01  -6.2150000000000005e-01   6.6710000000000003e-01   5.0495000000000001e+00  -7.7100000000000002e-02   4.1370000000000001e-01   1.3710000000000000e-01
   1.9397000000000000e+00   1.4069000000000000e+00   2.8309000000000002e+00  -7.6399999999999996e-02  -2.1890000000000001e-01  -3.2010000000000000e-01  -7.9900000000000004e-01   3.5580000000000001e-01   5.3977000000000004e+00  -1.9300000000000001e-02   4.2340000000000000e-01   1.9910000000000000e-01
   2.4687000000000001e+00   1.0331999999999999e+00   2.7450999999999999e+00  -2.8639999999999999e-01  -3.8059999999999999e-01  -2.6750000000000002e-01  -9.7660000000000002e-01   4.4469999999999998e-01   5.8330000000000002e+00   6.7400000000000002e-02   3.8490000000000002e-01   2.5209999999999999e-01
   2.3365000000000000e+00   6.6000000000000003e-02   1.8015000000000001e+00  -2.0999999999999999e-01  -2.9499999999999998e-01  -2.2359999999999999e-01  -1.1318999999999999e+00   4.8920000000000002e-01   5.7460000000000004e+00  -3.8500000000000000e-02   4.4259999999999999e-01   3.3620000000000000e-01
   2.5789000000000000e+00   5.0560000000000005e-01   2.4876999999999998e+00  -3.3420000000000000e-01  -3.9970000000000000e-01  -2.1490000000000001e-01  -1.3317000000000001e+00   4.8920000000000002e-01   6.0072000000000001e+00   1.1559999999999999e-01   3.4639999999999999e-01   2.8749999999999998e-01
   2.2042000000000002e+00   4.3969999999999998e-01   1.2867999999999999e+00  -2.5779999999999997e-01  -3.7109999999999999e-01  -1.5790000000000001e-01  -1.2873000000000001e+00   6.4480000000000004e-01   6.4424999999999999e+00   8.6699999999999999e-02   4.8110000000000003e-01   2.7870000000000000e-01
   2.4026000000000001e+00   2.1980000000000000e-01   2.4876999999999998e+00  -3.3420000000000000e-01  -4.8530000000000001e-01  -1.4470000000000000e-01  -1.2873000000000001e+00   3.5580000000000001e-01   6.1813000000000002e+00  -2.8899999999999999e-02   4.8110000000000003e-01   3.1409999999999999e-01
   1.9617000000000000e+00   3.2979999999999998e-01   2.9165999999999999e+00  -2.9599999999999999e-01  -4.4719999999999999e-01  -1.7100000000000001e-01  -1.4205000000000001e+00   6.6699999999999995e-02   6.0072000000000001e+00  -4.8200000000000000e-02   5.1000000000000001e-01   2.6100000000000001e-01
   2.2263000000000002e+00   0.0000000000000000e+00   2.2303999999999999e+00  -2.0050000000000001e-01  -4.1870000000000002e-01  -1.4910000000000001e-01  -9.9880000000000002e-01   1.7790000000000000e-01   5.5719000000000003e+00   1.4449999999999999e-01   4.4259999999999999e-01   2.7870000000000000e-01
   1.9177000000000000e+00   5.9360000000000002e-01   2.6593000000000000e+00  -1.5279999999999999e-01  -5.0429999999999997e-01  -1.1400000000000000e-01  -1.0209999999999999e+00   1.7790000000000000e-01   5.4847999999999999e+00   2.8899999999999999e-02   5.7730000000000004e-01   2.3890000000000000e-01
   2.1381000000000001e+00   2.6379999999999998e-01   2.2303999999999999e+00  -2.6729999999999998e-01  -3.1400000000000000e-01  -1.4470000000000000e-01  -1.0875999999999999e+00   3.5580000000000001e-01   5.4847999999999999e+00   9.5999999999999992e-03   5.0029999999999997e-01   2.4770000000000000e-01
   1.8956000000000000e+00   1.7590000000000000e-01   2.6593000000000000e+00  -3.3420000000000000e-01  -5.4239999999999999e-01  -1.3159999999999999e-01  -7.7680000000000005e-01   2.2239999999999999e-01   5.6589000000000000e+00   3.8500000000000000e-02   4.6189999999999998e-01   1.8140000000000001e-01
   2.1160000000000001e+00   2.6379999999999998e-01   2.6593000000000000e+00  -2.9599999999999999e-01  -3.4260000000000002e-01  -1.4030000000000001e-01  -8.6560000000000004e-01   2.8910000000000002e-01   7.0518999999999998e+00   1.0600000000000000e-01   4.9070000000000003e-01   2.1679999999999999e-01
   2.0057999999999998e+00   5.4959999999999998e-01   1.6298999999999999e+00  -1.6230000000000000e-01  -3.7109999999999999e-01  -1.0960000000000000e-01  -9.3220000000000003e-01   2.0010000000000000e-01   5.7460000000000004e+00  -4.8200000000000000e-02   4.5219999999999999e-01   2.0790000000000000e-01
   2.0499000000000001e+00   8.7900000000000006e-02   1.8872000000000000e+00  -2.7689999999999998e-01  -4.0920000000000001e-01  -1.4910000000000001e-01  -7.7680000000000005e-01   8.8900000000000007e-02   6.0941999999999998e+00  -1.9300000000000001e-02   5.1959999999999995e-01   2.4770000000000000e-01
   2.0057999999999998e+00   2.8580000000000000e-01   3.1739999999999999e+00  -2.2910000000000000e-01  -3.8059999999999999e-01  -1.1840000000000001e-01  -6.8799999999999994e-01   2.6679999999999998e-01   5.5719000000000003e+00   4.8200000000000000e-02   4.5219999999999999e-01   1.8140000000000001e-01
   1.8294999999999999e+00   2.8580000000000000e-01   2.3161999999999998e+00  -2.5779999999999997e-01  -3.8059999999999999e-01  -1.1400000000000000e-01  -7.9900000000000004e-01   2.6679999999999998e-01   5.1365999999999996e+00   4.8200000000000000e-02   4.6189999999999998e-01   1.9020000000000001e-01
   1.8735999999999999e+00   1.3189999999999999e-01   2.1446000000000001e+00  -3.9140000000000003e-01  -4.2820000000000003e-01  -1.6230000000000000e-01  -6.6579999999999995e-01   3.3350000000000002e-01   6.0941999999999998e+00   5.7799999999999997e-02   4.3300000000000000e-01   2.5209999999999999e-01
   1.9397000000000000e+00   3.7369999999999998e-01   1.8872000000000000e+00  -2.0050000000000001e-01  -3.9970000000000000e-01  -1.2280000000000001e-01  -8.2120000000000004e-01   2.0010000000000000e-01   5.6589000000000000e+00  -9.5999999999999992e-03   4.6189999999999998e-01   2.2559999999999999e-01
   1.8956000000000000e+00   1.7590000000000000e-01   2.2303999999999999e+00  -2.4820000000000000e-01  -4.7580000000000000e-01  -1.3159999999999999e-01  -7.5460000000000005e-01   3.3350000000000002e-01   5.6589000000000000e+00   8.6699999999999999e-02   3.8490000000000002e-01   1.7249999999999999e-01
   1.8514999999999999e+00   4.3969999999999998e-01   2.3161999999999998e+00  -3.2460000000000000e-01  -3.5210000000000002e-01  -1.2720000000000001e-01  -8.2120000000000004e-01   5.1139999999999997e-01   6.0072000000000001e+00   9.5999999999999992e-03   5.1000000000000001e-01   2.3890000000000000e-01
   1.8294999999999999e+00   2.4179999999999999e-01   2.0588000000000002e+00  -2.8639999999999999e-01  -4.1870000000000002e-01  -1.2280000000000001e-01  -9.1000000000000003e-01   4.4469999999999998e-01   5.4847999999999999e+00   3.8500000000000000e-02   4.7149999999999997e-01   2.0349999999999999e-01
   1.6311000000000000e+00   3.5170000000000001e-01   2.3161999999999998e+00  -2.6729999999999998e-01  -4.1870000000000002e-01  -2.6300000000000000e-02  -7.3240000000000005e-01   4.0020000000000000e-01   5.5719000000000003e+00  -6.7400000000000002e-02   4.2340000000000000e-01   2.6100000000000001e-01
   1.8075000000000001e+00   8.7900000000000006e-02   2.4876999999999998e+00  -3.4370000000000001e-01  -3.7109999999999999e-01  -1.3589999999999999e-01  -7.1020000000000005e-01   2.6679999999999998e-01   5.3106999999999998e+00   1.1559999999999999e-01   4.8110000000000003e-01   2.2120000000000001e-01
   1.5870000000000000e+00   3.2979999999999998e-01   3.0882000000000001e+00  -3.3420000000000000e-01  -3.4260000000000002e-01  -1.0520000000000000e-01  -7.3240000000000005e-01   5.1139999999999997e-01   5.6589000000000000e+00   1.2520000000000001e-01   4.8110000000000003e-01   2.3440000000000000e-01
   1.6752000000000000e+00   1.7590000000000000e-01   2.4876999999999998e+00  -2.8639999999999999e-01  -3.9970000000000000e-01  -1.2720000000000001e-01  -7.5460000000000005e-01   3.7800000000000000e-01   5.6589000000000000e+00   9.5999999999999992e-03   4.5219999999999999e-01   2.5659999999999999e-01
   1.8294999999999999e+00   1.5390000000000001e-01   2.5735000000000001e+00  -2.7689999999999998e-01  -2.9499999999999998e-01  -8.3299999999999999e-02  -4.6610000000000001e-01   7.1150000000000002e-01   5.5719000000000003e+00   4.8200000000000000e-02   4.9070000000000003e-01   2.6979999999999998e-01
   1.5428999999999999e+00   0.0000000000000000e+00   2.0588000000000002e+00  -4.0100000000000002e-01  -4.0920000000000001e-01  -1.2280000000000001e-01  -4.4390000000000002e-01   4.4469999999999998e-01   6.2683000000000000e+00   0.0000000000000000e+00   4.1370000000000001e-01   2.4770000000000000e-01
   1.6091000000000000e+00   1.9789999999999999e-01   2.1446000000000001e+00  -2.7689999999999998e-01  -3.8059999999999999e-01  -9.6500000000000002e-02  -3.5510000000000003e-01   6.6710000000000003e-01   5.3106999999999998e+00   4.8200000000000000e-02   5.5810000000000004e-01   2.7870000000000000e-01
   1.7193000000000001e+00   2.6379999999999998e-01   1.9730000000000001e+00  -2.2910000000000000e-01  -3.6159999999999998e-01  -9.2100000000000001e-02  -5.7709999999999995e-01   1.5559999999999999e-01   6.5294999999999996e+00   6.7400000000000002e-02   4.6189999999999998e-01   2.3000000000000001e-01
   1.4767999999999999e+00   1.7590000000000000e-01   2.8309000000000002e+00  -2.0999999999999999e-01  -4.5679999999999998e-01  -8.7700000000000000e-02  -4.4390000000000002e-01   4.2249999999999999e-01   6.0072000000000001e+00   2.8899999999999999e-02   4.8110000000000003e-01   2.3890000000000000e-01
   1.3887000000000000e+00   1.3189999999999999e-01   2.1446000000000001e+00  -3.1509999999999999e-01  -3.0449999999999999e-01  -8.7700000000000000e-02  -4.4390000000000002e-01   2.8910000000000002e-01   5.8330000000000002e+00   1.0600000000000000e-01   4.7149999999999997e-01   2.4770000000000000e-01
   1.3887000000000000e+00   3.5170000000000001e-01   1.7157000000000000e+00  -3.6280000000000001e-01  -3.1400000000000000e-01  -8.7700000000000000e-02  -2.8849999999999998e-01   6.4480000000000004e-01   5.3977000000000004e+00   7.7100000000000002e-02   4.6189999999999998e-01   2.3440000000000000e-01
   1.3446000000000000e+00   2.1999999999999999e-02   2.7450999999999999e+00  -1.7190000000000000e-01  -5.0429999999999997e-01  -7.8899999999999998e-02  -1.9980000000000001e-01   4.8920000000000002e-01   5.7460000000000004e+00   9.6299999999999997e-02   5.1959999999999995e-01   2.1679999999999999e-01
   1.2564000000000000e+00   1.5390000000000001e-01   2.7450999999999999e+00  -3.1509999999999999e-01  -3.1400000000000000e-01  -9.2100000000000001e-02  -2.2189999999999999e-01   3.1130000000000002e-01   5.5719000000000003e+00   4.8200000000000000e-02   5.1000000000000001e-01   2.2559999999999999e-01
   1.2564000000000000e+00   1.0990000000000000e-01   2.0588000000000002e+00  -2.3870000000000000e-01  -3.7109999999999999e-01  -3.9500000000000000e-02  -3.5510000000000003e-01   7.5600000000000001e-01   4.2659000000000002e+00   8.6699999999999999e-02   4.4259999999999999e-01   2.0790000000000000e-01
   1.5428999999999999e+00   3.0780000000000002e-01   2.6593000000000000e+00  -2.1959999999999999e-01  -4.0920000000000001e-01  -5.2600000000000001e-02  -2.4410000000000001e-01   2.8910000000000002e-01   5.8330000000000002e+00   1.0600000000000000e-01   4.5219999999999999e-01   2.6100000000000001e-01
   1.3005000000000000e+00   3.5170000000000001e-01   3.0882000000000001e+00  -2.7689999999999998e-01  -4.1870000000000002e-01  -9.6500000000000002e-02  -2.8849999999999998e-01   2.0010000000000000e-01   5.9200999999999997e+00   8.6699999999999999e-02   5.3879999999999995e-01   2.3440000000000000e-01
   1.3887000000000000e+00   6.5949999999999998e-01   2.1446000000000001e+00  -1.7190000000000000e-01  -4.0920000000000001e-01  -1.0520000000000000e-01  -2.2189999999999999e-01   3.3350000000000002e-01   5.5719000000000003e+00  -3.8500000000000000e-02   5.1959999999999995e-01   1.8579999999999999e-01
   1.3225000000000000e+00   6.6000000000000003e-02   1.9730000000000001e+00  -3.2460000000000000e-01  -3.9010000000000000e-01  -6.5799999999999997e-02  -1.5540000000000001e-01   4.6689999999999998e-01   5.9200999999999997e+00   1.6380000000000000e-01   4.8110000000000003e-01   2.3000000000000001e-01
   1.4988999999999999e+00   1.0990000000000000e-01   2.7450999999999999e+00  -2.6729999999999998e-01  -3.9970000000000000e-01  -1.3159999999999999e-01  -1.7760000000000001e-01   2.4460000000000001e-01   5.3977000000000004e+00  -3.8500000000000000e-02   4.7149999999999997e-01   2.1679999999999999e-01
   1.3005000000000000e+00   8.7900000000000006e-02   1.5441000000000000e+00  -2.5779999999999997e-01  -4.5679999999999998e-01  -8.3299999999999999e-02  -8.8800000000000004e-02   5.3369999999999995e-01   6.0941999999999998e+00   1.4449999999999999e-01   4.0410000000000001e-01   2.4329999999999999e-01
   1.1902999999999999e+00   1.3189999999999999e-01   2.9165999999999999e+00  -3.1509999999999999e-01  -3.9970000000000000e-01  -2.1899999999999999e-02  -1.5540000000000001e-01   4.6689999999999998e-01   6.1813000000000002e+00   9.5999999999999992e-03   3.9450000000000002e-01   1.9910000000000000e-01
   1.6311000000000000e+00   1.5390000000000001e-01   1.7157000000000000e+00  -2.1959999999999999e-01  -3.9010000000000000e-01  -2.6300000000000000e-02  -8.8800000000000004e-02   4.4469999999999998e-01   5.5719000000000003e+00   6.7400000000000002e-02   3.8490000000000002e-01   2.1679999999999999e-01
   6.8330000000000002e-01   1.9789999999999999e-01   1.4582999999999999e+00  -3.8190000000000002e-01  -4.0920000000000001e-01  -1.7500000000000002e-02  -1.3320000000000001e-01   4.8920000000000002e-01   5.3106999999999998e+00   2.8899999999999999e-02   4.8110000000000003e-01   1.8140000000000001e-01
   1.5649999999999999e+00   3.7369999999999998e-01   2.4876999999999998e+00  -2.2910000000000000e-01  -4.8530000000000001e-01  -8.3299999999999999e-02  -4.4400000000000002e-02   5.1139999999999997e-01   6.3554000000000004e+00   3.8500000000000000e-02   4.6189999999999998e-01   1.7690000000000000e-01
   8.5960000000000003e-01   6.6000000000000003e-02   1.9730000000000001e+00  -3.2460000000000000e-01  -4.0920000000000001e-01  -9.2100000000000001e-02  -1.7760000000000001e-01   2.6679999999999998e-01   5.7460000000000004e+00   1.1559999999999999e-01   4.2340000000000000e-01   1.9910000000000000e-01
   1.8294999999999999e+00   6.6000000000000003e-02   3.3456000000000001e+00  -4.6779999999999999e-01  -4.7580000000000000e-01   1.3200000000000000e-02  -1.9980000000000001e-01   2.4460000000000001e-01   5.9200999999999997e+00   0.0000000000000000e+00   5.1000000000000001e-01   1.9910000000000000e-01
   7.4939999999999996e-01   7.4739999999999995e-01   1.5441000000000000e+00  -2.5779999999999997e-01  -3.9970000000000000e-01  -8.8000000000000005e-03   0.0000000000000000e+00   2.8910000000000002e-01   5.5719000000000003e+00   9.6299999999999997e-02   4.5219999999999999e-01   2.0790000000000000e-01
   1.7854000000000001e+00  -5.2759999999999996e-01   1.6298999999999999e+00  -3.8190000000000002e-01  -4.8530000000000001e-01  -6.1400000000000003e-02  -2.2189999999999999e-01   2.4460000000000001e-01   5.4847999999999999e+00   9.6299999999999997e-02   4.3300000000000000e-01   1.6370000000000001e-01
   6.8330000000000002e-01   8.1340000000000001e-01   2.4876999999999998e+00  -2.1959999999999999e-01  -2.4740000000000001e-01  -1.0090000000000000e-01   0.0000000000000000e+00   4.0020000000000000e-01   5.3106999999999998e+00   9.6299999999999997e-02   4.3300000000000000e-01   2.0790000000000000e-01
   1.6972000000000000e+00  -1.5390000000000001e-01   2.5735000000000001e+00  -2.5779999999999997e-01  -4.4719999999999999e-01  -5.2600000000000001e-02  -1.9980000000000001e-01   4.8920000000000002e-01   5.2236000000000002e+00   5.7799999999999997e-02   4.4259999999999999e-01   1.9910000000000000e-01
   9.0369999999999995e-01   3.2979999999999998e-01   1.8015000000000001e+00  -3.1509999999999999e-01  -4.1870000000000002e-01  -5.2600000000000001e-02   1.3320000000000001e-01   2.8910000000000002e-01   5.1365999999999996e+00   7.7100000000000002e-02   3.8490000000000002e-01   1.9020000000000001e-01
   1.7193000000000001e+00   2.1980000000000000e-01   1.9730000000000001e+00  -2.8639999999999999e-01  -5.5189999999999995e-01  -6.1400000000000003e-02  -4.4400000000000002e-02   6.6710000000000003e-01   5.4847999999999999e+00   6.7400000000000002e-02   4.5219999999999999e-01   2.3000000000000001e-01
   9.4779999999999998e-01   2.1980000000000000e-01   2.4018999999999999e+00  -3.6280000000000001e-01  -4.3769999999999998e-01  -5.7000000000000002e-02  -1.7760000000000001e-01   5.5589999999999995e-01   5.0495000000000001e+00  -2.8899999999999999e-02   4.2340000000000000e-01   1.9910000000000000e-01
   1.2784000000000000e+00   4.1770000000000002e-01   2.9165999999999999e+00  -3.5330000000000000e-01  -3.9010000000000000e-01  -1.7500000000000002e-02   2.2200000000000001e-02   6.0040000000000004e-01   5.8330000000000002e+00   2.8899999999999999e-02   5.0029999999999997e-01   1.9910000000000000e-01
   1.3446000000000000e+00   2.4179999999999999e-01   2.1446000000000001e+00  -2.7689999999999998e-01  -4.8530000000000001e-01  -5.2600000000000001e-02  -1.3320000000000001e-01   3.3350000000000002e-01   6.2683000000000000e+00   1.8300000000000000e-01   3.6559999999999998e-01   2.0349999999999999e-01
   1.4767999999999999e+00   1.3189999999999999e-01   2.4876999999999998e+00  -3.9140000000000003e-01  -3.9010000000000000e-01  -5.7000000000000002e-02  -1.7760000000000001e-01   5.3369999999999995e-01   5.7460000000000004e+00   8.6699999999999999e-02   3.8490000000000002e-01   2.1229999999999999e-01
   1.0801000000000001e+00   1.0990000000000000e-01   1.8015000000000001e+00  -3.4370000000000001e-01  -3.6159999999999998e-01  -4.3900000000000002e-02   8.8800000000000004e-02   4.8920000000000002e-01   5.3977000000000004e+00   8.6699999999999999e-02   5.0029999999999997e-01   1.5479999999999999e-01
   1.2343999999999999e+00  -6.6000000000000003e-02   2.4876999999999998e+00  -2.7689999999999998e-01  -3.5210000000000002e-01  -9.6500000000000002e-02  -8.8800000000000004e-02   4.6689999999999998e-01   5.8330000000000002e+00   6.7400000000000002e-02   4.7149999999999997e-01   1.9910000000000000e-01
   1.2343999999999999e+00   2.6379999999999998e-01   2.2303999999999999e+00  -2.2910000000000000e-01  -2.7600000000000002e-01  -3.5099999999999999e-02   2.2200000000000001e-02   5.5589999999999995e-01   4.6142000000000003e+00   7.7100000000000002e-02   4.6189999999999998e-01   1.6810000000000000e-01
   1.1681999999999999e+00  -4.3999999999999997e-02   2.5735000000000001e+00  -2.4820000000000000e-01  -3.9010000000000000e-01  -2.6300000000000000e-02  -4.4400000000000002e-02   6.8930000000000002e-01   5.7460000000000004e+00   0.0000000000000000e+00   4.6189999999999998e-01   1.9460000000000000e-01
   1.1241000000000001e+00   3.9570000000000000e-01   2.4876999999999998e+00  -3.8190000000000002e-01  -4.1870000000000002e-01  -3.5099999999999999e-02  -4.4400000000000002e-02   4.6689999999999998e-01   5.6589000000000000e+00   9.5999999999999992e-03   3.2710000000000000e-01   2.1679999999999999e-01
   1.2564000000000000e+00   2.1999999999999999e-02   1.7157000000000000e+00  -3.1509999999999999e-01  -4.2820000000000003e-01  -6.5799999999999997e-02  -2.2200000000000001e-02   6.0040000000000004e-01   5.5719000000000003e+00   1.1559999999999999e-01   5.0029999999999997e-01   1.8579999999999999e-01
   1.2564000000000000e+00   1.5390000000000001e-01   1.8872000000000000e+00  -3.2460000000000000e-01  -4.7580000000000000e-01  -6.5799999999999997e-02  -1.7760000000000001e-01   6.2260000000000004e-01   5.8330000000000002e+00   5.7799999999999997e-02   5.2920000000000000e-01   2.2559999999999999e-01
   1.2564000000000000e+00   2.4179999999999999e-01   2.3161999999999998e+00  -2.6729999999999998e-01  -4.4719999999999999e-01  -5.2600000000000001e-02  -8.8800000000000004e-02   6.2260000000000004e-01   5.0495000000000001e+00   7.7100000000000002e-02   4.4259999999999999e-01   2.2559999999999999e-01
   1.2564000000000000e+00   2.1980000000000000e-01   2.5735000000000001e+00  -2.6729999999999998e-01  -4.3769999999999998e-01  -5.7000000000000002e-02  -3.5510000000000003e-01   3.7800000000000000e-01   5.6589000000000000e+00   1.1559999999999999e-01   4.8110000000000003e-01   2.0790000000000000e-01
   1.2343999999999999e+00   1.9789999999999999e-01   1.9730000000000001e+00  -2.7689999999999998e-01  -4.1870000000000002e-01  -1.7500000000000002e-02  -4.4400000000000002e-02   5.5589999999999995e-01   5.6589000000000000e+00  -1.9300000000000001e-02   5.4849999999999999e-01   1.6810000000000000e-01
   1.3666000000000000e+00   1.7590000000000000e-01   2.4018999999999999e+00  -3.2460000000000000e-01  -3.6159999999999998e-01  -7.4499999999999997e-02  -1.7760000000000001e-01   4.4469999999999998e-01   5.3106999999999998e+00   1.9300000000000001e-02   4.5219999999999999e-01   1.7249999999999999e-01
   1.4107000000000001e+00  -2.1999999999999999e-02   2.8309000000000002e+00  -3.1509999999999999e-01  -3.8059999999999999e-01  -4.3900000000000002e-02  -8.8800000000000004e-02   3.1130000000000002e-01   5.1365999999999996e+00   5.7799999999999997e-02   4.3300000000000000e-01   2.0349999999999999e-01
   1.2122999999999999e+00   2.4179999999999999e-01   2.2303999999999999e+00  -3.1509999999999999e-01  -3.4260000000000002e-01  -8.3299999999999999e-02  -3.1069999999999998e-01   4.8920000000000002e-01   5.7460000000000004e+00  -9.5999999999999992e-03   4.9070000000000003e-01   2.1679999999999999e-01
   1.2564000000000000e+00   3.0780000000000002e-01   2.5735000000000001e+00  -3.4370000000000001e-01  -3.5210000000000002e-01  -2.1899999999999999e-02  -1.5540000000000001e-01   6.4480000000000004e-01   6.0941999999999998e+00   9.5999999999999992e-03   3.7530000000000002e-01   2.1679999999999999e-01
   1.0360000000000000e+00   2.4179999999999999e-01   2.8309000000000002e+00  -3.4370000000000001e-01  -4.2820000000000003e-01  -2.6300000000000000e-02  -2.2189999999999999e-01   6.8930000000000002e-01   5.9200999999999997e+00   9.6299999999999997e-02   3.7530000000000002e-01   2.3440000000000000e-01
   1.3005000000000000e+00  -6.6000000000000003e-02   2.4018999999999999e+00  -2.7689999999999998e-01  -3.2350000000000001e-01  -6.5799999999999997e-02  -2.2200000000000001e-02   4.2249999999999999e-01   5.1365999999999996e+00  -1.9300000000000001e-02   4.4259999999999999e-01   1.9460000000000000e-01
   1.3446000000000000e+00   2.1980000000000000e-01   2.2303999999999999e+00  -2.6729999999999998e-01  -4.0920000000000001e-01  -7.0199999999999999e-02  -1.5540000000000001e-01   6.6710000000000003e-01   5.3106999999999998e+00  -1.9300000000000001e-02   3.9450000000000002e-01   2.1679999999999999e-01
   1.3666000000000000e+00   6.6000000000000003e-02   2.3161999999999998e+00  -2.3870000000000000e-01  -4.0920000000000001e-01  -4.3900000000000002e-02  -2.2189999999999999e-01   5.5589999999999995e-01   4.8754000000000000e+00   7.7100000000000002e-02   4.4259999999999999e-01   1.6370000000000001e-01
   1.4548000000000001e+00   4.3999999999999997e-02   2.4018999999999999e+00  -3.2460000000000000e-01  -4.3769999999999998e-01  -3.5099999999999999e-02  -8.8800000000000004e-02   2.2239999999999999e-01   5.8330000000000002e+00   5.7799999999999997e-02   4.9070000000000003e-01   2.1679999999999999e-01
   1.3225000000000000e+00   4.3999999999999997e-02   2.2303999999999999e+00  -2.8639999999999999e-01  -4.4719999999999999e-01  -2.6300000000000000e-02  -1.5540000000000001e-01   3.1130000000000002e-01   5.5719000000000003e+00   4.8200000000000000e-02   4.6189999999999998e-01   2.1679999999999999e-01
   1.3666000000000000e+00   3.5170000000000001e-01   1.8015000000000001e+00  -2.9599999999999999e-01  -4.1870000000000002e-01  -5.7000000000000002e-02  -1.1100000000000000e-01   4.0020000000000000e-01   5.3977000000000004e+00   8.6699999999999999e-02   4.4259999999999999e-01   1.6370000000000001e-01
   1.3446000000000000e+00   2.4179999999999999e-01   1.9730000000000001e+00  -2.3870000000000000e-01  -3.2350000000000001e-01  -4.8200000000000000e-02  -1.7760000000000001e-01   4.8920000000000002e-01   5.1365999999999996e+00   1.9300000000000001e-02   4.9070000000000003e-01   2.2120000000000001e-01
   1.2122999999999999e+00   3.2979999999999998e-01   2.4018999999999999e+00  -2.3870000000000000e-01  -4.2820000000000003e-01  -6.1400000000000003e-02  -1.7760000000000001e-01   4.8920000000000002e-01   5.5719000000000003e+00   8.6699999999999999e-02   5.2920000000000000e-01   1.8140000000000001e-01
   1.4107000000000001e+00   1.7590000000000000e-01   2.6593000000000000e+00  -3.0549999999999999e-01  -3.9970000000000000e-01  -8.7700000000000000e-02   1.7760000000000001e-01   4.6689999999999998e-01   5.8330000000000002e+00   2.8899999999999999e-02   4.7149999999999997e-01   1.9910000000000000e-01
   1.2564000000000000e+00   2.8580000000000000e-01   1.9730000000000001e+00  -2.0050000000000001e-01  -5.0429999999999997e-01  -9.2100000000000001e-02  -1.3320000000000001e-01   4.2249999999999999e-01   4.9623999999999997e+00   5.7799999999999997e-02   3.8490000000000002e-01   1.3710000000000000e-01
   1.3666000000000000e+00   2.4179999999999999e-01   2.1446000000000001e+00  -2.2910000000000000e-01  -3.9010000000000000e-01  -4.8200000000000000e-02  -1.3320000000000001e-01   5.3369999999999995e-01   6.0941999999999998e+00   9.5999999999999992e-03   5.1959999999999995e-01   1.6370000000000001e-01
   1.3446000000000000e+00   1.9789999999999999e-01   1.8872000000000000e+00  -1.8140000000000001e-01  -2.9499999999999998e-01   0.0000000000000000e+00  -1.9980000000000001e-01   4.2249999999999999e-01   5.9200999999999997e+00   3.8500000000000000e-02   4.6189999999999998e-01   2.2120000000000001e-01
   1.2564000000000000e+00   1.9789999999999999e-01   2.6593000000000000e+00  -2.8639999999999999e-01  -3.3310000000000001e-01  -8.8000000000000005e-03  -2.2189999999999999e-01   3.5580000000000001e-01   5.6589000000000000e+00   5.7799999999999997e-02   5.0029999999999997e-01   1.8579999999999999e-01
   1.3446000000000000e+00   2.1999999999999999e-02   2.6593000000000000e+00  -3.0549999999999999e-01  -4.4719999999999999e-01  -2.1899999999999999e-02  -2.4410000000000001e-01   4.2249999999999999e-01   5.6589000000000000e+00   1.2520000000000001e-01   4.2340000000000000e-01   2.0349999999999999e-01
   1.1462000000000001e+00   8.7900000000000006e-02   1.0294000000000001e+00  -2.9599999999999999e-01  -5.0429999999999997e-01   4.4000000000000003e-03  -6.6600000000000006e-02   3.5580000000000001e-01   6.2683000000000000e+00  -3.8500000000000000e-02   4.6189999999999998e-01   1.4160000000000000e-01
   1.3225000000000000e+00   2.4179999999999999e-01   1.9730000000000001e+00  -2.6729999999999998e-01  -2.4740000000000001e-01  -2.1899999999999999e-02  -1.3320000000000001e-01   5.1139999999999997e-01   5.2236000000000002e+00   1.1559999999999999e-01   4.6189999999999998e-01   1.7249999999999999e-01
   1.5208999999999999e+00   1.3189999999999999e-01   2.5735000000000001e+00  -3.2460000000000000e-01  -3.9970000000000000e-01  -3.9500000000000000e-02  -3.7730000000000002e-01   7.7820000000000000e-01   5.1365999999999996e+00   1.7340000000000000e-01   5.0029999999999997e-01   1.8579999999999999e-01
   1.4548000000000001e+00   1.9789999999999999e-01   2.1446000000000001e+00  -3.1509999999999999e-01  -4.5679999999999998e-01  -5.2600000000000001e-02  -2.4410000000000001e-01   4.0020000000000000e-01   4.9623999999999997e+00  -3.8500000000000000e-02   4.5219999999999999e-01   1.8579999999999999e-01
   1.4327000000000001e+00   1.7590000000000000e-01   2.6593000000000000e+00  -2.2910000000000000e-01  -4.1870000000000002e-01  -6.5799999999999997e-02  -3.1069999999999998e-01   6.8930000000000002e-01   5.4847999999999999e+00   9.5999999999999992e-03   4.6189999999999998e-01   1.7690000000000000e-01
   1.4988999999999999e+00   1.9789999999999999e-01   2.4018999999999999e+00  -3.1509999999999999e-01  -4.3769999999999998e-01  -9.2100000000000001e-02  -3.9950000000000002e-01   4.8920000000000002e-01   5.3977000000000004e+00   0.0000000000000000e+00   3.7530000000000002e-01   2.0790000000000000e-01
   1.2784000000000000e+00   3.0780000000000002e-01   2.5735000000000001e+00  -2.3870000000000000e-01  -3.8059999999999999e-01  -2.6300000000000000e-02  -3.9950000000000002e-01   4.0020000000000000e-01   5.8330000000000002e+00   1.9300000000000001e-02   4.6189999999999998e-01   1.9460000000000000e-01
   1.6091000000000000e+00   2.1999999999999999e-02   2.8309000000000002e+00  -3.2460000000000000e-01  -3.9010000000000000e-01  -7.4499999999999997e-02  -2.4410000000000001e-01   2.0010000000000000e-01   6.0941999999999998e+00   4.8200000000000000e-02   5.0029999999999997e-01   1.3710000000000000e-01
   1.5428999999999999e+00  -1.7590000000000000e-01   2.2303999999999999e+00  -1.7190000000000000e-01  -3.7109999999999999e-01  -4.3900000000000002e-02  -2.8849999999999998e-01   5.5589999999999995e-01   4.8754000000000000e+00   4.8200000000000000e-02   4.4259999999999999e-01   1.7249999999999999e-01
   1.5649999999999999e+00   3.7369999999999998e-01   2.3161999999999998e+00  -1.9089999999999999e-01  -4.4719999999999999e-01  -4.8200000000000000e-02  -4.8830000000000001e-01   5.1139999999999997e-01   5.9200999999999997e+00   4.8200000000000000e-02   4.5219999999999999e-01   1.6810000000000000e-01
   1.6091000000000000e+00   2.8580000000000000e-01   2.0588000000000002e+00  -3.5330000000000000e-01  -3.4260000000000002e-01  -8.8000000000000005e-03  -2.6629999999999998e-01   4.4469999999999998e-01   4.8754000000000000e+00   4.8200000000000000e-02   3.8490000000000002e-01   2.1229999999999999e-01
   1.4327000000000001e+00   5.0560000000000005e-01   3.1739999999999999e+00  -2.0999999999999999e-01  -4.0920000000000001e-01  -6.5799999999999997e-02  -1.7760000000000001e-01   3.1130000000000002e-01   5.4847999999999999e+00   6.7400000000000002e-02   4.9070000000000003e-01   1.7690000000000000e-01
   1.5428999999999999e+00   1.9789999999999999e-01   1.8015000000000001e+00  -2.9599999999999999e-01  -3.9010000000000000e-01  -5.2600000000000001e-02  -2.2200000000000001e-02   3.5580000000000001e-01   5.2236000000000002e+00   9.5999999999999992e-03   4.3300000000000000e-01   1.8140000000000001e-01
   1.5428999999999999e+00   4.3969999999999998e-01   2.1446000000000001e+00  -2.5779999999999997e-01  -3.8059999999999999e-01  -5.7000000000000002e-02  -8.8800000000000004e-02   3.3350000000000002e-01   5.1365999999999996e+00   1.7340000000000000e-01   4.4259999999999999e-01   1.8579999999999999e-01
   1.1902999999999999e+00   2.8580000000000000e-01   1.3725000000000001e+00  -2.5779999999999997e-01  -4.4719999999999999e-01   1.7500000000000002e-02  -3.7730000000000002e-01   3.5580000000000001e-01   5.1365999999999996e+00   5.7799999999999997e-02   3.8490000000000002e-01   1.3270000000000001e-01
   1.2564000000000000e+00   3.7369999999999998e-01   1.8015000000000001e+00  -2.3870000000000000e-01  -3.8059999999999999e-01  -5.2600000000000001e-02  -1.3320000000000001e-01   2.2239999999999999e-01   5.9200999999999997e+00   6.7400000000000002e-02   4.3300000000000000e-01   1.5479999999999999e-01
   1.3887000000000000e+00   8.7900000000000006e-02   2.8309000000000002e+00  -2.0050000000000001e-01  -3.7109999999999999e-01  -5.2600000000000001e-02  -2.2189999999999999e-01   3.3350000000000002e-01   5.9200999999999997e+00   1.1559999999999999e-01   4.4259999999999999e-01   1.7690000000000000e-01
   1.3887000000000000e+00   3.2979999999999998e-01   1.8872000000000000e+00  -2.5779999999999997e-01  -4.0920000000000001e-01  -7.0199999999999999e-02  -6.6600000000000006e-02   2.2239999999999999e-01   5.2236000000000002e+00   6.7400000000000002e-02   4.3300000000000000e-01   1.5920000000000001e-01
   1.3225000000000000e+00   3.2979999999999998e-01   2.4876999999999998e+00  -3.2460000000000000e-01  -3.6159999999999998e-01  -7.4499999999999997e-02  -4.4390000000000002e-01   8.8939999999999997e-01   6.0072000000000001e+00   1.0600000000000000e-01   5.1000000000000001e-01   1.7249999999999999e-01
   1.1902999999999999e+00   2.4179999999999999e-01   2.4876999999999998e+00  -1.8140000000000001e-01  -3.3310000000000001e-01  -4.3900000000000002e-02  -1.3320000000000001e-01   3.7800000000000000e-01   5.7460000000000004e+00   3.8500000000000000e-02   4.3300000000000000e-01   1.8140000000000001e-01
   1.3005000000000000e+00   1.9789999999999999e-01   2.3161999999999998e+00  -3.3420000000000000e-01  -5.5189999999999995e-01  -7.0199999999999999e-02  -2.8849999999999998e-01   8.8900000000000007e-02   5.5719000000000003e+00  -9.5999999999999992e-03   3.9450000000000002e-01   1.8579999999999999e-01
   1.4327000000000001e+00   6.6000000000000003e-02   1.3725000000000001e+00  -2.7689999999999998e-01  -5.1390000000000002e-01  -3.0700000000000002e-02  -3.1069999999999998e-01   6.6710000000000003e-01   5.8330000000000002e+00   7.7100000000000002e-02   5.0029999999999997e-01   1.1500000000000000e-01
   1.5649999999999999e+00   2.1980000000000000e-01   2.4876999999999998e+00  -2.2910000000000000e-01  -3.3310000000000001e-01  -7.4499999999999997e-02  -3.9950000000000002e-01   5.1139999999999997e-01   5.6589000000000000e+00   0.0000000000000000e+00   4.9070000000000003e-01   1.4160000000000000e-01
   1.2564000000000000e+00   1.5390000000000001e-01   2.6593000000000000e+00  -2.2910000000000000e-01  -3.9010000000000000e-01  -5.2600000000000001e-02  -2.4410000000000001e-01   4.8920000000000002e-01   6.1813000000000002e+00   4.8200000000000000e-02   5.7730000000000004e-01   1.4160000000000000e-01
   1.5208999999999999e+00   3.5170000000000001e-01   2.7450999999999999e+00  -2.8639999999999999e-01  -5.0429999999999997e-01  -4.3900000000000002e-02  -1.7760000000000001e-01   3.7800000000000000e-01   5.3106999999999998e+00   5.7799999999999997e-02   4.3300000000000000e-01   2.0790000000000000e-01
   1.3225000000000000e+00   2.4179999999999999e-01   2.4876999999999998e+00  -3.6280000000000001e-01  -4.5679999999999998e-01  -3.5099999999999999e-02  -2.6629999999999998e-01   4.2249999999999999e-01   5.7460000000000004e+00   4.8200000000000000e-02   4.5219999999999999e-01   1.9020000000000001e-01
   1.4548000000000001e+00   8.7900000000000006e-02   1.8015000000000001e+00  -2.5779999999999997e-01  -4.2820000000000003e-01  -4.4000000000000003e-03  -2.4410000000000001e-01   5.3369999999999995e-01   5.3106999999999998e+00   1.0600000000000000e-01   4.5219999999999999e-01   1.2390000000000000e-01
   1.4107000000000001e+00   7.0350000000000001e-01   2.2303999999999999e+00  -2.2910000000000000e-01  -4.1870000000000002e-01  -6.1400000000000003e-02  -1.5540000000000001e-01   2.6679999999999998e-01   5.7460000000000004e+00  -2.8899999999999999e-02   4.6189999999999998e-01   1.2830000000000000e-01
   1.4988999999999999e+00   2.6379999999999998e-01   2.1446000000000001e+00  -3.6280000000000001e-01  -4.3769999999999998e-01  -2.6300000000000000e-02  -4.2170000000000002e-01   2.6679999999999998e-01   4.6142000000000003e+00   7.7100000000000002e-02   5.6769999999999998e-01   2.0790000000000000e-01
   1.4327000000000001e+00   3.2979999999999998e-01   2.7450999999999999e+00  -1.9089999999999999e-01  -4.7580000000000000e-01  -4.3900000000000002e-02  -3.1069999999999998e-01   1.7790000000000000e-01   6.0072000000000001e+00   8.6699999999999999e-02   4.4259999999999999e-01   2.0349999999999999e-01
   1.5428999999999999e+00  -1.9789999999999999e-01   2.7450999999999999e+00  -3.8190000000000002e-01  -2.8549999999999998e-01  -4.3900000000000002e-02  -4.8830000000000001e-01   4.6689999999999998e-01   5.9200999999999997e+00   0.0000000000000000e+00   4.5219999999999999e-01   1.6370000000000001e-01
   1.5208999999999999e+00   2.6379999999999998e-01   1.1152000000000000e+00  -1.7190000000000000e-01  -3.8059999999999999e-01   1.3200000000000000e-02  -3.9950000000000002e-01   3.7800000000000000e-01   5.8330000000000002e+00   1.8300000000000000e-01   4.2340000000000000e-01   1.5920000000000001e-01
   1.5208999999999999e+00   2.6379999999999998e-01   2.4018999999999999e+00  -2.1959999999999999e-01  -3.9970000000000000e-01   2.6300000000000000e-02  -1.9980000000000001e-01   5.3369999999999995e-01   5.1365999999999996e+00   5.7799999999999997e-02   4.5219999999999999e-01   1.6810000000000000e-01
   1.3887000000000000e+00   4.8359999999999997e-01   1.8872000000000000e+00  -2.2910000000000000e-01  -3.3310000000000001e-01  -3.5099999999999999e-02  -3.5510000000000003e-01   4.6689999999999998e-01   5.9200999999999997e+00   5.7799999999999997e-02   4.9070000000000003e-01   1.6370000000000001e-01
   1.6311000000000000e+00   1.7590000000000000e-01   2.5735000000000001e+00  -3.0549999999999999e-01  -4.6629999999999999e-01  -3.5099999999999999e-02  -3.3289999999999997e-01   4.6689999999999998e-01   5.6589000000000000e+00   5.7799999999999997e-02   3.3679999999999999e-01   1.7249999999999999e-01
   1.4107000000000001e+00   2.4179999999999999e-01   1.8872000000000000e+00  -2.7689999999999998e-01  -4.8530000000000001e-01  -4.4000000000000003e-03  -1.7760000000000001e-01   2.4460000000000001e-01   5.2236000000000002e+00   4.8200000000000000e-02   4.9070000000000003e-01   1.5479999999999999e-01
   1.3666000000000000e+00   1.5390000000000001e-01   1.8872000000000000e+00  -3.1509999999999999e-01  -3.7109999999999999e-01  -3.9500000000000000e-02  -3.3289999999999997e-01   6.2260000000000004e-01   5.8330000000000002e+00   9.6299999999999997e-02   4.1370000000000001e-01   1.2830000000000000e-01
   1.3446000000000000e+00   1.3189999999999999e-01   1.7157000000000000e+00  -3.2460000000000000e-01  -4.0920000000000001e-01  -5.2600000000000001e-02  -3.3289999999999997e-01   4.8920000000000002e-01   5.6589000000000000e+00   7.7100000000000002e-02   4.6189999999999998e-01   1.5920000000000001e-01
   1.6311000000000000e+00   1.9789999999999999e-01   2.4876999999999998e+00  -2.6729999999999998e-01  -4.1870000000000002e-01  -2.1899999999999999e-02  -3.5510000000000003e-01   2.4460000000000001e-01   5.4847999999999999e+00   1.1559999999999999e-01   4.1370000000000001e-01   1.2390000000000000e-01
   1.6752000000000000e+00   1.3189999999999999e-01   1.8872000000000000e+00  -2.0999999999999999e-01  -5.2339999999999998e-01  -6.1400000000000003e-02  -3.3289999999999997e-01   4.2249999999999999e-01   6.0072000000000001e+00   2.8899999999999999e-02   4.3300000000000000e-01   1.5920000000000001e-01
   1.3887000000000000e+00   1.3189999999999999e-01   2.4018999999999999e+00  -3.3420000000000000e-01  -4.7580000000000000e-01  -3.0700000000000002e-02  -2.8849999999999998e-01   4.8920000000000002e-01   6.3554000000000004e+00   9.5999999999999992e-03   4.2340000000000000e-01   1.5479999999999999e-01
   1.4988999999999999e+00   2.8580000000000000e-01   1.9730000000000001e+00  -2.7689999999999998e-01  -4.1870000000000002e-01  -7.4499999999999997e-02  -1.5540000000000001e-01   4.4469999999999998e-01   6.1813000000000002e+00   9.5999999999999992e-03   4.1370000000000001e-01   1.7690000000000000e-01
   1.4548000000000001e+00   1.9789999999999999e-01   2.6593000000000000e+00  -2.2910000000000000e-01  -3.8059999999999999e-01  -8.3299999999999999e-02  -4.8830000000000001e-01   4.8920000000000002e-01   5.7460000000000004e+00   9.5999999999999992e-03   5.5810000000000004e-01   8.8499999999999995e-02
   1.4548000000000001e+00   1.9789999999999999e-01   3.0882000000000001e+00  -2.3870000000000000e-01  -4.1870000000000002e-01  -3.0700000000000002e-02  -3.7730000000000002e-01   4.2249999999999999e-01   5.1365999999999996e+00   0.0000000000000000e+00   5.6769999999999998e-01   1.3710000000000000e-01
   1.3005000000000000e+00   2.1980000000000000e-01   2.1446000000000001e+00  -2.4820000000000000e-01  -4.4719999999999999e-01  -1.7500000000000002e-02  -3.9950000000000002e-01   3.3350000000000002e-01   5.3106999999999998e+00  -9.5999999999999992e-03   4.7149999999999997e-01   1.3710000000000000e-01
   1.5870000000000000e+00   2.4179999999999999e-01   2.0588000000000002e+00  -2.9599999999999999e-01  -3.7109999999999999e-01   1.3200000000000000e-02  -5.5489999999999995e-01   2.8910000000000002e-01   5.4847999999999999e+00   8.6699999999999999e-02   4.1370000000000001e-01   1.4599999999999999e-01
   1.5649999999999999e+00   1.3189999999999999e-01   2.2303999999999999e+00  -2.5779999999999997e-01  -3.2350000000000001e-01  -3.9500000000000000e-02  -3.1069999999999998e-01   4.0020000000000000e-01   5.4847999999999999e+00   7.7100000000000002e-02   4.5219999999999999e-01   1.5040000000000001e-01
   1.4107000000000001e+00   3.2979999999999998e-01   2.0588000000000002e+00  -3.2460000000000000e-01  -4.5679999999999998e-01  -1.7500000000000002e-02  -1.7760000000000001e-01   2.8910000000000002e-01   5.7460000000000004e+00   3.8500000000000000e-02   3.8490000000000002e-01   1.6370000000000001e-01
   1.4327000000000001e+00   1.9789999999999999e-01   2.7450999999999999e+00  -2.4820000000000000e-01  -3.2350000000000001e-01  -4.3900000000000002e-02  -1.7760000000000001e-01   4.6689999999999998e-01   5.4847999999999999e+00   0.0000000000000000e+00   4.9070000000000003e-01   1.5040000000000001e-01
   1.3666000000000000e+00   1.7590000000000000e-01   2.9165999999999999e+00  -2.8639999999999999e-01  -4.3769999999999998e-01  -3.5099999999999999e-02  -4.2170000000000002e-01   6.4480000000000004e-01   5.3977000000000004e+00   5.7799999999999997e-02   4.8110000000000003e-01   1.7249999999999999e-01
   1.6752000000000000e+00   8.7900000000000006e-02   2.5735000000000001e+00  -2.9599999999999999e-01  -4.5679999999999998e-01  -3.0700000000000002e-02  -2.6629999999999998e-01   5.7809999999999995e-01   6.0941999999999998e+00   9.6299999999999997e-02   4.2340000000000000e-01   1.5479999999999999e-01
   1.4548000000000001e+00   1.9789999999999999e-01   2.4876999999999998e+00  -2.4820000000000000e-01  -4.1870000000000002e-01  -2.1899999999999999e-02  -4.6610000000000001e-01   5.1139999999999997e-01   5.1365999999999996e+00   3.8500000000000000e-02   4.0410000000000001e-01   1.3710000000000000e-01
   1.4327000000000001e+00   2.4179999999999999e-01   2.2303999999999999e+00  -2.2910000000000000e-01  -4.2820000000000003e-01  -3.9500000000000000e-02  -4.4390000000000002e-01   3.1130000000000002e-01   5.6589000000000000e+00   6.7400000000000002e-02   3.9450000000000002e-01   1.3270000000000001e-01
   1.7193000000000001e+00   1.7590000000000000e-01   2.7450999999999999e+00  -2.5779999999999997e-01  -4.6629999999999999e-01  -1.3200000000000000e-02  -3.3289999999999997e-01   4.4469999999999998e-01   5.4847999999999999e+00  -3.8500000000000000e-02   5.0029999999999997e-01   1.5479999999999999e-01
   1.4988999999999999e+00   3.0780000000000002e-01   1.6298999999999999e+00  -2.3870000000000000e-01  -4.0920000000000001e-01  -5.7000000000000002e-02  -3.3289999999999997e-01   4.8920000000000002e-01   4.9623999999999997e+00   5.7799999999999997e-02   4.2340000000000000e-01   1.4599999999999999e-01
   1.4988999999999999e+00   3.7369999999999998e-01   1.3725000000000001e+00  -2.7689999999999998e-01  -5.0429999999999997e-01  -1.7500000000000002e-02  -3.9950000000000002e-01   4.6689999999999998e-01   5.2236000000000002e+00   9.6299999999999997e-02   4.4259999999999999e-01   1.2830000000000000e-01
   1.6091000000000000e+00   3.2979999999999998e-01   2.4018999999999999e+00  -2.6729999999999998e-01  -4.8530000000000001e-01  -3.0700000000000002e-02  -3.7730000000000002e-01   1.5559999999999999e-01   6.6166000000000000e+00   6.7400000000000002e-02   4.8110000000000003e-01   1.2390000000000000e-01
   1.3887000000000000e+00   1.7590000000000000e-01   2.1446000000000001e+00  -2.3870000000000000e-01  -3.9970000000000000e-01  -3.5099999999999999e-02  -3.7730000000000002e-01   3.3350000000000002e-01   4.9623999999999997e+00   1.9300000000000001e-02   5.0029999999999997e-01   1.3270000000000001e-01
   1.3446000000000000e+00   5.4959999999999998e-01   2.2303999999999999e+00  -2.9599999999999999e-01  -4.0920000000000001e-01  -6.5799999999999997e-02  -3.5510000000000003e-01   2.8910000000000002e-01   5.6589000000000000e+00   1.2520000000000001e-01   5.1000000000000001e-01   1.3710000000000000e-01
   1.5208999999999999e+00   4.1770000000000002e-01   2.7450999999999999e+00  -2.6729999999999998e-01  -3.4260000000000002e-01  -4.4000000000000003e-03  -4.6610000000000001e-01   2.6679999999999998e-01   6.0941999999999998e+00   9.5999999999999992e-03   4.1370000000000001e-01   1.8579999999999999e-01
   1.5208999999999999e+00   1.9789999999999999e-01   1.9730000000000001e+00  -3.1509999999999999e-01  -4.6629999999999999e-01  -3.0700000000000002e-02  -2.8849999999999998e-01   3.1130000000000002e-01   5.9200999999999997e+00   9.6299999999999997e-02   4.7149999999999997e-01   1.5040000000000001e-01
   1.4548000000000001e+00   4.1770000000000002e-01   1.8015000000000001e+00  -2.4820000000000000e-01  -3.5210000000000002e-01  -3.5099999999999999e-02  -4.8830000000000001e-01   3.7800000000000000e-01   5.8330000000000002e+00   5.7799999999999997e-02   4.7149999999999997e-01   1.7249999999999999e-01
   1.6091000000000000e+00   1.7590000000000000e-01   2.9165999999999999e+00  -2.7689999999999998e-01  -4.4719999999999999e-01   0.0000000000000000e+00  -2.6629999999999998e-01   1.3339999999999999e-01   5.5719000000000003e+00   8.6699999999999999e-02   4.7149999999999997e-01   1.5040000000000001e-01
   1.4327000000000001e+00   2.8580000000000000e-01   2.5735000000000001e+00  -3.4370000000000001e-01  -3.3310000000000001e-01  -6.1400000000000003e-02  -4.6610000000000001e-01   6.6710000000000003e-01   5.5719000000000003e+00   4.8200000000000000e-02   5.3879999999999995e-01   1.1060000000000000e-01
   1.6091000000000000e+00   1.5390000000000001e-01   1.3725000000000001e+00  -3.6280000000000001e-01  -3.9970000000000000e-01  -6.5799999999999997e-02  -5.3269999999999995e-01   3.3350000000000002e-01   5.5719000000000003e+00  -8.6699999999999999e-02   5.8689999999999998e-01   1.4160000000000000e-01
   1.5208999999999999e+00   2.6379999999999998e-01   1.8872000000000000e+00  -2.9599999999999999e-01  -4.3769999999999998e-01   0.0000000000000000e+00  -3.9950000000000002e-01   3.3350000000000002e-01   5.0495000000000001e+00   3.8500000000000000e-02   4.1370000000000001e-01   1.2830000000000000e-01
   1.4767999999999999e+00   3.2979999999999998e-01   2.6593000000000000e+00  -1.8140000000000001e-01  -4.7580000000000000e-01  -1.3200000000000000e-02  -4.8830000000000001e-01   5.3369999999999995e-01   5.3106999999999998e+00   2.8899999999999999e-02   4.1370000000000001e-01   1.5040000000000001e-01
   1.4988999999999999e+00   1.7590000000000000e-01   1.6298999999999999e+00  -3.0549999999999999e-01  -4.5679999999999998e-01  -4.8200000000000000e-02  -3.1069999999999998e-01   2.8910000000000002e-01   5.1365999999999996e+00   5.7799999999999997e-02   4.1370000000000001e-01   1.5920000000000001e-01
   1.3446000000000000e+00   2.4179999999999999e-01   2.5735000000000001e+00  -1.2410000000000000e-01  -4.5679999999999998e-01  -8.3299999999999999e-02  -3.5510000000000003e-01   5.3369999999999995e-01   6.3554000000000004e+00   2.8899999999999999e-02   5.0029999999999997e-01   1.6370000000000001e-01
   1.2122999999999999e+00   1.7590000000000000e-01   2.0588000000000002e+00  -2.8639999999999999e-01  -4.6629999999999999e-01  -2.6300000000000000e-02  -2.6629999999999998e-01   6.4480000000000004e-01   5.9200999999999997e+00   7.7100000000000002e-02   5.0029999999999997e-01   1.6370000000000001e-01
   1.4107000000000001e+00   4.3969999999999998e-01   1.4582999999999999e+00  -3.5330000000000000e-01  -4.4719999999999999e-01   1.3200000000000000e-02  -3.9950000000000002e-01   3.1130000000000002e-01   5.9200999999999997e+00   3.8500000000000000e-02   3.8490000000000002e-01   1.9020000000000001e-01
   1.9177000000000000e+00   3.7369999999999998e-01   2.8309000000000002e+00  -2.2910000000000000e-01  -4.3769999999999998e-01  -3.9500000000000000e-02  -3.5510000000000003e-01   5.5589999999999995e-01   5.5719000000000003e+00   4.8200000000000000e-02   4.6189999999999998e-01   1.2390000000000000e-01
   1.2122999999999999e+00   3.9570000000000000e-01   1.7157000000000000e+00  -3.3420000000000000e-01  -4.1870000000000002e-01  -8.8000000000000005e-03  -3.5510000000000003e-01   5.5589999999999995e-01   5.6589000000000000e+00   9.6299999999999997e-02   4.7149999999999997e-01   1.4160000000000000e-01
   1.8735999999999999e+00   5.9360000000000002e-01   2.3161999999999998e+00  -3.2460000000000000e-01  -3.8059999999999999e-01  -4.4000000000000003e-03  -4.2170000000000002e-01   5.3369999999999995e-01   5.4847999999999999e+00   4.8200000000000000e-02   4.9070000000000003e-01   1.5040000000000001e-01
   9.6989999999999998e-01   3.9570000000000000e-01   2.2303999999999999e+00  -1.3370000000000001e-01  -3.5210000000000002e-01  -3.0700000000000002e-02  -3.7730000000000002e-01   5.3369999999999995e-01   4.8754000000000000e+00  -9.5999999999999992e-03   4.7149999999999997e-01   1.3710000000000000e-01
   1.6532000000000000e+00   1.0990000000000000e-01   2.6593000000000000e+00  -3.5330000000000000e-01  -4.7580000000000000e-01  -8.8000000000000005e-03  -5.5489999999999995e-01   3.7800000000000000e-01   6.0941999999999998e+00   9.6299999999999997e-02   4.5219999999999999e-01   8.8499999999999995e-02
   1.3666000000000000e+00   4.3969999999999998e-01   2.0588000000000002e+00  -3.0549999999999999e-01  -4.0920000000000001e-01   1.7500000000000002e-02  -1.9980000000000001e-01   8.8900000000000007e-02   5.4847999999999999e+00   3.8500000000000000e-02   4.4259999999999999e-01   1.4160000000000000e-01
   2.0499000000000001e+00   1.5390000000000001e-01   2.8309000000000002e+00  -3.0549999999999999e-01  -4.0920000000000001e-01  -2.6300000000000000e-02  -1.9980000000000001e-01   4.6689999999999998e-01   5.3977000000000004e+00   0.0000000000000000e+00   4.0410000000000001e-01   1.1500000000000000e-01
   1.5208999999999999e+00   3.7369999999999998e-01   2.4876999999999998e+00  -2.2910000000000000e-01  -3.3310000000000001e-01  -5.2600000000000001e-02  -5.1049999999999995e-01   6.4480000000000004e-01   5.7460000000000004e+00   4.8200000000000000e-02   5.1000000000000001e-01   1.0620000000000000e-01
   1.6311000000000000e+00   1.9789999999999999e-01   2.7450999999999999e+00  -2.8639999999999999e-01  -4.7580000000000000e-01  -4.3900000000000002e-02  -3.7730000000000002e-01   5.1139999999999997e-01   5.2236000000000002e+00  -2.8899999999999999e-02   3.8490000000000002e-01   1.1060000000000000e-01
   1.3446000000000000e+00   2.4179999999999999e-01   1.9730000000000001e+00  -3.3420000000000000e-01  -4.9480000000000002e-01  -6.5799999999999997e-02  -5.5489999999999995e-01   2.2239999999999999e-01   6.3554000000000004e+00   2.8899999999999999e-02   4.8110000000000003e-01   1.5479999999999999e-01
   1.5649999999999999e+00   2.8580000000000000e-01   2.1446000000000001e+00  -2.8639999999999999e-01  -5.1390000000000002e-01  -1.3200000000000000e-02  -3.7730000000000002e-01   2.6679999999999998e-01   5.2236000000000002e+00   1.3489999999999999e-01   4.9070000000000003e-01   1.1940000000000001e-01
   1.4107000000000001e+00   2.4179999999999999e-01   3.2597999999999998e+00  -2.6729999999999998e-01  -4.0920000000000001e-01  -2.1899999999999999e-02  -5.3269999999999995e-01   5.3369999999999995e-01   5.3977000000000004e+00   1.9300000000000001e-02   4.1370000000000001e-01   1.3270000000000001e-01
   1.6752000000000000e+00   4.8359999999999997e-01   1.7157000000000000e+00  -1.4319999999999999e-01  -2.8549999999999998e-01  -3.0700000000000002e-02  -3.1069999999999998e-01   3.7800000000000000e-01   6.0072000000000001e+00   0.0000000000000000e+00   5.5810000000000004e-01   1.3710000000000000e-01
   1.8294999999999999e+00   5.2759999999999996e-01   2.5735000000000001e+00  -2.7689999999999998e-01  -3.8059999999999999e-01  -2.1899999999999999e-02  -4.4390000000000002e-01   5.1139999999999997e-01   5.3977000000000004e+00   1.0600000000000000e-01   4.9070000000000003e-01   8.4000000000000005e-02
   1.4548000000000001e+00   3.7369999999999998e-01   2.3161999999999998e+00  -2.6729999999999998e-01  -3.6159999999999998e-01   8.8000000000000005e-03  -3.3289999999999997e-01   4.0020000000000000e-01   5.9200999999999997e+00   2.8899999999999999e-02   5.1959999999999995e-01   1.2390000000000000e-01
   1.7193000000000001e+00   3.7369999999999998e-01   2.7450999999999999e+00  -2.2910000000000000e-01  -3.9010000000000000e-01  -4.4000000000000003e-03  -4.8830000000000001e-01   3.7800000000000000e-01   5.7460000000000004e+00   7.7100000000000002e-02   4.4259999999999999e-01   9.7299999999999998e-02
   1.4107000000000001e+00   2.1980000000000000e-01   1.5441000000000000e+00  -2.5779999999999997e-01  -4.1870000000000002e-01  -6.5799999999999997e-02  -5.3269999999999995e-01   4.0020000000000000e-01   5.7460000000000004e+00   9.6299999999999997e-02   4.7149999999999997e-01   1.4599999999999999e-01
   1.5208999999999999e+00   3.7369999999999998e-01   2.4018999999999999e+00  -2.0050000000000001e-01  -4.3769999999999998e-01  -2.6300000000000000e-02  -5.3269999999999995e-01   2.4460000000000001e-01   5.4847999999999999e+00   7.7100000000000002e-02   5.5810000000000004e-01   1.2830000000000000e-01
   1.5428999999999999e+00   4.1770000000000002e-01   2.4876999999999998e+00  -2.6729999999999998e-01  -4.0920000000000001e-01  -3.0700000000000002e-02  -5.1049999999999995e-01   3.7800000000000000e-01   6.0941999999999998e+00   6.7400000000000002e-02   4.6189999999999998e-01   1.4160000000000000e-01
   1.5649999999999999e+00   3.0780000000000002e-01   1.3725000000000001e+00  -3.9140000000000003e-01  -4.2820000000000003e-01  -5.2600000000000001e-02  -4.4390000000000002e-01   3.1130000000000002e-01   5.2236000000000002e+00   2.8899999999999999e-02   4.3300000000000000e-01   1.3270000000000001e-01
   1.5870000000000000e+00   4.1770000000000002e-01   1.3725000000000001e+00  -2.0999999999999999e-01  -3.3310000000000001e-01  -8.8000000000000005e-03  -2.8849999999999998e-01   1.5559999999999999e-01   6.0072000000000001e+00   1.2520000000000001e-01   3.8490000000000002e-01   1.3270000000000001e-01
   1.5208999999999999e+00   5.2759999999999996e-01   1.3725000000000001e+00  -2.0999999999999999e-01  -4.6629999999999999e-01  -4.4000000000000003e-03  -4.2170000000000002e-01   3.5580000000000001e-01   6.0072000000000001e+00   3.8500000000000000e-02   5.1000000000000001e-01   1.1500000000000000e-01
   1.4767999999999999e+00   2.1980000000000000e-01   2.4018999999999999e+00  -2.2910000000000000e-01  -3.7109999999999999e-01   8.8000000000000005e-03  -6.2150000000000005e-01   4.0020000000000000e-01   5.5719000000000003e+00   7.7100000000000002e-02   5.3879999999999995e-01   1.5920000000000001e-01
   1.6091000000000000e+00   3.2979999999999998e-01   1.8872000000000000e+00  -1.8140000000000001e-01  -4.2820000000000003e-01   2.1899999999999999e-02  -3.9950000000000002e-01   4.2249999999999999e-01   5.3106999999999998e+00   2.8899999999999999e-02   4.7149999999999997e-01   1.3270000000000001e-01
   1.7634000000000001e+00   3.0780000000000002e-01   2.3161999999999998e+00  -2.8639999999999999e-01  -4.0920000000000001e-01  -6.1400000000000003e-02  -5.5489999999999995e-01   2.8910000000000002e-01   5.8330000000000002e+00   9.6299999999999997e-02   3.6559999999999998e-01   1.2390000000000000e-01
   1.5428999999999999e+00   2.6379999999999998e-01   2.1446000000000001e+00  -2.0050000000000001e-01  -3.8059999999999999e-01   8.8000000000000005e-03  -4.4390000000000002e-01   1.5559999999999999e-01   4.9623999999999997e+00   9.6299999999999997e-02   4.3300000000000000e-01   1.1500000000000000e-01
   1.6752000000000000e+00   1.7590000000000000e-01   2.1446000000000001e+00  -2.6729999999999998e-01  -3.3310000000000001e-01  -2.6300000000000000e-02  -6.2150000000000005e-01   1.5559999999999999e-01   5.3977000000000004e+00   9.5999999999999992e-03   4.6189999999999998e-01   9.7299999999999998e-02
   1.7413000000000001e+00   3.7369999999999998e-01   2.4876999999999998e+00  -2.3870000000000000e-01  -4.1870000000000002e-01  -2.6300000000000000e-02  -3.7730000000000002e-01   2.8910000000000002e-01   5.2236000000000002e+00   1.0600000000000000e-01   4.4259999999999999e-01   9.2899999999999996e-02
   1.5428999999999999e+00   3.0780000000000002e-01   2.5735000000000001e+00  -2.5779999999999997e-01  -3.8059999999999999e-01  -3.9500000000000000e-02  -5.3269999999999995e-01   5.3369999999999995e-01   5.4847999999999999e+00   9.5999999999999992e-03   5.1000000000000001e-01   1.1060000000000000e-01
   1.3887000000000000e+00   3.0780000000000002e-01   2.1446000000000001e+00  -2.8639999999999999e-01  -4.6629999999999999e-01   0.0000000000000000e+00  -5.7709999999999995e-01   3.5580000000000001e-01   5.3106999999999998e+00   9.5999999999999992e-03   4.5219999999999999e-01   1.5920000000000001e-01
   1.7413000000000001e+00   2.6379999999999998e-01   1.9730000000000001e+00  -2.8639999999999999e-01  -3.9970000000000000e-01   1.3200000000000000e-02  -4.6610000000000001e-01   4.2249999999999999e-01   5.3977000000000004e+00   4.8200000000000000e-02   4.3300000000000000e-01   9.7299999999999998e-02
   1.5428999999999999e+00   1.5390000000000001e-01   2.4018999999999999e+00  -2.5779999999999997e-01  -3.5210000000000002e-01   8.8000000000000005e-03  -3.1069999999999998e-01   4.6689999999999998e-01   6.2683000000000000e+00  -3.8500000000000000e-02   4.0410000000000001e-01   1.1940000000000001e-01
   1.6752000000000000e+00   8.7900000000000006e-02   1.6298999999999999e+00  -2.3870000000000000e-01  -3.7109999999999999e-01  -4.8200000000000000e-02  -5.9930000000000005e-01   5.5589999999999995e-01   5.3977000000000004e+00   5.7799999999999997e-02   4.8110000000000003e-01   1.1940000000000001e-01
   1.5428999999999999e+00   4.1770000000000002e-01   2.3161999999999998e+00  -2.0999999999999999e-01  -4.6629999999999999e-01  -4.4000000000000003e-03  -4.8830000000000001e-01   3.1130000000000002e-01   5.7460000000000004e+00  -2.8899999999999999e-02   4.4259999999999999e-01   1.5920000000000001e-01
   1.6752000000000000e+00   3.5170000000000001e-01   1.2010000000000001e+00  -1.6230000000000000e-01  -4.3769999999999998e-01  -8.8000000000000005e-03  -5.9930000000000005e-01   5.7809999999999995e-01   6.1813000000000002e+00   0.0000000000000000e+00   4.0410000000000001e-01   1.5920000000000001e-01
   1.6532000000000000e+00   1.5390000000000001e-01   1.8015000000000001e+00  -3.1509999999999999e-01  -4.5679999999999998e-01  -3.0700000000000002e-02  -6.6579999999999995e-01   2.6679999999999998e-01   5.1365999999999996e+00   2.8899999999999999e-02   5.0029999999999997e-01   9.2899999999999996e-02
   1.7634000000000001e+00   1.9789999999999999e-01   2.4018999999999999e+00  -2.7689999999999998e-01  -3.6159999999999998e-01  -5.7000000000000002e-02  -3.7730000000000002e-01   4.0020000000000000e-01   5.8330000000000002e+00   1.1559999999999999e-01   4.4259999999999999e-01   9.7299999999999998e-02
   1.6752000000000000e+00   5.2759999999999996e-01   2.3161999999999998e+00  -1.9089999999999999e-01  -3.5210000000000002e-01  -1.7500000000000002e-02  -2.2189999999999999e-01   2.2239999999999999e-01   6.0072000000000001e+00   3.8500000000000000e-02   5.2920000000000000e-01   8.4000000000000005e-02
   1.6311000000000000e+00   2.8580000000000000e-01   2.4018999999999999e+00  -2.7689999999999998e-01  -3.1400000000000000e-01  -4.4000000000000003e-03  -3.9950000000000002e-01   3.5580000000000001e-01   5.4847999999999999e+00  -5.7799999999999997e-02   4.8110000000000003e-01   1.3710000000000000e-01
   1.4988999999999999e+00   1.5390000000000001e-01   2.0588000000000002e+00  -3.4370000000000001e-01  -3.7109999999999999e-01  -4.8200000000000000e-02  -4.8830000000000001e-01   3.3350000000000002e-01   5.7460000000000004e+00   1.3489999999999999e-01   4.6189999999999998e-01   1.1500000000000000e-01
   1.5428999999999999e+00   2.6379999999999998e-01   1.8872000000000000e+00  -3.0549999999999999e-01  -4.0920000000000001e-01   4.4000000000000003e-03  -3.9950000000000002e-01   4.6689999999999998e-01   6.1813000000000002e+00   4.8200000000000000e-02   5.0029999999999997e-01   1.9460000000000000e-01
   1.7634000000000001e+00   2.1980000000000000e-01   1.8015000000000001e+00  -3.3420000000000000e-01  -3.2350000000000001e-01  -1.7500000000000002e-02  -2.6629999999999998e-01   2.4460000000000001e-01   5.8330000000000002e+00   9.5999999999999992e-03   3.6559999999999998e-01   1.5040000000000001e-01
   1.6091000000000000e+00   4.1770000000000002e-01   2.6593000000000000e+00  -1.8140000000000001e-01  -2.9499999999999998e-01  -3.5099999999999999e-02  -3.5510000000000003e-01   5.5589999999999995e-01   5.3106999999999998e+00   2.8899999999999999e-02   4.6189999999999998e-01   7.5200000000000003e-02
   1.6091000000000000e+00   2.8580000000000000e-01   2.3161999999999998e+00  -2.2910000000000000e-01  -5.5189999999999995e-01   1.3200000000000000e-02  -6.4370000000000005e-01   3.1130000000000002e-01   5.7460000000000004e+00  -3.8500000000000000e-02   4.7149999999999997e-01   1.1500000000000000e-01
   1.5428999999999999e+00   6.6000000000000003e-02   1.4582999999999999e+00  -3.6280000000000001e-01  -3.6159999999999998e-01   1.3200000000000000e-02  -3.9950000000000002e-01   4.2249999999999999e-01   5.5719000000000003e+00   2.8899999999999999e-02   4.0410000000000001e-01   1.3270000000000001e-01
   1.6311000000000000e+00   4.1770000000000002e-01   1.8015000000000001e+00  -2.2910000000000000e-01  -3.7109999999999999e-01  -7.0199999999999999e-02  -5.5489999999999995e-01   4.2249999999999999e-01   5.4847999999999999e+00   1.0600000000000000e-01   4.6189999999999998e-01   1.0620000000000000e-01
   1.5870000000000000e+00   2.6379999999999998e-01   2.0588000000000002e+00  -2.5779999999999997e-01  -3.7109999999999999e-01   8.8000000000000005e-03  -3.9950000000000002e-01   5.7809999999999995e-01   5.4847999999999999e+00   4.8200000000000000e-02   4.3300000000000000e-01   1.5920000000000001e-01
   1.5428999999999999e+00   3.0780000000000002e-01   3.0882000000000001e+00  -1.4319999999999999e-01  -3.9970000000000000e-01  -2.1899999999999999e-02  -5.3269999999999995e-01   4.0020000000000000e-01   5.2236000000000002e+00  -5.7799999999999997e-02   5.2920000000000000e-01   1.0620000000000000e-01
   1.6532000000000000e+00   2.8580000000000000e-01   2.4018999999999999e+00  -2.8639999999999999e-01  -3.7109999999999999e-01  -8.8000000000000005e-03  -5.3269999999999995e-01   3.5580000000000001e-01   6.0072000000000001e+00   0.0000000000000000e+00   4.7149999999999997e-01   1.3710000000000000e-01
   1.4988999999999999e+00   2.1980000000000000e-01   2.0588000000000002e+00  -2.1959999999999999e-01  -4.4719999999999999e-01  -8.8000000000000005e-03  -5.9930000000000005e-01   4.6689999999999998e-01   6.0072000000000001e+00  -9.5999999999999992e-03   4.3300000000000000e-01   1.0170000000000000e-01
   1.5870000000000000e+00   4.3999999999999997e-02   2.7450999999999999e+00  -1.8140000000000001e-01  -4.5679999999999998e-01  -4.3900000000000002e-02  -5.1049999999999995e-01   3.3350000000000002e-01   4.9623999999999997e+00   9.6299999999999997e-02   4.9070000000000003e-01   1.0170000000000000e-01
   1.6532000000000000e+00   1.5390000000000001e-01   1.8015000000000001e+00  -2.5779999999999997e-01  -3.5210000000000002e-01  -8.8000000000000005e-03  -5.7709999999999995e-01   4.8920000000000002e-01   5.0495000000000001e+00   9.6299999999999997e-02   4.6189999999999998e-01   1.6370000000000001e-01
   1.8075000000000001e+00   4.1770000000000002e-01   1.9730000000000001e+00  -1.2410000000000000e-01  -4.1870000000000002e-01  -2.1899999999999999e-02  -4.6610000000000001e-01   1.7790000000000000e-01   5.6589000000000000e+00  -9.6299999999999997e-02   5.0029999999999997e-01   1.0170000000000000e-01
   1.4767999999999999e+00   2.4179999999999999e-01   2.1446000000000001e+00  -2.0050000000000001e-01  -3.9010000000000000e-01  -3.9500000000000000e-02  -4.4390000000000002e-01   5.1139999999999997e-01   5.3106999999999998e+00   1.0600000000000000e-01   3.9450000000000002e-01   9.7299999999999998e-02
   1.4327000000000001e+00   2.6379999999999998e-01   2.5735000000000001e+00  -3.3420000000000000e-01  -3.9010000000000000e-01   4.4000000000000003e-03  -6.6579999999999995e-01   2.4460000000000001e-01   5.8330000000000002e+00  -9.5999999999999992e-03   4.6189999999999998e-01   1.1940000000000001e-01
   1.5208999999999999e+00   3.7369999999999998e-01   1.1152000000000000e+00  -2.2910000000000000e-01  -3.2350000000000001e-01  -8.8000000000000005e-03  -3.7730000000000002e-01   3.1130000000000002e-01   4.8754000000000000e+00   7.7100000000000002e-02   4.5219999999999999e-01   9.7299999999999998e-02
   1.5428999999999999e+00   3.5170000000000001e-01   1.8872000000000000e+00  -2.4820000000000000e-01  -3.9010000000000000e-01  -8.8000000000000005e-03  -6.8799999999999994e-01   5.7809999999999995e-01   5.8330000000000002e+00   3.8500000000000000e-02   4.4259999999999999e-01   1.1940000000000001e-01
   1.4767999999999999e+00   8.7900000000000006e-02   1.9730000000000001e+00  -2.8639999999999999e-01  -3.8059999999999999e-01  -2.6300000000000000e-02  -4.2170000000000002e-01   3.3350000000000002e-01   5.5719000000000003e+00   7.7100000000000002e-02   4.4259999999999999e-01   1.3710000000000000e-01
   1.5870000000000000e+00   1.0990000000000000e-01   1.9730000000000001e+00  -2.2910000000000000e-01  -3.8059999999999999e-01   2.6300000000000000e-02  -5.3269999999999995e-01   5.1139999999999997e-01   5.5719000000000003e+00  -9.5999999999999992e-03   4.2340000000000000e-01   1.1060000000000000e-01
   1.5208999999999999e+00   1.9789999999999999e-01   1.8015000000000001e+00  -4.2959999999999998e-01  -4.2820000000000003e-01  -3.0700000000000002e-02  -5.1049999999999995e-01   2.6679999999999998e-01   5.7460000000000004e+00   3.8500000000000000e-02   4.6189999999999998e-01   1.5479999999999999e-01
   1.6311000000000000e+00   1.7590000000000000e-01   2.3161999999999998e+00  -2.3870000000000000e-01  -4.0920000000000001e-01   5.7000000000000002e-02  -4.8830000000000001e-01   0.0000000000000000e+00   5.3106999999999998e+00  -9.5999999999999992e-03   3.8490000000000002e-01   1.5040000000000001e-01
   1.5649999999999999e+00   2.4179999999999999e-01   1.5441000000000000e+00  -2.2910000000000000e-01  -3.7109999999999999e-01  -8.8000000000000005e-03  -3.1069999999999998e-01   5.1139999999999997e-01   5.4847999999999999e+00   1.9300000000000001e-02   4.5219999999999999e-01   1.1060000000000000e-01
   1.4327000000000001e+00   3.2979999999999998e-01   2.4876999999999998e+00  -2.8639999999999999e-01  -4.9480000000000002e-01   1.3200000000000000e-02  -5.3269999999999995e-01   6.6710000000000003e-01   4.9623999999999997e+00   5.7799999999999997e-02   4.8110000000000003e-01   1.4160000000000000e-01
   1.4548000000000001e+00   1.7590000000000000e-01   2.1446000000000001e+00  -2.4820000000000000e-01  -4.1870000000000002e-01  -4.8200000000000000e-02  -5.9930000000000005e-01   4.8920000000000002e-01   5.3977000000000004e+00   5.7799999999999997e-02   4.6189999999999998e-01   1.1940000000000001e-01
   1.7193000000000001e+00   2.4179999999999999e-01   1.8015000000000001e+00  -2.5779999999999997e-01  -4.1870000000000002e-01   1.7500000000000002e-02  -5.5489999999999995e-01   4.4469999999999998e-01   6.0072000000000001e+00   2.8899999999999999e-02   4.2340000000000000e-01   1.3710000000000000e-01
   1.5428999999999999e+00   1.5390000000000001e-01   1.6298999999999999e+00  -2.7689999999999998e-01  -4.5679999999999998e-01   8.8000000000000005e-03  -4.2170000000000002e-01   2.0010000000000000e-01   4.8754000000000000e+00   1.0600000000000000e-01   5.1000000000000001e-01   1.2390000000000000e-01
   1.6311000000000000e+00  -1.5390000000000001e-01   2.4876999999999998e+00  -2.9599999999999999e-01  -3.6159999999999998e-01  -1.3200000000000000e-02  -6.2150000000000005e-01   5.7809999999999995e-01   5.4847999999999999e+00   0.0000000000000000e+00   4.0410000000000001e-01   1.0620000000000000e-01
   1.4767999999999999e+00   3.0780000000000002e-01   2.4876999999999998e+00  -3.5330000000000000e-01  -3.8059999999999999e-01  -4.8200000000000000e-02  -5.9930000000000005e-01   6.2260000000000004e-01   4.9623999999999997e+00   1.1559999999999999e-01   4.5219999999999999e-01   1.1060000000000000e-01
   1.8514999999999999e+00   2.1980000000000000e-01   2.2303999999999999e+00  -2.5779999999999997e-01  -3.6159999999999998e-01  -3.5099999999999999e-02  -3.9950000000000002e-01   2.2200000000000001e-02   6.2683000000000000e+00   3.8500000000000000e-02   4.7149999999999997e-01   5.7500000000000002e-02
   1.6972000000000000e+00   1.7590000000000000e-01   2.0588000000000002e+00  -2.7689999999999998e-01  -3.5210000000000002e-01   4.4000000000000003e-03  -4.6610000000000001e-01   3.3350000000000002e-01   5.5719000000000003e+00   9.5999999999999992e-03   3.9450000000000002e-01   1.3710000000000000e-01
   1.7634000000000001e+00   2.4179999999999999e-01   1.9730000000000001e+00  -3.3420000000000000e-01  -3.8059999999999999e-01  -4.3900000000000002e-02  -4.6610000000000001e-01   4.2249999999999999e-01   5.7460000000000004e+00   1.0600000000000000e-01   4.5219999999999999e-01   1.0620000000000000e-01
   1.6091000000000000e+00   5.0560000000000005e-01   2.4018999999999999e+00  -2.0050000000000001e-01  -4.2820000000000003e-01   1.7500000000000002e-02  -7.1020000000000005e-01   4.2249999999999999e-01   6.0072000000000001e+00   6.7400000000000002e-02   4.7149999999999997e-01   1.1500000000000000e-01
   1.5870000000000000e+00   2.8580000000000000e-01   1.8872000000000000e+00  -2.3870000000000000e-01  -4.2820000000000003e-01  -5.2600000000000001e-02  -5.1049999999999995e-01   3.5580000000000001e-01   5.6589000000000000e+00   9.5999999999999992e-03   4.3300000000000000e-01   9.2899999999999996e-02
   1.5649999999999999e+00   3.5170000000000001e-01   2.0588000000000002e+00  -2.4820000000000000e-01  -4.6629999999999999e-01   1.7500000000000002e-02  -5.7709999999999995e-01   4.6689999999999998e-01   5.7460000000000004e+00   1.2520000000000001e-01   4.8110000000000003e-01   1.1500000000000000e-01
   1.5870000000000000e+00   4.3999999999999997e-02   1.9730000000000001e+00  -3.4370000000000001e-01  -5.1390000000000002e-01  -8.8000000000000005e-03  -6.2150000000000005e-01   3.5580000000000001e-01   4.9623999999999997e+00   1.3489999999999999e-01   4.6189999999999998e-01   1.4599999999999999e-01
   1.7193000000000001e+00   3.2979999999999998e-01   2.4018999999999999e+00  -3.3420000000000000e-01  -4.2820000000000003e-01  -4.8200000000000000e-02  -3.9950000000000002e-01   4.4469999999999998e-01   4.9623999999999997e+00   8.6699999999999999e-02   4.1370000000000001e-01   1.9910000000000000e-01
   1.7854000000000001e+00   2.4179999999999999e-01   3.0024000000000002e+00  -2.7689999999999998e-01  -3.9010000000000000e-01   5.7000000000000002e-02  -5.9930000000000005e-01   5.5589999999999995e-01   5.1365999999999996e+00   1.3489999999999999e-01   3.7530000000000002e-01   9.2899999999999996e-02
   1.5208999999999999e+00   5.2759999999999996e-01   2.2303999999999999e+00  -1.3370000000000001e-01  -3.8059999999999999e-01   1.7500000000000002e-02  -6.2150000000000005e-01   5.5589999999999995e-01   4.7012999999999998e+00   8.6699999999999999e-02   3.8490000000000002e-01   1.9020000000000001e-01
   1.7193000000000001e+00   2.6379999999999998e-01   2.3161999999999998e+00  -2.1959999999999999e-01  -3.3310000000000001e-01   0.0000000000000000e+00  -6.6579999999999995e-01   5.1139999999999997e-01   5.8330000000000002e+00   1.9300000000000001e-02   3.8490000000000002e-01   1.4599999999999999e-01
   1.7413000000000001e+00   1.5390000000000001e-01   2.8309000000000002e+00  -2.7689999999999998e-01  -4.5679999999999998e-01   4.3900000000000002e-02  -4.4390000000000002e-01   4.2249999999999999e-01   5.2236000000000002e+00   2.8899999999999999e-02   4.8110000000000003e-01   1.5479999999999999e-01
   1.7193000000000001e+00   1.7590000000000000e-01   2.3161999999999998e+00  -2.0999999999999999e-01  -3.5210000000000002e-01  -9.2100000000000001e-02  -6.2150000000000005e-01   1.5559999999999999e-01   6.0941999999999998e+00   1.1559999999999999e-01   4.8110000000000003e-01   1.2830000000000000e-01
   1.5428999999999999e+00   1.0990000000000000e-01   2.1446000000000001e+00  -3.1509999999999999e-01  -3.6159999999999998e-01  -8.8000000000000005e-03  -5.5489999999999995e-01   3.3350000000000002e-01   4.9623999999999997e+00   9.5999999999999992e-03   3.8490000000000002e-01   1.4599999999999999e-01
   1.5649999999999999e+00   4.3969999999999998e-01   2.3161999999999998e+00  -1.6230000000000000e-01  -4.1870000000000002e-01   8.8000000000000005e-03  -4.8830000000000001e-01   4.8920000000000002e-01   5.1365999999999996e+00   9.6299999999999997e-02   4.8110000000000003e-01   1.4599999999999999e-01
   1.6532000000000000e+00   3.5170000000000001e-01   2.2303999999999999e+00  -2.8639999999999999e-01  -3.9970000000000000e-01  -3.5099999999999999e-02  -4.6610000000000001e-01   2.8910000000000002e-01   5.4847999999999999e+00  -9.5999999999999992e-03   4.9070000000000003e-01   8.8499999999999995e-02
   1.5870000000000000e+00   2.6379999999999998e-01   1.8872000000000000e+00  -3.6280000000000001e-01  -5.2339999999999998e-01  -1.3200000000000000e-02  -7.5460000000000005e-01   5.7809999999999995e-01   5.3106999999999998e+00   9.5999999999999992e-03   4.2340000000000000e-01   1.5479999999999999e-01
   1.6532000000000000e+00   2.6379999999999998e-01   1.7157000000000000e+00  -3.0549999999999999e-01  -3.9970000000000000e-01  -1.3200000000000000e-02  -4.2170000000000002e-01   5.1139999999999997e-01   5.2236000000000002e+00  -4.8200000000000000e-02   4.2340000000000000e-01   1.2390000000000000e-01
   1.5870000000000000e+00   4.1770000000000002e-01   1.5441000000000000e+00  -2.9599999999999999e-01  -3.3310000000000001e-01  -4.4000000000000003e-03  -6.8799999999999994e-01   4.0020000000000000e-01   6.2683000000000000e+00   6.7400000000000002e-02   4.6189999999999998e-01   1.4160000000000000e-01
   1.5208999999999999e+00   2.6379999999999998e-01   1.7157000000000000e+00  -1.7190000000000000e-01  -3.9010000000000000e-01  -3.5099999999999999e-02  -5.5489999999999995e-01   4.8920000000000002e-01   5.5719000000000003e+00   6.7400000000000002e-02   4.7149999999999997e-01   1.2830000000000000e-01
   1.6091000000000000e+00   3.5170000000000001e-01   1.8015000000000001e+00  -3.1509999999999999e-01  -4.1870000000000002e-01  -2.6300000000000000e-02  -4.6610000000000001e-01   4.8920000000000002e-01   6.1813000000000002e+00   5.7799999999999997e-02   4.7149999999999997e-01   1.3710000000000000e-01
   1.6311000000000000e+00   1.9789999999999999e-01   1.6298999999999999e+00  -2.6729999999999998e-01  -4.1870000000000002e-01  -2.6300000000000000e-02  -6.2150000000000005e-01   4.4469999999999998e-01   5.3977000000000004e+00   8.6699999999999999e-02   3.9450000000000002e-01   9.2899999999999996e-02
   1.7634000000000001e+00   1.5390000000000001e-01   2.4018999999999999e+00  -2.2910000000000000e-01  -3.9970000000000000e-01  -2.6300000000000000e-02  -4.6610000000000001e-01   2.8910000000000002e-01   5.5719000000000003e+00   5.7799999999999997e-02   4.7149999999999997e-01   1.2830000000000000e-01
   1.4988999999999999e+00   3.5170000000000001e-01   1.4582999999999999e+00  -2.0999999999999999e-01  -4.1870000000000002e-01   3.0700000000000002e-02  -5.7709999999999995e-01   4.6689999999999998e-01   4.7882999999999996e+00  -3.8500000000000000e-02   5.3879999999999995e-01   1.5920000000000001e-01
   1.6091000000000000e+00   2.1980000000000000e-01   1.2867999999999999e+00  -2.4820000000000000e-01  -4.4719999999999999e-01   2.1899999999999999e-02  -4.4390000000000002e-01   4.4469999999999998e-01   5.9200999999999997e+00   8.6699999999999999e-02   4.6189999999999998e-01   1.5920000000000001e-01
   1.5208999999999999e+00   3.0780000000000002e-01   2.0588000000000002e+00  -1.6230000000000000e-01  -3.9970000000000000e-01   4.4000000000000003e-03  -6.6579999999999995e-01   2.6679999999999998e-01   5.5719000000000003e+00   6.7400000000000002e-02   4.6189999999999998e-01   1.3710000000000000e-01
   1.7413000000000001e+00   2.1980000000000000e-01   3.1739999999999999e+00  -3.2460000000000000e-01  -4.2820000000000003e-01   5.2600000000000001e-02  -7.7680000000000005e-01   4.6689999999999998e-01   5.9200999999999997e+00   1.9300000000000001e-02   3.9450000000000002e-01   1.4599999999999999e-01
   1.6091000000000000e+00   3.2979999999999998e-01   1.8015000000000001e+00  -2.0999999999999999e-01  -3.8059999999999999e-01  -4.8200000000000000e-02  -4.6610000000000001e-01   5.3369999999999995e-01   5.6589000000000000e+00   9.5999999999999992e-03   5.1000000000000001e-01   9.2899999999999996e-02
   1.5428999999999999e+00   3.0780000000000002e-01   1.5441000000000000e+00  -2.0999999999999999e-01  -5.0429999999999997e-01  -3.9500000000000000e-02  -3.7730000000000002e-01   4.0020000000000000e-01   5.6589000000000000e+00   5.7799999999999997e-02   4.8110000000000003e-01   1.3710000000000000e-01
   1.5870000000000000e+00   2.4179999999999999e-01   2.4018999999999999e+00  -1.9089999999999999e-01  -3.7109999999999999e-01  -1.7500000000000002e-02  -3.9950000000000002e-01   5.7809999999999995e-01   5.4847999999999999e+00   9.6299999999999997e-02   4.0410000000000001e-01   1.7249999999999999e-01
   1.3225000000000000e+00   1.9789999999999999e-01   2.4876999999999998e+00  -2.9599999999999999e-01  -3.8059999999999999e-01  -4.8200000000000000e-02  -4.6610000000000001e-01   2.6679999999999998e-01   5.6589000000000000e+00   6.7400000000000002e-02   4.4259999999999999e-01   1.0620000000000000e-01
   1.5870000000000000e+00   3.0780000000000002e-01   1.4582999999999999e+00  -3.1509999999999999e-01  -4.4719999999999999e-01   1.7500000000000002e-02  -6.8799999999999994e-01   3.1130000000000002e-01   5.7460000000000004e+00   4.8200000000000000e-02   4.5219999999999999e-01   1.4160000000000000e-01
   1.7413000000000001e+00   2.4179999999999999e-01   1.5441000000000000e+00  -3.0549999999999999e-01  -3.8059999999999999e-01   0.0000000000000000e+00  -5.5489999999999995e-01   3.5580000000000001e-01   5.0495000000000001e+00   8.6699999999999999e-02   5.1000000000000001e-01   1.3710000000000000e-01
   1.6972000000000000e+00   1.7590000000000000e-01   2.0588000000000002e+00  -2.6729999999999998e-01  -3.5210000000000002e-01  -7.0199999999999999e-02  -5.1049999999999995e-01   3.1130000000000002e-01   5.4847999999999999e+00   0.0000000000000000e+00   4.1370000000000001e-01   1.2390000000000000e-01
   1.5428999999999999e+00   3.5170000000000001e-01   1.8872000000000000e+00  -1.7190000000000000e-01  -3.7109999999999999e-01  -5.2600000000000001e-02  -4.8830000000000001e-01   3.5580000000000001e-01   5.3977000000000004e+00   9.5999999999999992e-03   4.9070000000000003e-01   1.1940000000000001e-01
   1.4767999999999999e+00   1.7590000000000000e-01   2.3161999999999998e+00  -2.1959999999999999e-01  -3.5210000000000002e-01  -7.0199999999999999e-02  -3.3289999999999997e-01   4.0020000000000000e-01   5.2236000000000002e+00   0.0000000000000000e+00   4.6189999999999998e-01   1.3710000000000000e-01
   1.3887000000000000e+00   1.0990000000000000e-01   1.4582999999999999e+00  -3.2460000000000000e-01  -3.3310000000000001e-01  -3.0700000000000002e-02  -5.7709999999999995e-01   4.8920000000000002e-01   5.9200999999999997e+00   3.8500000000000000e-02   3.9450000000000002e-01   1.7690000000000000e-01
   1.6091000000000000e+00   1.3189999999999999e-01   2.0588000000000002e+00  -2.6729999999999998e-01  -4.2820000000000003e-01   4.4000000000000003e-03  -3.7730000000000002e-01   5.1139999999999997e-01   5.4847999999999999e+00   7.7100000000000002e-02   4.6189999999999998e-01   1.7249999999999999e-01
   1.4548000000000001e+00   1.5390000000000001e-01   2.1446000000000001e+00  -2.0050000000000001e-01  -3.5210000000000002e-01  -1.3200000000000000e-02  -5.7709999999999995e-01   3.7800000000000000e-01   5.0495000000000001e+00   4.8200000000000000e-02   3.9450000000000002e-01   1.3710000000000000e-01
   1.6532000000000000e+00   3.7369999999999998e-01   1.6298999999999999e+00  -1.4319999999999999e-01  -4.8530000000000001e-01   0.0000000000000000e+00  -5.3269999999999995e-01   4.4469999999999998e-01   4.9623999999999997e+00   1.1559999999999999e-01   5.0029999999999997e-01   1.6370000000000001e-01
   1.5208999999999999e+00   3.2979999999999998e-01   2.2303999999999999e+00  -1.7190000000000000e-01  -3.4260000000000002e-01  -2.6300000000000000e-02  -6.8799999999999994e-01   4.6689999999999998e-01   6.0941999999999998e+00  -7.7100000000000002e-02   4.0410000000000001e-01   1.0170000000000000e-01
   1.7854000000000001e+00   2.6379999999999998e-01   1.6298999999999999e+00  -2.0050000000000001e-01  -3.9970000000000000e-01  -2.6300000000000000e-02  -4.4390000000000002e-01   5.7809999999999995e-01   5.8330000000000002e+00   1.9300000000000001e-02   3.9450000000000002e-01   1.4599999999999999e-01
   1.4988999999999999e+00   1.3189999999999999e-01   1.9730000000000001e+00  -2.2910000000000000e-01  -3.4260000000000002e-01   8.8000000000000005e-03  -6.2150000000000005e-01   5.5589999999999995e-01   5.5719000000000003e+00  -4.8200000000000000e-02   3.8490000000000002e-01   1.6810000000000000e-01
   1.8514999999999999e+00   2.1980000000000000e-01   1.9730000000000001e+00  -3.0549999999999999e-01  -4.4719999999999999e-01  -7.8899999999999998e-02  -5.1049999999999995e-01   3.5580000000000001e-01   5.5719000000000003e+00   6.7400000000000002e-02   4.7149999999999997e-01   1.5920000000000001e-01
   1.6091000000000000e+00   4.3999999999999997e-02   1.8872000000000000e+00  -2.3870000000000000e-01  -3.4260000000000002e-01  -6.1400000000000003e-02  -5.5489999999999995e-01   2.8910000000000002e-01   5.6589000000000000e+00   4.8200000000000000e-02   4.6189999999999998e-01   1.4599999999999999e-01
   1.5870000000000000e+00   1.3189999999999999e-01   2.1446000000000001e+00  -2.3870000000000000e-01  -3.1400000000000000e-01  -5.2600000000000001e-02  -7.5460000000000005e-01   4.6689999999999998e-01   5.2236000000000002e+00   3.8500000000000000e-02   4.9070000000000003e-01   1.5920000000000001e-01
   1.4988999999999999e+00   1.5390000000000001e-01   1.9730000000000001e+00  -2.7689999999999998e-01  -4.3769999999999998e-01   0.0000000000000000e+00  -6.6579999999999995e-01   6.2260000000000004e-01   5.1365999999999996e+00   6.7400000000000002e-02   4.4259999999999999e-01   1.8140000000000001e-01
   1.6311000000000000e+00   1.7590000000000000e-01   1.6298999999999999e+00  -1.8140000000000001e-01  -4.1870000000000002e-01  -6.5799999999999997e-02  -2.8849999999999998e-01   4.6689999999999998e-01   5.8330000000000002e+00   1.9300000000000001e-02   5.0029999999999997e-01   1.5920000000000001e-01
   1.4327000000000001e+00   1.0990000000000000e-01   1.7157000000000000e+00  -2.9599999999999999e-01  -4.6629999999999999e-01  -6.1400000000000003e-02  -3.3289999999999997e-01   4.6689999999999998e-01   5.7460000000000004e+00   9.5999999999999992e-03   4.2340000000000000e-01   1.4160000000000000e-01
   1.7854000000000001e+00   3.5170000000000001e-01   2.7450999999999999e+00  -2.0050000000000001e-01  -3.5210000000000002e-01  -4.4000000000000003e-03  -6.8799999999999994e-01   6.2260000000000004e-01   5.1365999999999996e+00   1.0600000000000000e-01   4.2340000000000000e-01   1.7249999999999999e-01
   1.4107000000000001e+00   2.8580000000000000e-01   2.4876999999999998e+00  -3.5330000000000000e-01  -4.3769999999999998e-01  -2.1899999999999999e-02  -4.4390000000000002e-01   4.4469999999999998e-01   5.7460000000000004e+00   4.8200000000000000e-02   4.0410000000000001e-01   1.4160000000000000e-01
   1.6532000000000000e+00   3.2979999999999998e-01   2.0588000000000002e+00  -3.1509999999999999e-01  -3.9970000000000000e-01  -1.3200000000000000e-02  -6.4370000000000005e-01   2.4460000000000001e-01   5.3977000000000004e+00   3.8500000000000000e-02   5.1000000000000001e-01   1.4160000000000000e-01
   1.3446000000000000e+00   1.0990000000000000e-01   2.0588000000000002e+00  -2.1959999999999999e-01  -3.2350000000000001e-01  -2.1899999999999999e-02  -5.5489999999999995e-01   4.0020000000000000e-01   5.3106999999999998e+00   8.6699999999999999e-02   4.2340000000000000e-01   1.2830000000000000e-01
   1.5649999999999999e+00   2.4179999999999999e-01   1.9730000000000001e+00  -2.3870000000000000e-01  -4.0920000000000001e-01   4.4000000000000003e-03  -5.9930000000000005e-01   4.4469999999999998e-01   5.3977000000000004e+00   6.7400000000000002e-02   3.7530000000000002e-01   1.1500000000000000e-01
   1.6972000000000000e+00   3.2979999999999998e-01   1.9730000000000001e+00  -1.4319999999999999e-01  -3.7109999999999999e-01  -3.9500000000000000e-02  -3.7730000000000002e-01   3.7800000000000000e-01   5.2236000000000002e+00   1.0600000000000000e-01   4.3300000000000000e-01   1.6370000000000001e-01
   1.6532000000000000e+00   1.9789999999999999e-01   2.4876999999999998e+00  -1.8140000000000001e-01  -4.5679999999999998e-01  -1.3200000000000000e-02  -5.5489999999999995e-01   6.0040000000000004e-01   5.3977000000000004e+00   1.5409999999999999e-01   3.4639999999999999e-01   1.3270000000000001e-01
   1.6752000000000000e+00   1.3189999999999999e-01   2.0588000000000002e+00  -3.6280000000000001e-01  -4.1870000000000002e-01  -6.1400000000000003e-02  -5.5489999999999995e-01   2.2239999999999999e-01   6.0072000000000001e+00  -9.5999999999999992e-03   3.9450000000000002e-01   1.4599999999999999e-01
   1.6752000000000000e+00   4.6170000000000000e-01   1.3725000000000001e+00  -3.0549999999999999e-01  -5.1390000000000002e-01  -4.4000000000000003e-03  -5.7709999999999995e-01   4.6689999999999998e-01   5.3106999999999998e+00   4.8200000000000000e-02   4.2340000000000000e-01   1.7249999999999999e-01
   1.7854000000000001e+00   2.6379999999999998e-01   1.1152000000000000e+00  -2.6729999999999998e-01  -3.9970000000000000e-01  -5.2600000000000001e-02  -4.4390000000000002e-01   5.5589999999999995e-01   5.5719000000000003e+00   9.6299999999999997e-02   4.1370000000000001e-01   1.8579999999999999e-01
   1.4107000000000001e+00   4.6170000000000000e-01   2.1446000000000001e+00  -2.1959999999999999e-01  -3.9970000000000000e-01  -6.1400000000000003e-02  -4.4390000000000002e-01   3.3350000000000002e-01   5.7460000000000004e+00   2.8899999999999999e-02   4.0410000000000001e-01   1.3710000000000000e-01
   1.4107000000000001e+00  -2.1999999999999999e-02   2.5735000000000001e+00  -1.9089999999999999e-01  -3.9010000000000000e-01  -4.4000000000000003e-03  -6.4370000000000005e-01   4.2249999999999999e-01   5.3106999999999998e+00   9.6299999999999997e-02   4.3300000000000000e-01   1.7690000000000000e-01
   1.4327000000000001e+00   1.3189999999999999e-01   2.0588000000000002e+00  -3.2460000000000000e-01  -4.4719999999999999e-01   4.4000000000000003e-03  -5.9930000000000005e-01   4.6689999999999998e-01   5.0495000000000001e+00   3.8500000000000000e-02   3.7530000000000002e-01   1.6810000000000000e-01
   1.4107000000000001e+00   1.3189999999999999e-01   2.4018999999999999e+00  -2.9599999999999999e-01  -3.9010000000000000e-01   4.4000000000000003e-03  -6.4370000000000005e-01   4.6689999999999998e-01   5.9200999999999997e+00   1.4449999999999999e-01   4.4259999999999999e-01   1.5479999999999999e-01
   1.4988999999999999e+00   3.5170000000000001e-01   1.6298999999999999e+00  -3.8190000000000002e-01  -4.4719999999999999e-01  -4.3900000000000002e-02  -3.3289999999999997e-01   4.6689999999999998e-01   4.6142000000000003e+00   2.8899999999999999e-02   3.8490000000000002e-01   1.4599999999999999e-01
   1.6091000000000000e+00   4.3969999999999998e-01   3.0882000000000001e+00  -1.7190000000000000e-01  -3.9010000000000000e-01   4.4000000000000003e-03  -4.6610000000000001e-01   6.2260000000000004e-01   5.3106999999999998e+00   1.0600000000000000e-01   4.9070000000000003e-01   1.2830000000000000e-01
   1.4767999999999999e+00   3.5170000000000001e-01   1.9730000000000001e+00  -2.0999999999999999e-01  -3.2350000000000001e-01  -6.1400000000000003e-02  -6.6579999999999995e-01   3.5580000000000001e-01   5.3977000000000004e+00   3.8500000000000000e-02   3.8490000000000002e-01   1.1060000000000000e-01
   1.5870000000000000e+00   3.5170000000000001e-01   2.3161999999999998e+00  -3.4370000000000001e-01  -3.3310000000000001e-01  -1.3200000000000000e-02  -4.8830000000000001e-01   2.6679999999999998e-01   4.7882999999999996e+00  -1.9300000000000001e-02   3.6559999999999998e-01   1.4160000000000000e-01
   1.7854000000000001e+00   3.5170000000000001e-01   1.8872000000000000e+00  -2.6729999999999998e-01  -4.1870000000000002e-01  -7.8899999999999998e-02  -6.2150000000000005e-01   5.3369999999999995e-01   6.0941999999999998e+00   1.9270000000000001e-01   4.4259999999999999e-01   1.2390000000000000e-01
   1.5428999999999999e+00   1.0990000000000000e-01   1.7157000000000000e+00  -2.2910000000000000e-01  -2.7600000000000002e-01   8.8000000000000005e-03  -2.8849999999999998e-01   4.0020000000000000e-01   5.7460000000000004e+00   1.1559999999999999e-01   4.1370000000000001e-01   1.4160000000000000e-01
   1.4327000000000001e+00   6.6000000000000003e-02   2.1446000000000001e+00  -2.1959999999999999e-01  -3.9970000000000000e-01  -4.8200000000000000e-02  -6.6579999999999995e-01   4.8920000000000002e-01   6.0941999999999998e+00   5.7799999999999997e-02   3.9450000000000002e-01   7.0800000000000002e-02
   1.5428999999999999e+00   1.7590000000000000e-01   1.6298999999999999e+00  -2.5779999999999997e-01  -3.6159999999999998e-01  -7.8899999999999998e-02  -5.9930000000000005e-01   4.2249999999999999e-01   5.3106999999999998e+00   2.8899999999999999e-02   4.1370000000000001e-01   1.8140000000000001e-01
   1.4988999999999999e+00   1.0990000000000000e-01   2.4018999999999999e+00  -2.7689999999999998e-01  -4.2820000000000003e-01   8.8000000000000005e-03  -5.7709999999999995e-01   4.4469999999999998e-01   6.4424999999999999e+00   1.0600000000000000e-01   3.3679999999999999e-01   1.5040000000000001e-01
   1.4327000000000001e+00   1.5390000000000001e-01   1.8872000000000000e+00  -3.4370000000000001e-01  -4.2820000000000003e-01  -3.9500000000000000e-02  -5.1049999999999995e-01   3.7800000000000000e-01   5.2236000000000002e+00   9.6299999999999997e-02   5.1000000000000001e-01   1.2390000000000000e-01
   1.5428999999999999e+00   1.7590000000000000e-01   2.1446000000000001e+00  -1.9089999999999999e-01  -4.3769999999999998e-01  -4.4000000000000003e-03  -5.3269999999999995e-01   4.6689999999999998e-01   5.4847999999999999e+00   1.2520000000000001e-01   5.0029999999999997e-01   1.7249999999999999e-01
   1.6091000000000000e+00   3.7369999999999998e-01   1.6298999999999999e+00  -2.0999999999999999e-01  -3.3310000000000001e-01  -2.6300000000000000e-02  -3.5510000000000003e-01   5.7809999999999995e-01   6.0072000000000001e+00   2.8899999999999999e-02   4.7149999999999997e-01   1.2390000000000000e-01
   1.5649999999999999e+00   2.8580000000000000e-01   1.5441000000000000e+00  -2.1959999999999999e-01  -4.2820000000000003e-01  -4.8200000000000000e-02  -4.6610000000000001e-01   3.7800000000000000e-01   5.5719000000000003e+00   6.7400000000000002e-02   4.9070000000000003e-01   1.0620000000000000e-01
   1.5649999999999999e+00   2.6379999999999998e-01   1.8015000000000001e+00  -1.7190000000000000e-01  -4.6629999999999999e-01  -8.8000000000000005e-03  -6.4370000000000005e-01   3.7800000000000000e-01   5.4847999999999999e+00  -9.5999999999999992e-03   4.8110000000000003e-01   1.5479999999999999e-01
   1.6532000000000000e+00   3.0780000000000002e-01   1.0294000000000001e+00  -2.6729999999999998e-01  -4.1870000000000002e-01  -3.9500000000000000e-02  -2.6629999999999998e-01   3.7800000000000000e-01   5.3106999999999998e+00   7.7100000000000002e-02   4.3300000000000000e-01   1.5040000000000001e-01
   1.3446000000000000e+00   2.4179999999999999e-01   1.7157000000000000e+00  -2.1959999999999999e-01  -4.4719999999999999e-01  -1.7500000000000002e-02  -4.4390000000000002e-01   4.8920000000000002e-01   6.0941999999999998e+00  -9.5999999999999992e-03   4.2340000000000000e-01   1.1940000000000001e-01
   1.5649999999999999e+00   3.2979999999999998e-01   1.8015000000000001e+00  -2.2910000000000000e-01  -4.1870000000000002e-01  -4.3900000000000002e-02  -6.4370000000000005e-01   4.4469999999999998e-01   4.9623999999999997e+00   4.8200000000000000e-02   5.1959999999999995e-01   1.5479999999999999e-01
   1.5428999999999999e+00   1.9789999999999999e-01   2.3161999999999998e+00  -2.3870000000000000e-01  -4.1870000000000002e-01   8.8000000000000005e-03  -4.4390000000000002e-01   3.1130000000000002e-01   5.6589000000000000e+00   1.1559999999999999e-01   3.3679999999999999e-01   1.5040000000000001e-01
   1.7854000000000001e+00   3.7369999999999998e-01   2.3161999999999998e+00  -3.7240000000000001e-01  -4.4719999999999999e-01   8.8000000000000005e-03  -3.5510000000000003e-01   5.5589999999999995e-01   6.5294999999999996e+00   1.3489999999999999e-01   4.3300000000000000e-01   1.6810000000000000e-01
   1.6532000000000000e+00   2.1980000000000000e-01   2.3161999999999998e+00  -3.5330000000000000e-01  -3.3310000000000001e-01  -4.4000000000000003e-03  -5.5489999999999995e-01   2.8910000000000002e-01   6.1813000000000002e+00   1.9300000000000001e-02   3.5599999999999998e-01   1.1940000000000001e-01
   1.6752000000000000e+00   1.9789999999999999e-01   2.2303999999999999e+00  -2.6729999999999998e-01  -4.3769999999999998e-01  -2.1899999999999999e-02  -3.9950000000000002e-01   3.5580000000000001e-01   5.0495000000000001e+00   2.0230000000000001e-01   4.5219999999999999e-01   1.4599999999999999e-01
   1.6752000000000000e+00   2.8580000000000000e-01   1.9730000000000001e+00  -2.5779999999999997e-01  -3.0449999999999999e-01  -8.8000000000000005e-03  -4.6610000000000001e-01   4.2249999999999999e-01   4.8754000000000000e+00   8.6699999999999999e-02   3.8490000000000002e-01   1.0620000000000000e-01
   1.5649999999999999e+00   2.4179999999999999e-01   1.8872000000000000e+00  -2.3870000000000000e-01  -3.7109999999999999e-01  -2.6300000000000000e-02  -5.3269999999999995e-01   3.7800000000000000e-01   5.8330000000000002e+00   6.7400000000000002e-02   4.3300000000000000e-01   1.7249999999999999e-01
   1.5649999999999999e+00   1.5390000000000001e-01   2.1446000000000001e+00  -3.5330000000000000e-01  -3.8059999999999999e-01   0.0000000000000000e+00  -4.2170000000000002e-01   2.6679999999999998e-01   6.0072000000000001e+00   7.7100000000000002e-02   4.3300000000000000e-01   1.5920000000000001e-01
   1.3446000000000000e+00   2.1980000000000000e-01   1.8015000000000001e+00  -2.3870000000000000e-01  -3.8059999999999999e-01  -4.8200000000000000e-02  -4.6610000000000001e-01   3.3350000000000002e-01   5.9200999999999997e+00   7.7100000000000002e-02   4.6189999999999998e-01   1.6810000000000000e-01
   1.8075000000000001e+00   1.5390000000000001e-01   2.4018999999999999e+00  -2.7689999999999998e-01  -3.8059999999999999e-01  -4.8200000000000000e-02  -5.5489999999999995e-01   5.3369999999999995e-01   5.3106999999999998e+00   6.7400000000000002e-02   3.4639999999999999e-01   1.4160000000000000e-01
   1.6091000000000000e+00   4.8359999999999997e-01   2.4876999999999998e+00  -2.7689999999999998e-01  -2.9499999999999998e-01  -2.6300000000000000e-02  -4.8830000000000001e-01   5.7809999999999995e-01   6.0072000000000001e+00   1.4449999999999999e-01   5.8689999999999998e-01   1.5920000000000001e-01
   1.5649999999999999e+00   1.9789999999999999e-01   2.2303999999999999e+00  -2.1959999999999999e-01  -4.5679999999999998e-01  -2.6300000000000000e-02  -5.9930000000000005e-01   5.3369999999999995e-01   5.5719000000000003e+00   5.7799999999999997e-02   4.3300000000000000e-01   1.5479999999999999e-01
   1.5870000000000000e+00   4.3969999999999998e-01   1.9730000000000001e+00  -3.0549999999999999e-01  -4.6629999999999999e-01  -1.3200000000000000e-02  -6.8799999999999994e-01   6.2260000000000004e-01   6.1813000000000002e+00   8.6699999999999999e-02   4.0410000000000001e-01   1.3270000000000001e-01
   1.5870000000000000e+00   6.6000000000000003e-02   2.5735000000000001e+00  -2.0999999999999999e-01  -3.7109999999999999e-01  -1.3200000000000000e-02  -6.4370000000000005e-01   1.5559999999999999e-01   5.3106999999999998e+00   8.6699999999999999e-02   3.3679999999999999e-01   1.5479999999999999e-01
   1.6532000000000000e+00   6.6000000000000003e-02   1.9730000000000001e+00  -3.1509999999999999e-01  -4.5679999999999998e-01  -4.8200000000000000e-02  -3.9950000000000002e-01   5.1139999999999997e-01   6.0072000000000001e+00   8.6699999999999999e-02   3.8490000000000002e-01   1.3270000000000001e-01
   1.8075000000000001e+00   1.3189999999999999e-01   2.5735000000000001e+00  -3.3420000000000000e-01  -3.1400000000000000e-01  -5.7000000000000002e-02  -4.2170000000000002e-01   3.3350000000000002e-01   5.9200999999999997e+00  -9.5999999999999992e-03   4.4259999999999999e-01   1.4599999999999999e-01
   1.6532000000000000e+00   1.5390000000000001e-01   2.7450999999999999e+00  -2.3870000000000000e-01  -3.3310000000000001e-01  -1.0960000000000000e-01  -7.3240000000000005e-01   4.2249999999999999e-01   6.1813000000000002e+00   1.1559999999999999e-01   4.8110000000000003e-01   1.3270000000000001e-01
   1.4548000000000001e+00   4.3999999999999997e-02   1.5441000000000000e+00  -2.1959999999999999e-01  -4.1870000000000002e-01  -3.9500000000000000e-02  -5.7709999999999995e-01   4.6689999999999998e-01   5.2236000000000002e+00   6.7400000000000002e-02   4.8110000000000003e-01   1.5040000000000001e-01
   1.5208999999999999e+00   2.1980000000000000e-01   1.8015000000000001e+00  -2.1959999999999999e-01  -4.2820000000000003e-01  -4.4000000000000003e-03  -4.4390000000000002e-01   4.6689999999999998e-01   5.3977000000000004e+00   0.0000000000000000e+00   4.8110000000000003e-01   1.3710000000000000e-01
   1.6752000000000000e+00   3.0780000000000002e-01   2.4018999999999999e+00  -2.3870000000000000e-01  -5.0429999999999997e-01  -4.8200000000000000e-02  -5.1049999999999995e-01   4.0020000000000000e-01   5.2236000000000002e+00   1.0600000000000000e-01   4.6189999999999998e-01   1.5920000000000001e-01
   1.5649999999999999e+00   2.6379999999999998e-01   1.7157000000000000e+00  -1.9089999999999999e-01  -4.2820000000000003e-01   1.7500000000000002e-02  -4.6610000000000001e-01   5.3369999999999995e-01   6.0941999999999998e+00   1.0600000000000000e-01   5.0029999999999997e-01   1.3710000000000000e-01
   1.5870000000000000e+00   1.7590000000000000e-01   1.3725000000000001e+00  -2.9599999999999999e-01  -3.6159999999999998e-01  -2.6300000000000000e-02  -2.2189999999999999e-01   1.3339999999999999e-01   5.7460000000000004e+00   4.8200000000000000e-02   5.1000000000000001e-01   1.3270000000000001e-01
