# Supplementary material for: Footwear and Foam Surface Alter Gait Initiation of Typical Subjects
Source: PLoS One. 2015 Aug 13;10(8):e0135821. doi: 10.1371/journal.pone.0135821 (PMC4536224; doi:10.1371/journal.pone.0135821)
Supplement: S1 Dataset — (ZIP) [file pone.0135821.s001.zip › 1_foam_av1_02.txt]

   8.5960000000000003e-01   2.9018000000000002e+00   2.3479020000000000e+02  -5.0792000000000002e+00   2.9955900000000000e+01  -1.0392999999999999e+00  -1.5315000000000001e+00  -4.0914000000000001e+00   2.7067009999999999e+02  -7.8217999999999996e+00  -1.5789800000000000e+01  -3.1000000000000000e-02
   1.1681999999999999e+00   2.7479000000000000e+00   2.3376079999999999e+02  -5.0983000000000001e+00   2.9851199999999999e+01  -1.0831000000000000e+00  -1.9310000000000000e+00  -4.7584000000000000e+00   2.7075720000000001e+02  -7.8217999999999996e+00  -1.5731999999999999e+01   3.1000000000000000e-02
   8.5960000000000003e-01   1.9126000000000001e+00   2.3093000000000001e+02  -5.1843000000000004e+00   2.9470500000000001e+01  -1.0085999999999999e+00  -1.6202000000000001e+00  -3.3353000000000002e+00   2.7093130000000002e+02  -7.6292000000000000e+00  -1.5760899999999999e+01  -1.3299999999999999e-02
   5.7310000000000005e-01   2.2423000000000002e+00   2.2741280000000000e+02  -5.2129000000000003e+00   2.8966200000000001e+01  -9.8670000000000002e-01  -2.0419000000000000e+00  -4.0247000000000002e+00   2.7084429999999998e+02  -7.7736999999999998e+00  -1.5741700000000000e+01   5.7500000000000002e-02
  -2.4249999999999999e-01   1.6488000000000000e+00   2.2226580000000001e+02  -5.3465999999999996e+00   2.8442799999999998e+01  -8.7270000000000003e-01  -1.9088000000000001e+00  -4.0247000000000002e+00   2.7023480000000001e+02  -7.7061999999999999e+00  -1.5876400000000000e+01   0.0000000000000000e+00
  -5.0700000000000001e-01   1.3410000000000000e+00   2.1686140000000000e+02  -5.4802000000000000e+00   2.7795800000000000e+01  -9.1649999999999998e-01  -1.8644000000000001e+00  -3.7134000000000000e+00   2.7180189999999999e+02  -7.7061999999999999e+00  -1.5808999999999999e+01   3.5400000000000001e-02
  -1.8735999999999999e+00   1.4289000000000001e+00   2.1162860000000001e+02  -5.6997999999999998e+00   2.7291399999999999e+01  -8.5509999999999997e-01  -1.7090000000000001e+00  -3.9802000000000000e+00   2.7206310000000002e+02  -7.7832999999999997e+00  -1.5934100000000001e+01  -3.9800000000000002e-02
  -1.8735999999999999e+00   1.6708000000000001e+00   2.0682470000000001e+02  -5.9481000000000002e+00   2.6834700000000002e+01  -8.7270000000000003e-01  -2.0863000000000000e+00  -4.8917999999999999e+00   2.7554550000000000e+02  -8.0723000000000003e+00  -1.6145800000000001e+01   2.6499999999999999e-02
  -3.2843000000000000e+00   1.9346000000000001e+00   2.0116300000000001e+02  -6.3872000000000000e+00   2.6349399999999999e+01  -9.0769999999999995e-01  -2.4192000000000000e+00  -4.4694000000000003e+00   2.7972440000000000e+02  -8.4093999999999998e+00  -1.6405600000000000e+01  -7.0800000000000002e-02
  -3.5929000000000002e+00   1.8246000000000000e+00   1.9490080000000000e+02  -6.6832000000000003e+00   2.5864000000000001e+01  -8.9459999999999995e-01  -2.7522000000000002e+00  -5.3365999999999998e+00   2.8512209999999999e+02  -8.9102999999999994e+00  -1.6723099999999999e+01  -8.8499999999999995e-02
  -5.5545999999999998e+00   1.1871000000000000e+00   1.8683709999999999e+02  -7.1318999999999999e+00   2.5236000000000001e+01  -9.3840000000000001e-01  -3.6177999999999999e+00  -5.7812999999999999e+00   2.9121629999999999e+02  -9.5365000000000002e+00  -1.7030999999999999e+01  -1.5040000000000001e-01
  -6.9653000000000000e+00   5.0560000000000005e-01   1.7740090000000001e+02  -7.5807000000000002e+00   2.4303400000000000e+01  -8.8580000000000003e-01  -4.8606999999999996e+00  -6.5373000000000001e+00   2.9922590000000002e+02  -1.0278200000000000e+01  -1.7358200000000000e+01  -3.0520000000000003e-01
  -8.1997000000000000e+00  -6.5949999999999998e-01   1.6925139999999999e+02  -8.1152999999999995e+00   2.3608799999999999e+01  -8.8139999999999996e-01  -5.9260000000000002e+00  -7.0487000000000002e+00   3.0566829999999999e+02  -1.0952500000000001e+01  -1.7848900000000000e+01  -3.9369999999999999e-01
  -9.5883000000000003e+00  -1.4069000000000000e+00   1.6041569999999999e+02  -8.5068000000000001e+00   2.2761900000000001e+01  -7.4990000000000001e-01  -7.4352999999999998e+00  -8.1382999999999992e+00   3.1054370000000000e+02  -1.1491899999999999e+01  -1.8127900000000000e+01  -5.9719999999999995e-01
  -1.0734500000000001e+01  -1.3410000000000000e+00   1.5338140000000001e+02  -8.6785999999999994e+00   2.2228999999999999e+01  -8.1569999999999998e-01  -8.6338000000000008e+00  -8.8942999999999994e+00   3.1498379999999997e+02  -1.2204700000000001e+01  -1.8243400000000001e+01  -7.0779999999999998e-01
  -1.1660299999999999e+01  -1.0331999999999999e+00   1.4874910000000000e+02  -8.9746000000000006e+00   2.1867400000000000e+01  -9.0769999999999995e-01  -1.0431600000000000e+01  -9.4946000000000002e+00   3.1916269999999997e+02  -1.2840500000000000e+01  -1.8445499999999999e+01  -7.8739999999999999e-01
  -1.2233400000000000e+01  -1.5390000000000001e-01   1.4317310000000001e+02  -8.9555000000000007e+00   2.1420100000000001e+01  -1.0919000000000001e+00  -1.2850899999999999e+01  -1.0450799999999999e+01   3.2638869999999997e+02  -1.3697800000000001e+01  -1.8763000000000002e+01  -9.4220000000000004e-01
  -1.2872600000000000e+01   9.0129999999999999e-01   1.3931290000000001e+02  -9.0128000000000004e+00   2.1058499999999999e+01  -1.3068000000000000e+00  -1.4693099999999999e+01  -1.2318600000000000e+01   3.3474639999999999e+02  -1.4882700000000000e+01  -1.9272900000000000e+01  -1.0926000000000000e+00
  -1.3555899999999999e+01   1.6708000000000001e+00   1.3528100000000001e+02  -9.1273999999999997e+00   2.0630299999999998e+01  -1.3682000000000001e+00  -1.6246700000000001e+01  -1.4141900000000000e+01   3.4258190000000002e+02  -1.6327600000000000e+01  -1.9725200000000001e+01  -1.3005000000000000e+00
  -1.4503700000000000e+01   2.0445000000000002e+00   1.3202119999999999e+02  -9.0128000000000004e+00   2.0363900000000001e+01  -1.4954000000000001e+00  -1.7955700000000000e+01  -1.6076400000000000e+01   3.4780549999999999e+02  -1.7473900000000000e+01  -2.0081199999999999e+01  -1.5084000000000000e+00
  -1.4768200000000000e+01   2.3302999999999998e+00   1.2884719999999999e+02  -9.1082999999999998e+00   2.0087900000000001e+01  -1.6006000000000000e+00  -1.9953299999999999e+01  -1.7143699999999999e+01   3.5181020000000001e+02  -1.8581700000000001e+01  -2.0187000000000001e+01  -1.7252000000000001e+00
  -1.4966600000000000e+01   2.4622000000000002e+00   1.2798940000000000e+02  -9.1751000000000005e+00   2.0126000000000001e+01  -1.6576000000000000e+00  -2.1462499999999999e+01  -1.7655100000000001e+01   3.5572800000000001e+02  -1.9699100000000001e+01  -2.0494900000000001e+01  -1.9109000000000000e+00
  -1.5010700000000000e+01   2.4622000000000002e+00   1.2756050000000000e+02  -9.1560000000000006e+00   1.9945200000000000e+01  -1.6576000000000000e+00  -2.3615400000000001e+01  -1.8588999999999999e+01   3.6016800000000001e+02  -2.0787600000000001e+01  -2.0822099999999999e+01  -2.1055999999999999e+00
  -1.5429500000000001e+01   2.4401999999999999e+00   1.2635950000000000e+02  -9.3850999999999996e+00   1.9954699999999999e+01  -1.5524000000000000e+00  -2.4924900000000001e+01  -1.9411700000000000e+01   3.6521749999999997e+02  -2.1789400000000001e+01  -2.1264700000000001e+01  -2.2648000000000001e+00
  -1.5385400000000001e+01   2.4182000000000001e+00   1.2653110000000000e+02  -9.4423999999999992e+00   2.0164100000000001e+01  -1.5962000000000001e+00  -2.5790500000000002e+01  -2.0190000000000001e+01   3.6826459999999997e+02  -2.2723800000000001e+01  -2.1534099999999999e+01  -2.4108000000000001e+00
  -1.5319300000000000e+01   2.2643000000000000e+00   1.2884719999999999e+02  -9.5664999999999996e+00   2.0459000000000000e+01  -1.5128999999999999e+00  -2.6300999999999998e+01  -2.1123899999999999e+01   3.7270470000000000e+02  -2.3475100000000001e+01  -2.1832400000000000e+01  -2.5434999999999999e+00
  -1.5605800000000000e+01   2.1324000000000001e+00   1.3021979999999999e+02  -9.7288999999999994e+00   2.0706499999999998e+01  -1.5304000000000000e+00  -2.6878100000000000e+01  -2.2124500000000001e+01   3.7462000000000000e+02  -2.4245699999999999e+01  -2.2073000000000000e+01  -2.6718000000000002e+00
  -1.5363400000000000e+01   1.6268000000000000e+00   1.3347960000000000e+02  -9.9292999999999996e+00   2.1125200000000000e+01  -1.4383999999999999e+00  -2.7233200000000000e+01  -2.3414100000000001e+01   3.7792829999999998e+02  -2.4727399999999999e+01  -2.2352000000000000e+01  -2.7778999999999998e+00
  -1.5098900000000000e+01   1.4069000000000000e+00   1.3605310000000000e+02  -1.0244400000000001e+01   2.1543900000000001e+01  -1.3331000000000000e+00  -2.7965599999999998e+01  -2.4770499999999998e+01   3.7897300000000001e+02  -2.5218599999999999e+01  -2.2438600000000001e+01  -2.9548999999999999e+00
  -1.5032700000000000e+01   1.0551999999999999e+00   1.3948439999999999e+02  -1.0359000000000000e+01   2.2114799999999999e+01  -1.2761000000000000e+00  -2.8631499999999999e+01  -2.5593200000000000e+01   3.7914710000000002e+02  -2.5575099999999999e+01  -2.2602200000000000e+01  -3.0699000000000001e+00
  -1.4856400000000001e+01   1.3189999999999999e-01   1.4308740000000000e+02  -1.0760000000000000e+01   2.2638200000000001e+01  -1.1445000000000001e+00  -2.9008800000000001e+01  -2.6282499999999999e+01   3.7871179999999998e+02  -2.5584700000000002e+01  -2.2515599999999999e+01  -3.2778000000000000e+00
  -1.4680099999999999e+01  -3.7369999999999998e-01   1.4608980000000000e+02  -1.1046400000000000e+01   2.3266200000000001e+01  -1.0305000000000000e+00  -2.9630199999999999e+01  -2.7127500000000001e+01   3.7662240000000003e+02  -2.5459499999999998e+01  -2.2428999999999998e+01  -3.3927999999999998e+00
  -1.3842499999999999e+01  -9.0129999999999999e-01   1.5166569999999999e+02  -1.1275499999999999e+01   2.3808599999999998e+01  -8.7700000000000000e-01  -3.0407100000000000e+01  -2.7661200000000001e+01   3.7383650000000000e+02  -2.5074200000000001e+01  -2.2380900000000000e+01  -3.6006999999999998e+00
  -1.3313400000000000e+01  -1.0551999999999999e+00   1.5707010000000000e+02  -1.1800599999999999e+01   2.4560400000000001e+01  -8.1569999999999998e-01  -3.0207300000000000e+01  -2.7772300000000001e+01   3.7235640000000001e+02  -2.4785200000000000e+01  -2.2121099999999998e+01  -3.6404999999999998e+00
  -1.1968900000000000e+01  -1.6048000000000000e+00   1.6307499999999999e+02  -1.2287599999999999e+01   2.5435800000000000e+01  -6.4900000000000002e-01  -3.0318300000000001e+01  -2.8328199999999999e+01   3.6652339999999998e+02  -2.4130099999999999e+01  -2.1967099999999999e+01  -3.7511000000000001e+00
  -1.1351699999999999e+01  -2.1324000000000001e+00   1.7165340000000000e+02  -1.2946300000000001e+01   2.6682400000000001e+01  -5.0870000000000004e-01  -3.0429300000000001e+01  -2.9017499999999998e+01   3.6182220000000001e+02  -2.3561800000000002e+01  -2.1688099999999999e+01  -3.7644000000000002e+00
  -1.0205500000000001e+01  -3.2096000000000000e+00   1.8220480000000001e+02  -1.3681500000000000e+01   2.8109800000000000e+01  -2.9820000000000002e-01  -3.0096299999999999e+01  -2.9239899999999999e+01   3.5607619999999997e+02  -2.2675599999999999e+01  -2.1351299999999998e+01  -3.8660999999999999e+00
  -8.6184999999999992e+00  -4.6166000000000000e+00   1.9404290000000000e+02  -1.4579000000000001e+01   2.9698899999999998e+01   6.5799999999999997e-02  -2.9940999999999999e+01  -2.9128699999999998e+01   3.5024320000000000e+02  -2.1442599999999999e+01  -2.0966400000000000e+01  -3.8351999999999999e+00
  -7.1196000000000002e+00  -6.5731000000000002e+00   2.0836879999999999e+02  -1.5610099999999999e+01   3.1592600000000001e+01   4.2099999999999999e-01  -2.9785599999999999e+01  -2.7082999999999998e+01   3.4214659999999998e+02  -1.9593100000000000e+01  -2.0379500000000000e+01  -3.7023999999999999e+00
  -4.9814999999999996e+00  -8.6395999999999997e+00   2.2621180000000001e+02  -1.6851199999999999e+01   3.3990600000000001e+01   8.4199999999999997e-01  -2.8875599999999999e+01  -2.5281900000000000e+01   3.3474639999999999e+02  -1.7521999999999998e+01  -1.9686699999999998e+01  -3.5697000000000001e+00
  -2.5127999999999999e+00  -1.0903900000000000e+01   2.4645679999999999e+02  -1.8226099999999999e+01   3.6636000000000003e+01   1.3156000000000001e+00  -2.8098800000000001e+01  -2.3125100000000000e+01   3.2377690000000001e+02  -1.5181300000000000e+01  -1.8984300000000001e+01  -3.2290999999999999e+00
   4.8490000000000000e-01  -1.3014300000000000e+01   2.6678760000000000e+02  -1.9763200000000001e+01   3.9604900000000001e+01   1.7628999999999999e+00  -2.6456399999999999e+01  -2.1034900000000000e+01   3.1071780000000001e+02  -1.2705700000000000e+01  -1.8002800000000001e+01  -3.0167999999999999e+00
   3.2181999999999999e+00  -1.4816900000000000e+01   2.8917710000000000e+02  -2.1185800000000000e+01   4.2564300000000003e+01   2.1267999999999998e+00  -2.4791699999999999e+01  -1.9856400000000001e+01   2.9835530000000000e+02  -1.0008500000000000e+01  -1.6934799999999999e+01  -2.6097999999999999e+00
   5.8852000000000002e+00  -1.7147200000000002e+01   3.1010840000000002e+02  -2.2770700000000001e+01   4.5447600000000001e+01   2.6135999999999999e+00  -2.2661000000000001e+01  -1.7832999999999998e+01   2.8198800000000000e+02  -7.4943000000000000e+00  -1.5837899999999999e+01  -2.2692000000000001e+00
   8.9931999999999999e+00  -1.9411500000000000e+01   3.3241219999999998e+02  -2.4183700000000002e+01   4.8435600000000001e+01   3.0432999999999999e+00  -2.0308399999999999e+01  -1.6343200000000000e+01   2.6379239999999999e+02  -4.7682000000000002e+00  -1.4567800000000000e+01  -1.8180000000000001e+00
   1.1990900000000000e+01  -2.1719799999999999e+01   3.5214240000000001e+02  -2.5634899999999998e+01   5.1119100000000003e+01   3.5213000000000001e+00  -1.8000100000000000e+01  -1.4075200000000001e+01   2.4490029999999999e+02  -2.1577000000000002e+00  -1.3249499999999999e+01  -1.4332000000000000e+00
   1.6289100000000001e+01  -2.3390499999999999e+01   3.7238740000000001e+02  -2.6675599999999999e+01   5.3507500000000000e+01   3.8414999999999999e+00  -1.5869400000000001e+01  -1.1940500000000000e+01   2.2635650000000001e+02   1.7340000000000000e-01  -1.2066000000000001e+01  -1.0616000000000001e+00
   1.7170800000000000e+01  -2.6644100000000002e+01   3.8963000000000000e+02  -2.7763999999999999e+01   5.5629600000000003e+01   4.3677000000000001e+00  -1.4559900000000001e+01  -1.0183900000000000e+01   2.1094690000000000e+02   2.2829999999999999e+00  -1.1123100000000001e+01  -7.8300000000000003e-01
   1.8801900000000000e+01  -2.8117000000000001e+01   4.0532839999999999e+02  -2.8470500000000001e+01   5.7494700000000002e+01   4.5781999999999998e+00  -1.3472300000000001e+01  -8.6941000000000006e+00   1.9753960000000001e+02   3.9205000000000001e+00  -1.0382199999999999e+01  -5.8389999999999997e-01
   2.0124500000000001e+01  -3.0249400000000001e+01   4.2085530000000000e+02  -2.9205600000000000e+01   5.9454900000000002e+01   4.8895000000000000e+00  -1.1630100000000001e+01  -8.4273000000000007e+00   1.8604759999999999e+02   5.0476000000000001e+00  -1.0083900000000000e+01  -4.5560000000000000e-01
   2.0212599999999998e+01  -3.2579700000000003e+01   4.3766890000000001e+02  -2.9902600000000000e+01   6.1339100000000002e+01   5.1657999999999999e+00  -9.3440999999999992e+00  -8.6496999999999993e+00   1.7760280000000000e+02   5.4618000000000002e+00  -9.9588000000000001e+00  -3.4949999999999998e-01
   2.1711500000000001e+01  -3.4338400000000000e+01   4.5319569999999999e+02  -3.0360900000000001e+01   6.3318399999999997e+01   5.3017000000000003e+00  -4.2614000000000001e+00  -8.5162999999999993e+00   1.6550139999999999e+02   5.3944000000000001e+00  -9.7759999999999998e+00  -2.5209999999999999e-01
   2.2416799999999999e+01  -3.6558700000000002e+01   4.6700689999999997e+02  -3.0876500000000000e+01   6.4821899999999999e+01   5.5560999999999998e+00  -3.5068000000000001e+00  -1.5009100000000000e+01   1.4930820000000000e+02   4.7682000000000002e+00  -9.0350999999999999e+00  -4.3350000000000000e-01
   2.4070000000000000e+01  -3.8427300000000002e+01   4.8116129999999998e+02  -3.1477900000000002e+01   6.6277799999999999e+01   5.7534000000000001e+00  -2.1084999999999998e+00  -1.3741600000000000e+01   1.3572680000000000e+02   4.5563000000000002e+00  -8.3712000000000000e+00  -6.3700000000000001e-01
   2.5326400000000000e+01  -4.0691600000000001e+01   4.9197000000000003e+02  -3.1974399999999999e+01   6.7695700000000002e+01   5.9595000000000002e+00   3.9950000000000002e-01  -1.5053500000000000e+01   1.1822770000000000e+02   3.9398000000000000e+00  -7.6688000000000001e+00  -8.1830000000000003e-01
   2.7288200000000000e+01  -4.2802000000000000e+01   5.0123469999999998e+02  -3.2337200000000003e+01   6.8609200000000001e+01   6.1699999999999999e+00   2.0196999999999998e+00  -1.5453799999999999e+01   9.6810900000000004e+01   3.2944000000000000e+00  -6.6200000000000001e+00  -9.2010000000000003e-01
   2.9294000000000000e+01  -4.4978400000000001e+01   5.0715370000000001e+02  -3.2404000000000003e+01   6.8999300000000005e+01   6.4550000000000001e+00   4.5944000000000003e+00  -1.3208000000000000e+01   7.8180099999999996e+01   2.8224000000000000e+00  -5.5038000000000000e+00  -1.0528000000000000e+00
   3.1410000000000000e+01  -4.6693100000000001e+01   5.1092820000000000e+02  -3.1993500000000001e+01   6.8894700000000000e+01   6.6742999999999997e+00   5.9703999999999997e+00  -1.2452000000000000e+01   6.0768000000000001e+01   2.0807000000000002e+00  -4.4165000000000001e+00  -9.3340000000000001e-01
   3.2886899999999997e+01  -4.7066899999999997e+01   5.1272969999999998e+02  -3.1229700000000001e+01   6.8475999999999999e+01   6.6962000000000002e+00   6.7473000000000001e+00  -9.9838000000000005e+00   4.6490099999999998e+01   1.5990000000000000e+00  -3.6852000000000000e+00  -9.2889999999999995e-01
   3.3988999999999997e+01  -4.7946199999999997e+01   5.1178609999999998e+02  -3.0475500000000000e+01   6.7905000000000001e+01   6.7619999999999996e+00   6.7028999999999996e+00  -7.9158999999999997e+00   3.5781700000000001e+01   1.2619000000000000e+00  -2.9155000000000002e+00  -7.8300000000000003e-01
   3.4562100000000001e+01  -4.9155299999999997e+01   5.1161450000000002e+02  -2.9788000000000000e+01   6.7267399999999995e+01   6.8803999999999998e+00   5.9039000000000001e+00  -6.7152000000000003e+00   2.8816900000000000e+01   8.5729999999999995e-01  -2.2515999999999998e+00  -6.1490000000000000e-01
   3.4562100000000001e+01  -5.0012700000000002e+01   5.0998460000000000e+02  -2.9014700000000001e+01   6.6667900000000003e+01   7.0076000000000001e+00   5.0382999999999996e+00  -4.7584000000000000e+00   2.3419200000000000e+01   7.3209999999999997e-01  -1.8282000000000000e+00  -4.0699999999999997e-01
   3.4297600000000003e+01  -5.1221800000000002e+01   5.0638170000000002e+02  -2.8117200000000000e+01   6.5735399999999998e+01   7.0777000000000001e+00   4.2169999999999996e+00  -3.8468000000000000e+00   1.8282599999999999e+01   5.1049999999999995e-01  -1.3759999999999999e+00  -2.2120000000000001e-01
   3.4143300000000004e+01  -5.2650700000000001e+01   5.0252140000000003e+02  -2.7162500000000001e+01   6.4698200000000000e+01   7.1917999999999997e+00   3.9950999999999999e+00  -2.8016999999999999e+00   1.5670800000000000e+01   2.2159999999999999e-01  -1.0199000000000000e+00  -1.2390000000000000e-01
   3.3239500000000000e+01  -5.2782600000000002e+01   4.9788909999999998e+02  -2.5892700000000001e+01   6.3470599999999997e+01   7.1260000000000003e+00   2.9519000000000002e+00  -2.3347000000000002e+00   1.1056600000000000e+01  -3.8500000000000000e-02  -7.2170000000000001e-01  -1.7700000000000000e-02
   3.3305700000000002e+01  -5.3244300000000003e+01   4.9291359999999997e+02  -2.4460599999999999e+01   6.2062300000000000e+01   6.9943999999999997e+00   2.8188000000000000e+00  -1.7121000000000000e+00   8.9672000000000001e+00  -2.3119999999999999e-01  -5.1000000000000001e-01   0.0000000000000000e+00
   3.3526100000000000e+01  -5.2584699999999998e+01   4.8810969999999998e+02  -2.2780200000000001e+01   6.0577800000000003e+01   6.8585000000000003e+00   2.2195000000000000e+00  -1.7343999999999999e+00   7.4871999999999996e+00  -2.6970000000000000e-01  -2.9830000000000001e-01   1.1500000000000000e-01
   3.4231400000000001e+01  -5.2342900000000000e+01   4.8296269999999998e+02  -2.1109400000000001e+01   5.9112400000000001e+01   6.6830999999999996e+00   1.9310000000000000e+00  -1.3341000000000001e+00   6.2683000000000000e+00  -2.6010000000000000e-01  -2.0210000000000000e-01   6.1899999999999997e-02
   3.5091099999999997e+01  -5.2035200000000003e+01   4.7927400000000000e+02  -1.9457699999999999e+01   5.7761099999999999e+01   6.5339999999999998e+00   2.2195000000000000e+00  -2.7572000000000001e+00   6.0941999999999998e+00  -4.9130000000000001e-01  -9.6199999999999994e-02   8.8000000000000005e-03
   3.5135199999999998e+01  -5.1331699999999998e+01   4.7618579999999997e+02  -1.7681899999999999e+01   5.6514600000000002e+01   6.3059000000000003e+00   2.0640999999999998e+00  -2.8016999999999999e+00   6.4424999999999999e+00  -4.5269999999999999e-01  -8.6599999999999996e-02  -1.3299999999999999e-02
   3.5664200000000001e+01  -5.0342399999999998e+01   4.7532799999999997e+02  -1.5982400000000000e+01   5.5305999999999997e+01   6.0252999999999997e+00   2.5746000000000002e+00  -2.4015000000000000e+00   6.9648000000000003e+00  -3.8529999999999998e-01  -1.3469999999999999e-01  -2.6499999999999999e-02
   3.5355600000000003e+01  -4.9792800000000000e+01   4.7335489999999999e+02  -1.3987000000000000e+01   5.4126100000000001e+01   5.7096000000000000e+00   2.4857999999999998e+00  -2.3125000000000000e+00   6.6166000000000000e+00  -3.5639999999999999e-01  -5.7700000000000001e-02   4.4000000000000003e-03
   3.5752299999999998e+01  -4.9111300000000000e+01   4.7275439999999998e+02  -1.2087100000000000e+01   5.2946100000000001e+01   5.3674999999999997e+00   2.1528999999999998e+00  -2.0457000000000001e+00   6.6166000000000000e+00  -3.3710000000000001e-01   0.0000000000000000e+00   4.4000000000000003e-03
   3.6215200000000003e+01  -4.9067399999999999e+01   4.7284019999999998e+02  -1.0082100000000001e+01   5.1718600000000002e+01   5.1702000000000004e+00   2.1084999999999998e+00  -1.7788999999999999e+00   5.3106999999999998e+00  -5.3939999999999999e-01  -4.8099999999999997e-02   4.4200000000000003e-02
   3.7273200000000003e+01  -4.8144100000000002e+01   4.7369810000000001e+02  -7.9912000000000001e+00   5.0690899999999999e+01   4.9290000000000003e+00   2.0863000000000000e+00  -1.7343999999999999e+00   6.1813000000000002e+00  -3.4680000000000000e-01  -1.1550000000000001e-01  -1.3299999999999999e-02
   3.8066800000000001e+01  -4.7902200000000001e+01   4.7678629999999998e+02  -6.0148999999999999e+00   4.9739300000000000e+01   4.6440000000000001e+00   2.0196999999999998e+00  -1.3786000000000000e+00   5.3106999999999998e+00  -3.3710000000000001e-01  -1.1550000000000001e-01  -1.7700000000000000e-02
   3.9234999999999999e+01  -4.8056100000000001e+01   4.7953140000000002e+02  -4.1913000000000000e+00   4.8959000000000003e+01   4.4466000000000001e+00   1.9753000000000001e+00  -1.5343000000000000e+00   5.4847999999999999e+00  -3.7569999999999998e-01  -9.5999999999999992e-03  -5.7500000000000002e-02
   4.0160800000000002e+01  -4.8869500000000002e+01   4.8107549999999998e+02  -2.5777999999999999e+00   4.8055000000000000e+01   4.4291000000000000e+00   1.9532000000000000e+00  -1.4453000000000000e+00   4.5270999999999999e+00  -2.9859999999999998e-01   9.5999999999999992e-03  -8.8499999999999995e-02
   4.1130600000000001e+01  -5.0034599999999998e+01   4.8279109999999997e+02  -1.2221000000000000e+00   4.7331800000000001e+01   4.4158999999999997e+00   1.7978000000000001e+00  -1.2230000000000001e+00   5.6589000000000000e+00  -3.3710000000000001e-01   0.0000000000000000e+00  -6.1899999999999997e-02
   4.1902099999999997e+01  -5.1353700000000003e+01   4.8450680000000000e+02   1.3370000000000001e-01   4.6456299999999999e+01   4.5167999999999999e+00   1.7978000000000001e+00  -1.0005999999999999e+00   5.9200999999999997e+00  -1.9270000000000001e-01   1.1550000000000001e-01  -1.0620000000000000e-01
   4.2541300000000000e+01  -5.2826599999999999e+01   4.8261959999999999e+02   1.0216000000000001e+00   4.5780700000000003e+01   4.4598000000000004e+00   1.4871000000000001e+00  -9.3389999999999995e-01   5.8330000000000002e+00  -2.9859999999999998e-01   1.4430000000000001e-01  -1.5920000000000001e-01
   4.3202599999999997e+01  -5.4431399999999996e+01   4.8236219999999997e+02   1.9762999999999999e+00   4.5124099999999999e+01   4.5738000000000003e+00   9.1000000000000003e-01  -5.5589999999999995e-01   4.7012999999999998e+00  -2.2159999999999999e-01   2.9830000000000001e-01  -1.9460000000000000e-01
   4.3599299999999999e+01  -5.6277999999999999e+01   4.7996030000000002e+02   2.5969000000000002e+00   4.4277200000000001e+01   4.6352000000000002e+00   6.6579999999999995e-01  -4.8920000000000002e-01   5.2236000000000002e+00  -1.7340000000000000e-01   1.9239999999999999e-01  -1.6810000000000000e-01
   4.4436900000000001e+01  -5.8784100000000002e+01   4.7815879999999999e+02   3.2747999999999999e+00   4.3677700000000002e+01   4.7404000000000002e+00   2.8849999999999998e-01  -5.5589999999999995e-01   4.0918000000000001e+00  -1.6380000000000000e-01   3.4639999999999999e-01  -2.1229999999999999e-01
   4.4436900000000001e+01  -6.0872599999999998e+01   4.7601420000000002e+02   3.9335000000000000e+00   4.3106699999999996e+01   4.8193999999999999e+00   4.2170000000000002e-01  -2.2200000000000001e-02   4.4401000000000002e+00  -2.1190000000000001e-01   3.8490000000000002e-01  -1.1500000000000000e-01
   4.4326700000000002e+01  -6.3554600000000001e+01   4.7344069999999999e+02   4.3917999999999999e+00   4.2668999999999997e+01   5.0473999999999997e+00   1.7760000000000001e-01   6.6699999999999995e-02   4.5270999999999999e+00  -8.6699999999999999e-02   4.7149999999999997e-01  -1.5040000000000001e-01
   4.4811700000000002e+01  -6.5401200000000003e+01   4.7086720000000003e+02   5.0124000000000004e+00   4.2202700000000000e+01   5.1262999999999996e+00  -2.2200000000000001e-02   1.7790000000000000e-01   4.0048000000000004e+00  -3.8500000000000000e-02   5.1959999999999995e-01  -1.5920000000000001e-01
   4.5186399999999999e+01  -6.7643500000000003e+01   4.6863679999999999e+02   5.5374999999999996e+00   4.2012400000000000e+01   5.3193000000000001e+00  -1.9980000000000001e-01   5.1139999999999997e-01   4.1788999999999996e+00  -4.8200000000000000e-02   4.7149999999999997e-01  -1.2390000000000000e-01
   4.5605200000000004e+01  -6.9819900000000004e+01   4.6992360000000002e+02   6.1772000000000000e+00   4.1936300000000003e+01   5.4771000000000001e+00  -1.1100000000000000e-01   4.8920000000000002e-01   4.7882999999999996e+00  -8.6699999999999999e-02   5.5810000000000004e-01  -1.4160000000000000e-01
   4.5803500000000000e+01  -7.2281999999999996e+01   4.7155349999999999e+02   7.0747000000000000e+00   4.2259799999999998e+01   5.5955000000000004e+00  -1.1100000000000000e-01   4.2249999999999999e-01   4.0918000000000001e+00  -1.4449999999999999e-01   4.6189999999999998e-01  -1.6810000000000000e-01
   4.5693300000000001e+01  -7.5997299999999996e+01   4.7326909999999998e+02   7.7142999999999997e+00   4.2707099999999997e+01   5.9200999999999997e+00  -6.6600000000000006e-02   6.0040000000000004e-01   4.6142000000000003e+00  -7.7100000000000002e-02   4.7149999999999997e-01  -1.2830000000000000e-01
   4.6464799999999997e+01  -7.9031000000000006e+01   4.7644310000000002e+02   8.3826999999999998e+00   4.3277999999999999e+01   6.1612000000000000e+00   4.4400000000000002e-02   5.7809999999999995e-01   5.7460000000000004e+00  -1.2520000000000001e-01   4.7149999999999997e-01  -1.4160000000000000e-01
   4.6376600000000003e+01  -8.2394499999999994e+01   4.8124700000000001e+02   9.2324000000000002e+00   4.3944099999999999e+01   6.3849000000000000e+00   4.8830000000000001e-01   6.4480000000000004e-01   4.6142000000000003e+00  -1.5409999999999999e-01   4.8110000000000003e-01  -1.8579999999999999e-01
   4.7148099999999999e+01  -8.6505399999999995e+01   4.8871019999999999e+02   9.9292999999999996e+00   4.4933799999999998e+01   6.7050000000000001e+00   3.3289999999999997e-01   7.5600000000000001e-01   4.0918000000000001e+00  -1.0600000000000000e-01   3.9450000000000002e-01  -1.4160000000000000e-01
   4.7919600000000003e+01  -9.0594399999999993e+01   4.9754599999999999e+02   1.0817299999999999e+01   4.6323099999999997e+01   7.0119999999999996e+00   5.1049999999999995e-01   6.0040000000000004e-01   4.0918000000000001e+00  -1.1559999999999999e-01   3.1750000000000000e-01  -1.2830000000000000e-01
   4.8823300000000003e+01  -9.5320800000000006e+01   5.1084240000000000e+02   1.1772000000000000e+01   4.8045499999999997e+01   7.5163000000000002e+00   7.1020000000000005e-01   9.3389999999999995e-01   4.8754000000000000e+00  -3.8500000000000000e-02   4.5219999999999999e-01  -1.1940000000000001e-01
   4.9220100000000002e+01  -1.0108050000000000e+02   5.2422469999999998e+02   1.2688599999999999e+01   4.9920099999999998e+01   8.0336999999999996e+00   6.4370000000000005e-01   7.5600000000000001e-01   5.1365999999999996e+00  -9.5999999999999992e-03   3.7530000000000002e-01  -1.9460000000000000e-01
   4.9859299999999998e+01  -1.0642260000000000e+02   5.4035209999999995e+02   1.3920199999999999e+01   5.2051600000000001e+01   8.5511999999999997e+00   8.4340000000000004e-01   8.6719999999999997e-01   4.5270999999999999e+00  -9.6299999999999997e-02   4.0410000000000001e-01  -2.0349999999999999e-01
   4.9903399999999998e+01  -1.1187450000000000e+02   5.5502110000000005e+02   1.4941800000000001e+01   5.3964300000000001e+01   9.0291999999999994e+00   9.7660000000000002e-01   6.8930000000000002e-01   4.6142000000000003e+00  -1.0600000000000000e-01   3.4639999999999999e-01  -1.4160000000000000e-01
   4.9638900000000000e+01  -1.1662290000000000e+02   5.6703080000000000e+02   1.5906100000000000e+01   5.5800899999999999e+01   9.5114999999999998e+00   9.1000000000000003e-01   6.8930000000000002e-01   4.7882999999999996e+00  -1.8300000000000000e-01   4.4259999999999999e-01  -1.9910000000000000e-01
   4.9616799999999998e+01  -1.2139340000000000e+02   5.7320730000000003e+02   1.6641200000000001e+01   5.6838099999999997e+01   1.0064100000000000e+01   8.6560000000000004e-01   8.4499999999999997e-01   4.4401000000000002e+00  -1.6380000000000000e-01   3.6559999999999998e-01  -1.5920000000000001e-01
   4.9374400000000001e+01  -1.2563620000000000e+02   5.7166309999999999e+02   1.7128100000000000e+01   5.7190199999999997e+01   1.0634200000000000e+01   6.8799999999999994e-01   8.6719999999999997e-01   4.6142000000000003e+00  -1.9270000000000001e-01   3.8490000000000002e-01  -1.4599999999999999e-01
   4.9660899999999998e+01  -1.2880179999999999e+02   5.6505780000000004e+02   1.7385899999999999e+01   5.6628700000000002e+01   1.1195499999999999e+01   7.9900000000000004e-01   6.0040000000000004e-01   4.8754000000000000e+00  -1.0600000000000000e-01   4.0410000000000001e-01  -1.8579999999999999e-01
   4.9330300000000001e+01  -1.3183560000000000e+02   5.5201869999999997e+02   1.6994499999999999e+01   5.5334600000000002e+01   1.1730499999999999e+01   8.6560000000000004e-01   5.1139999999999997e-01   4.9623999999999997e+00  -1.2520000000000001e-01   3.4639999999999999e-01  -1.8579999999999999e-01
   4.9087800000000001e+01  -1.3326450000000000e+02   5.3203099999999995e+02   1.6526599999999998e+01   5.3431399999999996e+01   1.2116400000000001e+01   9.3220000000000003e-01   7.5600000000000001e-01   4.6142000000000003e+00  -1.2520000000000001e-01   3.9450000000000002e-01  -1.3710000000000000e-01
   4.7941600000000001e+01  -1.3306670000000000e+02   5.0612430000000001e+02   1.6001500000000000e+01   5.0747999999999998e+01   1.2340000000000000e+01   6.4370000000000005e-01   8.2269999999999999e-01   4.6142000000000003e+00  -1.2520000000000001e-01   2.5979999999999998e-01  -2.0349999999999999e-01
   4.6024000000000001e+01  -1.2935140000000001e+02   4.6949470000000002e+02   1.5027699999999999e+01   4.6836900000000000e+01   1.2226000000000001e+01   7.5460000000000005e-01   7.1150000000000002e-01   4.0918000000000001e+00  -2.8899999999999999e-02   3.8490000000000002e-01  -1.5920000000000001e-01
   4.2298800000000000e+01  -1.2262450000000000e+02   4.2059789999999998e+02   1.3748300000000000e+01   4.1755499999999998e+01   1.1875200000000000e+01   7.1020000000000005e-01   5.1139999999999997e-01   4.3529999999999998e+00  -1.0600000000000000e-01   3.9450000000000002e-01  -1.6370000000000001e-01
   3.6964700000000001e+01  -1.1117100000000001e+02   3.6398059999999998e+02   1.2316200000000000e+01   3.6122100000000003e+01   1.0958700000000000e+01   6.2150000000000005e-01   7.5600000000000001e-01   4.4401000000000002e+00  -1.1559999999999999e-01   3.5599999999999998e-01  -1.7249999999999999e-01
   3.0396100000000001e+01  -9.6815700000000007e+01   3.0230210000000000e+02   1.0798200000000000e+01   2.9898800000000001e+01   9.6431000000000004e+00   4.8830000000000001e-01   6.4480000000000004e-01   5.0495000000000001e+00  -1.8300000000000000e-01   4.0410000000000001e-01  -1.6810000000000000e-01
   2.2901800000000001e+01  -7.6898600000000002e+01   2.3393240000000000e+02   9.2896999999999998e+00   2.3180599999999998e+01   7.6961000000000004e+00   4.4390000000000002e-01   6.4480000000000004e-01   5.1365999999999996e+00  -9.6299999999999997e-02   4.5219999999999999e-01  -1.9910000000000000e-01
   1.5341300000000000e+01  -5.4981000000000002e+01   1.7113870000000000e+02   7.9530000000000003e+00   1.7052399999999999e+01   5.5385000000000000e+00   1.5540000000000001e-01   6.8930000000000002e-01   4.5270999999999999e+00  -1.0600000000000000e-01   4.5219999999999999e-01  -1.5040000000000001e-01
   9.6104000000000003e+00  -3.3612900000000003e+01   1.2335710000000000e+02   6.8551000000000002e+00   1.2313499999999999e+01   3.3679000000000001e+00  -1.5540000000000001e-01   6.4480000000000004e-01   4.9623999999999997e+00  -1.2520000000000001e-01   5.0029999999999997e-01  -1.0620000000000000e-01
   6.6125999999999996e+00  -1.9609400000000001e+01   8.6470100000000002e+01   5.1269999999999998e+00   8.6593999999999998e+00   2.4119000000000002e+00  -1.3320000000000001e-01   9.5609999999999995e-01   5.0495000000000001e+00  -8.6699999999999999e-02   4.9070000000000003e-01  -9.7299999999999998e-02
   3.1960999999999999e+00  -1.8048500000000001e+01   5.3529100000000000e+01   3.1124999999999998e+00   5.3764000000000003e+00   1.9470000000000001e+00  -2.4410000000000001e-01   8.0049999999999999e-01   4.3529999999999998e+00  -1.4449999999999999e-01   4.6189999999999998e-01  -9.2899999999999996e-02
   2.0278999999999998e+00  -1.5784200000000000e+01   3.2512099999999997e+01   1.4417000000000000e+00   2.9594000000000000e+00   1.6708000000000001e+00  -1.5540000000000001e-01   6.2260000000000004e-01   4.2659000000000002e+00  -1.5409999999999999e-01   4.0410000000000001e-01  -8.8499999999999995e-02
   2.9977000000000000e+00  -7.1665999999999999e+00   1.9644500000000001e+01   1.0024999999999999e+00   1.7319000000000000e+00   9.4279999999999997e-01  -2.6629999999999998e-01   8.4499999999999997e-01   4.3529999999999998e+00  -1.6380000000000000e-01   4.3300000000000000e-01  -7.0800000000000002e-02
   2.7332000000000001e+00  -5.8037000000000001e+00   1.1752400000000000e+01   3.5330000000000000e-01   8.3740000000000003e-01   3.0700000000000000e-01  -3.3289999999999997e-01   1.1339999999999999e+00   4.6142000000000003e+00  -8.6699999999999999e-02   5.0029999999999997e-01  -2.6499999999999999e-02
   2.8654999999999999e+00  -5.0560000000000005e-01   6.2622000000000000e+00   3.8199999999999998e-02   1.7130000000000001e-01  -1.0960000000000000e-01  -8.4340000000000004e-01   1.0005999999999999e+00   5.3977000000000004e+00  -7.7100000000000002e-02   4.0410000000000001e-01   6.1899999999999997e-02
   2.4466999999999999e+00  -2.6379999999999998e-01   2.5735000000000001e+00  -2.1959999999999999e-01  -3.9010000000000000e-01  -2.7189999999999998e-01  -7.9900000000000004e-01   6.4480000000000004e-01   5.6589000000000000e+00  -1.1559999999999999e-01   4.7149999999999997e-01   3.1000000000000000e-02
   2.4026000000000001e+00   7.2550000000000003e-01   3.0024000000000002e+00  -1.9089999999999999e-01  -5.4239999999999999e-01  -2.3240000000000000e-01  -6.8799999999999994e-01   8.8900000000000007e-02   5.4847999999999999e+00  -7.7100000000000002e-02   4.6189999999999998e-01   4.8700000000000000e-02
   2.4026000000000001e+00   5.4959999999999998e-01   3.0882000000000001e+00  -4.7699999999999999e-02  -4.0920000000000001e-01  -1.9730000000000000e-01  -1.1984999999999999e+00   2.6679999999999998e-01   5.2236000000000002e+00  -1.6380000000000000e-01   5.1000000000000001e-01   6.6400000000000001e-02
   2.6671000000000000e+00   2.6379999999999998e-01   1.4582999999999999e+00  -2.0999999999999999e-01  -2.9499999999999998e-01  -2.2800000000000001e-01  -1.0653999999999999e+00   3.1130000000000002e-01   4.9623999999999997e+00   9.5999999999999992e-03   4.9070000000000003e-01   2.0349999999999999e-01
   2.6890999999999998e+00   8.3540000000000003e-01   2.0588000000000002e+00  -1.4319999999999999e-01  -3.1400000000000000e-01  -1.7100000000000001e-01  -1.2873000000000001e+00   8.8900000000000007e-02   5.3106999999999998e+00  -6.7400000000000002e-02   4.3300000000000000e-01   2.4770000000000000e-01
   2.3365000000000000e+00   2.8580000000000000e-01   1.9730000000000001e+00  -2.2910000000000000e-01  -4.5679999999999998e-01  -1.3589999999999999e-01  -1.3983000000000001e+00   4.0020000000000000e-01   6.2683000000000000e+00   8.6699999999999999e-02   4.6189999999999998e-01   2.8310000000000002e-01
   2.1600999999999999e+00   5.9360000000000002e-01   2.7450999999999999e+00  -2.6729999999999998e-01  -4.4719999999999999e-01  -1.6660000000000000e-01  -1.2206999999999999e+00   4.4499999999999998e-02   5.0495000000000001e+00   5.7799999999999997e-02   4.2340000000000000e-01   2.5659999999999999e-01
   2.1821999999999999e+00   6.5949999999999998e-01   1.3725000000000001e+00  -2.8639999999999999e-01  -3.5210000000000002e-01  -1.7979999999999999e-01  -1.1540999999999999e+00   2.6679999999999998e-01   5.9200999999999997e+00  -4.8200000000000000e-02   4.7149999999999997e-01   1.8140000000000001e-01
   2.3365000000000000e+00   5.2759999999999996e-01   1.8872000000000000e+00  -2.1959999999999999e-01  -3.8059999999999999e-01  -8.7700000000000000e-02  -1.0209999999999999e+00  -1.3339999999999999e-01   5.3977000000000004e+00  -9.6299999999999997e-02   5.1959999999999995e-01   1.9460000000000000e-01
   2.2483000000000000e+00   5.7160000000000000e-01   2.1446000000000001e+00  -2.1959999999999999e-01  -4.0920000000000001e-01  -1.2280000000000001e-01  -9.9880000000000002e-01   2.4460000000000001e-01   4.9623999999999997e+00  -9.5999999999999992e-03   5.2920000000000000e-01   2.4329999999999999e-01
   2.0939999999999999e+00   1.9789999999999999e-01   2.1446000000000001e+00  -1.9089999999999999e-01  -3.6159999999999998e-01  -1.3589999999999999e-01  -1.1540999999999999e+00   1.7790000000000000e-01   6.2683000000000000e+00   8.6699999999999999e-02   4.4259999999999999e-01   1.9460000000000000e-01
   2.0499000000000001e+00   5.0560000000000005e-01   2.5735000000000001e+00  -2.0999999999999999e-01  -3.9970000000000000e-01  -1.6230000000000000e-01  -1.1096999999999999e+00   2.2200000000000001e-02   5.1365999999999996e+00  -2.8899999999999999e-02   4.4259999999999999e-01   1.7690000000000000e-01
   2.0278999999999998e+00   4.3969999999999998e-01   2.2303999999999999e+00  -2.0999999999999999e-01  -3.5210000000000002e-01  -1.1840000000000001e-01  -9.3220000000000003e-01   2.6679999999999998e-01   5.4847999999999999e+00  -6.7400000000000002e-02   4.9070000000000003e-01   1.6810000000000000e-01
   2.0278999999999998e+00   4.3969999999999998e-01   1.7157000000000000e+00  -1.8140000000000001e-01  -3.8059999999999999e-01  -1.2280000000000001e-01  -9.5440000000000003e-01   1.5559999999999999e-01   5.6589000000000000e+00  -6.7400000000000002e-02   4.6189999999999998e-01   1.5040000000000001e-01
   1.9838000000000000e+00   3.9570000000000000e-01   2.3161999999999998e+00  -2.4820000000000000e-01  -3.9010000000000000e-01  -1.1400000000000000e-01  -9.5440000000000003e-01   1.3339999999999999e-01   5.8330000000000002e+00  -9.6299999999999997e-02   5.0029999999999997e-01   1.6370000000000001e-01
   1.8735999999999999e+00   3.2979999999999998e-01   1.7157000000000000e+00  -2.7689999999999998e-01  -3.9970000000000000e-01  -1.6660000000000000e-01  -5.7709999999999995e-01   0.0000000000000000e+00   5.5719000000000003e+00  -1.9300000000000001e-02   4.6189999999999998e-01   1.6810000000000000e-01
   1.8075000000000001e+00   2.8580000000000000e-01   2.8309000000000002e+00  -2.0999999999999999e-01  -4.2820000000000003e-01  -1.0520000000000000e-01  -8.4340000000000004e-01   2.2239999999999999e-01   5.4847999999999999e+00  -9.5999999999999992e-03   4.6189999999999998e-01   1.4160000000000000e-01
   2.0278999999999998e+00   2.6379999999999998e-01   1.8015000000000001e+00  -1.7190000000000000e-01  -5.2339999999999998e-01  -1.2280000000000001e-01  -6.6579999999999995e-01   4.4499999999999998e-02   6.0941999999999998e+00  -3.8500000000000000e-02   5.3879999999999995e-01   1.3270000000000001e-01
   1.8514999999999999e+00   4.6170000000000000e-01   2.4018999999999999e+00  -1.8140000000000001e-01  -3.1400000000000000e-01  -1.3589999999999999e-01  -6.8799999999999994e-01   3.5580000000000001e-01   5.1365999999999996e+00  -4.8200000000000000e-02   5.1000000000000001e-01   1.3710000000000000e-01
   1.9397000000000000e+00   3.2979999999999998e-01   2.1446000000000001e+00  -2.5779999999999997e-01  -3.8059999999999999e-01  -1.1400000000000000e-01  -7.1020000000000005e-01   2.2239999999999999e-01   5.2236000000000002e+00  -2.8899999999999999e-02   5.0029999999999997e-01   1.8140000000000001e-01
   1.9177000000000000e+00   3.2979999999999998e-01   2.4018999999999999e+00  -1.7190000000000000e-01  -3.7109999999999999e-01  -1.6230000000000000e-01  -5.5489999999999995e-01   2.2239999999999999e-01   6.1813000000000002e+00  -1.9300000000000001e-02   3.8490000000000002e-01   1.4599999999999999e-01
   1.8735999999999999e+00   3.5170000000000001e-01   1.9730000000000001e+00  -2.5779999999999997e-01  -4.1870000000000002e-01  -7.8899999999999998e-02  -6.8799999999999994e-01   6.6699999999999995e-02   5.2236000000000002e+00  -1.9300000000000001e-02   4.6189999999999998e-01   1.5920000000000001e-01
   1.8514999999999999e+00   3.9570000000000000e-01   1.4582999999999999e+00  -2.4820000000000000e-01  -3.7109999999999999e-01  -8.3299999999999999e-02  -5.9930000000000005e-01   2.4460000000000001e-01   6.2683000000000000e+00   9.5999999999999992e-03   4.4259999999999999e-01   1.9020000000000001e-01
   1.8956000000000000e+00   3.5170000000000001e-01   2.5735000000000001e+00  -1.6230000000000000e-01  -4.0920000000000001e-01  -1.5350000000000000e-01  -8.8780000000000003e-01   2.0010000000000000e-01   5.7460000000000004e+00  -6.7400000000000002e-02   5.0029999999999997e-01   1.3270000000000001e-01
   1.7413000000000001e+00   2.6379999999999998e-01   3.7745000000000002e+00  -2.8639999999999999e-01  -4.6629999999999999e-01  -8.3299999999999999e-02  -7.9900000000000004e-01   3.1130000000000002e-01   4.7882999999999996e+00   9.5999999999999992e-03   4.6189999999999998e-01   1.9020000000000001e-01
   1.8514999999999999e+00   1.0990000000000000e-01   1.8872000000000000e+00  -2.6729999999999998e-01  -3.9010000000000000e-01  -9.6500000000000002e-02  -5.9930000000000005e-01   2.2200000000000001e-02   5.1365999999999996e+00  -3.8500000000000000e-02   4.1370000000000001e-01   1.6810000000000000e-01
   1.7634000000000001e+00   2.8580000000000000e-01   2.0588000000000002e+00  -2.7689999999999998e-01  -3.9970000000000000e-01  -7.8899999999999998e-02  -6.4370000000000005e-01   2.0010000000000000e-01   5.4847999999999999e+00  -4.8200000000000000e-02   3.7530000000000002e-01   2.3440000000000000e-01
   1.7193000000000001e+00   3.9570000000000000e-01   2.4876999999999998e+00  -2.0999999999999999e-01  -2.8549999999999998e-01  -1.3159999999999999e-01  -5.3269999999999995e-01   4.4469999999999998e-01   5.4847999999999999e+00   4.8200000000000000e-02   4.9070000000000003e-01   2.1229999999999999e-01
   1.8735999999999999e+00   4.3969999999999998e-01   1.8872000000000000e+00  -1.3370000000000001e-01  -4.1870000000000002e-01  -6.1400000000000003e-02  -5.5489999999999995e-01   3.5580000000000001e-01   5.3106999999999998e+00   2.8899999999999999e-02   4.6189999999999998e-01   2.1229999999999999e-01
   1.7413000000000001e+00   1.3189999999999999e-01   1.9730000000000001e+00  -2.9599999999999999e-01  -4.6629999999999999e-01  -1.4470000000000000e-01  -7.1020000000000005e-01   3.7800000000000000e-01   5.3106999999999998e+00  -1.0600000000000000e-01   5.1959999999999995e-01   2.1229999999999999e-01
   1.4988999999999999e+00   5.0560000000000005e-01   1.8015000000000001e+00  -1.6230000000000000e-01  -3.8059999999999999e-01  -7.0199999999999999e-02  -8.2120000000000004e-01   3.5580000000000001e-01   6.4424999999999999e+00   0.0000000000000000e+00   4.7149999999999997e-01   2.0349999999999999e-01
   1.5649999999999999e+00   2.8580000000000000e-01   1.7157000000000000e+00  -2.6729999999999998e-01  -4.2820000000000003e-01  -9.2100000000000001e-02  -5.1049999999999995e-01   2.2239999999999999e-01   5.7460000000000004e+00   3.8500000000000000e-02   5.3879999999999995e-01   2.3000000000000001e-01
   1.5649999999999999e+00   1.3189999999999999e-01   1.7157000000000000e+00  -2.2910000000000000e-01  -3.0449999999999999e-01  -6.1400000000000003e-02  -5.9930000000000005e-01   5.1139999999999997e-01   5.1365999999999996e+00   1.4449999999999999e-01   5.4849999999999999e-01   2.1679999999999999e-01
   1.3666000000000000e+00   2.1980000000000000e-01   1.8015000000000001e+00  -2.0999999999999999e-01  -4.5679999999999998e-01  -4.8200000000000000e-02  -4.6610000000000001e-01   4.6689999999999998e-01   4.9623999999999997e+00   8.6699999999999999e-02   5.1000000000000001e-01   2.0790000000000000e-01
   1.5649999999999999e+00   1.3189999999999999e-01   2.7450999999999999e+00  -2.8639999999999999e-01  -3.8059999999999999e-01  -5.7000000000000002e-02  -3.9950000000000002e-01   4.4469999999999998e-01   4.8754000000000000e+00  -2.8899999999999999e-02   4.7149999999999997e-01   2.6979999999999998e-01
   1.3666000000000000e+00   1.3189999999999999e-01   2.4018999999999999e+00  -3.5330000000000000e-01  -2.5690000000000002e-01  -1.0520000000000000e-01  -3.3289999999999997e-01   3.3350000000000002e-01   5.1365999999999996e+00   2.8899999999999999e-02   5.5810000000000004e-01   2.6100000000000001e-01
   1.4107000000000001e+00   3.9570000000000000e-01   1.8872000000000000e+00  -2.8639999999999999e-01  -3.4260000000000002e-01   0.0000000000000000e+00  -2.2189999999999999e-01   3.5580000000000001e-01   5.3977000000000004e+00   2.8899999999999999e-02   4.6189999999999998e-01   2.5659999999999999e-01
   1.2343999999999999e+00   1.7590000000000000e-01   2.6593000000000000e+00  -2.7689999999999998e-01  -2.7600000000000002e-01  -7.4499999999999997e-02  -2.2189999999999999e-01   3.7800000000000000e-01   5.2236000000000002e+00  -4.8200000000000000e-02   5.5810000000000004e-01   1.7690000000000000e-01
   1.3666000000000000e+00   3.5170000000000001e-01   1.9730000000000001e+00  -3.1509999999999999e-01  -3.3310000000000001e-01  -8.7700000000000000e-02  -2.2189999999999999e-01   2.2239999999999999e-01   5.1365999999999996e+00   1.9300000000000001e-02   5.3879999999999995e-01   1.7249999999999999e-01
   1.3666000000000000e+00   3.7369999999999998e-01   2.4018999999999999e+00  -2.3870000000000000e-01  -4.2820000000000003e-01  -9.6500000000000002e-02  -1.9980000000000001e-01   3.7800000000000000e-01   5.3106999999999998e+00   2.8899999999999999e-02   5.0029999999999997e-01   2.3890000000000000e-01
   1.4548000000000001e+00   4.6170000000000000e-01   1.2867999999999999e+00  -1.9089999999999999e-01  -4.1870000000000002e-01  -7.0199999999999999e-02  -2.2200000000000001e-02   2.0010000000000000e-01   5.4847999999999999e+00   2.8899999999999999e-02   5.7730000000000004e-01   2.4770000000000000e-01
   1.6532000000000000e+00   1.0551999999999999e+00   1.8872000000000000e+00  -1.8140000000000001e-01  -4.8530000000000001e-01  -7.4499999999999997e-02  -2.4410000000000001e-01   5.7809999999999995e-01   5.1365999999999996e+00   0.0000000000000000e+00   4.1370000000000001e-01   1.9460000000000000e-01
   1.1902999999999999e+00  -3.2979999999999998e-01   1.1152000000000000e+00  -2.5779999999999997e-01  -3.6159999999999998e-01  -8.8000000000000005e-03  -1.3320000000000001e-01   3.5580000000000001e-01   5.4847999999999999e+00  -1.9300000000000001e-02   4.8110000000000003e-01   1.8140000000000001e-01
   8.3760000000000001e-01   6.1550000000000005e-01   1.6298999999999999e+00  -1.4319999999999999e-01  -2.8549999999999998e-01  -2.6300000000000000e-02  -2.8849999999999998e-01   2.2239999999999999e-01   5.4847999999999999e+00  -1.9300000000000001e-02   4.3300000000000000e-01   1.7249999999999999e-01
   1.3005000000000000e+00   1.0990000000000000e-01   1.8015000000000001e+00  -2.5779999999999997e-01  -3.6159999999999998e-01  -1.0090000000000000e-01  -1.5540000000000001e-01   3.7800000000000000e-01   5.2236000000000002e+00   4.8200000000000000e-02   4.3300000000000000e-01   1.7690000000000000e-01
   1.5870000000000000e+00   3.0780000000000002e-01   1.8872000000000000e+00  -2.4820000000000000e-01  -4.0920000000000001e-01  -4.3900000000000002e-02   4.4400000000000002e-02   4.6689999999999998e-01   5.3106999999999998e+00   4.8200000000000000e-02   4.6189999999999998e-01   1.9460000000000000e-01
   1.0360000000000000e+00   2.1999999999999999e-02   1.7157000000000000e+00  -2.6729999999999998e-01  -3.7109999999999999e-01  -2.6300000000000000e-02   6.6600000000000006e-02   4.0020000000000000e-01   5.2236000000000002e+00   4.8200000000000000e-02   4.7149999999999997e-01   1.9460000000000000e-01
   1.0801000000000001e+00   1.7590000000000000e-01   3.0024000000000002e+00  -2.2910000000000000e-01  -3.9010000000000000e-01  -6.1400000000000003e-02  -1.5540000000000001e-01   4.6689999999999998e-01   6.2683000000000000e+00   7.7100000000000002e-02   4.8110000000000003e-01   1.3270000000000001e-01
   1.4548000000000001e+00   2.1980000000000000e-01   2.6593000000000000e+00  -3.1509999999999999e-01  -4.4719999999999999e-01  -7.4499999999999997e-02  -2.2200000000000001e-02   3.1130000000000002e-01   5.5719000000000003e+00  -1.9300000000000001e-02   4.9070000000000003e-01   1.6810000000000000e-01
   9.6989999999999998e-01   0.0000000000000000e+00   1.6298999999999999e+00  -3.0549999999999999e-01  -3.2350000000000001e-01  -2.6300000000000000e-02   0.0000000000000000e+00   2.0010000000000000e-01   5.8330000000000002e+00  -9.5999999999999992e-03   5.5810000000000004e-01   2.0349999999999999e-01
   1.3666000000000000e+00   1.5390000000000001e-01   2.4876999999999998e+00  -2.1959999999999999e-01  -3.9970000000000000e-01   8.8000000000000005e-03  -1.5540000000000001e-01   3.7800000000000000e-01   4.9623999999999997e+00  -1.9300000000000001e-02   5.8689999999999998e-01   1.6370000000000001e-01
   9.0369999999999995e-01   1.1212000000000000e+00   2.9165999999999999e+00  -2.0999999999999999e-01  -3.6159999999999998e-01  -1.1400000000000000e-01  -8.8800000000000004e-02   3.5580000000000001e-01   6.4424999999999999e+00  -9.5999999999999992e-03   4.7149999999999997e-01   1.8579999999999999e-01
   1.4548000000000001e+00  -7.6939999999999997e-01   2.7450999999999999e+00  -3.3420000000000000e-01  -5.3290000000000004e-01  -3.9500000000000000e-02   2.2200000000000001e-02   1.5559999999999999e-01   4.9623999999999997e+00   4.8200000000000000e-02   5.5810000000000004e-01   1.5040000000000001e-01
   1.1462000000000001e+00   1.0771999999999999e+00   2.0588000000000002e+00  -1.5279999999999999e-01  -3.1400000000000000e-01  -3.0700000000000002e-02   2.2189999999999999e-01   4.4499999999999998e-02   5.7460000000000004e+00  -4.8200000000000000e-02   4.4259999999999999e-01   1.6370000000000001e-01
   1.3446000000000000e+00  -3.7369999999999998e-01   2.4018999999999999e+00  -3.3420000000000000e-01  -4.7580000000000000e-01  -4.3900000000000002e-02   0.0000000000000000e+00   4.0020000000000000e-01   5.5719000000000003e+00   9.5999999999999992e-03   5.4849999999999999e-01   1.9020000000000001e-01
   8.3760000000000001e-01   3.2979999999999998e-01   2.4018999999999999e+00  -2.8639999999999999e-01  -3.3310000000000001e-01  -5.2600000000000001e-02  -2.2189999999999999e-01   4.2249999999999999e-01   5.7460000000000004e+00   2.8899999999999999e-02   5.1000000000000001e-01   2.0349999999999999e-01
   1.1681999999999999e+00   8.7900000000000006e-02   1.6298999999999999e+00  -2.7689999999999998e-01  -4.3769999999999998e-01  -2.6300000000000000e-02  -1.1100000000000000e-01   4.4469999999999998e-01   4.7882999999999996e+00   1.1559999999999999e-01   6.0619999999999996e-01   1.7249999999999999e-01
   9.2579999999999996e-01  -4.3999999999999997e-02   2.8309000000000002e+00  -2.6729999999999998e-01  -3.9010000000000000e-01  -4.3900000000000002e-02   2.2200000000000001e-02   4.8920000000000002e-01   5.5719000000000003e+00   5.7799999999999997e-02   5.4849999999999999e-01   1.8579999999999999e-01
   1.2784000000000000e+00   3.7369999999999998e-01   2.5735000000000001e+00  -2.0050000000000001e-01  -3.3310000000000001e-01  -6.5799999999999997e-02  -4.4400000000000002e-02   4.6689999999999998e-01   5.7460000000000004e+00   6.7400000000000002e-02   5.8689999999999998e-01   1.6810000000000000e-01
   8.8170000000000004e-01   1.9789999999999999e-01   2.8309000000000002e+00  -2.8639999999999999e-01  -4.4719999999999999e-01  -2.6300000000000000e-02   1.9980000000000001e-01   4.6689999999999998e-01   5.4847999999999999e+00   1.9300000000000001e-02   4.6189999999999998e-01   1.5479999999999999e-01
   1.3225000000000000e+00   8.7900000000000006e-02   2.7450999999999999e+00  -1.0500000000000000e-01  -3.9010000000000000e-01  -6.1400000000000003e-02  -8.8800000000000004e-02   3.7800000000000000e-01   5.2236000000000002e+00   9.6299999999999997e-02   4.7149999999999997e-01   2.0349999999999999e-01
   8.8170000000000004e-01   2.8580000000000000e-01   2.6593000000000000e+00  -3.3420000000000000e-01  -4.0920000000000001e-01  -3.5099999999999999e-02   1.1100000000000000e-01   2.6679999999999998e-01   4.9623999999999997e+00   1.9300000000000001e-02   4.5219999999999999e-01   1.6370000000000001e-01
   9.6989999999999998e-01   2.1999999999999999e-02   2.4876999999999998e+00  -2.0999999999999999e-01  -3.9970000000000000e-01  -3.0700000000000002e-02  -1.3320000000000001e-01   5.1139999999999997e-01   6.5294999999999996e+00  -3.8500000000000000e-02   5.6769999999999998e-01   1.5920000000000001e-01
   1.1902999999999999e+00   1.9789999999999999e-01   2.8309000000000002e+00  -1.9089999999999999e-01  -2.7600000000000002e-01  -7.8899999999999998e-02   3.3289999999999997e-01   3.1130000000000002e-01   5.5719000000000003e+00   9.5999999999999992e-03   5.1959999999999995e-01   1.2390000000000000e-01
   1.0360000000000000e+00   2.6379999999999998e-01   1.5441000000000000e+00  -2.1959999999999999e-01  -5.0429999999999997e-01  -4.8200000000000000e-02  -6.6600000000000006e-02   3.3350000000000002e-01   5.8330000000000002e+00  -9.5999999999999992e-03   4.2340000000000000e-01   1.6370000000000001e-01
   1.1241000000000001e+00   2.1999999999999999e-02   1.5441000000000000e+00  -2.6729999999999998e-01  -4.7580000000000000e-01  -3.9500000000000000e-02   1.3320000000000001e-01   1.1119999999999999e-01   5.7460000000000004e+00   3.8500000000000000e-02   5.5810000000000004e-01   1.6810000000000000e-01
   1.1021000000000001e+00   0.0000000000000000e+00   2.4876999999999998e+00  -3.1509999999999999e-01  -3.5210000000000002e-01  -1.7500000000000002e-02   8.8800000000000004e-02   3.3350000000000002e-01   5.7460000000000004e+00   9.5999999999999992e-03   4.6189999999999998e-01   1.6370000000000001e-01
   1.2343999999999999e+00   1.3189999999999999e-01   2.3161999999999998e+00  -1.7190000000000000e-01  -3.7109999999999999e-01  -1.3200000000000000e-02   4.4400000000000002e-02   2.6679999999999998e-01   5.8330000000000002e+00   1.9300000000000001e-02   4.6189999999999998e-01   1.4599999999999999e-01
   1.2564000000000000e+00   2.6379999999999998e-01   2.4018999999999999e+00  -1.9089999999999999e-01  -3.8059999999999999e-01  -3.9500000000000000e-02   2.6629999999999998e-01   6.0040000000000004e-01   5.4847999999999999e+00   5.7799999999999997e-02   4.4259999999999999e-01   1.5920000000000001e-01
   1.0801000000000001e+00   8.7900000000000006e-02   1.9730000000000001e+00  -2.2910000000000000e-01  -4.0920000000000001e-01  -3.5099999999999999e-02   2.2189999999999999e-01   5.7809999999999995e-01   5.6589000000000000e+00   2.8899999999999999e-02   4.7149999999999997e-01   1.4599999999999999e-01
   1.1681999999999999e+00   1.5390000000000001e-01   2.6593000000000000e+00  -2.5779999999999997e-01  -3.2350000000000001e-01  -3.9500000000000000e-02   8.8800000000000004e-02   4.4469999999999998e-01   4.8754000000000000e+00  -9.5999999999999992e-03   5.1000000000000001e-01   1.6370000000000001e-01
   1.0580000000000001e+00   3.5170000000000001e-01   1.8872000000000000e+00  -3.1509999999999999e-01  -3.2350000000000001e-01  -1.7500000000000002e-02  -4.4400000000000002e-02   5.1139999999999997e-01   5.3106999999999998e+00   4.8200000000000000e-02   4.8110000000000003e-01   1.9910000000000000e-01
   9.6989999999999998e-01   1.9789999999999999e-01   2.3161999999999998e+00  -1.8140000000000001e-01  -3.2350000000000001e-01  -8.8000000000000005e-03  -2.2200000000000001e-02   4.6689999999999998e-01   5.3977000000000004e+00   0.0000000000000000e+00   4.7149999999999997e-01   1.6370000000000001e-01
   1.0139000000000000e+00   3.9570000000000000e-01   2.1446000000000001e+00  -2.4820000000000000e-01  -3.9970000000000000e-01  -3.9500000000000000e-02   1.7760000000000001e-01   2.2239999999999999e-01   5.8330000000000002e+00   2.8899999999999999e-02   5.2920000000000000e-01   1.5920000000000001e-01
   1.1681999999999999e+00   1.9789999999999999e-01   2.4876999999999998e+00  -2.4820000000000000e-01  -4.2820000000000003e-01   0.0000000000000000e+00   4.4400000000000002e-02   4.0020000000000000e-01   5.0495000000000001e+00   0.0000000000000000e+00   4.6189999999999998e-01   1.7690000000000000e-01
   1.2784000000000000e+00   2.1980000000000000e-01   2.3161999999999998e+00  -1.6230000000000000e-01  -4.3769999999999998e-01  -3.9500000000000000e-02   2.6629999999999998e-01   2.4460000000000001e-01   5.5719000000000003e+00  -2.8899999999999999e-02   4.8110000000000003e-01   1.5920000000000001e-01
   1.2343999999999999e+00   2.1999999999999999e-02   2.3161999999999998e+00  -2.4820000000000000e-01  -3.4260000000000002e-01  -4.4000000000000003e-03   4.4400000000000002e-02   2.8910000000000002e-01   5.3977000000000004e+00  -9.5999999999999992e-03   4.7149999999999997e-01   1.9460000000000000e-01
   1.1021000000000001e+00   2.6379999999999998e-01   2.7450999999999999e+00  -3.0549999999999999e-01  -3.9970000000000000e-01  -3.5099999999999999e-02   1.1100000000000000e-01   6.2260000000000004e-01   5.2236000000000002e+00   5.7799999999999997e-02   5.2920000000000000e-01   1.3710000000000000e-01
   1.1241000000000001e+00   1.7590000000000000e-01   1.6298999999999999e+00  -2.7689999999999998e-01  -3.9010000000000000e-01   4.4000000000000003e-03   6.6600000000000006e-02   2.4460000000000001e-01   5.7460000000000004e+00   9.5999999999999992e-03   5.5810000000000004e-01   1.7249999999999999e-01
   1.0580000000000001e+00   1.3189999999999999e-01   2.3161999999999998e+00  -4.1049999999999998e-01  -4.3769999999999998e-01   4.4000000000000003e-03   8.8800000000000004e-02   4.4469999999999998e-01   5.9200999999999997e+00   8.6699999999999999e-02   5.1000000000000001e-01   2.0790000000000000e-01
   1.0580000000000001e+00   1.7590000000000000e-01   2.3161999999999998e+00  -2.1959999999999999e-01  -3.3310000000000001e-01   1.7500000000000002e-02  -8.8800000000000004e-02   3.7800000000000000e-01   5.5719000000000003e+00   3.8500000000000000e-02   4.7149999999999997e-01   1.5920000000000001e-01
   1.1021000000000001e+00   2.1999999999999999e-02   2.9165999999999999e+00  -2.0999999999999999e-01  -3.7109999999999999e-01   0.0000000000000000e+00   8.8800000000000004e-02   4.8920000000000002e-01   5.5719000000000003e+00   0.0000000000000000e+00   5.0029999999999997e-01   1.4599999999999999e-01
   1.1021000000000001e+00   3.9570000000000000e-01   1.9730000000000001e+00  -2.1959999999999999e-01  -3.5210000000000002e-01  -1.0960000000000000e-01  -1.1100000000000000e-01   4.0020000000000000e-01   6.0941999999999998e+00   4.8200000000000000e-02   4.2340000000000000e-01   1.8579999999999999e-01
   1.1021000000000001e+00   3.2979999999999998e-01   2.1446000000000001e+00  -1.5279999999999999e-01  -4.4719999999999999e-01   0.0000000000000000e+00   4.4400000000000002e-02   3.7800000000000000e-01   5.0495000000000001e+00   0.0000000000000000e+00   4.5219999999999999e-01   1.9910000000000000e-01
   9.2579999999999996e-01   2.1980000000000000e-01   2.4876999999999998e+00  -2.9599999999999999e-01  -3.7109999999999999e-01   4.4000000000000003e-03   8.8800000000000004e-02   4.6689999999999998e-01   5.3977000000000004e+00  -3.8500000000000000e-02   4.5219999999999999e-01   1.6370000000000001e-01
   1.0801000000000001e+00   3.9570000000000000e-01   2.3161999999999998e+00  -2.4820000000000000e-01  -3.9970000000000000e-01  -1.3200000000000000e-02   6.6600000000000006e-02   5.7809999999999995e-01   6.1813000000000002e+00   3.8500000000000000e-02   5.0029999999999997e-01   1.6810000000000000e-01
   1.1241000000000001e+00   4.1770000000000002e-01   2.0588000000000002e+00  -2.2910000000000000e-01  -4.3769999999999998e-01  -2.6300000000000000e-02   1.5540000000000001e-01   3.1130000000000002e-01   5.6589000000000000e+00  -1.9300000000000001e-02   4.8110000000000003e-01   1.9910000000000000e-01
   9.6989999999999998e-01   2.1980000000000000e-01   1.8015000000000001e+00  -2.0999999999999999e-01  -3.9970000000000000e-01  -2.1899999999999999e-02   0.0000000000000000e+00   5.3369999999999995e-01   4.8754000000000000e+00   9.5999999999999992e-03   5.3879999999999995e-01   1.7690000000000000e-01
   1.1462000000000001e+00   1.9789999999999999e-01   2.0588000000000002e+00  -2.1959999999999999e-01  -3.4260000000000002e-01  -3.0700000000000002e-02   1.3320000000000001e-01   4.4469999999999998e-01   4.9623999999999997e+00  -4.8200000000000000e-02   4.6189999999999998e-01   1.8140000000000001e-01
   9.2579999999999996e-01   3.0780000000000002e-01   2.4018999999999999e+00  -3.8190000000000002e-01  -3.9970000000000000e-01   0.0000000000000000e+00   2.4410000000000001e-01   4.4469999999999998e-01   5.7460000000000004e+00   6.7400000000000002e-02   5.1000000000000001e-01   1.7249999999999999e-01
   1.0139000000000000e+00   3.5170000000000001e-01   1.5441000000000000e+00  -1.7190000000000000e-01  -4.0920000000000001e-01  -4.8200000000000000e-02   6.6600000000000006e-02   3.1130000000000002e-01   5.7460000000000004e+00  -9.5999999999999992e-03   5.0029999999999997e-01   1.9460000000000000e-01
   1.3446000000000000e+00   1.9789999999999999e-01   2.7450999999999999e+00  -3.1509999999999999e-01  -4.7580000000000000e-01   8.8000000000000005e-03   1.1100000000000000e-01   2.2239999999999999e-01   6.0941999999999998e+00   0.0000000000000000e+00   4.6189999999999998e-01   1.9020000000000001e-01
   1.0360000000000000e+00   8.7900000000000006e-02   1.8872000000000000e+00  -2.5779999999999997e-01  -3.4260000000000002e-01  -3.0700000000000002e-02  -2.2200000000000001e-02   4.4469999999999998e-01   5.3106999999999998e+00  -5.7799999999999997e-02   4.4259999999999999e-01   1.6810000000000000e-01
   1.1241000000000001e+00   1.9789999999999999e-01   2.7450999999999999e+00  -2.7689999999999998e-01  -4.0920000000000001e-01   0.0000000000000000e+00   1.5540000000000001e-01   3.1130000000000002e-01   6.1813000000000002e+00   2.8899999999999999e-02   4.8110000000000003e-01   1.5479999999999999e-01
   1.2122999999999999e+00   2.4179999999999999e-01   2.8309000000000002e+00  -2.8639999999999999e-01  -3.5210000000000002e-01   4.8200000000000000e-02   1.9980000000000001e-01   4.8920000000000002e-01   5.6589000000000000e+00   3.8500000000000000e-02   4.1370000000000001e-01   1.6810000000000000e-01
   1.0360000000000000e+00   1.9789999999999999e-01   2.3161999999999998e+00  -2.9599999999999999e-01  -2.8549999999999998e-01  -2.1899999999999999e-02   8.8800000000000004e-02   4.6689999999999998e-01   6.2683000000000000e+00   4.8200000000000000e-02   5.1959999999999995e-01   2.2120000000000001e-01
   1.2122999999999999e+00   3.2979999999999998e-01   2.5735000000000001e+00  -2.9599999999999999e-01  -4.0920000000000001e-01  -2.1899999999999999e-02   1.7760000000000001e-01   5.5589999999999995e-01   5.5719000000000003e+00  -9.5999999999999992e-03   4.8110000000000003e-01   1.8140000000000001e-01
   9.9190000000000000e-01   2.1980000000000000e-01   2.7450999999999999e+00  -1.6230000000000000e-01  -3.8059999999999999e-01  -8.8000000000000005e-03   2.8849999999999998e-01   4.4469999999999998e-01   5.8330000000000002e+00   5.7799999999999997e-02   4.7149999999999997e-01   1.7249999999999999e-01
   1.2564000000000000e+00   5.4959999999999998e-01   1.5441000000000000e+00  -1.3370000000000001e-01  -3.8059999999999999e-01   4.4000000000000003e-03  -2.2200000000000001e-02   6.2260000000000004e-01   6.0072000000000001e+00  -9.5999999999999992e-03   4.6189999999999998e-01   1.9910000000000000e-01
   1.1681999999999999e+00   2.1980000000000000e-01   2.2303999999999999e+00  -3.2460000000000000e-01  -3.4260000000000002e-01   4.3900000000000002e-02   1.9980000000000001e-01   6.4480000000000004e-01   4.8754000000000000e+00  -2.8899999999999999e-02   4.6189999999999998e-01   1.5920000000000001e-01
   1.2784000000000000e+00   4.3999999999999997e-02   2.7450999999999999e+00  -3.3420000000000000e-01  -4.1870000000000002e-01   1.3200000000000000e-02  -6.6600000000000006e-02   5.5589999999999995e-01   5.3977000000000004e+00   4.8200000000000000e-02   5.3879999999999995e-01   1.2830000000000000e-01
   8.1559999999999999e-01   2.8580000000000000e-01   1.8872000000000000e+00  -2.5779999999999997e-01  -4.2820000000000003e-01   8.8000000000000005e-03   1.5540000000000001e-01   4.2249999999999999e-01   5.4847999999999999e+00  -1.9300000000000001e-02   5.0029999999999997e-01   1.9910000000000000e-01
   9.6989999999999998e-01  -8.7900000000000006e-02   2.6593000000000000e+00  -2.4820000000000000e-01  -3.2350000000000001e-01  -1.7500000000000002e-02   1.1100000000000000e-01   6.0040000000000004e-01   5.6589000000000000e+00  -1.9300000000000001e-02   5.2920000000000000e-01   1.9460000000000000e-01
   1.1021000000000001e+00   4.6170000000000000e-01   1.8872000000000000e+00  -2.3870000000000000e-01  -4.0920000000000001e-01   1.7500000000000002e-02  -8.8800000000000004e-02   5.1139999999999997e-01   5.3977000000000004e+00   1.9300000000000001e-02   4.0410000000000001e-01   1.4599999999999999e-01
   1.2343999999999999e+00   8.7900000000000006e-02   2.1446000000000001e+00  -2.9599999999999999e-01  -4.4719999999999999e-01   3.0700000000000002e-02   8.8800000000000004e-02   4.4469999999999998e-01   5.8330000000000002e+00   2.8899999999999999e-02   3.8490000000000002e-01   1.5920000000000001e-01
   1.1241000000000001e+00   4.3999999999999997e-02   2.2303999999999999e+00  -1.4319999999999999e-01  -3.8059999999999999e-01   4.4000000000000003e-03   3.7730000000000002e-01   4.4469999999999998e-01   5.0495000000000001e+00   5.7799999999999997e-02   4.7149999999999997e-01   1.2830000000000000e-01
   9.6989999999999998e-01  -6.6000000000000003e-02   2.2303999999999999e+00  -2.3870000000000000e-01  -4.3769999999999998e-01  -3.9500000000000000e-02  -8.8800000000000004e-02   7.5600000000000001e-01   6.2683000000000000e+00   6.7400000000000002e-02   5.4849999999999999e-01   1.7249999999999999e-01
   9.4779999999999998e-01   1.0990000000000000e-01   1.2010000000000001e+00  -2.5779999999999997e-01  -3.5210000000000002e-01  -4.3900000000000002e-02   2.4410000000000001e-01   2.8910000000000002e-01   4.5270999999999999e+00   3.8500000000000000e-02   3.9450000000000002e-01   1.5920000000000001e-01
   1.1681999999999999e+00   3.0780000000000002e-01   1.8015000000000001e+00  -1.9089999999999999e-01  -3.9970000000000000e-01  -1.3200000000000000e-02   4.4400000000000002e-02   4.4469999999999998e-01   6.1813000000000002e+00   1.9300000000000001e-02   4.8110000000000003e-01   1.7249999999999999e-01
   9.6989999999999998e-01   1.9789999999999999e-01   2.3161999999999998e+00  -3.0549999999999999e-01  -3.7109999999999999e-01   3.0700000000000002e-02   1.9980000000000001e-01   6.6710000000000003e-01   6.0072000000000001e+00   2.8899999999999999e-02   4.9070000000000003e-01   1.8140000000000001e-01
   1.2564000000000000e+00   6.6000000000000003e-02   1.8872000000000000e+00  -2.8639999999999999e-01  -3.9970000000000000e-01  -2.1899999999999999e-02  -8.8800000000000004e-02   2.6679999999999998e-01   5.9200999999999997e+00   1.9300000000000001e-02   3.7530000000000002e-01   1.6370000000000001e-01
   9.2579999999999996e-01   3.2979999999999998e-01   1.8015000000000001e+00  -2.8639999999999999e-01  -3.9970000000000000e-01  -2.6300000000000000e-02   1.1100000000000000e-01   6.0040000000000004e-01   6.6166000000000000e+00   0.0000000000000000e+00   4.5219999999999999e-01   1.5040000000000001e-01
   1.1241000000000001e+00  -1.0990000000000000e-01   1.3725000000000001e+00  -2.8639999999999999e-01  -4.3769999999999998e-01   4.3900000000000002e-02   2.6629999999999998e-01   2.8910000000000002e-01   4.9623999999999997e+00   8.6699999999999999e-02   4.7149999999999997e-01   1.8140000000000001e-01
   1.0360000000000000e+00   2.6379999999999998e-01   2.0588000000000002e+00  -1.6230000000000000e-01  -4.1870000000000002e-01   0.0000000000000000e+00  -2.2200000000000001e-02   5.5589999999999995e-01   4.8754000000000000e+00   1.0600000000000000e-01   5.1000000000000001e-01   1.5920000000000001e-01
   1.3005000000000000e+00   2.4179999999999999e-01   2.4876999999999998e+00  -3.4370000000000001e-01  -4.4719999999999999e-01   4.8200000000000000e-02   6.6600000000000006e-02   6.0040000000000004e-01   5.8330000000000002e+00   1.0600000000000000e-01   4.7149999999999997e-01   2.0349999999999999e-01
   1.1021000000000001e+00  -4.3999999999999997e-02   3.0024000000000002e+00  -3.6280000000000001e-01  -3.9970000000000000e-01   3.0700000000000002e-02  -2.2200000000000001e-02   8.8900000000000007e-02   5.0495000000000001e+00  -1.9300000000000001e-02   4.4259999999999999e-01   1.5479999999999999e-01
   1.1021000000000001e+00   4.3999999999999997e-02   2.5735000000000001e+00  -2.5779999999999997e-01  -4.2820000000000003e-01   1.3200000000000000e-02  -2.2200000000000001e-02   6.4480000000000004e-01   5.8330000000000002e+00   9.6299999999999997e-02   4.8110000000000003e-01   1.9910000000000000e-01
   1.0360000000000000e+00   2.6379999999999998e-01   1.5441000000000000e+00  -1.6230000000000000e-01  -4.5679999999999998e-01   8.8000000000000005e-03   0.0000000000000000e+00   4.0020000000000000e-01   4.8754000000000000e+00   9.5999999999999992e-03   5.1000000000000001e-01   2.1679999999999999e-01
   1.0580000000000001e+00   3.9570000000000000e-01   2.4876999999999998e+00  -1.6230000000000000e-01  -3.6159999999999998e-01   8.8000000000000005e-03  -6.6600000000000006e-02   6.8930000000000002e-01   5.6589000000000000e+00   7.7100000000000002e-02   4.9070000000000003e-01   1.3710000000000000e-01
   1.2122999999999999e+00   1.9789999999999999e-01   2.0588000000000002e+00  -3.4370000000000001e-01  -3.7109999999999999e-01  -2.6300000000000000e-02   1.7760000000000001e-01   6.8930000000000002e-01   5.8330000000000002e+00  -2.8899999999999999e-02   4.3300000000000000e-01   1.7690000000000000e-01
   1.1021000000000001e+00   1.3189999999999999e-01   2.0588000000000002e+00  -2.9599999999999999e-01  -3.9010000000000000e-01  -3.5099999999999999e-02  -6.6600000000000006e-02   3.5580000000000001e-01   5.2236000000000002e+00   1.9300000000000001e-02   4.7149999999999997e-01   1.7249999999999999e-01
   1.0360000000000000e+00   3.0780000000000002e-01   2.5735000000000001e+00  -2.8639999999999999e-01  -4.2820000000000003e-01  -4.4000000000000003e-03   1.1100000000000000e-01   4.8920000000000002e-01   4.8754000000000000e+00   6.7400000000000002e-02   5.1959999999999995e-01   1.5920000000000001e-01
   1.2122999999999999e+00   1.7590000000000000e-01   2.1446000000000001e+00  -2.0999999999999999e-01  -3.4260000000000002e-01  -9.2100000000000001e-02   6.6600000000000006e-02   4.4469999999999998e-01   6.2683000000000000e+00   1.9300000000000001e-02   4.9070000000000003e-01   1.7249999999999999e-01
   1.1902999999999999e+00   1.5390000000000001e-01   1.7157000000000000e+00  -1.7190000000000000e-01  -3.7109999999999999e-01  -4.4000000000000003e-03   0.0000000000000000e+00   2.8910000000000002e-01   5.5719000000000003e+00  -9.5999999999999992e-03   4.0410000000000001e-01   1.5920000000000001e-01
   1.3666000000000000e+00  -2.1999999999999999e-02   1.8872000000000000e+00  -2.3870000000000000e-01  -4.6629999999999999e-01   3.9500000000000000e-02   2.2200000000000001e-02   4.6689999999999998e-01   6.0072000000000001e+00  -4.8200000000000000e-02   4.5219999999999999e-01   1.9020000000000001e-01
   1.0801000000000001e+00   1.0990000000000000e-01   2.1446000000000001e+00  -3.4370000000000001e-01  -2.9499999999999998e-01  -2.6300000000000000e-02  -4.4400000000000002e-02   5.1139999999999997e-01   5.7460000000000004e+00  -4.8200000000000000e-02   4.7149999999999997e-01   2.0790000000000000e-01
   1.2343999999999999e+00   2.1980000000000000e-01   1.8015000000000001e+00  -4.2009999999999997e-01  -3.7109999999999999e-01  -2.1899999999999999e-02   0.0000000000000000e+00   5.7809999999999995e-01   5.2236000000000002e+00   3.8500000000000000e-02   4.8110000000000003e-01   1.9460000000000000e-01
   1.0801000000000001e+00   3.2979999999999998e-01   2.5735000000000001e+00  -2.3870000000000000e-01  -3.6159999999999998e-01  -4.4000000000000003e-03   1.7760000000000001e-01   3.5580000000000001e-01   5.2236000000000002e+00   9.6299999999999997e-02   4.9070000000000003e-01   1.2830000000000000e-01
   1.1902999999999999e+00   1.3189999999999999e-01   2.5735000000000001e+00  -3.5330000000000000e-01  -3.9970000000000000e-01   3.5099999999999999e-02   0.0000000000000000e+00   5.5589999999999995e-01   6.1813000000000002e+00   0.0000000000000000e+00   4.5219999999999999e-01   1.5479999999999999e-01
   1.1241000000000001e+00  -6.6000000000000003e-02   2.3161999999999998e+00  -2.5779999999999997e-01  -4.0920000000000001e-01   1.7500000000000002e-02   6.6600000000000006e-02   6.0040000000000004e-01   5.3977000000000004e+00  -1.9300000000000001e-02   4.7149999999999997e-01   1.6810000000000000e-01
   1.3005000000000000e+00   8.7900000000000006e-02   1.7157000000000000e+00  -2.8639999999999999e-01  -4.1870000000000002e-01   2.1899999999999999e-02  -1.1100000000000000e-01   6.0040000000000004e-01   5.2236000000000002e+00  -3.8500000000000000e-02   5.2920000000000000e-01   1.5040000000000001e-01
   1.1462000000000001e+00  -1.5390000000000001e-01   2.0588000000000002e+00  -2.4820000000000000e-01  -3.3310000000000001e-01   2.1899999999999999e-02   6.6600000000000006e-02   5.5589999999999995e-01   5.8330000000000002e+00   0.0000000000000000e+00   4.6189999999999998e-01   1.7249999999999999e-01
   1.0801000000000001e+00   1.0990000000000000e-01   2.4876999999999998e+00  -2.4820000000000000e-01  -3.5210000000000002e-01   4.4000000000000003e-03   8.8800000000000004e-02   4.4469999999999998e-01   5.9200999999999997e+00   5.7799999999999997e-02   5.1000000000000001e-01   1.5479999999999999e-01
   1.3666000000000000e+00   2.1980000000000000e-01   2.4876999999999998e+00  -1.6230000000000000e-01  -3.8059999999999999e-01  -4.4000000000000003e-03   1.7760000000000001e-01   6.6710000000000003e-01   5.2236000000000002e+00   3.8500000000000000e-02   5.1000000000000001e-01   1.9020000000000001e-01
   1.3225000000000000e+00  -6.6000000000000003e-02   2.6593000000000000e+00  -2.7689999999999998e-01  -3.9970000000000000e-01   2.6300000000000000e-02   1.7760000000000001e-01   5.7809999999999995e-01   6.2683000000000000e+00   0.0000000000000000e+00   4.5219999999999999e-01   1.9910000000000000e-01
   1.3666000000000000e+00   2.1999999999999999e-02   1.4582999999999999e+00  -2.5779999999999997e-01  -3.4260000000000002e-01   8.8000000000000005e-03  -2.2200000000000001e-02   6.4480000000000004e-01   5.4847999999999999e+00   3.8500000000000000e-02   4.7149999999999997e-01   1.9020000000000001e-01
   1.1021000000000001e+00   1.3189999999999999e-01   2.0588000000000002e+00  -2.7689999999999998e-01  -4.0920000000000001e-01   2.6300000000000000e-02   4.4400000000000002e-02   6.4480000000000004e-01   6.5294999999999996e+00   5.7799999999999997e-02   3.9450000000000002e-01   1.6810000000000000e-01
   1.2564000000000000e+00   2.4179999999999999e-01   2.6593000000000000e+00  -2.0999999999999999e-01  -3.9010000000000000e-01  -8.8000000000000005e-03   1.3320000000000001e-01   4.0020000000000000e-01   5.5719000000000003e+00   0.0000000000000000e+00   4.5219999999999999e-01   1.3270000000000001e-01
   1.1902999999999999e+00   2.8580000000000000e-01   2.5735000000000001e+00  -1.8140000000000001e-01  -4.2820000000000003e-01   3.0700000000000002e-02  -1.5540000000000001e-01   6.2260000000000004e-01   5.2236000000000002e+00   9.6299999999999997e-02   5.7730000000000004e-01   1.3710000000000000e-01
   1.0801000000000001e+00   2.8580000000000000e-01   2.6593000000000000e+00  -2.8639999999999999e-01  -3.6159999999999998e-01   4.3900000000000002e-02  -1.1100000000000000e-01   4.4469999999999998e-01   5.9200999999999997e+00   9.5999999999999992e-03   5.1959999999999995e-01   1.3270000000000001e-01
   1.1902999999999999e+00   0.0000000000000000e+00   2.4018999999999999e+00  -2.6729999999999998e-01  -4.2820000000000003e-01   3.9500000000000000e-02   1.7760000000000001e-01   3.5580000000000001e-01   4.8754000000000000e+00   2.8899999999999999e-02   5.6769999999999998e-01   1.4599999999999999e-01
   1.2564000000000000e+00   2.1999999999999999e-02   1.9730000000000001e+00  -3.1509999999999999e-01  -3.7109999999999999e-01  -6.5799999999999997e-02  -8.8800000000000004e-02   4.4469999999999998e-01   5.6589000000000000e+00  -1.9300000000000001e-02   4.7149999999999997e-01   1.9020000000000001e-01
   1.1681999999999999e+00   6.6000000000000003e-02   2.6593000000000000e+00  -2.5779999999999997e-01  -4.2820000000000003e-01   4.4000000000000003e-03  -8.8800000000000004e-02   6.0040000000000004e-01   5.4847999999999999e+00   5.7799999999999997e-02   4.3300000000000000e-01   1.6370000000000001e-01
   1.3666000000000000e+00   2.1999999999999999e-02   2.2303999999999999e+00  -2.0999999999999999e-01  -3.8059999999999999e-01   2.1899999999999999e-02   0.0000000000000000e+00   4.0020000000000000e-01   5.2236000000000002e+00   0.0000000000000000e+00   5.2920000000000000e-01   1.3710000000000000e-01
   1.2564000000000000e+00   1.7590000000000000e-01   2.1446000000000001e+00  -2.9599999999999999e-01  -3.9970000000000000e-01   4.4000000000000003e-03  -1.3320000000000001e-01   3.3350000000000002e-01   5.4847999999999999e+00   2.8899999999999999e-02   3.9450000000000002e-01   1.5479999999999999e-01
   1.1241000000000001e+00   8.7900000000000006e-02   1.2867999999999999e+00  -2.0999999999999999e-01  -3.8059999999999999e-01   9.6500000000000002e-02  -4.4400000000000002e-02   5.7809999999999995e-01   5.4847999999999999e+00   8.6699999999999999e-02   4.8110000000000003e-01   1.6810000000000000e-01
   1.2343999999999999e+00   1.0990000000000000e-01   2.0588000000000002e+00  -2.1959999999999999e-01  -3.4260000000000002e-01   1.3200000000000000e-02   2.2200000000000001e-02   7.1150000000000002e-01   5.9200999999999997e+00   1.0600000000000000e-01   4.3300000000000000e-01   1.8140000000000001e-01
   1.2122999999999999e+00   2.1980000000000000e-01   1.9730000000000001e+00  -2.2910000000000000e-01  -3.2350000000000001e-01   1.3200000000000000e-02   1.7760000000000001e-01   4.2249999999999999e-01   5.0495000000000001e+00   3.8500000000000000e-02   4.7149999999999997e-01   1.4160000000000000e-01
   1.2343999999999999e+00   1.7590000000000000e-01   1.8872000000000000e+00  -1.1459999999999999e-01  -3.8059999999999999e-01   5.2600000000000001e-02  -4.4400000000000002e-02   3.3350000000000002e-01   5.3977000000000004e+00  -2.8899999999999999e-02   4.7149999999999997e-01   9.2899999999999996e-02
   1.0801000000000001e+00   1.5390000000000001e-01   1.9730000000000001e+00  -3.4370000000000001e-01  -3.3310000000000001e-01   1.7500000000000002e-02   4.4400000000000002e-02   4.4469999999999998e-01   5.6589000000000000e+00   5.7799999999999997e-02   4.1370000000000001e-01   1.7249999999999999e-01
   9.2579999999999996e-01   4.3999999999999997e-02   1.8015000000000001e+00  -1.7190000000000000e-01  -4.1870000000000002e-01   1.7500000000000002e-02  -6.6600000000000006e-02   4.2249999999999999e-01   5.3977000000000004e+00   9.5999999999999992e-03   4.6189999999999998e-01   1.7249999999999999e-01
   1.2122999999999999e+00   2.1980000000000000e-01   2.1446000000000001e+00  -2.4820000000000000e-01  -3.7109999999999999e-01   4.8200000000000000e-02   6.6600000000000006e-02   4.2249999999999999e-01   6.3554000000000004e+00   4.8200000000000000e-02   3.9450000000000002e-01   1.8579999999999999e-01
   1.3666000000000000e+00  -8.7900000000000006e-02   3.0024000000000002e+00  -2.6729999999999998e-01  -3.8059999999999999e-01   3.0700000000000002e-02  -1.7760000000000001e-01   5.5589999999999995e-01   5.1365999999999996e+00   3.8500000000000000e-02   5.0029999999999997e-01   1.7249999999999999e-01
   1.3005000000000000e+00   6.6000000000000003e-02   2.1446000000000001e+00  -2.9599999999999999e-01  -3.9010000000000000e-01  -2.1899999999999999e-02  -2.2200000000000001e-02   7.1150000000000002e-01   5.7460000000000004e+00   1.6380000000000000e-01   4.4259999999999999e-01   2.0790000000000000e-01
   1.1241000000000001e+00   1.5390000000000001e-01   1.8872000000000000e+00  -2.1959999999999999e-01  -4.3769999999999998e-01   3.5099999999999999e-02  -1.1100000000000000e-01   4.4469999999999998e-01   5.3977000000000004e+00   2.8899999999999999e-02   4.2340000000000000e-01   1.9460000000000000e-01
   1.3005000000000000e+00   3.9570000000000000e-01   1.4582999999999999e+00  -1.9089999999999999e-01  -3.3310000000000001e-01   4.8200000000000000e-02  -1.7760000000000001e-01   3.5580000000000001e-01   5.7460000000000004e+00   2.8899999999999999e-02   5.0029999999999997e-01   1.8140000000000001e-01
   1.1241000000000001e+00   0.0000000000000000e+00   2.1446000000000001e+00  -2.0050000000000001e-01  -3.8059999999999999e-01   4.3900000000000002e-02   1.7760000000000001e-01   6.2260000000000004e-01   5.6589000000000000e+00   2.8899999999999999e-02   5.1000000000000001e-01   1.8140000000000001e-01
   2.0939999999999999e+00   3.2979999999999998e-01   3.4314000000000000e+00  -3.3420000000000000e-01  -4.6629999999999999e-01   5.7000000000000002e-02  -2.2200000000000001e-02   5.7809999999999995e-01   5.0495000000000001e+00   3.8500000000000000e-02   4.9070000000000003e-01   1.1940000000000001e-01
   2.2040000000000001e-01   3.7369999999999998e-01   2.4876999999999998e+00  -2.5779999999999997e-01  -3.5210000000000002e-01   4.8200000000000000e-02   1.7760000000000001e-01   3.1130000000000002e-01   5.3106999999999998e+00   7.7100000000000002e-02   4.9070000000000003e-01   1.7249999999999999e-01
   1.8956000000000000e+00  -2.8580000000000000e-01   2.9165999999999999e+00  -3.6280000000000001e-01  -5.3290000000000004e-01   8.8000000000000005e-03   2.2200000000000001e-02   4.2249999999999999e-01   5.8330000000000002e+00   3.8500000000000000e-02   4.7149999999999997e-01   1.4599999999999999e-01
   2.4249999999999999e-01   3.7369999999999998e-01   1.6298999999999999e+00  -1.8140000000000001e-01  -2.1890000000000001e-01  -7.8899999999999998e-02  -8.8800000000000004e-02   6.4480000000000004e-01   5.0495000000000001e+00   5.7799999999999997e-02   4.8110000000000003e-01   1.5040000000000001e-01
   2.0720000000000001e+00  -2.8580000000000000e-01   2.4018999999999999e+00  -3.5330000000000000e-01  -5.1390000000000002e-01   8.8000000000000005e-03  -4.4400000000000002e-02   4.8920000000000002e-01   5.8330000000000002e+00   8.6699999999999999e-02   3.7530000000000002e-01   1.9020000000000001e-01
   4.6289999999999998e-01   6.5949999999999998e-01   1.3725000000000001e+00  -1.5279999999999999e-01  -2.8549999999999998e-01   4.4000000000000003e-03   1.1100000000000000e-01   4.4469999999999998e-01   5.6589000000000000e+00   5.7799999999999997e-02   3.6559999999999998e-01   1.9020000000000001e-01
   1.8294999999999999e+00   1.5390000000000001e-01   2.6593000000000000e+00  -2.4820000000000000e-01  -4.3769999999999998e-01   8.8000000000000005e-03  -8.8800000000000004e-02   5.7809999999999995e-01   5.1365999999999996e+00   4.8200000000000000e-02   4.7149999999999997e-01   1.7249999999999999e-01
   9.0369999999999995e-01   1.9789999999999999e-01   9.4359999999999999e-01  -2.9599999999999999e-01  -3.6159999999999998e-01   4.3900000000000002e-02   2.2200000000000001e-02   4.8920000000000002e-01   4.8754000000000000e+00   1.9300000000000001e-02   4.8110000000000003e-01   2.2120000000000001e-01
   1.4767999999999999e+00   4.3969999999999998e-01   2.7450999999999999e+00  -2.6729999999999998e-01  -4.1870000000000002e-01  -1.3200000000000000e-02  -4.4400000000000002e-02   4.6689999999999998e-01   5.3977000000000004e+00   1.9300000000000001e-02   4.3300000000000000e-01   1.1500000000000000e-01
   8.1559999999999999e-01   4.3999999999999997e-02   1.3725000000000001e+00  -2.5779999999999997e-01  -4.0920000000000001e-01  -4.8200000000000000e-02   3.1069999999999998e-01   1.5559999999999999e-01   5.8330000000000002e+00   1.2520000000000001e-01   3.6559999999999998e-01   2.1229999999999999e-01
   1.5428999999999999e+00   1.0990000000000000e-01   1.9730000000000001e+00  -3.1509999999999999e-01  -4.3769999999999998e-01   7.4499999999999997e-02  -1.1100000000000000e-01   5.7809999999999995e-01   5.7460000000000004e+00   8.6699999999999999e-02   5.2920000000000000e-01   1.6810000000000000e-01
   7.2740000000000005e-01   2.4179999999999999e-01   2.8309000000000002e+00  -3.7240000000000001e-01  -1.8079999999999999e-01  -3.9500000000000000e-02   1.7760000000000001e-01   4.4469999999999998e-01   5.5719000000000003e+00   9.5999999999999992e-03   4.6189999999999998e-01   1.7690000000000000e-01
   1.6972000000000000e+00   4.3999999999999997e-02   2.5735000000000001e+00  -2.7689999999999998e-01  -5.4239999999999999e-01   7.0199999999999999e-02  -2.4410000000000001e-01   5.3369999999999995e-01   5.2236000000000002e+00   7.7100000000000002e-02   4.6189999999999998e-01   1.5479999999999999e-01
   7.4939999999999996e-01   2.6379999999999998e-01   1.7157000000000000e+00  -2.7689999999999998e-01  -3.4260000000000002e-01  -4.4000000000000003e-03  -6.6600000000000006e-02   5.7809999999999995e-01   5.3977000000000004e+00   3.8500000000000000e-02   4.7149999999999997e-01   1.4599999999999999e-01
   1.4548000000000001e+00  -6.6000000000000003e-02   2.3161999999999998e+00  -2.2910000000000000e-01  -4.5679999999999998e-01  -2.1899999999999999e-02  -4.4400000000000002e-02   3.5580000000000001e-01   5.8330000000000002e+00   9.6299999999999997e-02   5.0029999999999997e-01   1.8140000000000001e-01
   8.3760000000000001e-01   1.3189999999999999e-01   1.8872000000000000e+00  -2.2910000000000000e-01  -3.6159999999999998e-01   2.1899999999999999e-02   6.6600000000000006e-02   7.1150000000000002e-01   5.3106999999999998e+00   9.5999999999999992e-03   4.2340000000000000e-01   1.3710000000000000e-01
   1.4988999999999999e+00  -8.7900000000000006e-02   2.4876999999999998e+00  -2.0050000000000001e-01  -4.4719999999999999e-01   2.1899999999999999e-02   8.8800000000000004e-02   3.3350000000000002e-01   5.3977000000000004e+00   9.5999999999999992e-03   4.3300000000000000e-01   1.8140000000000001e-01
   9.9190000000000000e-01   0.0000000000000000e+00   2.5735000000000001e+00  -2.8639999999999999e-01  -3.9970000000000000e-01  -1.3200000000000000e-02  -6.6600000000000006e-02   5.1139999999999997e-01   5.3977000000000004e+00   8.6699999999999999e-02   5.0029999999999997e-01   1.4160000000000000e-01
   1.4107000000000001e+00   1.3189999999999999e-01   2.4876999999999998e+00  -2.2910000000000000e-01  -3.9970000000000000e-01   1.3200000000000000e-02   2.2200000000000001e-02   5.7809999999999995e-01   5.3977000000000004e+00   4.8200000000000000e-02   4.5219999999999999e-01   1.4599999999999999e-01
   1.0801000000000001e+00   6.6000000000000003e-02   1.7157000000000000e+00  -2.4820000000000000e-01  -4.1870000000000002e-01  -8.8000000000000005e-03  -4.4400000000000002e-02   4.0020000000000000e-01   5.6589000000000000e+00   9.5999999999999992e-03   4.2340000000000000e-01   1.7690000000000000e-01
   1.2122999999999999e+00   1.3189999999999999e-01   2.3161999999999998e+00  -2.2910000000000000e-01  -2.9499999999999998e-01   8.8000000000000005e-03   8.8800000000000004e-02   3.7800000000000000e-01   6.0072000000000001e+00   2.8899999999999999e-02   4.3300000000000000e-01   1.2390000000000000e-01
   1.2122999999999999e+00   3.7369999999999998e-01   2.5735000000000001e+00  -3.3420000000000000e-01  -3.5210000000000002e-01   5.2600000000000001e-02  -2.2200000000000001e-02   5.5589999999999995e-01   5.4847999999999999e+00   2.8899999999999999e-02   4.5219999999999999e-01   1.5040000000000001e-01
   1.3225000000000000e+00   1.3189999999999999e-01   2.2303999999999999e+00  -2.3870000000000000e-01  -3.9010000000000000e-01   3.9500000000000000e-02  -1.7760000000000001e-01   6.2260000000000004e-01   5.3977000000000004e+00  -9.5999999999999992e-03   5.6769999999999998e-01   1.6370000000000001e-01
   1.3005000000000000e+00   2.1980000000000000e-01   2.4876999999999998e+00  -2.5779999999999997e-01  -3.6159999999999998e-01   3.0700000000000002e-02  -1.1100000000000000e-01   6.2260000000000004e-01   6.0941999999999998e+00   1.6380000000000000e-01   5.3879999999999995e-01   1.8140000000000001e-01
   1.2122999999999999e+00  -4.3999999999999997e-02   1.8015000000000001e+00  -2.2910000000000000e-01  -4.3769999999999998e-01   4.3900000000000002e-02   4.4400000000000002e-02   4.4469999999999998e-01   4.7012999999999998e+00   9.5999999999999992e-03   4.4259999999999999e-01   2.0349999999999999e-01
   1.4327000000000001e+00   1.7590000000000000e-01   2.1446000000000001e+00  -2.7689999999999998e-01  -3.3310000000000001e-01  -2.1899999999999999e-02  -2.8849999999999998e-01   4.0020000000000000e-01   5.8330000000000002e+00   9.5999999999999992e-03   4.6189999999999998e-01   1.9020000000000001e-01
   1.3005000000000000e+00   3.0780000000000002e-01   2.0588000000000002e+00  -2.2910000000000000e-01  -4.1870000000000002e-01   4.4000000000000003e-03  -2.2200000000000001e-02   4.4469999999999998e-01   5.0495000000000001e+00  -3.8500000000000000e-02   4.4259999999999999e-01   1.2390000000000000e-01
   1.0801000000000001e+00   2.8580000000000000e-01   1.2867999999999999e+00  -2.0999999999999999e-01  -3.8059999999999999e-01   4.4000000000000003e-03  -1.5540000000000001e-01   4.6689999999999998e-01   5.5719000000000003e+00   6.7400000000000002e-02   4.3300000000000000e-01   1.4160000000000000e-01
   1.1902999999999999e+00   4.3999999999999997e-02   2.5735000000000001e+00  -2.0050000000000001e-01  -3.9010000000000000e-01   4.8200000000000000e-02  -6.6600000000000006e-02   4.0020000000000000e-01   5.4847999999999999e+00   3.8500000000000000e-02   4.8110000000000003e-01   1.7249999999999999e-01
   1.2122999999999999e+00   2.6379999999999998e-01   2.1446000000000001e+00  -2.7689999999999998e-01  -3.9970000000000000e-01   1.7500000000000002e-02  -6.6600000000000006e-02   3.7800000000000000e-01   5.6589000000000000e+00   2.8899999999999999e-02   4.1370000000000001e-01   1.6370000000000001e-01
   1.3446000000000000e+00   4.3999999999999997e-02   1.8872000000000000e+00  -1.3370000000000001e-01  -4.2820000000000003e-01   3.0700000000000002e-02  -1.5540000000000001e-01   7.1150000000000002e-01   5.5719000000000003e+00  -1.9300000000000001e-02   5.5810000000000004e-01   1.2830000000000000e-01
   1.1241000000000001e+00   1.3189999999999999e-01   1.8872000000000000e+00  -2.4820000000000000e-01  -4.1870000000000002e-01   5.7000000000000002e-02  -2.2200000000000001e-02   4.8920000000000002e-01   5.3977000000000004e+00   3.8500000000000000e-02   5.1000000000000001e-01   1.2830000000000000e-01
   1.3225000000000000e+00   1.0990000000000000e-01   2.1446000000000001e+00  -2.8639999999999999e-01  -4.5679999999999998e-01   6.5799999999999997e-02  -6.6600000000000006e-02   6.4480000000000004e-01   5.6589000000000000e+00  -2.8899999999999999e-02   4.8110000000000003e-01   1.5040000000000001e-01
   1.3225000000000000e+00   5.7160000000000000e-01   2.0588000000000002e+00  -2.5779999999999997e-01  -4.5679999999999998e-01  -4.4000000000000003e-03  -1.7760000000000001e-01   4.8920000000000002e-01   5.3106999999999998e+00   0.0000000000000000e+00   4.9070000000000003e-01   1.4599999999999999e-01
   1.1902999999999999e+00   1.7590000000000000e-01   3.0882000000000001e+00  -2.8639999999999999e-01  -4.4719999999999999e-01   5.7000000000000002e-02   6.6600000000000006e-02   6.4480000000000004e-01   5.2236000000000002e+00   5.7799999999999997e-02   4.9070000000000003e-01   1.5920000000000001e-01
   1.2343999999999999e+00   2.1980000000000000e-01   1.7157000000000000e+00  -2.1959999999999999e-01  -4.0920000000000001e-01   0.0000000000000000e+00  -2.2189999999999999e-01   4.8920000000000002e-01   5.3106999999999998e+00   9.5999999999999992e-03   4.9070000000000003e-01   1.8579999999999999e-01
   1.2343999999999999e+00  -1.7590000000000000e-01   2.2303999999999999e+00  -2.9599999999999999e-01  -3.2350000000000001e-01   2.6300000000000000e-02  -2.8849999999999998e-01   5.5589999999999995e-01   5.1365999999999996e+00  -8.6699999999999999e-02   5.8689999999999998e-01   1.8579999999999999e-01
   1.1021000000000001e+00   3.5170000000000001e-01   1.8872000000000000e+00  -3.3420000000000000e-01  -4.3769999999999998e-01   6.1400000000000003e-02  -2.6629999999999998e-01   5.1139999999999997e-01   5.9200999999999997e+00   4.8200000000000000e-02   3.6559999999999998e-01   1.7249999999999999e-01
   1.2343999999999999e+00   2.6379999999999998e-01   2.1446000000000001e+00  -2.1959999999999999e-01  -4.4719999999999999e-01   3.9500000000000000e-02  -1.3320000000000001e-01   2.6679999999999998e-01   4.6142000000000003e+00   1.0600000000000000e-01   5.1000000000000001e-01   1.7690000000000000e-01
   1.3225000000000000e+00  -2.1999999999999999e-02   2.1446000000000001e+00  -3.3420000000000000e-01  -3.4260000000000002e-01   4.4000000000000003e-03  -2.2200000000000001e-02   5.1139999999999997e-01   5.5719000000000003e+00   8.6699999999999999e-02   4.4259999999999999e-01   1.4599999999999999e-01
   1.3005000000000000e+00   4.1770000000000002e-01   2.1446000000000001e+00  -1.8140000000000001e-01  -4.1870000000000002e-01  -3.5099999999999999e-02  -2.6629999999999998e-01   4.6689999999999998e-01   5.6589000000000000e+00   0.0000000000000000e+00   4.7149999999999997e-01   1.6810000000000000e-01
   1.2784000000000000e+00   1.5390000000000001e-01   1.1152000000000000e+00  -2.1959999999999999e-01  -4.0920000000000001e-01   2.1899999999999999e-02  -2.2200000000000001e-02   4.2249999999999999e-01   5.3106999999999998e+00   9.6299999999999997e-02   5.4849999999999999e-01   1.2390000000000000e-01
   1.1021000000000001e+00   1.3189999999999999e-01   2.4018999999999999e+00  -3.2460000000000000e-01  -4.3769999999999998e-01   3.0700000000000002e-02  -1.1100000000000000e-01   6.4480000000000004e-01   5.0495000000000001e+00   2.8899999999999999e-02   4.8110000000000003e-01   1.7249999999999999e-01
   1.2564000000000000e+00   0.0000000000000000e+00   2.2303999999999999e+00  -3.0549999999999999e-01  -4.6629999999999999e-01   1.3200000000000000e-02  -1.5540000000000001e-01   5.3369999999999995e-01   4.9623999999999997e+00   3.8500000000000000e-02   4.4259999999999999e-01   1.5040000000000001e-01
   1.0360000000000000e+00   8.7900000000000006e-02   2.3161999999999998e+00  -3.3420000000000000e-01  -3.8059999999999999e-01   6.1400000000000003e-02  -1.3320000000000001e-01   5.7809999999999995e-01   5.4847999999999999e+00   1.1559999999999999e-01   3.9450000000000002e-01   1.7690000000000000e-01
   1.3005000000000000e+00   2.4179999999999999e-01   2.5735000000000001e+00  -2.0050000000000001e-01  -3.0449999999999999e-01  -4.3900000000000002e-02  -4.4400000000000002e-02   5.5589999999999995e-01   5.8330000000000002e+00   4.8200000000000000e-02   4.6189999999999998e-01   1.5479999999999999e-01
   1.2564000000000000e+00   6.6000000000000003e-02   1.2010000000000001e+00  -2.3870000000000000e-01  -3.2350000000000001e-01   2.1899999999999999e-02  -6.6600000000000006e-02   4.6689999999999998e-01   5.2236000000000002e+00   9.6299999999999997e-02   4.6189999999999998e-01   1.8579999999999999e-01
   1.3225000000000000e+00   4.3999999999999997e-02   1.5441000000000000e+00  -3.2460000000000000e-01  -4.1870000000000002e-01   6.1400000000000003e-02  -1.7760000000000001e-01   5.3369999999999995e-01   5.3977000000000004e+00   4.8200000000000000e-02   4.7149999999999997e-01   1.5920000000000001e-01
   1.1241000000000001e+00   8.7900000000000006e-02   2.5735000000000001e+00  -2.5779999999999997e-01  -4.1870000000000002e-01   9.2100000000000001e-02  -1.9980000000000001e-01   5.1139999999999997e-01   5.3977000000000004e+00   2.8899999999999999e-02   3.8490000000000002e-01   1.5479999999999999e-01
   1.1021000000000001e+00   1.5390000000000001e-01   1.2867999999999999e+00  -2.8639999999999999e-01  -4.4719999999999999e-01   2.6300000000000000e-02   2.2200000000000001e-02   4.6689999999999998e-01   5.6589000000000000e+00   1.9300000000000001e-02   4.8110000000000003e-01   2.0349999999999999e-01
   1.1902999999999999e+00   2.8580000000000000e-01   2.3161999999999998e+00  -2.5779999999999997e-01  -3.6159999999999998e-01   7.4499999999999997e-02  -1.3320000000000001e-01   5.3369999999999995e-01   5.1365999999999996e+00  -2.8899999999999999e-02   5.0029999999999997e-01   1.5040000000000001e-01
   1.3225000000000000e+00  -1.0990000000000000e-01   1.7157000000000000e+00  -1.6230000000000000e-01  -3.8059999999999999e-01   2.6300000000000000e-02  -1.1100000000000000e-01   4.2249999999999999e-01   4.4401000000000002e+00  -4.8200000000000000e-02   5.1000000000000001e-01   1.6370000000000001e-01
   1.2564000000000000e+00   3.2979999999999998e-01   2.3161999999999998e+00  -3.3420000000000000e-01  -4.0920000000000001e-01  -4.4000000000000003e-03   6.6600000000000006e-02   5.5589999999999995e-01   5.0495000000000001e+00  -4.8200000000000000e-02   4.0410000000000001e-01   1.9020000000000001e-01
   1.3225000000000000e+00   2.4179999999999999e-01   2.0588000000000002e+00  -2.4820000000000000e-01  -3.0449999999999999e-01  -2.1899999999999999e-02  -2.6629999999999998e-01   5.7809999999999995e-01   5.9200999999999997e+00   8.6699999999999999e-02   4.8110000000000003e-01   1.4599999999999999e-01
   1.1462000000000001e+00  -2.1999999999999999e-02   2.0588000000000002e+00  -2.3870000000000000e-01  -4.1870000000000002e-01   1.3200000000000000e-02  -2.8849999999999998e-01   4.6689999999999998e-01   5.3977000000000004e+00   1.9300000000000001e-02   4.3300000000000000e-01   1.6370000000000001e-01
   1.3446000000000000e+00   1.3189999999999999e-01   1.8872000000000000e+00  -3.0549999999999999e-01  -3.5210000000000002e-01   8.8000000000000005e-03  -2.8849999999999998e-01   5.5589999999999995e-01   6.0941999999999998e+00   6.7400000000000002e-02   4.4259999999999999e-01   1.5479999999999999e-01
   1.3225000000000000e+00   1.9789999999999999e-01   2.1446000000000001e+00  -1.4319999999999999e-01  -4.2820000000000003e-01   0.0000000000000000e+00  -3.7730000000000002e-01   7.3380000000000001e-01   5.3977000000000004e+00   1.1559999999999999e-01   4.7149999999999997e-01   1.7690000000000000e-01
   1.2564000000000000e+00   1.0990000000000000e-01   1.9730000000000001e+00  -3.0549999999999999e-01  -5.1390000000000002e-01   3.9500000000000000e-02  -6.6600000000000006e-02   5.7809999999999995e-01   5.4847999999999999e+00   1.3489999999999999e-01   4.8110000000000003e-01   1.7690000000000000e-01
   1.1902999999999999e+00   1.5390000000000001e-01   2.2303999999999999e+00  -2.6729999999999998e-01  -4.3769999999999998e-01   5.2600000000000001e-02  -8.8800000000000004e-02   2.8910000000000002e-01   5.3977000000000004e+00   1.9300000000000001e-02   4.4259999999999999e-01   1.9910000000000000e-01
   1.3666000000000000e+00   1.3189999999999999e-01   1.7157000000000000e+00  -2.6729999999999998e-01  -3.4260000000000002e-01   0.0000000000000000e+00  -2.4410000000000001e-01   4.0020000000000000e-01   5.4847999999999999e+00   6.7400000000000002e-02   4.1370000000000001e-01   2.0790000000000000e-01
   1.3005000000000000e+00   4.3999999999999997e-02   2.4018999999999999e+00  -1.3370000000000001e-01  -3.3310000000000001e-01   6.1400000000000003e-02   2.2200000000000001e-02   6.2260000000000004e-01   4.6142000000000003e+00   6.7400000000000002e-02   5.2920000000000000e-01   1.5920000000000001e-01
   1.2564000000000000e+00   4.3999999999999997e-02   2.3161999999999998e+00  -2.3870000000000000e-01  -3.8059999999999999e-01   1.7500000000000002e-02  -6.6600000000000006e-02   6.4480000000000004e-01   5.1365999999999996e+00   7.7100000000000002e-02   4.4259999999999999e-01   1.6370000000000001e-01
   1.1681999999999999e+00   0.0000000000000000e+00   2.0588000000000002e+00  -2.4820000000000000e-01  -4.9480000000000002e-01   3.5099999999999999e-02  -2.2200000000000001e-02   6.2260000000000004e-01   5.3977000000000004e+00   0.0000000000000000e+00   4.5219999999999999e-01   1.9460000000000000e-01
   1.3225000000000000e+00   8.7900000000000006e-02   1.6298999999999999e+00  -2.9599999999999999e-01  -3.9970000000000000e-01   3.9500000000000000e-02  -8.8800000000000004e-02   5.7809999999999995e-01   5.1365999999999996e+00   9.5999999999999992e-03   4.5219999999999999e-01   1.3710000000000000e-01
   1.2784000000000000e+00   1.7590000000000000e-01   2.4018999999999999e+00  -2.5779999999999997e-01  -4.1870000000000002e-01   1.3200000000000000e-02   4.4400000000000002e-02   5.3369999999999995e-01   5.5719000000000003e+00   5.7799999999999997e-02   4.4259999999999999e-01   1.7249999999999999e-01
   1.2122999999999999e+00  -4.3999999999999997e-02   1.3725000000000001e+00  -2.0999999999999999e-01  -4.3769999999999998e-01   4.4000000000000003e-03  -2.2200000000000001e-02   4.6689999999999998e-01   5.4847999999999999e+00   3.8500000000000000e-02   4.5219999999999999e-01   1.5040000000000001e-01
   1.3225000000000000e+00   1.9789999999999999e-01   1.8015000000000001e+00  -1.3370000000000001e-01  -3.7109999999999999e-01   2.1899999999999999e-02  -1.1100000000000000e-01   5.7809999999999995e-01   5.5719000000000003e+00   1.9300000000000001e-02   4.6189999999999998e-01   1.7690000000000000e-01
   1.5208999999999999e+00   4.3999999999999997e-02   2.5735000000000001e+00  -3.3420000000000000e-01  -4.1870000000000002e-01   8.7700000000000000e-02  -1.7760000000000001e-01   3.3350000000000002e-01   5.6589000000000000e+00   7.7100000000000002e-02   4.4259999999999999e-01   1.6810000000000000e-01
   1.2343999999999999e+00   2.1999999999999999e-02   2.1446000000000001e+00  -1.5279999999999999e-01  -4.4719999999999999e-01   4.8200000000000000e-02   8.8800000000000004e-02   5.3369999999999995e-01   5.4847999999999999e+00   1.9300000000000001e-02   5.1000000000000001e-01   1.7690000000000000e-01
   1.2343999999999999e+00   2.1999999999999999e-02   1.9730000000000001e+00  -2.9599999999999999e-01  -4.0920000000000001e-01   7.8899999999999998e-02  -8.8800000000000004e-02   6.0040000000000004e-01   4.3529999999999998e+00   2.8899999999999999e-02   4.4259999999999999e-01   1.6370000000000001e-01
   1.1462000000000001e+00   2.4179999999999999e-01   1.8015000000000001e+00  -2.3870000000000000e-01  -3.8059999999999999e-01   4.3900000000000002e-02  -4.4400000000000002e-02   6.6710000000000003e-01   5.1365999999999996e+00   1.0600000000000000e-01   4.8110000000000003e-01   1.6370000000000001e-01
   1.1681999999999999e+00   0.0000000000000000e+00   2.4018999999999999e+00  -2.8639999999999999e-01  -3.8059999999999999e-01   3.9500000000000000e-02  -1.3320000000000001e-01   5.7809999999999995e-01   6.0941999999999998e+00   1.1559999999999999e-01   4.1370000000000001e-01   1.7249999999999999e-01
   1.3666000000000000e+00   1.3189999999999999e-01   1.4582999999999999e+00  -3.2460000000000000e-01  -4.5679999999999998e-01   3.9500000000000000e-02  -2.2189999999999999e-01   4.8920000000000002e-01   4.8754000000000000e+00   6.7400000000000002e-02   4.6189999999999998e-01   1.5920000000000001e-01
   1.0360000000000000e+00   1.5390000000000001e-01   2.0588000000000002e+00  -2.9599999999999999e-01  -3.3310000000000001e-01   1.7500000000000002e-02  -1.5540000000000001e-01   6.0040000000000004e-01   5.5719000000000003e+00   1.0600000000000000e-01   3.4639999999999999e-01   1.6370000000000001e-01
   1.1902999999999999e+00   1.5390000000000001e-01   2.1446000000000001e+00  -3.1509999999999999e-01  -4.7580000000000000e-01   8.3299999999999999e-02  -1.3320000000000001e-01   5.1139999999999997e-01   5.6589000000000000e+00   4.8200000000000000e-02   3.7530000000000002e-01   1.7249999999999999e-01
   1.2784000000000000e+00   3.5170000000000001e-01   2.2303999999999999e+00  -2.3870000000000000e-01  -3.6159999999999998e-01  -1.7500000000000002e-02  -1.5540000000000001e-01   5.3369999999999995e-01   5.1365999999999996e+00   6.7400000000000002e-02   4.9070000000000003e-01   1.8140000000000001e-01
   1.4327000000000001e+00   2.4179999999999999e-01   1.8872000000000000e+00  -2.3870000000000000e-01  -2.4740000000000001e-01   1.3200000000000000e-02  -8.8800000000000004e-02   6.6710000000000003e-01   5.3106999999999998e+00   7.7100000000000002e-02   4.4259999999999999e-01   1.3270000000000001e-01
   1.1462000000000001e+00  -1.3189999999999999e-01   1.5441000000000000e+00  -2.8639999999999999e-01  -3.9970000000000000e-01   4.8200000000000000e-02  -3.1069999999999998e-01   5.5589999999999995e-01   5.9200999999999997e+00   6.7400000000000002e-02   4.0410000000000001e-01   1.4599999999999999e-01
   1.2122999999999999e+00   8.7900000000000006e-02   2.4018999999999999e+00  -1.8140000000000001e-01  -4.1870000000000002e-01  -2.1899999999999999e-02  -2.4410000000000001e-01   6.2260000000000004e-01   5.0495000000000001e+00   9.5999999999999992e-03   5.1000000000000001e-01   1.1060000000000000e-01
   1.1902999999999999e+00   8.7900000000000006e-02   2.0588000000000002e+00  -2.8639999999999999e-01  -4.4719999999999999e-01  -8.8000000000000005e-03  -2.2189999999999999e-01   5.1139999999999997e-01   5.7460000000000004e+00   9.5999999999999992e-03   4.3300000000000000e-01   1.6810000000000000e-01
   1.3446000000000000e+00  -2.1999999999999999e-02   2.4018999999999999e+00  -2.6729999999999998e-01  -3.4260000000000002e-01  -2.6300000000000000e-02  -1.9980000000000001e-01   4.2249999999999999e-01   5.5719000000000003e+00   1.9300000000000001e-02   4.3300000000000000e-01   1.4160000000000000e-01
   1.2343999999999999e+00  -2.1999999999999999e-02   1.9730000000000001e+00  -2.4820000000000000e-01  -4.6629999999999999e-01   1.7500000000000002e-02  -2.2189999999999999e-01   3.3350000000000002e-01   5.5719000000000003e+00   0.0000000000000000e+00   4.5219999999999999e-01   1.4599999999999999e-01
   1.2122999999999999e+00   8.7900000000000006e-02   1.8872000000000000e+00  -3.1509999999999999e-01  -4.1870000000000002e-01   4.3900000000000002e-02  -1.5540000000000001e-01   7.1150000000000002e-01   4.6142000000000003e+00   1.9300000000000001e-02   3.9450000000000002e-01   2.0349999999999999e-01
   1.4767999999999999e+00   2.8580000000000000e-01   2.1446000000000001e+00  -3.9140000000000003e-01  -4.1870000000000002e-01   1.3200000000000000e-02  -1.5540000000000001e-01   6.4480000000000004e-01   4.6142000000000003e+00   4.8200000000000000e-02   3.8490000000000002e-01   1.3270000000000001e-01
   1.1021000000000001e+00   0.0000000000000000e+00   1.7157000000000000e+00  -2.3870000000000000e-01  -4.9480000000000002e-01   5.2600000000000001e-02  -4.4400000000000002e-02   6.8930000000000002e-01   6.1813000000000002e+00   6.7400000000000002e-02   4.2340000000000000e-01   1.7249999999999999e-01
   1.3666000000000000e+00  -4.3999999999999997e-02   1.7157000000000000e+00  -2.6729999999999998e-01  -4.5679999999999998e-01   2.6300000000000000e-02  -4.4400000000000002e-02   4.4469999999999998e-01   6.2683000000000000e+00   9.6299999999999997e-02   4.7149999999999997e-01   1.5920000000000001e-01
   1.4767999999999999e+00  -2.1999999999999999e-02   1.8872000000000000e+00  -2.5779999999999997e-01  -4.0920000000000001e-01   3.5099999999999999e-02  -1.5540000000000001e-01   4.6689999999999998e-01   5.2236000000000002e+00   1.1559999999999999e-01   4.5219999999999999e-01   1.6810000000000000e-01
   1.3887000000000000e+00   4.3999999999999997e-02   1.5441000000000000e+00  -3.3420000000000000e-01  -4.3769999999999998e-01   4.8200000000000000e-02  -2.4410000000000001e-01   5.3369999999999995e-01   6.2683000000000000e+00  -9.5999999999999992e-03   4.7149999999999997e-01   1.7249999999999999e-01
   1.1462000000000001e+00   1.7590000000000000e-01   2.2303999999999999e+00  -2.1959999999999999e-01  -3.5210000000000002e-01   0.0000000000000000e+00  -6.6600000000000006e-02   4.6689999999999998e-01   5.4847999999999999e+00   6.7400000000000002e-02   4.7149999999999997e-01   1.4599999999999999e-01
   1.1021000000000001e+00  -4.3999999999999997e-02   1.5441000000000000e+00  -2.7689999999999998e-01  -5.1390000000000002e-01   4.4000000000000003e-03  -3.3289999999999997e-01   7.1150000000000002e-01   6.0941999999999998e+00   3.8500000000000000e-02   4.3300000000000000e-01   1.7249999999999999e-01
   1.3225000000000000e+00   1.3189999999999999e-01   1.7157000000000000e+00  -3.0549999999999999e-01  -3.9970000000000000e-01   3.9500000000000000e-02  -6.6600000000000006e-02   6.2260000000000004e-01   5.3977000000000004e+00   8.6699999999999999e-02   4.3300000000000000e-01   1.8140000000000001e-01
   1.1681999999999999e+00  -2.1999999999999999e-02   1.8015000000000001e+00  -2.2910000000000000e-01  -3.2350000000000001e-01  -3.9500000000000000e-02  -1.9980000000000001e-01   7.3380000000000001e-01   5.8330000000000002e+00  -5.7799999999999997e-02   4.8110000000000003e-01   1.7249999999999999e-01
   1.3887000000000000e+00   1.3189999999999999e-01   2.6593000000000000e+00  -2.6729999999999998e-01  -3.7109999999999999e-01   3.5099999999999999e-02  -3.5510000000000003e-01   5.5589999999999995e-01   5.5719000000000003e+00   4.8200000000000000e-02   3.8490000000000002e-01   1.8140000000000001e-01
   1.1902999999999999e+00   0.0000000000000000e+00   2.7450999999999999e+00  -1.9089999999999999e-01  -3.9010000000000000e-01   3.5099999999999999e-02  -1.9980000000000001e-01   6.0040000000000004e-01   5.9200999999999997e+00   9.6299999999999997e-02   4.5219999999999999e-01   1.2830000000000000e-01
   1.1902999999999999e+00   2.4179999999999999e-01   2.2303999999999999e+00  -2.4820000000000000e-01  -3.5210000000000002e-01   1.3200000000000000e-02  -2.4410000000000001e-01   5.1139999999999997e-01   5.9200999999999997e+00   4.8200000000000000e-02   4.2340000000000000e-01   2.1229999999999999e-01
   1.2122999999999999e+00   2.6379999999999998e-01   2.4018999999999999e+00  -2.1959999999999999e-01  -4.0920000000000001e-01   8.8000000000000005e-03  -2.2189999999999999e-01   5.7809999999999995e-01   5.1365999999999996e+00   1.0600000000000000e-01   4.8110000000000003e-01   1.8579999999999999e-01
   1.2784000000000000e+00   2.1999999999999999e-02   1.4582999999999999e+00  -2.8639999999999999e-01  -2.8549999999999998e-01   7.0199999999999999e-02  -2.2189999999999999e-01   4.8920000000000002e-01   5.6589000000000000e+00   3.8500000000000000e-02   4.6189999999999998e-01   2.0349999999999999e-01
   1.3005000000000000e+00   8.7900000000000006e-02   2.1446000000000001e+00  -2.6729999999999998e-01  -4.4719999999999999e-01   3.0700000000000002e-02  -1.7760000000000001e-01   4.6689999999999998e-01   4.7012999999999998e+00   1.9300000000000001e-02   4.9070000000000003e-01   1.4160000000000000e-01
   1.3887000000000000e+00   1.9789999999999999e-01   1.8015000000000001e+00  -2.0999999999999999e-01  -4.7580000000000000e-01   2.1899999999999999e-02  -3.1069999999999998e-01   4.8920000000000002e-01   4.9623999999999997e+00   6.7400000000000002e-02   5.6769999999999998e-01   1.5040000000000001e-01
   1.2564000000000000e+00   4.3999999999999997e-02   2.3161999999999998e+00  -2.6729999999999998e-01  -5.2339999999999998e-01   4.8200000000000000e-02  -4.4400000000000002e-02   5.3369999999999995e-01   5.6589000000000000e+00   9.6299999999999997e-02   4.1370000000000001e-01   1.2830000000000000e-01
   1.3005000000000000e+00   2.1999999999999999e-02   2.9165999999999999e+00  -1.9089999999999999e-01  -2.7600000000000002e-01   5.7000000000000002e-02  -1.9980000000000001e-01   7.3380000000000001e-01   4.9623999999999997e+00   1.6380000000000000e-01   4.2340000000000000e-01   1.7690000000000000e-01
   1.3666000000000000e+00   1.5390000000000001e-01   2.0588000000000002e+00  -1.6230000000000000e-01  -3.3310000000000001e-01   6.5799999999999997e-02  -1.7760000000000001e-01   6.0040000000000004e-01   5.4847999999999999e+00   6.7400000000000002e-02   4.5219999999999999e-01   1.5479999999999999e-01
   1.4327000000000001e+00   1.0990000000000000e-01   1.8872000000000000e+00  -2.9599999999999999e-01  -3.8059999999999999e-01   8.3299999999999999e-02   4.4400000000000002e-02   6.0040000000000004e-01   5.3977000000000004e+00   8.6699999999999999e-02   4.2340000000000000e-01   1.2830000000000000e-01
   1.3225000000000000e+00   4.3999999999999997e-02   1.3725000000000001e+00  -1.9089999999999999e-01  -4.9480000000000002e-01   5.2600000000000001e-02  -3.3289999999999997e-01   6.2260000000000004e-01   5.5719000000000003e+00   6.7400000000000002e-02   4.3300000000000000e-01   1.8140000000000001e-01
   1.2564000000000000e+00   1.9789999999999999e-01   2.4018999999999999e+00  -1.7190000000000000e-01  -3.6159999999999998e-01   3.0700000000000002e-02  -1.1100000000000000e-01   5.7809999999999995e-01   4.8754000000000000e+00   1.4449999999999999e-01   5.2920000000000000e-01   1.9910000000000000e-01
   1.2343999999999999e+00   4.3999999999999997e-02   2.1446000000000001e+00  -1.7190000000000000e-01  -4.3769999999999998e-01   6.5799999999999997e-02   2.2200000000000001e-02   4.0020000000000000e-01   5.4847999999999999e+00  -9.5999999999999992e-03   5.0029999999999997e-01   1.7249999999999999e-01
   1.3005000000000000e+00  -6.6000000000000003e-02   2.0588000000000002e+00  -2.1959999999999999e-01  -4.2820000000000003e-01   3.9500000000000000e-02  -3.9950000000000002e-01   5.1139999999999997e-01   5.5719000000000003e+00   1.1559999999999999e-01   4.9070000000000003e-01   1.6370000000000001e-01
   1.4107000000000001e+00  -8.7900000000000006e-02   2.1446000000000001e+00  -3.5330000000000000e-01  -4.9480000000000002e-01   0.0000000000000000e+00  -1.9980000000000001e-01   5.7809999999999995e-01   5.9200999999999997e+00   8.6699999999999999e-02   4.4259999999999999e-01   2.2559999999999999e-01
   1.2564000000000000e+00  -2.1999999999999999e-02   2.3161999999999998e+00  -2.7689999999999998e-01  -4.1870000000000002e-01  -1.3200000000000000e-02  -2.6629999999999998e-01   6.2260000000000004e-01   4.8754000000000000e+00   1.0600000000000000e-01   4.8110000000000003e-01   1.6810000000000000e-01
   1.2564000000000000e+00   2.1980000000000000e-01   1.8872000000000000e+00  -2.7689999999999998e-01  -4.3769999999999998e-01   6.1400000000000003e-02  -2.4410000000000001e-01   5.3369999999999995e-01   5.5719000000000003e+00   3.8500000000000000e-02   4.5219999999999999e-01   1.4160000000000000e-01
   1.0360000000000000e+00  -4.3999999999999997e-02   1.2867999999999999e+00  -2.8639999999999999e-01  -4.5679999999999998e-01   6.1400000000000003e-02  -4.2170000000000002e-01   5.7809999999999995e-01   5.3977000000000004e+00   3.8500000000000000e-02   4.6189999999999998e-01   1.7249999999999999e-01
   1.1902999999999999e+00  -2.1999999999999999e-02   1.8015000000000001e+00  -2.7689999999999998e-01  -3.8059999999999999e-01   0.0000000000000000e+00  -3.7730000000000002e-01   7.3380000000000001e-01   4.2659000000000002e+00   2.8899999999999999e-02   4.8110000000000003e-01   1.2830000000000000e-01
   1.3887000000000000e+00  -1.0990000000000000e-01   1.8872000000000000e+00  -2.3870000000000000e-01  -3.8059999999999999e-01   5.2600000000000001e-02  -1.7760000000000001e-01   5.7809999999999995e-01   5.7460000000000004e+00   2.8899999999999999e-02   4.4259999999999999e-01   1.6810000000000000e-01
   1.2122999999999999e+00  -8.7900000000000006e-02   2.7450999999999999e+00  -2.4820000000000000e-01  -3.7109999999999999e-01  -2.1899999999999999e-02  -2.4410000000000001e-01   5.5589999999999995e-01   4.4401000000000002e+00   2.8899999999999999e-02   4.7149999999999997e-01   2.1679999999999999e-01
   1.4327000000000001e+00  -1.3189999999999999e-01   1.2867999999999999e+00  -2.0050000000000001e-01  -4.0920000000000001e-01   8.3299999999999999e-02  -6.6600000000000006e-02   5.1139999999999997e-01   5.4847999999999999e+00   1.0600000000000000e-01   4.9070000000000003e-01   1.6370000000000001e-01
   1.3225000000000000e+00  -1.0990000000000000e-01   2.2303999999999999e+00  -2.9599999999999999e-01  -4.2820000000000003e-01   6.5799999999999997e-02  -2.2189999999999999e-01   6.2260000000000004e-01   5.6589000000000000e+00   8.6699999999999999e-02   4.9070000000000003e-01   1.2830000000000000e-01
   1.3446000000000000e+00   0.0000000000000000e+00   1.6298999999999999e+00  -2.6729999999999998e-01  -3.7109999999999999e-01   3.0700000000000002e-02  -3.3289999999999997e-01   6.0040000000000004e-01   5.8330000000000002e+00   6.7400000000000002e-02   5.0029999999999997e-01   1.5479999999999999e-01
   1.3225000000000000e+00   4.3999999999999997e-02   2.4018999999999999e+00  -2.7689999999999998e-01  -4.2820000000000003e-01  -8.8000000000000005e-03  -1.9980000000000001e-01   5.1139999999999997e-01   4.6142000000000003e+00   1.6380000000000000e-01   4.7149999999999997e-01   1.5920000000000001e-01
   1.3887000000000000e+00   2.1999999999999999e-02   2.5735000000000001e+00  -2.2910000000000000e-01  -3.9010000000000000e-01   2.6300000000000000e-02   0.0000000000000000e+00   6.2260000000000004e-01   4.6142000000000003e+00   1.0600000000000000e-01   5.1000000000000001e-01   1.8579999999999999e-01
   1.1681999999999999e+00   2.6379999999999998e-01   1.3725000000000001e+00  -3.2460000000000000e-01  -3.9010000000000000e-01  -2.6300000000000000e-02  -1.7760000000000001e-01   6.2260000000000004e-01   5.8330000000000002e+00   1.9300000000000001e-02   5.1959999999999995e-01   2.0790000000000000e-01
   1.4548000000000001e+00   1.0990000000000000e-01   2.1446000000000001e+00  -2.0999999999999999e-01  -3.4260000000000002e-01   2.1899999999999999e-02  -1.7760000000000001e-01   7.1150000000000002e-01   4.8754000000000000e+00   9.5999999999999992e-03   5.7730000000000004e-01   1.8140000000000001e-01
   1.4107000000000001e+00  -4.3999999999999997e-02   1.4582999999999999e+00  -2.5779999999999997e-01  -3.9970000000000000e-01   5.2600000000000001e-02  -1.3320000000000001e-01   6.0040000000000004e-01   5.5719000000000003e+00   2.8899999999999999e-02   4.2340000000000000e-01   1.5479999999999999e-01
   1.3225000000000000e+00   4.3999999999999997e-02   1.4582999999999999e+00  -2.4820000000000000e-01  -4.4719999999999999e-01   3.9500000000000000e-02  -1.9980000000000001e-01   3.3350000000000002e-01   4.6142000000000003e+00   4.8200000000000000e-02   4.8110000000000003e-01   1.9460000000000000e-01
   1.0801000000000001e+00  -2.1999999999999999e-02   1.5441000000000000e+00  -2.4820000000000000e-01  -4.1870000000000002e-01   3.9500000000000000e-02  -2.4410000000000001e-01   7.1150000000000002e-01   6.0072000000000001e+00   6.7400000000000002e-02   4.7149999999999997e-01   1.8140000000000001e-01
   1.1902999999999999e+00  -1.9789999999999999e-01   1.8872000000000000e+00  -2.8639999999999999e-01  -2.6640000000000003e-01  -1.7500000000000002e-02  -1.9980000000000001e-01   6.0040000000000004e-01   5.9200999999999997e+00   2.8899999999999999e-02   4.4259999999999999e-01   1.9020000000000001e-01
   1.5870000000000000e+00   0.0000000000000000e+00   2.2303999999999999e+00  -2.0050000000000001e-01  -4.7580000000000000e-01   2.6300000000000000e-02  -1.5540000000000001e-01   4.4469999999999998e-01   6.0941999999999998e+00   1.2520000000000001e-01   5.4849999999999999e-01   1.5920000000000001e-01
   1.2564000000000000e+00  -6.6000000000000003e-02   1.8872000000000000e+00  -2.2910000000000000e-01  -4.4719999999999999e-01   3.9500000000000000e-02  -1.5540000000000001e-01   6.8930000000000002e-01   4.7882999999999996e+00   7.7100000000000002e-02   5.2920000000000000e-01   2.1229999999999999e-01
   1.3225000000000000e+00  -4.3999999999999997e-02   2.0588000000000002e+00  -3.2460000000000000e-01  -4.3769999999999998e-01   1.7500000000000002e-02  -1.7760000000000001e-01   4.6689999999999998e-01   5.5719000000000003e+00   1.1559999999999999e-01   4.5219999999999999e-01   1.7690000000000000e-01
   1.3887000000000000e+00   1.9789999999999999e-01   2.1446000000000001e+00  -2.5779999999999997e-01  -3.4260000000000002e-01   8.8000000000000005e-03  -2.8849999999999998e-01   6.8930000000000002e-01   5.2236000000000002e+00   8.6699999999999999e-02   5.1000000000000001e-01   1.9020000000000001e-01
   1.3666000000000000e+00   6.6000000000000003e-02   1.2867999999999999e+00  -2.3870000000000000e-01  -4.6629999999999999e-01   5.2600000000000001e-02  -1.5540000000000001e-01   5.3369999999999995e-01   6.2683000000000000e+00   1.9300000000000001e-02   4.1370000000000001e-01   1.9460000000000000e-01
   1.2564000000000000e+00   4.3999999999999997e-02   8.5780000000000001e-01  -2.1959999999999999e-01  -3.3310000000000001e-01   2.6300000000000000e-02   0.0000000000000000e+00   4.2249999999999999e-01   5.3106999999999998e+00   5.7799999999999997e-02   4.5219999999999999e-01   1.9020000000000001e-01
   1.3446000000000000e+00  -8.7900000000000006e-02   2.4876999999999998e+00  -2.5779999999999997e-01  -3.4260000000000002e-01   1.7500000000000002e-02  -1.5540000000000001e-01   8.4499999999999997e-01   5.2236000000000002e+00   6.7400000000000002e-02   4.2340000000000000e-01   1.8579999999999999e-01
   1.1902999999999999e+00   8.7900000000000006e-02   1.5441000000000000e+00  -4.2959999999999998e-01  -3.9010000000000000e-01   4.4000000000000003e-03  -1.3320000000000001e-01   5.7809999999999995e-01   5.6589000000000000e+00   5.7799999999999997e-02   5.1000000000000001e-01   2.3000000000000001e-01
   1.3666000000000000e+00   1.3189999999999999e-01   1.3725000000000001e+00  -2.5779999999999997e-01  -4.4719999999999999e-01  -1.7500000000000002e-02  -1.3320000000000001e-01   4.2249999999999999e-01   5.6589000000000000e+00   3.8500000000000000e-02   4.9070000000000003e-01   1.5920000000000001e-01
   1.2564000000000000e+00   1.7590000000000000e-01   1.8872000000000000e+00  -2.9599999999999999e-01  -3.6159999999999998e-01   2.1899999999999999e-02  -3.1069999999999998e-01   4.8920000000000002e-01   5.5719000000000003e+00   8.6699999999999999e-02   3.4639999999999999e-01   1.8140000000000001e-01
   1.2784000000000000e+00   1.7590000000000000e-01   2.2303999999999999e+00  -2.1959999999999999e-01  -2.3790000000000000e-01  -2.6300000000000000e-02  -1.7760000000000001e-01   6.2260000000000004e-01   5.0495000000000001e+00   5.7799999999999997e-02   4.3300000000000000e-01   1.9910000000000000e-01
   1.2784000000000000e+00   4.3999999999999997e-02   1.6298999999999999e+00  -3.0549999999999999e-01  -3.3310000000000001e-01  -1.7500000000000002e-02  -6.6600000000000006e-02   6.2260000000000004e-01   5.9200999999999997e+00   5.7799999999999997e-02   5.0029999999999997e-01   1.5920000000000001e-01
   1.2122999999999999e+00  -4.3999999999999997e-02   1.2867999999999999e+00  -3.4370000000000001e-01  -3.4260000000000002e-01   5.7000000000000002e-02  -2.8849999999999998e-01   4.4469999999999998e-01   6.0941999999999998e+00   9.5999999999999992e-03   4.2340000000000000e-01   1.7249999999999999e-01
   1.3446000000000000e+00  -8.7900000000000006e-02   2.0588000000000002e+00  -2.6729999999999998e-01  -3.9010000000000000e-01   7.8899999999999998e-02  -1.3320000000000001e-01   6.0040000000000004e-01   5.7460000000000004e+00   4.8200000000000000e-02   4.2340000000000000e-01   1.9460000000000000e-01
   1.3005000000000000e+00  -1.9789999999999999e-01   1.7157000000000000e+00  -3.3420000000000000e-01  -4.4719999999999999e-01   6.5799999999999997e-02  -1.1100000000000000e-01   6.2260000000000004e-01   5.3106999999999998e+00  -9.5999999999999992e-03   4.7149999999999997e-01   1.9460000000000000e-01
   1.3225000000000000e+00   2.1980000000000000e-01   1.8872000000000000e+00  -2.9599999999999999e-01  -3.4260000000000002e-01   1.3200000000000000e-02  -4.4400000000000002e-02   5.7809999999999995e-01   5.5719000000000003e+00   1.9300000000000001e-02   4.3300000000000000e-01   1.5040000000000001e-01
   1.2122999999999999e+00   1.3189999999999999e-01   2.2303999999999999e+00  -2.6729999999999998e-01  -4.6629999999999999e-01   4.8200000000000000e-02   8.8800000000000004e-02   7.5600000000000001e-01   4.8754000000000000e+00   1.2520000000000001e-01   3.9450000000000002e-01   1.8579999999999999e-01
   1.1902999999999999e+00   1.5390000000000001e-01   1.9730000000000001e+00  -2.3870000000000000e-01  -3.7109999999999999e-01   6.1400000000000003e-02  -1.5540000000000001e-01   4.2249999999999999e-01   5.5719000000000003e+00   1.9300000000000001e-02   3.4639999999999999e-01   1.7249999999999999e-01
   1.4767999999999999e+00   2.1999999999999999e-02   2.1446000000000001e+00  -1.7190000000000000e-01  -4.2820000000000003e-01   4.8200000000000000e-02  -2.2200000000000001e-02   6.2260000000000004e-01   5.5719000000000003e+00   1.9300000000000001e-02   4.4259999999999999e-01   1.8579999999999999e-01
   1.2343999999999999e+00   0.0000000000000000e+00   2.4876999999999998e+00  -3.6280000000000001e-01  -4.0920000000000001e-01   6.5799999999999997e-02  -1.3320000000000001e-01   5.3369999999999995e-01   5.5719000000000003e+00   7.7100000000000002e-02   3.8490000000000002e-01   1.6810000000000000e-01
   1.1241000000000001e+00   2.1999999999999999e-02   2.2303999999999999e+00  -1.6230000000000000e-01  -3.4260000000000002e-01   2.6300000000000000e-02  -2.4410000000000001e-01   7.7820000000000000e-01   5.9200999999999997e+00   5.7799999999999997e-02   4.8110000000000003e-01   1.3270000000000001e-01
   1.0360000000000000e+00   1.9789999999999999e-01   1.3725000000000001e+00  -1.5279999999999999e-01  -4.1870000000000002e-01   5.2600000000000001e-02  -2.8849999999999998e-01   6.0040000000000004e-01   5.2236000000000002e+00  -9.5999999999999992e-03   4.6189999999999998e-01   2.0790000000000000e-01
   1.4548000000000001e+00   6.6000000000000003e-02   2.7450999999999999e+00  -2.4820000000000000e-01  -3.6159999999999998e-01   2.6300000000000000e-02  -4.2170000000000002e-01   6.4480000000000004e-01   5.5719000000000003e+00  -9.5999999999999992e-03   4.6189999999999998e-01   1.9460000000000000e-01
   1.2784000000000000e+00   1.0990000000000000e-01   1.8872000000000000e+00  -2.4820000000000000e-01  -4.3769999999999998e-01   8.7700000000000000e-02  -3.7730000000000002e-01   6.2260000000000004e-01   5.3977000000000004e+00   1.5409999999999999e-01   4.1370000000000001e-01   1.8579999999999999e-01
   1.2784000000000000e+00  -4.3999999999999997e-02   1.8015000000000001e+00  -2.5779999999999997e-01  -3.9970000000000000e-01   2.6300000000000000e-02  -1.9980000000000001e-01   5.1139999999999997e-01   5.9200999999999997e+00   7.7100000000000002e-02   3.6559999999999998e-01   1.7690000000000000e-01
   1.2122999999999999e+00   2.4179999999999999e-01   2.3161999999999998e+00  -3.0549999999999999e-01  -3.8059999999999999e-01   2.1899999999999999e-02  -2.2189999999999999e-01   7.1150000000000002e-01   5.6589000000000000e+00   2.8899999999999999e-02   4.9070000000000003e-01   1.4599999999999999e-01
   1.2784000000000000e+00   1.5390000000000001e-01   1.6298999999999999e+00  -2.0050000000000001e-01  -3.9010000000000000e-01  -4.4000000000000003e-03  -1.5540000000000001e-01   4.0020000000000000e-01   6.1813000000000002e+00  -2.8899999999999999e-02   5.2920000000000000e-01   1.5920000000000001e-01
   1.1902999999999999e+00   1.9789999999999999e-01   2.2303999999999999e+00  -2.9599999999999999e-01  -4.2820000000000003e-01   2.6300000000000000e-02  -2.6629999999999998e-01   6.6710000000000003e-01   4.5270999999999999e+00   8.6699999999999999e-02   4.2340000000000000e-01   1.6370000000000001e-01
   1.2122999999999999e+00   3.2979999999999998e-01   1.9730000000000001e+00  -3.0549999999999999e-01  -4.4719999999999999e-01   4.3900000000000002e-02  -1.7760000000000001e-01   5.7809999999999995e-01   4.9623999999999997e+00   9.6299999999999997e-02   4.3300000000000000e-01   1.8140000000000001e-01
   1.1021000000000001e+00   2.1999999999999999e-02   2.0588000000000002e+00  -2.2910000000000000e-01  -4.6629999999999999e-01   5.2600000000000001e-02   0.0000000000000000e+00   6.2260000000000004e-01   4.8754000000000000e+00   3.8500000000000000e-02   4.9070000000000003e-01   1.7249999999999999e-01
   1.1021000000000001e+00   1.3189999999999999e-01   1.9730000000000001e+00  -1.9089999999999999e-01  -3.7109999999999999e-01   3.5099999999999999e-02  -1.3320000000000001e-01   6.8930000000000002e-01   5.2236000000000002e+00   3.8500000000000000e-02   4.1370000000000001e-01   1.4160000000000000e-01
   1.2564000000000000e+00  -1.0990000000000000e-01   2.3161999999999998e+00  -2.0050000000000001e-01  -3.4260000000000002e-01   2.1899999999999999e-02   0.0000000000000000e+00   6.6710000000000003e-01   6.0072000000000001e+00  -9.5999999999999992e-03   4.2340000000000000e-01   1.2830000000000000e-01
   1.2784000000000000e+00   6.6000000000000003e-02   2.4018999999999999e+00  -2.9599999999999999e-01  -3.5210000000000002e-01   4.3900000000000002e-02  -1.1100000000000000e-01   8.8939999999999997e-01   5.1365999999999996e+00   7.7100000000000002e-02   5.1000000000000001e-01   2.0349999999999999e-01
   1.2343999999999999e+00  -8.7900000000000006e-02   1.8872000000000000e+00  -1.9089999999999999e-01  -3.0449999999999999e-01   3.9500000000000000e-02  -2.6629999999999998e-01   5.3369999999999995e-01   5.3977000000000004e+00   4.8200000000000000e-02   3.2710000000000000e-01   2.2559999999999999e-01
   1.2784000000000000e+00   1.0990000000000000e-01   1.8015000000000001e+00  -2.0999999999999999e-01  -4.6629999999999999e-01   3.5099999999999999e-02  -1.7760000000000001e-01   7.3380000000000001e-01   5.2236000000000002e+00  -2.8899999999999999e-02   4.9070000000000003e-01   1.5040000000000001e-01
   1.3666000000000000e+00  -1.3189999999999999e-01   1.9730000000000001e+00  -2.2910000000000000e-01  -3.7109999999999999e-01   3.9500000000000000e-02  -8.8800000000000004e-02   4.0020000000000000e-01   5.3977000000000004e+00   9.6299999999999997e-02   4.7149999999999997e-01   2.0349999999999999e-01
   1.3005000000000000e+00   1.9789999999999999e-01   2.2303999999999999e+00  -2.3870000000000000e-01  -4.5679999999999998e-01   2.1899999999999999e-02  -4.4400000000000002e-02   8.2269999999999999e-01   5.9200999999999997e+00  -7.7100000000000002e-02   4.0410000000000001e-01   1.6810000000000000e-01
   1.2784000000000000e+00   0.0000000000000000e+00   2.3161999999999998e+00  -2.8639999999999999e-01  -3.6159999999999998e-01   9.2100000000000001e-02  -1.3320000000000001e-01   4.8920000000000002e-01   5.9200999999999997e+00   2.8899999999999999e-02   4.5219999999999999e-01   1.9910000000000000e-01
   1.2564000000000000e+00   2.1999999999999999e-02   1.5441000000000000e+00  -2.6729999999999998e-01  -4.1870000000000002e-01   3.9500000000000000e-02  -4.4400000000000002e-02   4.8920000000000002e-01   5.0495000000000001e+00   2.8899999999999999e-02   3.6559999999999998e-01   1.5920000000000001e-01
   1.1462000000000001e+00   2.1999999999999999e-02   2.3161999999999998e+00  -3.0549999999999999e-01  -3.8059999999999999e-01   7.8899999999999998e-02  -1.1100000000000000e-01   5.5589999999999995e-01   5.2236000000000002e+00   4.8200000000000000e-02   3.9450000000000002e-01   2.1679999999999999e-01
   1.3005000000000000e+00   0.0000000000000000e+00   2.0588000000000002e+00  -2.6729999999999998e-01  -2.8549999999999998e-01  -2.1899999999999999e-02  -8.8800000000000004e-02   5.5589999999999995e-01   5.8330000000000002e+00   1.1559999999999999e-01   5.4849999999999999e-01   1.6810000000000000e-01
   1.2784000000000000e+00  -4.3999999999999997e-02   1.5441000000000000e+00  -2.5779999999999997e-01  -3.9970000000000000e-01  -1.3200000000000000e-02   0.0000000000000000e+00   5.5589999999999995e-01   5.7460000000000004e+00   4.8200000000000000e-02   4.8110000000000003e-01   1.5479999999999999e-01
   1.0580000000000001e+00   2.1999999999999999e-02   2.3161999999999998e+00  -1.8140000000000001e-01  -4.0920000000000001e-01   7.4499999999999997e-02  -8.8800000000000004e-02   7.3380000000000001e-01   5.1365999999999996e+00   6.7400000000000002e-02   3.7530000000000002e-01   1.6810000000000000e-01
   1.4107000000000001e+00   3.0780000000000002e-01   2.8309000000000002e+00  -2.7689999999999998e-01  -4.6629999999999999e-01   7.4499999999999997e-02  -1.1100000000000000e-01   7.1150000000000002e-01   5.7460000000000004e+00   6.7400000000000002e-02   4.4259999999999999e-01   1.6810000000000000e-01
   1.1902999999999999e+00   1.0990000000000000e-01   2.4876999999999998e+00  -3.0549999999999999e-01  -3.6159999999999998e-01   3.5099999999999999e-02  -1.1100000000000000e-01   6.0040000000000004e-01   6.1813000000000002e+00   5.7799999999999997e-02   3.4639999999999999e-01   1.8579999999999999e-01
   1.1902999999999999e+00  -6.6000000000000003e-02   2.1446000000000001e+00  -1.6230000000000000e-01  -3.3310000000000001e-01   2.1899999999999999e-02  -3.1069999999999998e-01   5.3369999999999995e-01   5.8330000000000002e+00   4.8200000000000000e-02   5.0029999999999997e-01   1.2830000000000000e-01
   1.3666000000000000e+00   1.0990000000000000e-01   2.7450999999999999e+00  -3.2460000000000000e-01  -4.3769999999999998e-01   3.9500000000000000e-02  -6.6600000000000006e-02   6.0040000000000004e-01   5.5719000000000003e+00   2.8899999999999999e-02   4.3300000000000000e-01   1.4599999999999999e-01
   1.3887000000000000e+00   1.5390000000000001e-01   1.3725000000000001e+00  -3.0549999999999999e-01  -3.9010000000000000e-01   5.2600000000000001e-02  -8.8800000000000004e-02   4.6689999999999998e-01   5.3106999999999998e+00   4.8200000000000000e-02   4.2340000000000000e-01   1.8140000000000001e-01
   1.4107000000000001e+00   1.5390000000000001e-01   2.1446000000000001e+00  -4.2009999999999997e-01  -3.9970000000000000e-01  -4.4000000000000003e-03  -2.2200000000000001e-02   6.6710000000000003e-01   5.4847999999999999e+00   2.1190000000000001e-01   4.5219999999999999e-01   1.5040000000000001e-01
   1.2784000000000000e+00  -1.5390000000000001e-01   2.5735000000000001e+00  -3.9140000000000003e-01  -4.4719999999999999e-01   8.8000000000000005e-03   1.7760000000000001e-01   6.0040000000000004e-01   5.8330000000000002e+00   7.7100000000000002e-02   4.0410000000000001e-01   1.9020000000000001e-01
   1.2784000000000000e+00   2.1980000000000000e-01   1.4582999999999999e+00  -1.9089999999999999e-01  -3.2350000000000001e-01   2.1899999999999999e-02   2.2200000000000001e-02   5.7809999999999995e-01   6.0072000000000001e+00   4.8200000000000000e-02   4.9070000000000003e-01   1.4599999999999999e-01
   1.3887000000000000e+00  -1.9789999999999999e-01   2.6593000000000000e+00  -2.4820000000000000e-01  -3.7109999999999999e-01   8.8000000000000005e-03  -3.5510000000000003e-01   7.1150000000000002e-01   5.3977000000000004e+00   4.8200000000000000e-02   3.5599999999999998e-01   1.6370000000000001e-01
   1.2564000000000000e+00  -4.3999999999999997e-02   1.3725000000000001e+00  -3.3420000000000000e-01  -3.8059999999999999e-01   4.8200000000000000e-02  -1.3320000000000001e-01   6.4480000000000004e-01   5.7460000000000004e+00   1.2520000000000001e-01   3.6559999999999998e-01   2.1229999999999999e-01
   1.5208999999999999e+00  -8.7900000000000006e-02   2.9165999999999999e+00  -2.6729999999999998e-01  -3.7109999999999999e-01   3.0700000000000002e-02  -1.1100000000000000e-01   7.3380000000000001e-01   5.3106999999999998e+00   1.5409999999999999e-01   3.4639999999999999e-01   1.9460000000000000e-01
   1.3887000000000000e+00   4.3999999999999997e-02   1.7157000000000000e+00  -2.9599999999999999e-01  -3.3310000000000001e-01  -8.8000000000000005e-03  -2.4410000000000001e-01   7.1150000000000002e-01   5.0495000000000001e+00   1.0600000000000000e-01   4.1370000000000001e-01   1.1940000000000001e-01
   1.1902999999999999e+00   3.2979999999999998e-01   2.8309000000000002e+00  -2.0999999999999999e-01  -2.9499999999999998e-01   4.3900000000000002e-02  -8.8800000000000004e-02   4.8920000000000002e-01   5.4847999999999999e+00   3.8500000000000000e-02   5.1000000000000001e-01   1.5040000000000001e-01
   1.3887000000000000e+00  -4.3999999999999997e-02   2.1446000000000001e+00  -2.4820000000000000e-01  -4.2820000000000003e-01  -8.8000000000000005e-03  -1.1100000000000000e-01   5.7809999999999995e-01   5.7460000000000004e+00   9.6299999999999997e-02   3.5599999999999998e-01   2.0349999999999999e-01
   1.3446000000000000e+00   1.7590000000000000e-01   1.8872000000000000e+00  -2.9599999999999999e-01  -4.6629999999999999e-01   7.4499999999999997e-02  -1.1100000000000000e-01   6.6710000000000003e-01   5.4847999999999999e+00   6.7400000000000002e-02   4.0410000000000001e-01   1.6370000000000001e-01
   1.4107000000000001e+00   2.1980000000000000e-01   1.8015000000000001e+00  -3.3420000000000000e-01  -3.3310000000000001e-01   3.0700000000000002e-02  -2.2189999999999999e-01   4.2249999999999999e-01   5.4847999999999999e+00   3.8500000000000000e-02   4.2340000000000000e-01   2.0790000000000000e-01
   9.9190000000000000e-01  -4.3999999999999997e-02   2.0588000000000002e+00  -2.7689999999999998e-01  -4.0920000000000001e-01   4.3900000000000002e-02  -2.6629999999999998e-01   7.3380000000000001e-01   5.8330000000000002e+00   7.7100000000000002e-02   4.5219999999999999e-01   1.8579999999999999e-01
   1.2564000000000000e+00  -4.3999999999999997e-02   2.0588000000000002e+00  -1.1459999999999999e-01  -3.3310000000000001e-01  -8.8000000000000005e-03  -8.8800000000000004e-02   5.5589999999999995e-01   5.0495000000000001e+00   9.5999999999999992e-03   5.0029999999999997e-01   1.4160000000000000e-01
   1.1681999999999999e+00   6.6000000000000003e-02   1.8872000000000000e+00  -2.7689999999999998e-01  -3.9010000000000000e-01   3.9500000000000000e-02  -2.2189999999999999e-01   6.6710000000000003e-01   4.7012999999999998e+00  -2.8899999999999999e-02   4.1370000000000001e-01   1.4599999999999999e-01
   1.4548000000000001e+00  -1.0990000000000000e-01   2.4876999999999998e+00  -2.6729999999999998e-01  -4.0920000000000001e-01   2.6300000000000000e-02  -4.4400000000000002e-02   4.6689999999999998e-01   5.9200999999999997e+00   2.8899999999999999e-02   4.2340000000000000e-01   2.3440000000000000e-01
   1.2122999999999999e+00   1.5390000000000001e-01   2.6593000000000000e+00  -1.4319999999999999e-01  -4.1870000000000002e-01   5.7000000000000002e-02  -1.1100000000000000e-01   5.3369999999999995e-01   5.4847999999999999e+00   9.6299999999999997e-02   4.1370000000000001e-01   1.9910000000000000e-01
   1.2784000000000000e+00   2.1999999999999999e-02   2.3161999999999998e+00  -3.0549999999999999e-01  -3.7109999999999999e-01   3.5099999999999999e-02  -1.5540000000000001e-01   7.3380000000000001e-01   5.0495000000000001e+00   9.6299999999999997e-02   3.9450000000000002e-01   2.0790000000000000e-01
   1.1241000000000001e+00   1.7590000000000000e-01   2.8309000000000002e+00  -2.8639999999999999e-01  -3.0449999999999999e-01  -4.4000000000000003e-03  -1.3320000000000001e-01   5.7809999999999995e-01   5.1365999999999996e+00   1.9300000000000001e-02   4.2340000000000000e-01   1.7249999999999999e-01
   1.1021000000000001e+00  -2.1999999999999999e-02   1.4582999999999999e+00  -1.1459999999999999e-01  -3.7109999999999999e-01   7.0199999999999999e-02  -1.7760000000000001e-01   5.1139999999999997e-01   5.1365999999999996e+00   3.8500000000000000e-02   3.6559999999999998e-01   1.5040000000000001e-01
   1.1021000000000001e+00   1.9789999999999999e-01   1.7157000000000000e+00  -3.5330000000000000e-01  -3.6159999999999998e-01   6.5799999999999997e-02  -1.5540000000000001e-01   6.8930000000000002e-01   5.5719000000000003e+00   1.1559999999999999e-01   4.6189999999999998e-01   2.1679999999999999e-01
   1.3446000000000000e+00   2.6379999999999998e-01   1.4582999999999999e+00  -2.3870000000000000e-01  -4.2820000000000003e-01   1.1400000000000000e-01  -1.5540000000000001e-01   5.3369999999999995e-01   5.6589000000000000e+00   7.7100000000000002e-02   4.5219999999999999e-01   2.0790000000000000e-01
   1.2784000000000000e+00  -1.0990000000000000e-01   2.4876999999999998e+00  -2.9599999999999999e-01  -4.4719999999999999e-01   8.8000000000000005e-03  -6.6600000000000006e-02   8.0049999999999999e-01   5.1365999999999996e+00   7.7100000000000002e-02   5.4849999999999999e-01   1.5040000000000001e-01
   1.2564000000000000e+00   1.0990000000000000e-01   1.6298999999999999e+00  -2.3870000000000000e-01  -4.0920000000000001e-01   3.9500000000000000e-02   4.4400000000000002e-02   4.0020000000000000e-01   5.2236000000000002e+00   4.8200000000000000e-02   4.4259999999999999e-01   1.7690000000000000e-01
   1.2343999999999999e+00  -1.0990000000000000e-01   1.6298999999999999e+00  -2.1959999999999999e-01  -3.6159999999999998e-01   5.2600000000000001e-02  -4.4400000000000002e-02   6.0040000000000004e-01   5.3977000000000004e+00   6.7400000000000002e-02   5.1000000000000001e-01   1.9460000000000000e-01
   1.1681999999999999e+00   1.5390000000000001e-01   3.2597999999999998e+00  -4.0100000000000002e-01  -3.9010000000000000e-01   3.0700000000000002e-02  -3.1069999999999998e-01   5.3369999999999995e-01   5.8330000000000002e+00   9.5999999999999992e-03   3.7530000000000002e-01   1.9020000000000001e-01
   1.2784000000000000e+00   5.2759999999999996e-01   1.8872000000000000e+00  -1.6230000000000000e-01  -3.5210000000000002e-01   3.9500000000000000e-02  -1.9980000000000001e-01   6.6710000000000003e-01   6.0941999999999998e+00   0.0000000000000000e+00   3.8490000000000002e-01   1.8579999999999999e-01
   1.3005000000000000e+00  -1.0990000000000000e-01   2.4876999999999998e+00  -3.2460000000000000e-01  -4.4719999999999999e-01   2.6300000000000000e-02  -2.4410000000000001e-01   5.1139999999999997e-01   5.3977000000000004e+00   9.5999999999999992e-03   4.2340000000000000e-01   1.9910000000000000e-01
   1.2122999999999999e+00  -4.3999999999999997e-02   1.9730000000000001e+00  -3.1509999999999999e-01  -3.9970000000000000e-01   3.5099999999999999e-02  -1.9980000000000001e-01   7.3380000000000001e-01   4.7012999999999998e+00   6.7400000000000002e-02   4.5219999999999999e-01   1.4160000000000000e-01
   1.1241000000000001e+00   6.6000000000000003e-02   1.8015000000000001e+00  -2.7689999999999998e-01  -3.3310000000000001e-01   8.8000000000000005e-03  -1.3320000000000001e-01   6.8930000000000002e-01   5.4847999999999999e+00   1.4449999999999999e-01   4.2340000000000000e-01   1.6810000000000000e-01
   1.0360000000000000e+00   0.0000000000000000e+00   1.4582999999999999e+00  -2.7689999999999998e-01  -3.6159999999999998e-01   3.9500000000000000e-02  -2.4410000000000001e-01   6.4480000000000004e-01   6.2683000000000000e+00   2.8899999999999999e-02   3.8490000000000002e-01   1.5920000000000001e-01
   1.1241000000000001e+00   0.0000000000000000e+00   2.6593000000000000e+00  -4.0100000000000002e-01  -3.8059999999999999e-01   9.2100000000000001e-02  -1.7760000000000001e-01   6.4480000000000004e-01   4.7882999999999996e+00   5.7799999999999997e-02   4.3300000000000000e-01   1.4160000000000000e-01
   1.3666000000000000e+00   8.7900000000000006e-02   1.6298999999999999e+00  -2.3870000000000000e-01  -3.7109999999999999e-01   8.8000000000000005e-03  -3.5510000000000003e-01   7.7820000000000000e-01   5.4847999999999999e+00   1.9300000000000001e-02   4.5219999999999999e-01   1.8140000000000001e-01
   1.4107000000000001e+00   1.3189999999999999e-01   1.6298999999999999e+00  -2.8639999999999999e-01  -3.8059999999999999e-01   8.3299999999999999e-02   2.2200000000000001e-02   6.4480000000000004e-01   6.0072000000000001e+00   7.7100000000000002e-02   5.1959999999999995e-01   1.7690000000000000e-01
   1.2343999999999999e+00   8.7900000000000006e-02   1.2867999999999999e+00  -2.7689999999999998e-01  -3.5210000000000002e-01   6.1400000000000003e-02  -1.1100000000000000e-01   5.5589999999999995e-01   4.8754000000000000e+00   3.8500000000000000e-02   3.6559999999999998e-01   1.8140000000000001e-01
   1.1902999999999999e+00  -4.3999999999999997e-02   2.0588000000000002e+00  -3.5330000000000000e-01  -4.2820000000000003e-01   3.0700000000000002e-02   2.2200000000000001e-02   5.7809999999999995e-01   5.8330000000000002e+00   4.8200000000000000e-02   4.1370000000000001e-01   1.7249999999999999e-01
   1.1681999999999999e+00   1.7590000000000000e-01   1.5441000000000000e+00  -2.9599999999999999e-01  -3.4260000000000002e-01   2.6300000000000000e-02  -8.8800000000000004e-02   6.6710000000000003e-01   5.3106999999999998e+00   2.8899999999999999e-02   4.4259999999999999e-01   1.5479999999999999e-01
   1.1681999999999999e+00  -8.7900000000000006e-02   2.4018999999999999e+00  -2.2910000000000000e-01  -5.0429999999999997e-01   5.7000000000000002e-02   4.4400000000000002e-02   5.3369999999999995e-01   5.1365999999999996e+00   1.9300000000000001e-02   4.3300000000000000e-01   1.4160000000000000e-01
   1.2343999999999999e+00  -8.7900000000000006e-02   2.2303999999999999e+00  -2.1959999999999999e-01  -4.0920000000000001e-01   4.8200000000000000e-02   4.4400000000000002e-02   5.5589999999999995e-01   5.0495000000000001e+00  -2.8899999999999999e-02   4.7149999999999997e-01   1.3710000000000000e-01
   1.1241000000000001e+00  -2.1999999999999999e-02   1.8872000000000000e+00  -2.2910000000000000e-01  -4.6629999999999999e-01   6.5799999999999997e-02  -8.8800000000000004e-02   5.7809999999999995e-01   5.1365999999999996e+00   4.8200000000000000e-02   3.8490000000000002e-01   1.6810000000000000e-01
   1.1021000000000001e+00  -4.3999999999999997e-02   2.7450999999999999e+00  -3.2460000000000000e-01  -4.0920000000000001e-01   4.3900000000000002e-02  -1.9980000000000001e-01   6.2260000000000004e-01   5.1365999999999996e+00  -7.7100000000000002e-02   3.8490000000000002e-01   1.7249999999999999e-01
   1.1462000000000001e+00   2.6379999999999998e-01   1.2010000000000001e+00  -2.1959999999999999e-01  -4.1870000000000002e-01   4.4000000000000003e-03  -2.2189999999999999e-01   6.0040000000000004e-01   5.2236000000000002e+00   2.8899999999999999e-02   3.9450000000000002e-01   1.5920000000000001e-01
   1.1902999999999999e+00   1.7590000000000000e-01   1.8872000000000000e+00  -3.2460000000000000e-01  -3.9970000000000000e-01   8.8000000000000005e-03  -1.1100000000000000e-01   6.4480000000000004e-01   5.4847999999999999e+00   4.8200000000000000e-02   4.2340000000000000e-01   1.1940000000000001e-01
   1.0580000000000001e+00   6.6000000000000003e-02   2.5735000000000001e+00  -1.2410000000000000e-01  -3.9010000000000000e-01   4.3900000000000002e-02  -1.9980000000000001e-01   6.0040000000000004e-01   5.5719000000000003e+00   3.8500000000000000e-02   4.5219999999999999e-01   1.6370000000000001e-01
   1.1241000000000001e+00  -1.3189999999999999e-01   1.4582999999999999e+00  -2.9599999999999999e-01  -3.7109999999999999e-01   2.6300000000000000e-02  -2.2200000000000001e-02   4.6689999999999998e-01   4.7882999999999996e+00   4.8200000000000000e-02   4.1370000000000001e-01   1.4160000000000000e-01
   1.3666000000000000e+00   0.0000000000000000e+00   1.8015000000000001e+00  -3.3420000000000000e-01  -3.8059999999999999e-01   6.5799999999999997e-02  -3.9950000000000002e-01   7.1150000000000002e-01   4.9623999999999997e+00   7.7100000000000002e-02   3.4639999999999999e-01   1.7249999999999999e-01
   1.3225000000000000e+00   8.7900000000000006e-02   1.8015000000000001e+00  -2.8639999999999999e-01  -4.4719999999999999e-01   3.9500000000000000e-02  -2.2189999999999999e-01   4.8920000000000002e-01   5.3106999999999998e+00   5.7799999999999997e-02   4.4259999999999999e-01   1.8140000000000001e-01
   1.1021000000000001e+00  -8.7900000000000006e-02   1.9730000000000001e+00  -2.5779999999999997e-01  -4.1870000000000002e-01   3.9500000000000000e-02  -1.1100000000000000e-01   5.3369999999999995e-01   5.3106999999999998e+00   2.8899999999999999e-02   4.0410000000000001e-01   1.4599999999999999e-01
   1.1681999999999999e+00   4.3999999999999997e-02   1.4582999999999999e+00  -3.8190000000000002e-01  -4.5679999999999998e-01   1.3200000000000000e-02   2.2200000000000001e-02   4.4469999999999998e-01   4.3529999999999998e+00   3.8500000000000000e-02   4.0410000000000001e-01   1.4599999999999999e-01
   1.1902999999999999e+00   1.7590000000000000e-01   2.0588000000000002e+00  -3.0549999999999999e-01  -2.9499999999999998e-01   1.3200000000000000e-02  -4.4400000000000002e-02   6.6710000000000003e-01   5.3106999999999998e+00   1.9300000000000001e-02   4.7149999999999997e-01   1.9020000000000001e-01
   1.3446000000000000e+00  -1.5390000000000001e-01   2.1446000000000001e+00  -3.1509999999999999e-01  -4.4719999999999999e-01   1.7500000000000002e-02  -8.8800000000000004e-02   7.1150000000000002e-01   5.7460000000000004e+00   4.8200000000000000e-02   4.6189999999999998e-01   1.9910000000000000e-01
   1.2564000000000000e+00  -2.8580000000000000e-01   1.7157000000000000e+00  -3.0549999999999999e-01  -3.4260000000000002e-01   7.0199999999999999e-02  -1.5540000000000001e-01   5.1139999999999997e-01   4.9623999999999997e+00   6.7400000000000002e-02   4.3300000000000000e-01   1.5920000000000001e-01
   1.3005000000000000e+00   2.1999999999999999e-02   2.6593000000000000e+00  -2.5779999999999997e-01  -3.7109999999999999e-01   8.7700000000000000e-02  -4.4400000000000002e-02   2.0010000000000000e-01   5.3977000000000004e+00   1.9300000000000001e-02   4.2340000000000000e-01   2.0349999999999999e-01
   1.3005000000000000e+00  -1.0990000000000000e-01   2.2303999999999999e+00  -1.9089999999999999e-01  -3.9970000000000000e-01   3.0700000000000002e-02  -4.4400000000000002e-02   5.1139999999999997e-01   4.7012999999999998e+00   9.6299999999999997e-02   3.9450000000000002e-01   1.9460000000000000e-01
   1.1681999999999999e+00   1.9789999999999999e-01   1.8872000000000000e+00  -1.6230000000000000e-01  -3.9970000000000000e-01   4.3900000000000002e-02  -6.6600000000000006e-02   5.5589999999999995e-01   5.1365999999999996e+00   8.6699999999999999e-02   4.0410000000000001e-01   1.2390000000000000e-01
   1.2564000000000000e+00  -1.0990000000000000e-01   2.3161999999999998e+00  -3.9140000000000003e-01  -3.8059999999999999e-01   5.7000000000000002e-02  -1.7760000000000001e-01   5.5589999999999995e-01   6.0941999999999998e+00   1.9300000000000001e-02   4.4259999999999999e-01   2.1229999999999999e-01
   1.2564000000000000e+00  -2.1999999999999999e-02   1.2867999999999999e+00  -2.8639999999999999e-01  -3.9010000000000000e-01   3.0700000000000002e-02  -2.2200000000000001e-02   6.2260000000000004e-01   5.5719000000000003e+00   7.7100000000000002e-02   4.0410000000000001e-01   1.6810000000000000e-01
   1.3005000000000000e+00   4.3999999999999997e-02   2.3161999999999998e+00  -2.8639999999999999e-01  -3.5210000000000002e-01   5.7000000000000002e-02  -1.5540000000000001e-01   5.3369999999999995e-01   5.1365999999999996e+00   5.7799999999999997e-02   3.3679999999999999e-01   1.7690000000000000e-01
   1.3005000000000000e+00   8.7900000000000006e-02   2.3161999999999998e+00  -2.9599999999999999e-01  -3.0449999999999999e-01   4.4000000000000003e-03  -1.5540000000000001e-01   4.8920000000000002e-01   6.2683000000000000e+00  -5.7799999999999997e-02   4.8110000000000003e-01   1.8140000000000001e-01
   1.3666000000000000e+00   0.0000000000000000e+00   1.9730000000000001e+00  -3.4370000000000001e-01  -2.3790000000000000e-01  -4.4000000000000003e-03   0.0000000000000000e+00   5.3369999999999995e-01   5.1365999999999996e+00   1.0600000000000000e-01   5.0029999999999997e-01   1.8579999999999999e-01
   1.3005000000000000e+00  -1.3189999999999999e-01   2.0588000000000002e+00  -3.0549999999999999e-01  -4.4719999999999999e-01   6.1400000000000003e-02  -1.5540000000000001e-01   6.2260000000000004e-01   5.9200999999999997e+00   3.8500000000000000e-02   4.8110000000000003e-01   1.6810000000000000e-01
   1.3887000000000000e+00  -6.6000000000000003e-02   2.2303999999999999e+00  -2.7689999999999998e-01  -3.6159999999999998e-01   4.3900000000000002e-02  -1.7760000000000001e-01   5.1139999999999997e-01   5.4847999999999999e+00   1.0600000000000000e-01   4.1370000000000001e-01   1.8140000000000001e-01
   1.2564000000000000e+00   4.3999999999999997e-02   2.1446000000000001e+00  -2.5779999999999997e-01  -3.4260000000000002e-01   4.3900000000000002e-02   0.0000000000000000e+00   4.0020000000000000e-01   5.8330000000000002e+00  -1.9300000000000001e-02   4.1370000000000001e-01   1.6810000000000000e-01
   1.1681999999999999e+00   4.3999999999999997e-02   2.4018999999999999e+00  -1.7190000000000000e-01  -3.4260000000000002e-01   5.2600000000000001e-02  -1.1100000000000000e-01   5.5589999999999995e-01   5.3977000000000004e+00   4.8200000000000000e-02   4.8110000000000003e-01   1.2830000000000000e-01
   1.1462000000000001e+00  -1.7590000000000000e-01   2.0588000000000002e+00  -2.0050000000000001e-01  -3.7109999999999999e-01   6.5799999999999997e-02   6.6600000000000006e-02   4.6689999999999998e-01   5.6589000000000000e+00   6.7400000000000002e-02   5.1959999999999995e-01   1.7249999999999999e-01
   1.4327000000000001e+00   2.8580000000000000e-01   1.8872000000000000e+00  -3.2460000000000000e-01  -5.1390000000000002e-01   5.7000000000000002e-02  -2.2200000000000001e-02   6.0040000000000004e-01   5.3977000000000004e+00  -9.5999999999999992e-03   4.2340000000000000e-01   1.8579999999999999e-01
   1.1462000000000001e+00  -1.3189999999999999e-01   2.5735000000000001e+00  -3.3420000000000000e-01  -4.4719999999999999e-01   5.2600000000000001e-02  -2.2189999999999999e-01   6.4480000000000004e-01   5.1365999999999996e+00  -2.8899999999999999e-02   3.4639999999999999e-01   2.0349999999999999e-01
   1.1681999999999999e+00   1.3189999999999999e-01   2.6593000000000000e+00  -2.3870000000000000e-01  -4.1870000000000002e-01   6.1400000000000003e-02  -1.3320000000000001e-01   7.1150000000000002e-01   6.5294999999999996e+00  -2.8899999999999999e-02   4.4259999999999999e-01   2.0790000000000000e-01
   1.4548000000000001e+00   2.8580000000000000e-01   2.3161999999999998e+00  -1.8140000000000001e-01  -3.2350000000000001e-01   3.9500000000000000e-02  -1.5540000000000001e-01   5.7809999999999995e-01   5.3977000000000004e+00   1.5409999999999999e-01   4.3300000000000000e-01   1.5479999999999999e-01
   1.4327000000000001e+00  -1.0990000000000000e-01   1.9730000000000001e+00  -2.5779999999999997e-01  -2.5690000000000002e-01  -2.1899999999999999e-02  -2.2200000000000001e-02   4.8920000000000002e-01   6.3554000000000004e+00   4.8200000000000000e-02   3.7530000000000002e-01   1.6810000000000000e-01
   1.2784000000000000e+00   4.3999999999999997e-02   1.8015000000000001e+00  -3.4370000000000001e-01  -4.7580000000000000e-01   4.3900000000000002e-02  -1.3320000000000001e-01   6.0040000000000004e-01   5.6589000000000000e+00   1.0600000000000000e-01   3.6559999999999998e-01   1.6370000000000001e-01
   1.1462000000000001e+00  -4.3999999999999997e-02   1.5441000000000000e+00  -2.1959999999999999e-01  -5.3290000000000004e-01   4.4000000000000003e-03   0.0000000000000000e+00   5.7809999999999995e-01   5.5719000000000003e+00   1.3489999999999999e-01   3.6559999999999998e-01   1.5920000000000001e-01
   8.3760000000000001e-01   1.9789999999999999e-01   2.2303999999999999e+00  -2.0999999999999999e-01  -3.3310000000000001e-01  -1.3200000000000000e-02  -1.3320000000000001e-01   4.6689999999999998e-01   5.9200999999999997e+00   2.8899999999999999e-02   4.1370000000000001e-01   1.5920000000000001e-01
   1.5649999999999999e+00  -4.3999999999999997e-02   2.1446000000000001e+00  -2.8639999999999999e-01  -3.8059999999999999e-01  -4.4000000000000003e-03   6.6600000000000006e-02   6.6710000000000003e-01   5.0495000000000001e+00   1.1559999999999999e-01   4.4259999999999999e-01   1.2830000000000000e-01
   9.6989999999999998e-01   1.7590000000000000e-01   1.7157000000000000e+00  -2.5779999999999997e-01  -3.0449999999999999e-01   2.1899999999999999e-02  -1.5540000000000001e-01   6.6710000000000003e-01   5.5719000000000003e+00   8.6699999999999999e-02   4.3300000000000000e-01   1.8140000000000001e-01
   1.4107000000000001e+00  -2.1999999999999999e-02   1.6298999999999999e+00  -3.3420000000000000e-01  -4.4719999999999999e-01   3.9500000000000000e-02  -2.2200000000000001e-02   6.4480000000000004e-01   5.9200999999999997e+00   5.7799999999999997e-02   5.1000000000000001e-01   1.8579999999999999e-01
   7.4939999999999996e-01   3.7369999999999998e-01   1.4582999999999999e+00  -2.0050000000000001e-01  -3.0449999999999999e-01   7.4499999999999997e-02  -1.5540000000000001e-01   4.6689999999999998e-01   5.3106999999999998e+00   5.7799999999999997e-02   4.0410000000000001e-01   1.4160000000000000e-01
