# Supplementary material for: Footwear and Foam Surface Alter Gait Initiation of Typical Subjects
Source: PLoS One. 2015 Aug 13;10(8):e0135821. doi: 10.1371/journal.pone.0135821 (PMC4536224; doi:10.1371/journal.pone.0135821)
Supplement: S1 Dataset — (ZIP) [file pone.0135821.s001.zip › 1_foam_av1_03.txt]

  -3.1520000000000001e+00   3.6932000000000000e+00   2.2741280000000000e+02  -4.9646999999999997e+00   3.0412600000000001e+01  -1.3024000000000000e+00   2.8188000000000000e+00  -5.2698999999999998e+00   2.7528429999999997e+02  -6.1071999999999997e+00  -2.3651000000000000e+01  -5.5289999999999995e-01
  -3.6370000000000000e+00   3.0118000000000000e+00   2.2346680000000001e+02  -5.1460999999999997e+00   2.9917800000000000e+01  -1.2585999999999999e+00   2.7966000000000002e+00  -5.3587999999999996e+00   2.7606790000000001e+02  -6.1939000000000002e+00  -2.3776100000000000e+01  -5.0870000000000004e-01
  -3.7250999999999999e+00   2.5501000000000000e+00   2.1643250000000000e+02  -5.1269999999999998e+00   2.8994800000000001e+01  -1.1709000000000001e+00   2.7078000000000002e+00  -5.4922000000000004e+00   2.7711259999999999e+02  -6.1650000000000000e+00  -2.3872299999999999e+01  -5.8389999999999997e-01
  -4.4965999999999999e+00   1.7146999999999999e+00   2.0716780000000000e+02  -5.1938000000000004e+00   2.7767199999999999e+01  -1.0788000000000000e+00   2.9519000000000002e+00  -5.4255000000000004e+00   2.7841849999999999e+02  -6.3384000000000000e+00  -2.3958900000000000e+01  -6.3260000000000005e-01
  -5.2900999999999998e+00   1.4729000000000001e+00   1.9704540000000000e+02  -5.0506000000000002e+00   2.6330300000000001e+01  -1.0392999999999999e+00   2.7078000000000002e+00  -5.8479999999999999e+00   2.8094319999999999e+02  -6.5696000000000003e+00  -2.4257200000000001e+01  -5.8389999999999997e-01
  -6.4142999999999999e+00   7.2550000000000003e-01   1.8460669999999999e+02  -4.8310000000000004e+00   2.4731700000000000e+01  -9.8229999999999995e-01   2.5080000000000000e+00  -6.2705000000000002e+00   2.8416449999999998e+02  -6.9162999999999997e+00  -2.4536200000000001e+01  -6.0599999999999998e-01
  -7.7587999999999999e+00   8.3540000000000003e-01   1.7165340000000000e+02  -4.5159000000000002e+00   2.2914100000000001e+01  -9.8229999999999995e-01   1.9532000000000000e+00  -6.4706000000000001e+00   2.8799509999999998e+02  -7.3113000000000001e+00  -2.4921099999999999e+01  -6.1490000000000000e-01
  -9.0152000000000001e+00   1.9784999999999999e+00   1.5681280000000001e+02  -3.9622000000000002e+00   2.1010999999999999e+01  -1.1665000000000001e+00   1.0653999999999999e+00  -7.2488000000000001e+00   2.9374110000000002e+02  -7.8893000000000004e+00  -2.5440700000000000e+01  -7.6529999999999998e-01
  -9.7425999999999995e+00   3.7591999999999999e+00   1.4283000000000001e+02  -3.5230000000000001e+00   1.9260100000000001e+01  -1.3200000000000001e+00  -4.6610000000000001e-01  -7.5601000000000003e+00   3.0236009999999999e+02  -8.6888000000000005e+00  -2.6133500000000002e+01  -8.5370000000000001e-01
  -1.0492100000000001e+01   5.5399000000000003e+00   1.3124920000000000e+02  -3.3797999999999999e+00   1.7861200000000000e+01  -1.6445000000000001e+00  -2.5968000000000000e+00  -8.6052000000000000e+00   3.1367790000000002e+02  -9.6809999999999992e+00  -2.6951300000000000e+01  -1.0484000000000000e+00
  -1.1439900000000000e+01   6.6170999999999998e+00   1.2215610000000000e+02  -3.2557000000000000e+00   1.6862100000000002e+01  -1.8506000000000000e+00  -5.0382999999999996e+00  -9.7392000000000003e+00   3.2691100000000000e+02  -1.0904299999999999e+01  -2.7990500000000001e+01  -1.1855000000000000e+00
  -1.2762400000000000e+01   7.4744000000000002e+00   1.1537920000000000e+02  -3.4561999999999999e+00   1.6319700000000001e+01  -2.0434999999999999e+00  -7.9901999999999997e+00  -1.0939900000000000e+01   3.4284300000000002e+02  -1.2474500000000001e+01  -2.9289500000000000e+01  -1.3934000000000000e+00
  -1.4283300000000001e+01   7.8921000000000001e+00   1.0997480000000000e+02  -3.7902999999999998e+00   1.5824800000000000e+01  -2.2101999999999999e+00  -1.0720200000000000e+01  -1.2718800000000000e+01   3.5581500000000000e+02  -1.4015700000000001e+01  -3.0347899999999999e+01  -1.6588000000000001e+00
  -1.5473599999999999e+01   7.7382000000000000e+00   1.0474200000000000e+02  -4.1150000000000002e+00   1.5482300000000000e+01  -2.3109999999999999e+00  -1.3117200000000000e+01  -1.4164099999999999e+01   3.6530459999999999e+02  -1.5373900000000001e+01  -3.1127300000000002e+01  -1.9462999999999999e+00
  -1.5848300000000000e+01   7.0567000000000002e+00   9.9594999999999999e+01  -4.3250000000000002e+00   1.5016000000000000e+01  -2.2540000000000000e+00  -1.4759600000000001e+01  -1.5898500000000000e+01   3.6991879999999998e+02  -1.6558800000000002e+01  -3.1512200000000000e+01  -2.1985000000000001e+00
  -1.6443400000000000e+01   6.9687999999999999e+00   9.5048400000000001e+01  -4.4490999999999996e+00   1.4492599999999999e+01  -2.2584000000000000e+00  -1.5669600000000001e+01  -1.7521699999999999e+01   3.7218230000000000e+02  -1.7550899999999999e+01  -3.1945200000000000e+01  -2.3975000000000000e+00
  -1.6443400000000000e+01   7.1886000000000001e+00   9.1102400000000003e+01  -4.5541000000000000e+00   1.3988300000000001e+01  -2.2321000000000000e+00  -1.7045700000000000e+01  -1.8922499999999999e+01   3.7758010000000002e+02  -1.8754999999999999e+01  -3.2291600000000003e+01  -2.5745000000000000e+00
  -1.6222999999999999e+01   7.3205000000000000e+00   8.7928399999999996e+01  -4.6592000000000002e+00   1.3731400000000001e+01  -2.2627999999999999e+00  -1.8621600000000001e+01  -2.0812600000000000e+01   3.8350020000000001e+02  -2.0248100000000001e+01  -3.2974699999999999e+01  -2.8576000000000001e+00
  -1.5848300000000000e+01   7.2325999999999997e+00   8.7499499999999998e+01  -4.8787000000000003e+00   1.3759900000000000e+01  -2.2321000000000000e+00  -2.0530300000000000e+01  -2.2547000000000001e+01   3.9072620000000001e+02  -2.1587100000000000e+01  -3.3532800000000002e+01  -3.1053000000000002e+00
  -1.5715999999999999e+01   6.6609999999999996e+00   8.7585200000000000e+01  -5.0983000000000001e+00   1.3845499999999999e+01  -2.1970000000000001e+00  -2.2705400000000001e+01  -2.4036700000000000e+01   3.9734269999999998e+02  -2.2935700000000001e+01  -3.4148600000000002e+01  -3.4592000000000001e+00
  -1.5649900000000001e+01   6.7489999999999997e+00   8.8786199999999994e+01  -5.4802000000000000e+00   1.4178599999999999e+01  -2.1356000000000002e+00  -2.4791699999999999e+01  -2.5793399999999998e+01   4.0369810000000001e+02  -2.4120500000000000e+01  -3.4649000000000001e+01  -3.7023999999999999e+00
  -1.5473599999999999e+01   6.0454999999999997e+00   9.0844999999999999e+01  -5.8334999999999999e+00   1.4616300000000001e+01  -2.0522999999999998e+00  -2.6478600000000000e+01  -2.6771699999999999e+01   4.0822519999999997e+02  -2.5131900000000002e+01  -3.5168599999999998e+01  -3.9634000000000000e+00
  -1.5782200000000000e+01   5.3419999999999996e+00   9.4705299999999994e+01  -6.4635999999999996e+00   1.5339499999999999e+01  -1.9601999999999999e+00  -2.7699300000000001e+01  -2.7883500000000002e+01   4.1283940000000001e+02  -2.5825500000000002e+01  -3.5543799999999997e+01  -4.2377000000000002e+00
  -1.5760100000000000e+01   4.5065999999999997e+00   9.9938100000000006e+01  -6.9983000000000004e+00   1.6186399999999999e+01  -1.8067000000000000e+00  -2.8409500000000001e+01  -2.9128699999999998e+01   4.1571240000000000e+02  -2.6586500000000001e+01  -3.5938299999999998e+01  -4.3880999999999997e+00
  -1.5760100000000000e+01   4.1989000000000001e+00   1.0637190000000000e+02  -7.5328999999999997e+00   1.7242699999999999e+01  -1.7322000000000000e+00  -2.8853400000000001e+01  -3.0329400000000000e+01   4.1780189999999999e+02  -2.7183700000000002e+01  -3.6169199999999996e+01  -4.5871000000000004e+00
  -1.5539700000000000e+01   3.4293999999999998e+00   1.1306300000000000e+02  -8.0770999999999997e+00   1.8451200000000000e+01  -1.5743000000000000e+00  -2.8986599999999999e+01  -3.1441199999999998e+01   4.1701830000000001e+02  -2.7684600000000000e+01  -3.6265500000000003e+01  -4.7065999999999999e+00
  -1.5539700000000000e+01   2.8799000000000001e+00   1.2164140000000000e+02  -8.9459999999999997e+00   1.9697800000000001e+01  -1.4910000000000001e+00  -2.9075399999999998e+01  -3.2108300000000000e+01   4.1571240000000000e+02  -2.7675000000000001e+01  -3.6198099999999997e+01  -4.8791000000000002e+00
  -1.5164999999999999e+01   2.0005000000000002e+00   1.3082030000000000e+02  -9.4997000000000007e+00   2.0963400000000000e+01  -1.2980000000000000e+00  -2.8986599999999999e+01  -3.3064399999999999e+01   4.1127240000000000e+02  -2.7559400000000000e+01  -3.6015300000000003e+01  -4.9276999999999997e+00
  -1.4702100000000000e+01   1.1431000000000000e+00   1.4042810000000000e+02  -1.0301700000000000e+01   2.2647700000000000e+01  -1.1533000000000000e+00  -2.8698100000000000e+01  -3.3531399999999998e+01   4.0787700000000001e+02  -2.7241499999999998e+01  -3.5611199999999997e+01  -4.9941000000000004e+00
  -1.4349399999999999e+01   2.4179999999999999e-01   1.5218039999999999e+02  -1.1074999999999999e+01   2.4408100000000001e+01  -8.6829999999999996e-01  -2.8076599999999999e+01  -3.3976100000000002e+01   4.0030279999999999e+02  -2.6673200000000001e+01  -3.5062700000000000e+01  -5.1090999999999998e+00
  -1.3379600000000000e+01  -7.0350000000000001e-01   1.6444749999999999e+02  -1.2068000000000000e+01   2.6225600000000000e+01  -7.2360000000000002e-01  -2.7410799999999998e+01  -3.4442999999999998e+01   3.9211910000000000e+02  -2.6162700000000001e+01  -3.4398800000000001e+01  -5.1976000000000004e+00
  -1.2233400000000000e+01  -1.3410000000000000e+00   1.7834450000000001e+02  -1.3080000000000000e+01   2.8328600000000002e+01  -4.8680000000000001e-01  -2.6811499999999999e+01  -3.4776600000000002e+01   3.8332600000000002e+02  -2.5324600000000000e+01  -3.3773400000000002e+01  -5.2859999999999996e+00
  -1.0492100000000001e+01  -2.8138999999999998e+00   1.9352820000000000e+02  -1.4216200000000001e+01   3.0631499999999999e+01  -1.7979999999999999e-01  -2.5834900000000001e+01  -3.5176800000000000e+01   3.7253059999999999e+02  -2.4342099999999999e+01  -3.2888100000000001e+01  -5.3258999999999999e+00
  -8.9049999999999994e+00  -4.5286000000000000e+00   2.1257220000000001e+02  -1.5724600000000001e+01   3.3457700000000003e+01   2.2800000000000001e-01  -2.5058100000000000e+01  -3.5065600000000003e+01   3.6138690000000003e+02  -2.3022400000000001e+01  -3.1916300000000000e+01  -5.3834000000000000e+00
  -6.5244999999999997e+00  -7.0128000000000004e+00   2.3410400000000001e+02  -1.7424099999999999e+01   3.6683500000000002e+01   6.4019999999999999e-01  -2.3881799999999998e+01  -3.5243499999999997e+01   3.4693490000000003e+02  -2.1413699999999999e+01  -3.0684699999999999e+01  -5.3878000000000004e+00
  -3.9235000000000002e+00  -1.0002500000000000e+01   2.5975330000000002e+02  -1.9572299999999998e+01   4.0489899999999999e+01   1.2146999999999999e+00  -2.3260300000000001e+01  -3.3731499999999997e+01   3.3178640000000001e+02  -1.8918800000000001e+01  -2.9222100000000001e+01  -5.2374000000000001e+00
  -7.7149999999999996e-01  -1.3651800000000000e+01   2.8840510000000000e+02  -2.2083300000000001e+01   4.4676900000000003e+01   1.8988000000000000e+00  -2.1995200000000001e+01  -3.0129300000000001e+01   3.1498379999999997e+02  -1.6009699999999999e+01  -2.7461300000000001e+01  -4.9055999999999997e+00
   2.8875000000000002e+00  -1.7169200000000000e+01   3.1868680000000001e+02  -2.4412800000000001e+01   4.8997000000000000e+01   2.6355000000000000e+00  -1.9420600000000000e+01  -2.6838400000000000e+01   2.9600470000000001e+02  -1.2426299999999999e+01  -2.5469500000000000e+01  -4.3880999999999997e+00
   6.9653000000000000e+00  -2.0180900000000001e+01   3.4502240000000000e+02  -2.6541899999999998e+01   5.2850999999999999e+01   3.2012000000000000e+00  -1.6402100000000001e+01  -2.3547599999999999e+01   2.7284660000000002e+02  -8.8236000000000008e+00  -2.3468200000000000e+01  -3.7599999999999998e+00
   1.0514099999999999e+01  -2.2972799999999999e+01   3.6861290000000002e+02  -2.8394100000000002e+01   5.6210000000000001e+01   3.8765000000000001e+00  -1.3028400000000000e+01  -1.9856400000000001e+01   2.4890510000000000e+02  -5.2016999999999998e+00  -2.1101099999999999e+01  -3.1760999999999999e+00
   1.2630100000000001e+01  -2.5742799999999999e+01   3.8851479999999998e+02  -2.9788000000000000e+01   5.8922100000000000e+01   4.3720999999999997e+00  -9.3885000000000005e+00  -1.5876300000000001e+01   2.2513770000000000e+02  -1.6857000000000000e+00  -1.8897700000000000e+01  -2.4462000000000002e+00
   1.4018800000000001e+01  -2.8226900000000001e+01   4.0584309999999999e+02  -3.1048300000000001e+01   6.1205900000000000e+01   4.7492000000000001e+00  -6.5697000000000001e+00  -1.2007300000000001e+01   2.0354669999999999e+02   1.4449000000000001e+00  -1.6992500000000000e+01  -1.7870999999999999e+00
   1.4173100000000000e+01  -3.1568400000000000e+01   4.2068369999999999e+02  -3.2232199999999999e+01   6.3461100000000002e+01   5.1570000000000000e+00  -5.2157999999999998e+00  -9.6502999999999997e+00   1.8700530000000001e+02   3.5255999999999998e+00  -1.5751300000000001e+01  -1.4819000000000000e+00
   1.4944599999999999e+01  -3.3832700000000003e+01   4.3552429999999998e+02  -3.3196500000000000e+01   6.5507000000000005e+01   5.5342000000000002e+00  -4.3280000000000003e+00  -9.5612999999999992e+00   1.7734160000000000e+02   4.7393000000000001e+00  -1.4981500000000000e+01  -1.3890000000000000e+00
   1.5583800000000000e+01  -3.6470799999999997e+01   4.5036489999999998e+02  -3.3979399999999998e+01   6.7467299999999994e+01   5.7929000000000004e+00  -3.7509000000000001e+00  -1.0917700000000000e+01   1.6863560000000001e+02   5.4329000000000001e+00  -1.4461900000000000e+01  -1.5438000000000001e+00
   1.6928400000000000e+01  -3.9086799999999997e+01   4.6409030000000001e+02  -3.4428100000000001e+01   6.8923199999999994e+01   6.0690999999999997e+00  -2.2860999999999998e+00  -1.2429700000000000e+01   1.5914599999999999e+02   5.4714000000000000e+00  -1.4105900000000000e+01  -1.7296000000000000e+00
   1.8801900000000000e+01  -4.0471800000000002e+01   4.7464170000000001e+02  -3.4714500000000001e+01   7.0141199999999998e+01   6.2927999999999997e+00   6.4370000000000005e-01  -1.3964000000000000e+01   1.4652230000000000e+02   5.2690999999999999e+00  -1.3624800000000000e+01  -1.8711000000000000e+00
   2.1072299999999998e+01  -4.1768799999999999e+01   4.8485000000000002e+02  -3.4762300000000003e+01   7.1188000000000002e+01   6.4593999999999996e+00   2.4413999999999998e+00  -1.7032499999999999e+01   1.3093850000000000e+02   4.6912000000000003e+00  -1.2306600000000000e+01  -2.0259999999999998e+00
   2.3871600000000001e+01  -4.2252499999999998e+01   4.9462930000000000e+02  -3.4380400000000002e+01   7.1796999999999997e+01   6.5296000000000003e+00   4.5944000000000003e+00  -1.6921299999999999e+01   1.1108880000000001e+02   4.2770000000000001e+00  -1.0901800000000000e+01  -2.1187999999999998e+00
   2.5811299999999999e+01  -4.3043900000000001e+01   4.9994790000000000e+02  -3.3578400000000002e+01   7.1968299999999999e+01   6.5734000000000004e+00   6.7028999999999996e+00  -1.5965199999999999e+01   9.1587299999999999e+01   3.5640999999999998e+00  -9.1409000000000002e+00  -2.1011000000000002e+00
   2.8236000000000001e+01  -4.3065800000000003e+01   5.0226409999999998e+02  -3.2709600000000002e+01   7.1559100000000001e+01   6.5953999999999997e+00   7.9013999999999998e+00  -1.4720000000000001e+01   7.2260000000000005e+01   2.8128000000000002e+00  -7.5629000000000000e+00  -1.9729000000000001e+00
   2.9161700000000000e+01  -4.3747300000000003e+01   5.0260719999999998e+02  -3.1850300000000001e+01   7.1007199999999997e+01   6.4988999999999999e+00   8.1233000000000004e+00  -1.2452000000000000e+01   5.7198500000000003e+01   2.2637000000000000e+00  -6.0618999999999996e+00  -1.7827000000000000e+00
   3.0792899999999999e+01  -4.4648699999999998e+01   5.0200670000000002e+02  -3.0704599999999999e+01   7.0226900000000001e+01   6.5076999999999998e+00   7.7016000000000000e+00  -1.0851000000000001e+01   4.5010100000000001e+01   1.7724000000000000e+00  -4.7918000000000003e+00  -1.4464999999999999e+00
   3.1520199999999999e+01  -4.5154299999999999e+01   4.9883269999999999e+02  -2.9683000000000000e+01   6.9170599999999993e+01   6.4770000000000003e+00   7.2355999999999998e+00  -9.0498999999999992e+00   3.5607599999999998e+01   1.3582000000000001e+00  -3.7526000000000002e+00  -1.2385999999999999e+00
   3.1696600000000000e+01  -4.5879700000000000e+01   4.9625920000000002e+02  -2.8470500000000001e+01   6.8057299999999998e+01   6.4067999999999996e+00   6.5475000000000003e+00  -7.4489000000000001e+00   2.8729900000000001e+01   9.5360000000000000e-01  -2.9636000000000000e+00  -1.0395000000000001e+00
   3.1762699999999999e+01  -4.6649200000000000e+01   4.9179840000000002e+02  -2.7257999999999999e+01   6.6924899999999994e+01   6.4024000000000001e+00   5.5709000000000000e+00  -5.8034999999999997e+00   2.2896799999999999e+01   4.5269999999999999e-01  -2.3477999999999999e+00  -7.8300000000000003e-01
   3.1828800000000001e+01  -4.7418599999999998e+01   4.8862439999999998e+02  -2.6064499999999999e+01   6.5744900000000001e+01   6.4024000000000001e+00   4.8606999999999996e+00  -4.0023999999999997e+00   1.8717900000000000e+01   2.3119999999999999e-01  -1.7222999999999999e+00  -5.2639999999999998e-01
   3.1520199999999999e+01  -4.8561700000000002e+01   4.8510730000000001e+02  -2.4976099999999999e+01   6.4736199999999997e+01   6.5471000000000004e+00   3.5733999999999999e+00  -2.8906000000000001e+00   1.3581400000000000e+01  -6.7400000000000002e-02  -1.1835000000000000e+00  -2.4770000000000000e-01
   3.0506300000000000e+01  -4.8561700000000002e+01   4.8330579999999998e+02  -2.3677700000000002e+01   6.3765599999999999e+01   6.4287000000000001e+00   2.4857999999999998e+00  -1.9123000000000001e+00   1.0360200000000001e+01  -3.4680000000000000e-01  -8.0830000000000002e-01  -1.1060000000000000e-01
   3.0484300000000001e+01  -4.8100099999999998e+01   4.7987450000000001e+02  -2.2312400000000000e+01   6.2804499999999997e+01   6.2488999999999999e+00   2.0640999999999998e+00  -1.1563000000000001e+00   9.5765999999999991e+00  -4.0460000000000002e-01  -4.7149999999999997e-01  -7.0800000000000002e-02
   2.9999300000000002e+01  -4.7616500000000002e+01   4.7764409999999998e+02  -2.1090299999999999e+01   6.1872000000000000e+01   6.0034000000000001e+00   2.1972999999999998e+00  -1.4676000000000000e+00   8.3577999999999992e+00  -3.5639999999999999e-01  -4.9070000000000003e-01  -8.4000000000000005e-02
   2.9889099999999999e+01  -4.8056100000000001e+01   4.7558530000000002e+02  -1.9887300000000000e+01   6.0891800000000003e+01   5.9200999999999997e+00   2.1528999999999998e+00  -1.9123000000000001e+00   9.0542999999999996e+00  -4.2380000000000001e-01  -3.7530000000000002e-01  -1.7249999999999999e-01
   2.9844999999999999e+01  -4.8122100000000003e+01   4.7361230000000000e+02  -1.8655700000000000e+01   5.9987800000000000e+01   5.8103999999999996e+00   1.3761000000000001e+00  -3.1130000000000000e+00   6.4424999999999999e+00  -5.8760000000000001e-01  -9.6199999999999994e-02   2.2100000000000002e-02
   3.0043399999999998e+01  -4.8715600000000002e+01   4.7146769999999998e+02  -1.7653199999999998e+01   5.9055300000000003e+01   5.8235999999999999e+00   1.7090000000000001e+00  -3.1130000000000000e+00   7.7484000000000002e+00  -5.5869999999999997e-01  -2.0210000000000000e-01  -1.0620000000000000e-01
   3.0131599999999999e+01  -4.9638900000000000e+01   4.6940890000000002e+02  -1.6240200000000002e+01   5.8208399999999997e+01   5.8718000000000004e+00   2.1084999999999998e+00  -2.6015999999999999e+00   7.9225000000000003e+00  -4.5269999999999999e-01  -2.0210000000000000e-01  -1.8579999999999999e-01
   3.0352000000000000e+01  -5.0716099999999997e+01   4.6623489999999998e+02  -1.5094500000000000e+01   5.7094999999999999e+01   5.8936999999999999e+00   2.1307000000000000e+00  -2.7128000000000001e+00   7.0518999999999998e+00  -6.0690000000000000e-01  -1.6360000000000000e-01  -1.2390000000000000e-01
   3.0462199999999999e+01  -5.0936000000000000e+01   4.6254620000000000e+02  -1.3729200000000001e+01   5.5905500000000004e+01   5.8718000000000004e+00   2.0419000000000000e+00  -2.2679999999999998e+00   7.1388999999999996e+00  -4.8159999999999997e-01  -2.1170000000000000e-01  -9.7299999999999998e-02
   3.1013300000000001e+01  -5.1529499999999999e+01   4.6100209999999998e+02  -1.2411700000000000e+01   5.4887300000000003e+01   5.8411000000000000e+00   1.9532000000000000e+00  -2.2679999999999998e+00   5.8330000000000002e+00  -4.4309999999999999e-01  -1.7319999999999999e-01  -1.5479999999999999e-01
   3.1410000000000000e+01  -5.2013199999999998e+01   4.5945800000000003e+02  -1.1218299999999999e+01   5.4011899999999997e+01   5.7972999999999999e+00   1.7756000000000001e+00  -2.0678999999999998e+00   6.0072000000000001e+00  -4.5269999999999999e-01  -2.5019999999999998e-01  -1.0170000000000000e-01
   3.1939000000000000e+01  -5.2782600000000002e+01   4.5774230000000000e+02  -9.8051999999999992e+00   5.3203000000000003e+01   5.8235999999999999e+00   1.9088000000000001e+00  -2.0457000000000001e+00   6.1813000000000002e+00  -4.7199999999999998e-01  -2.4060000000000001e-01  -1.5479999999999999e-01
   3.2115400000000001e+01  -5.4365400000000001e+01   4.5842849999999999e+02  -8.6118000000000006e+00   5.2498899999999999e+01   5.8936999999999999e+00   1.8422000000000001e+00  -1.9123000000000001e+00   6.8777999999999997e+00  -4.2380000000000001e-01  -2.1170000000000000e-01  -1.0170000000000000e-01
   3.2754600000000003e+01  -5.6212000000000003e+01   4.5962950000000001e+02  -7.4279000000000002e+00   5.1975499999999997e+01   6.1041999999999996e+00   1.5093000000000001e+00  -1.5343000000000000e+00   7.7484000000000002e+00  -4.7199999999999998e-01  -1.2509999999999999e-01  -1.1060000000000000e-01
   3.3195399999999999e+01  -5.7531100000000002e+01   4.6185989999999998e+02  -6.1199000000000003e+00   5.1594900000000003e+01   6.2007000000000003e+00   1.4205000000000001e+00  -1.5787000000000000e+00   6.9648000000000003e+00  -4.8159999999999997e-01  -1.0580000000000001e-01  -1.2830000000000000e-01
   3.4055100000000003e+01  -5.8850099999999998e+01   4.6383290000000000e+02  -4.8406000000000002e+00   5.1071500000000000e+01   6.3586000000000000e+00   1.1318999999999999e+00  -1.4231000000000000e+00   7.4001000000000001e+00  -3.9489999999999997e-01  -1.1550000000000001e-01  -9.2899999999999996e-02
   3.4870699999999999e+01  -5.9883299999999998e+01   4.6674959999999999e+02  -3.6089000000000002e+00   5.0862099999999998e+01   6.4593999999999996e+00   1.0209999999999999e+00  -1.2897000000000001e+00   6.2683000000000000e+00  -4.0460000000000002e-01   9.6199999999999994e-02  -1.0170000000000000e-01
   3.6060899999999997e+01  -6.1048400000000001e+01   4.7035250000000002e+02  -2.5587000000000000e+00   5.0519599999999997e+01   6.5339999999999998e+00   8.8780000000000003e-01  -1.3119000000000001e+00   6.4424999999999999e+00  -2.6970000000000000e-01  -7.6999999999999999e-02  -1.5040000000000001e-01
   3.7096899999999998e+01  -6.2433399999999999e+01   4.7386959999999999e+02  -1.3653000000000000e+00   5.0300699999999999e+01   6.6261000000000001e+00   6.4370000000000005e-01  -1.0672999999999999e+00   6.1813000000000002e+00  -4.0460000000000002e-01   2.8899999999999999e-02  -1.2830000000000000e-01
   3.8066800000000001e+01  -6.4719700000000003e+01   4.7592840000000001e+02  -2.0999999999999999e-01   5.0262599999999999e+01   6.7971000000000004e+00   4.6610000000000001e-01  -1.1117999999999999e+00   5.9200999999999997e+00  -2.8899999999999998e-01   1.1550000000000001e-01  -2.1229999999999999e-01
   3.8551699999999997e+01  -6.6962000000000003e+01   4.7961709999999999e+02   8.1150000000000000e-01   5.0386400000000002e+01   7.0690000000000000e+00   1.3320000000000001e-01  -8.0049999999999999e-01   5.4847999999999999e+00  -3.1790000000000002e-01   1.5400000000000000e-01  -1.5920000000000001e-01
   3.9190899999999999e+01  -6.9644000000000005e+01   4.8373480000000001e+02   1.8904000000000001e+00   5.0652799999999999e+01   7.2355999999999998e+00   6.6600000000000006e-02  -8.0049999999999999e-01   5.9200999999999997e+00  -1.9270000000000001e-01   2.4060000000000001e-01  -1.7690000000000000e-01
   3.9477499999999999e+01  -7.1754400000000004e+01   4.8819549999999998e+02   2.8641999999999999e+00   5.0890700000000002e+01   7.3365000000000000e+00   8.8800000000000004e-02  -4.4469999999999998e-01   5.0495000000000001e+00  -1.2520000000000001e-01   2.8870000000000001e-01  -1.8140000000000001e-01
   4.0248899999999999e+01  -7.3864900000000006e+01   4.9214159999999998e+02   3.7521000000000000e+00   5.1242800000000003e+01   7.4855999999999998e+00  -2.4410000000000001e-01   2.4460000000000001e-01   5.6589000000000000e+00  -1.8300000000000000e-01   3.2710000000000000e-01  -7.5200000000000003e-02
   4.0799999999999997e+01  -7.7008499999999998e+01   4.9754599999999999e+02   4.5731999999999999e+00   5.1709099999999999e+01   7.7267999999999999e+00  -1.1100000000000000e-01   1.7790000000000000e-01   4.3529999999999998e+00  -1.2520000000000001e-01   3.6559999999999998e-01  -6.1899999999999997e-02
   4.1835999999999999e+01  -8.0789699999999996e+01   5.0312189999999998e+02   5.4134000000000002e+00   5.2413200000000003e+01   8.0292999999999992e+00  -8.8800000000000004e-02   1.1119999999999999e-01   5.3106999999999998e+00  -7.7100000000000002e-02   3.8490000000000002e-01  -5.3100000000000001e-02
   4.2893999999999998e+01  -8.4570899999999995e+01   5.1041350000000000e+02   6.1962999999999999e+00   5.3250599999999999e+01   8.2004000000000001e+00  -1.7760000000000001e-01   4.8920000000000002e-01   4.9623999999999997e+00  -1.1559999999999999e-01   4.5219999999999999e-01  -7.9600000000000004e-02
   4.4701400000000000e+01  -9.1627600000000001e+01   5.1727620000000002e+02   6.8263999999999996e+00   5.4088000000000001e+01   8.9545999999999992e+00  -4.4400000000000002e-02   2.4460000000000001e-01   4.1788999999999996e+00  -1.3489999999999999e-01   5.1959999999999995e-01  -1.1060000000000000e-01
   4.7037900000000000e+01  -9.6397999999999996e+01   5.3005799999999999e+02   7.4851999999999999e+00   5.5410699999999999e+01   9.7263999999999999e+00   2.2200000000000001e-02   4.2249999999999999e-01   4.4401000000000002e+00  -5.7799999999999997e-02   4.6189999999999998e-01  -7.0800000000000002e-02
   4.8977600000000002e+01  -1.0173999999999999e+02   5.4275400000000002e+02   8.4780999999999995e+00   5.7142600000000002e+01   1.0252599999999999e+01   1.3320000000000001e-01   2.8910000000000002e-01   3.3953000000000002e+00  -1.4449999999999999e-01   5.0029999999999997e-01  -7.0800000000000002e-02
   4.9903399999999998e+01  -1.0875279999999999e+02   5.5785199999999998e+02   9.2800999999999991e+00   5.8969600000000000e+01   1.0976200000000000e+01   1.3320000000000001e-01   4.0020000000000000e-01   4.8754000000000000e+00  -1.3489999999999999e-01   4.3300000000000000e-01  -7.9600000000000004e-02
   5.0101799999999997e+01  -1.1479830000000000e+02   5.7234939999999995e+02   1.0368499999999999e+01   6.0701500000000003e+01   1.1673500000000001e+01   2.2200000000000001e-02   6.4480000000000004e-01   4.4401000000000002e+00  -7.7100000000000002e-02   4.8110000000000003e-01  -2.6499999999999999e-02
   5.0344200000000001e+01  -1.2079980000000000e+02   5.8204300000000001e+02   1.1189600000000000e+01   6.2081299999999999e+01   1.2256700000000000e+01   8.8800000000000004e-02   5.5589999999999995e-01   4.6142000000000003e+00  -1.0600000000000000e-01   4.0410000000000001e-01  -7.9600000000000004e-02
   4.9198000000000000e+01  -1.2365770000000001e+02   5.8890570000000002e+02   1.2125299999999999e+01   6.2928199999999997e+01   1.2467200000000000e+01   3.5510000000000003e-01   6.2260000000000004e-01   5.5719000000000003e+00  -1.1559999999999999e-01   4.1370000000000001e-01  -1.1940000000000001e-01
   4.9550699999999999e+01  -1.3135190000000000e+02   5.9285170000000005e+02   1.2784000000000001e+01   6.3546799999999998e+01   1.3646800000000001e+01   5.1049999999999995e-01   4.8920000000000002e-01   4.2659000000000002e+00  -2.0230000000000001e-01   3.8490000000000002e-01  -1.3270000000000001e-01
   4.7610999999999997e+01  -1.3473740000000001e+02   5.9027819999999997e+02   1.3375999999999999e+01   6.3775100000000002e+01   1.3787100000000001e+01   4.2170000000000002e-01   4.6689999999999998e-01   4.6142000000000003e+00  -1.0600000000000000e-01   4.6189999999999998e-01  -9.7299999999999998e-02
   4.8779200000000003e+01  -1.3577060000000000e+02   5.8744740000000002e+02   1.4034800000000001e+01   6.3442100000000003e+01   1.4208100000000000e+01   3.9950000000000002e-01   5.7809999999999995e-01   4.9623999999999997e+00  -9.6299999999999997e-02   4.5219999999999999e-01  -1.1940000000000001e-01
   4.6773400000000002e+01  -1.3816690000000000e+02   5.7526610000000005e+02   1.4359400000000001e+01   6.2557099999999998e+01   1.4598400000000000e+01   5.5489999999999995e-01   5.3369999999999995e-01   4.8754000000000000e+00  -1.3489999999999999e-01   4.0410000000000001e-01  -1.5920000000000001e-01
   4.6663200000000003e+01  -1.3963980000000001e+02   5.5828089999999997e+02   1.4168400000000000e+01   6.0520699999999998e+01   1.4769399999999999e+01   1.5540000000000001e-01   7.1150000000000002e-01   5.3106999999999998e+00  -1.6380000000000000e-01   4.4259999999999999e-01  -1.4599999999999999e-01
   4.4084299999999999e+01  -1.3851859999999999e+02   5.3263149999999996e+02   1.3901100000000000e+01   5.7827700000000000e+01   1.4843999999999999e+01   4.6610000000000001e-01   4.8920000000000002e-01   4.7882999999999996e+00  -1.7340000000000000e-01   3.8490000000000002e-01  -1.4160000000000000e-01
   4.2739699999999999e+01  -1.3508910000000000e+02   4.9806070000000000e+02   1.3223200000000000e+01   5.3926200000000001e+01   1.4602800000000000e+01   1.1100000000000000e-01   5.3369999999999995e-01   5.4847999999999999e+00  -2.0230000000000001e-01   3.7530000000000002e-01  -6.6400000000000001e-02
   3.9323200000000000e+01  -1.2853800000000001e+02   4.5225209999999998e+02   1.2488099999999999e+01   4.9035100000000000e+01   1.4094099999999999e+01   2.6629999999999998e-01   6.4480000000000004e-01   4.8754000000000000e+00  -1.7340000000000000e-01   3.8490000000000002e-01  -1.7690000000000000e-01
   3.5002899999999997e+01  -1.1855750000000000e+02   3.9692160000000001e+02   1.1227800000000000e+01   4.2830800000000004e+01   1.3054800000000000e+01   1.3320000000000001e-01   6.0040000000000004e-01   4.7012999999999998e+00  -2.1190000000000001e-01   4.0410000000000001e-01  -1.2390000000000000e-01
   2.8588600000000000e+01  -1.0391640000000000e+02   3.3421359999999999e+02   1.0043900000000001e+01   3.6064999999999998e+01   1.1634000000000000e+01   2.2200000000000001e-02   3.1130000000000002e-01   4.8754000000000000e+00  -1.9270000000000001e-01   4.1370000000000001e-01  -1.2830000000000000e-01
   2.1579200000000000e+01  -8.6263599999999997e+01   2.6893220000000002e+02   8.6691000000000003e+00   2.8928100000000001e+01   9.7044999999999995e+00   1.5540000000000001e-01   4.0020000000000000e-01   4.9623999999999997e+00  -1.6380000000000000e-01   3.9450000000000002e-01  -1.0170000000000000e-01
   1.4746200000000000e+01  -6.5115399999999994e+01   2.0262129999999999e+02   7.4661000000000000e+00   2.1905500000000000e+01   7.4855999999999998e+00   1.1100000000000000e-01   3.3350000000000002e-01   5.0495000000000001e+00  -1.8300000000000000e-01   4.5219999999999999e-01  -1.2830000000000000e-01
   8.0673999999999992e+00  -4.2955900000000000e+01   1.4531770000000000e+02   6.5209000000000001e+00   1.5901000000000000e+01   4.9904000000000002e+00   1.1100000000000000e-01   3.5580000000000001e-01   4.7012999999999998e+00  -1.8300000000000000e-01   4.9070000000000003e-01  -1.3270000000000001e-01
   3.5488000000000000e+00  -2.4006100000000000e+01   1.0499939999999999e+02   5.7476000000000003e+00   1.1514200000000001e+01   2.8592000000000000e+00  -8.8800000000000004e-02   1.3339999999999999e-01   5.4847999999999999e+00  -1.9270000000000001e-01   4.3300000000000000e-01  -8.8499999999999995e-02
   2.3144000000000000e+00  -1.1893100000000000e+01   7.6433400000000006e+01   4.6018999999999997e+00   8.2027000000000001e+00   1.7628999999999999e+00  -1.9980000000000001e-01   3.5580000000000001e-01   4.6142000000000003e+00  -2.0230000000000001e-01   4.1370000000000001e-01  -9.2899999999999996e-02
   1.1681999999999999e+00  -1.4531200000000000e+01   4.8382100000000001e+01   2.5491999999999999e+00   5.2431999999999999e+00   1.6839000000000000e+00  -3.3289999999999997e-01   6.2260000000000004e-01   5.3106999999999998e+00  -6.7400000000000002e-02   4.2340000000000000e-01  -6.1899999999999997e-02
   2.4249999999999999e-01  -8.1559000000000008e+00   2.8737600000000000e+01   1.5467000000000000e+00   3.0259999999999998e+00   1.2980000000000000e+00  -6.6579999999999995e-01   7.3380000000000001e-01   5.3977000000000004e+00  -1.8300000000000000e-01   3.5599999999999998e-01  -1.3299999999999999e-02
   1.9839999999999999e-01  -5.6718000000000002e+00   1.7071000000000002e+01   7.3519999999999996e-01   1.6272000000000000e+00   6.4900000000000002e-01  -4.2170000000000002e-01   6.8930000000000002e-01   5.1365999999999996e+00  -1.6380000000000000e-01   4.8110000000000003e-01   0.0000000000000000e+00
   5.2900000000000003e-01  -1.2531000000000001e+00   9.4361999999999995e+00   4.2009999999999997e-01   8.8500000000000001e-01   1.2720000000000001e-01  -4.8830000000000001e-01   7.7820000000000000e-01   4.3529999999999998e+00  -1.4449999999999999e-01   5.0029999999999997e-01   8.8000000000000005e-03
   4.8490000000000000e-01   1.3410000000000000e+00   3.8603000000000001e+00  -7.6399999999999996e-02   1.5229999999999999e-01  -1.0090000000000000e-01  -8.4340000000000004e-01   9.1169999999999995e-01   4.7882999999999996e+00  -1.0600000000000000e-01   3.9450000000000002e-01   4.8700000000000000e-02
   1.1462000000000001e+00   1.8246000000000000e+00   2.7450999999999999e+00  -9.5500000000000002e-02  -3.7109999999999999e-01  -3.1569999999999998e-01  -5.1049999999999995e-01   7.1150000000000002e-01   5.0495000000000001e+00  -1.2520000000000001e-01   4.6189999999999998e-01   8.8000000000000005e-03
   1.9177000000000000e+00   8.5740000000000005e-01   3.0024000000000002e+00  -1.6230000000000000e-01  -4.1870000000000002e-01  -1.9730000000000000e-01  -8.2120000000000004e-01   6.8930000000000002e-01   5.2236000000000002e+00  -1.4449999999999999e-01   5.7730000000000004e-01   8.8499999999999995e-02
   2.1821999999999999e+00   7.0350000000000001e-01   3.0024000000000002e+00  -1.4319999999999999e-01  -3.8059999999999999e-01  -1.5790000000000001e-01  -7.9900000000000004e-01   2.8910000000000002e-01   5.2236000000000002e+00  -6.7400000000000002e-02   4.5219999999999999e-01   1.7690000000000000e-01
   2.2924000000000002e+00   3.7369999999999998e-01   3.0024000000000002e+00  -1.5279999999999999e-01  -3.0449999999999999e-01  -1.1400000000000000e-01  -1.0209999999999999e+00   2.4460000000000001e-01   5.0495000000000001e+00  -1.9300000000000001e-02   4.2340000000000000e-01   2.5209999999999999e-01
   2.0720000000000001e+00   1.3189999999999999e-01   2.2303999999999999e+00  -2.8639999999999999e-01  -2.8549999999999998e-01  -1.4470000000000000e-01  -9.5440000000000003e-01   3.3350000000000002e-01   5.3977000000000004e+00   6.7400000000000002e-02   4.7149999999999997e-01   3.2729999999999998e-01
   1.9397000000000000e+00   2.1999999999999999e-02   2.4018999999999999e+00  -3.3420000000000000e-01  -3.3310000000000001e-01  -7.8899999999999998e-02  -1.3539000000000001e+00   5.1139999999999997e-01   5.7460000000000004e+00   7.7100000000000002e-02   4.3300000000000000e-01   2.9189999999999999e-01
   1.9397000000000000e+00   2.6379999999999998e-01   2.6593000000000000e+00  -2.6729999999999998e-01  -3.5210000000000002e-01  -1.0960000000000000e-01  -7.3240000000000005e-01   3.5580000000000001e-01   5.1365999999999996e+00   4.8200000000000000e-02   5.4849999999999999e-01   2.8310000000000002e-01
   2.0057999999999998e+00   6.6000000000000003e-02   2.1446000000000001e+00  -2.0050000000000001e-01  -2.8549999999999998e-01  -9.2100000000000001e-02  -7.9900000000000004e-01   4.8920000000000002e-01   5.3106999999999998e+00  -9.5999999999999992e-03   5.2920000000000000e-01   2.6100000000000001e-01
   2.0720000000000001e+00   1.3189999999999999e-01   2.2303999999999999e+00  -2.6729999999999998e-01  -4.0920000000000001e-01  -8.7700000000000000e-02  -7.7680000000000005e-01   1.5559999999999999e-01   5.5719000000000003e+00  -9.5999999999999992e-03   5.4849999999999999e-01   2.2559999999999999e-01
   1.8735999999999999e+00   1.7590000000000000e-01   2.4018999999999999e+00  -2.9599999999999999e-01  -3.4260000000000002e-01  -4.3900000000000002e-02  -1.0209999999999999e+00   2.0010000000000000e-01   5.2236000000000002e+00  -9.5999999999999992e-03   5.1959999999999995e-01   2.4770000000000000e-01
   1.8956000000000000e+00   2.1999999999999999e-02   2.7450999999999999e+00  -2.4820000000000000e-01  -4.1870000000000002e-01  -1.0960000000000000e-01  -8.4340000000000004e-01   3.7800000000000000e-01   5.3977000000000004e+00   4.8200000000000000e-02   4.9070000000000003e-01   1.9910000000000000e-01
   1.9177000000000000e+00   1.5390000000000001e-01   3.3456000000000001e+00  -2.6729999999999998e-01  -3.6159999999999998e-01  -6.5799999999999997e-02  -6.4370000000000005e-01   4.2249999999999999e-01   4.7882999999999996e+00   8.6699999999999999e-02   5.1000000000000001e-01   1.8579999999999999e-01
   1.7193000000000001e+00   3.9570000000000000e-01   2.4018999999999999e+00  -2.1959999999999999e-01  -3.8059999999999999e-01  -6.1400000000000003e-02  -7.1020000000000005e-01   4.0020000000000000e-01   5.4847999999999999e+00  -2.8899999999999999e-02   5.8689999999999998e-01   2.4770000000000000e-01
   1.9617000000000000e+00   4.3999999999999997e-02   2.3161999999999998e+00  -1.9089999999999999e-01  -2.9499999999999998e-01  -7.0199999999999999e-02  -6.2150000000000005e-01   5.1139999999999997e-01   5.2236000000000002e+00   3.8500000000000000e-02   5.6769999999999998e-01   1.9910000000000000e-01
   1.9397000000000000e+00   8.7900000000000006e-02   2.2303999999999999e+00  -3.0549999999999999e-01  -3.0449999999999999e-01  -8.3299999999999999e-02  -5.5489999999999995e-01   5.3369999999999995e-01   5.3977000000000004e+00   0.0000000000000000e+00   5.2920000000000000e-01   1.7249999999999999e-01
   2.0057999999999998e+00   8.7900000000000006e-02   1.4582999999999999e+00  -2.2910000000000000e-01  -3.9970000000000000e-01  -3.9500000000000000e-02  -5.9930000000000005e-01   5.1139999999999997e-01   6.7035999999999998e+00   7.7100000000000002e-02   4.7149999999999997e-01   1.9910000000000000e-01
   1.8075000000000001e+00   2.6379999999999998e-01   1.3725000000000001e+00  -2.5779999999999997e-01  -4.5679999999999998e-01  -2.1899999999999999e-02  -7.1020000000000005e-01   2.6679999999999998e-01   4.8754000000000000e+00   9.5999999999999992e-03   4.3300000000000000e-01   1.9910000000000000e-01
   1.9838000000000000e+00   2.6379999999999998e-01   2.4876999999999998e+00  -2.9599999999999999e-01  -4.6629999999999999e-01  -8.7700000000000000e-02  -6.2150000000000005e-01   5.7809999999999995e-01   5.3106999999999998e+00   6.7400000000000002e-02   4.7149999999999997e-01   1.8579999999999999e-01
   1.7413000000000001e+00   3.0780000000000002e-01   2.4018999999999999e+00  -1.9089999999999999e-01  -2.7600000000000002e-01  -1.1400000000000000e-01  -7.5460000000000005e-01   3.3350000000000002e-01   5.3106999999999998e+00   4.8200000000000000e-02   5.4849999999999999e-01   1.9910000000000000e-01
   1.8956000000000000e+00   2.1980000000000000e-01   2.4018999999999999e+00  -2.2910000000000000e-01  -3.3310000000000001e-01  -4.8200000000000000e-02  -7.3240000000000005e-01   2.8910000000000002e-01   5.3106999999999998e+00   3.8500000000000000e-02   5.0029999999999997e-01   1.9460000000000000e-01
   2.0499000000000001e+00   1.7590000000000000e-01   2.1446000000000001e+00  -2.8639999999999999e-01  -3.9970000000000000e-01   0.0000000000000000e+00  -7.1020000000000005e-01   5.7809999999999995e-01   5.4847999999999999e+00  -1.9300000000000001e-02   5.0029999999999997e-01   1.9460000000000000e-01
   1.8956000000000000e+00   1.5390000000000001e-01   3.5171000000000001e+00  -2.8639999999999999e-01  -3.4260000000000002e-01  -1.7500000000000002e-02  -5.3269999999999995e-01   5.5589999999999995e-01   5.8330000000000002e+00   7.7100000000000002e-02   5.0029999999999997e-01   2.1229999999999999e-01
   1.7193000000000001e+00   2.4179999999999999e-01   1.8015000000000001e+00  -2.7689999999999998e-01  -4.6629999999999999e-01  -6.5799999999999997e-02  -6.8799999999999994e-01   5.1139999999999997e-01   5.7460000000000004e+00   1.9300000000000001e-02   5.2920000000000000e-01   1.5920000000000001e-01
   1.8294999999999999e+00   3.7369999999999998e-01   2.4018999999999999e+00  -1.8140000000000001e-01  -4.0920000000000001e-01  -5.7000000000000002e-02  -3.7730000000000002e-01   4.0020000000000000e-01   5.3977000000000004e+00   3.8500000000000000e-02   5.5810000000000004e-01   1.5479999999999999e-01
   1.8956000000000000e+00   3.5170000000000001e-01   2.5735000000000001e+00  -2.7689999999999998e-01  -3.9010000000000000e-01  -9.6500000000000002e-02  -6.8799999999999994e-01   6.6710000000000003e-01   4.7882999999999996e+00  -1.9300000000000001e-02   4.6189999999999998e-01   1.8579999999999999e-01
   1.9838000000000000e+00   2.6379999999999998e-01   2.8309000000000002e+00  -2.0999999999999999e-01  -4.0920000000000001e-01  -7.0199999999999999e-02  -5.9930000000000005e-01   5.7809999999999995e-01   5.2236000000000002e+00   5.7799999999999997e-02   4.3300000000000000e-01   2.0349999999999999e-01
   1.8735999999999999e+00   1.0990000000000000e-01   2.0588000000000002e+00  -3.3420000000000000e-01  -3.8059999999999999e-01  -8.8000000000000005e-03  -4.6610000000000001e-01   3.7800000000000000e-01   5.6589000000000000e+00   0.0000000000000000e+00   5.3879999999999995e-01   1.9910000000000000e-01
   2.1381000000000001e+00   1.3189999999999999e-01   2.8309000000000002e+00  -1.8140000000000001e-01  -4.3769999999999998e-01  -3.9500000000000000e-02  -6.2150000000000005e-01   5.1139999999999997e-01   5.8330000000000002e+00   8.6699999999999999e-02   5.3879999999999995e-01   1.7249999999999999e-01
   1.8075000000000001e+00   2.1980000000000000e-01   2.4876999999999998e+00  -3.3420000000000000e-01  -4.4719999999999999e-01  -4.8200000000000000e-02  -6.8799999999999994e-01   5.3369999999999995e-01   5.5719000000000003e+00   4.8200000000000000e-02   5.5810000000000004e-01   1.9020000000000001e-01
   1.6972000000000000e+00   1.5390000000000001e-01   1.8015000000000001e+00  -2.5779999999999997e-01  -3.3310000000000001e-01  -8.3299999999999999e-02  -8.2120000000000004e-01   5.3369999999999995e-01   5.6589000000000000e+00   3.8500000000000000e-02   4.8110000000000003e-01   1.8140000000000001e-01
   1.8735999999999999e+00   2.8580000000000000e-01   2.8309000000000002e+00  -2.5779999999999997e-01  -4.1870000000000002e-01  -8.3299999999999999e-02  -4.8830000000000001e-01   5.1139999999999997e-01   4.5270999999999999e+00   1.9300000000000001e-02   5.7730000000000004e-01   1.6810000000000000e-01
   1.6972000000000000e+00   3.0780000000000002e-01   2.4018999999999999e+00  -3.4370000000000001e-01  -3.9970000000000000e-01  -3.9500000000000000e-02  -6.6579999999999995e-01   4.2249999999999999e-01   6.0941999999999998e+00  -1.9300000000000001e-02   5.3879999999999995e-01   2.0349999999999999e-01
   1.9177000000000000e+00   4.3999999999999997e-02   2.6593000000000000e+00  -1.6230000000000000e-01  -3.4260000000000002e-01  -5.2600000000000001e-02  -6.4370000000000005e-01   4.6689999999999998e-01   5.8330000000000002e+00   3.8500000000000000e-02   5.1959999999999995e-01   1.8140000000000001e-01
   1.6532000000000000e+00   2.6379999999999998e-01   2.3161999999999998e+00  -2.2910000000000000e-01  -4.4719999999999999e-01  -3.5099999999999999e-02  -7.9900000000000004e-01   4.0020000000000000e-01   4.6142000000000003e+00  -5.7799999999999997e-02   5.3879999999999995e-01   2.0349999999999999e-01
   1.6972000000000000e+00   1.9789999999999999e-01   2.3161999999999998e+00  -2.3870000000000000e-01  -3.7109999999999999e-01  -3.0700000000000002e-02  -4.8830000000000001e-01   5.3369999999999995e-01   5.0495000000000001e+00   9.5999999999999992e-03   5.1000000000000001e-01   1.9910000000000000e-01
   1.8735999999999999e+00   2.4179999999999999e-01   3.0882000000000001e+00  -2.9599999999999999e-01  -3.9010000000000000e-01  -5.2600000000000001e-02  -4.4390000000000002e-01   5.3369999999999995e-01   5.0495000000000001e+00  -9.5999999999999992e-03   5.1959999999999995e-01   2.0790000000000000e-01
   1.5428999999999999e+00   2.8580000000000000e-01   2.6593000000000000e+00  -2.5779999999999997e-01  -4.0920000000000001e-01  -3.0700000000000002e-02  -5.7709999999999995e-01   1.3339999999999999e-01   4.8754000000000000e+00   1.2520000000000001e-01   5.2920000000000000e-01   2.1679999999999999e-01
   1.7634000000000001e+00   3.7369999999999998e-01   3.4314000000000000e+00  -2.8639999999999999e-01  -3.8059999999999999e-01  -4.3900000000000002e-02  -5.9930000000000005e-01   6.4480000000000004e-01   5.1365999999999996e+00   4.8200000000000000e-02   6.1580000000000001e-01   2.2120000000000001e-01
   1.7413000000000001e+00   5.7160000000000000e-01   3.0882000000000001e+00  -2.6729999999999998e-01  -3.5210000000000002e-01  -7.0199999999999999e-02  -5.9930000000000005e-01   5.3369999999999995e-01   5.1365999999999996e+00  -9.5999999999999992e-03   5.0029999999999997e-01   2.0349999999999999e-01
   1.6532000000000000e+00   4.3999999999999997e-02   2.6593000000000000e+00  -2.9599999999999999e-01  -3.4260000000000002e-01  -6.1400000000000003e-02  -6.4370000000000005e-01   4.8920000000000002e-01   5.5719000000000003e+00  -1.1559999999999999e-01   5.1000000000000001e-01   1.8579999999999999e-01
   1.5649999999999999e+00   4.3999999999999997e-02   2.2303999999999999e+00  -2.6729999999999998e-01  -3.6159999999999998e-01  -6.1400000000000003e-02  -5.3269999999999995e-01   4.8920000000000002e-01   4.5270999999999999e+00   9.5999999999999992e-03   5.2920000000000000e-01   2.0349999999999999e-01
   1.7193000000000001e+00   2.4179999999999999e-01   2.2303999999999999e+00  -3.1509999999999999e-01  -4.1870000000000002e-01  -3.9500000000000000e-02  -5.5489999999999995e-01   5.7809999999999995e-01   5.3977000000000004e+00  -4.8200000000000000e-02   5.0029999999999997e-01   2.1229999999999999e-01
   1.6532000000000000e+00   2.1980000000000000e-01   2.7450999999999999e+00  -1.7190000000000000e-01  -3.4260000000000002e-01  -8.7700000000000000e-02  -5.7709999999999995e-01   5.3369999999999995e-01   5.6589000000000000e+00  -6.7400000000000002e-02   5.8689999999999998e-01   1.8579999999999999e-01
   1.7854000000000001e+00   2.1980000000000000e-01   3.3456000000000001e+00  -2.8639999999999999e-01  -3.4260000000000002e-01  -1.0520000000000000e-01  -3.9950000000000002e-01   5.3369999999999995e-01   5.1365999999999996e+00   9.5999999999999992e-03   5.7730000000000004e-01   1.8579999999999999e-01
   1.6752000000000000e+00   3.2979999999999998e-01   2.4018999999999999e+00  -2.9599999999999999e-01  -4.4719999999999999e-01  -6.1400000000000003e-02  -5.7709999999999995e-01   4.6689999999999998e-01   5.3106999999999998e+00   3.8500000000000000e-02   5.6769999999999998e-01   1.8140000000000001e-01
   1.5428999999999999e+00   4.6170000000000000e-01   3.0024000000000002e+00  -1.9089999999999999e-01  -4.4719999999999999e-01  -4.3900000000000002e-02  -4.2170000000000002e-01   2.0010000000000000e-01   6.0072000000000001e+00   2.8899999999999999e-02   4.9070000000000003e-01   1.5479999999999999e-01
   1.2122999999999999e+00   8.1340000000000001e-01   2.7450999999999999e+00  -2.8639999999999999e-01  -4.2820000000000003e-01  -9.6500000000000002e-02  -3.3289999999999997e-01  -1.1119999999999999e-01   5.6589000000000000e+00  -9.5999999999999992e-03   6.0619999999999996e-01   1.8140000000000001e-01
   2.2263000000000002e+00  -3.7369999999999998e-01   1.4582999999999999e+00  -2.9599999999999999e-01  -4.8530000000000001e-01  -9.6500000000000002e-02  -4.6610000000000001e-01   3.3350000000000002e-01   5.5719000000000003e+00   9.5999999999999992e-03   5.0029999999999997e-01   1.8579999999999999e-01
   5.9509999999999996e-01   7.2550000000000003e-01   1.9730000000000001e+00  -1.6230000000000000e-01  -3.4260000000000002e-01  -5.2600000000000001e-02  -5.3269999999999995e-01   3.3350000000000002e-01   5.4847999999999999e+00   3.8500000000000000e-02   4.7149999999999997e-01   1.8579999999999999e-01
   1.9177000000000000e+00   3.5170000000000001e-01   2.6593000000000000e+00  -2.9599999999999999e-01  -4.8530000000000001e-01  -8.3299999999999999e-02  -5.3269999999999995e-01   3.3350000000000002e-01   5.9200999999999997e+00  -9.5999999999999992e-03   5.1000000000000001e-01   1.3710000000000000e-01
   9.0369999999999995e-01   1.3189999999999999e-01   1.7157000000000000e+00  -2.5779999999999997e-01  -3.3310000000000001e-01  -8.3299999999999999e-02  -4.4390000000000002e-01   3.7800000000000000e-01   5.6589000000000000e+00   0.0000000000000000e+00   4.6189999999999998e-01   1.5479999999999999e-01
   2.4466999999999999e+00   2.1999999999999999e-02   2.4876999999999998e+00  -2.9599999999999999e-01  -4.6629999999999999e-01  -9.6500000000000002e-02  -5.3269999999999995e-01   2.2239999999999999e-01   5.4847999999999999e+00  -4.8200000000000000e-02   4.9070000000000003e-01   1.9910000000000000e-01
   9.9190000000000000e-01   8.5740000000000005e-01   1.8015000000000001e+00  -1.8140000000000001e-01  -2.5690000000000002e-01  -1.2280000000000001e-01  -3.9950000000000002e-01   1.5559999999999999e-01   6.1813000000000002e+00   6.7400000000000002e-02   5.4849999999999999e-01   1.3270000000000001e-01
   2.0720000000000001e+00   3.0780000000000002e-01   3.1739999999999999e+00  -2.1959999999999999e-01  -3.7109999999999999e-01  -5.7000000000000002e-02  -3.1069999999999998e-01   1.7790000000000000e-01   6.1813000000000002e+00   0.0000000000000000e+00   5.5810000000000004e-01   1.4599999999999999e-01
   9.9190000000000000e-01  -1.0990000000000000e-01   2.3161999999999998e+00  -2.5779999999999997e-01  -2.9499999999999998e-01  -3.9500000000000000e-02  -4.8830000000000001e-01   4.2249999999999999e-01   5.4847999999999999e+00   2.8899999999999999e-02   5.8689999999999998e-01   1.3270000000000001e-01
   2.1381000000000001e+00   5.7160000000000000e-01   3.2597999999999998e+00  -2.7689999999999998e-01  -3.9010000000000000e-01  -2.1899999999999999e-02  -1.3320000000000001e-01   5.5589999999999995e-01   5.6589000000000000e+00   1.9300000000000001e-02   5.1000000000000001e-01   1.4599999999999999e-01
   9.9190000000000000e-01   6.6000000000000003e-02   1.7157000000000000e+00  -2.5779999999999997e-01  -3.6159999999999998e-01  -7.0199999999999999e-02  -1.7760000000000001e-01   2.8910000000000002e-01   5.5719000000000003e+00   4.8200000000000000e-02   4.7149999999999997e-01   2.3890000000000000e-01
   2.0499000000000001e+00   5.9360000000000002e-01   2.7450999999999999e+00  -1.9089999999999999e-01  -4.0920000000000001e-01  -3.5099999999999999e-02  -8.8800000000000004e-02   4.0020000000000000e-01   5.3106999999999998e+00   0.0000000000000000e+00   4.5219999999999999e-01   1.5920000000000001e-01
   1.4327000000000001e+00  -4.3999999999999997e-02   2.4018999999999999e+00  -2.1959999999999999e-01  -3.1400000000000000e-01  -2.6300000000000000e-02  -1.1100000000000000e-01   3.7800000000000000e-01   5.9200999999999997e+00   3.8500000000000000e-02   5.2920000000000000e-01   1.9460000000000000e-01
   1.5428999999999999e+00   4.3969999999999998e-01   2.0588000000000002e+00  -3.1509999999999999e-01  -3.7109999999999999e-01  -3.9500000000000000e-02  -2.2189999999999999e-01   4.2249999999999999e-01   6.2683000000000000e+00  -3.8500000000000000e-02   5.3879999999999995e-01   1.9460000000000000e-01
   1.4327000000000001e+00   1.5390000000000001e-01   3.0024000000000002e+00  -2.0999999999999999e-01  -3.3310000000000001e-01  -9.2100000000000001e-02  -3.5510000000000003e-01   2.8910000000000002e-01   5.8330000000000002e+00   0.0000000000000000e+00   4.3300000000000000e-01   1.9020000000000001e-01
   1.4107000000000001e+00   2.1980000000000000e-01   2.7450999999999999e+00  -2.5779999999999997e-01  -4.3769999999999998e-01  -6.1400000000000003e-02  -2.2200000000000001e-02   2.8910000000000002e-01   5.7460000000000004e+00   1.9300000000000001e-02   5.2920000000000000e-01   1.7690000000000000e-01
   1.6091000000000000e+00   4.1770000000000002e-01   2.6593000000000000e+00  -2.9599999999999999e-01  -2.8549999999999998e-01  -5.7000000000000002e-02  -1.1100000000000000e-01   4.0020000000000000e-01   5.6589000000000000e+00   1.9300000000000001e-02   5.3879999999999995e-01   1.7249999999999999e-01
   1.3887000000000000e+00   1.9789999999999999e-01   1.8872000000000000e+00  -2.5779999999999997e-01  -4.0920000000000001e-01  -3.0700000000000002e-02  -2.4410000000000001e-01   6.2260000000000004e-01   4.7882999999999996e+00   1.9300000000000001e-02   5.6769999999999998e-01   1.8140000000000001e-01
   1.4548000000000001e+00   3.5170000000000001e-01   2.3161999999999998e+00  -3.1509999999999999e-01  -3.1400000000000000e-01  -4.3900000000000002e-02  -4.4400000000000002e-02   7.3380000000000001e-01   5.3977000000000004e+00   3.8500000000000000e-02   5.6769999999999998e-01   2.1229999999999999e-01
   1.3887000000000000e+00   2.6379999999999998e-01   1.9730000000000001e+00  -2.6729999999999998e-01  -4.2820000000000003e-01   8.8000000000000005e-03  -8.8800000000000004e-02   3.3350000000000002e-01   5.1365999999999996e+00  -9.5999999999999992e-03   5.8689999999999998e-01   2.3000000000000001e-01
   1.6091000000000000e+00   2.4179999999999999e-01   2.8309000000000002e+00  -1.9089999999999999e-01  -3.4260000000000002e-01   1.3200000000000000e-02  -4.2170000000000002e-01   3.7800000000000000e-01   5.0495000000000001e+00   4.8200000000000000e-02   4.4259999999999999e-01   2.0790000000000000e-01
   1.2343999999999999e+00   3.2979999999999998e-01   2.5735000000000001e+00  -2.6729999999999998e-01  -3.3310000000000001e-01  -8.7700000000000000e-02  -2.8849999999999998e-01   4.0020000000000000e-01   5.0495000000000001e+00   1.9300000000000001e-02   5.2920000000000000e-01   1.8140000000000001e-01
   1.5870000000000000e+00   6.6000000000000003e-02   2.3161999999999998e+00  -2.1959999999999999e-01  -3.7109999999999999e-01  -1.7500000000000002e-02  -1.3320000000000001e-01   4.6689999999999998e-01   6.1813000000000002e+00   0.0000000000000000e+00   4.9070000000000003e-01   1.3710000000000000e-01
   1.4107000000000001e+00   2.1980000000000000e-01   2.2303999999999999e+00  -3.5330000000000000e-01  -3.9010000000000000e-01  -3.9500000000000000e-02  -2.8849999999999998e-01   4.2249999999999999e-01   4.9623999999999997e+00   8.6699999999999999e-02   5.1000000000000001e-01   1.6810000000000000e-01
   1.3225000000000000e+00   8.7900000000000006e-02   2.4876999999999998e+00  -2.6729999999999998e-01  -4.1870000000000002e-01  -6.1400000000000003e-02  -2.2189999999999999e-01   4.2249999999999999e-01   4.9623999999999997e+00  -7.7100000000000002e-02   4.6189999999999998e-01   1.8140000000000001e-01
   1.3887000000000000e+00   1.5390000000000001e-01   2.6593000000000000e+00  -2.8639999999999999e-01  -3.4260000000000002e-01  -6.5799999999999997e-02  -4.2170000000000002e-01   3.5580000000000001e-01   5.4847999999999999e+00   7.7100000000000002e-02   4.9070000000000003e-01   1.9020000000000001e-01
   1.4767999999999999e+00   3.7369999999999998e-01   2.0588000000000002e+00  -2.3870000000000000e-01  -2.7600000000000002e-01  -5.2600000000000001e-02  -2.8849999999999998e-01   4.2249999999999999e-01   5.9200999999999997e+00   3.8500000000000000e-02   5.4849999999999999e-01   1.8140000000000001e-01
   1.4548000000000001e+00   3.0780000000000002e-01   3.0024000000000002e+00  -3.1509999999999999e-01  -3.8059999999999999e-01  -1.3200000000000000e-02  -2.6629999999999998e-01   3.5580000000000001e-01   5.3977000000000004e+00  -2.8899999999999999e-02   4.7149999999999997e-01   1.5920000000000001e-01
   1.4988999999999999e+00   4.3969999999999998e-01   2.1446000000000001e+00  -3.0549999999999999e-01  -3.6159999999999998e-01  -4.4000000000000003e-03  -2.4410000000000001e-01   4.6689999999999998e-01   5.6589000000000000e+00   3.8500000000000000e-02   4.4259999999999999e-01   2.0790000000000000e-01
   1.2343999999999999e+00  -4.3999999999999997e-02   2.1446000000000001e+00  -1.1459999999999999e-01  -3.7109999999999999e-01  -4.8200000000000000e-02  -4.4390000000000002e-01   4.6689999999999998e-01   4.0918000000000001e+00  -4.8200000000000000e-02   5.8689999999999998e-01   1.2390000000000000e-01
   1.6091000000000000e+00   1.0990000000000000e-01   2.1446000000000001e+00  -2.0999999999999999e-01  -4.3769999999999998e-01  -6.1400000000000003e-02  -2.2189999999999999e-01   2.6679999999999998e-01   5.6589000000000000e+00   3.8500000000000000e-02   3.9450000000000002e-01   1.9020000000000001e-01
   1.2564000000000000e+00   1.7590000000000000e-01   2.2303999999999999e+00  -2.5779999999999997e-01  -3.1400000000000000e-01  -5.7000000000000002e-02  -2.4410000000000001e-01   6.6710000000000003e-01   4.6142000000000003e+00  -2.8899999999999999e-02   5.0029999999999997e-01   1.7690000000000000e-01
   1.5870000000000000e+00   3.7369999999999998e-01   2.4018999999999999e+00  -2.6729999999999998e-01  -3.3310000000000001e-01  -3.0700000000000002e-02  -1.3320000000000001e-01   2.6679999999999998e-01   5.3977000000000004e+00   6.7400000000000002e-02   5.1000000000000001e-01   1.6370000000000001e-01
   1.1902999999999999e+00   2.4179999999999999e-01   1.8015000000000001e+00  -2.3870000000000000e-01  -3.8059999999999999e-01  -1.7500000000000002e-02  -2.8849999999999998e-01   4.4469999999999998e-01   5.4847999999999999e+00   1.9300000000000001e-02   5.6769999999999998e-01   1.6370000000000001e-01
   1.4548000000000001e+00   8.7900000000000006e-02   1.9730000000000001e+00  -2.0999999999999999e-01  -3.5210000000000002e-01  -6.5799999999999997e-02  -1.5540000000000001e-01   4.0020000000000000e-01   5.6589000000000000e+00  -4.8200000000000000e-02   5.2920000000000000e-01   1.5040000000000001e-01
   1.4548000000000001e+00   8.7900000000000006e-02   2.6593000000000000e+00  -3.4370000000000001e-01  -3.6159999999999998e-01   1.3200000000000000e-02  -3.7730000000000002e-01   4.6689999999999998e-01   5.2236000000000002e+00  -1.9300000000000001e-02   5.0029999999999997e-01   1.6810000000000000e-01
   1.6311000000000000e+00   8.7900000000000006e-02   2.3161999999999998e+00  -2.4820000000000000e-01  -3.4260000000000002e-01  -2.6300000000000000e-02  -3.7730000000000002e-01   5.5589999999999995e-01   4.7012999999999998e+00   1.2520000000000001e-01   5.2920000000000000e-01   2.0349999999999999e-01
   1.4767999999999999e+00   1.7590000000000000e-01   2.4018999999999999e+00  -3.0549999999999999e-01  -3.3310000000000001e-01  -7.8899999999999998e-02  -2.2189999999999999e-01   4.2249999999999999e-01   5.2236000000000002e+00   5.7799999999999997e-02   5.6769999999999998e-01   1.8140000000000001e-01
   1.4767999999999999e+00   3.9570000000000000e-01   2.6593000000000000e+00  -3.5330000000000000e-01  -4.2820000000000003e-01  -4.4000000000000003e-03  -2.4410000000000001e-01   5.5589999999999995e-01   5.2236000000000002e+00   7.7100000000000002e-02   5.1959999999999995e-01   1.9020000000000001e-01
   1.6532000000000000e+00   2.4179999999999999e-01   2.2303999999999999e+00  -2.6729999999999998e-01  -3.5210000000000002e-01  -3.9500000000000000e-02  -2.6629999999999998e-01   4.4469999999999998e-01   5.6589000000000000e+00  -3.8500000000000000e-02   5.5810000000000004e-01   1.3710000000000000e-01
   1.4327000000000001e+00   1.7590000000000000e-01   2.3161999999999998e+00  -2.5779999999999997e-01  -3.4260000000000002e-01  -1.3200000000000000e-02  -1.5540000000000001e-01   7.3380000000000001e-01   5.4847999999999999e+00   7.7100000000000002e-02   5.6769999999999998e-01   1.8140000000000001e-01
   1.4548000000000001e+00   1.9789999999999999e-01   3.0024000000000002e+00  -2.6729999999999998e-01  -3.5210000000000002e-01  -4.8200000000000000e-02  -3.7730000000000002e-01   6.2260000000000004e-01   5.3106999999999998e+00   0.0000000000000000e+00   5.8689999999999998e-01   1.5040000000000001e-01
   1.4548000000000001e+00   2.6379999999999998e-01   2.4018999999999999e+00  -1.9089999999999999e-01  -3.6159999999999998e-01  -3.0700000000000002e-02  -1.5540000000000001e-01   3.5580000000000001e-01   5.5719000000000003e+00   6.7400000000000002e-02   6.1580000000000001e-01   2.1229999999999999e-01
   1.6752000000000000e+00   1.3189999999999999e-01   2.6593000000000000e+00  -3.0549999999999999e-01  -3.0449999999999999e-01  -2.1899999999999999e-02  -3.7730000000000002e-01   5.1139999999999997e-01   5.8330000000000002e+00   4.8200000000000000e-02   5.8689999999999998e-01   1.8140000000000001e-01
   1.4548000000000001e+00  -2.1999999999999999e-02   3.1739999999999999e+00  -3.5330000000000000e-01  -3.8059999999999999e-01  -3.0700000000000002e-02  -3.5510000000000003e-01   4.6689999999999998e-01   5.6589000000000000e+00   0.0000000000000000e+00   4.5219999999999999e-01   1.5920000000000001e-01
   1.4767999999999999e+00   4.3969999999999998e-01   2.4018999999999999e+00  -2.6729999999999998e-01  -3.4260000000000002e-01  -5.7000000000000002e-02  -3.1069999999999998e-01   3.7800000000000000e-01   5.6589000000000000e+00   1.9300000000000001e-02   4.2340000000000000e-01   1.8579999999999999e-01
   1.2343999999999999e+00   3.0780000000000002e-01   2.8309000000000002e+00  -1.8140000000000001e-01  -3.8059999999999999e-01  -5.7000000000000002e-02  -1.1100000000000000e-01   3.7800000000000000e-01   5.5719000000000003e+00   8.6699999999999999e-02   5.2920000000000000e-01   1.5920000000000001e-01
   1.4107000000000001e+00   1.9789999999999999e-01   2.8309000000000002e+00  -2.4820000000000000e-01  -3.6159999999999998e-01  -2.1899999999999999e-02  -4.8830000000000001e-01   4.4469999999999998e-01   5.1365999999999996e+00   0.0000000000000000e+00   5.1000000000000001e-01   1.6810000000000000e-01
   1.6311000000000000e+00   3.2979999999999998e-01   2.3161999999999998e+00  -3.1509999999999999e-01  -3.8059999999999999e-01  -8.8000000000000005e-03  -4.8830000000000001e-01   4.4469999999999998e-01   5.3977000000000004e+00   1.9300000000000001e-02   5.3879999999999995e-01   1.4160000000000000e-01
   1.6311000000000000e+00  -6.6000000000000003e-02   1.9730000000000001e+00  -2.9599999999999999e-01  -2.8549999999999998e-01  -3.9500000000000000e-02  -3.5510000000000003e-01   2.8910000000000002e-01   5.5719000000000003e+00  -6.7400000000000002e-02   5.7730000000000004e-01   1.5920000000000001e-01
   1.3887000000000000e+00   1.7590000000000000e-01   2.4018999999999999e+00  -2.7689999999999998e-01  -4.0920000000000001e-01   0.0000000000000000e+00  -3.3289999999999997e-01   5.3369999999999995e-01   5.5719000000000003e+00   3.8500000000000000e-02   4.0410000000000001e-01   1.9910000000000000e-01
   1.3446000000000000e+00   1.7590000000000000e-01   2.4018999999999999e+00  -2.8639999999999999e-01  -3.9970000000000000e-01  -4.4000000000000003e-03  -5.1049999999999995e-01   4.6689999999999998e-01   5.5719000000000003e+00   1.9300000000000001e-02   5.1000000000000001e-01   1.5040000000000001e-01
   1.3666000000000000e+00   3.0780000000000002e-01   2.3161999999999998e+00  -2.0050000000000001e-01  -3.1400000000000000e-01  -5.2600000000000001e-02  -3.3289999999999997e-01   4.8920000000000002e-01   5.5719000000000003e+00   2.8899999999999999e-02   5.2920000000000000e-01   1.8140000000000001e-01
   1.4327000000000001e+00   3.0780000000000002e-01   2.0588000000000002e+00  -2.8639999999999999e-01  -3.8059999999999999e-01  -8.8000000000000005e-03  -4.6610000000000001e-01   4.8920000000000002e-01   4.8754000000000000e+00   3.8500000000000000e-02   4.4259999999999999e-01   1.9020000000000001e-01
   1.5649999999999999e+00   6.6000000000000003e-02   2.1446000000000001e+00  -2.6729999999999998e-01  -3.8059999999999999e-01  -1.3200000000000000e-02  -1.5540000000000001e-01   4.8920000000000002e-01   4.9623999999999997e+00   3.8500000000000000e-02   4.6189999999999998e-01   1.5479999999999999e-01
   1.5649999999999999e+00   2.8580000000000000e-01   2.4876999999999998e+00  -2.9599999999999999e-01  -3.1400000000000000e-01   1.3200000000000000e-02  -3.5510000000000003e-01   4.8920000000000002e-01   5.3106999999999998e+00  -3.8500000000000000e-02   5.1000000000000001e-01   1.6810000000000000e-01
   1.5208999999999999e+00   1.0990000000000000e-01   2.5735000000000001e+00  -2.0050000000000001e-01  -3.4260000000000002e-01   4.4000000000000003e-03  -3.5510000000000003e-01   7.5600000000000001e-01   5.0495000000000001e+00   2.8899999999999999e-02   4.8110000000000003e-01   2.0790000000000000e-01
   1.5208999999999999e+00   4.3999999999999997e-02   2.2303999999999999e+00  -2.9599999999999999e-01  -3.4260000000000002e-01  -3.5099999999999999e-02  -1.7760000000000001e-01   4.0020000000000000e-01   5.7460000000000004e+00   4.8200000000000000e-02   5.5810000000000004e-01   1.7249999999999999e-01
   9.6989999999999998e-01   5.4959999999999998e-01   2.0588000000000002e+00  -2.4820000000000000e-01  -4.5679999999999998e-01  -3.0700000000000002e-02  -4.4390000000000002e-01   5.3369999999999995e-01   5.1365999999999996e+00   8.6699999999999999e-02   5.1000000000000001e-01   1.8140000000000001e-01
   1.2784000000000000e+00   8.7900000000000006e-02   1.9730000000000001e+00  -1.7190000000000000e-01  -3.8059999999999999e-01  -2.6300000000000000e-02  -3.7730000000000002e-01   3.5580000000000001e-01   5.6589000000000000e+00  -2.8899999999999999e-02   4.5219999999999999e-01   1.9020000000000001e-01
   1.5208999999999999e+00   1.3189999999999999e-01   2.5735000000000001e+00  -3.8190000000000002e-01  -4.4719999999999999e-01  -7.0199999999999999e-02  -4.4390000000000002e-01   4.2249999999999999e-01   5.1365999999999996e+00   7.7100000000000002e-02   4.9070000000000003e-01   1.9020000000000001e-01
   1.7413000000000001e+00   3.0780000000000002e-01   2.6593000000000000e+00  -2.2910000000000000e-01  -4.5679999999999998e-01  -3.0700000000000002e-02  -4.2170000000000002e-01   6.4480000000000004e-01   4.9623999999999997e+00   6.7400000000000002e-02   5.3879999999999995e-01   1.6370000000000001e-01
   1.7413000000000001e+00   2.1999999999999999e-02   2.2303999999999999e+00  -3.1509999999999999e-01  -3.3310000000000001e-01   2.6300000000000000e-02  -8.8800000000000004e-02   3.3350000000000002e-01   4.7882999999999996e+00  -8.6699999999999999e-02   4.4259999999999999e-01   1.6370000000000001e-01
   1.4107000000000001e+00   2.6379999999999998e-01   1.9730000000000001e+00  -2.7689999999999998e-01  -4.2820000000000003e-01  -8.8000000000000005e-03  -4.4390000000000002e-01   6.8930000000000002e-01   5.4847999999999999e+00   4.8200000000000000e-02   5.1000000000000001e-01   2.0790000000000000e-01
   1.4548000000000001e+00   1.3189999999999999e-01   2.4018999999999999e+00  -1.3370000000000001e-01  -4.3769999999999998e-01  -1.3200000000000000e-02  -2.4410000000000001e-01   3.5580000000000001e-01   5.3106999999999998e+00   9.6299999999999997e-02   5.0029999999999997e-01   1.8140000000000001e-01
   1.8075000000000001e+00   1.9789999999999999e-01   2.0588000000000002e+00  -2.9599999999999999e-01  -5.0429999999999997e-01   5.2600000000000001e-02  -2.2189999999999999e-01   0.0000000000000000e+00   6.0941999999999998e+00   0.0000000000000000e+00   4.3300000000000000e-01   1.8579999999999999e-01
   1.3225000000000000e+00   2.8580000000000000e-01   2.5735000000000001e+00  -1.9089999999999999e-01  -3.2350000000000001e-01   4.4000000000000003e-03  -3.1069999999999998e-01   7.5600000000000001e-01   6.7035999999999998e+00   7.7100000000000002e-02   5.8689999999999998e-01   1.5040000000000001e-01
   1.8294999999999999e+00   2.8580000000000000e-01   1.9730000000000001e+00  -2.2910000000000000e-01  -3.7109999999999999e-01   0.0000000000000000e+00  -3.5510000000000003e-01   3.7800000000000000e-01   4.1788999999999996e+00   1.9300000000000001e-02   4.5219999999999999e-01   2.0349999999999999e-01
   1.2784000000000000e+00   1.7590000000000000e-01   2.2303999999999999e+00  -2.0050000000000001e-01  -4.3769999999999998e-01  -4.4000000000000003e-03  -6.2150000000000005e-01   6.0040000000000004e-01   5.5719000000000003e+00   0.0000000000000000e+00   5.5810000000000004e-01   1.8140000000000001e-01
   1.4548000000000001e+00  -1.5390000000000001e-01   2.4018999999999999e+00  -2.1959999999999999e-01  -4.0920000000000001e-01  -3.9500000000000000e-02  -2.6629999999999998e-01   1.5559999999999999e-01   4.7882999999999996e+00   0.0000000000000000e+00   4.4259999999999999e-01   1.6370000000000001e-01
   1.5870000000000000e+00   1.5390000000000001e-01   1.8872000000000000e+00  -2.8639999999999999e-01  -2.7600000000000002e-01  -3.0700000000000002e-02  -2.8849999999999998e-01   6.6710000000000003e-01   6.2683000000000000e+00   7.7100000000000002e-02   4.8110000000000003e-01   1.7690000000000000e-01
   1.4767999999999999e+00   1.9789999999999999e-01   1.9730000000000001e+00  -2.6729999999999998e-01  -3.4260000000000002e-01  -3.9500000000000000e-02  -3.5510000000000003e-01   8.2269999999999999e-01   6.1813000000000002e+00   7.7100000000000002e-02   4.5219999999999999e-01   1.7690000000000000e-01
   1.5870000000000000e+00   1.3189999999999999e-01   2.7450999999999999e+00  -2.6729999999999998e-01  -3.9010000000000000e-01  -4.3900000000000002e-02  -3.9950000000000002e-01   5.7809999999999995e-01   5.1365999999999996e+00  -1.1559999999999999e-01   5.2920000000000000e-01   2.2120000000000001e-01
   1.6091000000000000e+00   1.5390000000000001e-01   2.2303999999999999e+00  -3.0549999999999999e-01  -4.8530000000000001e-01  -3.9500000000000000e-02  -5.9930000000000005e-01   6.6710000000000003e-01   5.3106999999999998e+00   5.7799999999999997e-02   4.9070000000000003e-01   1.9910000000000000e-01
   1.6532000000000000e+00   8.7900000000000006e-02   1.8872000000000000e+00  -2.4820000000000000e-01  -4.1870000000000002e-01  -4.8200000000000000e-02   0.0000000000000000e+00   4.0020000000000000e-01   5.1365999999999996e+00   3.8500000000000000e-02   4.9070000000000003e-01   1.5040000000000001e-01
   1.6752000000000000e+00   3.2979999999999998e-01   2.6593000000000000e+00  -2.7689999999999998e-01  -4.1870000000000002e-01   1.3200000000000000e-02  -1.3320000000000001e-01   5.3369999999999995e-01   5.4847999999999999e+00  -7.7100000000000002e-02   5.5810000000000004e-01   2.0790000000000000e-01
   1.6311000000000000e+00   6.6000000000000003e-02   1.8872000000000000e+00  -3.0549999999999999e-01  -3.5210000000000002e-01  -4.3900000000000002e-02  -3.7730000000000002e-01   5.3369999999999995e-01   5.7460000000000004e+00   1.7340000000000000e-01   4.8110000000000003e-01   2.0349999999999999e-01
   1.5870000000000000e+00   3.9570000000000000e-01   1.5441000000000000e+00  -2.4820000000000000e-01  -3.9010000000000000e-01  -1.7500000000000002e-02  -2.8849999999999998e-01   3.5580000000000001e-01   5.3106999999999998e+00  -9.5999999999999992e-03   5.3879999999999995e-01   2.0790000000000000e-01
   1.4107000000000001e+00   2.8580000000000000e-01   1.6298999999999999e+00  -3.2460000000000000e-01  -3.7109999999999999e-01  -4.4000000000000003e-03  -3.5510000000000003e-01   4.2249999999999999e-01   5.5719000000000003e+00   9.5999999999999992e-03   4.8110000000000003e-01   1.8579999999999999e-01
   1.6311000000000000e+00  -6.6000000000000003e-02   2.4876999999999998e+00  -2.8639999999999999e-01  -4.1870000000000002e-01  -1.7500000000000002e-02  -3.3289999999999997e-01   5.1139999999999997e-01   5.3106999999999998e+00   7.7100000000000002e-02   4.8110000000000003e-01   1.6370000000000001e-01
   1.8075000000000001e+00   4.3999999999999997e-02   1.9730000000000001e+00  -3.0549999999999999e-01  -3.7109999999999999e-01  -2.6300000000000000e-02  -2.2189999999999999e-01   4.4469999999999998e-01   5.0495000000000001e+00   1.9300000000000001e-02   3.8490000000000002e-01   1.8140000000000001e-01
   1.4327000000000001e+00   8.7900000000000006e-02   2.8309000000000002e+00  -2.3870000000000000e-01  -3.1400000000000000e-01  -4.8200000000000000e-02  -1.1100000000000000e-01   5.3369999999999995e-01   4.9623999999999997e+00  -1.9300000000000001e-02   5.4849999999999999e-01   1.9460000000000000e-01
   1.4548000000000001e+00   2.6379999999999998e-01   2.0588000000000002e+00  -1.9089999999999999e-01  -4.5679999999999998e-01  -5.7000000000000002e-02  -1.3320000000000001e-01   4.4469999999999998e-01   5.2236000000000002e+00   2.8899999999999999e-02   5.4849999999999999e-01   1.7249999999999999e-01
   1.6752000000000000e+00   2.8580000000000000e-01   1.8015000000000001e+00  -3.3420000000000000e-01  -3.9010000000000000e-01   8.8000000000000005e-03  -4.2170000000000002e-01   5.1139999999999997e-01   6.2683000000000000e+00   5.7799999999999997e-02   5.2920000000000000e-01   1.9020000000000001e-01
   1.5649999999999999e+00   6.6000000000000003e-02   1.6298999999999999e+00  -2.2910000000000000e-01  -4.6629999999999999e-01  -8.8000000000000005e-03  -4.2170000000000002e-01   5.1139999999999997e-01   4.8754000000000000e+00  -2.8899999999999999e-02   4.3300000000000000e-01   2.0349999999999999e-01
   1.5428999999999999e+00   1.0990000000000000e-01   2.2303999999999999e+00  -3.1509999999999999e-01  -5.2339999999999998e-01   4.4000000000000003e-03  -3.5510000000000003e-01   5.1139999999999997e-01   5.7460000000000004e+00   3.8500000000000000e-02   5.4849999999999999e-01   1.9020000000000001e-01
   1.6532000000000000e+00   2.1980000000000000e-01   1.4582999999999999e+00  -2.3870000000000000e-01  -4.1870000000000002e-01   1.3200000000000000e-02  -3.5510000000000003e-01   4.8920000000000002e-01   5.2236000000000002e+00   4.8200000000000000e-02   4.9070000000000003e-01   1.7690000000000000e-01
   1.6311000000000000e+00   3.2979999999999998e-01   2.4018999999999999e+00  -2.1959999999999999e-01  -4.0920000000000001e-01   1.7500000000000002e-02  -3.3289999999999997e-01   4.0020000000000000e-01   5.3106999999999998e+00   6.7400000000000002e-02   5.5810000000000004e-01   1.5479999999999999e-01
   1.4548000000000001e+00   2.8580000000000000e-01   2.5735000000000001e+00  -2.6729999999999998e-01  -4.1870000000000002e-01   2.1899999999999999e-02  -2.8849999999999998e-01   4.8920000000000002e-01   5.3106999999999998e+00   1.9300000000000001e-02   5.1000000000000001e-01   1.9910000000000000e-01
   1.5428999999999999e+00   1.0990000000000000e-01   1.9730000000000001e+00  -2.3870000000000000e-01  -3.8059999999999999e-01  -8.8000000000000005e-03  -4.2170000000000002e-01   5.3369999999999995e-01   5.2236000000000002e+00   7.7100000000000002e-02   4.6189999999999998e-01   1.9020000000000001e-01
   1.4988999999999999e+00   1.0990000000000000e-01   2.7450999999999999e+00  -2.5779999999999997e-01  -3.7109999999999999e-01  -3.5099999999999999e-02  -3.5510000000000003e-01   4.4469999999999998e-01   5.3106999999999998e+00  -1.9300000000000001e-02   4.8110000000000003e-01   1.7690000000000000e-01
   1.4767999999999999e+00  -4.3999999999999997e-02   2.9165999999999999e+00  -3.0549999999999999e-01  -3.5210000000000002e-01   1.3200000000000000e-02  -3.1069999999999998e-01   5.7809999999999995e-01   5.6589000000000000e+00  -9.5999999999999992e-03   5.2920000000000000e-01   1.5040000000000001e-01
   1.5428999999999999e+00   2.1999999999999999e-02   2.8309000000000002e+00  -2.2910000000000000e-01  -3.2350000000000001e-01  -4.3900000000000002e-02  -3.9950000000000002e-01   6.2260000000000004e-01   4.7882999999999996e+00   9.6299999999999997e-02   5.0029999999999997e-01   1.9460000000000000e-01
   1.3887000000000000e+00   1.9789999999999999e-01   2.4876999999999998e+00  -2.5779999999999997e-01  -4.5679999999999998e-01  -4.4000000000000003e-03  -5.3269999999999995e-01   3.5580000000000001e-01   5.2236000000000002e+00   2.8899999999999999e-02   4.0410000000000001e-01   1.8579999999999999e-01
   1.4767999999999999e+00   8.7900000000000006e-02   2.4876999999999998e+00  -1.9089999999999999e-01  -3.9010000000000000e-01   8.8000000000000005e-03  -2.2189999999999999e-01   5.3369999999999995e-01   5.1365999999999996e+00   1.9300000000000001e-02   5.1000000000000001e-01   1.8579999999999999e-01
   1.6752000000000000e+00  -2.1999999999999999e-02   2.1446000000000001e+00  -2.7689999999999998e-01  -4.2820000000000003e-01  -4.8200000000000000e-02  -3.7730000000000002e-01   6.6710000000000003e-01   5.8330000000000002e+00   6.7400000000000002e-02   4.7149999999999997e-01   1.8140000000000001e-01
   1.4548000000000001e+00   1.3189999999999999e-01   1.8015000000000001e+00  -3.2460000000000000e-01  -3.8059999999999999e-01  -4.8200000000000000e-02  -4.8830000000000001e-01   5.1139999999999997e-01   4.7012999999999998e+00   5.7799999999999997e-02   4.4259999999999999e-01   1.4160000000000000e-01
   1.5208999999999999e+00   1.5390000000000001e-01   2.9165999999999999e+00  -2.4820000000000000e-01  -3.3310000000000001e-01   1.3200000000000000e-02  -3.3289999999999997e-01   6.6710000000000003e-01   5.0495000000000001e+00   1.4449999999999999e-01   5.4849999999999999e-01   1.9460000000000000e-01
   1.4767999999999999e+00   1.9789999999999999e-01   1.8872000000000000e+00  -3.3420000000000000e-01  -4.0920000000000001e-01   8.8000000000000005e-03  -2.8849999999999998e-01   5.7809999999999995e-01   5.4847999999999999e+00  -1.9300000000000001e-02   5.1000000000000001e-01   1.8579999999999999e-01
   1.4767999999999999e+00   6.6000000000000003e-02   1.2867999999999999e+00  -2.4820000000000000e-01  -3.9970000000000000e-01   1.7500000000000002e-02  -3.1069999999999998e-01   4.4469999999999998e-01   5.3106999999999998e+00   2.8899999999999999e-02   5.1000000000000001e-01   1.6370000000000001e-01
   1.7193000000000001e+00   0.0000000000000000e+00   2.6593000000000000e+00  -2.8639999999999999e-01  -4.3769999999999998e-01  -1.3200000000000000e-02  -5.3269999999999995e-01   5.1139999999999997e-01   4.7012999999999998e+00   2.8899999999999999e-02   5.1000000000000001e-01   2.0349999999999999e-01
   1.4988999999999999e+00  -2.1999999999999999e-02   2.7450999999999999e+00  -2.6729999999999998e-01  -4.6629999999999999e-01   1.7500000000000002e-02  -3.1069999999999998e-01   5.3369999999999995e-01   4.8754000000000000e+00   1.9300000000000001e-02   5.1000000000000001e-01   1.7690000000000000e-01
   1.4327000000000001e+00   6.3749999999999996e-01   2.2303999999999999e+00  -3.1509999999999999e-01  -4.2820000000000003e-01   3.9500000000000000e-02  -3.9950000000000002e-01   4.6689999999999998e-01   6.0941999999999998e+00  -4.8200000000000000e-02   5.1000000000000001e-01   1.8579999999999999e-01
   1.5870000000000000e+00   1.9789999999999999e-01   1.6298999999999999e+00  -2.6729999999999998e-01  -3.9970000000000000e-01   4.4000000000000003e-03  -4.8830000000000001e-01   4.4469999999999998e-01   5.5719000000000003e+00  -6.7400000000000002e-02   5.0029999999999997e-01   1.6810000000000000e-01
   1.3887000000000000e+00   6.6000000000000003e-02   3.0882000000000001e+00  -2.4820000000000000e-01  -3.3310000000000001e-01  -3.0700000000000002e-02  -5.1049999999999995e-01   4.0020000000000000e-01   4.8754000000000000e+00   6.7400000000000002e-02   4.8110000000000003e-01   1.9020000000000001e-01
   1.4767999999999999e+00   8.7900000000000006e-02   2.6593000000000000e+00  -2.5779999999999997e-01  -4.0920000000000001e-01  -2.6300000000000000e-02  -3.9950000000000002e-01   3.3350000000000002e-01   5.3977000000000004e+00   2.8899999999999999e-02   4.9070000000000003e-01   2.1679999999999999e-01
   1.5870000000000000e+00   1.0990000000000000e-01   1.5441000000000000e+00  -2.3870000000000000e-01  -3.7109999999999999e-01   2.1899999999999999e-02  -3.9950000000000002e-01   4.2249999999999999e-01   5.3106999999999998e+00   9.6299999999999997e-02   4.9070000000000003e-01   2.1679999999999999e-01
   1.4548000000000001e+00  -2.1999999999999999e-02   2.4018999999999999e+00  -1.8140000000000001e-01  -4.5679999999999998e-01  -5.7000000000000002e-02  -4.6610000000000001e-01   3.7800000000000000e-01   4.7012999999999998e+00   2.8899999999999999e-02   5.6769999999999998e-01   1.8579999999999999e-01
   1.6311000000000000e+00  -1.3189999999999999e-01   2.4876999999999998e+00  -3.5330000000000000e-01  -3.9010000000000000e-01   1.3200000000000000e-02  -4.2170000000000002e-01   3.5580000000000001e-01   5.7460000000000004e+00   1.1559999999999999e-01   4.7149999999999997e-01   2.1229999999999999e-01
   1.6532000000000000e+00   1.3189999999999999e-01   2.0588000000000002e+00  -2.0050000000000001e-01  -4.9480000000000002e-01  -6.5799999999999997e-02  -3.5510000000000003e-01   3.7800000000000000e-01   5.0495000000000001e+00   9.5999999999999992e-03   5.1959999999999995e-01   1.5040000000000001e-01
   1.4988999999999999e+00   0.0000000000000000e+00   2.0588000000000002e+00  -2.4820000000000000e-01  -3.8059999999999999e-01  -3.9500000000000000e-02  -2.6629999999999998e-01   4.6689999999999998e-01   5.2236000000000002e+00   1.4449999999999999e-01   4.5219999999999999e-01   2.3890000000000000e-01
   1.4107000000000001e+00   1.9789999999999999e-01   1.4582999999999999e+00  -2.6729999999999998e-01  -4.2820000000000003e-01  -3.5099999999999999e-02  -4.8830000000000001e-01   6.6710000000000003e-01   5.9200999999999997e+00   1.9300000000000001e-02   5.8689999999999998e-01   1.9020000000000001e-01
   1.6091000000000000e+00   2.8580000000000000e-01   1.6298999999999999e+00  -1.8140000000000001e-01  -3.2350000000000001e-01  -4.8200000000000000e-02  -3.3289999999999997e-01   5.1139999999999997e-01   5.9200999999999997e+00   6.7400000000000002e-02   5.1000000000000001e-01   1.8579999999999999e-01
   1.4107000000000001e+00   6.6000000000000003e-02   2.5735000000000001e+00  -2.8639999999999999e-01  -3.5210000000000002e-01   0.0000000000000000e+00  -5.7709999999999995e-01   6.6710000000000003e-01   6.0072000000000001e+00   1.9300000000000001e-02   5.5810000000000004e-01   2.2120000000000001e-01
   1.4327000000000001e+00   1.7590000000000000e-01   2.4876999999999998e+00  -3.5330000000000000e-01  -3.9970000000000000e-01  -6.1400000000000003e-02  -3.7730000000000002e-01   2.2239999999999999e-01   5.8330000000000002e+00   7.7100000000000002e-02   5.1000000000000001e-01   1.8140000000000001e-01
   1.4767999999999999e+00   2.1999999999999999e-02   1.8015000000000001e+00  -3.3420000000000000e-01  -4.5679999999999998e-01   3.9500000000000000e-02  -2.6629999999999998e-01   4.4469999999999998e-01   5.7460000000000004e+00   7.7100000000000002e-02   5.1000000000000001e-01   1.7690000000000000e-01
   1.4548000000000001e+00   5.0560000000000005e-01   2.4018999999999999e+00  -1.8140000000000001e-01  -3.7109999999999999e-01  -4.3900000000000002e-02  -4.6610000000000001e-01   5.5589999999999995e-01   6.1813000000000002e+00   4.8200000000000000e-02   4.9070000000000003e-01   1.5920000000000001e-01
   1.2564000000000000e+00   1.7590000000000000e-01   2.3161999999999998e+00  -1.8140000000000001e-01  -3.4260000000000002e-01  -3.0700000000000002e-02  -2.6629999999999998e-01   5.5589999999999995e-01   5.3106999999999998e+00   1.1559999999999999e-01   5.7730000000000004e-01   1.6810000000000000e-01
   1.8956000000000000e+00   3.2979999999999998e-01   2.5735000000000001e+00  -2.6729999999999998e-01  -4.2820000000000003e-01  -4.4000000000000003e-03  -3.7730000000000002e-01   3.7800000000000000e-01   5.3106999999999998e+00   3.8500000000000000e-02   5.0029999999999997e-01   1.9020000000000001e-01
   1.8956000000000000e+00   4.3999999999999997e-02   1.2010000000000001e+00  -2.4820000000000000e-01  -3.7109999999999999e-01  -3.0700000000000002e-02  -2.6629999999999998e-01   5.3369999999999995e-01   6.0941999999999998e+00   6.7400000000000002e-02   4.6189999999999998e-01   1.9460000000000000e-01
   1.6311000000000000e+00   3.0780000000000002e-01   1.6298999999999999e+00  -2.2910000000000000e-01  -4.0920000000000001e-01  -3.0700000000000002e-02  -2.4410000000000001e-01   4.6689999999999998e-01   5.8330000000000002e+00   1.7340000000000000e-01   4.6189999999999998e-01   2.0349999999999999e-01
   1.5870000000000000e+00   1.0990000000000000e-01   2.1446000000000001e+00  -3.9140000000000003e-01  -3.3310000000000001e-01  -2.6300000000000000e-02  -8.8800000000000004e-02   5.3369999999999995e-01   5.2236000000000002e+00  -5.7799999999999997e-02   5.6769999999999998e-01   1.2830000000000000e-01
   1.4548000000000001e+00   4.3969999999999998e-01   1.7157000000000000e+00  -2.6729999999999998e-01  -4.6629999999999999e-01  -3.0700000000000002e-02  -3.7730000000000002e-01   5.1139999999999997e-01   5.0495000000000001e+00  -9.5999999999999992e-03   4.6189999999999998e-01   1.6810000000000000e-01
   1.6311000000000000e+00  -2.1999999999999999e-02   2.5735000000000001e+00  -3.3420000000000000e-01  -4.4719999999999999e-01   0.0000000000000000e+00  -3.9950000000000002e-01   5.5589999999999995e-01   5.4847999999999999e+00  -7.7100000000000002e-02   5.2920000000000000e-01   1.7690000000000000e-01
   1.1462000000000001e+00   4.6170000000000000e-01   1.3725000000000001e+00  -2.1959999999999999e-01  -4.3769999999999998e-01   6.1400000000000003e-02  -4.6610000000000001e-01   2.4460000000000001e-01   5.3977000000000004e+00   2.8899999999999999e-02   4.2340000000000000e-01   1.7690000000000000e-01
   1.8075000000000001e+00   8.7900000000000006e-02   2.3161999999999998e+00  -1.9089999999999999e-01  -3.9970000000000000e-01   2.6300000000000000e-02  -3.3289999999999997e-01   5.5589999999999995e-01   5.6589000000000000e+00   2.8899999999999999e-02   4.8110000000000003e-01   1.9020000000000001e-01
   1.3887000000000000e+00   6.6000000000000003e-02   1.9730000000000001e+00  -2.4820000000000000e-01  -3.1400000000000000e-01  -1.3200000000000000e-02  -3.1069999999999998e-01   6.8930000000000002e-01   5.6589000000000000e+00   2.8899999999999999e-02   5.9660000000000002e-01   1.6370000000000001e-01
   1.7634000000000001e+00   2.8580000000000000e-01   1.9730000000000001e+00  -1.2410000000000000e-01  -3.7109999999999999e-01  -4.4000000000000003e-03  -3.9950000000000002e-01   6.6710000000000003e-01   6.1813000000000002e+00   1.0600000000000000e-01   5.3879999999999995e-01   2.0349999999999999e-01
   1.1021000000000001e+00   1.9789999999999999e-01   1.9730000000000001e+00  -2.9599999999999999e-01  -3.9010000000000000e-01   3.5099999999999999e-02  -4.8830000000000001e-01   5.5589999999999995e-01   5.3106999999999998e+00   5.7799999999999997e-02   5.2920000000000000e-01   1.7690000000000000e-01
   2.0720000000000001e+00   2.6379999999999998e-01   2.9165999999999999e+00  -3.3420000000000000e-01  -4.5679999999999998e-01  -1.3200000000000000e-02  -4.8830000000000001e-01   5.1139999999999997e-01   5.3977000000000004e+00   6.7400000000000002e-02   4.5219999999999999e-01   1.5920000000000001e-01
   1.2784000000000000e+00   1.0990000000000000e-01   2.3161999999999998e+00  -3.2460000000000000e-01  -4.3769999999999998e-01   1.3200000000000000e-02  -4.2170000000000002e-01   4.4469999999999998e-01   5.6589000000000000e+00  -8.6699999999999999e-02   5.0029999999999997e-01   1.2830000000000000e-01
   1.6752000000000000e+00   1.9789999999999999e-01   2.4018999999999999e+00  -2.1959999999999999e-01  -3.3310000000000001e-01  -4.4000000000000003e-03  -3.3289999999999997e-01   8.8939999999999997e-01   5.4847999999999999e+00   0.0000000000000000e+00   5.1000000000000001e-01   1.7690000000000000e-01
   1.4767999999999999e+00   2.1999999999999999e-02   2.4018999999999999e+00  -1.0500000000000000e-01  -2.8549999999999998e-01   3.5099999999999999e-02  -2.6629999999999998e-01   3.3350000000000002e-01   6.5294999999999996e+00   0.0000000000000000e+00   5.4849999999999999e-01   1.6370000000000001e-01
   1.6091000000000000e+00   1.9789999999999999e-01   1.8015000000000001e+00  -2.7689999999999998e-01  -4.5679999999999998e-01   1.7500000000000002e-02  -3.9950000000000002e-01   4.4469999999999998e-01   5.2236000000000002e+00   3.8500000000000000e-02   5.2920000000000000e-01   1.1940000000000001e-01
   1.5649999999999999e+00   2.4179999999999999e-01   1.3725000000000001e+00  -2.6729999999999998e-01  -4.9480000000000002e-01  -2.1899999999999999e-02  -4.8830000000000001e-01   4.8920000000000002e-01   4.7012999999999998e+00   0.0000000000000000e+00   4.7149999999999997e-01   2.2559999999999999e-01
   1.7193000000000001e+00   1.9789999999999999e-01   3.0882000000000001e+00  -2.7689999999999998e-01  -4.8530000000000001e-01  -2.1899999999999999e-02  -3.5510000000000003e-01   5.7809999999999995e-01   4.9623999999999997e+00   6.7400000000000002e-02   4.6189999999999998e-01   2.0349999999999999e-01
   1.3446000000000000e+00   6.6000000000000003e-02   1.9730000000000001e+00  -1.7190000000000000e-01  -3.5210000000000002e-01  -8.8000000000000005e-03  -5.1049999999999995e-01   5.1139999999999997e-01   4.7012999999999998e+00   6.7400000000000002e-02   4.8110000000000003e-01   1.5920000000000001e-01
   1.6091000000000000e+00   1.9789999999999999e-01   2.0588000000000002e+00  -1.2410000000000000e-01  -4.4719999999999999e-01   5.2600000000000001e-02  -5.1049999999999995e-01   5.3369999999999995e-01   5.3977000000000004e+00   6.7400000000000002e-02   3.9450000000000002e-01   1.9910000000000000e-01
   1.4327000000000001e+00   3.0780000000000002e-01   2.3161999999999998e+00  -2.2910000000000000e-01  -3.8059999999999999e-01   1.3200000000000000e-02  -4.8830000000000001e-01   4.6689999999999998e-01   4.8754000000000000e+00   8.6699999999999999e-02   5.3879999999999995e-01   1.8140000000000001e-01
   1.8294999999999999e+00   3.0780000000000002e-01   2.4876999999999998e+00  -1.3370000000000001e-01  -4.8530000000000001e-01   2.1899999999999999e-02  -3.3289999999999997e-01   3.5580000000000001e-01   4.9623999999999997e+00   7.7100000000000002e-02   4.6189999999999998e-01   1.9460000000000000e-01
   1.4767999999999999e+00   3.0780000000000002e-01   2.3161999999999998e+00  -3.2460000000000000e-01  -3.3310000000000001e-01   2.6300000000000000e-02  -3.3289999999999997e-01   7.1150000000000002e-01   4.8754000000000000e+00   1.5409999999999999e-01   4.3300000000000000e-01   1.8140000000000001e-01
   1.7413000000000001e+00  -2.1999999999999999e-02   3.2597999999999998e+00  -2.3870000000000000e-01  -3.9970000000000000e-01  -2.6300000000000000e-02  -3.9950000000000002e-01   3.7800000000000000e-01   5.3106999999999998e+00   7.7100000000000002e-02   5.0029999999999997e-01   1.6370000000000001e-01
   1.5208999999999999e+00   0.0000000000000000e+00   1.2010000000000001e+00  -1.4319999999999999e-01  -3.8059999999999999e-01   2.6300000000000000e-02  -4.4390000000000002e-01   4.6689999999999998e-01   4.7882999999999996e+00   5.7799999999999997e-02   5.1959999999999995e-01   1.6370000000000001e-01
   1.6311000000000000e+00   2.1999999999999999e-02   2.4018999999999999e+00  -2.1959999999999999e-01  -3.8059999999999999e-01   2.1899999999999999e-02  -4.6610000000000001e-01   3.5580000000000001e-01   5.3977000000000004e+00   9.5999999999999992e-03   4.9070000000000003e-01   2.0790000000000000e-01
   1.1681999999999999e+00   1.0990000000000000e-01   1.1152000000000000e+00  -2.1959999999999999e-01  -4.5679999999999998e-01   1.7500000000000002e-02  -3.9950000000000002e-01   5.7809999999999995e-01   5.3106999999999998e+00   4.8200000000000000e-02   4.5219999999999999e-01   1.7249999999999999e-01
   1.4548000000000001e+00   8.7900000000000006e-02   1.7157000000000000e+00  -2.0050000000000001e-01  -3.5210000000000002e-01  -1.3200000000000000e-02  -4.4390000000000002e-01   4.0020000000000000e-01   5.2236000000000002e+00   4.8200000000000000e-02   4.5219999999999999e-01   1.9910000000000000e-01
   1.5208999999999999e+00   1.9789999999999999e-01   2.3161999999999998e+00  -2.6729999999999998e-01  -3.5210000000000002e-01   8.8000000000000005e-03  -2.4410000000000001e-01   4.2249999999999999e-01   5.6589000000000000e+00   2.8899999999999999e-02   4.5219999999999999e-01   1.6810000000000000e-01
   1.4988999999999999e+00   1.7590000000000000e-01   1.8015000000000001e+00  -2.3870000000000000e-01  -4.1870000000000002e-01   5.7000000000000002e-02  -4.6610000000000001e-01   5.3369999999999995e-01   5.1365999999999996e+00   5.7799999999999997e-02   4.6189999999999998e-01   1.9020000000000001e-01
   1.6752000000000000e+00   1.9789999999999999e-01   1.8872000000000000e+00  -3.4370000000000001e-01  -3.4260000000000002e-01   3.0700000000000002e-02  -3.7730000000000002e-01   4.4469999999999998e-01   5.0495000000000001e+00  -7.7100000000000002e-02   4.6189999999999998e-01   1.9460000000000000e-01
   1.8075000000000001e+00   8.7900000000000006e-02   2.3161999999999998e+00  -3.3420000000000000e-01  -3.9970000000000000e-01   4.4000000000000003e-03  -4.8830000000000001e-01   3.7800000000000000e-01   5.0495000000000001e+00   6.7400000000000002e-02   4.6189999999999998e-01   1.7690000000000000e-01
   1.5870000000000000e+00   3.7369999999999998e-01   2.3161999999999998e+00  -3.4370000000000001e-01  -4.0920000000000001e-01  -2.6300000000000000e-02  -3.3289999999999997e-01   7.1150000000000002e-01   5.7460000000000004e+00   3.8500000000000000e-02   4.4259999999999999e-01   1.9910000000000000e-01
   1.6091000000000000e+00   3.0780000000000002e-01   2.3161999999999998e+00  -1.8140000000000001e-01  -4.1870000000000002e-01  -4.4000000000000003e-03  -4.2170000000000002e-01   4.4469999999999998e-01   5.2236000000000002e+00   3.8500000000000000e-02   4.2340000000000000e-01   1.4599999999999999e-01
   1.6091000000000000e+00   2.1999999999999999e-02   1.2010000000000001e+00  -2.5779999999999997e-01  -3.9010000000000000e-01   4.4000000000000003e-03  -4.4390000000000002e-01   4.6689999999999998e-01   6.2683000000000000e+00  -4.8200000000000000e-02   5.2920000000000000e-01   1.7249999999999999e-01
   1.6532000000000000e+00   1.0990000000000000e-01   2.4876999999999998e+00  -2.5779999999999997e-01  -3.7109999999999999e-01   1.3200000000000000e-02  -4.6610000000000001e-01   5.1139999999999997e-01   6.2683000000000000e+00  -7.7100000000000002e-02   4.3300000000000000e-01   1.8140000000000001e-01
   1.7413000000000001e+00   4.3999999999999997e-02   2.0588000000000002e+00  -3.0549999999999999e-01  -4.9480000000000002e-01   3.5099999999999999e-02  -2.4410000000000001e-01   4.4469999999999998e-01   5.7460000000000004e+00  -9.5999999999999992e-03   5.2920000000000000e-01   1.8579999999999999e-01
   1.4988999999999999e+00   8.7900000000000006e-02   2.1446000000000001e+00  -3.3420000000000000e-01  -3.9010000000000000e-01   3.0700000000000002e-02  -2.8849999999999998e-01   3.3350000000000002e-01   4.7882999999999996e+00   1.5409999999999999e-01   4.4259999999999999e-01   1.5040000000000001e-01
   1.6752000000000000e+00   1.7590000000000000e-01   2.4876999999999998e+00  -2.4820000000000000e-01  -3.8059999999999999e-01  -1.3200000000000000e-02  -3.1069999999999998e-01   5.5589999999999995e-01   5.4847999999999999e+00  -9.5999999999999992e-03   4.8110000000000003e-01   1.4599999999999999e-01
   1.4988999999999999e+00   8.7900000000000006e-02   2.4876999999999998e+00  -2.2910000000000000e-01  -3.9970000000000000e-01  -4.4000000000000003e-03  -5.5489999999999995e-01   5.5589999999999995e-01   4.7882999999999996e+00   1.2520000000000001e-01   4.7149999999999997e-01   2.2559999999999999e-01
   1.4327000000000001e+00   1.7590000000000000e-01   2.0588000000000002e+00  -2.4820000000000000e-01  -3.9010000000000000e-01   2.6300000000000000e-02  -4.8830000000000001e-01   6.2260000000000004e-01   5.6589000000000000e+00  -5.7799999999999997e-02   5.1000000000000001e-01   1.6370000000000001e-01
   1.6311000000000000e+00   2.1980000000000000e-01   1.7157000000000000e+00  -1.6230000000000000e-01  -4.5679999999999998e-01   4.4000000000000003e-03  -6.4370000000000005e-01   4.2249999999999999e-01   5.5719000000000003e+00   9.5999999999999992e-03   4.5219999999999999e-01   1.6810000000000000e-01
   1.4988999999999999e+00   1.7590000000000000e-01   2.7450999999999999e+00  -2.0999999999999999e-01  -4.2820000000000003e-01  -2.6300000000000000e-02  -3.5510000000000003e-01   4.8920000000000002e-01   4.9623999999999997e+00   8.6699999999999999e-02   4.1370000000000001e-01   2.0790000000000000e-01
   1.3887000000000000e+00   2.1999999999999999e-02   1.4582999999999999e+00  -1.3370000000000001e-01  -3.4260000000000002e-01   4.3900000000000002e-02  -4.4390000000000002e-01   7.1150000000000002e-01   5.3106999999999998e+00   2.8899999999999999e-02   5.0029999999999997e-01   1.4160000000000000e-01
   1.5428999999999999e+00   8.7900000000000006e-02   1.9730000000000001e+00  -1.9089999999999999e-01  -4.1870000000000002e-01   2.1899999999999999e-02  -3.5510000000000003e-01   5.1139999999999997e-01   5.6589000000000000e+00  -1.9300000000000001e-02   5.1959999999999995e-01   1.5479999999999999e-01
   1.6311000000000000e+00   1.7590000000000000e-01   2.4018999999999999e+00  -3.6280000000000001e-01  -3.6159999999999998e-01  -5.2600000000000001e-02  -5.9930000000000005e-01   4.6689999999999998e-01   6.2683000000000000e+00  -1.9300000000000001e-02   4.6189999999999998e-01   1.7690000000000000e-01
   1.4988999999999999e+00   3.0780000000000002e-01   2.8309000000000002e+00  -1.8140000000000001e-01  -3.9970000000000000e-01   7.8899999999999998e-02  -5.9930000000000005e-01   4.4469999999999998e-01   5.7460000000000004e+00   1.0600000000000000e-01   4.7149999999999997e-01   1.6810000000000000e-01
   1.3666000000000000e+00   2.4179999999999999e-01   1.8015000000000001e+00  -3.0549999999999999e-01  -3.5210000000000002e-01  -1.7500000000000002e-02  -5.5489999999999995e-01   3.3350000000000002e-01   4.6142000000000003e+00   4.8200000000000000e-02   4.2340000000000000e-01   1.9910000000000000e-01
   1.5870000000000000e+00   1.9789999999999999e-01   2.4876999999999998e+00  -2.5779999999999997e-01  -3.9010000000000000e-01  -3.0700000000000002e-02  -3.5510000000000003e-01   4.4469999999999998e-01   5.1365999999999996e+00  -9.5999999999999992e-03   5.4849999999999999e-01   2.2120000000000001e-01
   1.9177000000000000e+00   3.7369999999999998e-01   1.9730000000000001e+00  -2.3870000000000000e-01  -4.1870000000000002e-01  -8.8000000000000005e-03  -5.5489999999999995e-01   5.1139999999999997e-01   5.3977000000000004e+00   5.7799999999999997e-02   4.6189999999999998e-01   1.5479999999999999e-01
   1.4988999999999999e+00   2.4179999999999999e-01   2.6593000000000000e+00  -2.9599999999999999e-01  -4.6629999999999999e-01   4.3900000000000002e-02  -6.2150000000000005e-01   6.0040000000000004e-01   6.0072000000000001e+00   0.0000000000000000e+00   5.1000000000000001e-01   1.9020000000000001e-01
   1.6311000000000000e+00  -1.3189999999999999e-01   2.4876999999999998e+00  -2.4820000000000000e-01  -5.6140000000000001e-01   3.9500000000000000e-02  -4.8830000000000001e-01   5.3369999999999995e-01   4.5270999999999999e+00   7.7100000000000002e-02   4.7149999999999997e-01   1.8140000000000001e-01
   1.4107000000000001e+00   2.4179999999999999e-01   1.7157000000000000e+00  -2.9599999999999999e-01  -3.7109999999999999e-01  -3.0700000000000002e-02  -3.3289999999999997e-01   3.5580000000000001e-01   6.0072000000000001e+00   2.8899999999999999e-02   5.4849999999999999e-01   1.5479999999999999e-01
   1.8514999999999999e+00   2.8580000000000000e-01   2.5735000000000001e+00  -2.1959999999999999e-01  -3.5210000000000002e-01  -1.3200000000000000e-02  -4.2170000000000002e-01   3.7800000000000000e-01   5.8330000000000002e+00   3.8500000000000000e-02   5.2920000000000000e-01   1.7249999999999999e-01
   1.4107000000000001e+00   2.1980000000000000e-01   1.4582999999999999e+00  -9.5500000000000002e-02  -4.9480000000000002e-01   3.9500000000000000e-02  -2.4410000000000001e-01   5.5589999999999995e-01   5.1365999999999996e+00   9.5999999999999992e-03   4.5219999999999999e-01   1.5479999999999999e-01
   1.6752000000000000e+00   2.6379999999999998e-01   2.7450999999999999e+00  -2.3870000000000000e-01  -3.6159999999999998e-01   2.1899999999999999e-02  -5.9930000000000005e-01   4.2249999999999999e-01   5.7460000000000004e+00   6.7400000000000002e-02   4.6189999999999998e-01   2.0790000000000000e-01
   1.6311000000000000e+00   1.0990000000000000e-01   1.9730000000000001e+00  -2.1959999999999999e-01  -4.7580000000000000e-01  -5.2600000000000001e-02  -3.1069999999999998e-01   6.0040000000000004e-01   5.1365999999999996e+00   7.7100000000000002e-02   4.5219999999999999e-01   1.7690000000000000e-01
   1.6091000000000000e+00   6.6000000000000003e-02   2.3161999999999998e+00  -3.5330000000000000e-01  -4.3769999999999998e-01   4.8200000000000000e-02  -2.2189999999999999e-01   3.5580000000000001e-01   5.3977000000000004e+00  -1.9300000000000001e-02   5.0029999999999997e-01   1.6810000000000000e-01
   1.5649999999999999e+00   2.1980000000000000e-01   1.9730000000000001e+00  -2.6729999999999998e-01  -2.9499999999999998e-01  -3.5099999999999999e-02  -4.8830000000000001e-01   6.0040000000000004e-01   5.1365999999999996e+00   1.4449999999999999e-01   5.5810000000000004e-01   2.0790000000000000e-01
   1.6311000000000000e+00   6.6000000000000003e-02   1.7157000000000000e+00  -3.1509999999999999e-01  -4.0920000000000001e-01  -1.3200000000000000e-02  -5.3269999999999995e-01   6.0040000000000004e-01   5.3977000000000004e+00  -2.8899999999999999e-02   4.1370000000000001e-01   1.4160000000000000e-01
   1.6311000000000000e+00   6.6000000000000003e-02   1.9730000000000001e+00  -3.3420000000000000e-01  -4.2820000000000003e-01   4.4000000000000003e-03  -4.4390000000000002e-01   6.2260000000000004e-01   5.6589000000000000e+00   5.7799999999999997e-02   4.6189999999999998e-01   1.5920000000000001e-01
   1.6972000000000000e+00   3.0780000000000002e-01   1.7157000000000000e+00  -2.3870000000000000e-01  -3.8059999999999999e-01  -1.7500000000000002e-02  -5.7709999999999995e-01   4.4469999999999998e-01   4.9623999999999997e+00   8.6699999999999999e-02   4.1370000000000001e-01   1.9910000000000000e-01
   1.4988999999999999e+00   1.7590000000000000e-01   1.8872000000000000e+00  -2.8639999999999999e-01  -4.1870000000000002e-01   5.7000000000000002e-02  -2.8849999999999998e-01   4.4469999999999998e-01   5.2236000000000002e+00   7.7100000000000002e-02   4.7149999999999997e-01   1.7249999999999999e-01
   1.7193000000000001e+00   3.5170000000000001e-01   2.1446000000000001e+00  -2.1959999999999999e-01  -3.7109999999999999e-01   3.9500000000000000e-02  -3.1069999999999998e-01   5.3369999999999995e-01   5.2236000000000002e+00  -9.5999999999999992e-03   5.5810000000000004e-01   1.8140000000000001e-01
   1.6532000000000000e+00   1.5390000000000001e-01   2.0588000000000002e+00  -2.0050000000000001e-01  -3.9970000000000000e-01  -4.8200000000000000e-02  -5.3269999999999995e-01   2.4460000000000001e-01   5.1365999999999996e+00   8.6699999999999999e-02   5.3879999999999995e-01   1.8579999999999999e-01
   1.4988999999999999e+00   8.7900000000000006e-02   1.8872000000000000e+00  -3.6280000000000001e-01  -3.9010000000000000e-01   3.0700000000000002e-02  -6.2150000000000005e-01   3.5580000000000001e-01   5.1365999999999996e+00   2.8899999999999999e-02   4.5219999999999999e-01   1.6810000000000000e-01
   1.6752000000000000e+00  -4.3999999999999997e-02   1.5441000000000000e+00  -3.2460000000000000e-01  -4.7580000000000000e-01   6.1400000000000003e-02  -3.1069999999999998e-01   4.0020000000000000e-01   5.3977000000000004e+00   3.8500000000000000e-02   4.1370000000000001e-01   1.2830000000000000e-01
   1.4327000000000001e+00   2.1980000000000000e-01   2.1446000000000001e+00  -2.4820000000000000e-01  -4.8530000000000001e-01   4.4000000000000003e-03  -5.3269999999999995e-01   3.5580000000000001e-01   6.2683000000000000e+00  -4.8200000000000000e-02   5.1959999999999995e-01   1.9020000000000001e-01
   1.3005000000000000e+00   1.9789999999999999e-01   2.0588000000000002e+00  -2.1959999999999999e-01  -3.8059999999999999e-01  -3.0700000000000002e-02  -4.8830000000000001e-01   4.4469999999999998e-01   5.4847999999999999e+00   4.8200000000000000e-02   5.1959999999999995e-01   1.5479999999999999e-01
   1.4767999999999999e+00   1.7590000000000000e-01   1.3725000000000001e+00  -2.4820000000000000e-01  -4.0920000000000001e-01   6.1400000000000003e-02  -3.7730000000000002e-01   5.7809999999999995e-01   5.7460000000000004e+00   9.6299999999999997e-02   5.1000000000000001e-01   1.4599999999999999e-01
   1.6752000000000000e+00   0.0000000000000000e+00   2.6593000000000000e+00  -2.7689999999999998e-01  -3.6159999999999998e-01  -2.1899999999999999e-02  -5.5489999999999995e-01   4.6689999999999998e-01   5.3977000000000004e+00   8.6699999999999999e-02   5.1000000000000001e-01   1.5479999999999999e-01
   1.5208999999999999e+00  -8.7900000000000006e-02   1.8872000000000000e+00  -3.0549999999999999e-01  -3.6159999999999998e-01  -1.7500000000000002e-02  -5.7709999999999995e-01   7.1150000000000002e-01   4.7882999999999996e+00   5.7799999999999997e-02   5.1959999999999995e-01   2.0349999999999999e-01
   1.4767999999999999e+00  -2.1999999999999999e-02   2.8309000000000002e+00  -2.9599999999999999e-01  -4.1870000000000002e-01  -1.3200000000000000e-02  -3.9950000000000002e-01   6.8930000000000002e-01   6.0941999999999998e+00   5.7799999999999997e-02   4.0410000000000001e-01   1.8140000000000001e-01
   1.6972000000000000e+00   8.7900000000000006e-02   1.9730000000000001e+00  -2.0050000000000001e-01  -4.1870000000000002e-01  -3.5099999999999999e-02  -3.7730000000000002e-01   5.5589999999999995e-01   5.4847999999999999e+00   6.7400000000000002e-02   4.5219999999999999e-01   1.8140000000000001e-01
   1.6311000000000000e+00   1.9789999999999999e-01   2.7450999999999999e+00  -2.3870000000000000e-01  -4.2820000000000003e-01   3.0700000000000002e-02  -5.7709999999999995e-01   4.0020000000000000e-01   5.3977000000000004e+00   5.7799999999999997e-02   6.0619999999999996e-01   1.5040000000000001e-01
   1.8514999999999999e+00   2.1999999999999999e-02   2.4876999999999998e+00  -3.9140000000000003e-01  -4.7580000000000000e-01   3.5099999999999999e-02  -3.1069999999999998e-01   5.7809999999999995e-01   5.3977000000000004e+00   1.2520000000000001e-01   5.1959999999999995e-01   1.7690000000000000e-01
   1.4767999999999999e+00   2.1980000000000000e-01   2.0588000000000002e+00  -1.9089999999999999e-01  -4.2820000000000003e-01  -2.1899999999999999e-02  -3.9950000000000002e-01   6.4480000000000004e-01   4.6142000000000003e+00   7.7100000000000002e-02   5.5810000000000004e-01   1.9460000000000000e-01
   1.6752000000000000e+00   8.7900000000000006e-02   1.8872000000000000e+00  -3.3420000000000000e-01  -3.8059999999999999e-01  -1.3200000000000000e-02  -3.1069999999999998e-01   4.2249999999999999e-01   5.4847999999999999e+00   3.8500000000000000e-02   4.5219999999999999e-01   1.5920000000000001e-01
   1.5208999999999999e+00   1.7590000000000000e-01   1.9730000000000001e+00  -3.6280000000000001e-01  -4.1870000000000002e-01   1.7500000000000002e-02  -4.4390000000000002e-01   6.2260000000000004e-01   5.0495000000000001e+00   1.1559999999999999e-01   5.0029999999999997e-01   2.1679999999999999e-01
   1.5208999999999999e+00   2.6379999999999998e-01   2.4876999999999998e+00  -2.9599999999999999e-01  -2.5690000000000002e-01  -5.7000000000000002e-02  -6.2150000000000005e-01   6.2260000000000004e-01   4.7882999999999996e+00   1.2520000000000001e-01   5.2920000000000000e-01   2.1229999999999999e-01
   1.6311000000000000e+00   1.5390000000000001e-01   2.3161999999999998e+00  -2.3870000000000000e-01  -4.4719999999999999e-01   1.7500000000000002e-02  -6.2150000000000005e-01   5.7809999999999995e-01   5.4847999999999999e+00   1.2520000000000001e-01   4.7149999999999997e-01   1.5479999999999999e-01
   1.6091000000000000e+00   2.1980000000000000e-01   1.8015000000000001e+00  -2.4820000000000000e-01  -2.9499999999999998e-01   2.1899999999999999e-02  -1.5540000000000001e-01   4.0020000000000000e-01   5.3977000000000004e+00   6.7400000000000002e-02   4.5219999999999999e-01   1.6810000000000000e-01
   1.5428999999999999e+00   1.5390000000000001e-01   2.3161999999999998e+00  -2.9599999999999999e-01  -4.3769999999999998e-01   7.4499999999999997e-02  -4.4390000000000002e-01   4.6689999999999998e-01   5.8330000000000002e+00   2.8899999999999999e-02   3.5599999999999998e-01   1.8579999999999999e-01
   1.7193000000000001e+00   2.1999999999999999e-02   1.8015000000000001e+00  -2.5779999999999997e-01  -4.7580000000000000e-01   4.4000000000000003e-03  -4.2170000000000002e-01   6.4480000000000004e-01   5.8330000000000002e+00   5.7799999999999997e-02   5.1959999999999995e-01   1.8579999999999999e-01
   1.3446000000000000e+00   2.6379999999999998e-01   2.3161999999999998e+00  -1.6230000000000000e-01  -3.2350000000000001e-01   4.4000000000000003e-03  -2.6629999999999998e-01   3.1130000000000002e-01   5.7460000000000004e+00   2.8899999999999999e-02   5.1000000000000001e-01   1.7690000000000000e-01
   1.4767999999999999e+00   1.7590000000000000e-01   1.3725000000000001e+00  -2.3870000000000000e-01  -4.0920000000000001e-01   4.3900000000000002e-02  -5.3269999999999995e-01   6.6710000000000003e-01   5.3977000000000004e+00  -2.8899999999999999e-02   5.1000000000000001e-01   2.1229999999999999e-01
   1.5208999999999999e+00  -2.1999999999999999e-02   2.4018999999999999e+00  -2.3870000000000000e-01  -4.6629999999999999e-01  -2.1899999999999999e-02  -4.4390000000000002e-01   4.0020000000000000e-01   5.4847999999999999e+00   1.0600000000000000e-01   4.9070000000000003e-01   1.7249999999999999e-01
   1.4548000000000001e+00   1.3189999999999999e-01   2.0588000000000002e+00  -2.7689999999999998e-01  -4.1870000000000002e-01  -1.7500000000000002e-02  -5.5489999999999995e-01   4.8920000000000002e-01   5.5719000000000003e+00   9.5999999999999992e-03   4.1370000000000001e-01   1.8579999999999999e-01
   1.4767999999999999e+00   2.1980000000000000e-01   1.9730000000000001e+00  -3.2460000000000000e-01  -3.1400000000000000e-01   0.0000000000000000e+00  -3.5510000000000003e-01   5.3369999999999995e-01   5.5719000000000003e+00   2.8899999999999999e-02   4.9070000000000003e-01   1.8579999999999999e-01
   1.6752000000000000e+00   8.7900000000000006e-02   1.7157000000000000e+00  -1.2410000000000000e-01  -4.9480000000000002e-01  -2.1899999999999999e-02  -2.6629999999999998e-01   5.5589999999999995e-01   5.3977000000000004e+00   3.8500000000000000e-02   4.9070000000000003e-01   1.5040000000000001e-01
   1.5649999999999999e+00   8.7900000000000006e-02   1.8872000000000000e+00  -2.6729999999999998e-01  -4.0920000000000001e-01   0.0000000000000000e+00  -5.1049999999999995e-01   7.1150000000000002e-01   5.6589000000000000e+00   1.2520000000000001e-01   5.1000000000000001e-01   1.6370000000000001e-01
   1.4107000000000001e+00   2.4179999999999999e-01   2.3161999999999998e+00  -1.8140000000000001e-01  -3.9010000000000000e-01   3.0700000000000002e-02  -3.1069999999999998e-01   5.5589999999999995e-01   4.9623999999999997e+00  -9.5999999999999992e-03   5.5810000000000004e-01   2.1679999999999999e-01
   1.6972000000000000e+00  -4.3999999999999997e-02   1.8015000000000001e+00  -2.5779999999999997e-01  -3.7109999999999999e-01   8.8000000000000005e-03  -3.5510000000000003e-01   2.6679999999999998e-01   5.3977000000000004e+00   5.7799999999999997e-02   3.8490000000000002e-01   1.7690000000000000e-01
   1.4988999999999999e+00   2.4179999999999999e-01   1.6298999999999999e+00  -1.8140000000000001e-01  -4.1870000000000002e-01   2.1899999999999999e-02  -5.9930000000000005e-01   5.7809999999999995e-01   6.0941999999999998e+00   1.3489999999999999e-01   4.5219999999999999e-01   1.6810000000000000e-01
   1.6091000000000000e+00  -1.0990000000000000e-01   2.3161999999999998e+00  -3.6280000000000001e-01  -3.4260000000000002e-01   2.6300000000000000e-02  -5.5489999999999995e-01   5.1139999999999997e-01   5.1365999999999996e+00   4.8200000000000000e-02   5.1959999999999995e-01   2.1679999999999999e-01
   1.8294999999999999e+00  -4.3999999999999997e-02   2.1446000000000001e+00  -2.5779999999999997e-01  -3.5210000000000002e-01  -1.3200000000000000e-02  -5.9930000000000005e-01   4.4469999999999998e-01   4.8754000000000000e+00   4.8200000000000000e-02   5.8689999999999998e-01   1.7690000000000000e-01
   1.7634000000000001e+00   4.3999999999999997e-02   1.8872000000000000e+00  -2.6729999999999998e-01  -4.6629999999999999e-01   2.1899999999999999e-02  -5.7709999999999995e-01   5.3369999999999995e-01   6.2683000000000000e+00  -9.5999999999999992e-03   4.9070000000000003e-01   1.4599999999999999e-01
   1.6752000000000000e+00   2.1980000000000000e-01   1.4582999999999999e+00  -2.2910000000000000e-01  -4.0920000000000001e-01   2.1899999999999999e-02  -5.7709999999999995e-01   4.0020000000000000e-01   5.4847999999999999e+00   9.6299999999999997e-02   4.1370000000000001e-01   1.9910000000000000e-01
   1.5208999999999999e+00   4.3999999999999997e-02   1.9730000000000001e+00  -2.9599999999999999e-01  -4.4719999999999999e-01   8.8000000000000005e-03  -3.7730000000000002e-01   5.3369999999999995e-01   6.0072000000000001e+00   0.0000000000000000e+00   4.6189999999999998e-01   1.9460000000000000e-01
   1.5649999999999999e+00   2.4179999999999999e-01   2.0588000000000002e+00  -2.1959999999999999e-01  -2.1890000000000001e-01  -6.5799999999999997e-02  -4.2170000000000002e-01   3.7800000000000000e-01   5.0495000000000001e+00   3.8500000000000000e-02   5.1000000000000001e-01   1.6810000000000000e-01
   1.4767999999999999e+00   1.7590000000000000e-01   2.7450999999999999e+00  -3.1509999999999999e-01  -4.4719999999999999e-01   1.3200000000000000e-02  -3.5510000000000003e-01   3.7800000000000000e-01   5.3977000000000004e+00   1.0600000000000000e-01   5.2920000000000000e-01   1.8579999999999999e-01
   1.4988999999999999e+00   4.3999999999999997e-02   2.6593000000000000e+00  -3.7240000000000001e-01  -3.0449999999999999e-01  -6.5799999999999997e-02  -5.5489999999999995e-01   5.7809999999999995e-01   5.5719000000000003e+00   8.6699999999999999e-02   4.4259999999999999e-01   1.5920000000000001e-01
   1.5208999999999999e+00   8.7900000000000006e-02   2.4018999999999999e+00  -2.3870000000000000e-01  -3.8059999999999999e-01  -4.4000000000000003e-03  -4.6610000000000001e-01   6.8930000000000002e-01   5.4847999999999999e+00  -5.7799999999999997e-02   4.5219999999999999e-01   1.6370000000000001e-01
   1.6091000000000000e+00   0.0000000000000000e+00   2.5735000000000001e+00  -2.0999999999999999e-01  -3.7109999999999999e-01   2.6300000000000000e-02  -3.9950000000000002e-01   4.2249999999999999e-01   5.1365999999999996e+00   1.1559999999999999e-01   5.0029999999999997e-01   1.5479999999999999e-01
   1.4327000000000001e+00   3.5170000000000001e-01   1.9730000000000001e+00  -1.9089999999999999e-01  -4.0920000000000001e-01   3.0700000000000002e-02  -4.6610000000000001e-01   4.6689999999999998e-01   5.1365999999999996e+00   7.7100000000000002e-02   4.9070000000000003e-01   1.9460000000000000e-01
   1.6311000000000000e+00   3.0780000000000002e-01   2.3161999999999998e+00  -2.4820000000000000e-01  -4.1870000000000002e-01   2.6300000000000000e-02  -4.2170000000000002e-01   6.4480000000000004e-01   5.5719000000000003e+00  -6.7400000000000002e-02   5.0029999999999997e-01   1.5479999999999999e-01
   1.6972000000000000e+00   1.5390000000000001e-01   2.4018999999999999e+00  -2.8639999999999999e-01  -3.0449999999999999e-01  -1.7500000000000002e-02  -5.1049999999999995e-01   5.7809999999999995e-01   5.3106999999999998e+00  -9.5999999999999992e-03   5.4849999999999999e-01   1.4160000000000000e-01
   1.9397000000000000e+00   1.0990000000000000e-01   1.9730000000000001e+00  -3.1509999999999999e-01  -4.4719999999999999e-01   4.4000000000000003e-03  -5.7709999999999995e-01   6.0040000000000004e-01   4.9623999999999997e+00   6.7400000000000002e-02   4.7149999999999997e-01   1.6810000000000000e-01
   1.6311000000000000e+00   2.1980000000000000e-01   2.0588000000000002e+00  -2.5779999999999997e-01  -4.3769999999999998e-01   4.3900000000000002e-02  -4.8830000000000001e-01   6.2260000000000004e-01   4.9623999999999997e+00  -8.6699999999999999e-02   4.5219999999999999e-01   1.6810000000000000e-01
   1.5870000000000000e+00   1.3189999999999999e-01   2.4018999999999999e+00  -3.2460000000000000e-01  -3.2350000000000001e-01   1.7500000000000002e-02  -4.8830000000000001e-01   5.5589999999999995e-01   5.2236000000000002e+00   1.4449999999999999e-01   5.6769999999999998e-01   1.5920000000000001e-01
   1.6091000000000000e+00  -8.7900000000000006e-02   2.9165999999999999e+00  -2.5779999999999997e-01  -3.8059999999999999e-01  -4.4000000000000003e-03  -3.7730000000000002e-01   6.6710000000000003e-01   5.3977000000000004e+00   6.7400000000000002e-02   4.4259999999999999e-01   1.6810000000000000e-01
   1.7413000000000001e+00   1.0990000000000000e-01   2.2303999999999999e+00  -2.3870000000000000e-01  -5.0429999999999997e-01   8.8000000000000005e-03  -4.8830000000000001e-01   5.3369999999999995e-01   5.3977000000000004e+00   1.9300000000000001e-02   5.0029999999999997e-01   1.1940000000000001e-01
   1.7634000000000001e+00   3.0780000000000002e-01   2.0588000000000002e+00  -2.8639999999999999e-01  -3.7109999999999999e-01   2.6300000000000000e-02  -4.2170000000000002e-01   5.5589999999999995e-01   5.2236000000000002e+00  -2.8899999999999999e-02   5.1959999999999995e-01   1.4599999999999999e-01
   1.4107000000000001e+00   2.1980000000000000e-01   1.2867999999999999e+00  -2.0050000000000001e-01  -3.4260000000000002e-01   8.8000000000000005e-03  -3.9950000000000002e-01   6.0040000000000004e-01   6.2683000000000000e+00  -1.9300000000000001e-02   4.5219999999999999e-01   1.6810000000000000e-01
   1.6311000000000000e+00   2.4179999999999999e-01   2.2303999999999999e+00  -2.0999999999999999e-01  -2.9499999999999998e-01  -2.1899999999999999e-02  -4.6610000000000001e-01   4.8920000000000002e-01   5.4847999999999999e+00   3.8500000000000000e-02   4.5219999999999999e-01   1.6810000000000000e-01
   1.7193000000000001e+00   1.9789999999999999e-01   2.6593000000000000e+00  -3.5330000000000000e-01  -3.3310000000000001e-01   5.7000000000000002e-02  -3.9950000000000002e-01   4.4469999999999998e-01   6.3554000000000004e+00   9.5999999999999992e-03   4.0410000000000001e-01   1.5479999999999999e-01
   1.6311000000000000e+00   3.5170000000000001e-01   2.7450999999999999e+00  -2.2910000000000000e-01  -3.9010000000000000e-01   2.1899999999999999e-02  -5.3269999999999995e-01   4.2249999999999999e-01   4.2659000000000002e+00   4.8200000000000000e-02   4.2340000000000000e-01   1.5920000000000001e-01
   1.6532000000000000e+00   3.0780000000000002e-01   2.3161999999999998e+00  -3.4370000000000001e-01  -3.5210000000000002e-01   4.4000000000000003e-03  -5.9930000000000005e-01   5.7809999999999995e-01   5.1365999999999996e+00  -1.9300000000000001e-02   4.3300000000000000e-01   1.6370000000000001e-01
   1.5208999999999999e+00   2.6379999999999998e-01   1.9730000000000001e+00  -1.8140000000000001e-01  -3.2350000000000001e-01   3.0700000000000002e-02  -4.4390000000000002e-01   6.2260000000000004e-01   5.1365999999999996e+00   1.9300000000000001e-02   5.3879999999999995e-01   1.9910000000000000e-01
   1.5870000000000000e+00  -4.3999999999999997e-02   1.8872000000000000e+00  -2.2910000000000000e-01  -4.8530000000000001e-01  -4.4000000000000003e-03  -4.6610000000000001e-01   5.3369999999999995e-01   5.1365999999999996e+00   9.6299999999999997e-02   5.5810000000000004e-01   1.6370000000000001e-01
   1.6091000000000000e+00   2.1999999999999999e-02   2.5735000000000001e+00  -3.1509999999999999e-01  -4.6629999999999999e-01  -4.3900000000000002e-02  -4.8830000000000001e-01   4.4469999999999998e-01   5.6589000000000000e+00  -8.6699999999999999e-02   4.5219999999999999e-01   1.7690000000000000e-01
   1.6752000000000000e+00   4.3999999999999997e-02   2.2303999999999999e+00  -2.9599999999999999e-01  -4.4719999999999999e-01   3.0700000000000002e-02  -3.5510000000000003e-01   3.3350000000000002e-01   5.8330000000000002e+00   1.1559999999999999e-01   5.0029999999999997e-01   1.4599999999999999e-01
   1.6311000000000000e+00   4.3999999999999997e-02   1.6298999999999999e+00  -2.6729999999999998e-01  -4.5679999999999998e-01  -1.3200000000000000e-02  -3.7730000000000002e-01   5.1139999999999997e-01   5.2236000000000002e+00   2.8899999999999999e-02   4.5219999999999999e-01   2.1679999999999999e-01
   1.5428999999999999e+00   2.1999999999999999e-02   2.6593000000000000e+00  -2.9599999999999999e-01  -3.6159999999999998e-01   3.5099999999999999e-02  -3.1069999999999998e-01   5.7809999999999995e-01   5.3106999999999998e+00   3.8500000000000000e-02   5.3879999999999995e-01   1.6810000000000000e-01
   1.5870000000000000e+00   2.4179999999999999e-01   2.2303999999999999e+00  -2.0050000000000001e-01  -4.5679999999999998e-01   9.6500000000000002e-02  -4.6610000000000001e-01   5.5589999999999995e-01   5.1365999999999996e+00   4.8200000000000000e-02   5.5810000000000004e-01   1.4599999999999999e-01
   1.7634000000000001e+00   1.3189999999999999e-01   1.6298999999999999e+00  -2.9599999999999999e-01  -3.3310000000000001e-01   4.3900000000000002e-02  -4.2170000000000002e-01   6.8930000000000002e-01   5.7460000000000004e+00  -9.5999999999999992e-03   4.8110000000000003e-01   1.6370000000000001e-01
   1.6532000000000000e+00   4.3999999999999997e-02   2.8309000000000002e+00  -3.0549999999999999e-01  -4.6629999999999999e-01   3.5099999999999999e-02  -5.7709999999999995e-01   5.5589999999999995e-01   5.0495000000000001e+00   5.7799999999999997e-02   4.8110000000000003e-01   2.0349999999999999e-01
   1.5208999999999999e+00  -4.3999999999999997e-02   2.8309000000000002e+00  -2.6729999999999998e-01  -4.4719999999999999e-01   1.7500000000000002e-02  -4.6610000000000001e-01   5.1139999999999997e-01   5.7460000000000004e+00   9.5999999999999992e-03   4.5219999999999999e-01   1.9020000000000001e-01
   1.5870000000000000e+00   1.3189999999999999e-01   1.6298999999999999e+00  -2.3870000000000000e-01  -3.9970000000000000e-01   5.2600000000000001e-02  -5.1049999999999995e-01   6.0040000000000004e-01   6.1813000000000002e+00  -2.8899999999999999e-02   4.6189999999999998e-01   2.0349999999999999e-01
   1.4988999999999999e+00   6.6000000000000003e-02   2.6593000000000000e+00  -2.1959999999999999e-01  -3.0449999999999999e-01   4.3900000000000002e-02  -5.3269999999999995e-01   4.8920000000000002e-01   6.4424999999999999e+00   0.0000000000000000e+00   5.0029999999999997e-01   1.5040000000000001e-01
   1.5870000000000000e+00   1.5390000000000001e-01   2.9165999999999999e+00  -2.6729999999999998e-01  -2.7600000000000002e-01   2.1899999999999999e-02  -5.3269999999999995e-01   5.7809999999999995e-01   5.4847999999999999e+00   2.8899999999999999e-02   5.9660000000000002e-01   1.6810000000000000e-01
   1.5649999999999999e+00   1.9789999999999999e-01   1.9730000000000001e+00  -1.8140000000000001e-01  -3.3310000000000001e-01   3.5099999999999999e-02  -4.6610000000000001e-01   5.5589999999999995e-01   5.3977000000000004e+00  -5.7799999999999997e-02   5.1959999999999995e-01   1.5920000000000001e-01
   1.6532000000000000e+00   1.3189999999999999e-01   1.7157000000000000e+00  -1.6230000000000000e-01  -3.9010000000000000e-01   5.2600000000000001e-02  -5.5489999999999995e-01   4.6689999999999998e-01   5.9200999999999997e+00  -1.9300000000000001e-02   4.9070000000000003e-01   1.5920000000000001e-01
   1.7634000000000001e+00   4.3999999999999997e-02   2.0588000000000002e+00  -2.2910000000000000e-01  -3.6159999999999998e-01  -1.3200000000000000e-02  -4.6610000000000001e-01   6.0040000000000004e-01   5.8330000000000002e+00   1.1559999999999999e-01   6.3510000000000000e-01   1.2830000000000000e-01
   1.4548000000000001e+00   6.6000000000000003e-02   3.3456000000000001e+00  -2.7689999999999998e-01  -3.6159999999999998e-01   0.0000000000000000e+00  -4.6610000000000001e-01   6.2260000000000004e-01   4.7012999999999998e+00   8.6699999999999999e-02   4.4259999999999999e-01   1.6810000000000000e-01
   1.7193000000000001e+00   4.3999999999999997e-02   2.5735000000000001e+00  -2.4820000000000000e-01  -4.4719999999999999e-01   4.8200000000000000e-02  -4.8830000000000001e-01   4.8920000000000002e-01   6.4424999999999999e+00  -1.9300000000000001e-02   5.9660000000000002e-01   1.7690000000000000e-01
   1.6752000000000000e+00   1.7590000000000000e-01   1.5441000000000000e+00  -2.3870000000000000e-01  -3.8059999999999999e-01  -8.8000000000000005e-03  -5.5489999999999995e-01   4.0020000000000000e-01   5.3106999999999998e+00  -9.5999999999999992e-03   4.9070000000000003e-01   1.1940000000000001e-01
   1.4548000000000001e+00   8.7900000000000006e-02   1.8872000000000000e+00  -3.6280000000000001e-01  -4.3769999999999998e-01   1.7500000000000002e-02  -4.6610000000000001e-01   6.0040000000000004e-01   5.2236000000000002e+00   1.0600000000000000e-01   4.5219999999999999e-01   1.7690000000000000e-01
   1.5649999999999999e+00   1.5390000000000001e-01   1.2010000000000001e+00  -3.1509999999999999e-01  -3.5210000000000002e-01   2.1899999999999999e-02  -4.4390000000000002e-01   5.3369999999999995e-01   4.5270999999999999e+00  -9.5999999999999992e-03   3.8490000000000002e-01   1.9020000000000001e-01
   1.6972000000000000e+00   1.9789999999999999e-01   1.7157000000000000e+00  -1.2410000000000000e-01  -4.1870000000000002e-01  -3.0700000000000002e-02  -6.4370000000000005e-01   6.4480000000000004e-01   5.6589000000000000e+00   4.8200000000000000e-02   4.9070000000000003e-01   1.5920000000000001e-01
   1.6091000000000000e+00   1.9789999999999999e-01   1.8015000000000001e+00  -4.1049999999999998e-01  -3.9010000000000000e-01   4.8200000000000000e-02  -3.7730000000000002e-01   5.5589999999999995e-01   4.8754000000000000e+00   7.7100000000000002e-02   4.6189999999999998e-01   1.2830000000000000e-01
   1.6972000000000000e+00   1.9789999999999999e-01   2.5735000000000001e+00  -1.4319999999999999e-01  -3.6159999999999998e-01   2.1899999999999999e-02  -7.1020000000000005e-01   4.4469999999999998e-01   5.3977000000000004e+00  -3.8500000000000000e-02   4.8110000000000003e-01   1.5479999999999999e-01
   1.6311000000000000e+00   1.5390000000000001e-01   1.4582999999999999e+00  -3.5330000000000000e-01  -3.9010000000000000e-01   8.3299999999999999e-02  -4.6610000000000001e-01   4.4469999999999998e-01   5.0495000000000001e+00  -2.8899999999999999e-02   4.4259999999999999e-01   1.7690000000000000e-01
   1.6311000000000000e+00   4.3999999999999997e-02   2.3161999999999998e+00  -2.8639999999999999e-01  -3.9010000000000000e-01   2.6300000000000000e-02  -3.9950000000000002e-01   5.1139999999999997e-01   5.4847999999999999e+00   6.7400000000000002e-02   4.9070000000000003e-01   1.4599999999999999e-01
   1.4107000000000001e+00   5.2759999999999996e-01   2.2303999999999999e+00  -1.9089999999999999e-01  -3.5210000000000002e-01  -8.8000000000000005e-03  -3.3289999999999997e-01   4.6689999999999998e-01   5.4847999999999999e+00   1.2520000000000001e-01   4.0410000000000001e-01   1.6370000000000001e-01
   1.6752000000000000e+00   8.7900000000000006e-02   2.0588000000000002e+00  -2.7689999999999998e-01  -4.2820000000000003e-01   3.5099999999999999e-02  -3.3289999999999997e-01   5.3369999999999995e-01   5.2236000000000002e+00   4.8200000000000000e-02   4.6189999999999998e-01   1.7690000000000000e-01
   1.6311000000000000e+00  -4.3999999999999997e-02   1.0294000000000001e+00  -3.1509999999999999e-01  -3.8059999999999999e-01   4.4000000000000003e-03  -4.4390000000000002e-01   6.4480000000000004e-01   5.7460000000000004e+00   0.0000000000000000e+00   4.9070000000000003e-01   1.6810000000000000e-01
   1.6752000000000000e+00   2.1980000000000000e-01   1.9730000000000001e+00  -2.0050000000000001e-01  -3.8059999999999999e-01  -4.4000000000000003e-03  -6.2150000000000005e-01   5.3369999999999995e-01   4.9623999999999997e+00   4.8200000000000000e-02   3.8490000000000002e-01   1.5479999999999999e-01
   1.6532000000000000e+00   0.0000000000000000e+00   2.0588000000000002e+00  -2.7689999999999998e-01  -5.0429999999999997e-01   4.4000000000000003e-03  -5.7709999999999995e-01   3.3350000000000002e-01   5.0495000000000001e+00   6.7400000000000002e-02   5.0029999999999997e-01   1.3270000000000001e-01
   1.5428999999999999e+00   1.0990000000000000e-01   2.0588000000000002e+00  -2.6729999999999998e-01  -3.5210000000000002e-01   2.6300000000000000e-02  -4.2170000000000002e-01   4.0020000000000000e-01   5.5719000000000003e+00   6.7400000000000002e-02   4.1370000000000001e-01   1.2830000000000000e-01
   1.4767999999999999e+00   0.0000000000000000e+00   2.2303999999999999e+00  -2.5779999999999997e-01  -3.9970000000000000e-01  -1.3200000000000000e-02  -4.8830000000000001e-01   4.6689999999999998e-01   5.3106999999999998e+00  -4.8200000000000000e-02   4.8110000000000003e-01   1.7690000000000000e-01
   1.6311000000000000e+00   2.1999999999999999e-02   3.0024000000000002e+00  -2.8639999999999999e-01  -3.6159999999999998e-01   2.6300000000000000e-02  -4.4390000000000002e-01   6.6710000000000003e-01   5.5719000000000003e+00   1.2520000000000001e-01   4.0410000000000001e-01   1.8140000000000001e-01
   1.6972000000000000e+00   8.7900000000000006e-02   1.2867999999999999e+00  -3.2460000000000000e-01  -4.3769999999999998e-01   2.6300000000000000e-02  -5.7709999999999995e-01   5.1139999999999997e-01   5.2236000000000002e+00   1.9300000000000001e-02   5.1000000000000001e-01   1.5920000000000001e-01
   1.4548000000000001e+00   1.0990000000000000e-01   2.0588000000000002e+00  -3.3420000000000000e-01  -4.0920000000000001e-01  -1.3200000000000000e-02  -6.4370000000000005e-01   4.2249999999999999e-01   4.7882999999999996e+00   1.1559999999999999e-01   5.0029999999999997e-01   1.8140000000000001e-01
