# Supplementary material for: Footwear and Foam Surface Alter Gait Initiation of Typical Subjects
Source: PLoS One. 2015 Aug 13;10(8):e0135821. doi: 10.1371/journal.pone.0135821 (PMC4536224; doi:10.1371/journal.pone.0135821)
Supplement: S1 Dataset — (ZIP) [file pone.0135821.s001.zip › 1_foam_av1_04.txt]

   3.0417999999999998e+00   1.1651000000000000e+00   2.3367500000000001e+02  -6.7119000000000000e+00   2.9442000000000000e+01  -5.8760000000000001e-01  -3.2183000000000002e+00  -4.1135999999999999e+00   2.7119250000000000e+02  -4.4406999999999996e+00  -2.3131399999999999e+01  -3.8479999999999998e-01
   2.2924000000000002e+00   2.8580000000000000e-01   2.2844220000000001e+02  -6.7404999999999999e+00   2.9061399999999999e+01  -4.3850000000000000e-01  -3.1295000000000002e+00  -3.5798999999999999e+00   2.7101839999999999e+02  -4.3444000000000003e+00  -2.3112100000000002e+01  -3.8929999999999998e-01
   1.8075000000000001e+00   2.1999999999999999e-02   2.2235159999999999e+02  -6.7786999999999997e+00   2.8414300000000001e+01  -4.3409999999999999e-01  -3.3513999999999999e+00  -3.0463000000000000e+00   2.7223719999999997e+02  -4.3925999999999998e+00  -2.3131399999999999e+01  -3.7159999999999999e-01
   1.1241000000000001e+00  -1.0112000000000001e+00   2.1540309999999999e+02  -7.0747000000000000e+00   2.7424600000000002e+01  -2.7189999999999998e-01  -3.3069999999999999e+00  -3.5798999999999999e+00   2.7319490000000002e+02  -4.4695999999999998e+00  -2.3371900000000000e+01  -3.9810000000000001e-01
   9.2579999999999996e-01  -1.8027000000000000e+00   2.0879769999999999e+02  -7.3132999999999999e+00   2.6672899999999998e+01  -1.6660000000000000e-01  -3.6400000000000001e+00  -3.9579000000000000e+00   2.7702550000000002e+02  -4.6912000000000003e+00  -2.3468200000000000e+01  -4.1580000000000000e-01
   6.8330000000000002e-01  -2.2423000000000002e+00   2.0159190000000001e+02  -7.3611000000000004e+00   2.5902100000000001e+01  -9.6500000000000002e-02  -3.5733999999999999e+00  -3.8468000000000000e+00   2.8120440000000002e+02  -5.0378999999999996e+00  -2.4026199999999999e+01  -4.2020000000000002e-01
   1.5429999999999999e-01  -2.3521999999999998e+00   1.9215570000000000e+02  -7.3514999999999997e+00   2.4817299999999999e+01  -1.1840000000000001e-01  -4.5499999999999998e+00  -4.6695000000000002e+00   2.8529629999999997e+02  -5.5003000000000002e+00  -2.4247499999999999e+01  -4.8220000000000002e-01
  -5.0700000000000001e-01  -8.7929999999999997e-01   1.8117540000000000e+02  -7.2942999999999998e+00   2.3732500000000002e+01  -1.8859999999999999e-01  -5.3045999999999998e+00  -5.4699999999999998e+00   2.9078100000000001e+02  -5.9722999999999997e+00  -2.4690200000000001e+01  -5.1749999999999996e-01
  -1.5428999999999999e+00  -3.9570000000000000e-01   1.7148179999999999e+02  -7.4946999999999999e+00   2.2761900000000001e+01  -2.4120000000000000e-01  -6.6363000000000003e+00  -5.7590000000000003e+00   2.9887759999999997e+02  -6.7237000000000000e+00  -2.5354099999999999e+01  -6.3260000000000005e-01
  -2.3144000000000000e+00   6.1550000000000005e-01   1.6436170000000001e+02  -7.6856999999999998e+00   2.2038699999999999e+01  -3.5959999999999998e-01  -7.5019000000000000e+00  -6.7152000000000003e+00   3.0427539999999999e+02  -7.3498000000000001e+00  -2.5825600000000001e+01  -7.1660000000000001e-01
  -3.5929000000000002e+00   1.4509000000000001e+00   1.5749900000000000e+02  -7.9721000000000002e+00   2.1543900000000001e+01  -5.4379999999999995e-01  -8.7669999999999995e+00  -7.2710999999999997e+00   3.0993430000000001e+02  -8.0336999999999996e+00  -2.6345099999999999e+01  -7.0330000000000004e-01
  -5.5766999999999998e+00   2.1103999999999998e+00   1.5166569999999999e+02  -8.3063000000000002e+00   2.1391600000000000e+01  -7.1479999999999999e-01  -9.9877000000000002e+00  -7.7157999999999998e+00   3.1637670000000003e+02  -8.5828000000000007e+00  -2.6720400000000001e+01  -7.8300000000000003e-01
  -6.3480999999999996e+00   2.1983999999999999e+00   1.4677610000000001e+02  -8.6118000000000006e+00   2.1163200000000000e+01  -8.4630000000000005e-01  -1.1630100000000001e+01  -8.4050999999999991e+00   3.2142619999999999e+02  -9.2859999999999996e+00  -2.7211099999999998e+01  -8.6699999999999999e-01
  -7.6927000000000003e+00   1.6927000000000001e+00   1.4197219999999999e+02  -8.9650999999999996e+00   2.0763600000000000e+01  -8.5509999999999997e-01  -1.3294800000000000e+01  -8.9832000000000001e+00   3.2708510000000001e+02  -1.0104799999999999e+01  -2.7634499999999999e+01  -9.1120000000000001e-01
  -8.6404999999999994e+00   1.8027000000000000e+00   1.3725409999999999e+02  -9.0319000000000003e+00   2.0363900000000001e+01  -8.9459999999999995e-01  -1.4648700000000000e+01  -1.0117200000000000e+01   3.3196050000000002e+02  -1.1106600000000000e+01  -2.8096399999999999e+01  -1.0528000000000000e+00
  -9.0814000000000004e+00   1.6488000000000000e+00   1.3382270000000000e+02  -9.2609999999999992e+00   1.9992799999999999e+01  -9.0769999999999995e-01  -1.6646200000000000e+01  -1.1584800000000000e+01   3.3744529999999997e+02  -1.2195100000000000e+01  -2.8394600000000001e+01  -1.2385999999999999e+00
  -9.4560999999999993e+00   1.3410000000000000e+00   1.3004820000000001e+02  -9.2992000000000008e+00   1.9764399999999998e+01  -8.6829999999999996e-01  -1.8466200000000001e+01  -1.2385300000000001e+01   3.4223360000000002e+02  -1.3351000000000001e+01  -2.8885400000000001e+01  -1.4420999999999999e+00
  -9.3899000000000008e+00   9.2330000000000001e-01   1.2841829999999999e+02  -9.3374000000000006e+00   1.9526499999999999e+01  -7.8059999999999996e-01  -2.0552499999999998e+01  -1.3319200000000000e+01   3.4815370000000001e+02  -1.4304700000000000e+01  -2.9462700000000002e+01  -1.5791999999999999e+00
  -9.4339999999999993e+00   5.4959999999999998e-01   1.2816100000000000e+02  -9.6428999999999991e+00   1.9488399999999999e+01  -7.4550000000000005e-01  -2.2328099999999999e+01  -1.3608200000000000e+01   3.5572800000000001e+02  -1.5383599999999999e+01  -3.0088100000000001e+01  -1.6941999999999999e+00
  -9.5001999999999995e+00   1.9789999999999999e-01   1.2507280000000000e+02  -9.7478999999999996e+00   1.9469400000000000e+01  -6.3149999999999995e-01  -2.4303500000000000e+01  -1.4008500000000000e+01   3.6356340000000000e+02  -1.6327600000000000e+01  -3.0751999999999999e+01  -1.8136000000000001e+00
  -9.7646999999999995e+00  -2.1999999999999999e-02   1.2438650000000000e+02  -9.8434000000000008e+00   1.9317100000000000e+01  -6.0519999999999996e-01  -2.5701699999999999e+01  -1.4608800000000000e+01   3.6965760000000000e+02  -1.7088600000000000e+01  -3.1290900000000001e+01  -1.9065000000000001e+00
  -9.7425999999999995e+00   1.9789999999999999e-01   1.2395760000000000e+02  -9.8625000000000007e+00   1.9469400000000000e+01  -6.0950000000000004e-01  -2.6545100000000001e+01  -1.5120200000000001e+01   3.7462000000000000e+02  -1.7849599999999999e+01  -3.1762400000000000e+01  -2.0171000000000001e+00
  -1.0095300000000000e+01   1.9789999999999999e-01   1.2481540000000000e+02  -1.0015300000000000e+01   1.9536000000000001e+01  -6.5339999999999998e-01  -2.7033400000000000e+01  -1.6098600000000001e+01   3.7801540000000000e+02  -1.8543099999999999e+01  -3.2253100000000003e+01  -2.1454000000000000e+00
  -1.0359800000000000e+01   1.0990000000000000e-01   1.2464380000000000e+02  -1.0101200000000000e+01   1.9621700000000001e+01  -5.5689999999999995e-01  -2.7299800000000001e+01  -1.7543900000000001e+01   3.8280369999999999e+02  -1.9072900000000001e+01  -3.2637999999999998e+01  -2.2648000000000001e+00
  -1.0293699999999999e+01   2.1999999999999999e-02   1.2541589999999999e+02  -1.0254000000000000e+01   1.9773900000000001e+01  -5.5689999999999995e-01  -2.7899000000000001e+01  -1.9122699999999998e+01   3.8611200000000002e+02  -1.9564200000000000e+01  -3.2820799999999998e+01  -2.4064000000000001e+00
  -1.0227499999999999e+01   8.7900000000000006e-02   1.2687420000000000e+02  -1.0406700000000001e+01   1.9945200000000000e+01  -5.4820000000000002e-01  -2.8564900000000002e+01  -2.0390100000000000e+01   3.8733080000000001e+02  -2.0065100000000001e+01  -3.3022799999999997e+01  -2.4815999999999998e+00
  -1.0249599999999999e+01   6.6000000000000003e-02   1.2944770000000000e+02  -1.0492599999999999e+01   2.0411500000000000e+01  -4.6039999999999998e-01  -2.9541499999999999e+01  -2.1257300000000001e+01   3.8811430000000001e+02  -2.0209599999999998e+01  -3.2994000000000000e+01  -2.5876999999999999e+00
  -1.0403900000000000e+01  -1.7590000000000000e-01   1.3193549999999999e+02  -1.0807700000000001e+01   2.0716000000000001e+01  -4.2099999999999999e-01  -3.0296099999999999e+01  -2.2569199999999999e+01   3.8837549999999999e+02  -2.0392600000000002e+01  -3.2888100000000001e+01  -2.7646999999999999e+00
  -1.0315700000000000e+01  -8.5740000000000005e-01   1.3596729999999999e+02  -1.1141900000000000e+01   2.1296399999999998e+01  -3.2890000000000003e-01  -3.0873200000000001e+01  -2.3569800000000001e+01   3.8602490000000000e+02  -2.0402200000000001e+01  -3.2772700000000000e+01  -2.8753000000000002e+00
  -9.8087000000000000e+00  -1.2311000000000001e+00   1.4094280000000001e+02  -1.1571500000000000e+01   2.2048200000000001e+01  -2.3240000000000000e-01  -3.1627800000000001e+01  -2.4659300000000002e+01   3.8306490000000002e+02  -2.0190300000000001e+01  -3.2474400000000003e+01  -3.0257000000000001e+00
  -9.6324000000000005e+00  -1.8466000000000000e+00   1.4686179999999999e+02  -1.2087100000000000e+01   2.2838000000000001e+01  -9.6500000000000002e-02  -3.1849699999999999e+01  -2.5504300000000001e+01   3.8001769999999999e+02  -1.9978400000000001e+01  -3.2204999999999998e+01  -3.1760999999999999e+00
  -9.1915999999999993e+00  -2.2643000000000000e+00   1.5458240000000001e+02  -1.2564399999999999e+01   2.3846699999999998e+01   5.7000000000000002e-02  -3.2071700000000000e+01  -2.6171399999999998e+01   3.7618709999999999e+02  -1.9515999999999998e+01  -3.1675799999999999e+01  -3.2467999999999999e+00
  -8.1555999999999997e+00  -3.0777000000000001e+00   1.6204560000000001e+02  -1.3271000000000001e+01   2.5131300000000000e+01   2.2800000000000001e-01  -3.2116100000000003e+01  -2.6416000000000000e+01   3.7131169999999997e+02  -1.8851400000000002e+01  -3.1358200000000000e+01  -3.3706999999999998e+00
  -7.0313999999999997e+00  -3.9350999999999998e+00   1.7294010000000000e+02  -1.4082500000000000e+01   2.6558700000000002e+01   4.6920000000000001e-01  -3.2293599999999998e+01  -2.6304800000000000e+01   3.6486930000000001e+02  -1.8080700000000000e+01  -3.0829000000000001e+01  -3.4325999999999999e+00
  -5.9954999999999998e+00  -4.7923999999999998e+00   1.8743760000000000e+02  -1.5247299999999999e+01   2.8604600000000001e+01   8.2879999999999998e-01  -3.1849699999999999e+01  -2.6905100000000001e+01   3.5738209999999998e+02  -1.7040400000000002e+01  -3.0165099999999999e+01  -3.4546999999999999e+00
  -4.1660000000000004e+00  -7.1006999999999998e+00   2.0407960000000000e+02  -1.6736699999999999e+01   3.1154800000000002e+01   1.2498000000000000e+00  -3.1605599999999999e+01  -2.6260300000000001e+01   3.5041730000000001e+02  -1.5557000000000000e+01  -2.9395299999999999e+01  -3.4459000000000000e+00
  -2.2924000000000002e+00  -9.5189000000000004e+00   2.2483930000000001e+02  -1.8312000000000001e+01   3.4161900000000003e+01   1.7628999999999999e+00  -3.0828800000000001e+01  -2.4992899999999999e+01   3.4197239999999999e+02  -1.3659300000000000e+01  -2.8471599999999999e+01  -3.3088000000000002e+00
   2.6450000000000001e-01  -1.2069000000000001e+01   2.4911609999999999e+02  -2.0269200000000001e+01   3.7368699999999997e+01   2.3109999999999999e+00  -2.9452700000000000e+01  -2.3969999999999999e+01   3.3196050000000002e+02  -1.1462999999999999e+01  -2.7567100000000000e+01  -3.1760999999999999e+00
   3.0859000000000001e+00  -1.4509200000000000e+01   2.7399340000000001e+02  -2.2178699999999999e+01   4.0889499999999998e+01   2.8241000000000001e+00  -2.8187600000000000e+01  -2.2635899999999999e+01   3.1820499999999998e+02  -9.0067000000000004e+00  -2.6123799999999999e+01  -2.8797000000000001e+00
   5.9073000000000002e+00  -1.7257100000000001e+01   3.0058640000000003e+02  -2.4241000000000000e+01   4.4619799999999998e+01   3.4073000000000002e+00  -2.6056899999999999e+01  -2.1168299999999999e+01   3.0183769999999998e+02  -6.3962000000000003e+00  -2.4555399999999999e+01  -2.6364000000000001e+00
   9.0593000000000004e+00  -1.9719300000000000e+01   3.2786559999999997e+02  -2.6331900000000001e+01   4.8416600000000003e+01   3.8896999999999999e+00  -2.4103700000000000e+01  -1.9522900000000000e+01   2.8207499999999999e+02  -3.5930000000000000e+00  -2.2659900000000000e+01  -2.3134999999999999e+00
   1.2718299999999999e+01  -2.2687100000000001e+01   3.5377229999999997e+02  -2.8308199999999999e+01   5.1946899999999999e+01   4.3852000000000002e+00  -2.1173999999999999e+01  -1.7388300000000001e+01   2.6074529999999999e+02  -6.9359999999999999e-01  -2.0562300000000000e+01  -1.8711000000000000e+00
   1.5672000000000001e+01  -2.5434999999999999e+01   3.7650500000000000e+02  -2.9940799999999999e+01   5.4991999999999997e+01   4.8982999999999999e+00  -1.8488399999999999e+01  -1.3964000000000000e+01   2.3802260000000001e+02   2.1385000000000001e+00  -1.8503200000000000e+01  -1.4420999999999999e+00
   1.7457400000000000e+01  -2.7787299999999998e+01   3.9580640000000000e+02  -3.1162900000000000e+01   5.7504199999999997e+01   5.2972999999999999e+00  -1.6135700000000000e+01  -1.1184500000000000e+01   2.1730220000000000e+02   4.8452999999999999e+00  -1.6790500000000002e+01  -1.0749000000000000e+00
   1.8625599999999999e+01  -2.9919699999999999e+01   4.1287740000000002e+02  -3.2117600000000003e+01   5.9683300000000003e+01   5.6043000000000003e+00  -1.4648700000000000e+01  -7.8936999999999999e+00   2.0137020000000001e+02   7.0800999999999998e+00  -1.5452999999999999e+01  -6.6790000000000005e-01
   1.9749700000000001e+01  -3.1920200000000001e+01   4.2900470000000001e+02  -3.3110599999999998e+01   6.1691200000000002e+01   5.9069000000000003e+00  -1.2673299999999999e+01  -6.5149999999999997e+00   1.8865940000000001e+02   8.4286999999999992e+00  -1.4692900000000000e+01  -5.2200000000000002e-01
   2.0455100000000002e+01  -3.4338400000000000e+01   4.4393110000000001e+02  -3.3969799999999999e+01   6.3870300000000000e+01   6.1261999999999999e+00  -1.1363799999999999e+01  -6.9820000000000002e+00   1.7734160000000000e+02   9.0645000000000007e+00  -1.3952000000000000e+01  -6.0160000000000002e-01
   2.1557200000000002e+01  -3.7240200000000002e+01   4.6091629999999998e+02  -3.4819499999999998e+01   6.5744900000000001e+01   6.4901000000000000e+00  -9.0998999999999999e+00  -8.4496000000000002e+00   1.6524019999999999e+02   8.9969999999999999e+00  -1.3201400000000000e+01  -7.8300000000000003e-01
   2.2681400000000000e+01  -3.9548499999999997e+01   4.7429849999999999e+02  -3.5793399999999998e+01   6.7609999999999999e+01   6.6962000000000002e+00  -5.8372999999999999e+00  -9.9838000000000005e+00   1.5035300000000001e+02   8.4480000000000004e+00  -1.2585599999999999e+01  -9.1569999999999996e-01
   2.4356600000000000e+01  -4.2142499999999998e+01   4.8828129999999999e+02  -3.6366199999999999e+01   6.9132499999999993e+01   6.9111000000000002e+00  -2.4857999999999998e+00  -1.1140100000000000e+01   1.3328919999999999e+02   7.8604000000000003e+00  -1.1584899999999999e+01  -1.0616000000000001e+00
   2.5326400000000000e+01  -4.4296900000000001e+01   4.9848960000000000e+02  -3.6853200000000001e+01   7.0360100000000003e+01   7.1786000000000003e+00  -3.1069999999999998e-01  -1.1918300000000000e+01   1.1413590000000001e+02   6.9645000000000001e+00  -1.0112800000000000e+01  -1.2695000000000001e+00
   2.6781199999999998e+01  -4.6187500000000000e+01   5.0535230000000001e+02  -3.6910400000000003e+01   7.1102300000000000e+01   7.3365000000000000e+00   1.8644000000000001e+00  -1.1406900000000000e+01   9.4373300000000000e+01   6.0782999999999996e+00  -8.6021000000000001e+00  -1.3624000000000001e+00
   2.8147800000000000e+01  -4.8407899999999998e+01   5.1067090000000002e+02  -3.6834099999999999e+01   7.1378299999999996e+01   7.4943000000000000e+00   3.2848999999999999e+00  -9.9170999999999996e+00   7.5568200000000004e+01   4.9897999999999998e+00  -7.0914000000000001e+00  -1.3270000000000000e+00
   3.0065500000000000e+01  -4.9441099999999999e+01   5.1092820000000000e+02  -3.6165700000000001e+01   7.0969099999999997e+01   7.5163000000000002e+00   3.9285000000000001e+00  -8.8719999999999999e+00   6.0855100000000000e+01   4.0842999999999998e+00  -5.6673999999999998e+00  -1.2827999999999999e+00
   3.1961099999999998e+01  -4.9485100000000003e+01   5.0783999999999997e+02  -3.5220500000000001e+01   6.9960400000000007e+01   7.3452000000000002e+00   3.6400000000000001e+00  -7.5823999999999998e+00   4.9101900000000001e+01   3.3329000000000000e+00  -4.5415999999999999e+00  -1.0705000000000000e+00
   3.2710500000000003e+01  -4.9880800000000001e+01   5.0509490000000000e+02  -3.4065300000000001e+01   6.8885099999999994e+01   7.2575000000000003e+00   3.2848999999999999e+00  -6.6928999999999998e+00   3.9177100000000003e+01   2.6200999999999999e+00  -3.5697999999999999e+00  -9.2449999999999999e-01
   3.2975000000000001e+01  -5.0540300000000002e+01   5.0080570000000000e+02  -3.2833700000000000e+01   6.7819400000000002e+01   7.2004999999999999e+00   2.4857999999999998e+00  -5.3143000000000002e+00   3.0906400000000001e+01   1.9169000000000000e+00  -2.8481000000000001e+00  -6.8559999999999999e-01
   3.2578299999999999e+01  -5.1375599999999999e+01   4.9720280000000002e+02  -3.1640200000000000e+01   6.6639399999999995e+01   7.0865000000000000e+00   2.5301999999999998e+00  -4.8029000000000002e+00   2.6118099999999998e+01   1.2907999999999999e+00  -2.0590999999999999e+00  -5.3080000000000005e-01
   3.2159500000000001e+01  -5.2760599999999997e+01   4.9265629999999999e+02  -3.0695100000000000e+01   6.5364300000000000e+01   7.2706999999999997e+00   1.3983000000000001e+00  -3.1352000000000002e+00   1.8543800000000001e+01   7.1279999999999999e-01  -1.4433000000000000e+00  -1.9460000000000000e-01
   3.1366000000000000e+01  -5.2650700000000001e+01   4.8605090000000001e+02  -2.9234300000000001e+01   6.4013000000000005e+01   7.1523000000000003e+00   7.5460000000000005e-01  -1.9345000000000001e+00   1.2972000000000000e+01   3.2750000000000001e-01  -8.8519999999999999e-01   3.1000000000000000e-02
   3.0792899999999999e+01  -5.2430900000000001e+01   4.8116129999999998e+02  -2.8107700000000001e+01   6.2747399999999999e+01   7.0909000000000004e+00  -4.2170000000000002e-01  -9.1169999999999995e-01   9.0542999999999996e+00  -5.7799999999999997e-02  -4.0410000000000001e-01   2.4770000000000000e-01
   3.0109600000000000e+01  -5.3266199999999998e+01   4.7635739999999998e+02  -2.7105200000000000e+01   6.1872000000000000e+01   6.9988000000000001e+00  -8.4340000000000004e-01  -7.1150000000000002e-01   7.8353999999999999e+00  -2.0230000000000001e-01  -8.6599999999999996e-02   3.5389999999999999e-01
   2.9580500000000001e+01  -5.3859800000000000e+01   4.7318340000000001e+02  -2.6265000000000001e+01   6.0920400000000001e+01   6.9329999999999998e+00  -8.8780000000000003e-01   3.1130000000000002e-01   6.5294999999999996e+00  -2.4079999999999999e-01   7.6999999999999999e-02   3.3179999999999998e-01
   2.9514399999999998e+01  -5.3705900000000000e+01   4.6769319999999999e+02  -2.5214800000000000e+01   5.9835599999999999e+01   6.8803999999999998e+00  -5.1049999999999995e-01  -1.4453000000000000e+00   6.8777999999999997e+00  -3.0819999999999997e-01   4.8099999999999997e-02   2.7870000000000000e-01
   2.9117699999999999e+01  -5.3376199999999997e+01   4.6220299999999997e+02  -2.4002300000000002e+01   5.8665100000000002e+01   6.7356999999999996e+00  -1.7760000000000001e-01  -1.2230000000000001e+00   6.7907000000000002e+00  -4.2380000000000001e-01   2.0210000000000000e-01   2.2559999999999999e-01
   2.8875200000000000e+01  -5.3771900000000002e+01   4.5988690000000003e+02  -2.2837499999999999e+01   5.7694499999999998e+01   6.6040999999999999e+00   3.3289999999999997e-01  -9.7840000000000005e-01   6.7035999999999998e+00  -3.6599999999999999e-01   4.8099999999999997e-02   1.9910000000000000e-01
   2.9095600000000001e+01  -5.3486100000000000e+01   4.5911480000000000e+02  -2.1672699999999999e+01   5.6942799999999998e+01   6.4813999999999998e+00   3.3289999999999997e-01  -9.5609999999999995e-01   8.0094999999999992e+00  -3.3710000000000001e-01   7.6999999999999999e-02   1.5479999999999999e-01
   2.8875200000000000e+01  -5.3859800000000000e+01   4.5868590000000000e+02  -2.0422000000000001e+01   5.6276699999999998e+01   6.3761000000000001e+00   7.1020000000000005e-01  -1.1117999999999999e+00   5.9200999999999997e+00  -3.6599999999999999e-01   1.0580000000000001e-01   1.1500000000000000e-01
   2.9426200000000001e+01  -5.3595999999999997e+01   4.5885750000000002e+02  -1.8942100000000000e+01   5.5258499999999998e+01   6.2446000000000002e+00   6.6579999999999995e-01  -1.1339999999999999e+00   6.7907000000000002e+00  -3.6599999999999999e-01  -5.7700000000000001e-02   7.9600000000000004e-02
   2.9823000000000000e+01  -5.3068399999999997e+01   4.5765649999999999e+02  -1.7175899999999999e+01   5.4202199999999998e+01   6.0690999999999997e+00   6.4370000000000005e-01  -8.2269999999999999e-01   5.6589000000000000e+00  -3.1790000000000002e-01  -8.6599999999999996e-02   1.0170000000000000e-01
   3.0396100000000001e+01  -5.3793799999999997e+01   4.5705599999999998e+02  -1.5810600000000001e+01   5.3069800000000001e+01   5.9989999999999997e+00   7.5460000000000005e-01  -5.5589999999999995e-01   6.4424999999999999e+00  -3.3710000000000001e-01  -6.7400000000000002e-02   4.4200000000000003e-02
   3.0770800000000001e+01  -5.4673200000000001e+01   4.5645549999999997e+02  -1.4130200000000000e+01   5.1956499999999998e+01   6.0340999999999996e+00   1.1540999999999999e+00  -6.4480000000000004e-01   6.1813000000000002e+00  -3.4680000000000000e-01  -1.9199999999999998e-02   3.9800000000000002e-02
   3.1983100000000000e+01  -5.5178800000000003e+01   4.5645549999999997e+02  -1.2459400000000000e+01   5.0881200000000000e+01   5.9157000000000002e+00   1.5536000000000001e+00  -6.4480000000000004e-01   6.7907000000000002e+00  -2.5050000000000000e-01  -9.5999999999999992e-03   6.1899999999999997e-02
   3.3195399999999999e+01  -5.5750399999999999e+01   4.5739909999999998e+02  -1.0903200000000000e+01   4.9805900000000001e+01   5.9420000000000002e+00   1.4427000000000001e+00  -6.2260000000000004e-01   6.2683000000000000e+00  -3.4680000000000000e-01  -8.6599999999999996e-02   4.4200000000000003e-02
   3.4231400000000001e+01  -5.7223300000000002e+01   4.5808539999999999e+02  -9.3469999999999995e+00   4.8901899999999998e+01   5.9901999999999997e+00   1.4649000000000001e+00  -4.4469999999999998e-01   6.5294999999999996e+00  -2.6970000000000000e-01   0.0000000000000000e+00   0.0000000000000000e+00
   3.5465800000000002e+01  -5.8718200000000003e+01   4.5997269999999997e+02  -7.8765999999999998e+00   4.8064500000000002e+01   6.0778999999999996e+00   1.4205000000000001e+00  -5.3369999999999995e-01   5.9200999999999997e+00  -3.0819999999999997e-01   9.5999999999999992e-03   8.8000000000000005e-03
   3.7207099999999997e+01  -5.9399700000000003e+01   4.6331819999999999e+02  -6.1199000000000003e+00   4.7465000000000003e+01   6.0164999999999997e+00   1.4649000000000001e+00  -4.8920000000000002e-01   5.7460000000000004e+00  -1.8300000000000000e-01   1.9199999999999998e-02   0.0000000000000000e+00
   3.8551699999999997e+01  -5.9223799999999997e+01   4.6589170000000001e+02  -4.0385999999999997e+00   4.7055799999999998e+01   5.9200999999999997e+00   1.2206999999999999e+00  -2.4460000000000001e-01   6.6166000000000000e+00  -2.4079999999999999e-01   4.8099999999999997e-02  -4.4000000000000003e-03
   3.9036600000000000e+01  -5.9135899999999999e+01   4.7000940000000003e+02  -2.3105000000000002e+00   4.6827399999999997e+01   5.6788999999999996e+00   7.5460000000000005e-01  -3.5580000000000001e-01   6.2683000000000000e+00  -2.4079999999999999e-01   1.0580000000000001e-01  -4.8700000000000000e-02
   3.9565600000000003e+01  -5.9751399999999997e+01   4.7472750000000002e+02  -5.8240000000000003e-01   4.6979700000000001e+01   5.5342000000000002e+00   6.6579999999999995e-01  -2.0010000000000000e-01   6.2683000000000000e+00  -2.2159999999999999e-01   1.7319999999999999e-01  -1.1500000000000000e-01
   3.9653799999999997e+01  -6.0938499999999998e+01   4.8081810000000002e+02   9.5469999999999999e-01   4.7265200000000000e+01   5.4596000000000000e+00   5.3269999999999995e-01  -4.6689999999999998e-01   5.9200999999999997e+00  -1.2520000000000001e-01   1.5400000000000000e-01  -1.4599999999999999e-01
   3.9808100000000003e+01  -6.3114899999999999e+01   4.8733769999999998e+02   2.3105000000000002e+00   4.7664800000000000e+01   5.5077999999999996e+00   2.2189999999999999e-01  -2.2239999999999999e-01   5.8330000000000002e+00  -1.7340000000000000e-01   2.3089999999999999e-01  -1.7690000000000000e-01
   4.0226900000000001e+01  -6.5291300000000007e+01   4.9454349999999999e+02   3.6185000000000000e+00   4.8369000000000000e+01   5.5692000000000004e+00   2.6629999999999998e-01   4.4499999999999998e-02   5.8330000000000002e+00  -2.3119999999999999e-01   3.5599999999999998e-01  -1.8579999999999999e-01
   4.0469400000000000e+01  -6.8456900000000005e+01   5.0243560000000002e+02   4.8406000000000002e+00   4.9206400000000002e+01   5.7622000000000000e+00   4.4390000000000002e-01   2.8910000000000002e-01   4.8754000000000000e+00  -2.3119999999999999e-01   4.2340000000000000e-01  -1.6370000000000001e-01
   4.1373100000000001e+01  -7.1600499999999997e+01   5.1152870000000001e+02   5.9385000000000003e+00   5.0024799999999999e+01   6.0603999999999996e+00   3.5510000000000003e-01   2.4460000000000001e-01   5.3106999999999998e+00  -1.8300000000000000e-01   4.3300000000000000e-01  -1.5479999999999999e-01
   4.2100499999999997e+01  -7.5689499999999995e+01   5.2079340000000002e+02   6.6641000000000004e+00   5.0900199999999998e+01   6.3586000000000000e+00   3.1069999999999998e-01   6.6710000000000003e-01   5.0495000000000001e+00  -1.2520000000000001e-01   3.4639999999999999e-01  -1.1060000000000000e-01
   4.2695599999999999e+01  -7.9580600000000004e+01   5.3100160000000005e+02   7.5328999999999997e+00   5.1832799999999999e+01   6.5998000000000001e+00   2.4410000000000001e-01   5.7809999999999995e-01   4.9623999999999997e+00  -1.1559999999999999e-01   4.7149999999999997e-01  -8.8499999999999995e-02
   4.3511200000000002e+01  -8.3999300000000005e+01   5.3743539999999996e+02   8.5162999999999993e+00   5.2736800000000002e+01   7.1260000000000003e+00   3.5510000000000003e-01   6.4480000000000004e-01   5.1365999999999996e+00  -1.4449999999999999e-01   5.0029999999999997e-01  -1.2830000000000000e-01
   4.6178300000000000e+01  -8.9077500000000001e+01   5.4524170000000004e+02   9.1178000000000008e+00   5.3326700000000002e+01   7.5819999999999999e+00   2.4410000000000001e-01   7.7820000000000000e-01   3.8306000000000000e+00  -1.7340000000000000e-01   5.1959999999999995e-01  -9.2899999999999996e-02
   4.7721200000000003e+01  -9.4793199999999999e+01   5.5321960000000001e+02   9.8242999999999991e+00   5.4106999999999999e+01   8.0907000000000000e+00   2.8849999999999998e-01   8.4499999999999997e-01   4.6142000000000003e+00  -1.4449999999999999e-01   4.8110000000000003e-01  -1.5920000000000001e-01
   5.0013599999999997e+01  -9.9409800000000004e+01   5.6179800000000000e+02   1.0502200000000000e+01   5.4858800000000002e+01   8.5818999999999992e+00   3.1069999999999998e-01   6.0040000000000004e-01   4.7882999999999996e+00  -8.6699999999999999e-02   4.5219999999999999e-01  -9.7299999999999998e-02
   5.0873199999999997e+01  -1.0393840000000000e+02   5.7011900000000003e+02   1.1495100000000001e+01   5.5762799999999999e+01   9.0774000000000008e+00   5.7709999999999995e-01   8.2269999999999999e-01   4.7012999999999998e+00  -1.4449999999999999e-01   5.1959999999999995e-01  -1.2390000000000000e-01
   5.1953299999999999e+01  -1.0791740000000000e+02   5.7809690000000001e+02   1.2449900000000000e+01   5.6733400000000003e+01   9.4413999999999998e+00   5.7709999999999995e-01   1.0894999999999999e+00   5.6589000000000000e+00  -4.8200000000000000e-02   5.1959999999999995e-01  -1.0170000000000000e-01
   5.1887200000000000e+01  -1.1161069999999999e+02   5.8290080000000000e+02   1.3137300000000000e+01   5.7351900000000001e+01   9.8054000000000006e+00   7.3240000000000005e-01   8.4499999999999997e-01   4.9623999999999997e+00  -1.6380000000000000e-01   4.6189999999999998e-01  -1.1500000000000000e-01
   5.2041499999999999e+01  -1.1580950000000000e+02   5.8590329999999994e+02   1.3920199999999999e+01   5.7704000000000001e+01   1.0270200000000001e+01   6.8799999999999994e-01   1.0450999999999999e+00   5.1365999999999996e+00  -1.3489999999999999e-01   5.1000000000000001e-01  -1.3710000000000000e-01
   5.1556500000000000e+01  -1.1967870000000001e+02   5.8504539999999997e+02   1.4569400000000000e+01   5.7770600000000002e+01   1.0734999999999999e+01   6.2150000000000005e-01   8.8939999999999997e-01   4.5270999999999999e+00  -1.1559999999999999e-01   4.6189999999999998e-01  -1.5040000000000001e-01
   5.1490400000000001e+01  -1.2341589999999999e+02   5.7818269999999995e+02   1.4874900000000000e+01   5.7180700000000002e+01   1.1195499999999999e+01   5.9930000000000005e-01   8.6719999999999997e-01   4.6142000000000003e+00  -1.5409999999999999e-01   5.1959999999999995e-01  -1.4160000000000000e-01
   5.0476500000000001e+01  -1.2655950000000000e+02   5.6703080000000000e+02   1.5046799999999999e+01   5.6076799999999999e+01   1.1594500000000000e+01   5.7709999999999995e-01   9.1169999999999995e-01   4.7882999999999996e+00  -9.6299999999999997e-02   4.4259999999999999e-01  -1.1940000000000001e-01
   5.0873199999999997e+01  -1.2998900000000000e+02   5.5158969999999999e+02   1.4913100000000000e+01   5.4402000000000001e+01   1.2120799999999999e+01   5.3269999999999995e-01   1.1117999999999999e+00   4.8754000000000000e+00  -2.0230000000000001e-01   4.2340000000000000e-01  -1.2830000000000000e-01
   5.0189900000000002e+01  -1.3100020000000001e+02   5.3168790000000001e+02   1.4598100000000001e+01   5.2394199999999998e+01   1.2269900000000000e+01   7.9900000000000004e-01   8.8939999999999997e-01   4.7012999999999998e+00  -5.7799999999999997e-02   4.8110000000000003e-01  -1.2390000000000000e-01
   4.8933500000000002e+01  -1.2968119999999999e+02   5.0535230000000001e+02   1.4092000000000001e+01   4.9539400000000001e+01   1.2383900000000001e+01   6.8799999999999994e-01   7.7820000000000000e-01   4.7012999999999998e+00  -1.8300000000000000e-01   4.7149999999999997e-01  -1.6370000000000001e-01
   4.6530900000000003e+01  -1.2543840000000000e+02   4.6812209999999999e+02   1.3461900000000000e+01   4.5961500000000001e+01   1.2072500000000000e+01   4.2170000000000002e-01   6.8930000000000002e-01   5.0495000000000001e+00  -1.8300000000000000e-01   5.0029999999999997e-01  -1.6370000000000001e-01
   4.2651499999999999e+01  -1.1866740000000000e+02   4.2248509999999999e+02   1.2545299999999999e+01   4.1412900000000000e+01   1.1506800000000000e+01   5.5489999999999995e-01   5.3369999999999995e-01   4.9623999999999997e+00  -2.4079999999999999e-01   4.6189999999999998e-01  -1.0620000000000000e-01
   3.7515700000000002e+01  -1.0789550000000000e+02   3.7050020000000001e+02   1.1456899999999999e+01   3.6188699999999997e+01   1.0581500000000000e+01   2.8849999999999998e-01   7.5600000000000001e-01   4.6142000000000003e+00  -1.8300000000000000e-01   4.7149999999999997e-01  -1.4160000000000000e-01
   3.1872900000000001e+01  -9.4573400000000007e+01   3.1525540000000001e+02   1.0311199999999999e+01   3.0745699999999999e+01   9.2396999999999991e+00   3.7730000000000002e-01   4.8920000000000002e-01   4.7012999999999998e+00  -6.7400000000000002e-02   4.5219999999999999e-01  -1.9910000000000000e-01
   2.5635000000000002e+01  -7.8349500000000006e+01   2.5726560000000001e+02   9.2418999999999993e+00   2.5074200000000001e+01   7.7355000000000000e+00   2.6629999999999998e-01   4.8920000000000002e-01   4.6142000000000003e+00  -2.2159999999999999e-01   5.5810000000000004e-01  -1.6810000000000000e-01
   1.9375000000000000e+01  -6.0410899999999998e+01   2.0133449999999999e+02   8.2108000000000008e+00   1.9659700000000001e+01   5.9375999999999998e+00  -4.4400000000000002e-02   8.0049999999999999e-01   4.6142000000000003e+00  -2.4079999999999999e-01   5.3879999999999995e-01  -1.1500000000000000e-01
   1.3489800000000001e+01  -4.2955900000000000e+01   1.5526870000000000e+02   7.3132999999999999e+00   1.5168200000000001e+01   4.1265000000000001e+00  -8.8800000000000004e-02   4.8920000000000002e-01   4.8754000000000000e+00  -1.7340000000000000e-01   4.4259999999999999e-01  -1.2390000000000000e-01
   8.5523000000000007e+00  -2.6248400000000000e+01   1.1949679999999999e+02   6.5686000000000000e+00   1.1647399999999999e+01   2.4075000000000002e+00   4.4400000000000002e-02   6.2260000000000004e-01   5.0495000000000001e+00  -2.1190000000000001e-01   4.8110000000000003e-01  -1.2390000000000000e-01
   5.7309999999999999e+00  -2.1807700000000001e+01   8.7928399999999996e+01   5.0029000000000003e+00   8.4786000000000001e+00   2.3153999999999999e+00  -1.1100000000000000e-01   5.7809999999999995e-01   5.6589000000000000e+00  -1.7340000000000000e-01   4.9070000000000003e-01  -8.4000000000000005e-02
   2.7772999999999999e+00  -1.9917100000000001e+01   5.9619700000000002e+01   3.0455999999999999e+00   5.7476000000000003e+00   2.1093000000000002e+00  -2.6629999999999998e-01   5.7809999999999995e-01   4.1788999999999996e+00  -1.2520000000000001e-01   4.6189999999999998e-01  -7.9600000000000004e-02
   2.1600999999999999e+00  -1.6619599999999998e+01   3.8173800000000000e+01   1.8236000000000001e+00   3.5970000000000000e+00   1.7234000000000000e+00  -2.8849999999999998e-01   6.2260000000000004e-01   4.8754000000000000e+00  -1.5409999999999999e-01   4.6189999999999998e-01  -4.8700000000000000e-02
   1.7634000000000001e+00  -9.8485999999999994e+00   2.4019500000000001e+01   1.1171000000000000e+00   2.1791000000000000e+00   1.0788000000000000e+00  -5.3269999999999995e-01   3.1130000000000002e-01   4.6142000000000003e+00  -1.1559999999999999e-01   4.9070000000000003e-01  -3.5400000000000001e-02
   1.9617000000000000e+00  -4.7923999999999998e+00   1.4669000000000000e+01   5.4420000000000002e-01   1.1133999999999999e+00   5.4820000000000002e-01  -6.2150000000000005e-01   7.7820000000000000e-01   5.2236000000000002e+00  -4.8200000000000000e-02   4.9070000000000003e-01  -8.8000000000000005e-03
   1.6532000000000000e+00  -5.4959999999999998e-01   9.4361999999999995e+00   3.2460000000000000e-01   5.8999999999999997e-01   3.9500000000000000e-02  -7.1020000000000005e-01   7.5600000000000001e-01   5.0495000000000001e+00  -1.0600000000000000e-01   5.1000000000000001e-01   2.6499999999999999e-02
   1.4327000000000001e+00   1.5828000000000000e+00   3.9460999999999999e+00  -9.4999999999999998e-03   9.4999999999999998e-03  -2.1049999999999999e-01  -7.1020000000000005e-01   4.8920000000000002e-01   5.5719000000000003e+00  -2.0230000000000001e-01   4.9070000000000003e-01   1.3299999999999999e-02
   1.8956000000000000e+00   2.3521999999999998e+00   3.6029000000000000e+00  -6.6799999999999998e-02  -2.4740000000000001e-01  -2.4560000000000001e-01  -6.4370000000000005e-01   2.6679999999999998e-01   4.8754000000000000e+00   0.0000000000000000e+00   4.4259999999999999e-01   3.1000000000000000e-02
   1.5870000000000000e+00   7.6939999999999997e-01   3.6029000000000000e+00  -2.0050000000000001e-01  -2.8549999999999998e-01  -1.5350000000000000e-01  -5.3269999999999995e-01   4.4469999999999998e-01   5.1365999999999996e+00  -1.2520000000000001e-01   5.7730000000000004e-01   3.5400000000000001e-02
   1.9177000000000000e+00   8.1340000000000001e-01   3.7745000000000002e+00  -1.3370000000000001e-01  -3.3310000000000001e-01   4.4000000000000003e-03  -9.7660000000000002e-01   4.2249999999999999e-01   5.9200999999999997e+00  -1.6380000000000000e-01   5.5810000000000004e-01   1.6370000000000001e-01
   1.9838000000000000e+00   3.9570000000000000e-01   2.2303999999999999e+00  -2.5779999999999997e-01  -2.7600000000000002e-01  -7.8899999999999998e-02  -9.3220000000000003e-01   3.7800000000000000e-01   6.0941999999999998e+00  -1.6380000000000000e-01   5.6769999999999998e-01   2.3440000000000000e-01
   1.8956000000000000e+00  -1.0990000000000000e-01   2.9165999999999999e+00  -3.2460000000000000e-01  -2.9499999999999998e-01  -1.0960000000000000e-01  -8.8780000000000003e-01   4.6689999999999998e-01   5.5719000000000003e+00  -3.8500000000000000e-02   5.6769999999999998e-01   2.6100000000000001e-01
   2.0057999999999998e+00   2.8580000000000000e-01   2.1446000000000001e+00  -2.4820000000000000e-01  -3.2350000000000001e-01  -6.1400000000000003e-02  -7.7680000000000005e-01   4.8920000000000002e-01   5.2236000000000002e+00  -1.9300000000000001e-02   5.8689999999999998e-01   2.5659999999999999e-01
   1.8735999999999999e+00  -8.7900000000000006e-02   2.7450999999999999e+00  -1.8140000000000001e-01  -3.0449999999999999e-01  -3.5099999999999999e-02  -7.7680000000000005e-01   7.5600000000000001e-01   6.0941999999999998e+00   7.7100000000000002e-02   5.3879999999999995e-01   2.6540000000000002e-01
   1.6972000000000000e+00   4.3999999999999997e-02   2.4876999999999998e+00  -3.4370000000000001e-01  -3.6159999999999998e-01  -7.0199999999999999e-02  -6.2150000000000005e-01   7.5600000000000001e-01   5.3106999999999998e+00   1.9300000000000001e-02   5.0029999999999997e-01   2.9189999999999999e-01
   1.7634000000000001e+00  -4.3999999999999997e-02   3.4314000000000000e+00  -3.4370000000000001e-01  -2.9499999999999998e-01   8.8000000000000005e-03  -7.1020000000000005e-01   5.3369999999999995e-01   5.9200999999999997e+00   4.8200000000000000e-02   5.5810000000000004e-01   2.7429999999999999e-01
   1.5870000000000000e+00  -6.6000000000000003e-02   1.9730000000000001e+00  -3.1509999999999999e-01  -2.8549999999999998e-01   1.7500000000000002e-02  -9.3220000000000003e-01   3.5580000000000001e-01   5.1365999999999996e+00   4.8200000000000000e-02   5.2920000000000000e-01   2.1679999999999999e-01
   1.7413000000000001e+00   1.9789999999999999e-01   1.5441000000000000e+00  -2.2910000000000000e-01  -2.3790000000000000e-01   3.0700000000000002e-02  -6.6579999999999995e-01   6.8930000000000002e-01   6.0072000000000001e+00  -1.9300000000000001e-02   5.5810000000000004e-01   2.1679999999999999e-01
   1.8735999999999999e+00  -1.0990000000000000e-01   2.8309000000000002e+00  -1.8140000000000001e-01  -2.4740000000000001e-01  -6.1400000000000003e-02  -7.1020000000000005e-01   7.1150000000000002e-01   5.8330000000000002e+00   6.7400000000000002e-02   5.1000000000000001e-01   2.2120000000000001e-01
   1.9397000000000000e+00   2.8580000000000000e-01   3.0882000000000001e+00  -3.0549999999999999e-01  -3.2350000000000001e-01  -1.7500000000000002e-02  -5.9930000000000005e-01   5.7809999999999995e-01   4.7882999999999996e+00   5.7799999999999997e-02   5.4849999999999999e-01   2.1229999999999999e-01
   1.8294999999999999e+00  -2.1999999999999999e-02   2.9165999999999999e+00  -2.2910000000000000e-01  -3.1400000000000000e-01  -1.3200000000000000e-02  -4.6610000000000001e-01   5.3369999999999995e-01   6.0072000000000001e+00  -3.8500000000000000e-02   5.7730000000000004e-01   2.2120000000000001e-01
   1.6752000000000000e+00   2.1999999999999999e-02   2.4876999999999998e+00  -2.6729999999999998e-01  -3.2350000000000001e-01   3.0700000000000002e-02  -4.4390000000000002e-01   5.1139999999999997e-01   4.9623999999999997e+00  -2.8899999999999999e-02   5.0029999999999997e-01   1.7249999999999999e-01
   1.6311000000000000e+00   1.9789999999999999e-01   3.2597999999999998e+00  -3.4370000000000001e-01  -3.5210000000000002e-01  -4.8200000000000000e-02  -4.8830000000000001e-01   6.0040000000000004e-01   5.4847999999999999e+00  -4.8200000000000000e-02   6.0619999999999996e-01   1.8579999999999999e-01
   1.5428999999999999e+00   1.9789999999999999e-01   2.1446000000000001e+00  -2.0999999999999999e-01  -3.5210000000000002e-01   1.7500000000000002e-02  -5.7709999999999995e-01   6.6710000000000003e-01   5.3977000000000004e+00   3.8500000000000000e-02   5.9660000000000002e-01   1.6370000000000001e-01
   1.8514999999999999e+00   2.1980000000000000e-01   1.9730000000000001e+00  -2.2910000000000000e-01  -2.7600000000000002e-01  -8.8000000000000005e-03  -3.9950000000000002e-01   7.1150000000000002e-01   5.3106999999999998e+00   4.8200000000000000e-02   5.8689999999999998e-01   1.9910000000000000e-01
   1.6532000000000000e+00   6.6000000000000003e-02   2.3161999999999998e+00  -2.1959999999999999e-01  -2.1890000000000001e-01  -1.7500000000000002e-02  -3.7730000000000002e-01   6.6710000000000003e-01   5.3977000000000004e+00   2.8899999999999999e-02   4.9070000000000003e-01   2.0790000000000000e-01
   1.8294999999999999e+00   1.7590000000000000e-01   1.7157000000000000e+00  -2.8639999999999999e-01  -3.6159999999999998e-01   3.9500000000000000e-02  -3.5510000000000003e-01   4.0020000000000000e-01   5.6589000000000000e+00  -6.7400000000000002e-02   4.4259999999999999e-01   2.1679999999999999e-01
   1.8956000000000000e+00   2.1980000000000000e-01   2.3161999999999998e+00  -3.1509999999999999e-01  -2.5690000000000002e-01   0.0000000000000000e+00  -3.9950000000000002e-01   6.2260000000000004e-01   5.6589000000000000e+00   1.9300000000000001e-02   5.4849999999999999e-01   1.9910000000000000e-01
   1.6532000000000000e+00   2.4179999999999999e-01   2.1446000000000001e+00  -1.4319999999999999e-01  -2.1890000000000001e-01  -4.4000000000000003e-03  -5.5489999999999995e-01   5.1139999999999997e-01   5.7460000000000004e+00   4.8200000000000000e-02   4.7149999999999997e-01   1.5920000000000001e-01
   1.8514999999999999e+00   2.6379999999999998e-01   2.2303999999999999e+00  -2.6729999999999998e-01  -4.1870000000000002e-01  -3.0700000000000002e-02  -5.5489999999999995e-01   4.4469999999999998e-01   6.0941999999999998e+00  -5.7799999999999997e-02   4.7149999999999997e-01   1.6370000000000001e-01
   1.8735999999999999e+00   2.1999999999999999e-02   2.1446000000000001e+00  -3.2460000000000000e-01  -3.4260000000000002e-01   2.6300000000000000e-02  -3.3289999999999997e-01   5.5589999999999995e-01   5.4847999999999999e+00  -4.8200000000000000e-02   5.8689999999999998e-01   1.7690000000000000e-01
   2.0278999999999998e+00   6.6000000000000003e-02   1.8015000000000001e+00  -2.9599999999999999e-01  -4.1870000000000002e-01  -3.5099999999999999e-02  -5.3269999999999995e-01   2.6679999999999998e-01   5.4847999999999999e+00  -1.1559999999999999e-01   5.5810000000000004e-01   1.9460000000000000e-01
   1.6752000000000000e+00   6.6000000000000003e-02   2.8309000000000002e+00  -3.0549999999999999e-01  -2.9499999999999998e-01  -3.0700000000000002e-02  -6.4370000000000005e-01   5.5589999999999995e-01   5.4847999999999999e+00   4.8200000000000000e-02   5.5810000000000004e-01   1.5040000000000001e-01
   1.5649999999999999e+00   4.3999999999999997e-02   2.1446000000000001e+00  -1.9089999999999999e-01  -2.7600000000000002e-01  -5.2600000000000001e-02  -2.8849999999999998e-01   7.3380000000000001e-01   6.3554000000000004e+00  -6.7400000000000002e-02   6.3510000000000000e-01   1.9020000000000001e-01
   1.6752000000000000e+00   1.0990000000000000e-01   2.2303999999999999e+00  -2.3870000000000000e-01  -3.3310000000000001e-01   0.0000000000000000e+00  -3.3289999999999997e-01   4.6689999999999998e-01   6.0072000000000001e+00   9.5999999999999992e-03   5.4849999999999999e-01   1.6810000000000000e-01
   1.9177000000000000e+00   1.9789999999999999e-01   1.8872000000000000e+00  -2.3870000000000000e-01  -3.7109999999999999e-01   2.1899999999999999e-02  -4.2170000000000002e-01   6.0040000000000004e-01   6.7035999999999998e+00   9.5999999999999992e-03   5.3879999999999995e-01   1.5920000000000001e-01
   1.7193000000000001e+00   3.2979999999999998e-01   1.8015000000000001e+00  -2.6729999999999998e-01  -4.0920000000000001e-01  -3.0700000000000002e-02  -5.5489999999999995e-01   2.8910000000000002e-01   5.5719000000000003e+00  -5.7799999999999997e-02   5.9660000000000002e-01   2.2120000000000001e-01
   1.6091000000000000e+00   1.0990000000000000e-01   1.7157000000000000e+00  -2.3870000000000000e-01  -3.2350000000000001e-01  -3.9500000000000000e-02  -5.3269999999999995e-01   4.4469999999999998e-01   6.0072000000000001e+00   7.7100000000000002e-02   5.7730000000000004e-01   1.4599999999999999e-01
   1.8075000000000001e+00   2.6379999999999998e-01   2.3161999999999998e+00  -1.9089999999999999e-01  -3.3310000000000001e-01  -8.8000000000000005e-03  -3.9950000000000002e-01   6.6710000000000003e-01   5.4847999999999999e+00   4.8200000000000000e-02   5.5810000000000004e-01   1.7249999999999999e-01
   1.8294999999999999e+00   2.6379999999999998e-01   2.8309000000000002e+00  -2.9599999999999999e-01  -4.1870000000000002e-01  -4.4000000000000003e-03  -3.9950000000000002e-01   5.3369999999999995e-01   5.8330000000000002e+00   9.5999999999999992e-03   4.5219999999999999e-01   1.4160000000000000e-01
   1.8735999999999999e+00   2.1980000000000000e-01   2.4876999999999998e+00  -2.3870000000000000e-01  -3.4260000000000002e-01   4.4000000000000003e-03  -3.7730000000000002e-01   6.8930000000000002e-01   5.4847999999999999e+00   6.7400000000000002e-02   4.6189999999999998e-01   1.8579999999999999e-01
   1.7854000000000001e+00   2.1999999999999999e-02   2.7450999999999999e+00  -2.4820000000000000e-01  -3.6159999999999998e-01  -8.8000000000000005e-03  -3.9950000000000002e-01   4.8920000000000002e-01   6.1813000000000002e+00   9.5999999999999992e-03   5.1000000000000001e-01   1.7690000000000000e-01
   1.6091000000000000e+00   1.9789999999999999e-01   2.8309000000000002e+00  -2.4820000000000000e-01  -3.9010000000000000e-01   1.3200000000000000e-02  -4.8830000000000001e-01   6.4480000000000004e-01   4.9623999999999997e+00  -9.5999999999999992e-03   5.2920000000000000e-01   2.1679999999999999e-01
   1.9397000000000000e+00   3.7369999999999998e-01   1.9730000000000001e+00  -1.3370000000000001e-01  -3.6159999999999998e-01  -4.3900000000000002e-02  -4.4390000000000002e-01   4.4469999999999998e-01   5.4847999999999999e+00   4.8200000000000000e-02   6.1580000000000001e-01   1.7249999999999999e-01
   1.7193000000000001e+00   3.7369999999999998e-01   1.9730000000000001e+00  -3.8190000000000002e-01  -3.4260000000000002e-01  -8.8000000000000005e-03  -5.5489999999999995e-01   5.3369999999999995e-01   5.1365999999999996e+00  -3.8500000000000000e-02   5.8689999999999998e-01   1.6370000000000001e-01
   1.7413000000000001e+00   2.8580000000000000e-01   1.8015000000000001e+00  -1.6230000000000000e-01  -3.9970000000000000e-01   2.6300000000000000e-02  -4.2170000000000002e-01   6.6710000000000003e-01   6.3554000000000004e+00  -3.8500000000000000e-02   5.4849999999999999e-01   1.9460000000000000e-01
   1.5428999999999999e+00   1.5390000000000001e-01   3.0024000000000002e+00  -3.9140000000000003e-01  -3.7109999999999999e-01  -1.7500000000000002e-02  -2.6629999999999998e-01   6.6710000000000003e-01   5.6589000000000000e+00   0.0000000000000000e+00   5.3879999999999995e-01   1.8140000000000001e-01
   1.7193000000000001e+00   5.0560000000000005e-01   3.0882000000000001e+00  -2.6729999999999998e-01  -4.2820000000000003e-01  -5.7000000000000002e-02  -4.4390000000000002e-01   6.0040000000000004e-01   5.3106999999999998e+00   5.7799999999999997e-02   5.7730000000000004e-01   1.9460000000000000e-01
   1.8075000000000001e+00  -1.5390000000000001e-01   3.4314000000000000e+00  -2.5779999999999997e-01  -2.5690000000000002e-01   1.7500000000000002e-02  -5.7709999999999995e-01   4.4469999999999998e-01   4.7012999999999998e+00  -3.8500000000000000e-02   5.5810000000000004e-01   1.6370000000000001e-01
   1.4988999999999999e+00   4.3969999999999998e-01   2.8309000000000002e+00  -1.6230000000000000e-01  -3.9010000000000000e-01  -1.7500000000000002e-02  -3.3289999999999997e-01   3.7800000000000000e-01   5.4847999999999999e+00   1.9300000000000001e-02   4.8110000000000003e-01   2.0790000000000000e-01
   1.4767999999999999e+00   4.1770000000000002e-01   2.1446000000000001e+00  -2.2910000000000000e-01  -3.5210000000000002e-01  -5.2600000000000001e-02  -3.9950000000000002e-01   5.3369999999999995e-01   6.4424999999999999e+00   4.8200000000000000e-02   5.2920000000000000e-01   1.6810000000000000e-01
   1.4548000000000001e+00   2.4179999999999999e-01   3.1739999999999999e+00  -1.7190000000000000e-01  -3.8059999999999999e-01  -4.3900000000000002e-02  -2.4410000000000001e-01   3.1130000000000002e-01   5.2236000000000002e+00  -6.7400000000000002e-02   5.1000000000000001e-01   2.1229999999999999e-01
   1.2564000000000000e+00   8.7900000000000006e-02   1.9730000000000001e+00  -3.3420000000000000e-01  -3.6159999999999998e-01  -5.7000000000000002e-02  -2.8849999999999998e-01   4.8920000000000002e-01   5.4847999999999999e+00   0.0000000000000000e+00   5.0029999999999997e-01   1.6810000000000000e-01
   1.6972000000000000e+00   3.5170000000000001e-01   2.6593000000000000e+00  -2.9599999999999999e-01  -3.2350000000000001e-01  -2.6300000000000000e-02  -2.6629999999999998e-01   4.0020000000000000e-01   5.1365999999999996e+00  -1.9300000000000001e-02   5.9660000000000002e-01   1.9460000000000000e-01
   1.4988999999999999e+00  -6.6000000000000003e-02   2.5735000000000001e+00  -3.2460000000000000e-01  -3.3310000000000001e-01  -5.2600000000000001e-02  -3.9950000000000002e-01   2.6679999999999998e-01   4.4401000000000002e+00  -1.9300000000000001e-02   5.7730000000000004e-01   1.9910000000000000e-01
   1.5870000000000000e+00   4.3969999999999998e-01   3.7745000000000002e+00  -2.0050000000000001e-01  -4.1870000000000002e-01   3.9500000000000000e-02  -3.7730000000000002e-01   3.1130000000000002e-01   5.4847999999999999e+00  -5.7799999999999997e-02   5.9660000000000002e-01   1.4160000000000000e-01
   1.6091000000000000e+00   8.7900000000000006e-02   2.2303999999999999e+00  -2.9599999999999999e-01  -4.0920000000000001e-01   1.3200000000000000e-02  -4.2170000000000002e-01   3.3350000000000002e-01   5.3106999999999998e+00   0.0000000000000000e+00   5.6769999999999998e-01   1.8140000000000001e-01
   1.6532000000000000e+00  -4.3999999999999997e-02   2.7450999999999999e+00  -3.0549999999999999e-01  -3.6159999999999998e-01  -3.5099999999999999e-02  -3.3289999999999997e-01   3.7800000000000000e-01   5.2236000000000002e+00  -2.8899999999999999e-02   5.3879999999999995e-01   1.9460000000000000e-01
   1.6972000000000000e+00   4.3969999999999998e-01   2.7450999999999999e+00  -2.6729999999999998e-01  -3.5210000000000002e-01  -1.9289999999999999e-01  -4.4390000000000002e-01   4.2249999999999999e-01   5.7460000000000004e+00   3.8500000000000000e-02   6.3510000000000000e-01   1.9020000000000001e-01
   1.7634000000000001e+00  -6.1550000000000005e-01   2.1446000000000001e+00  -4.0100000000000002e-01  -4.3769999999999998e-01  -8.8000000000000005e-03  -4.4390000000000002e-01   5.5589999999999995e-01   5.3977000000000004e+00  -9.5999999999999992e-03   5.4849999999999999e-01   1.8140000000000001e-01
   1.4107000000000001e+00   8.1340000000000001e-01   2.0588000000000002e+00  -1.6230000000000000e-01  -3.3310000000000001e-01   8.8000000000000005e-03  -4.2170000000000002e-01   7.3380000000000001e-01   4.7882999999999996e+00  -6.7400000000000002e-02   5.4849999999999999e-01   1.2830000000000000e-01
   1.3887000000000000e+00  -1.3189999999999999e-01   3.0882000000000001e+00  -3.0549999999999999e-01  -3.5210000000000002e-01  -1.3200000000000000e-02  -1.5540000000000001e-01   4.0020000000000000e-01   6.0072000000000001e+00   1.9300000000000001e-02   5.7730000000000004e-01   1.7690000000000000e-01
   1.3666000000000000e+00   4.6170000000000000e-01   3.1739999999999999e+00  -2.6729999999999998e-01  -3.5210000000000002e-01  -2.6300000000000000e-02  -3.3289999999999997e-01   3.5580000000000001e-01   5.9200999999999997e+00   3.8500000000000000e-02   5.4849999999999999e-01   2.2120000000000001e-01
   1.3887000000000000e+00   3.0780000000000002e-01   1.7157000000000000e+00  -2.2910000000000000e-01  -2.9499999999999998e-01  -4.4000000000000003e-03  -1.9980000000000001e-01   4.8920000000000002e-01   5.6589000000000000e+00   4.8200000000000000e-02   5.9660000000000002e-01   1.6810000000000000e-01
   1.4988999999999999e+00   1.0990000000000000e-01   2.8309000000000002e+00  -3.3420000000000000e-01  -4.3769999999999998e-01   8.8000000000000005e-03  -5.9930000000000005e-01   4.8920000000000002e-01   5.3977000000000004e+00  -2.8899999999999999e-02   6.1580000000000001e-01   1.4160000000000000e-01
   1.4548000000000001e+00   3.5170000000000001e-01   3.4314000000000000e+00  -2.9599999999999999e-01  -3.6159999999999998e-01  -8.8000000000000005e-03  -5.1049999999999995e-01   5.3369999999999995e-01   4.9623999999999997e+00   4.8200000000000000e-02   5.4849999999999999e-01   1.3710000000000000e-01
   1.6752000000000000e+00   0.0000000000000000e+00   1.8015000000000001e+00  -3.1509999999999999e-01  -3.9970000000000000e-01   1.3200000000000000e-02  -5.1049999999999995e-01   4.4469999999999998e-01   5.9200999999999997e+00   0.0000000000000000e+00   6.0619999999999996e-01   1.7249999999999999e-01
   1.4767999999999999e+00   3.2979999999999998e-01   2.2303999999999999e+00  -3.3420000000000000e-01  -4.2820000000000003e-01  -8.8000000000000005e-03  -1.5540000000000001e-01   2.2239999999999999e-01   5.7460000000000004e+00   3.8500000000000000e-02   5.2920000000000000e-01   1.8579999999999999e-01
   1.4327000000000001e+00   1.7590000000000000e-01   2.8309000000000002e+00  -1.6230000000000000e-01  -3.6159999999999998e-01  -4.8200000000000000e-02  -2.8849999999999998e-01   4.8920000000000002e-01   5.4847999999999999e+00   2.8899999999999999e-02   5.2920000000000000e-01   1.6810000000000000e-01
   1.2564000000000000e+00   1.3189999999999999e-01   2.0588000000000002e+00  -2.5779999999999997e-01  -3.5210000000000002e-01   1.3200000000000000e-02  -1.5540000000000001e-01   5.7809999999999995e-01   5.7460000000000004e+00   0.0000000000000000e+00   6.0619999999999996e-01   1.4160000000000000e-01
   1.6972000000000000e+00   3.2979999999999998e-01   2.6593000000000000e+00  -2.0999999999999999e-01  -3.2350000000000001e-01  -4.4000000000000003e-03  -1.5540000000000001e-01   4.4469999999999998e-01   4.6142000000000003e+00   2.8899999999999999e-02   4.8110000000000003e-01   1.7249999999999999e-01
   1.4548000000000001e+00   1.9789999999999999e-01   1.8872000000000000e+00  -3.4370000000000001e-01  -2.9499999999999998e-01   1.7500000000000002e-02  -3.5510000000000003e-01   3.5580000000000001e-01   5.7460000000000004e+00  -6.7400000000000002e-02   4.7149999999999997e-01   1.3270000000000001e-01
   1.3887000000000000e+00   1.5390000000000001e-01   3.6886999999999999e+00  -3.0549999999999999e-01  -3.7109999999999999e-01  -9.2100000000000001e-02  -1.3320000000000001e-01   3.7800000000000000e-01   5.9200999999999997e+00   1.9300000000000001e-02   5.1959999999999995e-01   1.9460000000000000e-01
   1.4327000000000001e+00   1.0990000000000000e-01   2.7450999999999999e+00  -1.5279999999999999e-01  -3.3310000000000001e-01  -8.8000000000000005e-03  -2.4410000000000001e-01   5.5589999999999995e-01   4.8754000000000000e+00   7.7100000000000002e-02   5.1000000000000001e-01   1.5040000000000001e-01
   1.6091000000000000e+00   2.4179999999999999e-01   1.8015000000000001e+00  -2.6729999999999998e-01  -3.4260000000000002e-01  -1.3200000000000000e-02  -3.1069999999999998e-01   6.4480000000000004e-01   5.5719000000000003e+00   3.8500000000000000e-02   5.1959999999999995e-01   1.7690000000000000e-01
   1.4767999999999999e+00   1.7590000000000000e-01   2.3161999999999998e+00  -2.7689999999999998e-01  -4.2820000000000003e-01  -1.7500000000000002e-02  -4.8830000000000001e-01   4.0020000000000000e-01   5.3106999999999998e+00   3.8500000000000000e-02   5.7730000000000004e-01   2.2120000000000001e-01
   1.4767999999999999e+00   2.1999999999999999e-02   2.3161999999999998e+00  -2.2910000000000000e-01  -5.2339999999999998e-01  -8.8000000000000005e-03  -8.8800000000000004e-02   2.6679999999999998e-01   5.8330000000000002e+00  -2.8899999999999999e-02   5.4849999999999999e-01   1.9020000000000001e-01
   1.5870000000000000e+00   6.6000000000000003e-02   2.8309000000000002e+00  -2.9599999999999999e-01  -3.5210000000000002e-01  -1.3200000000000000e-02  -4.2170000000000002e-01   5.5589999999999995e-01   5.3977000000000004e+00   9.5999999999999992e-03   5.1000000000000001e-01   9.7299999999999998e-02
   1.6972000000000000e+00   1.9789999999999999e-01   3.6029000000000000e+00  -1.4319999999999999e-01  -2.9499999999999998e-01  -2.1899999999999999e-02  -3.5510000000000003e-01   6.2260000000000004e-01   4.5270999999999999e+00  -1.9300000000000001e-02   6.0619999999999996e-01   1.4599999999999999e-01
   1.6311000000000000e+00   2.1999999999999999e-02   2.5735000000000001e+00  -2.3870000000000000e-01  -3.3310000000000001e-01  -1.7500000000000002e-02  -3.9950000000000002e-01   4.0020000000000000e-01   5.5719000000000003e+00   4.8200000000000000e-02   5.4849999999999999e-01   1.4599999999999999e-01
   1.6532000000000000e+00   8.7900000000000006e-02   2.6593000000000000e+00  -2.7689999999999998e-01  -3.1400000000000000e-01  -7.4499999999999997e-02  -3.1069999999999998e-01   5.3369999999999995e-01   4.8754000000000000e+00   9.5999999999999992e-03   5.8689999999999998e-01   1.9460000000000000e-01
   1.6752000000000000e+00   3.2979999999999998e-01   2.8309000000000002e+00  -2.9599999999999999e-01  -3.4260000000000002e-01  -2.1899999999999999e-02  -2.2189999999999999e-01   5.1139999999999997e-01   5.3106999999999998e+00   1.5409999999999999e-01   5.0029999999999997e-01   1.4599999999999999e-01
   1.3887000000000000e+00   2.8580000000000000e-01   2.4018999999999999e+00  -2.2910000000000000e-01  -3.6159999999999998e-01  -3.0700000000000002e-02  -2.2189999999999999e-01   4.8920000000000002e-01   5.2236000000000002e+00   4.8200000000000000e-02   5.7730000000000004e-01   1.6810000000000000e-01
   1.4327000000000001e+00   4.1770000000000002e-01   1.6298999999999999e+00  -2.8639999999999999e-01  -2.6640000000000003e-01   4.4000000000000003e-03  -2.2189999999999999e-01   4.4469999999999998e-01   5.5719000000000003e+00   1.9300000000000001e-02   6.6390000000000005e-01   1.5479999999999999e-01
   1.5208999999999999e+00   0.0000000000000000e+00   2.8309000000000002e+00  -3.6280000000000001e-01  -4.0920000000000001e-01  -3.0700000000000002e-02  -2.8849999999999998e-01   4.6689999999999998e-01   6.3554000000000004e+00  -4.8200000000000000e-02   6.1580000000000001e-01   1.9020000000000001e-01
   1.6532000000000000e+00   1.3189999999999999e-01   2.8309000000000002e+00  -2.5779999999999997e-01  -3.8059999999999999e-01  -2.6300000000000000e-02  -2.8849999999999998e-01   3.1130000000000002e-01   4.9623999999999997e+00   6.7400000000000002e-02   4.9070000000000003e-01   1.4160000000000000e-01
   1.2343999999999999e+00   2.4179999999999999e-01   2.4018999999999999e+00  -2.6729999999999998e-01  -5.0429999999999997e-01   0.0000000000000000e+00  -2.2200000000000001e-02   4.2249999999999999e-01   5.4847999999999999e+00  -2.8899999999999999e-02   5.1000000000000001e-01   1.6370000000000001e-01
   1.5208999999999999e+00   4.1770000000000002e-01   1.2010000000000001e+00  -2.0999999999999999e-01  -3.9010000000000000e-01  -2.6300000000000000e-02  -2.2189999999999999e-01   5.3369999999999995e-01   5.4847999999999999e+00   0.0000000000000000e+00   4.8110000000000003e-01   1.5479999999999999e-01
   1.4988999999999999e+00   2.8580000000000000e-01   2.4876999999999998e+00  -2.0999999999999999e-01  -2.9499999999999998e-01  -5.7000000000000002e-02  -2.6629999999999998e-01   4.6689999999999998e-01   5.2236000000000002e+00   1.9300000000000001e-02   5.9660000000000002e-01   1.9460000000000000e-01
   1.4548000000000001e+00   3.2979999999999998e-01   2.8309000000000002e+00  -1.4319999999999999e-01  -3.3310000000000001e-01   2.1899999999999999e-02  -1.3320000000000001e-01   3.1130000000000002e-01   5.4847999999999999e+00  -3.8500000000000000e-02   5.5810000000000004e-01   1.7690000000000000e-01
   1.6091000000000000e+00   2.1999999999999999e-02   2.9165999999999999e+00  -2.4820000000000000e-01  -3.1400000000000000e-01  -5.2600000000000001e-02  -1.1100000000000000e-01   4.4469999999999998e-01   4.7012999999999998e+00   3.8500000000000000e-02   4.7149999999999997e-01   1.6370000000000001e-01
   1.5870000000000000e+00   4.3999999999999997e-02   3.1739999999999999e+00  -2.7689999999999998e-01  -4.2820000000000003e-01   1.3200000000000000e-02  -3.5510000000000003e-01   5.1139999999999997e-01   5.9200999999999997e+00   3.8500000000000000e-02   5.2920000000000000e-01   1.7690000000000000e-01
   1.5208999999999999e+00   2.1980000000000000e-01   2.5735000000000001e+00  -1.9089999999999999e-01  -4.4719999999999999e-01   3.0700000000000002e-02  -3.3289999999999997e-01   2.6679999999999998e-01   5.1365999999999996e+00   2.8899999999999999e-02   5.2920000000000000e-01   1.5040000000000001e-01
   1.5208999999999999e+00   3.0780000000000002e-01   2.6593000000000000e+00  -1.4319999999999999e-01  -3.6159999999999998e-01  -3.0700000000000002e-02  -2.8849999999999998e-01   5.5589999999999995e-01   5.3977000000000004e+00   5.7799999999999997e-02   6.1580000000000001e-01   1.3270000000000001e-01
   1.6091000000000000e+00   4.3999999999999997e-02   2.4876999999999998e+00  -2.2910000000000000e-01  -3.7109999999999999e-01   1.7500000000000002e-02  -5.1049999999999995e-01   4.6689999999999998e-01   5.7460000000000004e+00  -5.7799999999999997e-02   4.8110000000000003e-01   1.9020000000000001e-01
   1.3887000000000000e+00   2.6379999999999998e-01   2.3161999999999998e+00  -2.1959999999999999e-01  -3.7109999999999999e-01  -8.8000000000000005e-03  -2.2189999999999999e-01   4.2249999999999999e-01   5.5719000000000003e+00  -9.5999999999999992e-03   5.9660000000000002e-01   1.5040000000000001e-01
   1.4327000000000001e+00   2.1999999999999999e-02   2.4018999999999999e+00  -2.4820000000000000e-01  -3.2350000000000001e-01  -4.4000000000000003e-03  -3.3289999999999997e-01   4.0020000000000000e-01   5.7460000000000004e+00  -1.9300000000000001e-02   3.1750000000000000e-01   1.9910000000000000e-01
   1.5428999999999999e+00   8.7900000000000006e-02   2.0588000000000002e+00  -2.6729999999999998e-01  -3.9010000000000000e-01  -1.7500000000000002e-02  -1.7760000000000001e-01   6.2260000000000004e-01   6.3554000000000004e+00   9.5999999999999992e-03   5.8689999999999998e-01   1.5920000000000001e-01
   1.4548000000000001e+00   3.2979999999999998e-01   3.0024000000000002e+00  -7.6399999999999996e-02  -2.9499999999999998e-01  -2.1899999999999999e-02  -3.7730000000000002e-01   5.5589999999999995e-01   5.1365999999999996e+00   1.9300000000000001e-02   5.6769999999999998e-01   2.0349999999999999e-01
   1.4548000000000001e+00   2.1980000000000000e-01   2.5735000000000001e+00  -2.6729999999999998e-01  -3.9010000000000000e-01  -4.4000000000000003e-03  -3.7730000000000002e-01   5.7809999999999995e-01   5.3977000000000004e+00   0.0000000000000000e+00   5.0029999999999997e-01   1.7690000000000000e-01
   1.4327000000000001e+00   3.0780000000000002e-01   3.1739999999999999e+00  -2.5779999999999997e-01  -4.0920000000000001e-01   1.7500000000000002e-02  -3.9950000000000002e-01   4.4469999999999998e-01   6.0072000000000001e+00  -4.8200000000000000e-02   4.9070000000000003e-01   1.4160000000000000e-01
   1.6532000000000000e+00   1.5390000000000001e-01   2.4018999999999999e+00  -3.2460000000000000e-01  -4.2820000000000003e-01  -3.0700000000000002e-02  -5.1049999999999995e-01   4.6689999999999998e-01   5.5719000000000003e+00  -9.5999999999999992e-03   4.6189999999999998e-01   1.8579999999999999e-01
   1.4548000000000001e+00  -4.3999999999999997e-02   2.5735000000000001e+00  -2.3870000000000000e-01  -3.9010000000000000e-01  -3.5099999999999999e-02  -2.2189999999999999e-01   3.3350000000000002e-01   5.6589000000000000e+00   1.1559999999999999e-01   5.4849999999999999e-01   1.5040000000000001e-01
   1.4548000000000001e+00   3.0780000000000002e-01   2.6593000000000000e+00  -2.1959999999999999e-01  -3.2350000000000001e-01   1.3200000000000000e-02  -1.9980000000000001e-01   4.6689999999999998e-01   4.9623999999999997e+00   7.7100000000000002e-02   6.2539999999999996e-01   1.4599999999999999e-01
   1.5870000000000000e+00   4.1770000000000002e-01   2.4876999999999998e+00  -4.0100000000000002e-01  -3.5210000000000002e-01   4.4000000000000003e-03  -3.7730000000000002e-01   4.2249999999999999e-01   4.7012999999999998e+00  -2.8899999999999999e-02   5.1959999999999995e-01   2.2120000000000001e-01
   1.4988999999999999e+00   2.6379999999999998e-01   1.9730000000000001e+00  -2.5779999999999997e-01  -3.8059999999999999e-01   2.1899999999999999e-02  -4.2170000000000002e-01   5.7809999999999995e-01   5.2236000000000002e+00   9.5999999999999992e-03   5.6769999999999998e-01   1.5040000000000001e-01
   1.6532000000000000e+00   2.1999999999999999e-02   1.7157000000000000e+00  -2.1959999999999999e-01  -3.9970000000000000e-01   3.5099999999999999e-02  -4.4390000000000002e-01   4.0020000000000000e-01   5.3106999999999998e+00   1.9300000000000001e-02   5.2920000000000000e-01   1.9910000000000000e-01
   1.4107000000000001e+00   2.1980000000000000e-01   1.9730000000000001e+00  -3.3420000000000000e-01  -3.9970000000000000e-01   3.0700000000000002e-02  -3.5510000000000003e-01   4.2249999999999999e-01   5.3977000000000004e+00   1.9300000000000001e-02   5.6769999999999998e-01   2.0349999999999999e-01
   1.4988999999999999e+00   2.4179999999999999e-01   1.8872000000000000e+00  -1.1459999999999999e-01  -3.0449999999999999e-01   1.7500000000000002e-02  -3.1069999999999998e-01   5.7809999999999995e-01   5.9200999999999997e+00  -9.6299999999999997e-02   5.5810000000000004e-01   1.7249999999999999e-01
   1.5870000000000000e+00   2.1980000000000000e-01   2.5735000000000001e+00  -2.4820000000000000e-01  -3.5210000000000002e-01  -2.1899999999999999e-02  -4.2170000000000002e-01   5.3369999999999995e-01   5.2236000000000002e+00   2.8899999999999999e-02   4.9070000000000003e-01   1.5479999999999999e-01
   1.3887000000000000e+00   1.9789999999999999e-01   2.4876999999999998e+00  -2.2910000000000000e-01  -3.2350000000000001e-01  -4.4000000000000003e-03  -3.5510000000000003e-01   6.0040000000000004e-01   5.3106999999999998e+00   5.7799999999999997e-02   5.1000000000000001e-01   1.9020000000000001e-01
   1.4988999999999999e+00   1.3189999999999999e-01   2.8309000000000002e+00  -3.1509999999999999e-01  -3.9010000000000000e-01   1.3200000000000000e-02  -3.7730000000000002e-01   4.6689999999999998e-01   5.8330000000000002e+00  -3.8500000000000000e-02   5.3879999999999995e-01   1.2830000000000000e-01
   1.6311000000000000e+00   2.6379999999999998e-01   1.9730000000000001e+00  -2.7689999999999998e-01  -2.9499999999999998e-01  -1.3200000000000000e-02  -3.9950000000000002e-01   7.5600000000000001e-01   5.8330000000000002e+00   3.8500000000000000e-02   4.4259999999999999e-01   1.5040000000000001e-01
   1.4988999999999999e+00   2.4179999999999999e-01   2.3161999999999998e+00  -1.7190000000000000e-01  -3.1400000000000000e-01   2.1899999999999999e-02  -2.2189999999999999e-01   4.2249999999999999e-01   4.4401000000000002e+00  -2.8899999999999999e-02   5.7730000000000004e-01   1.2830000000000000e-01
   1.4548000000000001e+00   3.2979999999999998e-01   2.0588000000000002e+00  -2.0999999999999999e-01  -3.0449999999999999e-01   8.8000000000000005e-03  -5.3269999999999995e-01   1.1117999999999999e+00   6.2683000000000000e+00  -2.8899999999999999e-02   5.5810000000000004e-01   1.3710000000000000e-01
   1.5208999999999999e+00   0.0000000000000000e+00   2.4018999999999999e+00  -2.1959999999999999e-01  -3.6159999999999998e-01  -1.0960000000000000e-01  -3.1069999999999998e-01   4.2249999999999999e-01   5.2236000000000002e+00   4.8200000000000000e-02   5.1000000000000001e-01   1.8579999999999999e-01
   1.7854000000000001e+00   8.7900000000000006e-02   2.7450999999999999e+00  -2.5779999999999997e-01  -3.9010000000000000e-01  -3.0700000000000002e-02  -1.9980000000000001e-01   2.2200000000000001e-02   5.1365999999999996e+00  -3.8500000000000000e-02   4.7149999999999997e-01   1.7690000000000000e-01
   1.3887000000000000e+00   2.1980000000000000e-01   2.4018999999999999e+00  -2.0999999999999999e-01  -3.4260000000000002e-01  -2.6300000000000000e-02  -5.3269999999999995e-01   1.2007000000000001e+00   6.0072000000000001e+00   3.8500000000000000e-02   4.8110000000000003e-01   1.9020000000000001e-01
   1.5649999999999999e+00   2.1980000000000000e-01   2.6593000000000000e+00  -2.3870000000000000e-01  -4.0920000000000001e-01   1.7500000000000002e-02  -1.3320000000000001e-01   6.4480000000000004e-01   4.5270999999999999e+00  -3.8500000000000000e-02   5.1959999999999995e-01   1.9910000000000000e-01
   1.5870000000000000e+00   1.9789999999999999e-01   2.4876999999999998e+00  -3.3420000000000000e-01  -3.6159999999999998e-01   2.1899999999999999e-02  -5.1049999999999995e-01   5.7809999999999995e-01   5.3977000000000004e+00  -1.9300000000000001e-02   4.9070000000000003e-01   1.9020000000000001e-01
   1.7634000000000001e+00   3.5170000000000001e-01   2.6593000000000000e+00  -2.4820000000000000e-01  -4.0920000000000001e-01   7.4499999999999997e-02  -6.6600000000000006e-02   4.6689999999999998e-01   4.9623999999999997e+00   3.8500000000000000e-02   5.6769999999999998e-01   1.7249999999999999e-01
   1.4548000000000001e+00   3.0780000000000002e-01   2.6593000000000000e+00  -2.8639999999999999e-01  -2.8549999999999998e-01  -3.5099999999999999e-02  -5.3269999999999995e-01   3.3350000000000002e-01   4.9623999999999997e+00   2.8899999999999999e-02   4.2340000000000000e-01   1.8579999999999999e-01
   1.6091000000000000e+00   1.9789999999999999e-01   2.2303999999999999e+00  -1.8140000000000001e-01  -3.2350000000000001e-01  -3.0700000000000002e-02  -2.6629999999999998e-01   4.8920000000000002e-01   6.5294999999999996e+00  -1.9300000000000001e-02   5.1000000000000001e-01   1.8140000000000001e-01
   1.4988999999999999e+00   2.4179999999999999e-01   2.4876999999999998e+00  -1.6230000000000000e-01  -3.4260000000000002e-01   0.0000000000000000e+00  -2.8849999999999998e-01   3.1130000000000002e-01   5.8330000000000002e+00   0.0000000000000000e+00   5.9660000000000002e-01   1.3710000000000000e-01
   1.6752000000000000e+00   0.0000000000000000e+00   2.4018999999999999e+00  -1.8140000000000001e-01  -3.2350000000000001e-01   1.3200000000000000e-02  -3.1069999999999998e-01   5.5589999999999995e-01   4.9623999999999997e+00   6.7400000000000002e-02   5.1000000000000001e-01   1.9460000000000000e-01
   1.4988999999999999e+00   1.7590000000000000e-01   1.9730000000000001e+00  -2.4820000000000000e-01  -3.2350000000000001e-01   4.4000000000000003e-03  -5.5489999999999995e-01   6.8930000000000002e-01   4.9623999999999997e+00   8.6699999999999999e-02   5.8689999999999998e-01   1.7249999999999999e-01
   1.8514999999999999e+00   1.3189999999999999e-01   1.8015000000000001e+00  -1.8140000000000001e-01  -3.9970000000000000e-01   0.0000000000000000e+00  -5.1049999999999995e-01   2.8910000000000002e-01   5.6589000000000000e+00   5.7799999999999997e-02   4.7149999999999997e-01   2.2559999999999999e-01
   1.6752000000000000e+00   1.5390000000000001e-01   2.4876999999999998e+00  -2.8639999999999999e-01  -3.1400000000000000e-01  -4.3900000000000002e-02  -4.4390000000000002e-01   4.4469999999999998e-01   5.4847999999999999e+00   6.7400000000000002e-02   5.9660000000000002e-01   1.5479999999999999e-01
   1.5649999999999999e+00   2.6379999999999998e-01   2.3161999999999998e+00  -1.3370000000000001e-01  -3.3310000000000001e-01   1.7500000000000002e-02  -1.7760000000000001e-01   4.0020000000000000e-01   4.9623999999999997e+00   9.5999999999999992e-03   6.1580000000000001e-01   1.5040000000000001e-01
   1.4548000000000001e+00   1.0990000000000000e-01   2.0588000000000002e+00  -2.5779999999999997e-01  -2.7600000000000002e-01   8.8000000000000005e-03  -2.6629999999999998e-01   6.4480000000000004e-01   4.9623999999999997e+00  -3.8500000000000000e-02   5.8689999999999998e-01   1.6810000000000000e-01
   1.5428999999999999e+00   4.6170000000000000e-01   2.0588000000000002e+00  -2.3870000000000000e-01  -3.6159999999999998e-01  -8.8000000000000005e-03  -3.9950000000000002e-01   5.5589999999999995e-01   6.0072000000000001e+00  -1.9300000000000001e-02   5.9660000000000002e-01   1.8579999999999999e-01
   1.3005000000000000e+00   2.4179999999999999e-01   2.5735000000000001e+00  -4.0100000000000002e-01  -3.5210000000000002e-01   2.6300000000000000e-02  -3.1069999999999998e-01   2.6679999999999998e-01   6.0941999999999998e+00   4.8200000000000000e-02   5.1000000000000001e-01   1.3710000000000000e-01
   1.5649999999999999e+00   1.5390000000000001e-01   2.1446000000000001e+00  -2.0050000000000001e-01  -4.1870000000000002e-01   3.5099999999999999e-02  -4.6610000000000001e-01   4.0020000000000000e-01   5.1365999999999996e+00  -2.8899999999999999e-02   5.5810000000000004e-01   1.4599999999999999e-01
   1.4107000000000001e+00   6.6000000000000003e-02   2.3161999999999998e+00  -2.9599999999999999e-01  -3.9970000000000000e-01   2.6300000000000000e-02  -2.4410000000000001e-01   5.3369999999999995e-01   5.3977000000000004e+00  -3.8500000000000000e-02   5.4849999999999999e-01   1.6810000000000000e-01
   1.7193000000000001e+00   1.0990000000000000e-01   1.8872000000000000e+00  -1.7190000000000000e-01  -3.7109999999999999e-01   3.0700000000000002e-02  -4.4390000000000002e-01   5.7809999999999995e-01   5.0495000000000001e+00  -6.7400000000000002e-02   5.0029999999999997e-01   2.0349999999999999e-01
   1.5649999999999999e+00   1.5390000000000001e-01   2.3161999999999998e+00  -3.6280000000000001e-01  -3.0449999999999999e-01  -1.7500000000000002e-02  -3.3289999999999997e-01   3.7800000000000000e-01   5.7460000000000004e+00   0.0000000000000000e+00   5.5810000000000004e-01   1.4160000000000000e-01
   1.6311000000000000e+00   1.0990000000000000e-01   2.4876999999999998e+00  -2.0050000000000001e-01  -4.4719999999999999e-01   3.9500000000000000e-02  -3.7730000000000002e-01   4.2249999999999999e-01   5.4847999999999999e+00  -1.0600000000000000e-01   5.1000000000000001e-01   1.5479999999999999e-01
   1.6532000000000000e+00  -6.6000000000000003e-02   1.9730000000000001e+00  -4.1049999999999998e-01  -2.7600000000000002e-01  -4.8200000000000000e-02  -3.9950000000000002e-01   5.1139999999999997e-01   5.3977000000000004e+00  -1.9300000000000001e-02   5.4849999999999999e-01   1.6810000000000000e-01
   1.8514999999999999e+00   3.2979999999999998e-01   2.0588000000000002e+00  -2.6729999999999998e-01  -4.3769999999999998e-01  -3.0700000000000002e-02  -3.3289999999999997e-01   7.5600000000000001e-01   5.3977000000000004e+00   8.6699999999999999e-02   5.6769999999999998e-01   1.8140000000000001e-01
   1.7413000000000001e+00   2.1999999999999999e-02   1.8872000000000000e+00  -3.0549999999999999e-01  -3.9010000000000000e-01  -2.1899999999999999e-02  -3.1069999999999998e-01   5.3369999999999995e-01   5.0495000000000001e+00  -3.8500000000000000e-02   5.8689999999999998e-01   1.8140000000000001e-01
   1.5208999999999999e+00   1.3189999999999999e-01   2.7450999999999999e+00  -2.5779999999999997e-01  -2.8549999999999998e-01  -2.1899999999999999e-02  -3.1069999999999998e-01   4.8920000000000002e-01   4.7882999999999996e+00  -1.9300000000000001e-02   4.6189999999999998e-01   1.9020000000000001e-01
   1.4327000000000001e+00   2.8580000000000000e-01   2.3161999999999998e+00  -3.7240000000000001e-01  -4.4719999999999999e-01   8.8000000000000005e-03  -3.9950000000000002e-01   3.1130000000000002e-01   4.7882999999999996e+00  -6.7400000000000002e-02   4.6189999999999998e-01   1.4160000000000000e-01
   1.4327000000000001e+00   1.5390000000000001e-01   2.2303999999999999e+00  -3.7240000000000001e-01  -3.7109999999999999e-01  -2.6300000000000000e-02  -2.8849999999999998e-01   6.0040000000000004e-01   5.4847999999999999e+00  -4.8200000000000000e-02   5.4849999999999999e-01   1.2830000000000000e-01
   1.4107000000000001e+00  -1.0990000000000000e-01   2.7450999999999999e+00  -1.8140000000000001e-01  -3.4260000000000002e-01  -1.3200000000000000e-02  -4.6610000000000001e-01   5.7809999999999995e-01   4.9623999999999997e+00   3.8500000000000000e-02   5.1959999999999995e-01   1.8140000000000001e-01
   1.6311000000000000e+00   1.7590000000000000e-01   2.5735000000000001e+00  -2.2910000000000000e-01  -3.6159999999999998e-01   2.1899999999999999e-02  -2.2189999999999999e-01   3.7800000000000000e-01   6.5294999999999996e+00  -9.5999999999999992e-03   5.3879999999999995e-01   1.9910000000000000e-01
   1.5870000000000000e+00   6.6000000000000003e-02   2.4018999999999999e+00  -2.8639999999999999e-01  -3.6159999999999998e-01   5.2600000000000001e-02  -4.8830000000000001e-01   3.3350000000000002e-01   5.8330000000000002e+00  -9.5999999999999992e-03   5.2920000000000000e-01   1.9020000000000001e-01
   1.3887000000000000e+00   1.3189999999999999e-01   2.2303999999999999e+00  -2.3870000000000000e-01  -3.9970000000000000e-01   4.8200000000000000e-02  -3.3289999999999997e-01   4.2249999999999999e-01   4.9623999999999997e+00   6.7400000000000002e-02   5.2920000000000000e-01   1.7249999999999999e-01
   1.5208999999999999e+00   2.4179999999999999e-01   2.4876999999999998e+00  -2.0999999999999999e-01  -4.4719999999999999e-01   4.8200000000000000e-02  -3.1069999999999998e-01   5.7809999999999995e-01   5.3106999999999998e+00  -3.8500000000000000e-02   5.3879999999999995e-01   1.1940000000000001e-01
   1.7413000000000001e+00   1.7590000000000000e-01   2.4876999999999998e+00  -2.0999999999999999e-01  -2.7600000000000002e-01  -5.2600000000000001e-02  -1.7760000000000001e-01   5.7809999999999995e-01   5.3977000000000004e+00   3.8500000000000000e-02   5.2920000000000000e-01   1.7690000000000000e-01
   1.4767999999999999e+00   1.9789999999999999e-01   2.2303999999999999e+00  -2.9599999999999999e-01  -4.5679999999999998e-01   4.3900000000000002e-02  -3.7730000000000002e-01   5.7809999999999995e-01   4.6142000000000003e+00   4.8200000000000000e-02   4.8110000000000003e-01   1.6370000000000001e-01
   1.4988999999999999e+00   1.7590000000000000e-01   2.1446000000000001e+00  -2.4820000000000000e-01  -4.0920000000000001e-01   1.3200000000000000e-02  -3.3289999999999997e-01   5.7809999999999995e-01   5.1365999999999996e+00   0.0000000000000000e+00   4.8110000000000003e-01   1.8579999999999999e-01
   1.6091000000000000e+00  -8.7900000000000006e-02   2.3161999999999998e+00  -3.1509999999999999e-01  -3.6159999999999998e-01   0.0000000000000000e+00  -5.5489999999999995e-01   5.5589999999999995e-01   5.0495000000000001e+00   1.9300000000000001e-02   5.1959999999999995e-01   1.7690000000000000e-01
   1.4327000000000001e+00   1.3189999999999999e-01   1.9730000000000001e+00  -2.5779999999999997e-01  -3.4260000000000002e-01   3.0700000000000002e-02  -5.5489999999999995e-01   6.8930000000000002e-01   4.7882999999999996e+00  -1.9300000000000001e-02   4.9070000000000003e-01   1.6810000000000000e-01
   1.4327000000000001e+00   1.5390000000000001e-01   3.6029000000000000e+00  -2.4820000000000000e-01  -2.5690000000000002e-01  -4.4000000000000003e-03  -1.9980000000000001e-01   3.5580000000000001e-01   6.0072000000000001e+00   0.0000000000000000e+00   5.1959999999999995e-01   1.6810000000000000e-01
   1.6091000000000000e+00   1.5390000000000001e-01   2.4018999999999999e+00  -3.2460000000000000e-01  -3.9970000000000000e-01  -3.9500000000000000e-02  -3.3289999999999997e-01   4.6689999999999998e-01   5.3977000000000004e+00   2.8899999999999999e-02   5.5810000000000004e-01   1.8140000000000001e-01
   1.5870000000000000e+00   2.1980000000000000e-01   2.5735000000000001e+00  -2.0999999999999999e-01  -3.9970000000000000e-01   1.7500000000000002e-02  -4.4390000000000002e-01   6.0040000000000004e-01   5.6589000000000000e+00   4.8200000000000000e-02   5.8689999999999998e-01   1.8140000000000001e-01
   1.7193000000000001e+00  -2.1999999999999999e-02   2.7450999999999999e+00  -3.1509999999999999e-01  -3.6159999999999998e-01   4.8200000000000000e-02  -3.1069999999999998e-01   4.8920000000000002e-01   5.5719000000000003e+00  -1.2520000000000001e-01   5.1000000000000001e-01   1.7690000000000000e-01
   1.6752000000000000e+00   2.1980000000000000e-01   2.9165999999999999e+00  -2.5779999999999997e-01  -3.2350000000000001e-01   3.9500000000000000e-02  -3.5510000000000003e-01   4.8920000000000002e-01   6.0072000000000001e+00   4.8200000000000000e-02   4.6189999999999998e-01   1.5920000000000001e-01
   1.6532000000000000e+00   2.1999999999999999e-02   1.9730000000000001e+00  -2.2910000000000000e-01  -3.0449999999999999e-01  -4.3900000000000002e-02  -4.2170000000000002e-01   5.5589999999999995e-01   5.4847999999999999e+00   9.5999999999999992e-03   5.5810000000000004e-01   1.6370000000000001e-01
   1.7193000000000001e+00   1.3189999999999999e-01   3.2597999999999998e+00  -2.4820000000000000e-01  -3.9010000000000000e-01   8.8000000000000005e-03  -2.2189999999999999e-01   6.4480000000000004e-01   5.6589000000000000e+00   9.5999999999999992e-03   5.1959999999999995e-01   1.8579999999999999e-01
   1.5649999999999999e+00   8.7900000000000006e-02   2.4018999999999999e+00  -2.8639999999999999e-01  -4.1870000000000002e-01  -8.8000000000000005e-03  -3.1069999999999998e-01   6.4480000000000004e-01   5.2236000000000002e+00   4.8200000000000000e-02   5.7730000000000004e-01   1.6370000000000001e-01
   1.5428999999999999e+00   6.6000000000000003e-02   2.7450999999999999e+00  -2.5779999999999997e-01  -4.6629999999999999e-01   5.7000000000000002e-02  -3.7730000000000002e-01   4.4469999999999998e-01   5.3977000000000004e+00  -1.9300000000000001e-02   4.5219999999999999e-01   2.1229999999999999e-01
   1.7193000000000001e+00  -6.6000000000000003e-02   2.8309000000000002e+00  -2.2910000000000000e-01  -3.6159999999999998e-01   2.1899999999999999e-02  -5.1049999999999995e-01   4.0020000000000000e-01   6.0072000000000001e+00  -2.8899999999999999e-02   4.3300000000000000e-01   1.7249999999999999e-01
   1.3887000000000000e+00   1.5390000000000001e-01   2.8309000000000002e+00  -2.0050000000000001e-01  -3.4260000000000002e-01   4.4000000000000003e-03  -1.1100000000000000e-01   4.2249999999999999e-01   5.3977000000000004e+00   2.8899999999999999e-02   5.5810000000000004e-01   1.9460000000000000e-01
   1.7413000000000001e+00   1.7590000000000000e-01   1.9730000000000001e+00  -2.2910000000000000e-01  -4.5679999999999998e-01   0.0000000000000000e+00  -3.9950000000000002e-01   5.5589999999999995e-01   5.5719000000000003e+00   9.5999999999999992e-03   5.1959999999999995e-01   1.5920000000000001e-01
   1.2784000000000000e+00   6.6000000000000003e-02   2.1446000000000001e+00  -2.7689999999999998e-01  -3.4260000000000002e-01  -8.8000000000000005e-03  -3.7730000000000002e-01   5.3369999999999995e-01   5.6589000000000000e+00  -5.7799999999999997e-02   4.0410000000000001e-01   1.6810000000000000e-01
   1.3887000000000000e+00  -6.6000000000000003e-02   3.3456000000000001e+00  -2.7689999999999998e-01  -4.0920000000000001e-01   2.6300000000000000e-02  -4.6610000000000001e-01   4.2249999999999999e-01   5.5719000000000003e+00  -3.8500000000000000e-02   4.7149999999999997e-01   1.9020000000000001e-01
   1.3005000000000000e+00   8.7900000000000006e-02   1.5441000000000000e+00  -2.7689999999999998e-01  -3.2350000000000001e-01   3.0700000000000002e-02  -3.7730000000000002e-01   6.0040000000000004e-01   5.4847999999999999e+00   0.0000000000000000e+00   5.3879999999999995e-01   1.4160000000000000e-01
   1.7854000000000001e+00   3.5170000000000001e-01   2.4876999999999998e+00  -5.7299999999999997e-02  -3.6159999999999998e-01   3.0700000000000002e-02  -3.7730000000000002e-01   7.5600000000000001e-01   4.7882999999999996e+00   7.7100000000000002e-02   6.2539999999999996e-01   1.5479999999999999e-01
   1.3887000000000000e+00   6.6000000000000003e-02   1.3725000000000001e+00  -2.0050000000000001e-01  -3.8059999999999999e-01   3.0700000000000002e-02  -4.4390000000000002e-01   6.8930000000000002e-01   5.0495000000000001e+00  -2.8899999999999999e-02   5.8689999999999998e-01   1.5479999999999999e-01
   1.8075000000000001e+00   1.7590000000000000e-01   2.5735000000000001e+00  -1.8140000000000001e-01  -3.7109999999999999e-01   8.3299999999999999e-02  -3.1069999999999998e-01   5.1139999999999997e-01   4.6142000000000003e+00   0.0000000000000000e+00   5.6769999999999998e-01   1.8579999999999999e-01
   1.3666000000000000e+00   1.9789999999999999e-01   1.3725000000000001e+00  -2.4820000000000000e-01  -3.4260000000000002e-01   4.4000000000000003e-03  -5.5489999999999995e-01   6.2260000000000004e-01   5.0495000000000001e+00  -1.9300000000000001e-02   5.3879999999999995e-01   1.8579999999999999e-01
   1.9177000000000000e+00   6.6000000000000003e-02   1.8015000000000001e+00  -3.0549999999999999e-01  -4.1870000000000002e-01   1.7500000000000002e-02  -3.9950000000000002e-01   7.5600000000000001e-01   5.1365999999999996e+00   1.9300000000000001e-02   4.4259999999999999e-01   1.6370000000000001e-01
   1.3005000000000000e+00   1.5390000000000001e-01   2.0588000000000002e+00  -1.4319999999999999e-01  -3.4260000000000002e-01   5.7000000000000002e-02  -5.3269999999999995e-01   6.4480000000000004e-01   5.3977000000000004e+00  -3.8500000000000000e-02   5.4849999999999999e-01   1.8140000000000001e-01
   1.8514999999999999e+00  -6.6000000000000003e-02   2.6593000000000000e+00  -3.0549999999999999e-01  -3.7109999999999999e-01   1.3200000000000000e-02  -4.2170000000000002e-01   5.5589999999999995e-01   5.9200999999999997e+00  -4.8200000000000000e-02   4.9070000000000003e-01   1.7249999999999999e-01
   1.3446000000000000e+00   1.7590000000000000e-01   1.2010000000000001e+00  -2.7689999999999998e-01  -3.5210000000000002e-01  -4.4000000000000003e-03  -3.9950000000000002e-01   5.1139999999999997e-01   5.6589000000000000e+00   2.8899999999999999e-02   5.1000000000000001e-01   1.3710000000000000e-01
   1.8294999999999999e+00  -1.3189999999999999e-01   2.4018999999999999e+00  -2.3870000000000000e-01  -4.1870000000000002e-01   5.2600000000000001e-02  -3.9950000000000002e-01   6.2260000000000004e-01   5.3106999999999998e+00  -2.8899999999999999e-02   5.1959999999999995e-01   1.9020000000000001e-01
   1.6091000000000000e+00   2.4179999999999999e-01   1.2010000000000001e+00  -1.7190000000000000e-01  -4.6629999999999999e-01   4.3900000000000002e-02  -3.1069999999999998e-01   7.3380000000000001e-01   5.0495000000000001e+00   2.8899999999999999e-02   5.2920000000000000e-01   1.7249999999999999e-01
   1.6311000000000000e+00   2.6379999999999998e-01   2.8309000000000002e+00  -1.0500000000000000e-01  -3.9010000000000000e-01  -1.3200000000000000e-02  -5.1049999999999995e-01   7.5600000000000001e-01   5.1365999999999996e+00  -9.5999999999999992e-03   4.9070000000000003e-01   1.8579999999999999e-01
   1.3666000000000000e+00   2.1980000000000000e-01   2.8309000000000002e+00  -2.6729999999999998e-01  -3.1400000000000000e-01  -1.7500000000000002e-02  -4.6610000000000001e-01   4.2249999999999999e-01   5.1365999999999996e+00  -3.8500000000000000e-02   5.2920000000000000e-01   1.6810000000000000e-01
   1.6972000000000000e+00  -6.6000000000000003e-02   2.0588000000000002e+00  -2.7689999999999998e-01  -3.3310000000000001e-01   3.9500000000000000e-02  -1.9980000000000001e-01   4.6689999999999998e-01   5.3106999999999998e+00   6.7400000000000002e-02   5.4849999999999999e-01   1.8140000000000001e-01
   1.4988999999999999e+00   0.0000000000000000e+00   1.9730000000000001e+00  -3.2460000000000000e-01  -3.5210000000000002e-01  -4.4000000000000003e-03  -4.6610000000000001e-01   6.8930000000000002e-01   5.5719000000000003e+00   1.9300000000000001e-02   5.3879999999999995e-01   1.6810000000000000e-01
   1.4988999999999999e+00   1.0990000000000000e-01   1.4582999999999999e+00  -2.0999999999999999e-01  -3.9010000000000000e-01   4.8200000000000000e-02  -4.8830000000000001e-01   6.0040000000000004e-01   5.9200999999999997e+00  -2.8899999999999999e-02   4.8110000000000003e-01   2.3440000000000000e-01
   1.7193000000000001e+00   1.3189999999999999e-01   2.1446000000000001e+00  -2.0050000000000001e-01  -3.3310000000000001e-01  -8.8000000000000005e-03  -2.8849999999999998e-01   4.4469999999999998e-01   5.6589000000000000e+00   1.2520000000000001e-01   5.2920000000000000e-01   1.7249999999999999e-01
   1.5428999999999999e+00   2.1980000000000000e-01   2.3161999999999998e+00  -2.4820000000000000e-01  -3.4260000000000002e-01   3.5099999999999999e-02  -3.3289999999999997e-01   5.3369999999999995e-01   5.9200999999999997e+00   3.8500000000000000e-02   4.8110000000000003e-01   1.3270000000000001e-01
   1.4767999999999999e+00   0.0000000000000000e+00   2.3161999999999998e+00  -2.8639999999999999e-01  -2.9499999999999998e-01  -8.8000000000000005e-03  -3.9950000000000002e-01   5.5589999999999995e-01   5.6589000000000000e+00   1.9300000000000001e-02   5.4849999999999999e-01   1.5040000000000001e-01
   1.6972000000000000e+00  -6.6000000000000003e-02   2.5735000000000001e+00  -2.9599999999999999e-01  -3.8059999999999999e-01   3.5099999999999999e-02  -4.8830000000000001e-01   6.2260000000000004e-01   5.7460000000000004e+00   0.0000000000000000e+00   4.4259999999999999e-01   1.5479999999999999e-01
   1.4327000000000001e+00   8.7900000000000006e-02   1.7157000000000000e+00  -2.0999999999999999e-01  -3.5210000000000002e-01   1.7500000000000002e-02  -3.1069999999999998e-01   6.2260000000000004e-01   5.9200999999999997e+00   4.8200000000000000e-02   4.8110000000000003e-01   1.8579999999999999e-01
   1.6091000000000000e+00   1.0990000000000000e-01   2.4876999999999998e+00  -2.8639999999999999e-01  -3.1400000000000000e-01  -6.1400000000000003e-02  -4.6610000000000001e-01   5.7809999999999995e-01   4.9623999999999997e+00   1.9300000000000001e-02   5.1959999999999995e-01   1.2390000000000000e-01
   1.6972000000000000e+00   1.5390000000000001e-01   1.6298999999999999e+00  -2.0999999999999999e-01  -3.8059999999999999e-01  -1.3200000000000000e-02  -4.6610000000000001e-01   5.1139999999999997e-01   4.9623999999999997e+00   1.9300000000000001e-02   5.7730000000000004e-01   1.6370000000000001e-01
   1.4767999999999999e+00   1.5390000000000001e-01   1.8872000000000000e+00  -1.7190000000000000e-01  -4.1870000000000002e-01  -1.7500000000000002e-02  -2.6629999999999998e-01   4.6689999999999998e-01   5.9200999999999997e+00   4.8200000000000000e-02   4.8110000000000003e-01   1.6810000000000000e-01
   1.6532000000000000e+00   0.0000000000000000e+00   1.9730000000000001e+00  -3.2460000000000000e-01  -4.3769999999999998e-01   1.3200000000000000e-02  -5.3269999999999995e-01   4.6689999999999998e-01   4.5270999999999999e+00  -4.8200000000000000e-02   4.6189999999999998e-01   1.9020000000000001e-01
   1.6752000000000000e+00   2.4179999999999999e-01   2.6593000000000000e+00  -3.1509999999999999e-01  -3.9010000000000000e-01  -1.3200000000000000e-02  -4.6610000000000001e-01   4.6689999999999998e-01   5.3977000000000004e+00   4.8200000000000000e-02   4.8110000000000003e-01   1.9020000000000001e-01
   1.4327000000000001e+00   2.1999999999999999e-02   2.5735000000000001e+00  -2.4820000000000000e-01  -3.2350000000000001e-01  -1.3200000000000000e-02  -2.8849999999999998e-01   5.5589999999999995e-01   6.0941999999999998e+00   0.0000000000000000e+00   5.7730000000000004e-01   1.5479999999999999e-01
   1.5428999999999999e+00  -2.1999999999999999e-02   2.1446000000000001e+00  -2.8639999999999999e-01  -4.3769999999999998e-01   3.5099999999999999e-02  -4.6610000000000001e-01   6.0040000000000004e-01   5.5719000000000003e+00  -3.8500000000000000e-02   4.6189999999999998e-01   1.9020000000000001e-01
   1.5649999999999999e+00  -8.7900000000000006e-02   1.6298999999999999e+00  -2.0050000000000001e-01  -3.8059999999999999e-01   3.0700000000000002e-02  -3.5510000000000003e-01   5.3369999999999995e-01   5.3977000000000004e+00   5.7799999999999997e-02   5.1959999999999995e-01   1.9020000000000001e-01
   1.5428999999999999e+00  -6.6000000000000003e-02   1.7157000000000000e+00  -2.4820000000000000e-01  -3.9010000000000000e-01   4.3900000000000002e-02  -5.5489999999999995e-01   5.5589999999999995e-01   5.9200999999999997e+00  -1.0600000000000000e-01   5.1959999999999995e-01   1.8140000000000001e-01
   1.5649999999999999e+00   1.3189999999999999e-01   1.7157000000000000e+00  -1.9089999999999999e-01  -3.9010000000000000e-01  -1.7500000000000002e-02  -3.7730000000000002e-01   6.2260000000000004e-01   5.4847999999999999e+00  -9.5999999999999992e-03   5.1959999999999995e-01   1.8140000000000001e-01
   1.5870000000000000e+00   2.1980000000000000e-01   2.0588000000000002e+00  -1.7190000000000000e-01  -3.1400000000000000e-01   1.3200000000000000e-02  -3.3289999999999997e-01   6.0040000000000004e-01   4.8754000000000000e+00   6.7400000000000002e-02   4.3300000000000000e-01   1.7690000000000000e-01
   1.4988999999999999e+00   2.1999999999999999e-02   3.0882000000000001e+00  -1.9089999999999999e-01  -4.1870000000000002e-01  -8.8000000000000005e-03  -4.8830000000000001e-01   6.4480000000000004e-01   5.2236000000000002e+00  -2.8899999999999999e-02   4.6189999999999998e-01   1.6810000000000000e-01
   1.3225000000000000e+00   1.3189999999999999e-01   2.2303999999999999e+00  -2.4820000000000000e-01  -3.4260000000000002e-01   6.1400000000000003e-02  -4.2170000000000002e-01   6.4480000000000004e-01   4.7882999999999996e+00   2.8899999999999999e-02   5.4849999999999999e-01   1.3710000000000000e-01
   1.6532000000000000e+00   1.0990000000000000e-01   1.6298999999999999e+00  -2.5779999999999997e-01  -4.3769999999999998e-01  -3.0700000000000002e-02  -4.6610000000000001e-01   7.7820000000000000e-01   6.3554000000000004e+00   0.0000000000000000e+00   5.1000000000000001e-01   1.4599999999999999e-01
   1.4548000000000001e+00   8.7900000000000006e-02   2.0588000000000002e+00  -2.2910000000000000e-01  -4.5679999999999998e-01   2.1899999999999999e-02  -1.5540000000000001e-01   5.1139999999999997e-01   5.7460000000000004e+00  -5.7799999999999997e-02   5.3879999999999995e-01   1.3710000000000000e-01
   1.5870000000000000e+00   8.7900000000000006e-02   2.6593000000000000e+00  -1.7190000000000000e-01  -4.1870000000000002e-01   0.0000000000000000e+00  -4.2170000000000002e-01   5.3369999999999995e-01   6.1813000000000002e+00   9.5999999999999992e-03   5.1959999999999995e-01   1.5920000000000001e-01
   1.6311000000000000e+00  -2.1999999999999999e-02   2.4018999999999999e+00  -2.4820000000000000e-01  -3.9970000000000000e-01  -1.3200000000000000e-02  -5.9930000000000005e-01   4.8920000000000002e-01   4.9623999999999997e+00   4.8200000000000000e-02   4.9070000000000003e-01   1.6810000000000000e-01
   1.5208999999999999e+00   2.8580000000000000e-01   3.1739999999999999e+00  -1.3370000000000001e-01  -3.5210000000000002e-01   3.9500000000000000e-02  -4.6610000000000001e-01   6.2260000000000004e-01   5.5719000000000003e+00   3.8500000000000000e-02   4.9070000000000003e-01   1.5920000000000001e-01
   1.5649999999999999e+00   1.9789999999999999e-01   1.5441000000000000e+00  -2.4820000000000000e-01  -4.8530000000000001e-01   7.8899999999999998e-02  -3.5510000000000003e-01   5.1139999999999997e-01   6.2683000000000000e+00  -4.8200000000000000e-02   5.4849999999999999e-01   2.1229999999999999e-01
   1.5649999999999999e+00   6.6000000000000003e-02   2.7450999999999999e+00  -1.9089999999999999e-01  -4.1870000000000002e-01   3.9500000000000000e-02  -2.4410000000000001e-01   4.4469999999999998e-01   5.7460000000000004e+00  -1.9300000000000001e-02   4.6189999999999998e-01   1.8579999999999999e-01
   1.7193000000000001e+00   6.6000000000000003e-02   2.8309000000000002e+00  -1.7190000000000000e-01  -3.6159999999999998e-01   2.1899999999999999e-02  -4.6610000000000001e-01   6.0040000000000004e-01   5.8330000000000002e+00   0.0000000000000000e+00   4.9070000000000003e-01   1.5479999999999999e-01
   1.5428999999999999e+00  -6.6000000000000003e-02   2.0588000000000002e+00  -2.2910000000000000e-01  -3.9970000000000000e-01   3.5099999999999999e-02  -3.7730000000000002e-01   5.3369999999999995e-01   4.8754000000000000e+00   5.7799999999999997e-02   5.4849999999999999e-01   1.6370000000000001e-01
   1.5428999999999999e+00   1.9789999999999999e-01   2.9165999999999999e+00  -3.0549999999999999e-01  -3.4260000000000002e-01   4.4000000000000003e-03  -4.2170000000000002e-01   6.0040000000000004e-01   5.3977000000000004e+00   2.8899999999999999e-02   5.8689999999999998e-01   1.7690000000000000e-01
   1.8075000000000001e+00  -8.7900000000000006e-02   2.2303999999999999e+00  -2.6729999999999998e-01  -4.4719999999999999e-01   1.7500000000000002e-02  -5.5489999999999995e-01   4.8920000000000002e-01   5.3106999999999998e+00   5.7799999999999997e-02   4.8110000000000003e-01   1.2830000000000000e-01
   1.6091000000000000e+00   1.7590000000000000e-01   2.1446000000000001e+00  -2.7689999999999998e-01  -3.8059999999999999e-01   8.8000000000000005e-03  -3.9950000000000002e-01   5.1139999999999997e-01   5.4847999999999999e+00   3.8500000000000000e-02   5.8689999999999998e-01   1.5479999999999999e-01
   1.5870000000000000e+00   1.7590000000000000e-01   2.5735000000000001e+00  -2.5779999999999997e-01  -3.7109999999999999e-01   8.8000000000000005e-03  -3.3289999999999997e-01   5.3369999999999995e-01   5.7460000000000004e+00   6.7400000000000002e-02   5.3879999999999995e-01   1.6370000000000001e-01
   1.4548000000000001e+00   6.6000000000000003e-02   2.0588000000000002e+00  -2.4820000000000000e-01  -4.2820000000000003e-01   2.1899999999999999e-02  -4.8830000000000001e-01   6.2260000000000004e-01   5.2236000000000002e+00   0.0000000000000000e+00   5.2920000000000000e-01   1.3270000000000001e-01
   1.6311000000000000e+00  -4.3999999999999997e-02   2.9165999999999999e+00  -2.3870000000000000e-01  -3.4260000000000002e-01   2.6300000000000000e-02  -4.2170000000000002e-01   6.0040000000000004e-01   5.3106999999999998e+00   9.5999999999999992e-03   4.5219999999999999e-01   2.0349999999999999e-01
   1.6972000000000000e+00   0.0000000000000000e+00   1.4582999999999999e+00  -3.1509999999999999e-01  -4.4719999999999999e-01   3.0700000000000002e-02  -3.3289999999999997e-01   4.0020000000000000e-01   5.4847999999999999e+00   9.5999999999999992e-03   4.9070000000000003e-01   1.9460000000000000e-01
   1.4327000000000001e+00  -2.1999999999999999e-02   2.6593000000000000e+00  -3.3420000000000000e-01  -3.5210000000000002e-01   1.7500000000000002e-02  -5.5489999999999995e-01   6.0040000000000004e-01   5.1365999999999996e+00  -9.5999999999999992e-03   4.4259999999999999e-01   1.6810000000000000e-01
   1.6972000000000000e+00   1.3189999999999999e-01   2.2303999999999999e+00  -2.1959999999999999e-01  -3.0449999999999999e-01  -1.3200000000000000e-02  -4.2170000000000002e-01   4.8920000000000002e-01   5.3977000000000004e+00   2.8899999999999999e-02   4.3300000000000000e-01   1.1940000000000001e-01
   1.3887000000000000e+00  -2.1980000000000000e-01   2.6593000000000000e+00  -2.9599999999999999e-01  -3.6159999999999998e-01  -2.6300000000000000e-02  -2.6629999999999998e-01   5.7809999999999995e-01   5.2236000000000002e+00   0.0000000000000000e+00   5.2920000000000000e-01   1.4160000000000000e-01
   1.3887000000000000e+00  -6.6000000000000003e-02   1.5441000000000000e+00  -2.3870000000000000e-01  -3.0449999999999999e-01   1.7500000000000002e-02  -3.3289999999999997e-01   5.7809999999999995e-01   5.6589000000000000e+00   4.8200000000000000e-02   5.6769999999999998e-01   1.8140000000000001e-01
   1.4107000000000001e+00   1.5390000000000001e-01   1.9730000000000001e+00  -3.3420000000000000e-01  -4.1870000000000002e-01   8.8000000000000005e-03  -5.3269999999999995e-01   4.8920000000000002e-01   6.0072000000000001e+00  -3.8500000000000000e-02   5.4849999999999999e-01   1.4160000000000000e-01
   1.6311000000000000e+00   2.8580000000000000e-01   2.4018999999999999e+00  -2.6729999999999998e-01  -3.6159999999999998e-01   0.0000000000000000e+00  -3.7730000000000002e-01   5.3369999999999995e-01   5.8330000000000002e+00  -6.7400000000000002e-02   5.2920000000000000e-01   2.0349999999999999e-01
   1.6091000000000000e+00   3.2979999999999998e-01   2.1446000000000001e+00  -1.9089999999999999e-01  -4.0920000000000001e-01   2.1899999999999999e-02  -5.1049999999999995e-01   4.2249999999999999e-01   6.0072000000000001e+00   9.5999999999999992e-03   5.1000000000000001e-01   1.7249999999999999e-01
   1.7634000000000001e+00   2.1999999999999999e-02   1.9730000000000001e+00  -3.1509999999999999e-01  -3.7109999999999999e-01   1.7500000000000002e-02  -4.6610000000000001e-01   3.7800000000000000e-01   5.5719000000000003e+00   0.0000000000000000e+00   5.4849999999999999e-01   1.6370000000000001e-01
   1.4988999999999999e+00   1.9789999999999999e-01   2.0588000000000002e+00  -3.3420000000000000e-01  -2.9499999999999998e-01  -1.7500000000000002e-02  -5.7709999999999995e-01   4.6689999999999998e-01   5.2236000000000002e+00   3.8500000000000000e-02   4.9070000000000003e-01   1.8579999999999999e-01
   1.6091000000000000e+00  -8.7900000000000006e-02   2.5735000000000001e+00  -2.4820000000000000e-01  -3.9010000000000000e-01   4.3900000000000002e-02  -3.9950000000000002e-01   4.4469999999999998e-01   5.3106999999999998e+00  -1.9300000000000001e-02   5.3879999999999995e-01   2.0790000000000000e-01
   1.4327000000000001e+00   6.6000000000000003e-02   1.8015000000000001e+00  -3.1509999999999999e-01  -3.4260000000000002e-01  -8.8000000000000005e-03  -5.3269999999999995e-01   4.4469999999999998e-01   5.6589000000000000e+00   1.9300000000000001e-02   5.8689999999999998e-01   1.5479999999999999e-01
   1.6752000000000000e+00   1.5390000000000001e-01   2.3161999999999998e+00  -2.2910000000000000e-01  -4.6629999999999999e-01   5.2600000000000001e-02  -3.3289999999999997e-01   4.8920000000000002e-01   5.8330000000000002e+00   3.8500000000000000e-02   4.7149999999999997e-01   1.7690000000000000e-01
   1.6311000000000000e+00   2.1980000000000000e-01   1.7157000000000000e+00  -3.4370000000000001e-01  -3.5210000000000002e-01  -1.7500000000000002e-02  -5.5489999999999995e-01   7.1150000000000002e-01   4.9623999999999997e+00   3.8500000000000000e-02   5.1000000000000001e-01   1.9910000000000000e-01
   1.7854000000000001e+00   2.1980000000000000e-01   1.8872000000000000e+00  -3.0549999999999999e-01  -4.0920000000000001e-01  -8.8000000000000005e-03  -4.6610000000000001e-01   4.2249999999999999e-01   5.8330000000000002e+00   2.8899999999999999e-02   5.2920000000000000e-01   1.6810000000000000e-01
   1.8075000000000001e+00   2.1999999999999999e-02   1.6298999999999999e+00  -2.3870000000000000e-01  -4.1870000000000002e-01   0.0000000000000000e+00  -6.2150000000000005e-01   4.4469999999999998e-01   4.7012999999999998e+00  -4.8200000000000000e-02   4.3300000000000000e-01   1.4599999999999999e-01
   1.6311000000000000e+00   3.0780000000000002e-01   2.3161999999999998e+00  -3.3420000000000000e-01  -3.4260000000000002e-01  -3.0700000000000002e-02  -2.8849999999999998e-01   6.4480000000000004e-01   5.1365999999999996e+00  -7.7100000000000002e-02   4.7149999999999997e-01   1.6810000000000000e-01
   1.6972000000000000e+00   1.5390000000000001e-01   1.7157000000000000e+00  -2.2910000000000000e-01  -3.1400000000000000e-01  -2.1899999999999999e-02  -3.3289999999999997e-01   6.0040000000000004e-01   5.4847999999999999e+00  -1.9300000000000001e-02   4.8110000000000003e-01   1.4599999999999999e-01
   1.5649999999999999e+00  -1.0990000000000000e-01   3.0024000000000002e+00  -2.4820000000000000e-01  -4.5679999999999998e-01   1.7500000000000002e-02  -4.2170000000000002e-01   8.2269999999999999e-01   5.3106999999999998e+00   5.7799999999999997e-02   5.1959999999999995e-01   1.4160000000000000e-01
   1.9177000000000000e+00   1.3189999999999999e-01   2.3161999999999998e+00  -2.4820000000000000e-01  -3.6159999999999998e-01   3.0700000000000002e-02  -5.3269999999999995e-01   6.2260000000000004e-01   5.5719000000000003e+00  -2.8899999999999999e-02   5.4849999999999999e-01   1.7249999999999999e-01
   1.5208999999999999e+00  -6.6000000000000003e-02   2.3161999999999998e+00  -2.6729999999999998e-01  -3.7109999999999999e-01  -1.7500000000000002e-02  -3.1069999999999998e-01   5.5589999999999995e-01   5.3977000000000004e+00   0.0000000000000000e+00   4.9070000000000003e-01   1.8140000000000001e-01
   1.6752000000000000e+00  -2.1999999999999999e-02   2.1446000000000001e+00  -2.4820000000000000e-01  -3.7109999999999999e-01   3.9500000000000000e-02  -3.9950000000000002e-01   6.2260000000000004e-01   5.6589000000000000e+00  -5.7799999999999997e-02   4.9070000000000003e-01   1.5040000000000001e-01
   1.5208999999999999e+00   1.9789999999999999e-01   2.8309000000000002e+00  -3.1509999999999999e-01  -3.9970000000000000e-01   3.9500000000000000e-02  -3.3289999999999997e-01   5.3369999999999995e-01   5.0495000000000001e+00  -9.5999999999999992e-03   5.4849999999999999e-01   1.9020000000000001e-01
   1.3666000000000000e+00   2.8580000000000000e-01   2.8309000000000002e+00  -3.2460000000000000e-01  -3.4260000000000002e-01  -8.8000000000000005e-03  -5.7709999999999995e-01   5.1139999999999997e-01   5.5719000000000003e+00   9.5999999999999992e-03   4.9070000000000003e-01   1.7249999999999999e-01
   1.4988999999999999e+00   1.5390000000000001e-01   1.4582999999999999e+00  -2.7689999999999998e-01  -3.2350000000000001e-01   3.5099999999999999e-02  -3.7730000000000002e-01   4.8920000000000002e-01   6.1813000000000002e+00   1.9300000000000001e-02   5.4849999999999999e-01   1.8579999999999999e-01
   1.7634000000000001e+00  -4.3999999999999997e-02   2.7450999999999999e+00  -2.5779999999999997e-01  -4.4719999999999999e-01  -8.8000000000000005e-03  -4.6610000000000001e-01   5.5589999999999995e-01   5.2236000000000002e+00  -6.7400000000000002e-02   5.3879999999999995e-01   1.8579999999999999e-01
   1.6311000000000000e+00   8.7900000000000006e-02   2.1446000000000001e+00  -2.5779999999999997e-01  -3.9970000000000000e-01   1.7500000000000002e-02  -4.4390000000000002e-01   4.8920000000000002e-01   5.5719000000000003e+00   0.0000000000000000e+00   4.7149999999999997e-01   1.6810000000000000e-01
   1.5649999999999999e+00  -2.1999999999999999e-02   2.2303999999999999e+00  -1.9089999999999999e-01  -3.7109999999999999e-01   2.6300000000000000e-02  -1.9980000000000001e-01   7.1150000000000002e-01   5.3106999999999998e+00   5.7799999999999997e-02   5.7730000000000004e-01   1.5479999999999999e-01
   1.2343999999999999e+00   3.5170000000000001e-01   2.0588000000000002e+00  -1.6230000000000000e-01  -3.9970000000000000e-01   3.9500000000000000e-02  -3.5510000000000003e-01   5.7809999999999995e-01   5.9200999999999997e+00   9.5999999999999992e-03   5.4849999999999999e-01   1.2390000000000000e-01
   1.6311000000000000e+00  -1.0990000000000000e-01   2.8309000000000002e+00  -2.8639999999999999e-01  -2.8549999999999998e-01   8.8000000000000005e-03  -6.4370000000000005e-01   6.4480000000000004e-01   5.7460000000000004e+00  -9.5999999999999992e-03   4.5219999999999999e-01   1.8579999999999999e-01
   1.7193000000000001e+00  -1.5390000000000001e-01   2.1446000000000001e+00  -3.0549999999999999e-01  -4.4719999999999999e-01   8.8000000000000005e-03  -4.8830000000000001e-01   5.3369999999999995e-01   5.0495000000000001e+00   1.9300000000000001e-02   5.1000000000000001e-01   2.2559999999999999e-01
   1.4327000000000001e+00   2.1999999999999999e-02   1.8015000000000001e+00  -3.0549999999999999e-01  -2.9499999999999998e-01   8.8000000000000005e-03  -3.7730000000000002e-01   3.3350000000000002e-01   5.1365999999999996e+00   1.9300000000000001e-02   4.5219999999999999e-01   1.2390000000000000e-01
   1.4548000000000001e+00   1.3189999999999999e-01   2.1446000000000001e+00  -2.7689999999999998e-01  -3.1400000000000000e-01  -3.5099999999999999e-02  -3.7730000000000002e-01   5.7809999999999995e-01   4.7882999999999996e+00  -9.5999999999999992e-03   4.9070000000000003e-01   1.8140000000000001e-01
   1.6311000000000000e+00   2.1999999999999999e-02   2.1446000000000001e+00  -2.6729999999999998e-01  -4.1870000000000002e-01   1.3200000000000000e-02  -4.8830000000000001e-01   3.5580000000000001e-01   6.0941999999999998e+00  -4.8200000000000000e-02   4.8110000000000003e-01   1.3270000000000001e-01
   1.6972000000000000e+00   2.1980000000000000e-01   2.1446000000000001e+00  -2.3870000000000000e-01  -3.5210000000000002e-01  -2.6300000000000000e-02  -1.5540000000000001e-01   2.6679999999999998e-01   4.7882999999999996e+00  -1.9300000000000001e-02   4.7149999999999997e-01   2.1229999999999999e-01
   1.2343999999999999e+00   2.1980000000000000e-01   2.8309000000000002e+00  -2.7689999999999998e-01  -5.1390000000000002e-01   8.7700000000000000e-02  -6.8799999999999994e-01   5.5589999999999995e-01   5.5719000000000003e+00   6.7400000000000002e-02   4.8110000000000003e-01   1.7690000000000000e-01
   1.3887000000000000e+00  -1.5390000000000001e-01   2.0588000000000002e+00  -3.3420000000000000e-01  -4.2820000000000003e-01   2.6300000000000000e-02  -4.2170000000000002e-01   4.8920000000000002e-01   5.4847999999999999e+00   9.5999999999999992e-03   5.1959999999999995e-01   1.9910000000000000e-01
   1.5870000000000000e+00   2.1999999999999999e-02   1.6298999999999999e+00  -1.9089999999999999e-01  -3.4260000000000002e-01   1.3200000000000000e-02  -3.5510000000000003e-01   4.8920000000000002e-01   5.4847999999999999e+00   8.6699999999999999e-02   6.0619999999999996e-01   1.3270000000000001e-01
   1.5649999999999999e+00   3.0780000000000002e-01   2.3161999999999998e+00  -2.8639999999999999e-01  -3.5210000000000002e-01   1.7500000000000002e-02  -5.9930000000000005e-01   5.5589999999999995e-01   5.3977000000000004e+00  -9.5999999999999992e-03   4.9070000000000003e-01   1.5920000000000001e-01
   1.5870000000000000e+00   1.0990000000000000e-01   2.6593000000000000e+00  -3.3420000000000000e-01  -4.0920000000000001e-01  -2.1899999999999999e-02  -5.5489999999999995e-01   5.1139999999999997e-01   5.6589000000000000e+00  -2.8899999999999999e-02   5.7730000000000004e-01   1.6810000000000000e-01
   1.4988999999999999e+00  -8.7900000000000006e-02   2.4018999999999999e+00  -3.0549999999999999e-01  -3.7109999999999999e-01   0.0000000000000000e+00  -3.9950000000000002e-01   5.7809999999999995e-01   4.6142000000000003e+00   0.0000000000000000e+00   4.2340000000000000e-01   1.7690000000000000e-01
   1.6972000000000000e+00  -2.1999999999999999e-02   1.8872000000000000e+00  -2.7689999999999998e-01  -3.9010000000000000e-01   6.1400000000000003e-02  -4.8830000000000001e-01   6.8930000000000002e-01   4.4401000000000002e+00   9.5999999999999992e-03   5.1000000000000001e-01   1.5040000000000001e-01
   1.5428999999999999e+00   1.5390000000000001e-01   2.4018999999999999e+00  -2.1959999999999999e-01  -2.8549999999999998e-01  -7.0199999999999999e-02  -5.1049999999999995e-01   6.8930000000000002e-01   5.0495000000000001e+00  -1.9300000000000001e-02   5.4849999999999999e-01   1.4160000000000000e-01
   1.5870000000000000e+00   8.7900000000000006e-02   1.8872000000000000e+00  -1.6230000000000000e-01  -3.7109999999999999e-01   8.8000000000000005e-03  -4.8830000000000001e-01   5.1139999999999997e-01   6.1813000000000002e+00  -1.9300000000000001e-02   5.0029999999999997e-01   1.7249999999999999e-01
   1.6091000000000000e+00   1.5390000000000001e-01   2.6593000000000000e+00  -1.9089999999999999e-01  -3.7109999999999999e-01  -1.3200000000000000e-02  -2.8849999999999998e-01   5.3369999999999995e-01   4.6142000000000003e+00   9.5999999999999992e-03   4.4259999999999999e-01   1.6810000000000000e-01
   1.6752000000000000e+00  -8.7900000000000006e-02   2.0588000000000002e+00  -2.6729999999999998e-01  -3.5210000000000002e-01  -4.4000000000000003e-03  -5.5489999999999995e-01   8.2269999999999999e-01   6.0072000000000001e+00   0.0000000000000000e+00   4.2340000000000000e-01   2.2559999999999999e-01
   1.6752000000000000e+00   1.0990000000000000e-01   1.2867999999999999e+00  -2.3870000000000000e-01  -4.7580000000000000e-01   1.3200000000000000e-02  -6.6579999999999995e-01   5.7809999999999995e-01   5.1365999999999996e+00   3.8500000000000000e-02   5.1959999999999995e-01   1.4599999999999999e-01
   1.6532000000000000e+00   3.2979999999999998e-01   1.5441000000000000e+00  -1.2410000000000000e-01  -3.5210000000000002e-01  -4.4000000000000003e-03  -4.4390000000000002e-01   4.4469999999999998e-01   5.4847999999999999e+00   2.8899999999999999e-02   5.7730000000000004e-01   1.4160000000000000e-01
   1.6752000000000000e+00   2.1980000000000000e-01   2.3161999999999998e+00  -2.5779999999999997e-01  -3.6159999999999998e-01   1.3200000000000000e-02  -5.5489999999999995e-01   4.8920000000000002e-01   5.3106999999999998e+00   9.5999999999999992e-03   4.3300000000000000e-01   1.5920000000000001e-01
   1.3887000000000000e+00   1.3189999999999999e-01   1.8872000000000000e+00  -2.7689999999999998e-01  -3.9010000000000000e-01   2.6300000000000000e-02  -5.7709999999999995e-01   6.2260000000000004e-01   5.0495000000000001e+00  -2.8899999999999999e-02   5.6769999999999998e-01   1.4160000000000000e-01
   1.6752000000000000e+00  -4.3999999999999997e-02   2.0588000000000002e+00  -2.5779999999999997e-01  -4.0920000000000001e-01   2.6300000000000000e-02  -3.5510000000000003e-01   7.5600000000000001e-01   5.2236000000000002e+00  -1.9300000000000001e-02   4.4259999999999999e-01   1.8579999999999999e-01
   1.4548000000000001e+00   1.3189999999999999e-01   2.4018999999999999e+00  -3.0549999999999999e-01  -4.1870000000000002e-01   4.4000000000000003e-03  -3.1069999999999998e-01   5.5589999999999995e-01   6.0941999999999998e+00  -1.0600000000000000e-01   4.4259999999999999e-01   1.5920000000000001e-01
   1.4327000000000001e+00   0.0000000000000000e+00   2.7450999999999999e+00  -2.5779999999999997e-01  -3.0449999999999999e-01   6.1400000000000003e-02  -3.1069999999999998e-01   6.2260000000000004e-01   5.2236000000000002e+00   1.9300000000000001e-02   5.4849999999999999e-01   1.3270000000000001e-01
   1.5870000000000000e+00   1.5390000000000001e-01   2.4876999999999998e+00  -2.4820000000000000e-01  -3.2350000000000001e-01   4.8200000000000000e-02  -3.3289999999999997e-01   6.2260000000000004e-01   4.8754000000000000e+00  -9.5999999999999992e-03   4.7149999999999997e-01   1.5479999999999999e-01
   1.5870000000000000e+00   1.7590000000000000e-01   2.3161999999999998e+00  -3.6280000000000001e-01  -4.1870000000000002e-01   4.4000000000000003e-03  -4.4390000000000002e-01   5.3369999999999995e-01   5.7460000000000004e+00   2.8899999999999999e-02   5.0029999999999997e-01   2.2120000000000001e-01
   1.6532000000000000e+00   2.6379999999999998e-01   1.7157000000000000e+00  -3.6280000000000001e-01  -3.9970000000000000e-01   1.3200000000000000e-02  -3.5510000000000003e-01   6.0040000000000004e-01   6.0941999999999998e+00   3.8500000000000000e-02   4.1370000000000001e-01   1.8579999999999999e-01
   1.7413000000000001e+00   6.6000000000000003e-02   2.5735000000000001e+00  -2.3870000000000000e-01  -3.7109999999999999e-01   3.0700000000000002e-02  -4.6610000000000001e-01   3.3350000000000002e-01   5.6589000000000000e+00  -1.9300000000000001e-02   4.9070000000000003e-01   1.7690000000000000e-01
   1.6091000000000000e+00   4.3999999999999997e-02   2.9165999999999999e+00  -2.5779999999999997e-01  -3.6159999999999998e-01   1.3200000000000000e-02  -3.5510000000000003e-01   6.6710000000000003e-01   5.5719000000000003e+00  -9.5999999999999992e-03   5.2920000000000000e-01   1.8140000000000001e-01
   1.6091000000000000e+00   1.7590000000000000e-01   1.8872000000000000e+00  -3.2460000000000000e-01  -3.4260000000000002e-01   2.6300000000000000e-02  -2.6629999999999998e-01   4.6689999999999998e-01   6.0072000000000001e+00   4.8200000000000000e-02   4.5219999999999999e-01   1.9020000000000001e-01
   1.3887000000000000e+00   1.5390000000000001e-01   2.8309000000000002e+00  -3.5330000000000000e-01  -4.0920000000000001e-01   5.7000000000000002e-02  -1.1100000000000000e-01   5.1139999999999997e-01   5.3106999999999998e+00  -2.8899999999999999e-02   4.5219999999999999e-01   1.4160000000000000e-01
   1.6311000000000000e+00   1.0990000000000000e-01   2.4018999999999999e+00  -2.2910000000000000e-01  -4.0920000000000001e-01   4.8200000000000000e-02  -5.7709999999999995e-01   5.3369999999999995e-01   5.3106999999999998e+00  -1.9300000000000001e-02   4.3300000000000000e-01   1.9460000000000000e-01
   1.6091000000000000e+00   2.4179999999999999e-01   2.4876999999999998e+00  -2.2910000000000000e-01  -4.0920000000000001e-01  -4.4000000000000003e-03  -7.1020000000000005e-01   4.6689999999999998e-01   5.8330000000000002e+00   4.8200000000000000e-02   5.0029999999999997e-01   2.0790000000000000e-01
   1.4767999999999999e+00   1.3189999999999999e-01   2.0588000000000002e+00  -2.5779999999999997e-01  -3.7109999999999999e-01  -3.0700000000000002e-02  -4.4390000000000002e-01   6.2260000000000004e-01   5.3977000000000004e+00  -9.5999999999999992e-03   4.3300000000000000e-01   1.9460000000000000e-01
   1.5870000000000000e+00   1.7590000000000000e-01   2.3161999999999998e+00  -2.7689999999999998e-01  -3.4260000000000002e-01   2.6300000000000000e-02  -4.8830000000000001e-01   8.0049999999999999e-01   4.9623999999999997e+00   3.8500000000000000e-02   5.2920000000000000e-01   1.6810000000000000e-01
   1.6532000000000000e+00   8.7900000000000006e-02   1.3725000000000001e+00  -2.4820000000000000e-01  -3.7109999999999999e-01   8.7700000000000000e-02  -4.8830000000000001e-01   9.1169999999999995e-01   5.3106999999999998e+00  -4.8200000000000000e-02   5.3879999999999995e-01   1.6810000000000000e-01
   1.6311000000000000e+00  -4.3999999999999997e-02   2.1446000000000001e+00  -3.2460000000000000e-01  -4.8530000000000001e-01   3.0700000000000002e-02  -5.7709999999999995e-01   4.6689999999999998e-01   5.0495000000000001e+00  -4.8200000000000000e-02   5.1959999999999995e-01   1.6370000000000001e-01
   1.5208999999999999e+00   0.0000000000000000e+00   2.4018999999999999e+00  -3.3420000000000000e-01  -4.0920000000000001e-01   2.6300000000000000e-02  -3.3289999999999997e-01   6.0040000000000004e-01   5.4847999999999999e+00   1.9300000000000001e-02   4.6189999999999998e-01   1.6810000000000000e-01
   1.6091000000000000e+00   1.5390000000000001e-01   1.9730000000000001e+00  -2.6729999999999998e-01  -3.9010000000000000e-01  -6.1400000000000003e-02  -3.9950000000000002e-01   4.0020000000000000e-01   5.1365999999999996e+00   3.8500000000000000e-02   5.7730000000000004e-01   1.6810000000000000e-01
   1.8075000000000001e+00  -1.3189999999999999e-01   2.4018999999999999e+00  -2.9599999999999999e-01  -3.8059999999999999e-01   4.8200000000000000e-02  -5.1049999999999995e-01   5.1139999999999997e-01   5.4847999999999999e+00  -9.5999999999999992e-03   5.2920000000000000e-01   1.9460000000000000e-01
   1.7193000000000001e+00   3.7369999999999998e-01   2.1446000000000001e+00  -2.0050000000000001e-01  -3.8059999999999999e-01   3.5099999999999999e-02  -5.3269999999999995e-01   5.7809999999999995e-01   4.7882999999999996e+00   8.6699999999999999e-02   5.4849999999999999e-01   1.3270000000000001e-01
   1.5870000000000000e+00   8.7900000000000006e-02   1.9730000000000001e+00  -2.3870000000000000e-01  -3.4260000000000002e-01   3.9500000000000000e-02  -5.3269999999999995e-01   5.1139999999999997e-01   5.5719000000000003e+00   0.0000000000000000e+00   5.0029999999999997e-01   1.5479999999999999e-01
   1.5649999999999999e+00   1.7590000000000000e-01   2.1446000000000001e+00  -2.9599999999999999e-01  -4.5679999999999998e-01   8.8000000000000005e-03  -3.3289999999999997e-01   6.4480000000000004e-01   4.6142000000000003e+00   9.5999999999999992e-03   4.5219999999999999e-01   1.8579999999999999e-01
   1.5649999999999999e+00   8.7900000000000006e-02   1.6298999999999999e+00  -2.0999999999999999e-01  -3.1400000000000000e-01  -1.7500000000000002e-02  -3.9950000000000002e-01   6.8930000000000002e-01   6.0072000000000001e+00   2.8899999999999999e-02   4.6189999999999998e-01   1.4160000000000000e-01
   1.5208999999999999e+00   6.6000000000000003e-02   1.7157000000000000e+00  -2.1959999999999999e-01  -4.1870000000000002e-01   8.8000000000000005e-03  -4.2170000000000002e-01   5.3369999999999995e-01   4.9623999999999997e+00   5.7799999999999997e-02   4.4259999999999999e-01   1.9460000000000000e-01
   1.6091000000000000e+00   2.1980000000000000e-01   2.4018999999999999e+00  -2.4820000000000000e-01  -3.6159999999999998e-01  -1.3200000000000000e-02  -3.1069999999999998e-01   6.0040000000000004e-01   5.3106999999999998e+00   0.0000000000000000e+00   5.2920000000000000e-01   1.5479999999999999e-01
   1.6752000000000000e+00  -2.1999999999999999e-02   2.4018999999999999e+00  -3.5330000000000000e-01  -3.9970000000000000e-01   8.8000000000000005e-03  -4.8830000000000001e-01   5.5589999999999995e-01   5.7460000000000004e+00  -9.5999999999999992e-03   5.2920000000000000e-01   1.8140000000000001e-01
   1.5870000000000000e+00   3.0780000000000002e-01   2.2303999999999999e+00  -2.5779999999999997e-01  -3.4260000000000002e-01   0.0000000000000000e+00  -2.6629999999999998e-01   6.8930000000000002e-01   4.9623999999999997e+00   6.7400000000000002e-02   4.6189999999999998e-01   1.9020000000000001e-01
   1.5870000000000000e+00   2.4179999999999999e-01   1.9730000000000001e+00  -2.7689999999999998e-01  -3.9010000000000000e-01   3.9500000000000000e-02  -3.3289999999999997e-01   6.0040000000000004e-01   4.8754000000000000e+00  -4.8200000000000000e-02   5.2920000000000000e-01   1.3270000000000001e-01
   1.6532000000000000e+00   6.6000000000000003e-02   2.9165999999999999e+00  -2.2910000000000000e-01  -4.2820000000000003e-01   2.6300000000000000e-02  -5.5489999999999995e-01   6.2260000000000004e-01   5.6589000000000000e+00   9.5999999999999992e-03   5.2920000000000000e-01   1.7249999999999999e-01
   1.6532000000000000e+00   3.5170000000000001e-01   2.1446000000000001e+00  -2.8639999999999999e-01  -4.0920000000000001e-01  -8.8000000000000005e-03  -2.8849999999999998e-01   5.5589999999999995e-01   5.5719000000000003e+00   1.9300000000000001e-02   4.2340000000000000e-01   1.5920000000000001e-01
   1.7413000000000001e+00   2.1999999999999999e-02   1.7157000000000000e+00  -3.0549999999999999e-01  -4.1870000000000002e-01   1.3200000000000000e-02  -6.6579999999999995e-01   6.2260000000000004e-01   4.7012999999999998e+00  -9.6299999999999997e-02   5.4849999999999999e-01   1.6810000000000000e-01
   1.5208999999999999e+00  -8.7900000000000006e-02   1.8872000000000000e+00  -3.1509999999999999e-01  -2.8549999999999998e-01   5.2600000000000001e-02  -3.5510000000000003e-01   5.3369999999999995e-01   5.4847999999999999e+00  -9.6299999999999997e-02   5.1959999999999995e-01   1.4599999999999999e-01
   1.7193000000000001e+00   2.1999999999999999e-02   2.4876999999999998e+00  -2.9599999999999999e-01  -3.7109999999999999e-01   3.5099999999999999e-02  -2.4410000000000001e-01   6.0040000000000004e-01   5.4847999999999999e+00   6.7400000000000002e-02   3.9450000000000002e-01   1.9910000000000000e-01
   1.8294999999999999e+00   0.0000000000000000e+00   2.4876999999999998e+00  -3.4370000000000001e-01  -3.4260000000000002e-01  -3.0700000000000002e-02  -3.9950000000000002e-01   5.1139999999999997e-01   5.1365999999999996e+00   3.8500000000000000e-02   4.9070000000000003e-01   1.4160000000000000e-01
   1.4767999999999999e+00   6.6000000000000003e-02   2.1446000000000001e+00  -3.5330000000000000e-01  -4.5679999999999998e-01   3.9500000000000000e-02  -4.2170000000000002e-01   6.2260000000000004e-01   5.3106999999999998e+00   6.7400000000000002e-02   5.1000000000000001e-01   1.4160000000000000e-01
   1.6091000000000000e+00  -2.1999999999999999e-02   1.9730000000000001e+00  -3.0549999999999999e-01  -3.9010000000000000e-01   4.3900000000000002e-02  -5.3269999999999995e-01   6.6710000000000003e-01   5.7460000000000004e+00  -4.8200000000000000e-02   4.1370000000000001e-01   1.6370000000000001e-01
   1.7634000000000001e+00  -6.6000000000000003e-02   2.6593000000000000e+00  -2.9599999999999999e-01  -3.6159999999999998e-01   2.1899999999999999e-02  -5.5489999999999995e-01   6.0040000000000004e-01   5.2236000000000002e+00   7.7100000000000002e-02   4.6189999999999998e-01   1.6810000000000000e-01
   1.6091000000000000e+00   2.4179999999999999e-01   2.3161999999999998e+00  -1.8140000000000001e-01  -3.7109999999999999e-01  -3.5099999999999999e-02  -2.8849999999999998e-01   5.3369999999999995e-01   5.9200999999999997e+00   3.8500000000000000e-02   5.1000000000000001e-01   1.5479999999999999e-01
   1.6091000000000000e+00   1.9789999999999999e-01   1.8872000000000000e+00  -3.0549999999999999e-01  -3.0449999999999999e-01   4.3900000000000002e-02  -5.7709999999999995e-01   7.5600000000000001e-01   5.8330000000000002e+00   0.0000000000000000e+00   5.0029999999999997e-01   1.5479999999999999e-01
   1.7193000000000001e+00   0.0000000000000000e+00   1.8872000000000000e+00  -1.7190000000000000e-01  -3.1400000000000000e-01   5.2600000000000001e-02  -4.2170000000000002e-01   6.2260000000000004e-01   5.2236000000000002e+00   4.8200000000000000e-02   5.4849999999999999e-01   1.6810000000000000e-01
   1.5428999999999999e+00   2.1980000000000000e-01   1.4582999999999999e+00  -2.8639999999999999e-01  -4.8530000000000001e-01   1.7500000000000002e-02  -5.3269999999999995e-01   6.8930000000000002e-01   5.6589000000000000e+00   0.0000000000000000e+00   5.1000000000000001e-01   2.0790000000000000e-01
   1.6311000000000000e+00   1.5390000000000001e-01   9.4359999999999999e-01  -2.9599999999999999e-01  -3.9970000000000000e-01  -2.1899999999999999e-02  -4.2170000000000002e-01   3.3350000000000002e-01   5.4847999999999999e+00  -9.5999999999999992e-03   4.9070000000000003e-01   1.7690000000000000e-01
   1.6091000000000000e+00   1.9789999999999999e-01   2.0588000000000002e+00  -1.6230000000000000e-01  -3.7109999999999999e-01  -1.3200000000000000e-02  -4.8830000000000001e-01   5.7809999999999995e-01   5.5719000000000003e+00  -4.8200000000000000e-02   4.3300000000000000e-01   1.9460000000000000e-01
   1.5649999999999999e+00   1.3189999999999999e-01   1.2010000000000001e+00  -1.9089999999999999e-01  -3.6159999999999998e-01   2.6300000000000000e-02  -5.3269999999999995e-01   7.1150000000000002e-01   5.5719000000000003e+00   7.7100000000000002e-02   5.1959999999999995e-01   1.6810000000000000e-01
   1.6532000000000000e+00   2.6379999999999998e-01   2.5735000000000001e+00  -2.7689999999999998e-01  -3.3310000000000001e-01   4.3900000000000002e-02  -5.9930000000000005e-01   6.2260000000000004e-01   5.3106999999999998e+00   0.0000000000000000e+00   5.1000000000000001e-01   1.8140000000000001e-01
   1.5870000000000000e+00   2.1999999999999999e-02   1.7157000000000000e+00  -3.7240000000000001e-01  -4.3769999999999998e-01  -3.5099999999999999e-02  -3.3289999999999997e-01   4.8920000000000002e-01   5.5719000000000003e+00  -1.9300000000000001e-02   4.5219999999999999e-01   1.9020000000000001e-01
   1.5649999999999999e+00   2.1980000000000000e-01   2.0588000000000002e+00  -2.5779999999999997e-01  -4.4719999999999999e-01   8.7700000000000000e-02  -3.1069999999999998e-01   3.7800000000000000e-01   5.5719000000000003e+00  -4.8200000000000000e-02   4.5219999999999999e-01   1.3710000000000000e-01
   1.5649999999999999e+00   4.3999999999999997e-02   1.7157000000000000e+00  -1.6230000000000000e-01  -3.7109999999999999e-01   3.5099999999999999e-02  -3.3289999999999997e-01   3.7800000000000000e-01   5.5719000000000003e+00   3.8500000000000000e-02   5.4849999999999999e-01   1.7249999999999999e-01
   1.8075000000000001e+00   6.6000000000000003e-02   2.3161999999999998e+00  -3.7240000000000001e-01  -4.2820000000000003e-01   3.5099999999999999e-02  -4.4390000000000002e-01   7.1150000000000002e-01   4.3529999999999998e+00  -9.5999999999999992e-03   5.0029999999999997e-01   1.6370000000000001e-01
   1.6532000000000000e+00   6.6000000000000003e-02   2.8309000000000002e+00  -2.5779999999999997e-01  -3.4260000000000002e-01   4.4000000000000003e-03  -3.9950000000000002e-01   5.1139999999999997e-01   5.3977000000000004e+00  -4.8200000000000000e-02   5.0029999999999997e-01   1.4599999999999999e-01
   1.5649999999999999e+00   2.1980000000000000e-01   1.5441000000000000e+00  -3.3420000000000000e-01  -3.3310000000000001e-01   5.7000000000000002e-02  -3.5510000000000003e-01   4.2249999999999999e-01   4.7882999999999996e+00   9.5999999999999992e-03   4.0410000000000001e-01   1.7690000000000000e-01
   1.6091000000000000e+00   2.8580000000000000e-01   1.2010000000000001e+00  -2.5779999999999997e-01  -4.5679999999999998e-01   1.7500000000000002e-02  -3.7730000000000002e-01   5.7809999999999995e-01   5.8330000000000002e+00  -8.6699999999999999e-02   5.2920000000000000e-01   1.7690000000000000e-01
   1.6752000000000000e+00   4.3999999999999997e-02   2.3161999999999998e+00  -2.3870000000000000e-01  -4.3769999999999998e-01   8.3299999999999999e-02  -4.4390000000000002e-01   4.0020000000000000e-01   5.9200999999999997e+00   2.8899999999999999e-02   4.9070000000000003e-01   1.9460000000000000e-01
   1.5649999999999999e+00   1.9789999999999999e-01   1.6298999999999999e+00  -2.0999999999999999e-01  -4.2820000000000003e-01  -8.8000000000000005e-03  -4.4390000000000002e-01   6.0040000000000004e-01   4.9623999999999997e+00   1.9300000000000001e-02   4.8110000000000003e-01   1.6370000000000001e-01
   1.5870000000000000e+00  -6.6000000000000003e-02   2.0588000000000002e+00  -2.0999999999999999e-01  -3.8059999999999999e-01   1.3200000000000000e-02  -3.5510000000000003e-01   6.8930000000000002e-01   6.0941999999999998e+00  -9.5999999999999992e-03   4.5219999999999999e-01   1.8140000000000001e-01
   1.5208999999999999e+00   8.7900000000000006e-02   1.6298999999999999e+00  -2.6729999999999998e-01  -4.6629999999999999e-01  -4.4000000000000003e-03  -4.8830000000000001e-01   6.0040000000000004e-01   5.2236000000000002e+00  -5.7799999999999997e-02   5.2920000000000000e-01   2.0790000000000000e-01
   1.3666000000000000e+00   4.3999999999999997e-02   1.8872000000000000e+00  -3.4370000000000001e-01  -3.1400000000000000e-01   2.6300000000000000e-02  -3.7730000000000002e-01   6.2260000000000004e-01   5.1365999999999996e+00   9.5999999999999992e-03   4.5219999999999999e-01   1.5040000000000001e-01
   1.6972000000000000e+00   4.3999999999999997e-02   2.9165999999999999e+00  -2.4820000000000000e-01  -3.6159999999999998e-01   0.0000000000000000e+00  -7.7680000000000005e-01   6.6710000000000003e-01   5.6589000000000000e+00  -2.8899999999999999e-02   4.8110000000000003e-01   2.0790000000000000e-01
   1.4767999999999999e+00   2.1999999999999999e-02   1.4582999999999999e+00  -3.1509999999999999e-01  -3.8059999999999999e-01   1.7500000000000002e-02  -3.9950000000000002e-01   7.1150000000000002e-01   5.4847999999999999e+00   5.7799999999999997e-02   5.7730000000000004e-01   2.1229999999999999e-01
   1.5208999999999999e+00  -4.3999999999999997e-02   1.8015000000000001e+00  -1.9089999999999999e-01  -4.8530000000000001e-01  -3.5099999999999999e-02  -3.7730000000000002e-01   6.8930000000000002e-01   5.7460000000000004e+00   2.8899999999999999e-02   5.5810000000000004e-01   1.4160000000000000e-01
   1.7634000000000001e+00   3.2979999999999998e-01   1.7157000000000000e+00  -1.9089999999999999e-01  -4.5679999999999998e-01   2.1899999999999999e-02  -3.7730000000000002e-01   8.4499999999999997e-01   5.1365999999999996e+00  -2.8899999999999999e-02   4.4259999999999999e-01   2.0790000000000000e-01
   1.8075000000000001e+00  -4.3999999999999997e-02   2.7450999999999999e+00  -3.5330000000000000e-01  -4.1870000000000002e-01  -1.3200000000000000e-02  -6.2150000000000005e-01   7.5600000000000001e-01   5.2236000000000002e+00  -3.8500000000000000e-02   4.8110000000000003e-01   1.3270000000000001e-01
   1.4767999999999999e+00   4.3999999999999997e-02   3.0024000000000002e+00  -2.4820000000000000e-01  -3.5210000000000002e-01  -3.0700000000000002e-02  -4.4390000000000002e-01   8.2269999999999999e-01   5.6589000000000000e+00   6.7400000000000002e-02   4.7149999999999997e-01   1.3270000000000001e-01
   1.3887000000000000e+00   2.4179999999999999e-01   1.8015000000000001e+00  -1.7190000000000000e-01  -3.7109999999999999e-01  -1.7500000000000002e-02  -5.5489999999999995e-01   7.3380000000000001e-01   5.1365999999999996e+00  -7.7100000000000002e-02   5.1000000000000001e-01   1.3710000000000000e-01
   1.1681999999999999e+00   2.4179999999999999e-01   2.5735000000000001e+00  -2.5779999999999997e-01  -3.8059999999999999e-01  -3.0700000000000002e-02  -6.8799999999999994e-01   8.0049999999999999e-01   5.3977000000000004e+00   7.7100000000000002e-02   5.3879999999999995e-01   9.7299999999999998e-02
   1.0139000000000000e+00   1.5390000000000001e-01   2.0588000000000002e+00  -3.3420000000000000e-01  -4.0920000000000001e-01  -1.7500000000000002e-02  -3.9950000000000002e-01   9.1169999999999995e-01   6.0072000000000001e+00   4.8200000000000000e-02   4.5219999999999999e-01   1.4160000000000000e-01
   1.5649999999999999e+00   1.9789999999999999e-01   2.1446000000000001e+00  -2.5779999999999997e-01  -4.2820000000000003e-01  -1.3200000000000000e-02  -5.3269999999999995e-01   9.3389999999999995e-01   5.3106999999999998e+00   0.0000000000000000e+00   4.6189999999999998e-01   5.3100000000000001e-02
   1.5428999999999999e+00   8.7900000000000006e-02   2.3161999999999998e+00  -1.7190000000000000e-01  -2.6640000000000003e-01  -5.2600000000000001e-02  -5.3269999999999995e-01   1.0894999999999999e+00   5.3106999999999998e+00  -9.5999999999999992e-03   5.1000000000000001e-01   2.6499999999999999e-02
   1.7193000000000001e+00   3.9570000000000000e-01   2.0588000000000002e+00  -2.7689999999999998e-01  -2.1890000000000001e-01  -1.3589999999999999e-01  -5.7709999999999995e-01   1.1563000000000001e+00   5.6589000000000000e+00   5.7799999999999997e-02   4.7149999999999997e-01   7.5200000000000003e-02
   1.6532000000000000e+00   3.9570000000000000e-01   2.1446000000000001e+00  -1.9089999999999999e-01  -2.6640000000000003e-01  -9.2100000000000001e-02  -3.7730000000000002e-01   1.0672999999999999e+00   5.6589000000000000e+00   1.3489999999999999e-01   5.0029999999999997e-01   7.5200000000000003e-02
   1.3666000000000000e+00   5.9360000000000002e-01   1.7157000000000000e+00  -2.2910000000000000e-01  -3.5210000000000002e-01  -1.8859999999999999e-01  -2.8849999999999998e-01   1.2674000000000001e+00   4.7012999999999998e+00   1.5409999999999999e-01   4.0410000000000001e-01   9.7299999999999998e-02
   1.1462000000000001e+00   7.0350000000000001e-01   1.4582999999999999e+00  -3.1509999999999999e-01  -3.6159999999999998e-01  -1.3589999999999999e-01  -2.8849999999999998e-01   1.0005999999999999e+00   5.6589000000000000e+00   9.6299999999999997e-02   3.7530000000000002e-01   1.6370000000000001e-01
   1.1681999999999999e+00   7.4739999999999995e-01   2.1446000000000001e+00  -2.4820000000000000e-01  -2.7600000000000002e-01  -1.7979999999999999e-01   1.3320000000000001e-01   1.2674000000000001e+00   4.6142000000000003e+00   1.8300000000000000e-01   3.1750000000000000e-01   7.0800000000000002e-02
   1.5870000000000000e+00   7.9139999999999999e-01   2.6593000000000000e+00  -1.2410000000000000e-01  -3.5210000000000002e-01  -7.8899999999999998e-02   2.6629999999999998e-01   1.1785000000000001e+00   5.0495000000000001e+00   2.7939999999999998e-01   2.9830000000000001e-01   9.7299999999999998e-02
   1.1021000000000001e+00   7.0350000000000001e-01   2.4018999999999999e+00  -1.3370000000000001e-01  -3.7109999999999999e-01  -1.4470000000000000e-01   4.8830000000000001e-01   1.4008000000000000e+00   4.4401000000000002e+00   3.6599999999999999e-01   2.2130000000000000e-01   1.0170000000000000e-01
   9.9190000000000000e-01   6.3749999999999996e-01   2.3161999999999998e+00  -2.2910000000000000e-01  -4.1870000000000002e-01  -1.0090000000000000e-01   7.7680000000000005e-01   1.0894999999999999e+00   4.0048000000000004e+00   3.9489999999999997e-01   1.4430000000000001e-01   1.6370000000000001e-01
   1.6752000000000000e+00   7.4739999999999995e-01   2.5735000000000001e+00  -2.0050000000000001e-01  -3.6159999999999998e-01  -3.0700000000000002e-02   1.0653999999999999e+00   1.2452000000000001e+00   4.1788999999999996e+00   3.0819999999999997e-01   5.7700000000000001e-02   1.4599999999999999e-01
   1.5649999999999999e+00   7.2550000000000003e-01   1.8872000000000000e+00  -7.6399999999999996e-02  -3.9010000000000000e-01  -3.0700000000000002e-02   1.2650999999999999e+00   1.2674000000000001e+00   3.9177000000000000e+00   3.8529999999999998e-01   1.7319999999999999e-01   9.2899999999999996e-02
   1.4107000000000001e+00   7.6939999999999997e-01   2.2303999999999999e+00  -2.4820000000000000e-01  -3.7109999999999999e-01   4.3900000000000002e-02   1.2206999999999999e+00   6.0040000000000004e-01   4.0918000000000001e+00   5.4910000000000003e-01   6.7400000000000002e-02   7.9600000000000004e-02
   1.0360000000000000e+00   6.3749999999999996e-01   2.5735000000000001e+00  -1.3370000000000001e-01  -3.3310000000000001e-01   1.8859999999999999e-01   9.9880000000000002e-01   6.4480000000000004e-01   3.8306000000000000e+00   3.3710000000000001e-01   1.2509999999999999e-01   1.2390000000000000e-01
   1.1902999999999999e+00   6.5949999999999998e-01   2.4876999999999998e+00  -2.6729999999999998e-01  -3.4260000000000002e-01   1.7540000000000000e-01   9.3220000000000003e-01   1.1119999999999999e-01   3.2212000000000001e+00   5.1049999999999995e-01   4.8099999999999997e-02   2.0349999999999999e-01
   7.9349999999999998e-01   5.7160000000000000e-01   2.1446000000000001e+00  -1.5279999999999999e-01  -4.2820000000000003e-01   2.3680000000000001e-01   5.5489999999999995e-01  -4.2249999999999999e-01   3.9177000000000000e+00   2.6970000000000000e-01   6.7400000000000002e-02   1.7249999999999999e-01
   1.1462000000000001e+00   8.3540000000000003e-01   2.6593000000000000e+00  -2.8600000000000000e-02  -3.6159999999999998e-01   1.1840000000000001e-01   4.8830000000000001e-01  -4.0020000000000000e-01   3.7435999999999998e+00   3.4680000000000000e-01   1.0580000000000001e-01   1.5920000000000001e-01
   7.7149999999999996e-01   5.4959999999999998e-01   2.6593000000000000e+00  -1.9089999999999999e-01  -3.4260000000000002e-01   1.6660000000000000e-01   4.8830000000000001e-01  -5.3369999999999995e-01   4.4401000000000002e+00   4.4309999999999999e-01   3.8500000000000000e-02   1.1060000000000000e-01
   2.8649999999999998e-01   4.8359999999999997e-01   2.2303999999999999e+00  -9.5500000000000002e-02  -3.8059999999999999e-01   2.7629999999999999e-01   5.1049999999999995e-01  -7.7820000000000000e-01   4.2659000000000002e+00   3.5639999999999999e-01   2.8899999999999999e-02   7.0800000000000002e-02
   2.6450000000000001e-01   6.6000000000000003e-02   3.3456000000000001e+00  -2.2910000000000000e-01  -4.0920000000000001e-01   3.3770000000000000e-01   6.4370000000000005e-01  -7.7820000000000000e-01   3.4824000000000002e+00   4.9130000000000001e-01   1.9199999999999998e-02   7.9600000000000004e-02
   4.4100000000000000e-02   1.0990000000000000e-01   2.4018999999999999e+00  -4.7699999999999999e-02  -3.9970000000000000e-01   3.1569999999999998e-01   7.9900000000000004e-01  -8.6719999999999997e-01   4.0048000000000004e+00   4.5269999999999999e-01   1.0580000000000001e-01   7.9600000000000004e-02
  -2.6450000000000001e-01   2.8580000000000000e-01   1.8015000000000001e+00   1.4319999999999999e-01  -3.5210000000000002e-01   3.4200000000000003e-01   8.6560000000000004e-01  -6.2260000000000004e-01   3.3953000000000002e+00   4.1420000000000001e-01   1.9199999999999998e-02   2.6499999999999999e-02
  -1.9839999999999999e-01   2.6379999999999998e-01   3.0882000000000001e+00   2.8600000000000000e-02  -3.6159999999999998e-01   4.0339999999999998e-01   5.3269999999999995e-01  -6.6710000000000003e-01   3.9177000000000000e+00   3.6599999999999999e-01   2.8899999999999999e-02   1.1940000000000001e-01
  -6.1719999999999997e-01  -1.7590000000000000e-01   2.6593000000000000e+00   1.0500000000000000e-01  -3.9970000000000000e-01   3.4639999999999999e-01   4.8830000000000001e-01  -5.7809999999999995e-01   3.1341999999999999e+00   3.9489999999999997e-01   9.5999999999999992e-03   5.3100000000000001e-02
  -5.9509999999999996e-01  -2.4179999999999999e-01   2.4876999999999998e+00   2.4820000000000000e-01  -5.1390000000000002e-01   4.6920000000000001e-01   3.1069999999999998e-01  -7.1150000000000002e-01   4.0918000000000001e+00   3.0819999999999997e-01  -3.8500000000000000e-02   1.5479999999999999e-01
  -6.6130000000000000e-01  -1.3189999999999999e-01   2.5735000000000001e+00   1.9089999999999999e-01  -4.4719999999999999e-01   4.3850000000000000e-01   4.8830000000000001e-01  -4.6689999999999998e-01   3.1341999999999999e+00   2.9859999999999998e-01  -1.9199999999999998e-02   1.3270000000000001e-01
