# Supplementary material for: Footwear and Foam Surface Alter Gait Initiation of Typical Subjects
Source: PLoS One. 2015 Aug 13;10(8):e0135821. doi: 10.1371/journal.pone.0135821 (PMC4536224; doi:10.1371/journal.pone.0135821)
Supplement: S1 Dataset — (ZIP) [file pone.0135821.s001.zip › 1_shod_av1_01.txt]

   1.4239200000000000e+01   1.6488000000000000e+00   2.5906700000000001e+02   4.3822999999999999e+00   3.2991399999999999e+01  -7.5860000000000005e-01  -1.4204800000000001e+01  -1.6899000000000000e+00   2.4707679999999999e+02   7.5139999999999996e-01  -2.4016600000000000e+01   1.0170000000000000e-01
   1.3489800000000001e+01   1.9564999999999999e+00   2.5469210000000001e+02   4.1913000000000000e+00   3.2325299999999999e+01  -8.0249999999999999e-01  -1.3982799999999999e+01  -3.3350000000000002e-01   2.4786040000000000e+02   8.9580000000000004e-01  -2.4189800000000002e+01   5.7500000000000002e-02
   1.3181200000000000e+01   1.8686000000000000e+00   2.4868719999999999e+02   3.8954000000000000e+00   3.1668700000000001e+01  -7.5429999999999997e-01  -1.4116000000000000e+01  -1.6454000000000000e+00   2.4803450000000001e+02   8.5729999999999995e-01  -2.4151299999999999e+01   7.5200000000000003e-02
   1.2343600000000000e+01   1.9784999999999999e+00   2.4182450000000000e+02   3.4275000000000002e+00   3.0936000000000000e+01  -7.1040000000000003e-01  -1.3916200000000000e+01  -1.1563000000000001e+00   2.4873099999999999e+02   9.5360000000000000e-01  -2.4266800000000000e+01   7.0800000000000002e-02
   1.1682300000000000e+01   1.8906000000000001e+00   2.3307450000000000e+02   3.0360999999999998e+00   2.9946300000000001e+01  -6.6659999999999997e-01  -1.4360099999999999e+01   1.7790000000000000e-01   2.5038509999999999e+02   9.6330000000000005e-01  -2.4363000000000000e+01   1.4599999999999999e-01
   1.0580200000000000e+01   1.0331999999999999e+00   2.2329519999999999e+02   2.2723000000000000e+00   2.8556999999999999e+01  -5.6569999999999998e-01  -1.5048200000000000e+01  -8.6719999999999997e-01   2.5273570000000001e+02   7.7059999999999995e-01  -2.4622800000000002e+01   2.1679999999999999e-01
   9.5221999999999998e+00  -2.1999999999999999e-02   2.1154280000000000e+02   1.3270999999999999e+00   2.7320000000000000e+01  -3.9470000000000000e-01  -1.5603000000000000e+01  -3.1130000000000002e-01   2.5700170000000003e+02   6.5500000000000003e-01  -2.4911500000000000e+01   3.0080000000000001e-01
   8.4641999999999999e+00  -1.0771999999999999e+00   2.0081979999999999e+02   3.2460000000000000e-01   2.6197099999999999e+01  -6.1400000000000003e-02  -1.5891600000000000e+01  -4.4499999999999998e-02   2.6344409999999999e+02   3.8529999999999998e-01  -2.5613900000000001e+01   3.0959999999999999e-01
   7.2739000000000003e+00  -2.6819999999999999e+00   1.9009690000000001e+02  -7.6380000000000003e-01   2.5131300000000000e+01   1.0960000000000000e-01  -1.7378599999999999e+01  -9.3389999999999995e-01   2.7093130000000002e+02  -6.7400000000000002e-02  -2.6277799999999999e+01   3.0520000000000003e-01
   6.1938000000000004e+00  -3.2755999999999998e+00   1.7971700000000001e+02  -1.6708000000000001e+00   2.4141700000000000e+01   3.3770000000000000e-01  -1.8222000000000001e+01  -1.3564000000000001e+00   2.7902789999999999e+02  -5.9719999999999995e-01  -2.7105300000000000e+01   2.3000000000000001e-01
   4.4965999999999999e+00  -4.0010000000000003e+00   1.6993770000000001e+02  -2.7115000000000000e+00   2.3294799999999999e+01   4.7360000000000002e-01  -1.9842300000000002e+01  -2.4015000000000000e+00   2.8886570000000000e+02  -1.4353000000000000e+00  -2.8000100000000000e+01   2.5209999999999999e-01
   3.2402000000000002e+00  -4.8364000000000003e+00   1.5990100000000001e+02  -3.3702000000000001e+00   2.2314599999999999e+01   5.5689999999999995e-01  -2.1373699999999999e+01  -4.4694000000000003e+00   2.9818119999999999e+02  -2.3408000000000002e+00  -2.8846900000000002e+01   1.0620000000000000e-01
   1.8956000000000000e+00  -4.9683000000000002e+00   1.5183730000000000e+02  -3.9239999999999999e+00   2.1410599999999999e+01   6.5780000000000005e-01  -2.3038300000000000e+01  -5.9813999999999998e+00   3.0706130000000002e+02  -3.3811000000000000e+00  -2.9587800000000001e+01  -1.0620000000000000e-01
   1.0139000000000000e+00  -4.0010000000000003e+00   1.4214370000000000e+02  -4.2773000000000003e+00   2.0449500000000000e+01   5.3939999999999999e-01  -2.4192499999999999e+01  -7.8270000000000000e+00   3.1376490000000001e+02  -4.4695999999999998e+00  -3.0155500000000000e+01  -3.1850000000000001e-01
  -1.5429999999999999e-01  -3.5832999999999999e+00   1.3553840000000000e+02  -4.6210000000000004e+00   1.9783400000000000e+01   5.2620000000000000e-01  -2.5124700000000001e+01  -1.0539700000000000e+01   3.2003330000000000e+02  -5.6641000000000004e+00  -3.1002199999999998e+01  -5.6179999999999997e-01
  -1.1021000000000001e+00  -2.9678000000000000e+00   1.3056290000000001e+02  -4.9264999999999999e+00   1.9478899999999999e+01   3.9029999999999998e-01  -2.5790500000000002e+01  -1.2763299999999999e+01   3.2812990000000002e+02  -7.1571999999999996e+00  -3.1704599999999999e+01  -7.8300000000000003e-01
  -1.8294999999999999e+00  -2.5941000000000001e+00   1.2756050000000000e+02  -5.1938000000000004e+00   1.9393300000000000e+01   3.9470000000000000e-01  -2.6434200000000001e+01  -1.5587199999999999e+01   3.3518169999999998e+02  -8.5635999999999992e+00  -3.2589799999999997e+01  -1.0970000000000000e+00
  -2.2703000000000002e+00  -2.4841000000000002e+00   1.2627370000000001e+02  -5.5853000000000002e+00   1.9298100000000002e+01   4.2540000000000000e-01  -2.7233200000000000e+01  -1.8344400000000000e+01   3.4423599999999999e+02  -1.0085500000000000e+01  -3.3590499999999999e+01  -1.4021999999999999e+00
  -2.4466999999999999e+00  -3.2974999999999999e+00   1.2541589999999999e+02  -5.9481000000000002e+00   1.9326699999999999e+01   5.7450000000000001e-01  -2.8120999999999999e+01  -2.1034900000000000e+01   3.5224549999999999e+02  -1.1569000000000001e+01  -3.4456499999999998e+01  -1.6941999999999999e+00
  -2.8433999999999999e+00  -3.2974999999999999e+00   1.2361440000000000e+02  -6.0244000000000000e+00   1.9241000000000000e+01   6.7090000000000005e-01  -2.9141999999999999e+01  -2.3102900000000002e+01   3.6034210000000002e+02  -1.2936800000000000e+01  -3.5438000000000002e+01  -1.9198000000000000e+00
  -3.5488000000000000e+00  -2.9458000000000002e+00   1.2344289999999999e+02  -6.3872000000000000e+00   1.9298100000000002e+01   5.8760000000000001e-01  -3.0029800000000002e+01  -2.5437600000000000e+01   3.6730700000000002e+02  -1.4131300000000000e+01  -3.6169199999999996e+01  -2.1940000000000000e+00
  -3.3283999999999998e+00  -3.5832999999999999e+00   1.2292820000000000e+02  -6.4444999999999997e+00   1.9288599999999999e+01   7.3229999999999995e-01  -3.0784400000000002e+01  -2.6794000000000000e+01   3.7331410000000000e+02  -1.5200500000000000e+01  -3.6650300000000001e+01  -2.3754000000000000e+00
  -3.8353000000000002e+00  -3.4514000000000000e+00   1.2464380000000000e+02  -6.7500000000000000e+00   1.9773900000000001e+01   6.9289999999999996e-01  -3.1516800000000000e+01  -2.8861899999999999e+01   3.7723180000000002e+02  -1.6134899999999998e+01  -3.7256500000000003e+01  -2.5568000000000000e+00
  -3.5708000000000002e+00  -4.0449999999999999e+00   1.2910460000000000e+02  -6.9314000000000000e+00   2.0259200000000000e+01   8.0249999999999999e-01  -3.2315800000000003e+01  -3.0062600000000000e+01   3.8071420000000001e+02  -1.6934400000000000e+01  -3.7554800000000000e+01  -2.8399000000000001e+00
  -3.7031000000000001e+00  -4.4847000000000001e+00   1.3245020000000000e+02  -7.2083000000000004e+00   2.0792100000000001e+01   8.8580000000000003e-01  -3.2915100000000002e+01  -3.1152200000000001e+01   3.8280369999999999e+02  -1.7541300000000000e+01  -3.7689500000000002e+01  -3.0920000000000001e+00
  -3.4386000000000001e+00  -5.2980000000000000e+00   1.3579570000000001e+02  -7.7047999999999996e+00   2.1353500000000000e+01   9.9980000000000002e-01  -3.4202399999999997e+01  -3.1641300000000001e+01   3.8280369999999999e+02  -1.7955500000000001e+01  -3.7651000000000003e+01  -3.1804999999999999e+00
  -3.0417999999999998e+00  -5.9356000000000000e+00   1.3982759999999999e+02  -7.9147999999999996e+00   2.1972100000000001e+01   1.0348999999999999e+00  -3.5378700000000002e+01  -3.2286200000000001e+01   3.8202010000000001e+02  -1.8408300000000001e+01  -3.7574100000000001e+01  -3.4104999999999999e+00
  -2.9535999999999998e+00  -6.5290999999999997e+00   1.4523190000000000e+02  -8.2966999999999995e+00   2.2676200000000001e+01   1.1665000000000001e+00  -3.6266500000000001e+01  -3.2530799999999999e+01   3.8167189999999999e+02  -1.8678000000000001e+01  -3.7458599999999997e+01  -3.5874000000000001e+00
  -2.5127999999999999e+00  -7.2106000000000003e+00   1.5037899999999999e+02  -8.6212999999999997e+00   2.3247199999999999e+01   1.2848999999999999e+00  -3.7065600000000003e+01  -3.2819800000000001e+01   3.8088830000000002e+02  -1.8697199999999999e+01  -3.7256500000000003e+01  -3.7511000000000001e+00
  -1.8514999999999999e+00  -8.3097999999999992e+00   1.5655539999999999e+02  -9.0319000000000003e+00   2.4246400000000001e+01   1.4471000000000001e+00  -3.7442900000000002e+01  -3.3420200000000001e+01   3.7923419999999999e+02  -1.8697199999999999e+01  -3.6987099999999998e+01  -3.8927000000000000e+00
  -9.2579999999999996e-01  -1.0046500000000000e+01   1.6376120000000000e+02  -9.5761000000000003e+00   2.5264500000000002e+01   1.6619999999999999e+00  -3.8042099999999998e+01  -3.3308999999999997e+01   3.7374939999999998e+02  -1.8427499999999998e+01  -3.6515599999999999e+01  -4.0297999999999998e+00
   3.7469999999999998e-01  -1.1255599999999999e+01   1.7276849999999999e+02  -1.0129799999999999e+01   2.6492100000000001e+01   1.9032000000000000e+00  -3.7886800000000001e+01  -3.3286799999999999e+01   3.6756810000000002e+02  -1.7868800000000000e+01  -3.5871000000000002e+01  -4.1093999999999999e+00
   1.8735999999999999e+00  -1.3717800000000000e+01   1.8460669999999999e+02  -1.0941400000000000e+01   2.7805299999999999e+01   2.3416999999999999e+00  -3.7953299999999999e+01  -3.3086700000000000e+01   3.6060329999999999e+02  -1.7329400000000000e+01  -3.5178199999999997e+01  -4.1890000000000001e+00
   3.6370000000000000e+00  -1.6114000000000001e+01   1.9841790000000000e+02  -1.1638299999999999e+01   2.9594300000000000e+01   2.6398999999999999e+00  -3.8019900000000000e+01  -3.2953200000000002e+01   3.5416090000000003e+02  -1.6539500000000000e+01  -3.4331400000000002e+01  -4.2862999999999998e+00
   5.6868999999999996e+00  -1.8905899999999999e+01   2.1471680000000001e+02  -1.2497600000000000e+01   3.1792400000000001e+01   3.1046999999999998e+00  -3.7398499999999999e+01  -3.2775399999999998e+01   3.4353949999999998e+02  -1.5528100000000000e+01  -3.3436599999999999e+01  -4.2995999999999999e+00
   8.0233000000000008e+00  -2.1434000000000001e+01   2.3479020000000000e+02  -1.3538300000000000e+01   3.4352200000000003e+01   3.5783000000000000e+00  -3.7132100000000001e+01  -3.2352899999999998e+01   3.3004520000000002e+02  -1.4458800000000000e+01  -3.2022100000000002e+01  -4.3305999999999996e+00
   1.1770500000000000e+01  -2.4775500000000001e+01   2.6189789999999999e+02  -1.4712600000000000e+01   3.7825400000000002e+01   3.9948999999999999e+00  -3.5667299999999997e+01  -3.2375100000000003e+01   3.1507080000000002e+02  -1.3062099999999999e+01  -3.0434500000000000e+01  -4.2819000000000003e+00
   1.5032700000000000e+01  -2.7061800000000002e+01   2.9183640000000003e+02  -1.5810600000000001e+01   4.1260700000000000e+01   4.4335000000000004e+00  -3.4801699999999997e+01  -3.1930399999999999e+01   2.9652699999999999e+02  -1.1270400000000000e+01  -2.8548600000000000e+01  -4.2510000000000003e+00
   1.7214900000000000e+01  -3.2008099999999999e+01   3.2271859999999998e+02  -1.7204499999999999e+01   4.5514200000000002e+01   5.0869000000000000e+00  -3.4180199999999999e+01  -3.0218299999999999e+01   2.8007260000000002e+02  -8.9680999999999997e+00  -2.6479900000000001e+01  -3.9944000000000002e+00
   2.0102399999999999e+01  -3.6140999999999998e+01   3.5668900000000002e+02  -1.8627099999999999e+01   4.9986699999999999e+01   5.7051999999999996e+00  -3.1760999999999999e+01  -2.5148499999999999e+01   2.5743700000000001e+02  -5.9626999999999999e+00  -2.4074300000000001e+01  -3.3043000000000000e+00
   2.2416799999999999e+01  -4.0295900000000003e+01   3.8817160000000001e+02  -1.9916000000000000e+01   5.4040399999999998e+01   6.2884000000000002e+00  -2.8653700000000001e+01  -2.1590800000000002e+01   2.3288600000000000e+02  -2.7164000000000001e+00  -2.1505299999999998e+01  -2.6231000000000000e+00
   2.4731300000000001e+01  -4.4253000000000000e+01   4.1579399999999998e+02  -2.1109400000000001e+01   5.7523200000000003e+01   6.7796000000000003e+00  -2.5346599999999999e+01  -1.5387100000000000e+01   2.0746440000000001e+02   5.2980000000000005e-01  -1.8840000000000000e+01  -1.7119000000000000e+00
   2.6406500000000001e+01  -4.7132800000000003e+01   4.3655369999999999e+02  -2.1930499999999999e+01   6.0216200000000001e+01   7.2004999999999999e+00  -2.1151800000000001e+01  -9.5612999999999992e+00   1.8221700000000001e+02   3.5545000000000000e+00  -1.6376700000000000e+01  -7.9179999999999995e-01
   2.8015499999999999e+01  -4.9243200000000002e+01   4.5285260000000000e+02  -2.2474699999999999e+01   6.2147900000000000e+01   7.4767999999999999e+00  -1.7889099999999999e+01  -5.0919999999999996e+00   1.6184490000000000e+02   6.2709000000000001e+00  -1.4375299999999999e+01  -8.4000000000000005e-02
   2.9029499999999999e+01  -5.1001899999999999e+01   4.6666379999999998e+02  -2.2617899999999999e+01   6.3803699999999999e+01   7.5601000000000003e+00  -1.5003800000000000e+01  -2.3570000000000002e+00   1.5296480000000000e+02   7.7736999999999998e+00  -1.4019299999999999e+01   5.3969999999999996e-01
   2.9823000000000000e+01  -5.3200299999999999e+01   4.7704360000000003e+02  -2.2952100000000002e+01   6.5221500000000006e+01   7.8407999999999998e+00  -1.2828700000000000e+01  -6.9153000000000002e+00   1.4469399999999999e+02   7.9278000000000004e+00  -1.3557499999999999e+01   9.7299999999999998e-02
   3.0263800000000000e+01  -5.5574500000000000e+01   4.8896760000000000e+02  -2.3257600000000000e+01   6.6563299999999998e+01   8.0556999999999999e+00  -9.2331000000000003e+00  -6.1593000000000000e+00   1.3311500000000001e+02   8.1012000000000004e+00  -1.2941599999999999e+01   5.7500000000000002e-02
   3.0572399999999998e+01  -5.7816800000000001e+01   4.9840379999999999e+02  -2.3477200000000000e+01   6.7876499999999993e+01   8.2398000000000007e+00  -6.6363000000000003e+00  -8.3384000000000000e+00   1.1796660000000000e+02   7.7640000000000002e+00  -1.1758100000000001e+01   3.5400000000000001e-02
   3.1498200000000001e+01  -5.9729399999999998e+01   5.0586700000000002e+02  -2.3563099999999999e+01   6.8790000000000006e+01   8.4372000000000007e+00  -4.9939000000000000e+00  -7.3600000000000003e+00   1.0116390000000000e+02   7.1090000000000000e+00  -1.0189700000000000e+01  -1.0620000000000000e-01
   3.1762699999999999e+01  -6.0674700000000001e+01   5.1024200000000002e+02  -2.3505800000000001e+01   6.9227699999999999e+01   8.4898000000000007e+00  -3.1295000000000002e+00  -6.3148999999999997e+00   8.3751900000000006e+01   6.3479999999999999e+00  -8.5347000000000008e+00  -7.9600000000000004e-02
   3.2534199999999998e+01  -6.2653199999999998e+01   5.1264390000000003e+02  -2.3534500000000001e+01   6.9275300000000001e+01   8.6126000000000005e+00  -2.2195000000000000e+00  -5.0475000000000003e+00   6.5817499999999995e+01   5.4714000000000000e+00  -6.9470999999999998e+00  -3.9800000000000002e-02
   3.3327700000000000e+01  -6.4302000000000007e+01   5.1315859999999998e+02  -2.3276700000000002e+01   6.9227699999999999e+01   8.8186999999999998e+00  -1.0431999999999999e+00  -1.1563000000000001e+00   5.3629100000000001e+01   4.7489999999999997e+00  -5.5038000000000000e+00   1.9020000000000001e-01
   3.3305700000000002e+01  -6.5708900000000000e+01   5.1135710000000000e+02  -2.2952100000000002e+01   6.8828000000000003e+01   8.8186999999999998e+00  -8.8800000000000004e-02   5.1139999999999997e-01   4.1179499999999997e+01   4.0553999999999997e+00  -4.4550000000000001e+00   2.8310000000000002e-01
   3.3371800000000000e+01  -6.6698200000000000e+01   5.0972730000000001e+02  -2.2446100000000001e+01   6.8323700000000002e+01   8.8976000000000006e+00  -1.1100000000000000e-01   2.2239999999999999e-01   3.2212299999999999e+01   3.1210000000000000e+00  -3.3965999999999998e+00   1.8579999999999999e-01
   3.2864800000000002e+01  -6.7335700000000003e+01   5.0509490000000000e+02  -2.1854099999999999e+01   6.7743200000000002e+01   8.8493999999999993e+00   1.1540999999999999e+00   3.5580000000000001e-01   2.4812200000000001e+01   2.3022000000000000e+00  -2.4150999999999998e+00   4.4200000000000003e-02
   3.2181500000000000e+01  -6.7753399999999999e+01   4.9994790000000000e+02  -2.1290800000000001e+01   6.6734600000000000e+01   8.8099000000000007e+00   2.4410000000000001e-01   3.6465999999999998e+00   1.8717900000000000e+01   2.0133000000000001e+00  -1.7897000000000001e+00   4.3350000000000000e-01
   3.1939000000000000e+01  -6.8061199999999999e+01   4.9248469999999998e+02  -2.0527000000000001e+01   6.5859099999999998e+01   8.7660999999999998e+00   1.3539000000000001e+00   3.6465999999999998e+00   1.2536700000000000e+01   1.4834000000000001e+00  -1.2508999999999999e+00   5.3520000000000001e-01
   3.1167600000000000e+01  -6.8237099999999998e+01   4.8424950000000001e+02  -1.9830100000000002e+01   6.4859899999999996e+01   8.5907000000000000e+00   6.6579999999999995e-01   3.2242000000000002e+00   7.8353999999999999e+00   6.4539999999999997e-01  -4.0410000000000001e-01   3.4949999999999998e-01
   3.0065500000000000e+01  -6.8830600000000004e+01   4.7652890000000002e+02  -1.8989899999999999e+01   6.3803699999999999e+01   8.5862999999999996e+00   5.7709999999999995e-01  -7.3380000000000001e-01   2.0893999999999999e+00  -2.0230000000000001e-01   2.5979999999999998e-01   9.7299999999999998e-02
   2.9426200000000001e+01  -7.0083699999999993e+01   4.6923730000000000e+02  -1.8273800000000001e+01   6.2814000000000000e+01   8.5292999999999992e+00  -1.7760000000000001e-01   4.2249999999999999e-01   3.2212000000000001e+00  -9.5999999999999992e-03   2.7900000000000003e-01   1.3710000000000000e-01
   2.8985399999999998e+01  -7.1051000000000002e+01   4.6391870000000000e+02  -1.7567299999999999e+01   6.1872000000000000e+01   8.5556000000000001e+00   1.1540999999999999e+00   1.0227999999999999e+00   3.1341999999999999e+00   4.8200000000000000e-02   7.6999999999999999e-02   1.1060000000000000e-01
   2.8742899999999999e+01  -7.1490600000000001e+01   4.5902900000000000e+02  -1.6660299999999999e+01   6.1053600000000003e+01   8.4722000000000008e+00   4.8830000000000001e-01  -7.3380000000000001e-01   2.0024000000000002e+00  -8.6699999999999999e-02   2.5019999999999998e-01   1.1060000000000000e-01
   2.8390300000000000e+01  -7.2216099999999997e+01   4.5551190000000003e+02  -1.5610099999999999e+01   6.0330399999999997e+01   8.4459000000000000e+00   5.3269999999999995e-01   6.4480000000000004e-01   3.3953000000000002e+00   2.8899999999999999e-02   1.9239999999999999e-01   1.2390000000000000e-01
   2.8103700000000000e+01  -7.4348500000000001e+01   4.5534030000000001e+02  -1.4598100000000001e+01   6.0101999999999997e+01   8.5029000000000003e+00   7.1020000000000005e-01   4.0020000000000000e-01   2.8730000000000002e+00   1.9300000000000001e-02   2.1170000000000000e-01   1.0620000000000000e-01
   2.7839200000000002e+01  -7.5381699999999995e+01   4.5705599999999998e+02  -1.3165900000000001e+01   5.9854599999999998e+01   8.4722000000000008e+00   5.7709999999999995e-01   2.6679999999999998e-01   3.3953000000000002e+00  -3.8500000000000000e-02   3.3679999999999999e-01   1.2830000000000000e-01
   2.7530600000000000e+01  -7.6854600000000005e+01   4.6185989999999998e+02  -1.1466500000000000e+01   5.9721400000000003e+01   8.4064999999999994e+00   5.9930000000000005e-01   2.0010000000000000e-01   2.5247000000000002e+00  -9.5999999999999992e-03   9.6199999999999994e-02   1.2390000000000000e-01
   2.8853100000000001e+01  -7.6524900000000002e+01   4.6434760000000000e+02  -9.0604999999999993e+00   5.9245600000000003e+01   8.2574000000000005e+00   4.6610000000000001e-01   1.1119999999999999e-01   3.3083000000000000e+00  -1.0600000000000000e-01   1.5400000000000000e-01   9.2899999999999996e-02
   2.9360099999999999e+01  -7.5359700000000004e+01   4.6846530000000001e+02  -6.4732000000000003e+00   5.8531900000000000e+01   7.9459999999999997e+00   5.3269999999999995e-01   4.4469999999999998e-01   3.3083000000000000e+00  -9.5999999999999992e-03   1.6360000000000000e-01   1.4160000000000000e-01
   3.0925100000000000e+01  -7.4546300000000002e+01   4.7129610000000002e+02  -3.5802999999999998e+00   5.7694499999999998e+01   7.6784999999999997e+00   6.4370000000000005e-01   3.5580000000000001e-01   2.2635999999999998e+00  -1.9300000000000001e-02   1.5400000000000000e-01   1.2390000000000000e-01
   3.1498200000000001e+01  -7.4744200000000006e+01   4.7507060000000001e+02  -5.5379999999999996e-01   5.6714399999999998e+01   7.5293999999999999e+00   5.7709999999999995e-01   2.4460000000000001e-01   2.9600000000000000e+00   9.5999999999999992e-03   2.5019999999999998e-01   7.5200000000000003e-02
   3.2864800000000002e+01  -7.4722200000000001e+01   4.7695780000000002e+02   2.5110000000000001e+00   5.5505899999999997e+01   7.3189000000000002e+00   5.1049999999999995e-01   2.4460000000000001e-01   3.0470999999999999e+00   2.8899999999999999e-02   2.3089999999999999e-01   9.7299999999999998e-02
   3.4495899999999999e+01  -7.4546300000000002e+01   4.7970290000000000e+02   5.8334999999999999e+00   5.4230699999999999e+01   7.1215999999999999e+00   5.9930000000000005e-01   4.4499999999999998e-02   3.0470999999999999e+00  -2.8899999999999999e-02   1.8279999999999999e-01   1.0620000000000000e-01
   3.6832400000000000e+01  -7.4216600000000000e+01   4.8373480000000001e+02   8.7454999999999998e+00   5.3231600000000000e+01   6.8628999999999998e+00   5.9930000000000005e-01   2.2239999999999999e-01   3.5695000000000001e+00   0.0000000000000000e+00   2.4060000000000001e-01   6.6400000000000001e-02
   3.8529600000000002e+01  -7.5799400000000006e+01   4.9042590000000001e+02   1.1638299999999999e+01   5.2451300000000003e+01   6.7531999999999996e+00   7.1020000000000005e-01   3.7800000000000000e-01   2.7858999999999998e+00  -9.5999999999999992e-03   1.7319999999999999e-01   1.3270000000000001e-01
   4.0579599999999999e+01  -7.6568799999999996e+01   4.9848960000000000e+02   1.4655300000000000e+01   5.1994500000000002e+01   6.5559000000000003e+00   5.5489999999999995e-01   0.0000000000000000e+00   2.6118000000000001e+00   9.5999999999999992e-03   2.0210000000000000e-01   1.4160000000000000e-01
   4.2078400000000002e+01  -7.7338300000000004e+01   5.0621010000000001e+02   1.7739200000000000e+01   5.1842300000000002e+01   6.3979999999999997e+00   5.7709999999999995e-01   2.8910000000000002e-01   2.6118000000000001e+00  -6.7400000000000002e-02   2.0210000000000000e-01   1.3270000000000001e-01
   4.4613300000000002e+01  -7.7470200000000006e+01   5.1410220000000004e+02   2.1119000000000000e+01   5.1937399999999997e+01   6.0427999999999997e+00   5.5489999999999995e-01   2.6679999999999998e-01   2.3506000000000000e+00  -9.5999999999999992e-03   2.5019999999999998e-01   1.1940000000000001e-01
   4.5450899999999997e+01  -8.0503900000000002e+01   5.2739869999999996e+02   2.4059600000000000e+01   5.2565500000000000e+01   6.0209000000000001e+00   4.6610000000000001e-01   4.4469999999999998e-01   2.6118000000000001e+00   0.0000000000000000e+00   1.5400000000000000e-01   1.3710000000000000e-01
   4.6045999999999999e+01  -8.1778899999999993e+01   5.3932270000000005e+02   2.7047899999999998e+01   5.3659799999999997e+01   5.7446000000000002e+00   6.4370000000000005e-01   2.0010000000000000e-01   3.0470999999999999e+00  -1.9300000000000001e-02   2.0210000000000000e-01   1.0620000000000000e-01
   4.6641100000000002e+01  -9.0286600000000007e+01   5.4927359999999999e+02   2.9301100000000002e+01   5.4658999999999999e+01   6.4901000000000000e+00   5.5489999999999995e-01   4.0020000000000000e-01   2.7858999999999998e+00   9.5999999999999992e-03   1.6360000000000000e-01   1.1500000000000000e-01
   4.7192200000000000e+01  -9.3584100000000007e+01   5.6394259999999997e+02   3.1439800000000002e+01   5.6124400000000001e+01   6.5998000000000001e+00   4.4390000000000002e-01   2.8910000000000002e-01   3.3083000000000000e+00   3.8500000000000000e-02   2.3089999999999999e-01   1.2830000000000000e-01
   4.7963700000000003e+01  -9.7453199999999995e+01   5.7329300000000001e+02   3.3645200000000003e+01   5.7028399999999998e+01   6.7093999999999996e+00   4.6610000000000001e-01   3.7800000000000000e-01   3.1341999999999999e+00  -1.0600000000000000e-01   2.2130000000000000e-01   1.1500000000000000e-01
   4.7677100000000003e+01  -1.0222369999999999e+02   5.7783960000000002e+02   3.5411499999999997e+01   5.7504199999999997e+01   6.9988000000000001e+00   5.9930000000000005e-01   1.1119999999999999e-01   3.2212000000000001e+00  -2.8899999999999999e-02   1.9239999999999999e-01   1.1060000000000000e-01
   4.8757199999999997e+01  -1.0402630000000001e+02   5.8152829999999994e+02   3.7521500000000003e+01   5.7989500000000000e+01   6.8979999999999997e+00   4.6610000000000001e-01   1.7790000000000000e-01   3.0470999999999999e+00  -5.7799999999999997e-02   2.4060000000000001e-01   1.2390000000000000e-01
   4.7500799999999998e+01  -1.0963220000000000e+02   5.8230029999999999e+02   3.9192300000000003e+01   5.8370100000000001e+01   7.2969999999999997e+00   5.7709999999999995e-01   3.1130000000000002e-01   2.0024000000000002e+00  -5.7799999999999997e-02   2.0210000000000000e-01   1.0620000000000000e-01
   4.7655099999999997e+01  -1.1161069999999999e+02   5.8375869999999998e+02   4.1187700000000000e+01   5.8655600000000000e+01   7.4855999999999998e+00   5.3269999999999995e-01   1.7790000000000000e-01   2.8730000000000002e+00   2.8899999999999999e-02   2.2130000000000000e-01   1.1500000000000000e-01
   4.6001899999999999e+01  -1.1455650000000000e+02   5.8161410000000001e+02   4.2715299999999999e+01   5.8845900000000000e+01   7.7443000000000000e+00   3.7730000000000002e-01   3.7800000000000000e-01   2.2635999999999998e+00  -1.9300000000000001e-02   2.6939999999999997e-01   1.4160000000000000e-01
   4.3974100000000000e+01  -1.1712860000000001e+02   5.7466560000000004e+02   4.3756000000000000e+01   5.8360599999999998e+01   7.9241000000000001e+00   4.8830000000000001e-01   1.5559999999999999e-01   2.9600000000000000e+00   9.5999999999999992e-03   1.3469999999999999e-01   1.2830000000000000e-01
   4.2871899999999997e+01  -1.1855750000000000e+02   5.6462890000000004e+02   4.4338400000000000e+01   5.7532699999999998e+01   8.0863999999999994e+00   6.8799999999999994e-01   3.1130000000000002e-01   2.8730000000000002e+00   8.6699999999999999e-02   2.2130000000000000e-01   1.2390000000000000e-01
   4.2254800000000003e+01  -1.1855750000000000e+02   5.5107500000000005e+02   4.4691600000000001e+01   5.6229100000000003e+01   8.1959999999999997e+00   6.2150000000000005e-01   3.1130000000000002e-01   2.7858999999999998e+00  -8.6699999999999999e-02   2.9830000000000001e-01   6.1899999999999997e-02
   4.1747799999999998e+01  -1.1770010000000001e+02   5.2842809999999997e+02   4.4051900000000003e+01   5.3850099999999998e+01   8.1697000000000006e+00   6.2150000000000005e-01   5.1139999999999997e-01   2.0893999999999999e+00   0.0000000000000000e+00   1.9239999999999999e-01   7.0800000000000002e-02
   4.1086500000000001e+01  -1.1541379999999999e+02   4.9934739999999999e+02   4.2963500000000003e+01   5.0738399999999999e+01   8.1038999999999994e+00   6.2150000000000005e-01   5.1139999999999997e-01   2.9600000000000000e+00   6.7400000000000002e-02   2.1170000000000000e-01   1.0620000000000000e-01
   3.9675800000000002e+01  -1.1048950000000001e+02   4.6117360000000002e+02   4.0872599999999998e+01   4.6732300000000002e+01   7.8845999999999998e+00   5.7709999999999995e-01   3.5580000000000001e-01   2.8730000000000002e+00  -4.8200000000000000e-02   1.5400000000000000e-01   1.1060000000000000e-01
   3.6589900000000000e+01  -1.0369660000000000e+02   4.1545089999999999e+02   3.7941600000000001e+01   4.1869700000000002e+01   7.4461000000000004e+00   5.1049999999999995e-01   6.0040000000000004e-01   3.2212000000000001e+00   1.9300000000000001e-02   1.5400000000000000e-01   1.4599999999999999e-01
   3.1983100000000000e+01  -9.3891900000000007e+01   3.6483839999999998e+02   3.4800500000000000e+01   3.6950000000000003e+01   6.7356999999999996e+00   6.8799999999999994e-01   6.0040000000000004e-01   2.4377000000000000e+00   9.6299999999999997e-02   1.9239999999999999e-01   1.0170000000000000e-01
   2.8191900000000000e+01  -8.3691500000000005e+01   3.1739999999999998e+02   3.1210599999999999e+01   3.2106400000000001e+01   6.1041999999999996e+00   7.7680000000000005e-01   3.5580000000000001e-01   3.1341999999999999e+00   1.9300000000000001e-02   1.6360000000000000e-01   1.3710000000000000e-01
   2.2879700000000000e+01  -7.4788200000000003e+01   2.6738810000000001e+02   2.7086099999999998e+01   2.7167700000000000e+01   5.5209999999999999e+00   6.4370000000000005e-01   2.4460000000000001e-01   2.3506000000000000e+00   5.7799999999999997e-02   2.0210000000000000e-01   1.3710000000000000e-01
   1.8030500000000000e+01  -6.1400199999999998e+01   2.1866290000000001e+02   2.3334000000000000e+01   2.2504999999999999e+01   4.5606000000000000e+00   3.7730000000000002e-01   2.2239999999999999e-01   3.5695000000000001e+00   9.5999999999999992e-03   2.0210000000000000e-01   1.4160000000000000e-01
   1.3335500000000000e+01  -5.3354199999999999e+01   1.7619990000000001e+02   1.9400400000000001e+01   1.8327500000000001e+01   3.9335000000000000e+00   6.4370000000000005e-01   2.0010000000000000e-01   2.7858999999999998e+00  -5.7799999999999997e-02   2.3089999999999999e-01   1.2830000000000000e-01
   9.2576999999999998e+00  -4.3461599999999997e+01   1.3493790000000001e+02   1.5486000000000001e+01   1.4273800000000000e+01   3.6133999999999999e+00   4.6610000000000001e-01   4.4469999999999998e-01   2.8730000000000002e+00  -6.7400000000000002e-02   1.7319999999999999e-01   9.7299999999999998e-02
   4.2981999999999996e+00  -3.6778500000000001e+01   9.5906300000000002e+01   1.1151400000000001e+01   1.0362700000000000e+01   3.2582000000000000e+00   5.1049999999999995e-01   8.8900000000000007e-02   2.0024000000000002e+00   8.6699999999999999e-02   1.2509999999999999e-01   1.2390000000000000e-01
   2.0057999999999998e+00  -2.4094000000000001e+01   6.6053500000000000e+01   7.9912000000000001e+00   7.2796000000000003e+00   2.1312000000000002e+00   4.4390000000000002e-01   3.5580000000000001e-01   2.5247000000000002e+00   2.8899999999999999e-02   2.0210000000000000e-01   1.3710000000000000e-01
   1.5208999999999999e+00  -1.7696800000000000e+01   4.2720300000000002e+01   5.2225000000000001e+00   4.7579000000000002e+00   1.6708000000000001e+00   3.9950000000000002e-01   2.2239999999999999e-01   2.6989000000000001e+00   5.7799999999999997e-02   2.2130000000000000e-01   9.7299999999999998e-02
   6.1719999999999997e-01  -8.2658000000000005e+00   2.0931200000000000e+01   2.7591999999999999e+00   2.4456000000000002e+00   7.9369999999999996e-01   5.5489999999999995e-01  -1.1119999999999999e-01   2.6118000000000001e+00   0.0000000000000000e+00   2.3089999999999999e-01   1.1500000000000000e-01
   6.3919999999999999e-01  -2.1103999999999998e+00   6.0906000000000002e+00   5.7279999999999998e-01   5.9950000000000003e-01   1.6660000000000000e-01   5.3269999999999995e-01   3.1130000000000002e-01   2.4377000000000000e+00   0.0000000000000000e+00   2.5019999999999998e-01   7.9600000000000004e-02
  -1.3230000000000000e-01   7.0350000000000001e-01  -1.5441000000000000e+00  -4.7699999999999999e-02   6.6600000000000006e-02  -5.7000000000000002e-02   6.6579999999999995e-01   2.4460000000000001e-01   2.6989000000000001e+00   0.0000000000000000e+00   1.4430000000000001e-01   1.5040000000000001e-01
   1.0360000000000000e+00   2.1999999999999999e-02  -4.2890000000000000e-01  -7.6399999999999996e-02   1.9000000000000000e-02  -9.2100000000000001e-02   2.6629999999999998e-01   3.3350000000000002e-01   2.7858999999999998e+00  -1.9300000000000001e-02   1.4430000000000001e-01   1.3710000000000000e-01
   1.5429999999999999e-01   0.0000000000000000e+00  -6.8630000000000002e-01  -2.0050000000000001e-01   1.6180000000000000e-01  -7.8899999999999998e-02   4.6610000000000001e-01   2.6679999999999998e-01   1.9153000000000000e+00   2.8899999999999999e-02   1.4430000000000001e-01   1.1500000000000000e-01
   5.0700000000000001e-01   4.3969999999999998e-01  -4.2890000000000000e-01  -1.0500000000000000e-01   2.8500000000000001e-02  -6.5799999999999997e-02   2.6629999999999998e-01   2.6679999999999998e-01   2.9600000000000000e+00   9.6299999999999997e-02   1.8279999999999999e-01   1.2830000000000000e-01
   1.3230000000000000e-01   1.7590000000000000e-01  -6.0050000000000003e-01  -1.5279999999999999e-01   8.5599999999999996e-02  -1.3159999999999999e-01   4.8830000000000001e-01   1.7790000000000000e-01   2.9600000000000000e+00  -1.0600000000000000e-01   1.9239999999999999e-01   1.5479999999999999e-01
   2.4249999999999999e-01   3.0780000000000002e-01  -1.7160000000000000e-01  -1.8140000000000001e-01   2.8500000000000001e-02  -9.2100000000000001e-02   4.2170000000000002e-01   1.7790000000000000e-01   2.5247000000000002e+00  -2.8899999999999999e-02   1.5400000000000000e-01   1.3270000000000001e-01
   3.0859999999999999e-01   3.2979999999999998e-01  -1.0294000000000001e+00  -2.1959999999999999e-01  -5.7099999999999998e-02  -5.2600000000000001e-02   3.5510000000000003e-01   2.6679999999999998e-01   3.0470999999999999e+00   0.0000000000000000e+00   2.3089999999999999e-01   7.0800000000000002e-02
   4.8490000000000000e-01   0.0000000000000000e+00  -1.2867999999999999e+00  -1.9089999999999999e-01   1.9000000000000000e-02  -3.9500000000000000e-02   5.5489999999999995e-01   3.1130000000000002e-01   3.1341999999999999e+00  -4.8200000000000000e-02   2.0210000000000000e-01   1.0170000000000000e-01
   4.6289999999999998e-01   2.4179999999999999e-01  -4.2890000000000000e-01  -1.2410000000000000e-01  -9.4999999999999998e-03  -7.0199999999999999e-02   4.8830000000000001e-01   2.2239999999999999e-01   2.5247000000000002e+00   5.7799999999999997e-02   1.6360000000000000e-01   1.3710000000000000e-01
   2.6450000000000001e-01   1.7590000000000000e-01  -6.0050000000000003e-01  -1.7190000000000000e-01   9.5200000000000007e-02  -4.8200000000000000e-02   6.2150000000000005e-01   3.1130000000000002e-01   3.1341999999999999e+00  -5.7799999999999997e-02   2.0210000000000000e-01   1.3710000000000000e-01
   1.9839999999999999e-01   3.0780000000000002e-01   6.0050000000000003e-01  -3.0549999999999999e-01   9.4999999999999998e-03  -1.0090000000000000e-01   4.2170000000000002e-01   2.8910000000000002e-01   2.9600000000000000e+00   1.9300000000000001e-02   1.4430000000000001e-01   1.1500000000000000e-01
   2.2040000000000001e-01   2.4179999999999999e-01  -7.7210000000000001e-01  -2.5779999999999997e-01   7.6100000000000001e-02  -7.0199999999999999e-02   5.5489999999999995e-01   3.7800000000000000e-01   2.0024000000000002e+00   3.8500000000000000e-02   2.0210000000000000e-01   1.4160000000000000e-01
   2.8649999999999998e-01   1.9789999999999999e-01  -8.5800000000000001e-02  -2.2910000000000000e-01  -3.8100000000000002e-02  -6.1400000000000003e-02   3.7730000000000002e-01   1.3339999999999999e-01   2.1764999999999999e+00  -5.7799999999999997e-02   1.3469999999999999e-01   1.7690000000000000e-01
   3.0859999999999999e-01   1.5390000000000001e-01  -1.7160000000000000e-01  -9.5500000000000002e-02  -6.6600000000000006e-02  -1.0520000000000000e-01   4.6610000000000001e-01   3.1130000000000002e-01   2.6118000000000001e+00   6.7400000000000002e-02   9.6199999999999994e-02   1.2390000000000000e-01
   3.0859999999999999e-01   3.2979999999999998e-01  -9.4359999999999999e-01  -8.5900000000000004e-02   6.6600000000000006e-02  -3.9500000000000000e-02   6.8799999999999994e-01   3.1130000000000002e-01   2.2635999999999998e+00  -9.5999999999999992e-03   1.9239999999999999e-01   1.5920000000000001e-01
   2.8649999999999998e-01   8.7900000000000006e-02  -5.1470000000000005e-01  -1.7190000000000000e-01  -2.8500000000000001e-02  -8.7700000000000000e-02   6.8799999999999994e-01   3.3350000000000002e-01   2.8730000000000002e+00   5.7799999999999997e-02   1.8279999999999999e-01   1.0170000000000000e-01
   4.4080000000000003e-01   2.4179999999999999e-01  -5.1470000000000005e-01  -2.4820000000000000e-01   9.4999999999999998e-03  -5.2600000000000001e-02   5.5489999999999995e-01   3.7800000000000000e-01   1.9153000000000000e+00   5.7799999999999997e-02   2.0210000000000000e-01   1.5040000000000001e-01
   3.5270000000000001e-01   3.0780000000000002e-01   0.0000000000000000e+00  -1.7190000000000000e-01  -1.1420000000000000e-01  -7.0199999999999999e-02   6.4370000000000005e-01   3.7800000000000000e-01   3.2212000000000001e+00  -2.8899999999999999e-02   1.9239999999999999e-01   1.1940000000000001e-01
   4.1880000000000001e-01   1.5390000000000001e-01  -1.7160000000000000e-01  -1.9089999999999999e-01   1.9000000000000000e-02  -7.8899999999999998e-02   5.3269999999999995e-01   2.6679999999999998e-01   2.8730000000000002e+00   6.7400000000000002e-02   1.7319999999999999e-01   8.4000000000000005e-02
   2.6450000000000001e-01   1.9789999999999999e-01  -1.7160000000000000e-01  -2.3870000000000000e-01   2.8500000000000001e-02  -8.3299999999999999e-02   4.8830000000000001e-01   1.7790000000000000e-01   2.5247000000000002e+00  -1.9300000000000001e-02   1.5400000000000000e-01   1.2830000000000000e-01
   5.9509999999999996e-01   1.7590000000000000e-01   8.5800000000000001e-02  -1.9089999999999999e-01   6.6600000000000006e-02  -8.3299999999999999e-02   4.4390000000000002e-01   3.7800000000000000e-01   2.2635999999999998e+00   9.5999999999999992e-03   2.0210000000000000e-01   1.0620000000000000e-01
   5.0700000000000001e-01   2.6379999999999998e-01   8.5800000000000001e-02  -8.5900000000000004e-02  -2.8500000000000001e-02  -7.0199999999999999e-02   4.6610000000000001e-01   1.1119999999999999e-01   2.4377000000000000e+00  -3.8500000000000000e-02   1.6360000000000000e-01   9.7299999999999998e-02
   3.5270000000000001e-01   4.1770000000000002e-01   0.0000000000000000e+00  -2.8639999999999999e-01  -8.5599999999999996e-02  -5.7000000000000002e-02   3.5510000000000003e-01   4.4499999999999998e-02   3.2212000000000001e+00  -5.7799999999999997e-02   1.3469999999999999e-01   1.5479999999999999e-01
   1.7630000000000001e-01   1.9789999999999999e-01  -7.7210000000000001e-01  -1.8140000000000001e-01  -1.3320000000000001e-01  -7.0199999999999999e-02   5.9930000000000005e-01   4.0020000000000000e-01   2.6118000000000001e+00  -1.9300000000000001e-02   1.8279999999999999e-01   1.2830000000000000e-01
   5.5110000000000003e-01   3.2979999999999998e-01  -6.0050000000000003e-01  -1.4319999999999999e-01  -3.8100000000000002e-02  -8.3299999999999999e-02   6.2150000000000005e-01   2.8910000000000002e-01   2.3506000000000000e+00  -3.8500000000000000e-02   1.7319999999999999e-01   9.7299999999999998e-02
   2.6450000000000001e-01   3.9570000000000000e-01  -4.2890000000000000e-01  -2.0999999999999999e-01   0.0000000000000000e+00  -5.7000000000000002e-02   3.9950000000000002e-01   2.6679999999999998e-01   2.1764999999999999e+00  -7.7100000000000002e-02   1.5400000000000000e-01   1.4160000000000000e-01
   3.9679999999999999e-01   1.9789999999999999e-01  -1.0294000000000001e+00  -1.8140000000000001e-01   9.4999999999999998e-03  -1.1840000000000001e-01   5.9930000000000005e-01   1.1119999999999999e-01   3.1341999999999999e+00   6.7400000000000002e-02   1.4430000000000001e-01   1.2830000000000000e-01
   3.0859999999999999e-01   8.7900000000000006e-02  -2.5740000000000002e-01  -2.1959999999999999e-01  -9.4999999999999998e-03  -8.8000000000000005e-03   4.2170000000000002e-01   2.0010000000000000e-01   2.1764999999999999e+00  -6.7400000000000002e-02   1.1550000000000001e-01   9.2899999999999996e-02
   4.8490000000000000e-01   1.5390000000000001e-01  -6.8630000000000002e-01  -1.8140000000000001e-01  -8.5599999999999996e-02  -5.7000000000000002e-02   7.1020000000000005e-01   2.8910000000000002e-01   2.5247000000000002e+00   5.7799999999999997e-02   1.9239999999999999e-01   1.3270000000000001e-01
   4.4080000000000003e-01   5.2759999999999996e-01  -1.6298999999999999e+00  -1.3370000000000001e-01  -2.8500000000000001e-02  -9.6500000000000002e-02   5.1049999999999995e-01   2.0010000000000000e-01   1.4800000000000000e+00  -1.1559999999999999e-01   2.2130000000000000e-01   7.5200000000000003e-02
   2.4249999999999999e-01   1.9789999999999999e-01   3.4310000000000002e-01  -1.3370000000000001e-01  -8.5599999999999996e-02  -8.7700000000000000e-02   7.7680000000000005e-01   2.6679999999999998e-01   2.6118000000000001e+00  -4.8200000000000000e-02   2.0210000000000000e-01   1.1940000000000001e-01
   5.2900000000000003e-01   2.6379999999999998e-01   3.4310000000000002e-01  -1.8140000000000001e-01   3.8100000000000002e-02  -1.0090000000000000e-01   3.9950000000000002e-01   3.3350000000000002e-01   3.1341999999999999e+00   8.6699999999999999e-02   8.6599999999999996e-02   1.3270000000000001e-01
   4.4080000000000003e-01   1.3189999999999999e-01  -2.5740000000000002e-01  -2.4820000000000000e-01  -1.7130000000000001e-01  -3.5099999999999999e-02   5.9930000000000005e-01   2.8910000000000002e-01   2.7858999999999998e+00   2.8899999999999999e-02   1.4430000000000001e-01   9.7299999999999998e-02
   1.5429999999999999e-01   6.6000000000000003e-02   1.7160000000000000e-01  -2.4820000000000000e-01  -9.4999999999999998e-03  -7.0199999999999999e-02   4.8830000000000001e-01   2.0010000000000000e-01   2.9600000000000000e+00  -8.6699999999999999e-02   1.3469999999999999e-01   1.5040000000000001e-01
  -4.4100000000000000e-02   4.8359999999999997e-01  -2.5740000000000002e-01  -2.0050000000000001e-01  -4.7600000000000003e-02  -5.2600000000000001e-02   5.9930000000000005e-01   3.7800000000000000e-01   2.4377000000000000e+00   5.7799999999999997e-02   2.6939999999999997e-01   9.2899999999999996e-02
   3.3060000000000000e-01   3.0780000000000002e-01   0.0000000000000000e+00  -1.9089999999999999e-01  -1.9000000000000000e-02  -5.2600000000000001e-02   3.7730000000000002e-01   4.0020000000000000e-01   2.5247000000000002e+00  -1.9300000000000001e-02   1.1550000000000001e-01   1.2390000000000000e-01
   2.2040000000000001e-01   2.6379999999999998e-01  -4.2890000000000000e-01  -1.2410000000000000e-01  -1.9000000000000000e-02  -4.3900000000000002e-02   8.8780000000000003e-01   3.3350000000000002e-01   2.3506000000000000e+00   5.7799999999999997e-02   1.6360000000000000e-01   1.0170000000000000e-01
   3.5270000000000001e-01   2.1980000000000000e-01  -3.4310000000000002e-01  -3.3420000000000000e-01  -1.1420000000000000e-01  -5.7000000000000002e-02   4.6610000000000001e-01   2.6679999999999998e-01   2.3506000000000000e+00   9.5999999999999992e-03   1.3469999999999999e-01   1.4599999999999999e-01
   2.6450000000000001e-01   3.7369999999999998e-01  -1.2010000000000001e+00  -2.0999999999999999e-01  -3.8100000000000002e-02  -1.0520000000000000e-01   5.3269999999999995e-01   3.5580000000000001e-01   1.5670999999999999e+00   1.9300000000000001e-02   7.6999999999999999e-02   9.2899999999999996e-02
   1.3230000000000000e-01   2.6379999999999998e-01  -2.5740000000000002e-01  -1.2410000000000000e-01  -8.5599999999999996e-02  -7.8899999999999998e-02   4.8830000000000001e-01   4.6689999999999998e-01   3.8306000000000000e+00   4.8200000000000000e-02   2.2130000000000000e-01   1.1060000000000000e-01
   3.5270000000000001e-01   2.8580000000000000e-01  -5.1470000000000005e-01  -1.8140000000000001e-01  -4.7600000000000003e-02  -8.8000000000000005e-03   5.3269999999999995e-01   2.2239999999999999e-01   3.0470999999999999e+00  -1.9300000000000001e-02   2.1170000000000000e-01   1.2390000000000000e-01
   2.6450000000000001e-01   3.9570000000000000e-01  -8.5800000000000001e-02  -9.5500000000000002e-02  -9.4999999999999998e-03  -7.4499999999999997e-02   6.6579999999999995e-01   5.5589999999999995e-01   2.7858999999999998e+00   9.5999999999999992e-03   2.3089999999999999e-01   1.4599999999999999e-01
   1.9839999999999999e-01   6.6000000000000003e-02  -1.0294000000000001e+00  -1.8140000000000001e-01  -1.9000000000000000e-02  -1.0090000000000000e-01   3.5510000000000003e-01   3.3350000000000002e-01   2.6118000000000001e+00  -4.8200000000000000e-02   1.3469999999999999e-01   1.7249999999999999e-01
   4.4080000000000003e-01   5.7160000000000000e-01  -8.5800000000000001e-02  -1.5279999999999999e-01  -8.5599999999999996e-02  -1.2720000000000001e-01   4.8830000000000001e-01   3.5580000000000001e-01   2.3506000000000000e+00   0.0000000000000000e+00   2.7900000000000003e-01   8.8499999999999995e-02
  -6.6100000000000006e-02   9.0129999999999999e-01  -2.5740000000000002e-01  -2.0999999999999999e-01   2.8500000000000001e-02  -9.6500000000000002e-02   6.4370000000000005e-01   2.8910000000000002e-01   2.7858999999999998e+00   6.7400000000000002e-02   2.2130000000000000e-01   1.2830000000000000e-01
   6.1719999999999997e-01   2.1999999999999999e-02  -8.5800000000000001e-02  -3.2460000000000000e-01  -4.7600000000000003e-02  -5.2600000000000001e-02   5.3269999999999995e-01   3.3350000000000002e-01   2.0893999999999999e+00   9.5999999999999992e-03   1.7319999999999999e-01   1.1060000000000000e-01
  -6.6100000000000006e-02   4.1770000000000002e-01  -3.4310000000000002e-01  -1.8140000000000001e-01  -3.8100000000000002e-02  -6.1400000000000003e-02   3.7730000000000002e-01   1.7790000000000000e-01   2.4377000000000000e+00   1.9300000000000001e-02   1.0580000000000001e-01   1.2830000000000000e-01
   4.1880000000000001e-01  -1.7590000000000000e-01   7.7210000000000001e-01  -2.5779999999999997e-01  -1.7130000000000001e-01  -4.3900000000000002e-02   5.1049999999999995e-01   3.7800000000000000e-01   2.6118000000000001e+00   0.0000000000000000e+00   1.7319999999999999e-01   8.8499999999999995e-02
  -1.7630000000000001e-01   6.5949999999999998e-01  -6.0050000000000003e-01  -1.6230000000000000e-01  -5.7099999999999998e-02   0.0000000000000000e+00   4.2170000000000002e-01   6.6699999999999995e-02   2.5247000000000002e+00  -2.8899999999999999e-02   2.0210000000000000e-01   1.8140000000000001e-01
   8.8170000000000004e-01  -1.0990000000000000e-01  -2.5740000000000002e-01  -2.4820000000000000e-01  -1.1420000000000000e-01  -1.0960000000000000e-01   5.3269999999999995e-01   4.4469999999999998e-01   2.4377000000000000e+00   7.7100000000000002e-02   2.5979999999999998e-01   1.1940000000000001e-01
  -1.3230000000000000e-01   1.0990000000000000e-01  -3.4310000000000002e-01  -2.0050000000000001e-01  -1.0470000000000000e-01  -8.3299999999999999e-02   7.3240000000000005e-01   5.5589999999999995e-01   2.8730000000000002e+00  -6.7400000000000002e-02   1.7319999999999999e-01   1.2830000000000000e-01
   3.0859999999999999e-01   6.1550000000000005e-01   0.0000000000000000e+00  -1.8140000000000001e-01  -6.6600000000000006e-02  -7.4499999999999997e-02   5.1049999999999995e-01   3.5580000000000001e-01   2.6118000000000001e+00  -5.7799999999999997e-02   2.4060000000000001e-01   1.1500000000000000e-01
   1.9839999999999999e-01   5.0560000000000005e-01  -1.0294000000000001e+00  -2.3870000000000000e-01  -9.4999999999999998e-03  -1.0090000000000000e-01   6.8799999999999994e-01   5.3369999999999995e-01   2.3506000000000000e+00  -1.9300000000000001e-02   2.2130000000000000e-01   1.2830000000000000e-01
   4.4080000000000003e-01   2.1980000000000000e-01  -7.7210000000000001e-01  -1.4319999999999999e-01  -5.7099999999999998e-02  -5.7000000000000002e-02   3.5510000000000003e-01   4.4469999999999998e-01   2.6989000000000001e+00   2.8899999999999999e-02   1.8279999999999999e-01   1.5479999999999999e-01
   1.7630000000000001e-01   4.1770000000000002e-01  -1.0294000000000001e+00  -1.2410000000000000e-01  -6.6600000000000006e-02  -1.7500000000000002e-02   4.2170000000000002e-01   3.3350000000000002e-01   2.4377000000000000e+00   9.5999999999999992e-03   1.8279999999999999e-01   9.7299999999999998e-02
   5.5110000000000003e-01  -1.3189999999999999e-01  -8.5800000000000001e-02  -1.0500000000000000e-01  -1.1420000000000000e-01  -3.0700000000000002e-02   4.8830000000000001e-01   1.5559999999999999e-01   1.9153000000000000e+00   0.0000000000000000e+00   1.9239999999999999e-01   1.0170000000000000e-01
   1.9839999999999999e-01   5.4959999999999998e-01  -5.1470000000000005e-01  -2.0050000000000001e-01  -1.0470000000000000e-01  -9.2100000000000001e-02   5.9930000000000005e-01   1.7790000000000000e-01   1.9153000000000000e+00   0.0000000000000000e+00   2.0210000000000000e-01   1.4160000000000000e-01
   2.2040000000000001e-01   8.7900000000000006e-02  -1.7160000000000000e-01  -9.5500000000000002e-02  -1.5229999999999999e-01  -7.4499999999999997e-02   2.4410000000000001e-01   4.4469999999999998e-01   2.5247000000000002e+00  -1.9300000000000001e-02   2.7900000000000003e-01   1.1060000000000000e-01
   1.9839999999999999e-01   3.2979999999999998e-01  -6.8630000000000002e-01  -1.8140000000000001e-01  -1.0470000000000000e-01  -5.7000000000000002e-02   5.7709999999999995e-01   1.7790000000000000e-01   3.1341999999999999e+00   0.0000000000000000e+00   2.0210000000000000e-01   1.1940000000000001e-01
   1.3230000000000000e-01   5.2759999999999996e-01   0.0000000000000000e+00  -1.3370000000000001e-01  -1.9000000000000000e-02  -1.0090000000000000e-01   6.8799999999999994e-01   2.4460000000000001e-01   2.6989000000000001e+00   9.5999999999999992e-03   1.8279999999999999e-01   1.6370000000000001e-01
   2.6450000000000001e-01   1.0990000000000000e-01  -3.4310000000000002e-01  -2.6729999999999998e-01   7.6100000000000001e-02  -7.8899999999999998e-02   6.4370000000000005e-01   2.6679999999999998e-01   3.3953000000000002e+00  -2.8899999999999999e-02   2.0210000000000000e-01   1.3710000000000000e-01
   3.5270000000000001e-01   6.3749999999999996e-01  -1.7160000000000000e-01  -1.6230000000000000e-01  -1.4269999999999999e-01  -3.5099999999999999e-02   5.7709999999999995e-01   5.1139999999999997e-01   1.7412000000000001e+00   2.8899999999999999e-02   2.1170000000000000e-01   1.0620000000000000e-01
   1.7630000000000001e-01   3.9570000000000000e-01  -6.8630000000000002e-01  -2.3870000000000000e-01  -7.6100000000000001e-02  -3.0700000000000002e-02   4.8830000000000001e-01   4.0020000000000000e-01   2.6989000000000001e+00  -4.8200000000000000e-02   1.1550000000000001e-01   1.2830000000000000e-01
   3.0859999999999999e-01   2.1980000000000000e-01  -1.7160000000000000e-01  -1.8140000000000001e-01  -1.0470000000000000e-01  -1.0090000000000000e-01   5.7709999999999995e-01   4.4499999999999998e-02   2.9600000000000000e+00   1.1559999999999999e-01   1.0580000000000001e-01   1.0620000000000000e-01
   1.3230000000000000e-01   2.6379999999999998e-01  -5.1470000000000005e-01  -8.5900000000000004e-02  -2.8500000000000001e-02  -5.7000000000000002e-02   6.8799999999999994e-01   4.8920000000000002e-01   2.3506000000000000e+00   1.9300000000000001e-02   1.8279999999999999e-01   1.2830000000000000e-01
   0.0000000000000000e+00   5.0560000000000005e-01  -3.4310000000000002e-01  -9.5500000000000002e-02  -7.6100000000000001e-02  -1.1400000000000000e-01   5.7709999999999995e-01   4.8920000000000002e-01   3.2212000000000001e+00   4.8200000000000000e-02   7.6999999999999999e-02   1.4599999999999999e-01
   2.4249999999999999e-01   4.1770000000000002e-01  -8.5800000000000001e-02  -2.0999999999999999e-01  -3.8100000000000002e-02  -8.7700000000000000e-02   4.2170000000000002e-01   5.3369999999999995e-01   3.1341999999999999e+00   0.0000000000000000e+00   1.1550000000000001e-01   7.5200000000000003e-02
   2.6450000000000001e-01   3.2979999999999998e-01  -2.5740000000000002e-01  -1.8140000000000001e-01   0.0000000000000000e+00  -2.1899999999999999e-02   2.6629999999999998e-01   2.6679999999999998e-01   3.6564999999999999e+00   4.8200000000000000e-02   1.8279999999999999e-01   1.4160000000000000e-01
   8.8200000000000001e-02   1.9789999999999999e-01  -6.0050000000000003e-01  -2.0050000000000001e-01  -6.6600000000000006e-02  -3.5099999999999999e-02   6.2150000000000005e-01   1.5559999999999999e-01   2.7858999999999998e+00   5.7799999999999997e-02   2.4060000000000001e-01   1.0620000000000000e-01
   8.8200000000000001e-02   3.9570000000000000e-01  -1.7160000000000000e-01  -1.6230000000000000e-01  -5.7099999999999998e-02   1.3200000000000000e-02   3.9950000000000002e-01   2.2239999999999999e-01   2.9600000000000000e+00   9.5999999999999992e-03   2.3089999999999999e-01   1.5479999999999999e-01
   2.4249999999999999e-01   3.9570000000000000e-01  -1.7160000000000000e-01  -1.7190000000000000e-01  -3.8100000000000002e-02  -4.3900000000000002e-02   4.2170000000000002e-01   3.3350000000000002e-01   2.6989000000000001e+00   5.7799999999999997e-02   2.8870000000000001e-01   1.5479999999999999e-01
   3.0859999999999999e-01   2.1980000000000000e-01  -8.5800000000000001e-02  -2.2910000000000000e-01  -6.6600000000000006e-02  -4.8200000000000000e-02   4.4390000000000002e-01   3.7800000000000000e-01   1.9153000000000000e+00  -2.8899999999999999e-02   2.4060000000000001e-01   1.6370000000000001e-01
   6.6100000000000006e-02   4.8359999999999997e-01  -1.0294000000000001e+00  -1.7190000000000000e-01  -4.7600000000000003e-02  -8.3299999999999999e-02   3.9950000000000002e-01   2.8910000000000002e-01   2.3506000000000000e+00   7.7100000000000002e-02   8.6599999999999996e-02   1.6370000000000001e-01
   1.5429999999999999e-01   4.8359999999999997e-01   2.5740000000000002e-01  -3.3420000000000000e-01   5.7099999999999998e-02  -7.4499999999999997e-02   4.8830000000000001e-01   2.6679999999999998e-01   2.9600000000000000e+00   9.5999999999999992e-03   8.6599999999999996e-02   1.5040000000000001e-01
   1.9839999999999999e-01   3.2979999999999998e-01   0.0000000000000000e+00  -1.5279999999999999e-01  -3.8100000000000002e-02  -3.9500000000000000e-02   4.8830000000000001e-01   4.4469999999999998e-01   2.5247000000000002e+00   9.5999999999999992e-03   2.5979999999999998e-01   8.8499999999999995e-02
   1.3230000000000000e-01   3.7369999999999998e-01   8.5800000000000001e-02  -2.0999999999999999e-01  -1.4269999999999999e-01  -8.3299999999999999e-02   6.2150000000000005e-01   3.1130000000000002e-01   3.0470999999999999e+00  -9.5999999999999992e-03   2.3089999999999999e-01   1.0620000000000000e-01
   2.4249999999999999e-01   3.2979999999999998e-01  -5.1470000000000005e-01  -1.8140000000000001e-01   0.0000000000000000e+00  -9.6500000000000002e-02   5.7709999999999995e-01   4.4469999999999998e-01   3.3083000000000000e+00  -2.8899999999999999e-02   1.9239999999999999e-01   1.6810000000000000e-01
   1.5429999999999999e-01   1.3189999999999999e-01  -9.4359999999999999e-01  -1.2410000000000000e-01  -7.6100000000000001e-02  -4.3900000000000002e-02   5.5489999999999995e-01   2.2239999999999999e-01   2.6989000000000001e+00  -9.5999999999999992e-03   2.0210000000000000e-01   1.4160000000000000e-01
   1.5429999999999999e-01   3.7369999999999998e-01   2.5740000000000002e-01  -2.2910000000000000e-01  -1.0470000000000000e-01  -7.8899999999999998e-02   4.4390000000000002e-01   4.2249999999999999e-01   3.3953000000000002e+00  -1.1559999999999999e-01   1.7319999999999999e-01   9.7299999999999998e-02
   2.6450000000000001e-01   3.2979999999999998e-01  -7.7210000000000001e-01  -7.6399999999999996e-02  -7.6100000000000001e-02   3.9500000000000000e-02   5.9930000000000005e-01   4.2249999999999999e-01   2.4377000000000000e+00   6.7400000000000002e-02   1.3469999999999999e-01   1.2390000000000000e-01
   2.4249999999999999e-01   4.6170000000000000e-01  -1.0294000000000001e+00  -1.1459999999999999e-01  -6.6600000000000006e-02  -9.6500000000000002e-02   3.9950000000000002e-01   3.3350000000000002e-01   3.2212000000000001e+00   0.0000000000000000e+00   1.9239999999999999e-01   1.1940000000000001e-01
   2.4249999999999999e-01   2.4179999999999999e-01   6.0050000000000003e-01  -2.1959999999999999e-01   1.9000000000000000e-02  -1.3159999999999999e-01   5.1049999999999995e-01   4.2249999999999999e-01   2.6989000000000001e+00   0.0000000000000000e+00   2.7900000000000003e-01   8.4000000000000005e-02
   1.7630000000000001e-01   5.9360000000000002e-01  -1.7160000000000000e-01  -2.8639999999999999e-01  -9.5200000000000007e-02  -4.3900000000000002e-02   3.5510000000000003e-01   2.8910000000000002e-01   3.0470999999999999e+00   0.0000000000000000e+00   8.6599999999999996e-02   1.9910000000000000e-01
   1.1020000000000001e-01   3.7369999999999998e-01  -7.7210000000000001e-01  -1.7190000000000000e-01  -1.2370000000000000e-01  -4.3900000000000002e-02   4.4390000000000002e-01   2.2239999999999999e-01   2.6989000000000001e+00  -3.8500000000000000e-02   1.5400000000000000e-01   1.2830000000000000e-01
   8.8200000000000001e-02   2.1980000000000000e-01  -1.4582999999999999e+00  -1.9089999999999999e-01  -1.9000000000000000e-02  -1.0960000000000000e-01   4.6610000000000001e-01   3.1130000000000002e-01   2.6118000000000001e+00   1.9300000000000001e-02   1.9239999999999999e-01   1.5479999999999999e-01
   3.9679999999999999e-01   4.1770000000000002e-01   4.2890000000000000e-01  -2.0050000000000001e-01  -1.0470000000000000e-01  -9.2100000000000001e-02   4.4390000000000002e-01   3.1130000000000002e-01   2.9600000000000000e+00  -3.8500000000000000e-02   2.1170000000000000e-01   1.7249999999999999e-01
   1.3230000000000000e-01   2.8580000000000000e-01  -1.5441000000000000e+00  -2.3870000000000000e-01  -1.3320000000000001e-01  -7.0199999999999999e-02   6.2150000000000005e-01   1.7790000000000000e-01   3.5695000000000001e+00   9.5999999999999992e-03   1.7319999999999999e-01   1.7249999999999999e-01
   3.7469999999999998e-01   8.7900000000000006e-02  -6.8630000000000002e-01  -1.4319999999999999e-01  -9.4999999999999998e-03  -3.9500000000000000e-02   4.2170000000000002e-01   3.3350000000000002e-01   2.8730000000000002e+00  -9.5999999999999992e-03   1.6360000000000000e-01   1.0620000000000000e-01
   8.8200000000000001e-02   1.7590000000000000e-01   5.1470000000000005e-01  -1.8140000000000001e-01  -7.6100000000000001e-02  -1.3200000000000000e-02   6.8799999999999994e-01   3.3350000000000002e-01   2.6118000000000001e+00  -9.5999999999999992e-03   1.3469999999999999e-01   1.2390000000000000e-01
   2.8649999999999998e-01   3.9570000000000000e-01   0.0000000000000000e+00  -2.0050000000000001e-01  -3.8100000000000002e-02  -8.7700000000000000e-02   5.9930000000000005e-01   2.4460000000000001e-01   2.5247000000000002e+00  -9.5999999999999992e-03   2.0210000000000000e-01   9.2899999999999996e-02
   3.3060000000000000e-01   2.6379999999999998e-01  -2.5740000000000002e-01  -1.8140000000000001e-01  -9.4999999999999998e-03  -7.4499999999999997e-02   3.5510000000000003e-01   2.2239999999999999e-01   3.3083000000000000e+00  -3.8500000000000000e-02   1.6360000000000000e-01   1.5920000000000001e-01
   3.9679999999999999e-01   4.1770000000000002e-01   0.0000000000000000e+00  -7.6399999999999996e-02  -3.8100000000000002e-02  -5.7000000000000002e-02   5.1049999999999995e-01   4.0020000000000000e-01   2.6989000000000001e+00   9.5999999999999992e-03   1.9239999999999999e-01   1.1940000000000001e-01
   3.0859999999999999e-01   5.4959999999999998e-01  -4.2890000000000000e-01  -2.2910000000000000e-01   1.9000000000000000e-02  -5.2600000000000001e-02   6.6579999999999995e-01   3.5580000000000001e-01   2.6989000000000001e+00   3.8500000000000000e-02   1.3469999999999999e-01   1.0620000000000000e-01
   3.3060000000000000e-01   3.7369999999999998e-01  -9.4359999999999999e-01  -3.1509999999999999e-01  -1.0470000000000000e-01  -7.8899999999999998e-02   7.3240000000000005e-01   3.1130000000000002e-01   2.7858999999999998e+00  -7.7100000000000002e-02   1.1550000000000001e-01   9.2899999999999996e-02
   2.1999999999999999e-02   3.2979999999999998e-01  -5.1470000000000005e-01  -2.2910000000000000e-01   5.7099999999999998e-02  -8.7700000000000000e-02   6.4370000000000005e-01   5.3369999999999995e-01   3.2212000000000001e+00  -4.8200000000000000e-02   1.3469999999999999e-01   1.3270000000000001e-01
   3.3060000000000000e-01   2.1980000000000000e-01   8.5800000000000001e-02  -1.4319999999999999e-01  -1.0470000000000000e-01  -6.1400000000000003e-02   4.2170000000000002e-01   6.4480000000000004e-01   2.9600000000000000e+00   9.6299999999999997e-02   1.2509999999999999e-01   1.6810000000000000e-01
   2.8649999999999998e-01   1.9789999999999999e-01  -7.7210000000000001e-01  -2.6729999999999998e-01  -9.4999999999999998e-03  -6.1400000000000003e-02   7.1020000000000005e-01   3.3350000000000002e-01   3.6564999999999999e+00  -9.5999999999999992e-03   2.6939999999999997e-01   1.1940000000000001e-01
   1.7630000000000001e-01   1.3189999999999999e-01  -7.7210000000000001e-01  -2.0999999999999999e-01  -1.0470000000000000e-01  -5.7000000000000002e-02   4.8830000000000001e-01   3.3350000000000002e-01   2.2635999999999998e+00   0.0000000000000000e+00   1.1550000000000001e-01   1.1940000000000001e-01
   3.7469999999999998e-01   2.8580000000000000e-01  -4.2890000000000000e-01  -1.7190000000000000e-01  -1.1420000000000000e-01  -7.8899999999999998e-02   6.2150000000000005e-01   1.7790000000000000e-01   2.2635999999999998e+00   2.8899999999999999e-02   2.0210000000000000e-01   1.1940000000000001e-01
   1.7630000000000001e-01   2.1980000000000000e-01  -6.0050000000000003e-01  -2.8639999999999999e-01  -1.0470000000000000e-01  -7.4499999999999997e-02   4.6610000000000001e-01   2.4460000000000001e-01   2.0024000000000002e+00   3.8500000000000000e-02   1.5400000000000000e-01   1.2390000000000000e-01
   8.8200000000000001e-02   3.9570000000000000e-01   2.5740000000000002e-01  -2.4820000000000000e-01   0.0000000000000000e+00  -8.3299999999999999e-02   5.3269999999999995e-01   3.1130000000000002e-01   2.0024000000000002e+00  -9.5999999999999992e-03   1.4430000000000001e-01   1.3270000000000001e-01
   2.2040000000000001e-01   3.9570000000000000e-01   2.5740000000000002e-01  -1.2410000000000000e-01  -6.6600000000000006e-02  -2.1899999999999999e-02   5.5489999999999995e-01   4.2249999999999999e-01   2.7858999999999998e+00   1.9300000000000001e-02   1.7319999999999999e-01   1.1940000000000001e-01
   2.4249999999999999e-01   4.6170000000000000e-01  -4.2890000000000000e-01  -2.4820000000000000e-01  -6.6600000000000006e-02  -3.0700000000000002e-02   4.2170000000000002e-01   5.1139999999999997e-01   2.0893999999999999e+00   9.6299999999999997e-02   1.6360000000000000e-01   1.4599999999999999e-01
   2.6450000000000001e-01   0.0000000000000000e+00  -5.1470000000000005e-01  -1.5279999999999999e-01  -1.1420000000000000e-01  -8.8000000000000005e-03   4.2170000000000002e-01   4.2249999999999999e-01   3.0470999999999999e+00  -1.9300000000000001e-02   1.8279999999999999e-01   1.7690000000000000e-01
   2.8649999999999998e-01   1.5390000000000001e-01  -1.2867999999999999e+00  -1.3370000000000001e-01  -7.6100000000000001e-02  -7.4499999999999997e-02   3.3289999999999997e-01   3.7800000000000000e-01   2.6118000000000001e+00   3.8500000000000000e-02   1.5400000000000000e-01   1.2390000000000000e-01
   3.0859999999999999e-01   4.1770000000000002e-01  -6.8630000000000002e-01  -1.4319999999999999e-01  -1.2370000000000000e-01   0.0000000000000000e+00   5.5489999999999995e-01   2.2200000000000001e-02   2.8730000000000002e+00  -3.8500000000000000e-02   1.5400000000000000e-01   1.1500000000000000e-01
   3.0859999999999999e-01   2.4179999999999999e-01   1.7160000000000000e-01  -2.1959999999999999e-01   3.8100000000000002e-02  -1.0090000000000000e-01   6.8799999999999994e-01   1.5559999999999999e-01   2.9600000000000000e+00  -1.9300000000000001e-02   8.6599999999999996e-02   1.5040000000000001e-01
   2.2040000000000001e-01   1.0990000000000000e-01  -6.0050000000000003e-01  -2.5779999999999997e-01  -1.4269999999999999e-01  -7.0199999999999999e-02   2.8849999999999998e-01   4.8920000000000002e-01   2.6989000000000001e+00  -8.6699999999999999e-02   1.4430000000000001e-01   1.1940000000000001e-01
   4.6289999999999998e-01   2.1980000000000000e-01   0.0000000000000000e+00  -2.6729999999999998e-01   4.7600000000000003e-02  -3.0700000000000002e-02   3.7730000000000002e-01   5.1139999999999997e-01   3.1341999999999999e+00   2.8899999999999999e-02   1.5400000000000000e-01   1.2390000000000000e-01
   8.8200000000000001e-02   3.9570000000000000e-01   2.5740000000000002e-01  -1.3370000000000001e-01  -1.9000000000000000e-02  -5.7000000000000002e-02   2.6629999999999998e-01   4.8920000000000002e-01   2.1764999999999999e+00   9.5999999999999992e-03   2.4060000000000001e-01   8.8499999999999995e-02
   2.8649999999999998e-01   4.6170000000000000e-01  -8.5780000000000001e-01  -2.8639999999999999e-01  -6.6600000000000006e-02  -4.3900000000000002e-02   7.9900000000000004e-01   1.3339999999999999e-01   2.6989000000000001e+00   2.8899999999999999e-02   1.9239999999999999e-01   1.3270000000000001e-01
   2.1999999999999999e-02   3.9570000000000000e-01  -2.5740000000000002e-01  -1.8140000000000001e-01  -6.6600000000000006e-02  -2.1899999999999999e-02   7.1020000000000005e-01   2.8910000000000002e-01   3.1341999999999999e+00   1.9300000000000001e-02   7.6999999999999999e-02   1.2390000000000000e-01
   3.5270000000000001e-01   3.9570000000000000e-01  -4.2890000000000000e-01  -1.9089999999999999e-01  -7.6100000000000001e-02  -3.0700000000000002e-02   2.8849999999999998e-01   6.4480000000000004e-01   2.8730000000000002e+00  -3.8500000000000000e-02   1.8279999999999999e-01   1.5920000000000001e-01
   3.7469999999999998e-01   0.0000000000000000e+00  -1.7160000000000000e-01  -2.3870000000000000e-01  -1.0470000000000000e-01  -4.8200000000000000e-02   5.5489999999999995e-01   6.4480000000000004e-01   2.7858999999999998e+00   0.0000000000000000e+00   1.1550000000000001e-01   8.8499999999999995e-02
   1.7630000000000001e-01   2.4179999999999999e-01  -3.4310000000000002e-01  -2.0999999999999999e-01  -8.5599999999999996e-02  -8.7700000000000000e-02   5.3269999999999995e-01   8.8900000000000007e-02   2.8730000000000002e+00   7.7100000000000002e-02   1.1550000000000001e-01   1.3710000000000000e-01
   2.2040000000000001e-01   1.0990000000000000e-01  -4.2890000000000000e-01  -2.2910000000000000e-01  -7.6100000000000001e-02  -7.4499999999999997e-02   4.8830000000000001e-01   3.1130000000000002e-01   2.9600000000000000e+00   4.8200000000000000e-02   1.3469999999999999e-01   1.9020000000000001e-01
   4.6289999999999998e-01   1.3189999999999999e-01  -5.1470000000000005e-01  -1.5279999999999999e-01   9.4999999999999998e-03  -6.5799999999999997e-02   1.1100000000000000e-01   8.2269999999999999e-01   2.6118000000000001e+00  -1.9300000000000001e-02   1.9239999999999999e-01   1.0170000000000000e-01
   2.6450000000000001e-01   1.0990000000000000e-01  -3.4310000000000002e-01  -1.7190000000000000e-01  -1.0470000000000000e-01  -3.9500000000000000e-02   4.6610000000000001e-01   1.5559999999999999e-01   1.8283000000000000e+00   5.7799999999999997e-02   8.6599999999999996e-02   1.2830000000000000e-01
   5.2900000000000003e-01   2.6379999999999998e-01  -8.5800000000000001e-02  -2.0050000000000001e-01  -2.8500000000000001e-02  -4.3900000000000002e-02   4.4390000000000002e-01   2.0010000000000000e-01   3.8306000000000000e+00  -9.5999999999999992e-03   1.1550000000000001e-01   1.2390000000000000e-01
   2.8649999999999998e-01   3.7369999999999998e-01  -1.3725000000000001e+00  -7.6399999999999996e-02  -5.7099999999999998e-02  -3.9500000000000000e-02   6.8799999999999994e-01   2.0010000000000000e-01   2.6989000000000001e+00   3.8500000000000000e-02   1.1550000000000001e-01   1.5920000000000001e-01
   2.8649999999999998e-01   1.0990000000000000e-01  -8.5780000000000001e-01  -1.3370000000000001e-01  -7.6100000000000001e-02  -8.3299999999999999e-02   4.8830000000000001e-01   3.7800000000000000e-01   3.2212000000000001e+00  -3.8500000000000000e-02   2.5019999999999998e-01   1.4160000000000000e-01
   1.1020000000000001e-01   4.8359999999999997e-01  -5.1470000000000005e-01  -2.0050000000000001e-01  -4.7600000000000003e-02  -6.5799999999999997e-02   4.8830000000000001e-01   5.1139999999999997e-01   3.1341999999999999e+00  -5.7799999999999997e-02   2.5979999999999998e-01   1.0620000000000000e-01
   4.1880000000000001e-01   1.3189999999999999e-01  -3.4310000000000002e-01  -2.3870000000000000e-01  -1.1420000000000000e-01  -4.3900000000000002e-02   5.9930000000000005e-01   2.4460000000000001e-01   2.7858999999999998e+00  -4.8200000000000000e-02   7.6999999999999999e-02   1.6810000000000000e-01
   2.2040000000000001e-01   2.1980000000000000e-01   8.5800000000000001e-02  -2.8639999999999999e-01  -7.6100000000000001e-02  -3.5099999999999999e-02   5.7709999999999995e-01   3.3350000000000002e-01   2.1764999999999999e+00  -2.8899999999999999e-02   1.6360000000000000e-01   1.0170000000000000e-01
   2.2040000000000001e-01   1.7590000000000000e-01  -8.5800000000000001e-02  -2.0999999999999999e-01   9.4999999999999998e-03  -2.1899999999999999e-02   4.4390000000000002e-01   5.1139999999999997e-01   3.5695000000000001e+00   3.8500000000000000e-02   2.1170000000000000e-01   1.2390000000000000e-01
   2.4249999999999999e-01   2.6379999999999998e-01   3.4310000000000002e-01  -1.1459999999999999e-01  -5.7099999999999998e-02  -7.4499999999999997e-02   5.3269999999999995e-01   4.2249999999999999e-01   1.7412000000000001e+00  -9.5999999999999992e-03   2.2130000000000000e-01   1.5920000000000001e-01
   4.4080000000000003e-01   3.2979999999999998e-01  -3.4310000000000002e-01  -1.5279999999999999e-01  -8.5599999999999996e-02  -7.8899999999999998e-02   2.6629999999999998e-01   4.0020000000000000e-01   3.3083000000000000e+00   4.8200000000000000e-02   1.5400000000000000e-01   1.1940000000000001e-01
   1.5429999999999999e-01   2.6379999999999998e-01  -7.7210000000000001e-01  -1.5279999999999999e-01  -8.5599999999999996e-02  -2.6300000000000000e-02   2.6629999999999998e-01   4.6689999999999998e-01   2.7858999999999998e+00  -5.7799999999999997e-02   1.3469999999999999e-01   1.3710000000000000e-01
   8.8200000000000001e-02   8.7900000000000006e-02  -7.7210000000000001e-01  -2.6729999999999998e-01  -3.8100000000000002e-02  -3.0700000000000002e-02   2.6629999999999998e-01   4.4469999999999998e-01   2.5247000000000002e+00   1.9300000000000001e-02   2.2130000000000000e-01   1.1060000000000000e-01
   2.8649999999999998e-01   1.5390000000000001e-01  -1.3725000000000001e+00  -1.3370000000000001e-01  -1.9000000000000000e-02  -2.6300000000000000e-02   3.1069999999999998e-01   6.2260000000000004e-01   3.1341999999999999e+00  -2.8899999999999999e-02   2.3089999999999999e-01   1.2830000000000000e-01
   2.4249999999999999e-01   4.1770000000000002e-01  -5.1470000000000005e-01  -2.1959999999999999e-01  -4.7600000000000003e-02  -5.2600000000000001e-02   5.1049999999999995e-01   5.7809999999999995e-01   2.8730000000000002e+00  -1.9300000000000001e-02   1.4430000000000001e-01   1.1940000000000001e-01
   3.7469999999999998e-01   3.9570000000000000e-01  -7.7210000000000001e-01  -2.4820000000000000e-01  -1.6180000000000000e-01  -4.3900000000000002e-02   5.3269999999999995e-01   2.0010000000000000e-01   2.3506000000000000e+00  -9.5999999999999992e-03   1.4430000000000001e-01   1.2830000000000000e-01
   1.7630000000000001e-01   2.4179999999999999e-01  -6.8630000000000002e-01  -2.5779999999999997e-01  -9.5200000000000007e-02  -9.2100000000000001e-02   4.4390000000000002e-01   2.8910000000000002e-01   3.0470999999999999e+00   5.7799999999999997e-02   1.6360000000000000e-01   1.2830000000000000e-01
   4.8490000000000000e-01   3.7369999999999998e-01  -5.1470000000000005e-01  -1.6230000000000000e-01  -1.1420000000000000e-01  -7.0199999999999999e-02   4.8830000000000001e-01   4.8920000000000002e-01   2.6989000000000001e+00  -9.5999999999999992e-03   1.7319999999999999e-01   1.2390000000000000e-01
   1.7630000000000001e-01   4.3969999999999998e-01  -6.0050000000000003e-01  -2.1959999999999999e-01   2.8500000000000001e-02  -5.7000000000000002e-02   4.2170000000000002e-01   8.8900000000000007e-02   2.3506000000000000e+00   0.0000000000000000e+00   1.1550000000000001e-01   1.4599999999999999e-01
   2.6450000000000001e-01   2.8580000000000000e-01  -2.5740000000000002e-01  -2.0999999999999999e-01  -5.7099999999999998e-02  -4.4000000000000003e-03   4.2170000000000002e-01   4.6689999999999998e-01   2.6118000000000001e+00  -1.9300000000000001e-02   2.5019999999999998e-01   1.0170000000000000e-01
   1.5429999999999999e-01   1.9789999999999999e-01  -2.5740000000000002e-01  -1.8140000000000001e-01  -4.7600000000000003e-02  -9.2100000000000001e-02   3.9950000000000002e-01   5.1139999999999997e-01   2.5247000000000002e+00   2.8899999999999999e-02   1.9239999999999999e-01   8.4000000000000005e-02
   1.1020000000000001e-01   1.9789999999999999e-01  -7.7210000000000001e-01  -1.6230000000000000e-01  -9.5200000000000007e-02  -8.7700000000000000e-02   4.2170000000000002e-01   4.0020000000000000e-01   2.3506000000000000e+00  -9.5999999999999992e-03   1.6360000000000000e-01   1.3270000000000001e-01
   1.1020000000000001e-01   3.9570000000000000e-01  -2.5740000000000002e-01  -2.3870000000000000e-01  -5.7099999999999998e-02  -6.1400000000000003e-02   5.3269999999999995e-01   2.4460000000000001e-01   2.7858999999999998e+00  -8.6699999999999999e-02   1.8279999999999999e-01   1.1060000000000000e-01
   5.0700000000000001e-01   2.4179999999999999e-01  -2.5740000000000002e-01  -1.4319999999999999e-01   7.6100000000000001e-02  -4.3900000000000002e-02   3.7730000000000002e-01   2.6679999999999998e-01   2.6989000000000001e+00  -9.5999999999999992e-03   1.1550000000000001e-01   7.9600000000000004e-02
   3.3060000000000000e-01   1.7590000000000000e-01  -4.2890000000000000e-01  -1.9089999999999999e-01   0.0000000000000000e+00  -2.6300000000000000e-02   4.8830000000000001e-01   8.8900000000000007e-02   3.3953000000000002e+00   8.6699999999999999e-02   2.0210000000000000e-01   1.7690000000000000e-01
   3.0859999999999999e-01   3.0780000000000002e-01  -1.7160000000000000e-01  -1.2410000000000000e-01   1.9000000000000000e-02  -3.9500000000000000e-02   3.9950000000000002e-01   2.2239999999999999e-01   2.0024000000000002e+00  -4.8200000000000000e-02   2.1170000000000000e-01   9.7299999999999998e-02
   2.8649999999999998e-01   1.3189999999999999e-01  -1.7160000000000000e-01  -2.1959999999999999e-01  -1.3320000000000001e-01  -2.6300000000000000e-02   5.1049999999999995e-01   2.0010000000000000e-01   3.2212000000000001e+00  -9.5999999999999992e-03   9.6199999999999994e-02   1.8140000000000001e-01
   3.3060000000000000e-01   4.3999999999999997e-02  -6.0050000000000003e-01  -2.7689999999999998e-01  -2.8500000000000001e-02  -3.0700000000000002e-02   2.4410000000000001e-01   2.6679999999999998e-01   2.3506000000000000e+00  -3.8500000000000000e-02   1.7319999999999999e-01   1.5920000000000001e-01
   1.5429999999999999e-01   3.7369999999999998e-01  -9.4359999999999999e-01  -2.1959999999999999e-01   0.0000000000000000e+00  -3.9500000000000000e-02   5.1049999999999995e-01   3.7800000000000000e-01   2.5247000000000002e+00   3.8500000000000000e-02   1.7319999999999999e-01   1.1500000000000000e-01
   1.9839999999999999e-01   5.7160000000000000e-01  -8.5780000000000001e-01  -1.8140000000000001e-01  -2.8500000000000001e-02  -4.3900000000000002e-02   5.1049999999999995e-01   3.5580000000000001e-01   2.6989000000000001e+00   0.0000000000000000e+00   1.7319999999999999e-01   1.2390000000000000e-01
   4.1880000000000001e-01   1.9789999999999999e-01  -1.7160000000000000e-01  -1.8140000000000001e-01  -6.6600000000000006e-02  -9.2100000000000001e-02   5.1049999999999995e-01   3.7800000000000000e-01   2.8730000000000002e+00   6.7400000000000002e-02   2.3089999999999999e-01   1.1940000000000001e-01
   3.0859999999999999e-01   4.3969999999999998e-01  -1.2010000000000001e+00  -2.1959999999999999e-01  -1.8079999999999999e-01  -1.3200000000000000e-02   4.4390000000000002e-01   2.4460000000000001e-01   1.4800000000000000e+00  -7.7100000000000002e-02   1.2509999999999999e-01   1.2390000000000000e-01
   1.3230000000000000e-01   8.7900000000000006e-02  -4.2890000000000000e-01  -2.1959999999999999e-01  -5.7099999999999998e-02  -8.8000000000000005e-03   2.6629999999999998e-01   5.3369999999999995e-01   2.0024000000000002e+00   4.8200000000000000e-02   1.9239999999999999e-01   2.0790000000000000e-01
   3.3060000000000000e-01   1.9789999999999999e-01  -2.5740000000000002e-01  -1.4319999999999999e-01  -4.7600000000000003e-02  -5.2600000000000001e-02   3.3289999999999997e-01   4.6689999999999998e-01   2.6118000000000001e+00   2.8899999999999999e-02   1.5400000000000000e-01   1.1940000000000001e-01
   3.0859999999999999e-01  -8.7900000000000006e-02  -6.8630000000000002e-01  -3.3420000000000000e-01   9.4999999999999998e-03  -8.7700000000000000e-02   5.1049999999999995e-01   3.1130000000000002e-01   2.7858999999999998e+00  -3.8500000000000000e-02   2.4060000000000001e-01   1.0620000000000000e-01
   3.3060000000000000e-01   1.7590000000000000e-01  -4.2890000000000000e-01  -1.5279999999999999e-01  -1.0470000000000000e-01  -5.2600000000000001e-02   3.3289999999999997e-01   3.7800000000000000e-01   2.3506000000000000e+00   9.5999999999999992e-03   1.2509999999999999e-01   1.0620000000000000e-01
   2.2040000000000001e-01   6.6000000000000003e-02  -2.5740000000000002e-01  -2.6729999999999998e-01  -1.0470000000000000e-01   2.6300000000000000e-02   4.8830000000000001e-01   6.8930000000000002e-01   3.3953000000000002e+00  -5.7799999999999997e-02   2.2130000000000000e-01   8.8499999999999995e-02
   6.6100000000000006e-02   8.7900000000000006e-02  -3.4310000000000002e-01  -2.3870000000000000e-01  -1.3320000000000001e-01  -9.2100000000000001e-02   6.2150000000000005e-01   3.5580000000000001e-01   3.3083000000000000e+00   6.7400000000000002e-02   1.6360000000000000e-01   1.4160000000000000e-01
   3.0859999999999999e-01   4.3969999999999998e-01  -2.5740000000000002e-01  -1.3370000000000001e-01  -1.9000000000000000e-02  -1.7500000000000002e-02   7.3240000000000005e-01   3.5580000000000001e-01   2.1764999999999999e+00   9.5999999999999992e-03   1.8279999999999999e-01   1.3270000000000001e-01
   2.6450000000000001e-01   2.8580000000000000e-01  -6.8630000000000002e-01  -1.4319999999999999e-01  -8.5599999999999996e-02  -7.0199999999999999e-02   7.5460000000000005e-01   3.5580000000000001e-01   2.4377000000000000e+00  -4.8200000000000000e-02   1.3469999999999999e-01   7.9600000000000004e-02
   1.9839999999999999e-01   1.7590000000000000e-01   1.7160000000000000e-01  -1.9089999999999999e-01  -7.6100000000000001e-02  -8.7700000000000000e-02   3.5510000000000003e-01   3.1130000000000002e-01   2.9600000000000000e+00   4.8200000000000000e-02   2.1170000000000000e-01   1.3710000000000000e-01
   4.1880000000000001e-01   2.8580000000000000e-01   0.0000000000000000e+00  -3.0549999999999999e-01  -4.7600000000000003e-02  -2.1899999999999999e-02   3.1069999999999998e-01   3.1130000000000002e-01   2.6989000000000001e+00   1.9300000000000001e-02   2.0210000000000000e-01   1.1500000000000000e-01
   1.9839999999999999e-01   5.0560000000000005e-01   0.0000000000000000e+00  -2.0999999999999999e-01  -9.4999999999999998e-03  -8.3299999999999999e-02   4.6610000000000001e-01   2.0010000000000000e-01   2.0024000000000002e+00   2.8899999999999999e-02   1.2509999999999999e-01   1.5040000000000001e-01
   3.9679999999999999e-01   3.5170000000000001e-01  -1.0294000000000001e+00  -2.1959999999999999e-01   9.4999999999999998e-03  -1.1840000000000001e-01   5.5489999999999995e-01   2.2239999999999999e-01   2.8730000000000002e+00  -6.7400000000000002e-02   1.4430000000000001e-01   1.1500000000000000e-01
   2.6450000000000001e-01   6.6000000000000003e-02  -5.1470000000000005e-01  -1.7190000000000000e-01  -2.0930000000000001e-01   1.7500000000000002e-02   3.1069999999999998e-01   3.5580000000000001e-01   1.4800000000000000e+00  -2.8899999999999999e-02   2.4060000000000001e-01   8.4000000000000005e-02
   3.9679999999999999e-01   2.8580000000000000e-01  -9.4359999999999999e-01  -1.4319999999999999e-01  -1.1420000000000000e-01  -3.5099999999999999e-02   4.8830000000000001e-01   3.5580000000000001e-01   2.5247000000000002e+00   6.7400000000000002e-02   1.9239999999999999e-01   1.4160000000000000e-01
   2.2040000000000001e-01   1.9789999999999999e-01  -1.2867999999999999e+00  -2.1959999999999999e-01  -1.1420000000000000e-01  -3.5099999999999999e-02   3.1069999999999998e-01   3.3350000000000002e-01   3.1341999999999999e+00   3.8500000000000000e-02   1.5400000000000000e-01   1.6370000000000001e-01
   2.2040000000000001e-01   2.8580000000000000e-01  -6.8630000000000002e-01  -2.6729999999999998e-01   2.8500000000000001e-02  -9.6500000000000002e-02   4.6610000000000001e-01   2.0010000000000000e-01   2.2635999999999998e+00  -1.0600000000000000e-01   2.3089999999999999e-01   1.2830000000000000e-01
   1.3230000000000000e-01   2.4179999999999999e-01   1.7160000000000000e-01  -1.4319999999999999e-01  -8.5599999999999996e-02  -3.0700000000000002e-02   3.9950000000000002e-01   3.1130000000000002e-01   2.6118000000000001e+00   9.5999999999999992e-03   1.7319999999999999e-01   1.3710000000000000e-01
   4.4080000000000003e-01   3.9570000000000000e-01  -1.1152000000000000e+00  -1.5279999999999999e-01   0.0000000000000000e+00  -6.1400000000000003e-02   2.6629999999999998e-01   3.5580000000000001e-01   2.0893999999999999e+00   1.2520000000000001e-01   1.3469999999999999e-01   1.1940000000000001e-01
   1.1020000000000001e-01   4.6170000000000000e-01  -8.5780000000000001e-01  -2.0050000000000001e-01   9.5200000000000007e-02  -9.6500000000000002e-02   3.7730000000000002e-01   3.5580000000000001e-01   3.2212000000000001e+00  -2.8899999999999999e-02   2.2130000000000000e-01   7.9600000000000004e-02
   1.7630000000000001e-01   1.0990000000000000e-01  -7.7210000000000001e-01  -2.6729999999999998e-01  -2.8500000000000001e-02  -1.0520000000000000e-01   3.7730000000000002e-01   3.5580000000000001e-01   2.6989000000000001e+00  -3.8500000000000000e-02   1.8279999999999999e-01   1.3270000000000001e-01
   2.8649999999999998e-01   2.8580000000000000e-01  -6.0050000000000003e-01  -2.4820000000000000e-01  -6.6600000000000006e-02   8.8000000000000005e-03   4.2170000000000002e-01   4.2249999999999999e-01   3.4824000000000002e+00  -4.8200000000000000e-02   1.9239999999999999e-01   1.4599999999999999e-01
   1.9839999999999999e-01   2.4179999999999999e-01  -9.4359999999999999e-01  -1.9089999999999999e-01  -1.1420000000000000e-01  -9.6500000000000002e-02   3.3289999999999997e-01   1.1119999999999999e-01   2.0893999999999999e+00  -4.8200000000000000e-02   1.7319999999999999e-01   1.3270000000000001e-01
   5.2900000000000003e-01   6.3749999999999996e-01  -8.5780000000000001e-01  -1.6230000000000000e-01  -5.7099999999999998e-02  -8.7700000000000000e-02   7.1020000000000005e-01   3.1130000000000002e-01   2.8730000000000002e+00   1.9300000000000001e-02   1.4430000000000001e-01   1.1500000000000000e-01
   6.6100000000000006e-02   1.0990000000000000e-01   0.0000000000000000e+00  -2.2910000000000000e-01   6.6600000000000006e-02  -8.7700000000000000e-02   3.3289999999999997e-01   3.7800000000000000e-01   2.7858999999999998e+00   9.5999999999999992e-03   2.3089999999999999e-01   1.4160000000000000e-01
   3.5270000000000001e-01   1.7590000000000000e-01  -6.0050000000000003e-01  -1.9089999999999999e-01  -2.0930000000000001e-01  -1.3200000000000000e-02   5.1049999999999995e-01   4.2249999999999999e-01   3.4824000000000002e+00  -6.7400000000000002e-02   2.5019999999999998e-01   1.0170000000000000e-01
  -1.7630000000000001e-01   3.7369999999999998e-01  -7.7210000000000001e-01  -1.7190000000000000e-01   2.8500000000000001e-02  -6.1400000000000003e-02   5.3269999999999995e-01   4.6689999999999998e-01   2.1764999999999999e+00   1.9300000000000001e-02   1.5400000000000000e-01   1.1940000000000001e-01
   5.2900000000000003e-01   3.0780000000000002e-01  -6.0050000000000003e-01  -2.5779999999999997e-01  -1.0470000000000000e-01  -6.1400000000000003e-02   1.9980000000000001e-01   4.2249999999999999e-01   2.7858999999999998e+00  -9.5999999999999992e-03   1.8279999999999999e-01   1.4160000000000000e-01
   8.8200000000000001e-02   1.9789999999999999e-01  -1.2010000000000001e+00  -1.8140000000000001e-01   0.0000000000000000e+00  -2.6300000000000000e-02   5.5489999999999995e-01   4.2249999999999999e-01   2.3506000000000000e+00   5.7799999999999997e-02   1.7319999999999999e-01   7.9600000000000004e-02
   7.9349999999999998e-01   3.0780000000000002e-01  -8.5780000000000001e-01  -1.7190000000000000e-01  -5.7099999999999998e-02  -6.1400000000000003e-02   4.8830000000000001e-01   2.4460000000000001e-01   2.1764999999999999e+00  -3.8500000000000000e-02   1.1550000000000001e-01   1.3710000000000000e-01
   0.0000000000000000e+00   1.3189999999999999e-01  -1.3725000000000001e+00  -2.0999999999999999e-01  -1.9000000000000000e-02  -2.6300000000000000e-02   6.2150000000000005e-01   5.5589999999999995e-01   1.9153000000000000e+00   4.8200000000000000e-02   5.7700000000000001e-02   1.5040000000000001e-01
   3.7469999999999998e-01   1.7590000000000000e-01  -1.1152000000000000e+00  -2.1959999999999999e-01  -1.9980000000000001e-01   8.8000000000000005e-03   5.5489999999999995e-01   5.1139999999999997e-01   2.4377000000000000e+00  -7.7100000000000002e-02   1.5400000000000000e-01   1.3270000000000001e-01
  -2.1999999999999999e-02   4.6170000000000000e-01  -1.6298999999999999e+00  -2.1959999999999999e-01  -9.5200000000000007e-02  -9.6500000000000002e-02   4.4390000000000002e-01   4.0020000000000000e-01   3.3083000000000000e+00   0.0000000000000000e+00   2.3089999999999999e-01   1.7249999999999999e-01
   7.4939999999999996e-01   2.8580000000000000e-01  -1.0294000000000001e+00  -1.1459999999999999e-01  -1.1420000000000000e-01  -4.8200000000000000e-02   6.4370000000000005e-01   8.8900000000000007e-02   2.9600000000000000e+00   3.8500000000000000e-02   2.3089999999999999e-01   1.1060000000000000e-01
  -8.8200000000000001e-02   1.7590000000000000e-01  -9.4359999999999999e-01  -1.5279999999999999e-01  -4.7600000000000003e-02  -1.0090000000000000e-01   4.6610000000000001e-01   3.1130000000000002e-01   2.9600000000000000e+00   0.0000000000000000e+00   2.1170000000000000e-01   1.3270000000000001e-01
   3.7469999999999998e-01   2.4179999999999999e-01   0.0000000000000000e+00  -2.6729999999999998e-01  -1.5229999999999999e-01  -5.7000000000000002e-02   6.4370000000000005e-01   4.0020000000000000e-01   2.1764999999999999e+00  -1.9300000000000001e-02   1.7319999999999999e-01   9.2899999999999996e-02
   8.8200000000000001e-02  -2.1999999999999999e-02  -6.8630000000000002e-01  -3.3420000000000000e-01  -9.4999999999999998e-03  -1.1400000000000000e-01   4.6610000000000001e-01   3.3350000000000002e-01   2.8730000000000002e+00  -2.8899999999999999e-02   1.9239999999999999e-01   1.3710000000000000e-01
   3.5270000000000001e-01   1.9789999999999999e-01  -5.1470000000000005e-01  -1.5279999999999999e-01  -2.8500000000000001e-02  -6.1400000000000003e-02   4.8830000000000001e-01   2.0010000000000000e-01   2.3506000000000000e+00  -3.8500000000000000e-02   1.9239999999999999e-01   1.2830000000000000e-01
   1.3230000000000000e-01   2.1980000000000000e-01  -7.7210000000000001e-01  -1.4319999999999999e-01  -1.9000000000000000e-02  -2.1899999999999999e-02   6.2150000000000005e-01   4.6689999999999998e-01   2.7858999999999998e+00  -1.9300000000000001e-02   4.8099999999999997e-02   1.4160000000000000e-01
   5.0700000000000001e-01   4.3999999999999997e-02  -2.5740000000000002e-01  -1.3370000000000001e-01  -9.5200000000000007e-02  -9.2100000000000001e-02   5.9930000000000005e-01   4.0020000000000000e-01   2.3506000000000000e+00   3.8500000000000000e-02   2.5019999999999998e-01   9.2899999999999996e-02
   8.8200000000000001e-02   3.7369999999999998e-01  -4.2890000000000000e-01  -2.5779999999999997e-01  -6.6600000000000006e-02  -6.1400000000000003e-02   5.5489999999999995e-01   7.3380000000000001e-01   2.6989000000000001e+00  -1.3489999999999999e-01   9.6199999999999994e-02   1.1060000000000000e-01
   5.2900000000000003e-01   3.5170000000000001e-01   3.4310000000000002e-01  -2.0999999999999999e-01   1.9000000000000000e-02  -6.1400000000000003e-02   4.2170000000000002e-01   3.5580000000000001e-01   3.1341999999999999e+00  -2.8899999999999999e-02   2.5979999999999998e-01   1.4599999999999999e-01
   2.6450000000000001e-01   3.0780000000000002e-01  -6.8630000000000002e-01  -1.8140000000000001e-01  -9.5200000000000007e-02   0.0000000000000000e+00   7.3240000000000005e-01   4.4469999999999998e-01   2.6118000000000001e+00  -4.8200000000000000e-02   1.8279999999999999e-01   1.2830000000000000e-01
   2.2040000000000001e-01   3.2979999999999998e-01  -8.5780000000000001e-01  -2.0999999999999999e-01  -1.3320000000000001e-01  -1.3200000000000000e-02   4.6610000000000001e-01   6.8930000000000002e-01   3.6564999999999999e+00   0.0000000000000000e+00   1.0580000000000001e-01   1.0620000000000000e-01
   2.6450000000000001e-01   2.6379999999999998e-01  -6.8630000000000002e-01  -1.8140000000000001e-01   0.0000000000000000e+00  -8.3299999999999999e-02   6.2150000000000005e-01   2.4460000000000001e-01   3.0470999999999999e+00   1.9300000000000001e-02   2.2130000000000000e-01   1.0620000000000000e-01
   3.5270000000000001e-01   4.1770000000000002e-01  -2.5740000000000002e-01  -1.6230000000000000e-01  -1.5229999999999999e-01  -8.8000000000000005e-03   3.7730000000000002e-01   2.6679999999999998e-01   3.3953000000000002e+00  -3.8500000000000000e-02   1.9239999999999999e-01   1.1060000000000000e-01
   2.1999999999999999e-02   2.1980000000000000e-01  -5.1470000000000005e-01  -2.0999999999999999e-01  -1.2370000000000000e-01  -7.8899999999999998e-02   5.1049999999999995e-01   2.6679999999999998e-01   2.5247000000000002e+00  -8.6699999999999999e-02   1.9239999999999999e-01   1.1500000000000000e-01
   1.3230000000000000e-01   4.3999999999999997e-02  -6.8630000000000002e-01  -2.1959999999999999e-01  -7.6100000000000001e-02  -9.2100000000000001e-02   4.8830000000000001e-01   3.7800000000000000e-01   1.9153000000000000e+00  -4.8200000000000000e-02   1.8279999999999999e-01   1.0620000000000000e-01
   0.0000000000000000e+00   1.9789999999999999e-01  -8.5780000000000001e-01  -1.7190000000000000e-01  -6.6600000000000006e-02  -7.0199999999999999e-02   4.2170000000000002e-01   4.8920000000000002e-01   2.5247000000000002e+00   6.7400000000000002e-02   1.7319999999999999e-01   1.1940000000000001e-01
   2.8649999999999998e-01   2.4179999999999999e-01   2.5740000000000002e-01  -2.0050000000000001e-01  -5.7099999999999998e-02  -3.0700000000000002e-02   4.4390000000000002e-01   1.5559999999999999e-01   2.7858999999999998e+00  -2.8899999999999999e-02   1.9239999999999999e-01   1.2390000000000000e-01
   1.1020000000000001e-01   3.5170000000000001e-01  -1.7160000000000000e-01  -1.4319999999999999e-01  -6.6600000000000006e-02  -2.6300000000000000e-02   3.1069999999999998e-01   3.3350000000000002e-01   3.4824000000000002e+00  -6.7400000000000002e-02   1.4430000000000001e-01   1.2390000000000000e-01
   1.5429999999999999e-01   2.1999999999999999e-02  -6.0050000000000003e-01  -2.3870000000000000e-01  -4.7600000000000003e-02   1.3200000000000000e-02   5.9930000000000005e-01   2.2239999999999999e-01   2.9600000000000000e+00  -1.9300000000000001e-02   1.3469999999999999e-01   1.1940000000000001e-01
   1.3230000000000000e-01   2.4179999999999999e-01  -7.7210000000000001e-01  -1.2410000000000000e-01  -2.8500000000000001e-02  -4.8200000000000000e-02   5.3269999999999995e-01   2.8910000000000002e-01   3.5695000000000001e+00   6.7400000000000002e-02   2.4060000000000001e-01   1.5479999999999999e-01
   1.1020000000000001e-01   1.9789999999999999e-01  -8.5800000000000001e-02  -2.8639999999999999e-01  -1.0470000000000000e-01  -9.2100000000000001e-02   6.4370000000000005e-01   3.7800000000000000e-01   3.5695000000000001e+00   8.6699999999999999e-02   1.6360000000000000e-01   1.4160000000000000e-01
   3.9679999999999999e-01   1.5390000000000001e-01   7.7210000000000001e-01  -1.9089999999999999e-01  -2.8500000000000001e-02  -3.9500000000000000e-02   5.1049999999999995e-01   3.5580000000000001e-01   2.6989000000000001e+00  -3.8500000000000000e-02   1.8279999999999999e-01   1.1500000000000000e-01
   1.1020000000000001e-01   3.0780000000000002e-01  -7.7210000000000001e-01  -1.6230000000000000e-01  -8.5599999999999996e-02  -1.0090000000000000e-01   4.2170000000000002e-01   4.4499999999999998e-02   2.7858999999999998e+00  -4.8200000000000000e-02   2.2130000000000000e-01   1.2830000000000000e-01
   3.5270000000000001e-01   3.9570000000000000e-01  -1.3725000000000001e+00  -1.9089999999999999e-01  -7.6100000000000001e-02  -8.7700000000000000e-02   4.4390000000000002e-01   5.3369999999999995e-01   1.8283000000000000e+00   1.1559999999999999e-01   1.2509999999999999e-01   1.1060000000000000e-01
   3.0859999999999999e-01   3.5170000000000001e-01  -7.7210000000000001e-01  -2.3870000000000000e-01  -6.6600000000000006e-02  -5.2600000000000001e-02   5.3269999999999995e-01   4.4469999999999998e-01   2.2635999999999998e+00   4.8200000000000000e-02   2.9830000000000001e-01   1.1940000000000001e-01
   2.4249999999999999e-01   4.3999999999999997e-02   8.5800000000000001e-02  -3.1509999999999999e-01  -4.7600000000000003e-02  -1.0960000000000000e-01   4.4390000000000002e-01   2.2239999999999999e-01   3.7435999999999998e+00   0.0000000000000000e+00   2.0210000000000000e-01   9.2899999999999996e-02
   3.7469999999999998e-01   3.7369999999999998e-01  -2.5740000000000002e-01  -1.6230000000000000e-01  -3.8100000000000002e-02  -6.5799999999999997e-02   5.5489999999999995e-01   4.4469999999999998e-01   2.6989000000000001e+00  -2.8899999999999999e-02   1.8279999999999999e-01   1.0620000000000000e-01
   1.9839999999999999e-01   2.8580000000000000e-01  -4.2890000000000000e-01  -1.5279999999999999e-01  -4.7600000000000003e-02  -4.3900000000000002e-02   5.7709999999999995e-01   4.6689999999999998e-01   3.3083000000000000e+00  -6.7400000000000002e-02   2.0210000000000000e-01   8.4000000000000005e-02
   3.0859999999999999e-01   6.6000000000000003e-02  -7.7210000000000001e-01  -2.0050000000000001e-01  -1.5229999999999999e-01   0.0000000000000000e+00   3.9950000000000002e-01   2.8910000000000002e-01   3.1341999999999999e+00   4.8200000000000000e-02   1.3469999999999999e-01   1.3270000000000001e-01
   2.6450000000000001e-01   2.4179999999999999e-01  -4.2890000000000000e-01  -1.8140000000000001e-01  -8.5599999999999996e-02  -3.5099999999999999e-02   3.7730000000000002e-01   3.5580000000000001e-01   2.4377000000000000e+00  -4.8200000000000000e-02   2.3089999999999999e-01   1.3270000000000001e-01
   2.2040000000000001e-01   3.7369999999999998e-01  -3.4310000000000002e-01  -2.0999999999999999e-01  -9.5200000000000007e-02  -3.0700000000000002e-02   4.6610000000000001e-01   2.6679999999999998e-01   2.5247000000000002e+00   8.6699999999999999e-02   2.2130000000000000e-01   1.6810000000000000e-01
   3.5270000000000001e-01   1.9789999999999999e-01  -2.5740000000000002e-01  -2.0050000000000001e-01  -6.6600000000000006e-02  -9.6500000000000002e-02   4.4390000000000002e-01   5.1139999999999997e-01   2.2635999999999998e+00   5.7799999999999997e-02   2.5979999999999998e-01   1.5040000000000001e-01
   4.4080000000000003e-01   2.8580000000000000e-01   1.7160000000000000e-01  -1.4319999999999999e-01  -6.6600000000000006e-02  -4.8200000000000000e-02   6.4370000000000005e-01   4.6689999999999998e-01   3.0470999999999999e+00  -3.8500000000000000e-02   1.6360000000000000e-01   1.2830000000000000e-01
   8.8200000000000001e-02   3.2979999999999998e-01  -9.4359999999999999e-01  -1.0500000000000000e-01  -1.7130000000000001e-01  -4.8200000000000000e-02   4.6610000000000001e-01   5.3369999999999995e-01   2.5247000000000002e+00   3.8500000000000000e-02   1.3469999999999999e-01   1.4599999999999999e-01
   3.3060000000000000e-01   4.6170000000000000e-01  -6.8630000000000002e-01  -1.1459999999999999e-01  -9.5200000000000007e-02  -6.1400000000000003e-02   4.2170000000000002e-01   2.8910000000000002e-01   2.2635999999999998e+00  -1.9300000000000001e-02   1.5400000000000000e-01   1.1940000000000001e-01
   3.0859999999999999e-01   3.9570000000000000e-01  -8.5800000000000001e-02  -2.0050000000000001e-01  -1.9000000000000000e-02  -9.2100000000000001e-02   5.3269999999999995e-01   4.8920000000000002e-01   2.8730000000000002e+00   4.8200000000000000e-02   6.7400000000000002e-02   1.6370000000000001e-01
   3.7469999999999998e-01   8.7900000000000006e-02  -4.2890000000000000e-01  -1.3370000000000001e-01  -5.7099999999999998e-02  -4.3900000000000002e-02   1.3320000000000001e-01   4.6689999999999998e-01   3.2212000000000001e+00   2.8899999999999999e-02   1.7319999999999999e-01   9.2899999999999996e-02
   1.1020000000000001e-01   3.2979999999999998e-01   1.7160000000000000e-01  -1.5279999999999999e-01  -9.4999999999999998e-03  -1.0090000000000000e-01   5.7709999999999995e-01   6.4480000000000004e-01   3.1341999999999999e+00   5.7799999999999997e-02   2.5019999999999998e-01   1.5040000000000001e-01
   1.3230000000000000e-01   2.1980000000000000e-01  -1.7160000000000000e-01  -2.1959999999999999e-01  -9.4999999999999998e-03  -5.2600000000000001e-02   4.6610000000000001e-01   2.8910000000000002e-01   2.6989000000000001e+00   5.7799999999999997e-02   8.6599999999999996e-02   8.4000000000000005e-02
   1.9839999999999999e-01   8.7900000000000006e-02  -5.1470000000000005e-01  -2.7689999999999998e-01  -9.5200000000000007e-02  -1.7500000000000002e-02   5.9930000000000005e-01  -1.3339999999999999e-01   2.4377000000000000e+00   9.5999999999999992e-03   1.5400000000000000e-01   1.3270000000000001e-01
   3.0859999999999999e-01  -4.3999999999999997e-02  -2.5740000000000002e-01  -2.9599999999999999e-01  -4.7600000000000003e-02  -6.1400000000000003e-02   2.2189999999999999e-01   8.2269999999999999e-01   2.9600000000000000e+00   2.8899999999999999e-02   1.8279999999999999e-01   2.0790000000000000e-01
   2.4249999999999999e-01   2.1980000000000000e-01  -1.0294000000000001e+00  -2.3870000000000000e-01  -5.7099999999999998e-02  -7.8899999999999998e-02  -4.4400000000000002e-02   8.2269999999999999e-01   2.5247000000000002e+00  -3.8500000000000000e-02   2.7900000000000003e-01   4.8700000000000000e-02
   2.6450000000000001e-01   1.5390000000000001e-01  -8.5780000000000001e-01  -2.3870000000000000e-01  -1.1420000000000000e-01  -4.3900000000000002e-02   4.4390000000000002e-01   8.8900000000000007e-02   2.1764999999999999e+00   8.6699999999999999e-02   1.4430000000000001e-01   1.0170000000000000e-01
   1.3230000000000000e-01   2.8580000000000000e-01  -1.1152000000000000e+00  -2.2910000000000000e-01  -8.5599999999999996e-02  -3.0700000000000002e-02   4.4390000000000002e-01   3.5580000000000001e-01   3.5695000000000001e+00   4.8200000000000000e-02   2.4060000000000001e-01   1.6810000000000000e-01
   1.7630000000000001e-01   3.2979999999999998e-01  -3.4310000000000002e-01  -2.0050000000000001e-01   9.4999999999999998e-03  -4.4000000000000003e-03   4.8830000000000001e-01   1.5559999999999999e-01   2.9600000000000000e+00   7.7100000000000002e-02   2.0210000000000000e-01   2.1229999999999999e-01
   1.3230000000000000e-01   4.1770000000000002e-01  -1.6298999999999999e+00  -4.7699999999999999e-02  -9.4999999999999998e-03  -6.5799999999999997e-02   2.2189999999999999e-01   6.4480000000000004e-01   2.0893999999999999e+00  -4.8200000000000000e-02   3.0790000000000001e-01   1.0620000000000000e-01
   5.0700000000000001e-01   3.5170000000000001e-01  -4.2890000000000000e-01  -9.5500000000000002e-02   1.9000000000000000e-02  -6.1400000000000003e-02   1.9980000000000001e-01   4.8920000000000002e-01   2.5247000000000002e+00  -4.8200000000000000e-02   1.5400000000000000e-01   1.0170000000000000e-01
   2.6450000000000001e-01   0.0000000000000000e+00   0.0000000000000000e+00  -2.0999999999999999e-01  -7.6100000000000001e-02  -4.8200000000000000e-02   4.8830000000000001e-01  -4.4499999999999998e-02   2.6118000000000001e+00  -3.8500000000000000e-02   1.5400000000000000e-01   1.2830000000000000e-01
   3.7469999999999998e-01   2.6379999999999998e-01  -4.2890000000000000e-01  -1.9089999999999999e-01  -1.2370000000000000e-01  -2.1899999999999999e-02   5.3269999999999995e-01   2.0010000000000000e-01   2.5247000000000002e+00  -1.9300000000000001e-02   2.4060000000000001e-01   1.3270000000000001e-01
   4.4080000000000003e-01   3.7369999999999998e-01  -7.7210000000000001e-01  -2.0050000000000001e-01  -8.5599999999999996e-02  -8.3299999999999999e-02   3.5510000000000003e-01   4.0020000000000000e-01   2.0893999999999999e+00   9.5999999999999992e-03   1.9239999999999999e-01   1.0620000000000000e-01
   1.1020000000000001e-01   2.4179999999999999e-01  -4.2890000000000000e-01  -1.8140000000000001e-01  -6.6600000000000006e-02  -5.7000000000000002e-02   2.6629999999999998e-01   4.2249999999999999e-01   2.9600000000000000e+00   9.5999999999999992e-03   9.6199999999999994e-02   1.1940000000000001e-01
   2.8649999999999998e-01   1.5390000000000001e-01   1.7160000000000000e-01  -1.7190000000000000e-01  -7.6100000000000001e-02  -5.2600000000000001e-02   4.6610000000000001e-01   4.4469999999999998e-01   2.6118000000000001e+00   7.7100000000000002e-02   1.5400000000000000e-01   1.1060000000000000e-01
   8.8200000000000001e-02   1.9789999999999999e-01  -4.2890000000000000e-01  -2.5779999999999997e-01  -1.0470000000000000e-01  -8.7700000000000000e-02   5.1049999999999995e-01   3.5580000000000001e-01   2.6989000000000001e+00   4.8200000000000000e-02   1.6360000000000000e-01   1.5920000000000001e-01
   2.2040000000000001e-01   1.5390000000000001e-01  -6.8630000000000002e-01  -3.3420000000000000e-01  -6.6600000000000006e-02  -7.8899999999999998e-02   2.6629999999999998e-01   3.5580000000000001e-01   2.3506000000000000e+00  -1.1559999999999999e-01   1.6360000000000000e-01   1.0620000000000000e-01
   5.0700000000000001e-01   6.6000000000000003e-02  -4.2890000000000000e-01  -1.5279999999999999e-01  -8.5599999999999996e-02  -4.8200000000000000e-02   5.5489999999999995e-01   3.5580000000000001e-01   2.5247000000000002e+00   0.0000000000000000e+00   1.3469999999999999e-01   1.3710000000000000e-01
   2.8649999999999998e-01   5.4959999999999998e-01  -1.0294000000000001e+00  -1.0500000000000000e-01  -5.7099999999999998e-02  -4.4000000000000003e-03   5.5489999999999995e-01   3.3350000000000002e-01   2.2635999999999998e+00  -9.5999999999999992e-03   8.6599999999999996e-02   1.1500000000000000e-01
   3.0859999999999999e-01   3.2979999999999998e-01  -3.4310000000000002e-01  -1.8140000000000001e-01  -9.5200000000000007e-02  -1.0520000000000000e-01   4.4390000000000002e-01   3.1130000000000002e-01   2.1764999999999999e+00   0.0000000000000000e+00   1.5400000000000000e-01   1.2390000000000000e-01
   1.7630000000000001e-01   1.7590000000000000e-01  -7.7210000000000001e-01  -1.8140000000000001e-01  -5.7099999999999998e-02  -7.8899999999999998e-02   6.8799999999999994e-01   2.2239999999999999e-01   2.9600000000000000e+00   1.9300000000000001e-02   2.0210000000000000e-01   1.3270000000000001e-01
   2.8649999999999998e-01   1.7590000000000000e-01   1.7160000000000000e-01  -2.4820000000000000e-01  -4.7600000000000003e-02  -6.5799999999999997e-02   2.4410000000000001e-01   3.5580000000000001e-01   2.7858999999999998e+00  -8.6699999999999999e-02   8.6599999999999996e-02   1.7249999999999999e-01
   4.1880000000000001e-01   2.4179999999999999e-01  -3.4310000000000002e-01  -1.5279999999999999e-01  -7.6100000000000001e-02  -7.0199999999999999e-02   3.9950000000000002e-01   3.3350000000000002e-01   2.5247000000000002e+00   0.0000000000000000e+00   2.1170000000000000e-01   1.4599999999999999e-01
   1.9839999999999999e-01   1.5390000000000001e-01  -1.1152000000000000e+00  -1.6230000000000000e-01  -2.8500000000000001e-02  -1.3589999999999999e-01   3.3289999999999997e-01   4.6689999999999998e-01   2.9600000000000000e+00   9.5999999999999992e-03   1.6360000000000000e-01   1.0170000000000000e-01
   1.9839999999999999e-01   3.2979999999999998e-01  -5.1470000000000005e-01  -8.5900000000000004e-02  -1.0470000000000000e-01  -7.4499999999999997e-02   4.2170000000000002e-01   2.8910000000000002e-01   2.8730000000000002e+00  -4.8200000000000000e-02   1.8279999999999999e-01   9.2899999999999996e-02
   2.6450000000000001e-01   8.7900000000000006e-02  -2.5740000000000002e-01  -2.3870000000000000e-01  -8.5599999999999996e-02  -3.0700000000000002e-02   4.8830000000000001e-01   1.5559999999999999e-01   2.4377000000000000e+00   9.5999999999999992e-03   2.2130000000000000e-01   1.3710000000000000e-01
   3.5270000000000001e-01   5.2759999999999996e-01  -7.7210000000000001e-01  -2.5779999999999997e-01  -2.8500000000000001e-02  -4.3900000000000002e-02   5.9930000000000005e-01   2.0010000000000000e-01   2.7858999999999998e+00  -2.8899999999999999e-02   1.5400000000000000e-01   1.2390000000000000e-01
   2.2040000000000001e-01   5.2759999999999996e-01  -1.2867999999999999e+00  -1.8140000000000001e-01  -2.8500000000000001e-02  -6.1400000000000003e-02   3.9950000000000002e-01   4.6689999999999998e-01   3.4824000000000002e+00   7.7100000000000002e-02   1.1550000000000001e-01   1.1060000000000000e-01
   1.9839999999999999e-01   3.9570000000000000e-01  -1.1152000000000000e+00  -2.1959999999999999e-01  -3.8100000000000002e-02   3.0700000000000002e-02   2.8849999999999998e-01   2.8910000000000002e-01   2.3506000000000000e+00   2.8899999999999999e-02   2.2130000000000000e-01   9.7299999999999998e-02
   1.3230000000000000e-01   1.3189999999999999e-01  -5.1470000000000005e-01  -1.8140000000000001e-01  -4.7600000000000003e-02  -8.3299999999999999e-02   5.9930000000000005e-01   3.5580000000000001e-01   2.7858999999999998e+00   5.7799999999999997e-02   2.5979999999999998e-01   1.2390000000000000e-01
   1.5429999999999999e-01   3.2979999999999998e-01  -6.0050000000000003e-01  -2.3870000000000000e-01  -3.8100000000000002e-02  -6.5799999999999997e-02   2.4410000000000001e-01   4.4469999999999998e-01   2.4377000000000000e+00   9.5999999999999992e-03   1.7319999999999999e-01   1.1060000000000000e-01
   3.0859999999999999e-01   6.6000000000000003e-02  -9.4359999999999999e-01  -2.1959999999999999e-01  -3.8100000000000002e-02  -3.9500000000000000e-02   5.3269999999999995e-01   6.2260000000000004e-01   3.2212000000000001e+00   9.5999999999999992e-03   1.9239999999999999e-01   1.2390000000000000e-01
   3.3060000000000000e-01   1.7590000000000000e-01  -1.2867999999999999e+00  -1.5279999999999999e-01  -5.7099999999999998e-02  -6.5799999999999997e-02   5.7709999999999995e-01   5.1139999999999997e-01   3.6564999999999999e+00  -4.8200000000000000e-02   1.9239999999999999e-01   1.3710000000000000e-01
   2.6450000000000001e-01   2.8580000000000000e-01  -6.0050000000000003e-01  -2.0999999999999999e-01  -7.6100000000000001e-02  -1.7500000000000002e-02   3.3289999999999997e-01   2.6679999999999998e-01   2.7858999999999998e+00   2.8899999999999999e-02   2.1170000000000000e-01   1.5040000000000001e-01
   2.8649999999999998e-01   3.2979999999999998e-01  -1.2010000000000001e+00  -3.8199999999999998e-02  -3.8100000000000002e-02  -3.0700000000000002e-02   5.5489999999999995e-01   4.6689999999999998e-01   3.6564999999999999e+00   0.0000000000000000e+00   1.1550000000000001e-01   1.2390000000000000e-01
   2.8649999999999998e-01   2.4179999999999999e-01  -1.0294000000000001e+00  -2.1959999999999999e-01  -6.6600000000000006e-02  -1.0090000000000000e-01   4.2170000000000002e-01   4.2249999999999999e-01   2.6989000000000001e+00   2.8899999999999999e-02   1.2509999999999999e-01   1.3710000000000000e-01
   5.0700000000000001e-01   3.2979999999999998e-01   2.5740000000000002e-01  -2.4820000000000000e-01  -6.6600000000000006e-02  -3.5099999999999999e-02   3.9950000000000002e-01   5.7809999999999995e-01   2.4377000000000000e+00  -6.7400000000000002e-02   1.9239999999999999e-01   1.1500000000000000e-01
   1.9839999999999999e-01   8.7900000000000006e-02  -5.1470000000000005e-01  -2.2910000000000000e-01  -5.7099999999999998e-02  -1.2280000000000001e-01   5.7709999999999995e-01   4.6689999999999998e-01   2.9600000000000000e+00   9.5999999999999992e-03   1.2509999999999999e-01   1.1500000000000000e-01
   3.9679999999999999e-01   2.6379999999999998e-01  -1.5441000000000000e+00  -1.2410000000000000e-01  -1.9000000000000000e-02  -2.1899999999999999e-02   5.9930000000000005e-01   3.1130000000000002e-01   2.5247000000000002e+00   4.8200000000000000e-02   1.6360000000000000e-01   1.4599999999999999e-01
   3.3060000000000000e-01   8.7900000000000006e-02   1.7160000000000000e-01  -1.3370000000000001e-01   0.0000000000000000e+00  -7.0199999999999999e-02   3.9950000000000002e-01   4.6689999999999998e-01   2.6118000000000001e+00  -9.5999999999999992e-03   2.2130000000000000e-01   1.5479999999999999e-01
   1.9839999999999999e-01   2.8580000000000000e-01  -6.8630000000000002e-01  -2.8639999999999999e-01  -1.5229999999999999e-01  -1.0960000000000000e-01   5.3269999999999995e-01   3.1130000000000002e-01   2.2635999999999998e+00  -1.9300000000000001e-02   1.4430000000000001e-01   1.1940000000000001e-01
   0.0000000000000000e+00   3.0780000000000002e-01  -6.0050000000000003e-01  -1.3370000000000001e-01  -1.6180000000000000e-01   3.0700000000000002e-02   3.5510000000000003e-01   2.6679999999999998e-01   2.6989000000000001e+00  -9.5999999999999992e-03   1.8279999999999999e-01   1.3270000000000001e-01
   1.7630000000000001e-01   5.7160000000000000e-01  -6.0050000000000003e-01  -1.6230000000000000e-01  -8.5599999999999996e-02  -5.7000000000000002e-02   3.9950000000000002e-01   4.4469999999999998e-01   2.4377000000000000e+00  -9.5999999999999992e-03   1.6360000000000000e-01   1.4160000000000000e-01
   3.0859999999999999e-01   1.9789999999999999e-01  -3.4310000000000002e-01  -1.6230000000000000e-01  -5.7099999999999998e-02  -4.8200000000000000e-02   3.5510000000000003e-01   4.6689999999999998e-01   2.5247000000000002e+00   9.5999999999999992e-03   2.2130000000000000e-01   1.7690000000000000e-01
   2.6450000000000001e-01   2.8580000000000000e-01  -1.0294000000000001e+00  -1.3370000000000001e-01  -1.7130000000000001e-01  -5.7000000000000002e-02   5.7709999999999995e-01   2.8910000000000002e-01   2.8730000000000002e+00   1.9300000000000001e-02   2.3089999999999999e-01   1.1940000000000001e-01
