# Supplementary material for: Footwear and Foam Surface Alter Gait Initiation of Typical Subjects
Source: PLoS One. 2015 Aug 13;10(8):e0135821. doi: 10.1371/journal.pone.0135821 (PMC4536224; doi:10.1371/journal.pone.0135821)
Supplement: S1 Dataset — (ZIP) [file pone.0135821.s001.zip › 1_shod_av1_02.txt]

   1.5672000000000001e+01   1.2311000000000001e+00   2.3624850000000001e+02   1.2679000000000000e+01   3.1078700000000001e+01  -1.5962000000000001e+00  -1.6513000000000002e+01  -2.6682999999999999e+00   2.6457589999999999e+02   1.1039199999999999e+01  -1.8628299999999999e+01   9.1120000000000001e-01
   1.5253200000000000e+01   2.1980000000000000e-01   2.2835640000000001e+02   1.1962999999999999e+01   3.0098600000000001e+01  -1.4077000000000000e+00  -1.6113499999999998e+01  -3.1575000000000002e+00   2.6475009999999997e+02   1.1097000000000000e+01  -1.8801500000000001e+01   1.0129999999999999e+00
   1.4746200000000000e+01  -6.5949999999999998e-01   2.1994960000000000e+02   1.1237299999999999e+01   2.8870999999999999e+01  -1.2542000000000000e+00  -1.6801600000000001e+01  -3.0684999999999998e+00   2.6683949999999999e+02   1.0971700000000000e+01  -1.8724499999999999e+01   8.8910000000000000e-01
   1.4239200000000000e+01  -1.8246000000000000e+00   2.1162860000000001e+02   1.0387600000000001e+01   2.7805299999999999e+01  -1.0261000000000000e+00  -1.6268899999999999e+01  -2.7349999999999999e+00   2.6640420000000000e+02   1.0856199999999999e+01  -1.8936199999999999e+01   8.4050000000000002e-01
   1.3666100000000000e+01  -1.9126000000000001e+00   2.0459430000000000e+02   9.6715999999999998e+00   2.6863199999999999e+01  -9.1649999999999998e-01  -1.7312100000000001e+01  -4.2024999999999997e+00   2.6875479999999999e+02   1.0711700000000000e+01  -1.8936199999999999e+01   8.8470000000000004e-01
   1.3600000000000000e+01  -8.5740000000000005e-01   1.9541550000000001e+02   9.1655999999999995e+00   2.5778400000000001e+01  -9.8670000000000002e-01  -1.7334199999999999e+01  -3.9579000000000000e+00   2.7267250000000001e+02   1.0605700000000001e+01  -1.9282599999999999e+01   9.4660000000000000e-01
   1.2167299999999999e+01   1.3190000000000000e+00   1.8546449999999999e+02   8.4304000000000006e+00   2.4636500000000002e+01  -1.1620999999999999e+00  -1.8621600000000001e+01  -4.8029000000000002e+00   2.7972440000000000e+02   1.0384100000000000e+01  -1.9600100000000001e+01   8.4489999999999998e-01
   1.1021100000000001e+01   1.9346000000000001e+00   1.7619990000000001e+02   7.4661000000000000e+00   2.3561199999999999e+01  -1.1752000000000000e+00  -1.9487200000000001e+01  -5.5589000000000004e+00   2.8764690000000002e+02   1.0210800000000001e+01  -2.0350600000000000e+01   7.9620000000000002e-01
   9.0152000000000001e+00   2.0445000000000002e+00   1.6762150000000000e+02   6.3586000000000000e+00   2.2847500000000000e+01  -1.0348999999999999e+00  -2.1018599999999999e+01  -6.7152000000000003e+00   2.9818119999999999e+02   9.8062000000000005e+00  -2.0918299999999999e+01   7.6970000000000005e-01
   6.9432999999999998e+00   1.6488000000000000e+00   1.6341810000000001e+02   5.2988000000000000e+00   2.2638200000000001e+01  -8.1130000000000002e-01  -2.2017399999999999e+01  -7.0042000000000000e+00   3.0828010000000000e+02   9.6809999999999992e+00  -2.1611100000000000e+01   6.9889999999999997e-01
   4.2541000000000002e+00   1.9346000000000001e+00   1.5775640000000001e+02   4.4108999999999998e+00   2.2609600000000000e+01  -7.4109999999999998e-01  -2.3260300000000001e+01  -7.4934000000000003e+00   3.1663790000000000e+02   9.3053000000000008e+00  -2.2073000000000000e+01   6.7679999999999996e-01
   2.7553000000000001e+00   1.5168999999999999e+00   1.5389609999999999e+02   3.3893000000000000e+00   2.2390799999999999e+01  -6.5780000000000005e-01  -2.4547599999999999e+01  -8.1605000000000008e+00   3.2229680000000002e+02   8.9489000000000001e+00  -2.2563700000000001e+01   6.3260000000000005e-01
   1.3005000000000000e+00   9.2330000000000001e-01   1.5037899999999999e+02   2.4918999999999998e+00   2.2133800000000001e+01  -4.6039999999999998e-01  -2.5701699999999999e+01  -8.7385999999999999e+00   3.2673689999999999e+02   8.4286999999999992e+00  -2.2717600000000001e+01   5.2639999999999998e-01
   4.6289999999999998e-01   1.2311000000000001e+00   1.4583240000000001e+02   1.8522000000000001e+00   2.1800799999999999e+01  -3.4639999999999999e-01  -2.6345400000000001e+01  -9.6058000000000003e+00   3.3161230000000000e+02   7.7929000000000004e+00  -2.3121800000000000e+01   4.9099999999999999e-01
  -3.0859999999999999e-01   1.4069000000000000e+00   1.4214370000000000e+02   1.3270999999999999e+00   2.1534300000000002e+01  -3.2890000000000003e-01  -2.6456399999999999e+01  -1.0917700000000000e+01   3.3483350000000002e+02   6.9741000000000000e+00  -2.3391200000000001e+01   3.8040000000000002e-01
   2.1999999999999999e-02   1.0771999999999999e+00   1.3888390000000001e+02   7.6380000000000003e-01   2.1248899999999999e+01  -3.2010000000000000e-01  -2.7255400000000002e+01  -1.2674300000000001e+01   3.4040539999999999e+02   6.0205000000000002e+00  -2.3862700000000000e+01   2.5209999999999999e-01
  -1.3230000000000000e-01   9.6730000000000005e-01   1.3656780000000001e+02   2.1959999999999999e-01   2.0839700000000001e+01  -1.9730000000000000e-01  -2.8187600000000000e+01  -1.4564399999999999e+01   3.4710899999999998e+02   4.9031000000000002e+00  -2.4314900000000002e+01   1.6370000000000001e-01
  -4.1880000000000001e-01   3.0780000000000002e-01   1.3425160000000000e+02  -3.8190000000000002e-01   2.0830200000000001e+01  -4.4000000000000003e-03  -2.9652400000000000e+01  -1.6609999999999999e+01   3.5276790000000000e+02   3.8723999999999998e+00  -2.4709399999999999e+01   4.4000000000000003e-03
  -2.6450000000000001e-01  -9.4530000000000003e-01   1.3365110000000001e+02  -6.1099999999999999e-01   2.0630299999999998e+01   1.1840000000000001e-01  -3.1472400000000000e+01  -1.8010899999999999e+01   3.5825270000000000e+02   2.9573000000000000e+00  -2.4911500000000000e+01  -1.4160000000000000e-01
  -3.7469999999999998e-01  -1.5388999999999999e+00   1.3373689999999999e+02  -9.6430000000000005e-01   2.0611300000000000e+01   2.8070000000000001e-01  -3.3469999999999999e+01  -1.9611899999999999e+01   3.6190920000000000e+02   2.1192000000000002e+00  -2.4998100000000001e+01  -2.8310000000000002e-01
  -4.6289999999999998e-01  -2.0665000000000000e+00   1.3253590000000000e+02  -1.1171000000000000e+00   2.0858699999999999e+01   4.1220000000000001e-01  -3.5156799999999997e+01  -2.0523499999999999e+01   3.6730700000000002e+02   1.3582000000000001e+00  -2.5228999999999999e+01  -3.4949999999999998e-01
  -6.1719999999999997e-01  -2.8799000000000001e+00   1.3279329999999999e+02  -1.6708000000000001e+00   2.0830200000000001e+01   5.5689999999999995e-01  -3.7243099999999998e+01  -2.1724200000000000e+01   3.7105050000000000e+02   6.6469999999999996e-01  -2.5411799999999999e+01  -4.7770000000000001e-01
  -5.0700000000000001e-01  -3.4954000000000001e+00   1.3347960000000000e+02  -1.7948999999999999e+00   2.0972899999999999e+01   7.0599999999999996e-01  -3.8175300000000000e+01  -2.3125100000000000e+01   3.7479410000000001e+02   1.9270000000000001e-01  -2.5565799999999999e+01  -6.0160000000000002e-01
  -1.9839999999999999e-01  -3.7812000000000001e+00   1.3399430000000001e+02  -2.0621999999999998e+00   2.1068100000000001e+01   8.0249999999999999e-01  -3.9373800000000003e+01  -2.4036700000000000e+01   3.7731889999999999e+02  -1.8300000000000000e-01  -2.5806300000000000e+01  -6.6349999999999998e-01
   0.0000000000000000e+00  -4.2868000000000004e+00   1.3596729999999999e+02  -2.2723000000000000e+00   2.1248899999999999e+01   8.7700000000000000e-01  -3.9662399999999998e+01  -2.5593200000000000e+01   3.8062720000000002e+02  -7.2250000000000003e-01  -2.5921800000000001e+01  -8.3599999999999997e-01
   2.1999999999999999e-02  -4.4626999999999999e+00   1.3802610000000001e+02  -2.3199999999999998e+00   2.1591400000000000e+01   8.4630000000000005e-01  -4.0084099999999999e+01  -2.6527100000000001e+01   3.8254250000000002e+02  -1.0596000000000001e+00  -2.6018000000000001e+01  -9.5099999999999996e-01
   2.2040000000000001e-01  -4.7923999999999998e+00   1.4111429999999999e+02  -2.4441000000000002e+00   2.1819800000000001e+01   9.4279999999999997e-01  -4.0483600000000003e+01  -2.7438800000000001e+01   3.8245540000000000e+02  -1.4834000000000001e+00  -2.6123799999999999e+01  -1.0174000000000001e+00
   3.9679999999999999e-01  -5.2980000000000000e+00   1.4540350000000001e+02  -2.5205000000000002e+00   2.2590599999999998e+01   9.7789999999999999e-01  -4.0838700000000003e+01  -2.8150300000000001e+01   3.8193310000000002e+02  -1.7532000000000001e+00  -2.6046900000000001e+01  -1.1235999999999999e+00
   6.6130000000000000e-01  -5.7596999999999996e+00   1.5140840000000000e+02  -2.7591999999999999e+00   2.3570699999999999e+01   1.1051000000000000e+00  -4.1038400000000003e+01  -2.8239300000000000e+01   3.7897300000000001e+02  -1.8109999999999999e+00  -2.5835200000000000e+01  -1.2297000000000000e+00
   6.3919999999999999e-01  -7.0347000000000000e+00   1.5955779999999999e+02  -2.8833000000000002e+00   2.4522300000000001e+01   1.2146999999999999e+00  -4.0860900000000001e+01  -2.8083600000000001e+01   3.7496830000000000e+02  -1.8976999999999999e+00  -2.5469500000000000e+01  -1.2650999999999999e+00
   1.3666000000000000e+00  -8.5736000000000008e+00   1.6719260000000000e+02  -3.0552000000000001e+00   2.5797400000000000e+01   1.4778000000000000e+00  -4.0772100000000002e+01  -2.7727900000000002e+01   3.6974459999999999e+02  -1.7435000000000000e+00  -2.5277100000000001e+01  -1.2430000000000001e+00
   2.2924000000000002e+00  -1.0288300000000000e+01   1.7662880000000001e+02  -3.4466000000000001e+00   2.7072600000000001e+01   1.6576000000000000e+00  -4.0749899999999997e+01  -2.6882899999999999e+01   3.6495630000000000e+02  -1.5893999999999999e+00  -2.4892199999999999e+01  -1.2871999999999999e+00
   3.1960999999999999e+00  -1.2442700000000000e+01   1.8760910000000001e+02  -3.6280000000000001e+00   2.8595099999999999e+01   1.9251000000000000e+00  -4.0572400000000002e+01  -2.6171399999999998e+01   3.5947149999999999e+02  -1.2137000000000000e+00  -2.4555399999999999e+01  -1.2518000000000000e+00
   4.4084000000000003e+00  -1.4509200000000000e+01   2.0176349999999999e+02  -3.8475999999999999e+00   3.0393599999999999e+01   2.1882000000000001e+00  -4.0150599999999997e+01  -2.5637699999999999e+01   3.5146199999999999e+02  -1.0500000000000000e+00  -2.4180199999999999e+01  -1.2740000000000000e+00
   6.5906000000000002e+00  -1.6685500000000001e+01   2.1806240000000000e+02  -4.0385999999999997e+00   3.2544199999999996e+01   2.4512999999999998e+00  -3.9329400000000000e+01  -2.5348700000000001e+01   3.4301720000000000e+02  -6.8389999999999995e-01  -2.3506599999999999e+01  -1.2917000000000001e+00
   8.8169000000000004e+00  -1.9081800000000001e+01   2.3496180000000001e+02  -4.2676999999999996e+00   3.4894599999999997e+01   2.7145000000000001e+00  -3.8375100000000003e+01  -2.5393100000000000e+01   3.3309230000000002e+02  -3.0819999999999997e-01  -2.2698399999999999e+01  -1.3624000000000001e+00
   1.1506000000000000e+01  -2.1565899999999999e+01   2.5666510000000000e+02  -4.4013999999999998e+00   3.7568500000000000e+01   3.0783999999999998e+00  -3.7287500000000001e+01  -2.5326400000000000e+01   3.2168740000000003e+02   2.8899999999999999e-02  -2.2044100000000000e+01  -1.3314999999999999e+00
   1.4680099999999999e+01  -2.4379799999999999e+01   2.7854000000000002e+02  -4.6210000000000004e+00   4.0556500000000000e+01   3.3065000000000002e+00  -3.5889200000000002e+01  -2.5193000000000001e+01   3.0888959999999997e+02   5.6830000000000003e-01  -2.1207000000000001e+01  -1.3756999999999999e+00
   1.7413300000000000e+01  -2.6863900000000001e+01   3.0204469999999998e+02  -4.8501000000000003e+00   4.3439799999999998e+01   3.7317999999999998e+00  -3.5090200000000003e+01  -2.5193000000000001e+01   2.9513409999999999e+02   8.6699999999999999e-01  -2.0408300000000001e+01  -1.4420999999999999e+00
   2.0080400000000001e+01  -3.0073499999999999e+01   3.2735090000000002e+02  -5.0697000000000001e+00   4.6989199999999997e+01   4.1703000000000001e+00  -3.3691899999999997e+01  -2.5148499999999999e+01   2.7920200000000000e+02   1.4064000000000001e+00  -1.9138200000000001e+01  -1.5261000000000000e+00
   2.2593200000000000e+01  -3.3986600000000003e+01   3.5711790000000002e+02  -5.3369999999999997e+00   5.1042900000000003e+01   4.6307999999999998e+00  -3.1649999999999999e+01  -2.5081800000000001e+01   2.5813350000000003e+02   2.0421999999999998e+00  -1.7617999999999999e+01  -1.4819000000000000e+00
   2.5216200000000001e+01  -3.9174799999999998e+01   3.9023039999999997e+02  -5.8430000000000000e+00   5.5582000000000001e+01   5.2754000000000003e+00  -2.9030999999999999e+01  -2.4347999999999999e+01   2.3218950000000001e+02   2.7549999999999999e+00  -1.5741700000000000e+01  -1.4730000000000001e+00
   2.8324100000000001e+01  -4.4450800000000001e+01   4.2523020000000002e+02  -6.1962999999999999e+00   6.0225700000000003e+01   5.8894000000000002e+00  -2.5280000000000001e+01  -2.2280100000000001e+01   2.0171850000000001e+02   3.6894000000000000e+00  -1.3499700000000001e+01  -1.3270000000000000e+00
   3.1167600000000000e+01  -4.8935499999999998e+01   4.5525450000000001e+02  -6.5876999999999999e+00   6.4308000000000007e+01   6.5514999999999999e+00  -2.1440300000000001e+01  -1.9100400000000000e+01   1.6793910000000000e+02   4.7682000000000002e+00  -1.1200100000000001e+01  -9.7319999999999995e-01
   3.4055100000000003e+01  -5.2716600000000000e+01   4.7910239999999999e+02  -6.7881999999999998e+00   6.7448200000000000e+01   7.0777000000000001e+00  -1.6623999999999999e+01  -1.3919499999999999e+01   1.3668450000000001e+02   5.9722999999999997e+00  -8.9292999999999996e+00  -5.3080000000000005e-01
   3.6016800000000003e+01  -5.6014200000000002e+01   4.9591609999999997e+02  -6.9695999999999998e+00   6.9712999999999994e+01   7.5469999999999997e+00  -1.2029700000000000e+01  -6.9598000000000004e+00   1.0908640000000000e+02   7.3017000000000003e+00  -7.2454000000000001e+00   8.4000000000000005e-02
   3.7295299999999997e+01  -5.8652200000000001e+01   5.0775420000000003e+02  -7.1797000000000004e+00   7.1054699999999997e+01   7.9416000000000002e+00  -6.0591999999999997e+00  -2.2679999999999998e+00   9.1674400000000006e+01   8.1493000000000002e+00  -6.4852999999999996e+00   5.7509999999999994e-01
   3.8132899999999999e+01  -6.0938499999999998e+01   5.1659000000000003e+02  -7.1605999999999996e+00   7.2329899999999995e+01   8.3757999999999999e+00  -3.9506999999999999e+00  -1.8232999999999999e+00   8.7147300000000001e+01   8.2553000000000001e+00  -6.6006999999999998e+00   4.3790000000000001e-01
   3.8507599999999996e+01  -6.3906300000000002e+01   5.2465359999999998e+02  -7.3228999999999997e+00   7.3243399999999994e+01   8.7704000000000004e+00  -1.7978000000000001e+00  -4.3582000000000001e+00   7.8354200000000006e+01   7.6098999999999997e+00  -6.2255000000000003e+00   3.8929999999999998e-01
   3.8265099999999997e+01  -6.6566299999999998e+01   5.3014380000000006e+02  -7.3514999999999997e+00   7.4223500000000001e+01   9.1607000000000003e+00   5.3269999999999995e-01  -3.2909000000000002e+00   6.7994000000000000e+01   7.0511999999999997e+00  -5.7539999999999996e+00   2.1229999999999999e-01
   3.8000599999999999e+01  -6.8764700000000005e+01   5.3297469999999998e+02  -7.1988000000000003e+00   7.4470900000000000e+01   9.4588999999999999e+00  -6.6600000000000006e-02  -3.7134000000000000e+00   5.7024400000000000e+01   6.1071999999999997e+00  -4.8494999999999999e+00   2.3000000000000001e-01
   3.7956499999999998e+01  -7.0259500000000003e+01   5.3220259999999996e+02  -7.1128999999999998e+00   7.4252099999999999e+01   9.7044999999999995e+00   7.5460000000000005e-01  -5.6478999999999999e+00   4.7012500000000003e+01   5.1439000000000004e+00  -4.0124000000000004e+00  -9.2899999999999996e-02
   3.7603900000000003e+01  -7.0699200000000005e+01   5.2757029999999997e+02  -6.8742000000000001e+00   7.3595500000000001e+01   9.7483000000000004e+00   1.2873000000000001e+00  -3.4243000000000001e+00   3.8393500000000003e+01   4.4310999999999998e+00  -3.4253999999999998e+00  -8.4000000000000005e-02
   3.7295299999999997e+01  -7.1182900000000004e+01   5.2139380000000006e+02  -6.3681000000000001e+00   7.2634399999999999e+01   9.7834000000000003e+00   1.5315000000000001e+00  -1.5787000000000000e+00   3.2473500000000001e+01   3.7761000000000000e+00  -2.8481000000000001e+00  -8.8499999999999995e-02
   3.6942599999999999e+01  -7.1116900000000001e+01   5.1161450000000002e+02  -5.7762000000000002e+00   7.1340199999999996e+01   9.7044999999999995e+00   1.7312000000000001e+00   6.6710000000000003e-01   2.6901599999999998e+01   3.3136999999999999e+00  -2.3959000000000001e+00   8.4000000000000005e-02
   3.6479700000000001e+01  -7.1072900000000004e+01   5.0166359999999997e+02  -5.1173999999999999e+00   6.9912800000000004e+01   9.7483000000000004e+00   2.3083000000000000e+00   2.0011999999999999e+00   2.1590900000000001e+01   2.7549999999999999e+00  -1.8571000000000000e+00   1.4599999999999999e-01
   3.6038899999999998e+01  -7.0919100000000000e+01   4.8982540000000000e+02  -4.5541000000000000e+00   6.8142899999999997e+01   9.6298999999999992e+00   2.1307000000000000e+00   1.4231000000000000e+00   1.5322600000000000e+01   1.9361999999999999e+00  -1.2123999999999999e+00   7.9600000000000004e-02
   3.5818500000000000e+01  -7.0127600000000001e+01   4.7875930000000000e+02  -3.8572000000000002e+00   6.6382499999999993e+01   9.4764999999999997e+00   1.5093000000000001e+00   2.6905000000000001e+00   1.0534300000000000e+01   1.3197000000000001e+00  -7.4090000000000000e-01   1.5920000000000001e-01
   3.5113100000000003e+01  -6.9929800000000000e+01   4.6786480000000000e+02  -3.1219999999999999e+00   6.4936099999999996e+01   9.3667999999999996e+00   2.1751000000000000e+00   3.0240000000000000e+00   6.5294999999999996e+00   8.1879999999999997e-01  -4.2340000000000000e-01   1.7690000000000000e-01
   3.3988999999999997e+01  -6.9929800000000000e+01   4.6031580000000002e+02  -2.3296000000000001e+00   6.3879800000000003e+01   9.2353000000000005e+00   2.2189999999999999e-01  -4.4469999999999998e-01   1.8283000000000000e+00  -1.5409999999999999e-01   2.4060000000000001e-01   9.7299999999999998e-02
   3.3349699999999999e+01  -6.9863799999999998e+01   4.5371039999999999e+02  -1.4130000000000000e+00   6.2785499999999999e+01   9.0642999999999994e+00   1.5540000000000001e-01  -2.8910000000000002e-01   2.5247000000000002e+00  -1.0600000000000000e-01   3.9450000000000002e-01   7.9600000000000004e-02
   3.2688499999999998e+01  -6.9358199999999997e+01   4.4890649999999999e+02  -2.9599999999999999e-01   6.2071800000000003e+01   8.8801000000000005e+00   1.3539000000000001e+00   7.3380000000000001e-01   2.8730000000000002e+00   1.4449999999999999e-01   1.1550000000000001e-01   1.1060000000000000e-01
   3.2313800000000001e+01  -6.9182400000000001e+01   4.4667619999999999e+02   8.9749999999999996e-01   6.1529400000000003e+01   8.7704000000000004e+00   5.3269999999999995e-01  -3.3350000000000002e-01   2.1764999999999999e+00  -9.6299999999999997e-02   2.0210000000000000e-01   1.0170000000000000e-01
   3.2269700000000000e+01  -7.0105699999999999e+01   4.4633300000000003e+02   2.3582000000000001e+00   6.1348599999999998e+01   8.6519999999999992e+00   4.2170000000000002e-01   4.4469999999999998e-01   2.9600000000000000e+00  -1.9300000000000001e-02   2.3089999999999999e-01   1.2830000000000000e-01
   3.1388000000000002e+01  -7.0303500000000000e+01   4.4882080000000002e+02   3.8666999999999998e+00   6.1377099999999999e+01   8.5160999999999998e+00   9.5440000000000003e-01   4.2249999999999999e-01   2.3506000000000000e+00   0.0000000000000000e+00   1.4430000000000001e-01   1.5040000000000001e-01
   3.2005200000000002e+01  -7.1952299999999994e+01   4.5499720000000002e+02   5.9863000000000000e+00   6.1615000000000002e+01   8.5950000000000006e+00   4.2170000000000002e-01  -2.2200000000000001e-02   2.7858999999999998e+00   9.5999999999999992e-03   2.3089999999999999e-01   1.5040000000000001e-01
   3.1872900000000001e+01  -7.1754400000000004e+01   4.6023000000000002e+02   8.4780999999999995e+00   6.1976599999999998e+01   8.2354000000000003e+00   6.2150000000000005e-01   2.0010000000000000e-01   3.0470999999999999e+00   4.8200000000000000e-02   1.4430000000000001e-01   1.4160000000000000e-01
   3.2181500000000000e+01  -7.1886300000000006e+01   4.6520549999999997e+02   1.1008200000000000e+01   6.2157400000000003e+01   7.9722999999999997e+00   6.6579999999999995e-01  -1.3339999999999999e-01   3.0470999999999999e+00  -2.8899999999999999e-02   1.6360000000000000e-01   1.3710000000000000e-01
   3.2975000000000001e+01  -7.2370000000000005e+01   4.6992360000000002e+02   1.3862900000000000e+01   6.2052799999999998e+01   7.7662000000000004e+00   3.9950000000000002e-01   1.3339999999999999e-01   2.5247000000000002e+00   5.7799999999999997e-02   2.5979999999999998e-01   1.3710000000000000e-01
   3.3724499999999999e+01  -7.1534599999999998e+01   4.7404120000000000e+02   1.6937200000000001e+01   6.1833900000000000e+01   7.3846999999999996e+00   4.8830000000000001e-01   2.4460000000000001e-01   2.7858999999999998e+00  -5.7799999999999997e-02   2.2130000000000000e-01   1.1940000000000001e-01
   3.4958799999999997e+01  -7.0743200000000002e+01   4.7747250000000003e+02   2.0068700000000000e+01   6.1396200000000000e+01   6.9725000000000001e+00   5.5489999999999995e-01   6.6699999999999995e-02   2.6118000000000001e+00   0.0000000000000000e+00   2.0210000000000000e-01   1.1940000000000001e-01
   3.6237299999999998e+01  -7.0215599999999995e+01   4.7910239999999999e+02   2.3028400000000001e+01   6.0710999999999999e+01   6.5296000000000003e+00   3.7730000000000002e-01   3.7800000000000000e-01   2.8730000000000002e+00  -9.5999999999999992e-03   1.5400000000000000e-01   1.3710000000000000e-01
   3.7648000000000003e+01  -7.0413399999999996e+01   4.8287689999999998e+02   2.6446400000000001e+01   6.0492199999999997e+01   6.1393000000000004e+00   6.2150000000000005e-01   2.6679999999999998e-01   2.9600000000000000e+00   8.6699999999999999e-02   1.8279999999999999e-01   1.5040000000000001e-01
   3.8772100000000002e+01  -6.9094399999999993e+01   4.8785239999999999e+02   2.9931300000000000e+01   6.0254300000000001e+01   5.6788999999999996e+00   6.6579999999999995e-01   1.5559999999999999e-01   3.4824000000000002e+00   7.7100000000000002e-02   1.6360000000000000e-01   1.5920000000000001e-01
   3.9345199999999998e+01  -6.9006500000000003e+01   4.9034010000000001e+02   3.3292000000000002e+01   6.0092500000000001e+01   5.2446999999999999e+00   7.5460000000000005e-01   4.4499999999999998e-02   2.7858999999999998e+00  -9.5999999999999992e-03   1.6360000000000000e-01   1.1500000000000000e-01
   4.1395099999999999e+01  -6.9028499999999994e+01   4.9342829999999998e+02   3.6442599999999999e+01   5.9826099999999997e+01   4.7535999999999996e+00   5.5489999999999995e-01   1.7790000000000000e-01   3.2212000000000001e+00   0.0000000000000000e+00   1.7319999999999999e-01   1.1940000000000001e-01
   4.2298800000000000e+01  -6.7643500000000003e+01   4.9608760000000001e+02   3.9536000000000001e+01   5.9816499999999998e+01   4.3369999999999997e+00   4.2170000000000002e-01   2.6679999999999998e-01   3.3953000000000002e+00  -1.9300000000000001e-02   2.2130000000000000e-01   1.4160000000000000e-01
   4.3246699999999997e+01  -6.8500900000000001e+01   5.0303609999999998e+02   4.2562500000000000e+01   6.0387500000000003e+01   4.0212000000000003e+00   6.6579999999999995e-01   1.7790000000000000e-01   2.6118000000000001e+00  -1.9300000000000001e-02   1.5400000000000000e-01   1.5920000000000001e-01
   4.4172400000000003e+01  -6.9731899999999996e+01   5.1109980000000002e+02   4.5207200000000000e+01   6.1310499999999998e+01   3.7888000000000002e+00   5.9930000000000005e-01   2.2239999999999999e-01   2.6989000000000001e+00  -3.8500000000000000e-02   1.9239999999999999e-01   1.2830000000000000e-01
   4.4459000000000003e+01  -7.5865399999999994e+01   5.2379579999999999e+02   4.7412599999999998e+01   6.2994799999999998e+01   4.1132999999999997e+00   6.4370000000000005e-01   1.1119999999999999e-01   2.3506000000000000e+00   6.7400000000000002e-02   2.2130000000000000e-01   1.3710000000000000e-01
   4.3930000000000000e+01  -7.9712500000000006e+01   5.3674910000000000e+02   4.9732700000000001e+01   6.5021699999999996e+01   4.5826000000000002e+00   5.9930000000000005e-01   3.1130000000000002e-01   2.6989000000000001e+00   4.8200000000000000e-02   2.5019999999999998e-01   1.3710000000000000e-01
   4.4172400000000003e+01  -8.4526899999999998e+01   5.4875890000000004e+02   5.1928600000000003e+01   6.6772599999999997e+01   4.7184999999999997e+00   5.9930000000000005e-01   2.4460000000000001e-01   3.0470999999999999e+00   9.5999999999999992e-03   2.2130000000000000e-01   1.6810000000000000e-01
   4.3797699999999999e+01  -8.9846900000000005e+01   5.5948180000000002e+02   5.3933500000000002e+01   6.8418899999999994e+01   5.1657999999999999e+00   4.4390000000000002e-01   1.7790000000000000e-01   3.0470999999999999e+00  -7.7100000000000002e-02   1.9239999999999999e-01   1.1500000000000000e-01
   4.4701400000000000e+01  -9.4331599999999995e+01   5.6917539999999997e+02   5.5871699999999997e+01   6.9513199999999998e+01   5.5209999999999999e+00   5.5489999999999995e-01   1.5559999999999999e-01   3.5695000000000001e+00   8.6699999999999999e-02   2.4060000000000001e-01   9.7299999999999998e-02
   4.5693300000000001e+01  -9.8860200000000006e+01   5.7620970000000000e+02   5.7781199999999998e+01   7.0588499999999996e+01   5.9420000000000002e+00   7.1020000000000005e-01   2.2239999999999999e-01   2.8730000000000002e+00   3.8500000000000000e-02   2.4060000000000001e-01   1.4160000000000000e-01
   4.6001899999999999e+01  -1.0334480000000001e+02   5.8187139999999999e+02   5.9413800000000002e+01   7.1359300000000005e+01   6.3190999999999997e+00   3.7730000000000002e-01   8.8900000000000007e-02   2.1764999999999999e+00   3.8500000000000000e-02   1.6360000000000000e-01   1.4160000000000000e-01
   4.6552999999999997e+01  -1.0769759999999999e+02   5.8393020000000001e+02   6.0788600000000002e+01   7.1816000000000003e+01   6.8277999999999999e+00   6.2150000000000005e-01   3.3350000000000002e-01   2.6118000000000001e+00  -7.7100000000000002e-02   1.9239999999999999e-01   1.0170000000000000e-01
   4.6178300000000000e+01  -1.1103910000000000e+02   5.8418759999999997e+02   6.2192100000000003e+01   7.2225200000000001e+01   7.2881999999999998e+00   6.6579999999999995e-01  -2.2200000000000001e-02   2.1764999999999999e+00   0.0000000000000000e+00   1.9239999999999999e-01   1.3270000000000001e-01
   4.5406799999999997e+01  -1.1334739999999999e+02   5.8101360000000000e+02   6.3070500000000003e+01   7.1968299999999999e+01   7.7004999999999999e+00   4.6610000000000001e-01   3.7800000000000000e-01   2.8730000000000002e+00   3.8500000000000000e-02   1.4430000000000001e-01   1.9020000000000001e-01
   4.4128300000000003e+01  -1.1380900000000000e+02   5.7483709999999996e+02   6.3748300000000000e+01   7.1416300000000007e+01   7.9241000000000001e+00   6.4370000000000005e-01  -6.6699999999999995e-02   2.8730000000000002e+00  -9.5999999999999992e-03   2.4060000000000001e-01   1.4599999999999999e-01
   4.3489100000000001e+01  -1.1508410000000001e+02   5.6145489999999995e+02   6.3232799999999997e+01   7.0055599999999998e+01   8.3056000000000001e+00   6.4370000000000005e-01  -2.2200000000000001e-02   2.8730000000000002e+00  -7.7100000000000002e-02   8.6599999999999996e-02   1.1940000000000001e-01
   4.2166600000000003e+01  -1.1545780000000001e+02   5.4292560000000003e+02   6.2087100000000000e+01   6.7743200000000002e+01   8.6477000000000004e+00   5.1049999999999995e-01   1.1119999999999999e-01   2.3506000000000000e+00   3.8500000000000000e-02   1.9239999999999999e-01   1.0620000000000000e-01
   4.1505299999999998e+01  -1.1473230000000000e+02   5.1761940000000004e+02   6.0082099999999997e+01   6.4584000000000003e+01   8.8887999999999998e+00   4.8830000000000001e-01   2.6679999999999998e-01   2.5247000000000002e+00   2.8899999999999999e-02   1.5400000000000000e-01   1.4160000000000000e-01
   4.0447299999999998e+01  -1.1205029999999999e+02   4.8399209999999999e+02   5.7026899999999998e+01   6.0130600000000001e+01   8.9765999999999995e+00   5.9930000000000005e-01   1.7790000000000000e-01   3.7435999999999998e+00  -9.5999999999999992e-03   1.9239999999999999e-01   1.4599999999999999e-01
   3.8551699999999997e+01  -1.0659840000000000e+02   4.4255849999999998e+02   5.3083799999999997e+01   5.4782699999999998e+01   8.7047000000000008e+00   5.3269999999999995e-01   8.8900000000000007e-02   2.8730000000000002e+00   1.9300000000000001e-02   2.0210000000000000e-01   9.7299999999999998e-02
   3.5862499999999997e+01  -9.9079999999999998e+01   3.9417649999999998e+02   4.8338700000000003e+01   4.8530799999999999e+01   8.2310999999999996e+00   7.5460000000000005e-01   2.4460000000000001e-01   2.2635999999999998e+00   9.5999999999999992e-03   2.6939999999999997e-01   9.2899999999999996e-02
   3.2291699999999999e+01  -8.9099500000000006e+01   3.4184840000000003e+02   4.3154499999999999e+01   4.2069499999999998e+01   7.3935000000000004e+00   5.5489999999999995e-01   2.0010000000000000e-01   2.6989000000000001e+00  -1.2520000000000001e-01   2.2130000000000000e-01   1.6370000000000001e-01
   2.8456399999999999e+01  -7.8723200000000006e+01   2.9080700000000002e+02   3.7597900000000003e+01   3.5456000000000003e+01   6.6128999999999998e+00   6.4370000000000005e-01   4.4499999999999998e-02   3.2212000000000001e+00   1.9300000000000001e-02   2.5019999999999998e-01   1.5479999999999999e-01
   2.2703399999999998e+01  -6.8149100000000004e+01   2.4088090000000000e+02   3.2222600000000000e+01   2.9660900000000002e+01   5.7929000000000004e+00   5.3269999999999995e-01   1.3339999999999999e-01   2.5247000000000002e+00   0.0000000000000000e+00   1.2509999999999999e-01   1.6810000000000000e-01
   1.6884300000000000e+01  -5.7333199999999998e+01   1.9490080000000000e+02   2.6809200000000001e+01   2.4065500000000000e+01   4.8413000000000004e+00   5.9930000000000005e-01   3.5580000000000001e-01   2.8730000000000002e+00  -2.8899999999999999e-02   2.9830000000000001e-01   1.2830000000000000e-01
   1.3181200000000000e+01  -4.4714599999999997e+01   1.5140840000000000e+02   2.1920900000000000e+01   1.8831800000000001e+01   3.8984999999999999e+00   7.1020000000000005e-01   2.6679999999999998e-01   2.9600000000000000e+00  -2.8899999999999999e-02   2.4060000000000001e-01   1.0620000000000000e-01
   8.7728000000000002e+00  -3.5833199999999998e+01   1.1452140000000000e+02   1.6899000000000001e+01   1.4387900000000000e+01   3.0432999999999999e+00   6.2150000000000005e-01   2.0010000000000000e-01   2.6118000000000001e+00  -8.6699999999999999e-02   2.4060000000000001e-01   1.5040000000000001e-01
   4.4965999999999999e+00  -2.7699300000000001e+01   7.9006900000000002e+01   1.1772000000000000e+01   1.0143900000000000e+01   2.7275999999999998e+00   5.3269999999999995e-01   4.0020000000000000e-01   2.8730000000000002e+00   1.1559999999999999e-01   1.8279999999999999e-01   1.1940000000000001e-01
   2.4026000000000001e+00  -1.6377800000000001e+01   5.1813400000000001e+01   7.9817000000000000e+00   6.6611000000000002e+00   1.7190000000000001e+00   5.9930000000000005e-01   8.8900000000000007e-02   2.4377000000000000e+00   5.7799999999999997e-02   1.7319999999999999e-01   1.6370000000000001e-01
   2.6890999999999998e+00  -1.3915600000000000e+01   3.1482600000000001e+01   4.7545999999999999e+00   4.0918000000000001e+00   1.1533000000000000e+00   4.6610000000000001e-01   2.4460000000000001e-01   3.3953000000000002e+00  -7.7100000000000002e-02   2.4060000000000001e-01   1.1940000000000001e-01
   2.0499000000000001e+00  -4.7045000000000003e+00   1.5441100000000000e+01   2.5110000000000001e+00   1.9887999999999999e+00   4.2099999999999999e-01   5.1049999999999995e-01   4.8920000000000002e-01   1.5670999999999999e+00   5.7799999999999997e-02   1.8279999999999999e-01   1.5040000000000001e-01
   5.7310000000000005e-01  -1.9784999999999999e+00   3.6029000000000000e+00   4.4869999999999999e-01   3.9970000000000000e-01  -4.8200000000000000e-02   5.1049999999999995e-01   3.3350000000000002e-01   2.0024000000000002e+00  -7.7100000000000002e-02   2.3089999999999999e-01   1.4160000000000000e-01
   3.5270000000000001e-01   5.4959999999999998e-01  -6.0050000000000003e-01  -4.7699999999999999e-02   9.4999999999999998e-03  -8.3299999999999999e-02   6.4370000000000005e-01   2.6679999999999998e-01   2.9600000000000000e+00   3.8500000000000000e-02   1.6360000000000000e-01   1.1940000000000001e-01
   4.8490000000000000e-01   1.5390000000000001e-01  -3.4310000000000002e-01  -9.5500000000000002e-02   1.1420000000000000e-01  -8.7700000000000000e-02   4.4390000000000002e-01   4.2249999999999999e-01   2.1764999999999999e+00  -2.8899999999999999e-02   2.0210000000000000e-01   1.5479999999999999e-01
   6.6130000000000000e-01  -1.5390000000000001e-01   8.5800000000000001e-02  -1.8140000000000001e-01   9.4999999999999998e-03  -7.0199999999999999e-02   6.2150000000000005e-01   4.0020000000000000e-01   2.0024000000000002e+00   5.7799999999999997e-02   1.8279999999999999e-01   7.5200000000000003e-02
   3.3060000000000000e-01   3.9570000000000000e-01   0.0000000000000000e+00  -1.9099999999999999e-02   5.7099999999999998e-02  -6.5799999999999997e-02   7.5460000000000005e-01   2.4460000000000001e-01   2.8730000000000002e+00  -9.5999999999999992e-03   1.9239999999999999e-01   1.0620000000000000e-01
   4.1880000000000001e-01  -8.7900000000000006e-02  -7.7210000000000001e-01  -1.8140000000000001e-01  -7.6100000000000001e-02  -3.9500000000000000e-02   3.7730000000000002e-01   2.0010000000000000e-01   2.8730000000000002e+00   3.8500000000000000e-02   1.6360000000000000e-01   1.0170000000000000e-01
   1.5429999999999999e-01   6.8149999999999999e-01  -1.7160000000000000e-01  -1.1459999999999999e-01   9.4999999999999998e-03  -2.6300000000000000e-02   3.3289999999999997e-01   4.8920000000000002e-01   2.4377000000000000e+00   2.8899999999999999e-02   1.7319999999999999e-01   1.4160000000000000e-01
   4.8490000000000000e-01   4.3999999999999997e-02  -8.5800000000000001e-02  -2.6729999999999998e-01   0.0000000000000000e+00  -9.2100000000000001e-02   2.2189999999999999e-01   3.3350000000000002e-01   2.4377000000000000e+00  -5.7799999999999997e-02   1.8279999999999999e-01   1.2830000000000000e-01
   2.8649999999999998e-01   4.6170000000000000e-01  -4.2890000000000000e-01  -1.4319999999999999e-01  -9.4999999999999998e-03  -5.7000000000000002e-02   7.1020000000000005e-01   3.5580000000000001e-01   3.1341999999999999e+00  -5.7799999999999997e-02   2.5019999999999998e-01   1.1500000000000000e-01
   5.2900000000000003e-01   1.9789999999999999e-01  -6.0050000000000003e-01  -8.5900000000000004e-02   7.6100000000000001e-02  -1.0960000000000000e-01   6.2150000000000005e-01   0.0000000000000000e+00   2.1764999999999999e+00  -9.5999999999999992e-03   2.0210000000000000e-01   1.3270000000000001e-01
   2.4249999999999999e-01   1.3189999999999999e-01  -6.8630000000000002e-01  -1.7190000000000000e-01   9.4999999999999998e-03  -7.0199999999999999e-02   5.5489999999999995e-01   2.8910000000000002e-01   2.6118000000000001e+00  -9.5999999999999992e-03   2.2130000000000000e-01   1.4599999999999999e-01
   3.9679999999999999e-01   1.7590000000000000e-01  -3.4310000000000002e-01  -1.0500000000000000e-01   1.2370000000000000e-01  -9.6500000000000002e-02   5.3269999999999995e-01   3.5580000000000001e-01   2.6989000000000001e+00  -3.8500000000000000e-02   2.1170000000000000e-01   1.2390000000000000e-01
   1.1020000000000001e-01   2.4179999999999999e-01  -6.0050000000000003e-01  -1.9089999999999999e-01   5.7099999999999998e-02  -4.3900000000000002e-02   5.3269999999999995e-01   2.2200000000000001e-02   2.7858999999999998e+00   0.0000000000000000e+00   2.2130000000000000e-01   1.7690000000000000e-01
   3.9679999999999999e-01   3.5170000000000001e-01  -7.7210000000000001e-01  -1.8140000000000001e-01   7.6100000000000001e-02  -3.0700000000000002e-02   4.2170000000000002e-01   2.4460000000000001e-01   2.6989000000000001e+00   9.5999999999999992e-03   1.6360000000000000e-01   1.3270000000000001e-01
   5.7310000000000005e-01   1.3189999999999999e-01   6.8630000000000002e-01  -1.0500000000000000e-01   3.8100000000000002e-02  -7.8899999999999998e-02   5.9930000000000005e-01   8.8900000000000007e-02   3.3083000000000000e+00   3.8500000000000000e-02   2.7900000000000003e-01   1.1500000000000000e-01
   2.2040000000000001e-01   1.0990000000000000e-01   0.0000000000000000e+00  -1.7190000000000000e-01   9.4999999999999998e-03  -4.3900000000000002e-02   5.1049999999999995e-01   3.3350000000000002e-01   2.7858999999999998e+00  -3.8500000000000000e-02   3.0790000000000001e-01   1.2390000000000000e-01
   2.2040000000000001e-01   1.0990000000000000e-01  -7.7210000000000001e-01  -1.3370000000000001e-01   4.7600000000000003e-02  -5.2600000000000001e-02   5.9930000000000005e-01   3.3350000000000002e-01   2.5247000000000002e+00   9.5999999999999992e-03   1.8279999999999999e-01   1.1500000000000000e-01
   3.3060000000000000e-01   4.3969999999999998e-01  -2.5740000000000002e-01  -1.5279999999999999e-01  -4.7600000000000003e-02  -7.8899999999999998e-02   3.7730000000000002e-01   2.8910000000000002e-01   2.9600000000000000e+00   7.7100000000000002e-02   2.2130000000000000e-01   1.7249999999999999e-01
   2.6450000000000001e-01   3.2979999999999998e-01  -6.0050000000000003e-01  -1.7190000000000000e-01  -1.9000000000000000e-02  -1.2280000000000001e-01   4.8830000000000001e-01   4.8920000000000002e-01   3.6564999999999999e+00  -2.8899999999999999e-02   1.4430000000000001e-01   1.4599999999999999e-01
   2.6450000000000001e-01   4.1770000000000002e-01  -6.0050000000000003e-01  -6.6799999999999998e-02   2.8500000000000001e-02  -8.3299999999999999e-02   6.6579999999999995e-01   4.4499999999999998e-02   2.8730000000000002e+00  -4.8200000000000000e-02   2.2130000000000000e-01   1.3270000000000001e-01
   3.7469999999999998e-01   2.8580000000000000e-01   8.5800000000000001e-02  -1.8140000000000001e-01   9.4999999999999998e-03  -5.7000000000000002e-02   4.2170000000000002e-01   3.7800000000000000e-01   2.7858999999999998e+00   5.7799999999999997e-02   1.8279999999999999e-01   1.4160000000000000e-01
   3.5270000000000001e-01   1.7590000000000000e-01  -2.5740000000000002e-01  -1.1459999999999999e-01   6.6600000000000006e-02  -5.7000000000000002e-02   4.8830000000000001e-01   2.8910000000000002e-01   3.0470999999999999e+00  -1.9300000000000001e-02   2.6939999999999997e-01   1.2390000000000000e-01
   3.7469999999999998e-01   3.0780000000000002e-01   0.0000000000000000e+00  -1.5279999999999999e-01  -5.7099999999999998e-02  -5.7000000000000002e-02   6.4370000000000005e-01   3.1130000000000002e-01   2.9600000000000000e+00   0.0000000000000000e+00   1.6360000000000000e-01   1.2390000000000000e-01
   2.6450000000000001e-01   2.6379999999999998e-01  -8.5800000000000001e-02  -1.9089999999999999e-01   9.4999999999999998e-03  -7.0199999999999999e-02   4.4390000000000002e-01   2.8910000000000002e-01   2.5247000000000002e+00  -2.8899999999999999e-02   2.0210000000000000e-01   1.3270000000000001e-01
   3.7469999999999998e-01   3.0780000000000002e-01  -8.5780000000000001e-01  -1.4319999999999999e-01   6.6600000000000006e-02  -1.1400000000000000e-01   5.5489999999999995e-01   2.4460000000000001e-01   3.0470999999999999e+00   2.8899999999999999e-02   1.8279999999999999e-01   1.9020000000000001e-01
   3.9679999999999999e-01   1.9789999999999999e-01  -4.2890000000000000e-01  -2.3870000000000000e-01  -9.5200000000000007e-02  -3.0700000000000002e-02   4.8830000000000001e-01   4.2249999999999999e-01   2.6989000000000001e+00  -9.6299999999999997e-02   2.5979999999999998e-01   1.5040000000000001e-01
   1.5429999999999999e-01   1.9789999999999999e-01  -4.2890000000000000e-01  -2.3870000000000000e-01  -3.8100000000000002e-02  -8.7700000000000000e-02   7.1020000000000005e-01   3.5580000000000001e-01   2.7858999999999998e+00   3.8500000000000000e-02   1.7319999999999999e-01   1.5479999999999999e-01
   5.9509999999999996e-01   2.1999999999999999e-02  -3.4310000000000002e-01  -1.5279999999999999e-01  -6.6600000000000006e-02  -3.9500000000000000e-02   6.8799999999999994e-01   2.6679999999999998e-01   2.7858999999999998e+00  -5.7799999999999997e-02   2.1170000000000000e-01   1.5920000000000001e-01
   2.8649999999999998e-01   6.6000000000000003e-02  -8.5800000000000001e-02  -1.7190000000000000e-01  -6.6600000000000006e-02  -1.3159999999999999e-01   3.9950000000000002e-01   1.5559999999999999e-01   2.6989000000000001e+00  -1.9300000000000001e-02   2.5979999999999998e-01   1.2390000000000000e-01
   2.6450000000000001e-01   2.6379999999999998e-01   1.7160000000000000e-01  -1.2410000000000000e-01   6.6600000000000006e-02  -7.4499999999999997e-02   6.8799999999999994e-01   4.2249999999999999e-01   2.8730000000000002e+00   1.9300000000000001e-02   2.0210000000000000e-01   2.0349999999999999e-01
   2.8649999999999998e-01   1.0990000000000000e-01  -1.7160000000000000e-01  -2.8639999999999999e-01   0.0000000000000000e+00  -9.2100000000000001e-02   4.8830000000000001e-01   3.7800000000000000e-01   2.7858999999999998e+00   1.2520000000000001e-01   2.1170000000000000e-01   1.4160000000000000e-01
   3.0859999999999999e-01   0.0000000000000000e+00  -8.5800000000000001e-02  -1.9089999999999999e-01  -1.5229999999999999e-01  -9.2100000000000001e-02   6.8799999999999994e-01   2.0010000000000000e-01   2.6118000000000001e+00   1.9300000000000001e-02   2.4060000000000001e-01   1.2830000000000000e-01
   2.8649999999999998e-01   1.3189999999999999e-01  -9.4359999999999999e-01  -1.5279999999999999e-01  -7.6100000000000001e-02  -4.3900000000000002e-02   6.6579999999999995e-01   2.6679999999999998e-01   3.2212000000000001e+00   1.0600000000000000e-01   2.0210000000000000e-01   1.3710000000000000e-01
   3.0859999999999999e-01  -2.1999999999999999e-02  -1.7160000000000000e-01  -1.2410000000000000e-01  -4.7600000000000003e-02  -4.8200000000000000e-02   5.3269999999999995e-01   3.1130000000000002e-01   3.1341999999999999e+00  -3.8500000000000000e-02   2.5019999999999998e-01   1.1500000000000000e-01
   2.8649999999999998e-01   4.3999999999999997e-02   8.5780000000000001e-01  -1.2410000000000000e-01  -2.8500000000000001e-02  -1.0090000000000000e-01   6.2150000000000005e-01   3.1130000000000002e-01   2.3506000000000000e+00   0.0000000000000000e+00   2.8870000000000001e-01   1.1060000000000000e-01
   2.6450000000000001e-01   1.7590000000000000e-01  -4.2890000000000000e-01  -1.6230000000000000e-01   4.7600000000000003e-02  -2.6300000000000000e-02   4.8830000000000001e-01   2.4460000000000001e-01   2.6989000000000001e+00   3.8500000000000000e-02   1.9239999999999999e-01   1.5040000000000001e-01
   3.0859999999999999e-01   1.3189999999999999e-01   3.4310000000000002e-01  -1.5279999999999999e-01  -5.7099999999999998e-02   2.1899999999999999e-02   5.1049999999999995e-01   4.8920000000000002e-01   2.4377000000000000e+00  -9.5999999999999992e-03   1.5400000000000000e-01   1.6810000000000000e-01
   2.4249999999999999e-01   3.2979999999999998e-01   6.8630000000000002e-01  -2.6729999999999998e-01   1.9000000000000000e-02  -1.0090000000000000e-01   7.1020000000000005e-01   2.8910000000000002e-01   3.1341999999999999e+00   3.8500000000000000e-02   1.7319999999999999e-01   1.5040000000000001e-01
   4.1880000000000001e-01   2.8580000000000000e-01  -5.1470000000000005e-01  -1.3370000000000001e-01   6.6600000000000006e-02  -3.5099999999999999e-02   6.4370000000000005e-01   3.5580000000000001e-01   2.9600000000000000e+00   1.9300000000000001e-02   2.4060000000000001e-01   1.5479999999999999e-01
   3.0859999999999999e-01   2.1980000000000000e-01   1.7160000000000000e-01  -1.0500000000000000e-01   1.6180000000000000e-01  -1.1400000000000000e-01   6.2150000000000005e-01   3.7800000000000000e-01   3.0470999999999999e+00   1.9300000000000001e-02   2.4060000000000001e-01   1.1940000000000001e-01
   3.7469999999999998e-01   2.6379999999999998e-01  -1.7160000000000000e-01  -1.5279999999999999e-01  -1.5229999999999999e-01  -5.7000000000000002e-02   5.7709999999999995e-01   3.5580000000000001e-01   2.1764999999999999e+00   5.7799999999999997e-02   1.8279999999999999e-01   1.1500000000000000e-01
   3.9679999999999999e-01   7.6939999999999997e-01   2.5740000000000002e-01  -5.7299999999999997e-02  -9.4999999999999998e-03  -3.0700000000000002e-02   4.8830000000000001e-01   2.8910000000000002e-01   2.6989000000000001e+00   8.6699999999999999e-02   1.9239999999999999e-01   7.9600000000000004e-02
   3.5270000000000001e-01  -6.6000000000000003e-02   1.7160000000000000e-01  -2.3870000000000000e-01  -1.3320000000000001e-01  -4.8200000000000000e-02   3.7730000000000002e-01   2.2239999999999999e-01   3.0470999999999999e+00   4.8200000000000000e-02   1.5400000000000000e-01   1.5479999999999999e-01
   2.4249999999999999e-01   1.9789999999999999e-01   5.1470000000000005e-01  -2.1959999999999999e-01   1.9000000000000000e-02  -3.9500000000000000e-02   6.8799999999999994e-01   6.6699999999999995e-02   3.0470999999999999e+00   2.8899999999999999e-02   1.8279999999999999e-01   1.6370000000000001e-01
   3.5270000000000001e-01  -6.6000000000000003e-02   5.1470000000000005e-01  -2.2910000000000000e-01   4.7600000000000003e-02  -7.8899999999999998e-02   6.8799999999999994e-01   2.8910000000000002e-01   3.0470999999999999e+00  -9.5999999999999992e-03   2.1170000000000000e-01   1.2830000000000000e-01
   1.5429999999999999e-01   2.6379999999999998e-01  -1.7160000000000000e-01  -2.3870000000000000e-01  -1.3320000000000001e-01  -2.1899999999999999e-02   3.5510000000000003e-01   1.7790000000000000e-01   2.9600000000000000e+00   1.1559999999999999e-01   2.1170000000000000e-01   1.4599999999999999e-01
   5.9509999999999996e-01   3.7369999999999998e-01   1.7160000000000000e-01  -2.8639999999999999e-01  -1.8079999999999999e-01  -3.9500000000000000e-02   7.7680000000000005e-01   1.3339999999999999e-01   2.7858999999999998e+00   0.0000000000000000e+00   2.0210000000000000e-01   1.6370000000000001e-01
  -2.1999999999999999e-02   2.1999999999999999e-02   1.7160000000000000e-01  -2.0050000000000001e-01  -3.8100000000000002e-02  -6.5799999999999997e-02   4.4390000000000002e-01   3.5580000000000001e-01   3.0470999999999999e+00   3.8500000000000000e-02   2.6939999999999997e-01   1.4599999999999999e-01
   3.3060000000000000e-01   4.3969999999999998e-01  -8.5800000000000001e-02  -1.8140000000000001e-01  -1.1420000000000000e-01  -3.0700000000000002e-02   5.3269999999999995e-01   3.5580000000000001e-01   2.6118000000000001e+00   0.0000000000000000e+00   2.0210000000000000e-01   1.1940000000000001e-01
   0.0000000000000000e+00   3.9570000000000000e-01  -2.5740000000000002e-01  -1.4319999999999999e-01  -6.6600000000000006e-02  -3.0700000000000002e-02   7.1020000000000005e-01   2.6679999999999998e-01   3.2212000000000001e+00   8.6699999999999999e-02   2.4060000000000001e-01   1.7249999999999999e-01
   4.8490000000000000e-01   6.6000000000000003e-02  -8.5800000000000001e-02  -2.2910000000000000e-01  -1.2370000000000000e-01  -4.4000000000000003e-03   6.2150000000000005e-01   2.6679999999999998e-01   2.5247000000000002e+00   6.7400000000000002e-02   1.9239999999999999e-01   1.1060000000000000e-01
  -4.4100000000000000e-02   4.6170000000000000e-01   4.2890000000000000e-01  -1.4319999999999999e-01  -1.0470000000000000e-01  -1.3200000000000000e-02   5.1049999999999995e-01   2.0010000000000000e-01   2.1764999999999999e+00   3.8500000000000000e-02   1.2509999999999999e-01   8.4000000000000005e-02
   4.1880000000000001e-01   4.3999999999999997e-02  -4.2890000000000000e-01  -2.1959999999999999e-01  -1.1420000000000000e-01  -3.9500000000000000e-02   3.7730000000000002e-01   3.3350000000000002e-01   4.0048000000000004e+00   0.0000000000000000e+00   8.6599999999999996e-02   1.3270000000000001e-01
   1.7630000000000001e-01   4.3969999999999998e-01   4.2890000000000000e-01  -1.7190000000000000e-01  -1.6180000000000000e-01   2.6300000000000000e-02   5.9930000000000005e-01   3.3350000000000002e-01   3.1341999999999999e+00   4.8200000000000000e-02   2.0210000000000000e-01   1.7690000000000000e-01
  -1.1020000000000001e-01   3.2979999999999998e-01   0.0000000000000000e+00  -1.2410000000000000e-01   7.6100000000000001e-02  -4.3900000000000002e-02   4.2170000000000002e-01   4.4469999999999998e-01   2.6989000000000001e+00   1.9300000000000001e-02   2.4060000000000001e-01   1.2390000000000000e-01
   6.8330000000000002e-01   2.1999999999999999e-02  -3.4310000000000002e-01  -1.4319999999999999e-01  -3.8100000000000002e-02   1.3200000000000000e-02   5.1049999999999995e-01   3.5580000000000001e-01   3.3083000000000000e+00  -9.5999999999999992e-03   1.6360000000000000e-01   1.3270000000000001e-01
  -4.4100000000000000e-02   4.8359999999999997e-01   0.0000000000000000e+00  -1.5279999999999999e-01  -3.8100000000000002e-02  -6.1400000000000003e-02   3.9950000000000002e-01   2.6679999999999998e-01   3.3083000000000000e+00  -5.7799999999999997e-02   3.3679999999999999e-01   1.2390000000000000e-01
   3.5270000000000001e-01  -1.5390000000000001e-01  -8.5800000000000001e-02  -2.2910000000000000e-01  -1.9030000000000000e-01  -9.2100000000000001e-02   4.8830000000000001e-01   1.1119999999999999e-01   2.9600000000000000e+00   8.6699999999999999e-02   2.1170000000000000e-01   1.5479999999999999e-01
   2.6450000000000001e-01   9.4530000000000003e-01   8.5800000000000001e-02  -3.8199999999999998e-02  -9.4999999999999998e-03  -8.7700000000000000e-02   4.6610000000000001e-01   1.5559999999999999e-01   2.2635999999999998e+00   7.7100000000000002e-02   2.0210000000000000e-01   1.1500000000000000e-01
   5.7310000000000005e-01  -1.5390000000000001e-01  -2.5740000000000002e-01  -2.0050000000000001e-01  -9.4999999999999998e-03  -8.7700000000000000e-02   5.9930000000000005e-01   2.0010000000000000e-01   2.1764999999999999e+00  -2.8899999999999999e-02   2.4060000000000001e-01   1.1940000000000001e-01
   1.5429999999999999e-01   3.7369999999999998e-01  -2.5740000000000002e-01  -1.5279999999999999e-01  -6.6600000000000006e-02  -6.5799999999999997e-02   3.5510000000000003e-01   3.3350000000000002e-01   3.1341999999999999e+00   0.0000000000000000e+00   1.4430000000000001e-01   1.3270000000000001e-01
   1.1020000000000001e-01   4.3969999999999998e-01  -5.1470000000000005e-01  -1.4319999999999999e-01  -1.3320000000000001e-01  -4.8200000000000000e-02   4.2170000000000002e-01   2.2239999999999999e-01   2.4377000000000000e+00  -3.8500000000000000e-02   1.2509999999999999e-01   1.9460000000000000e-01
   2.8649999999999998e-01  -6.6000000000000003e-02   8.5800000000000001e-02  -1.6230000000000000e-01  -6.6600000000000006e-02   4.4000000000000003e-03   6.2150000000000005e-01   1.1119999999999999e-01   3.1341999999999999e+00  -7.7100000000000002e-02   2.6939999999999997e-01   1.4599999999999999e-01
   2.6450000000000001e-01   4.1770000000000002e-01  -2.5740000000000002e-01  -8.5900000000000004e-02  -5.7099999999999998e-02  -8.7700000000000000e-02   5.7709999999999995e-01   4.4499999999999998e-02   3.3953000000000002e+00  -5.7799999999999997e-02   2.3089999999999999e-01   9.2899999999999996e-02
   3.5270000000000001e-01   8.7900000000000006e-02  -7.7210000000000001e-01  -8.5900000000000004e-02  -4.7600000000000003e-02  -4.3900000000000002e-02   4.8830000000000001e-01   3.1130000000000002e-01   2.6989000000000001e+00   4.8200000000000000e-02   1.3469999999999999e-01   7.9600000000000004e-02
   5.0700000000000001e-01   3.7369999999999998e-01  -1.7160000000000000e-01  -2.1959999999999999e-01  -6.6600000000000006e-02  -7.4499999999999997e-02   4.2170000000000002e-01   3.5580000000000001e-01   2.9600000000000000e+00   6.7400000000000002e-02   2.5019999999999998e-01   1.5479999999999999e-01
   3.9679999999999999e-01   4.3969999999999998e-01  -2.5740000000000002e-01  -1.6230000000000000e-01  -1.0470000000000000e-01  -6.5799999999999997e-02   3.9950000000000002e-01   3.1130000000000002e-01   2.1764999999999999e+00  -1.9300000000000001e-02   1.7319999999999999e-01   1.4160000000000000e-01
   3.5270000000000001e-01   1.0990000000000000e-01  -1.2867999999999999e+00  -2.0050000000000001e-01  -5.7099999999999998e-02  -3.0700000000000002e-02   5.3269999999999995e-01   3.5580000000000001e-01   2.1764999999999999e+00   1.2520000000000001e-01   1.5400000000000000e-01   1.8140000000000001e-01
   3.0859999999999999e-01   4.6170000000000000e-01  -5.1470000000000005e-01  -1.6230000000000000e-01  -2.8500000000000001e-02  -2.6300000000000000e-02   1.7760000000000001e-01   2.8910000000000002e-01   3.1341999999999999e+00   2.8899999999999999e-02   1.7319999999999999e-01   1.2390000000000000e-01
   4.8490000000000000e-01   4.6170000000000000e-01  -2.5740000000000002e-01  -1.3370000000000001e-01  -3.8100000000000002e-02  -6.1400000000000003e-02   5.1049999999999995e-01   3.7800000000000000e-01   2.9600000000000000e+00  -9.5999999999999992e-03   2.8870000000000001e-01   1.1060000000000000e-01
   2.8649999999999998e-01   4.1770000000000002e-01  -8.5800000000000001e-02  -2.0999999999999999e-01   0.0000000000000000e+00  -6.5799999999999997e-02   3.3289999999999997e-01   3.1130000000000002e-01   3.2212000000000001e+00   5.7799999999999997e-02   2.0210000000000000e-01   1.5920000000000001e-01
   4.6289999999999998e-01   3.5170000000000001e-01  -5.1470000000000005e-01  -1.2410000000000000e-01  -1.0470000000000000e-01   4.4000000000000003e-03   4.4390000000000002e-01   2.6679999999999998e-01   2.5247000000000002e+00   0.0000000000000000e+00   1.7319999999999999e-01   1.5040000000000001e-01
   3.0859999999999999e-01   3.7369999999999998e-01  -8.5780000000000001e-01  -1.3370000000000001e-01  -8.5599999999999996e-02   0.0000000000000000e+00   4.2170000000000002e-01   2.4460000000000001e-01   3.0470999999999999e+00   1.9300000000000001e-02   1.0580000000000001e-01   1.2390000000000000e-01
   1.9839999999999999e-01   6.6000000000000003e-02  -8.5800000000000001e-02  -1.1459999999999999e-01  -2.8500000000000001e-02  -5.2600000000000001e-02   3.3289999999999997e-01   2.2239999999999999e-01   2.8730000000000002e+00   4.8200000000000000e-02   1.8279999999999999e-01   8.4000000000000005e-02
   3.3060000000000000e-01   4.6170000000000000e-01  -1.0294000000000001e+00  -2.0050000000000001e-01  -9.4999999999999998e-03  -5.7000000000000002e-02   4.2170000000000002e-01   4.2249999999999999e-01   2.3506000000000000e+00   0.0000000000000000e+00   2.4060000000000001e-01   1.2390000000000000e-01
   1.9839999999999999e-01   2.4179999999999999e-01  -1.7160000000000000e-01  -1.6230000000000000e-01  -7.6100000000000001e-02  -1.7500000000000002e-02   6.8799999999999994e-01   3.7800000000000000e-01   2.6118000000000001e+00   0.0000000000000000e+00   2.1170000000000000e-01   1.6370000000000001e-01
   1.7630000000000001e-01   1.3189999999999999e-01  -2.5740000000000002e-01  -1.0500000000000000e-01  -7.6100000000000001e-02  -3.5099999999999999e-02   5.7709999999999995e-01   2.6679999999999998e-01   1.4800000000000000e+00   2.8899999999999999e-02   1.6360000000000000e-01   1.7249999999999999e-01
   8.8200000000000001e-02   1.9789999999999999e-01  -7.7210000000000001e-01  -2.7689999999999998e-01  -7.6100000000000001e-02   0.0000000000000000e+00   4.6610000000000001e-01   3.1130000000000002e-01   2.9600000000000000e+00  -6.7400000000000002e-02   1.8279999999999999e-01   1.4599999999999999e-01
   2.4249999999999999e-01   3.7369999999999998e-01  -2.5740000000000002e-01  -2.1959999999999999e-01  -6.6600000000000006e-02  -8.8000000000000005e-03   7.7680000000000005e-01   4.0020000000000000e-01   2.0024000000000002e+00   9.5999999999999992e-03   2.5019999999999998e-01   1.0620000000000000e-01
   4.4080000000000003e-01   1.5390000000000001e-01   6.0050000000000003e-01  -2.1959999999999999e-01   3.8100000000000002e-02  -7.8899999999999998e-02   3.9950000000000002e-01   3.3350000000000002e-01   2.0893999999999999e+00   2.8899999999999999e-02   1.8279999999999999e-01   1.0620000000000000e-01
   1.5429999999999999e-01   3.0780000000000002e-01  -4.2890000000000000e-01  -2.2910000000000000e-01  -4.7600000000000003e-02  -4.8200000000000000e-02   5.7709999999999995e-01   1.3339999999999999e-01   2.4377000000000000e+00   4.8200000000000000e-02   2.3089999999999999e-01   1.1060000000000000e-01
   4.1880000000000001e-01   1.5390000000000001e-01  -6.0050000000000003e-01  -1.9089999999999999e-01  -3.8100000000000002e-02  -1.1840000000000001e-01   4.2170000000000002e-01   4.8920000000000002e-01   2.4377000000000000e+00   7.7100000000000002e-02   1.3469999999999999e-01   1.2830000000000000e-01
   1.9839999999999999e-01   2.1980000000000000e-01  -1.2867999999999999e+00  -1.5279999999999999e-01  -1.6180000000000000e-01  -4.3900000000000002e-02   6.2150000000000005e-01   2.2239999999999999e-01   2.6989000000000001e+00   8.6699999999999999e-02   2.8870000000000001e-01   1.8579999999999999e-01
   2.2040000000000001e-01   3.9570000000000000e-01  -5.1470000000000005e-01  -1.9089999999999999e-01  -9.4999999999999998e-03  -4.3900000000000002e-02   5.9930000000000005e-01   2.6679999999999998e-01   3.3083000000000000e+00   6.7400000000000002e-02   1.8279999999999999e-01   1.3270000000000001e-01
   1.9839999999999999e-01   1.0990000000000000e-01  -1.7160000000000000e-01  -1.5279999999999999e-01   1.9000000000000000e-02  -1.0090000000000000e-01   6.4370000000000005e-01   4.2249999999999999e-01   2.6118000000000001e+00   1.0600000000000000e-01   1.4430000000000001e-01   1.2830000000000000e-01
   3.0859999999999999e-01   3.2979999999999998e-01  -9.4359999999999999e-01  -1.1459999999999999e-01  -5.7099999999999998e-02  -3.5099999999999999e-02   5.1049999999999995e-01   4.2249999999999999e-01   2.7858999999999998e+00  -6.7400000000000002e-02   1.9239999999999999e-01   1.4160000000000000e-01
   2.4249999999999999e-01   3.0780000000000002e-01  -3.4310000000000002e-01  -2.0050000000000001e-01  -1.9000000000000000e-02  -1.0960000000000000e-01   4.2170000000000002e-01   2.0010000000000000e-01   2.6118000000000001e+00   2.8899999999999999e-02   2.3089999999999999e-01   1.5479999999999999e-01
   2.6450000000000001e-01   3.5170000000000001e-01  -2.5740000000000002e-01  -1.1459999999999999e-01  -1.1420000000000000e-01  -1.3200000000000000e-02   7.3240000000000005e-01   1.7790000000000000e-01   3.1341999999999999e+00   1.9300000000000001e-02   2.0210000000000000e-01   1.8140000000000001e-01
   3.3060000000000000e-01   2.4179999999999999e-01  -3.4310000000000002e-01  -7.6399999999999996e-02  -1.2370000000000000e-01  -1.7500000000000002e-02   6.4370000000000005e-01   1.5559999999999999e-01   2.4377000000000000e+00  -1.9300000000000001e-02   2.6939999999999997e-01   1.2390000000000000e-01
   1.7630000000000001e-01   3.0780000000000002e-01  -8.5800000000000001e-02  -9.5500000000000002e-02  -6.6600000000000006e-02  -3.5099999999999999e-02   7.5460000000000005e-01   1.5559999999999999e-01   2.5247000000000002e+00   0.0000000000000000e+00   2.0210000000000000e-01   1.1500000000000000e-01
   3.7469999999999998e-01   4.1770000000000002e-01  -1.7160000000000000e-01  -1.4319999999999999e-01  -1.1420000000000000e-01  -6.5799999999999997e-02   5.1049999999999995e-01   3.7800000000000000e-01   3.1341999999999999e+00  -2.8899999999999999e-02   2.4060000000000001e-01   1.3270000000000001e-01
   3.5270000000000001e-01   4.1770000000000002e-01  -1.0294000000000001e+00  -1.2410000000000000e-01  -5.7099999999999998e-02  -2.6300000000000000e-02   6.6579999999999995e-01   0.0000000000000000e+00   3.2212000000000001e+00  -9.5999999999999992e-03   2.3089999999999999e-01   1.4160000000000000e-01
   4.8490000000000000e-01   2.8580000000000000e-01  -8.5800000000000001e-02  -2.1959999999999999e-01  -3.8100000000000002e-02  -5.7000000000000002e-02   3.3289999999999997e-01   3.7800000000000000e-01   2.7858999999999998e+00  -1.9300000000000001e-02   2.5019999999999998e-01   1.6370000000000001e-01
   3.7469999999999998e-01   4.3969999999999998e-01  -4.2890000000000000e-01  -2.2910000000000000e-01  -4.7600000000000003e-02  -7.0199999999999999e-02   5.9930000000000005e-01   5.7809999999999995e-01   2.1764999999999999e+00   1.2520000000000001e-01   1.7319999999999999e-01   1.6370000000000001e-01
   3.0859999999999999e-01   3.2979999999999998e-01  -3.4310000000000002e-01  -1.1459999999999999e-01  -5.7099999999999998e-02  -6.5799999999999997e-02   2.4410000000000001e-01   3.7800000000000000e-01   1.8283000000000000e+00   1.9300000000000001e-02   2.3089999999999999e-01   1.5920000000000001e-01
   1.7630000000000001e-01   8.7900000000000006e-02  -2.5740000000000002e-01  -2.1959999999999999e-01  -2.8500000000000001e-02  -3.9500000000000000e-02   4.2170000000000002e-01   3.7800000000000000e-01   3.0470999999999999e+00   4.8200000000000000e-02   1.7319999999999999e-01   1.8140000000000001e-01
   5.5110000000000003e-01   1.9789999999999999e-01  -8.5780000000000001e-01  -1.7190000000000000e-01  -5.7099999999999998e-02  -3.0700000000000002e-02   3.7730000000000002e-01   3.3350000000000002e-01   2.6118000000000001e+00   1.9300000000000001e-02   2.5019999999999998e-01   1.1500000000000000e-01
   3.3060000000000000e-01   6.6000000000000003e-02   5.1470000000000005e-01  -1.6230000000000000e-01  -2.8500000000000001e-02  -4.3900000000000002e-02   6.4370000000000005e-01   1.3339999999999999e-01   2.6989000000000001e+00   2.8899999999999999e-02   2.1170000000000000e-01   1.0170000000000000e-01
   3.3060000000000000e-01   3.2979999999999998e-01  -3.4310000000000002e-01  -1.4319999999999999e-01  -6.6600000000000006e-02  -1.7500000000000002e-02   3.9950000000000002e-01   3.5580000000000001e-01   2.6989000000000001e+00   9.5999999999999992e-03   2.4060000000000001e-01   1.0620000000000000e-01
   2.6450000000000001e-01   2.6379999999999998e-01  -2.5740000000000002e-01  -1.4319999999999999e-01   4.7600000000000003e-02  -5.7000000000000002e-02   4.6610000000000001e-01   4.4469999999999998e-01   1.6540999999999999e+00   1.9300000000000001e-02   1.6360000000000000e-01   1.1060000000000000e-01
   3.5270000000000001e-01   3.2979999999999998e-01  -3.4310000000000002e-01  -1.3370000000000001e-01  -4.7600000000000003e-02  -6.5799999999999997e-02   4.6610000000000001e-01   2.0010000000000000e-01   2.6989000000000001e+00  -9.5999999999999992e-03   1.5400000000000000e-01   1.8579999999999999e-01
   2.1999999999999999e-02   3.0780000000000002e-01  -2.5740000000000002e-01  -1.5279999999999999e-01   5.7099999999999998e-02  -3.5099999999999999e-02   5.7709999999999995e-01   2.6679999999999998e-01   2.2635999999999998e+00  -9.5999999999999992e-03   1.8279999999999999e-01   1.5040000000000001e-01
   2.2040000000000001e-01   2.8580000000000000e-01  -2.5740000000000002e-01  -2.0999999999999999e-01  -1.5229999999999999e-01  -3.9500000000000000e-02   5.7709999999999995e-01   2.4460000000000001e-01   2.1764999999999999e+00   1.9300000000000001e-02   1.8279999999999999e-01   1.2830000000000000e-01
   3.5270000000000001e-01   3.2979999999999998e-01  -5.1470000000000005e-01  -2.2910000000000000e-01  -5.7099999999999998e-02  -9.2100000000000001e-02   6.4370000000000005e-01   3.1130000000000002e-01   2.8730000000000002e+00  -1.3489999999999999e-01   2.5019999999999998e-01   1.3710000000000000e-01
   3.9679999999999999e-01   1.9789999999999999e-01  -1.7160000000000000e-01  -2.2910000000000000e-01   3.8100000000000002e-02  -1.1840000000000001e-01   7.1020000000000005e-01   2.0010000000000000e-01   2.6989000000000001e+00  -2.8899999999999999e-02   2.3089999999999999e-01   1.5479999999999999e-01
   3.3060000000000000e-01   1.3189999999999999e-01  -1.3725000000000001e+00  -1.9089999999999999e-01  -8.5599999999999996e-02  -5.2600000000000001e-02   7.1020000000000005e-01   2.6679999999999998e-01   2.8730000000000002e+00  -1.9300000000000001e-02   1.8279999999999999e-01   1.1940000000000001e-01
   3.9679999999999999e-01   2.6379999999999998e-01  -7.7210000000000001e-01  -1.1459999999999999e-01   1.0470000000000000e-01  -8.7700000000000000e-02   6.8799999999999994e-01   2.4460000000000001e-01   2.6989000000000001e+00  -3.8500000000000000e-02   1.9239999999999999e-01   1.0620000000000000e-01
   1.9839999999999999e-01   6.6000000000000003e-02   1.7160000000000000e-01  -2.0999999999999999e-01   0.0000000000000000e+00  -7.8899999999999998e-02   6.8799999999999994e-01   1.7790000000000000e-01   2.6118000000000001e+00   0.0000000000000000e+00   2.8870000000000001e-01   1.2390000000000000e-01
   3.9679999999999999e-01   1.3189999999999999e-01   2.5740000000000002e-01  -1.9089999999999999e-01  -1.9000000000000000e-02  -8.3299999999999999e-02   5.9930000000000005e-01   1.5559999999999999e-01   3.2212000000000001e+00   0.0000000000000000e+00   2.2130000000000000e-01   1.4599999999999999e-01
   4.6289999999999998e-01   3.5170000000000001e-01  -5.1470000000000005e-01  -1.1459999999999999e-01  -8.5599999999999996e-02  -2.1899999999999999e-02   5.9930000000000005e-01  -2.4460000000000001e-01   2.9600000000000000e+00  -5.7799999999999997e-02   1.2509999999999999e-01   1.2830000000000000e-01
   2.8649999999999998e-01   4.1770000000000002e-01  -1.7160000000000000e-01  -2.0050000000000001e-01  -6.6600000000000006e-02  -2.1899999999999999e-02   5.5489999999999995e-01   2.2239999999999999e-01   2.2635999999999998e+00   2.8899999999999999e-02   2.0210000000000000e-01   8.8499999999999995e-02
   2.4249999999999999e-01   3.7369999999999998e-01  -8.5800000000000001e-02  -1.0500000000000000e-01  -6.6600000000000006e-02  -8.3299999999999999e-02   4.4390000000000002e-01   6.4480000000000004e-01   2.6118000000000001e+00   8.6699999999999999e-02   1.2509999999999999e-01   1.3710000000000000e-01
   5.9509999999999996e-01   3.7369999999999998e-01  -1.7160000000000000e-01  -2.0050000000000001e-01  -1.4269999999999999e-01  -7.8899999999999998e-02   2.6629999999999998e-01   4.0020000000000000e-01   2.6989000000000001e+00  -5.7799999999999997e-02   2.3089999999999999e-01   1.5920000000000001e-01
   1.9839999999999999e-01   2.6379999999999998e-01  -4.2890000000000000e-01  -2.7689999999999998e-01  -2.8500000000000001e-02  -3.0700000000000002e-02   6.8799999999999994e-01   2.8910000000000002e-01   2.4377000000000000e+00   4.8200000000000000e-02   1.8279999999999999e-01   1.9460000000000000e-01
   2.4249999999999999e-01   2.6379999999999998e-01  -8.5780000000000001e-01  -2.0050000000000001e-01  -1.0470000000000000e-01  -5.2600000000000001e-02   6.6579999999999995e-01   2.2239999999999999e-01   3.0470999999999999e+00   9.5999999999999992e-03   2.3089999999999999e-01   1.0170000000000000e-01
   5.2900000000000003e-01   1.0990000000000000e-01  -5.1470000000000005e-01  -1.6230000000000000e-01   2.8500000000000001e-02  -5.7000000000000002e-02   6.6579999999999995e-01   3.5580000000000001e-01   2.8730000000000002e+00   2.8899999999999999e-02   1.7319999999999999e-01   1.4599999999999999e-01
   4.1880000000000001e-01   8.7900000000000006e-02  -1.7160000000000000e-01  -2.0050000000000001e-01  -9.4999999999999998e-03  -5.2600000000000001e-02   3.9950000000000002e-01   4.4469999999999998e-01   3.2212000000000001e+00   7.7100000000000002e-02   2.4060000000000001e-01   1.0170000000000000e-01
   1.5429999999999999e-01   2.8580000000000000e-01  -8.5800000000000001e-02  -2.2910000000000000e-01  -7.6100000000000001e-02  -4.3900000000000002e-02   4.4390000000000002e-01   2.8910000000000002e-01   3.2212000000000001e+00  -5.7799999999999997e-02   2.1170000000000000e-01   1.5479999999999999e-01
   2.4249999999999999e-01   1.9789999999999999e-01  -6.8630000000000002e-01  -2.0050000000000001e-01  -8.5599999999999996e-02  -1.7500000000000002e-02   5.3269999999999995e-01   2.4460000000000001e-01   2.4377000000000000e+00   2.8899999999999999e-02   1.6360000000000000e-01   1.7690000000000000e-01
   1.3230000000000000e-01   4.3969999999999998e-01  -8.5800000000000001e-02  -1.7190000000000000e-01   7.6100000000000001e-02  -3.5099999999999999e-02   3.9950000000000002e-01   8.4499999999999997e-01   2.4377000000000000e+00   5.7799999999999997e-02   2.7900000000000003e-01   2.6499999999999999e-02
   2.2040000000000001e-01   2.1999999999999999e-02  -3.4310000000000002e-01  -2.0999999999999999e-01  -9.4999999999999998e-03  -2.6300000000000000e-02   5.3269999999999995e-01   4.0020000000000000e-01   2.9600000000000000e+00   0.0000000000000000e+00   2.4060000000000001e-01   1.8140000000000001e-01
   3.9679999999999999e-01   3.2979999999999998e-01  -8.5800000000000001e-02  -2.6729999999999998e-01   5.7099999999999998e-02  -7.8899999999999998e-02   3.9950000000000002e-01   3.5580000000000001e-01   2.0893999999999999e+00   2.8899999999999999e-02   1.9239999999999999e-01   1.3710000000000000e-01
   2.4249999999999999e-01   1.0990000000000000e-01  -7.7210000000000001e-01  -9.5500000000000002e-02  -8.5599999999999996e-02  -5.2600000000000001e-02   3.9950000000000002e-01   5.3369999999999995e-01   3.6564999999999999e+00   4.8200000000000000e-02   2.3089999999999999e-01   1.2390000000000000e-01
   5.0700000000000001e-01   1.5390000000000001e-01  -2.5740000000000002e-01  -9.5500000000000002e-02  -7.6100000000000001e-02  -1.3200000000000000e-02   9.1000000000000003e-01  -3.5580000000000001e-01   3.0470999999999999e+00   1.9300000000000001e-02   2.3089999999999999e-01   1.7249999999999999e-01
   2.8649999999999998e-01   1.0990000000000000e-01   7.7210000000000001e-01  -1.0500000000000000e-01  -9.4999999999999998e-03  -5.7000000000000002e-02   6.4370000000000005e-01   2.8910000000000002e-01   4.0918000000000001e+00   8.6699999999999999e-02   2.0210000000000000e-01   1.6810000000000000e-01
   1.9839999999999999e-01   3.2979999999999998e-01  -2.5740000000000002e-01  -2.5779999999999997e-01  -1.1420000000000000e-01  -5.7000000000000002e-02   7.3240000000000005e-01   4.2249999999999999e-01   2.6989000000000001e+00   0.0000000000000000e+00   2.1170000000000000e-01   7.9600000000000004e-02
   3.5270000000000001e-01   4.1770000000000002e-01  -1.0294000000000001e+00  -2.4820000000000000e-01  -6.6600000000000006e-02  -7.4499999999999997e-02   5.7709999999999995e-01   5.7809999999999995e-01   2.3506000000000000e+00   2.8899999999999999e-02   2.3089999999999999e-01   1.1060000000000000e-01
   5.9509999999999996e-01   2.8580000000000000e-01  -1.7160000000000000e-01  -1.9089999999999999e-01  -1.3320000000000001e-01  -4.4000000000000003e-03   5.7709999999999995e-01   4.0020000000000000e-01   2.7858999999999998e+00   2.8899999999999999e-02   1.1550000000000001e-01   1.6370000000000001e-01
   3.9679999999999999e-01   2.8580000000000000e-01   8.5800000000000001e-02  -1.3370000000000001e-01  -6.6600000000000006e-02  -2.6300000000000000e-02   7.3240000000000005e-01   1.7790000000000000e-01   1.7412000000000001e+00  -3.8500000000000000e-02   2.2130000000000000e-01   1.5920000000000001e-01
   2.8649999999999998e-01   1.7590000000000000e-01  -1.7160000000000000e-01  -2.5779999999999997e-01   1.0470000000000000e-01  -5.7000000000000002e-02   3.1069999999999998e-01   3.3350000000000002e-01   1.7412000000000001e+00   9.5999999999999992e-03   1.9239999999999999e-01   1.4599999999999999e-01
   4.1880000000000001e-01   3.9570000000000000e-01  -1.1152000000000000e+00  -1.3370000000000001e-01  -7.6100000000000001e-02  -1.7500000000000002e-02   1.9980000000000001e-01   4.2249999999999999e-01   2.5247000000000002e+00   3.8500000000000000e-02   1.9239999999999999e-01   9.7299999999999998e-02
   2.4249999999999999e-01   2.1980000000000000e-01  -1.7160000000000000e-01  -6.6799999999999998e-02  -1.4269999999999999e-01  -4.3900000000000002e-02   6.2150000000000005e-01   2.6679999999999998e-01   2.5247000000000002e+00  -4.8200000000000000e-02   2.0210000000000000e-01   1.0620000000000000e-01
   2.8649999999999998e-01  -2.1999999999999999e-02  -1.7160000000000000e-01  -1.6230000000000000e-01  -6.6600000000000006e-02  -4.4000000000000003e-03   4.6610000000000001e-01   3.7800000000000000e-01   2.3506000000000000e+00   6.7400000000000002e-02   2.1170000000000000e-01   1.5920000000000001e-01
   2.8649999999999998e-01   4.3999999999999997e-02  -4.2890000000000000e-01  -3.1509999999999999e-01  -1.2370000000000000e-01  -1.3200000000000000e-02   4.4390000000000002e-01   4.4469999999999998e-01   2.2635999999999998e+00   1.0600000000000000e-01   1.7319999999999999e-01   1.3710000000000000e-01
   3.0859999999999999e-01   5.9360000000000002e-01   8.5800000000000001e-02  -7.6399999999999996e-02  -3.8100000000000002e-02  -5.2600000000000001e-02   7.1020000000000005e-01   1.3339999999999999e-01   2.6118000000000001e+00   3.8500000000000000e-02   2.7900000000000003e-01   1.3710000000000000e-01
   3.5270000000000001e-01   3.2979999999999998e-01   6.8630000000000002e-01  -2.2910000000000000e-01  -1.2370000000000000e-01  -4.8200000000000000e-02   6.4370000000000005e-01   4.0020000000000000e-01   3.2212000000000001e+00  -2.8899999999999999e-02   2.4060000000000001e-01   1.2390000000000000e-01
   1.5429999999999999e-01   2.8580000000000000e-01  -1.1152000000000000e+00  -1.8140000000000001e-01  -1.1420000000000000e-01  -3.9500000000000000e-02   4.2170000000000002e-01   4.4469999999999998e-01   2.6989000000000001e+00   1.9300000000000001e-02   2.4060000000000001e-01   1.4599999999999999e-01
   3.9679999999999999e-01   1.9789999999999999e-01  -3.4310000000000002e-01  -2.0050000000000001e-01  -7.6100000000000001e-02  -7.8899999999999998e-02   5.3269999999999995e-01   3.7800000000000000e-01   2.6989000000000001e+00  -1.9300000000000001e-02   2.2130000000000000e-01   1.6370000000000001e-01
   2.8649999999999998e-01   1.5390000000000001e-01  -2.5740000000000002e-01  -1.2410000000000000e-01  -4.7600000000000003e-02  -6.1400000000000003e-02   3.9950000000000002e-01   3.7800000000000000e-01   2.1764999999999999e+00   9.5999999999999992e-03   1.7319999999999999e-01   1.0170000000000000e-01
   5.5110000000000003e-01   4.8359999999999997e-01  -1.2010000000000001e+00  -1.2410000000000000e-01   1.9000000000000000e-02  -5.7000000000000002e-02   3.7730000000000002e-01   3.7800000000000000e-01   3.1341999999999999e+00   1.9300000000000001e-02   1.5400000000000000e-01   1.3710000000000000e-01
   4.8490000000000000e-01   1.7590000000000000e-01  -3.4310000000000002e-01  -1.6230000000000000e-01  -3.8100000000000002e-02  -2.6300000000000000e-02   3.5510000000000003e-01   3.3350000000000002e-01   2.6989000000000001e+00   5.7799999999999997e-02   2.0210000000000000e-01   1.0620000000000000e-01
   3.3060000000000000e-01   3.2979999999999998e-01  -8.5800000000000001e-02  -1.9089999999999999e-01   0.0000000000000000e+00  -1.0960000000000000e-01   4.2170000000000002e-01   2.6679999999999998e-01   2.8730000000000002e+00  -2.8899999999999999e-02   2.4060000000000001e-01   1.5040000000000001e-01
   2.2040000000000001e-01   1.7590000000000000e-01  -6.0050000000000003e-01  -1.6230000000000000e-01  -1.5229999999999999e-01  -1.3200000000000000e-02   5.9930000000000005e-01   2.2239999999999999e-01   2.7858999999999998e+00   9.5999999999999992e-03   1.9239999999999999e-01   1.5920000000000001e-01
   1.1020000000000001e-01   3.9570000000000000e-01  -3.4310000000000002e-01  -1.1459999999999999e-01  -1.5229999999999999e-01  -2.1899999999999999e-02   4.2170000000000002e-01   2.8910000000000002e-01   2.8730000000000002e+00  -3.8500000000000000e-02   2.7900000000000003e-01   1.5479999999999999e-01
   4.4080000000000003e-01   2.8580000000000000e-01  -8.5780000000000001e-01  -2.0050000000000001e-01   2.8500000000000001e-02  -4.3900000000000002e-02   4.6610000000000001e-01   3.1130000000000002e-01   2.8730000000000002e+00   9.6299999999999997e-02   2.4060000000000001e-01   9.7299999999999998e-02
   3.7469999999999998e-01   3.0780000000000002e-01  -5.1470000000000005e-01  -2.0999999999999999e-01  -1.2370000000000000e-01  -1.7500000000000002e-02   5.7709999999999995e-01   2.0010000000000000e-01   2.3506000000000000e+00   1.9300000000000001e-02   1.2509999999999999e-01   1.2390000000000000e-01
   2.2040000000000001e-01   2.8580000000000000e-01  -6.0050000000000003e-01  -1.6230000000000000e-01  -1.0470000000000000e-01  -3.9500000000000000e-02   4.4390000000000002e-01   3.7800000000000000e-01   2.6118000000000001e+00   1.9300000000000001e-02   1.4430000000000001e-01   1.5040000000000001e-01
   2.4249999999999999e-01   2.4179999999999999e-01  -7.7210000000000001e-01  -2.9599999999999999e-01  -2.8500000000000001e-02  -4.3900000000000002e-02   5.9930000000000005e-01   4.6689999999999998e-01   2.6989000000000001e+00   9.5999999999999992e-03   1.5400000000000000e-01   1.1940000000000001e-01
   2.2040000000000001e-01   2.4179999999999999e-01  -9.4359999999999999e-01  -1.5279999999999999e-01  -3.8100000000000002e-02  -8.3299999999999999e-02   5.5489999999999995e-01   4.6689999999999998e-01   2.4377000000000000e+00   0.0000000000000000e+00   2.5019999999999998e-01   1.3270000000000001e-01
   2.2040000000000001e-01   1.5390000000000001e-01  -8.5800000000000001e-02  -1.9089999999999999e-01   9.4999999999999998e-03  -6.1400000000000003e-02   7.3240000000000005e-01   3.5580000000000001e-01   2.6989000000000001e+00   8.6699999999999999e-02   2.3089999999999999e-01   1.3710000000000000e-01
   4.6289999999999998e-01   1.0990000000000000e-01  -2.5740000000000002e-01  -1.8140000000000001e-01  -6.6600000000000006e-02  -2.6300000000000000e-02   5.5489999999999995e-01   5.7809999999999995e-01   2.4377000000000000e+00  -3.8500000000000000e-02   1.6360000000000000e-01   1.1500000000000000e-01
   2.8649999999999998e-01   1.3189999999999999e-01   0.0000000000000000e+00  -1.8140000000000001e-01  -8.5599999999999996e-02  -7.8899999999999998e-02   4.8830000000000001e-01   3.5580000000000001e-01   3.1341999999999999e+00   4.8200000000000000e-02   1.9239999999999999e-01   1.2830000000000000e-01
   3.7469999999999998e-01   2.4179999999999999e-01   5.1470000000000005e-01  -1.7190000000000000e-01  -1.1420000000000000e-01  -5.7000000000000002e-02   5.3269999999999995e-01   3.7800000000000000e-01   3.0470999999999999e+00   5.7799999999999997e-02   2.3089999999999999e-01   1.4599999999999999e-01
   2.4249999999999999e-01   3.0780000000000002e-01  -6.0050000000000003e-01  -2.4820000000000000e-01  -4.7600000000000003e-02  -8.3299999999999999e-02   5.9930000000000005e-01   4.0020000000000000e-01   2.4377000000000000e+00   4.8200000000000000e-02   1.4430000000000001e-01   1.4599999999999999e-01
   1.5429999999999999e-01   4.3969999999999998e-01  -2.5740000000000002e-01  -1.7190000000000000e-01  -5.7099999999999998e-02  -1.3200000000000000e-02   5.3269999999999995e-01   3.5580000000000001e-01   2.9600000000000000e+00   7.7100000000000002e-02   2.1170000000000000e-01   1.3270000000000001e-01
   2.8649999999999998e-01   2.4179999999999999e-01  -8.5800000000000001e-02  -2.7689999999999998e-01   2.8500000000000001e-02  -5.2600000000000001e-02   4.2170000000000002e-01   3.3350000000000002e-01   2.9600000000000000e+00   3.8500000000000000e-02   1.7319999999999999e-01   1.4599999999999999e-01
   2.8649999999999998e-01   3.2979999999999998e-01  -1.7160000000000000e-01  -1.6230000000000000e-01  -2.8500000000000001e-02  -5.7000000000000002e-02   5.7709999999999995e-01   3.5580000000000001e-01   2.5247000000000002e+00   6.7400000000000002e-02   2.0210000000000000e-01   1.6810000000000000e-01
   4.4080000000000003e-01   1.0990000000000000e-01  -3.4310000000000002e-01  -1.9089999999999999e-01  -6.6600000000000006e-02  -3.5099999999999999e-02   6.2150000000000005e-01   2.6679999999999998e-01   2.6118000000000001e+00   0.0000000000000000e+00   2.3089999999999999e-01   1.5479999999999999e-01
   1.1020000000000001e-01   3.9570000000000000e-01  -8.5780000000000001e-01  -1.1459999999999999e-01  -7.6100000000000001e-02  -2.6300000000000000e-02   1.7760000000000001e-01   2.2239999999999999e-01   3.0470999999999999e+00   5.7799999999999997e-02   2.3089999999999999e-01   1.1060000000000000e-01
   4.1880000000000001e-01   1.7590000000000000e-01   8.5800000000000001e-02  -2.3870000000000000e-01  -2.8500000000000001e-02  -7.4499999999999997e-02   6.2150000000000005e-01   2.0010000000000000e-01   2.6989000000000001e+00   4.8200000000000000e-02   2.2130000000000000e-01   1.5040000000000001e-01
   1.5429999999999999e-01   1.3189999999999999e-01  -8.5780000000000001e-01  -2.3870000000000000e-01  -5.7099999999999998e-02  -4.8200000000000000e-02   4.8830000000000001e-01   3.1130000000000002e-01   2.8730000000000002e+00   2.8899999999999999e-02   1.7319999999999999e-01   1.2390000000000000e-01
   3.9679999999999999e-01   1.5390000000000001e-01   8.5800000000000001e-02  -1.7190000000000000e-01   0.0000000000000000e+00  -7.4499999999999997e-02   4.4390000000000002e-01   2.6679999999999998e-01   3.1341999999999999e+00  -3.8500000000000000e-02   2.2130000000000000e-01   1.1940000000000001e-01
   2.1999999999999999e-02   3.5170000000000001e-01   5.1470000000000005e-01  -2.0050000000000001e-01  -2.8500000000000001e-02  -6.5799999999999997e-02   3.1069999999999998e-01   5.1139999999999997e-01   2.9600000000000000e+00  -1.9300000000000001e-02   2.7900000000000003e-01   1.4599999999999999e-01
   6.1719999999999997e-01   4.3999999999999997e-02  -6.0050000000000003e-01  -2.3870000000000000e-01  -1.1420000000000000e-01  -6.1400000000000003e-02   6.2150000000000005e-01   3.7800000000000000e-01   2.1764999999999999e+00  -9.5999999999999992e-03   1.6360000000000000e-01   1.1940000000000001e-01
   6.6130000000000000e-01   2.1980000000000000e-01  -1.0294000000000001e+00  -1.3370000000000001e-01  -6.6600000000000006e-02  -7.0199999999999999e-02   4.8830000000000001e-01   4.0020000000000000e-01   2.0893999999999999e+00   1.9300000000000001e-02   1.6360000000000000e-01   1.5479999999999999e-01
   3.0859999999999999e-01   3.0780000000000002e-01  -6.8630000000000002e-01  -1.8140000000000001e-01  -2.8500000000000001e-02  -5.2600000000000001e-02   5.3269999999999995e-01   1.7790000000000000e-01   2.6118000000000001e+00   2.8899999999999999e-02   1.6360000000000000e-01   1.3270000000000001e-01
   4.6289999999999998e-01   1.7590000000000000e-01  -7.7210000000000001e-01  -1.9089999999999999e-01  -5.7099999999999998e-02  -3.0700000000000002e-02   6.8799999999999994e-01   5.7809999999999995e-01   1.9153000000000000e+00   8.6699999999999999e-02   2.0210000000000000e-01   1.4160000000000000e-01
  -2.1999999999999999e-02   1.9789999999999999e-01  -6.0050000000000003e-01  -2.5779999999999997e-01  -1.9000000000000000e-02  -3.5099999999999999e-02   5.1049999999999995e-01   3.5580000000000001e-01   3.1341999999999999e+00   0.0000000000000000e+00   1.1550000000000001e-01   1.1940000000000001e-01
   5.9509999999999996e-01  -1.0990000000000000e-01  -9.4359999999999999e-01  -1.7190000000000000e-01  -1.9000000000000000e-02  -7.8899999999999998e-02   3.5510000000000003e-01   2.6679999999999998e-01   1.9153000000000000e+00   7.7100000000000002e-02   7.6999999999999999e-02   1.4599999999999999e-01
   4.8490000000000000e-01   7.2550000000000003e-01  -7.7210000000000001e-01  -1.9089999999999999e-01  -6.6600000000000006e-02  -1.3200000000000000e-02   6.8799999999999994e-01   3.1130000000000002e-01   2.8730000000000002e+00  -4.8200000000000000e-02   1.1550000000000001e-01   1.2830000000000000e-01
   6.8330000000000002e-01   1.3189999999999999e-01  -9.4359999999999999e-01  -2.1959999999999999e-01  -1.3320000000000001e-01  -1.7500000000000002e-02   3.7730000000000002e-01   5.3369999999999995e-01   2.5247000000000002e+00  -1.9300000000000001e-02   2.0210000000000000e-01   1.5040000000000001e-01
   1.3230000000000000e-01   3.9570000000000000e-01  -1.7160000000000000e-01  -2.0999999999999999e-01   0.0000000000000000e+00  -3.5099999999999999e-02   6.8799999999999994e-01   2.2239999999999999e-01   3.3083000000000000e+00  -2.8899999999999999e-02   1.1550000000000001e-01   1.9020000000000001e-01
   5.7310000000000005e-01   1.3189999999999999e-01  -5.1470000000000005e-01  -2.0050000000000001e-01  -9.5200000000000007e-02  -8.8000000000000005e-03   3.9950000000000002e-01   5.3369999999999995e-01   3.1341999999999999e+00   9.6299999999999997e-02   1.9239999999999999e-01   1.5040000000000001e-01
   1.3230000000000000e-01   1.7590000000000000e-01  -7.7210000000000001e-01  -1.9089999999999999e-01  -7.6100000000000001e-02  -5.7000000000000002e-02   7.1020000000000005e-01   1.7790000000000000e-01   2.9600000000000000e+00   9.5999999999999992e-03   2.2130000000000000e-01   1.3270000000000001e-01
   5.2900000000000003e-01   0.0000000000000000e+00   3.4310000000000002e-01  -1.5279999999999999e-01   0.0000000000000000e+00  -5.7000000000000002e-02   5.7709999999999995e-01   2.8910000000000002e-01   3.1341999999999999e+00   0.0000000000000000e+00   2.2130000000000000e-01   1.5040000000000001e-01
   6.6100000000000006e-02   1.0990000000000000e-01  -1.7160000000000000e-01  -2.5779999999999997e-01  -3.8100000000000002e-02  -9.6500000000000002e-02   5.7709999999999995e-01   6.6699999999999995e-02   2.6989000000000001e+00   4.8200000000000000e-02   1.3469999999999999e-01   9.7299999999999998e-02
   3.5270000000000001e-01   3.7369999999999998e-01  -4.2890000000000000e-01  -2.2910000000000000e-01  -9.4999999999999998e-03  -7.8899999999999998e-02   5.3269999999999995e-01   4.2249999999999999e-01   1.9153000000000000e+00   3.8500000000000000e-02   2.1170000000000000e-01   1.0170000000000000e-01
   1.5429999999999999e-01   2.4179999999999999e-01  -8.5780000000000001e-01  -2.9599999999999999e-01  -9.5200000000000007e-02  -7.4499999999999997e-02   5.3269999999999995e-01   3.1130000000000002e-01   2.6118000000000001e+00   5.7799999999999997e-02   2.0210000000000000e-01   1.1060000000000000e-01
   3.7469999999999998e-01   3.2979999999999998e-01   3.4310000000000002e-01  -8.5900000000000004e-02  -2.1890000000000001e-01  -7.0199999999999999e-02   3.7730000000000002e-01   2.4460000000000001e-01   2.9600000000000000e+00  -9.5999999999999992e-03   1.6360000000000000e-01   1.5479999999999999e-01
   6.6100000000000006e-02   3.0780000000000002e-01  -8.5800000000000001e-02  -1.6230000000000000e-01  -9.5200000000000007e-02  -6.5799999999999997e-02   4.8830000000000001e-01   2.2239999999999999e-01   2.6989000000000001e+00   0.0000000000000000e+00   2.2130000000000000e-01   1.8579999999999999e-01
   3.5270000000000001e-01   2.8580000000000000e-01   5.1470000000000005e-01  -2.1959999999999999e-01  -3.8100000000000002e-02  -5.2600000000000001e-02   4.6610000000000001e-01   3.5580000000000001e-01   2.6118000000000001e+00   1.9300000000000001e-02   1.7319999999999999e-01   1.6370000000000001e-01
   8.8200000000000001e-02   2.4179999999999999e-01   5.1470000000000005e-01  -1.4319999999999999e-01  -6.6600000000000006e-02  -8.3299999999999999e-02   4.8830000000000001e-01   5.5589999999999995e-01   2.2635999999999998e+00   4.8200000000000000e-02   2.3089999999999999e-01   1.1060000000000000e-01
   5.0700000000000001e-01   3.0780000000000002e-01  -5.1470000000000005e-01  -1.7190000000000000e-01  -4.7600000000000003e-02  -4.8200000000000000e-02   4.4390000000000002e-01   1.1119999999999999e-01   2.2635999999999998e+00  -1.9300000000000001e-02   2.2130000000000000e-01   1.1060000000000000e-01
   1.5429999999999999e-01   6.6000000000000003e-02  -6.0050000000000003e-01  -1.1459999999999999e-01  -6.6600000000000006e-02  -7.0199999999999999e-02   5.7709999999999995e-01   3.3350000000000002e-01   2.4377000000000000e+00   2.8899999999999999e-02   2.2130000000000000e-01   1.8579999999999999e-01
   7.0530000000000004e-01   3.9570000000000000e-01  -1.7160000000000000e-01  -1.7190000000000000e-01  -3.8100000000000002e-02  -4.8200000000000000e-02   5.9930000000000005e-01   2.2239999999999999e-01   3.0470999999999999e+00   9.5999999999999992e-03   2.1170000000000000e-01   1.5040000000000001e-01
   2.6450000000000001e-01   6.6000000000000003e-02  -9.4359999999999999e-01  -2.3870000000000000e-01  -1.0470000000000000e-01  -3.5099999999999999e-02   3.7730000000000002e-01   4.4469999999999998e-01   3.5695000000000001e+00   2.8899999999999999e-02   1.4430000000000001e-01   1.0620000000000000e-01
   4.1880000000000001e-01   2.6379999999999998e-01  -8.5800000000000001e-02  -2.2910000000000000e-01  -4.7600000000000003e-02  -5.2600000000000001e-02   2.8849999999999998e-01   2.8910000000000002e-01   3.3953000000000002e+00   9.6299999999999997e-02   2.2130000000000000e-01   1.5040000000000001e-01
   3.3060000000000000e-01   2.4179999999999999e-01  -1.2010000000000001e+00  -2.9599999999999999e-01  -1.9000000000000000e-02  -7.8899999999999998e-02   5.5489999999999995e-01   3.7800000000000000e-01   3.0470999999999999e+00  -1.4449999999999999e-01   1.8279999999999999e-01   1.4599999999999999e-01
   7.2740000000000005e-01   1.9789999999999999e-01  -9.4359999999999999e-01  -2.1959999999999999e-01   9.4999999999999998e-03  -5.7000000000000002e-02   5.5489999999999995e-01   1.5559999999999999e-01   3.2212000000000001e+00   3.8500000000000000e-02   1.6360000000000000e-01   1.1940000000000001e-01
   2.2040000000000001e-01   3.7369999999999998e-01  -2.5740000000000002e-01  -8.5900000000000004e-02  -7.6100000000000001e-02  -4.3900000000000002e-02   4.6610000000000001e-01   2.4460000000000001e-01   2.4377000000000000e+00   7.7100000000000002e-02   2.5019999999999998e-01   9.7299999999999998e-02
   3.9679999999999999e-01   2.4179999999999999e-01  -5.1470000000000005e-01  -2.2910000000000000e-01  -6.6600000000000006e-02   1.7500000000000002e-02   2.8849999999999998e-01   4.0020000000000000e-01   1.9153000000000000e+00   9.5999999999999992e-03   2.2130000000000000e-01   1.7249999999999999e-01
   2.2040000000000001e-01   2.4179999999999999e-01  -7.7210000000000001e-01  -1.7190000000000000e-01  -3.8100000000000002e-02  -5.7000000000000002e-02   4.6610000000000001e-01   3.3350000000000002e-01   2.6118000000000001e+00  -1.9300000000000001e-02   1.8279999999999999e-01   9.2899999999999996e-02
   2.6450000000000001e-01   4.1770000000000002e-01  -8.5780000000000001e-01  -1.0500000000000000e-01  -8.5599999999999996e-02  -1.3200000000000000e-02   4.8830000000000001e-01   3.5580000000000001e-01   3.0470999999999999e+00  -3.8500000000000000e-02   2.6939999999999997e-01   1.1500000000000000e-01
   3.9679999999999999e-01   3.0780000000000002e-01  -6.8630000000000002e-01  -2.0050000000000001e-01  -1.1420000000000000e-01  -2.6300000000000000e-02   4.2170000000000002e-01   1.5559999999999999e-01   2.5247000000000002e+00   5.7799999999999997e-02   2.3089999999999999e-01   1.2390000000000000e-01
   4.4100000000000000e-02   3.9570000000000000e-01  -1.0294000000000001e+00  -1.7190000000000000e-01  -7.6100000000000001e-02  -6.1400000000000003e-02   4.6610000000000001e-01   4.4469999999999998e-01   2.4377000000000000e+00   1.0600000000000000e-01   1.7319999999999999e-01   1.6370000000000001e-01
   3.9679999999999999e-01   4.1770000000000002e-01  -8.5800000000000001e-02  -2.0050000000000001e-01  -8.5599999999999996e-02  -5.7000000000000002e-02   4.8830000000000001e-01   2.8910000000000002e-01   2.6989000000000001e+00  -9.5999999999999992e-03   1.9239999999999999e-01   1.4599999999999999e-01
   6.1719999999999997e-01   2.4179999999999999e-01   2.5740000000000002e-01  -1.8140000000000001e-01  -1.0470000000000000e-01  -3.9500000000000000e-02   5.7709999999999995e-01   4.6689999999999998e-01   2.4377000000000000e+00   0.0000000000000000e+00   2.8870000000000001e-01   1.8140000000000001e-01
   4.4080000000000003e-01   2.6379999999999998e-01  -4.2890000000000000e-01  -3.2460000000000000e-01  -9.5200000000000007e-02  -4.8200000000000000e-02   4.6610000000000001e-01   5.3369999999999995e-01   2.6989000000000001e+00   0.0000000000000000e+00   2.6939999999999997e-01   1.1060000000000000e-01
   3.5270000000000001e-01   1.3189999999999999e-01  -2.5740000000000002e-01  -1.1459999999999999e-01  -7.6100000000000001e-02  -4.8200000000000000e-02   4.8830000000000001e-01   4.8920000000000002e-01   3.0470999999999999e+00  -8.6699999999999999e-02   2.6939999999999997e-01   1.0170000000000000e-01
   2.6450000000000001e-01   2.4179999999999999e-01  -3.4310000000000002e-01  -1.4319999999999999e-01  -5.7099999999999998e-02  -1.3200000000000000e-02   5.9930000000000005e-01   2.0010000000000000e-01   2.6989000000000001e+00  -1.9300000000000001e-02   2.3089999999999999e-01   1.2830000000000000e-01
   2.8649999999999998e-01   3.7369999999999998e-01  -7.7210000000000001e-01  -1.1459999999999999e-01  -3.8100000000000002e-02  -3.0700000000000002e-02   3.7730000000000002e-01   5.7809999999999995e-01   2.6989000000000001e+00   9.5999999999999992e-03   2.0210000000000000e-01   9.7299999999999998e-02
   3.0859999999999999e-01   1.5390000000000001e-01   4.2890000000000000e-01  -1.8140000000000001e-01  -4.7600000000000003e-02  -4.8200000000000000e-02   5.3269999999999995e-01   4.6689999999999998e-01   2.7858999999999998e+00  -9.5999999999999992e-03   1.5400000000000000e-01   1.4599999999999999e-01
   3.9679999999999999e-01   1.3189999999999999e-01   1.7160000000000000e-01  -2.8639999999999999e-01  -9.5200000000000007e-02  -3.5099999999999999e-02   5.7709999999999995e-01   2.2239999999999999e-01   2.0893999999999999e+00   9.5999999999999992e-03   2.2130000000000000e-01   1.6370000000000001e-01
   3.7469999999999998e-01   3.7369999999999998e-01  -1.7160000000000000e-01  -1.9089999999999999e-01  -9.4999999999999998e-03  -8.7700000000000000e-02   5.1049999999999995e-01   4.8920000000000002e-01   1.9153000000000000e+00   0.0000000000000000e+00   1.5400000000000000e-01   1.1500000000000000e-01
   2.2040000000000001e-01   1.7590000000000000e-01  -4.2890000000000000e-01  -1.1459999999999999e-01  -1.3320000000000001e-01  -2.6300000000000000e-02   5.1049999999999995e-01   5.3369999999999995e-01   2.2635999999999998e+00   4.8200000000000000e-02   2.3089999999999999e-01   1.6810000000000000e-01
   4.4100000000000000e-02   2.6379999999999998e-01  -8.5800000000000001e-02  -1.1459999999999999e-01  -1.8079999999999999e-01  -4.3900000000000002e-02   5.9930000000000005e-01   2.6679999999999998e-01   2.6989000000000001e+00   8.6699999999999999e-02   2.2130000000000000e-01   1.9020000000000001e-01
   1.5429999999999999e-01   1.0990000000000000e-01   8.5800000000000001e-02  -2.0050000000000001e-01  -1.0470000000000000e-01  -5.7000000000000002e-02   5.5489999999999995e-01   1.7790000000000000e-01   3.1341999999999999e+00  -2.8899999999999999e-02   1.4430000000000001e-01   9.7299999999999998e-02
   3.5270000000000001e-01   1.9789999999999999e-01  -4.2890000000000000e-01  -1.9089999999999999e-01  -1.2370000000000000e-01  -4.8200000000000000e-02   3.9950000000000002e-01   2.2239999999999999e-01   2.1764999999999999e+00   5.7799999999999997e-02   2.5019999999999998e-01   1.4599999999999999e-01
   3.7469999999999998e-01   3.2979999999999998e-01   8.5800000000000001e-02  -2.0050000000000001e-01   2.8500000000000001e-02  -5.7000000000000002e-02   5.5489999999999995e-01   3.1130000000000002e-01   3.2212000000000001e+00  -1.9300000000000001e-02   2.7900000000000003e-01   1.1500000000000000e-01
   2.6450000000000001e-01   2.1980000000000000e-01  -6.8630000000000002e-01  -5.7299999999999997e-02  -1.6180000000000000e-01  -7.0199999999999999e-02   5.9930000000000005e-01   1.7790000000000000e-01   2.2635999999999998e+00  -3.8500000000000000e-02   2.9830000000000001e-01   1.4160000000000000e-01
   2.6450000000000001e-01   2.4179999999999999e-01  -2.5740000000000002e-01  -2.3870000000000000e-01  -2.8500000000000001e-02  -3.0700000000000002e-02   5.1049999999999995e-01   3.3350000000000002e-01   2.5247000000000002e+00   6.7400000000000002e-02   2.5019999999999998e-01   1.3710000000000000e-01
   1.9839999999999999e-01   4.1770000000000002e-01  -3.4310000000000002e-01  -2.8639999999999999e-01   1.9000000000000000e-02  -7.0199999999999999e-02   5.1049999999999995e-01   1.3339999999999999e-01   2.5247000000000002e+00  -4.8200000000000000e-02   2.1170000000000000e-01   1.4599999999999999e-01
   2.8649999999999998e-01   3.5170000000000001e-01  -6.8630000000000002e-01  -2.0050000000000001e-01  -2.8500000000000001e-02  -1.3200000000000000e-02   3.9950000000000002e-01   4.8920000000000002e-01   2.9600000000000000e+00  -4.8200000000000000e-02   2.6939999999999997e-01   1.3710000000000000e-01
   2.2040000000000001e-01   3.5170000000000001e-01   2.5740000000000002e-01  -9.5500000000000002e-02  -1.5229999999999999e-01  -7.8899999999999998e-02   2.4410000000000001e-01   2.2239999999999999e-01   3.1341999999999999e+00   8.6699999999999999e-02   2.0210000000000000e-01   1.3270000000000001e-01
   3.7469999999999998e-01   2.4179999999999999e-01   3.4310000000000002e-01  -1.4319999999999999e-01  -6.6600000000000006e-02  -2.6300000000000000e-02   5.7709999999999995e-01   2.8910000000000002e-01   2.0024000000000002e+00   1.9300000000000001e-02   1.6360000000000000e-01   1.0170000000000000e-01
   3.7469999999999998e-01   3.0780000000000002e-01  -4.2890000000000000e-01  -1.5279999999999999e-01  -4.7600000000000003e-02  -1.7500000000000002e-02   5.3269999999999995e-01   2.4460000000000001e-01   2.6989000000000001e+00  -7.7100000000000002e-02   1.8279999999999999e-01   1.3710000000000000e-01
   4.1880000000000001e-01   1.7590000000000000e-01   1.7160000000000000e-01  -1.9089999999999999e-01  -1.9030000000000000e-01  -1.7500000000000002e-02   3.9950000000000002e-01   2.8910000000000002e-01   3.3083000000000000e+00   5.7799999999999997e-02   2.0210000000000000e-01   1.6810000000000000e-01
   4.4080000000000003e-01   3.5170000000000001e-01   8.5800000000000001e-02  -2.1959999999999999e-01  -7.6100000000000001e-02  -5.7000000000000002e-02   3.7730000000000002e-01   4.0020000000000000e-01   2.8730000000000002e+00   3.8500000000000000e-02   1.6360000000000000e-01   1.5920000000000001e-01
   2.6450000000000001e-01   4.1770000000000002e-01   1.7160000000000000e-01  -1.0500000000000000e-01  -6.6600000000000006e-02  -4.8200000000000000e-02   5.9930000000000005e-01   4.0020000000000000e-01   2.5247000000000002e+00  -2.8899999999999999e-02   2.2130000000000000e-01   1.2390000000000000e-01
   3.7469999999999998e-01   3.2979999999999998e-01  -3.4310000000000002e-01  -2.6729999999999998e-01  -2.8500000000000001e-02  -1.1840000000000001e-01   3.3289999999999997e-01   1.3339999999999999e-01   2.7858999999999998e+00  -9.5999999999999992e-03   2.8870000000000001e-01   1.4599999999999999e-01
   3.0859999999999999e-01   3.5170000000000001e-01  -2.5740000000000002e-01  -1.7190000000000000e-01  -7.6100000000000001e-02  -7.8899999999999998e-02   6.6579999999999995e-01   3.5580000000000001e-01   2.0024000000000002e+00  -3.8500000000000000e-02   1.9239999999999999e-01   6.6400000000000001e-02
   3.9679999999999999e-01  -6.6000000000000003e-02   3.4310000000000002e-01  -1.1459999999999999e-01  -1.4269999999999999e-01  -3.0700000000000002e-02   4.4390000000000002e-01   1.7790000000000000e-01   2.0893999999999999e+00   5.7799999999999997e-02   2.4060000000000001e-01   1.8579999999999999e-01
   3.9679999999999999e-01   3.2979999999999998e-01  -2.5740000000000002e-01  -2.2910000000000000e-01  -1.7130000000000001e-01  -1.3200000000000000e-02   3.1069999999999998e-01   2.0010000000000000e-01   2.6989000000000001e+00   2.8899999999999999e-02   1.7319999999999999e-01   2.1229999999999999e-01
   3.5270000000000001e-01   2.4179999999999999e-01  -8.5800000000000001e-02  -2.1959999999999999e-01  -1.1420000000000000e-01  -2.6300000000000000e-02   3.5510000000000003e-01   1.3339999999999999e-01   2.2635999999999998e+00  -9.5999999999999992e-03   2.4060000000000001e-01   1.2830000000000000e-01
   3.0859999999999999e-01   2.4179999999999999e-01  -1.3725000000000001e+00  -3.8199999999999998e-02  -7.6100000000000001e-02  -3.5099999999999999e-02   3.9950000000000002e-01   4.4469999999999998e-01   3.2212000000000001e+00  -9.5999999999999992e-03   1.9239999999999999e-01   7.5200000000000003e-02
   2.2040000000000001e-01   2.6379999999999998e-01  -3.4310000000000002e-01  -1.6230000000000000e-01  -1.1420000000000000e-01  -8.3299999999999999e-02   3.7730000000000002e-01   5.7809999999999995e-01   1.6540999999999999e+00   5.7799999999999997e-02   1.5400000000000000e-01   1.1500000000000000e-01
   3.7469999999999998e-01   2.6379999999999998e-01  -3.4310000000000002e-01  -1.7190000000000000e-01  -6.6600000000000006e-02  -1.3200000000000000e-02   4.4390000000000002e-01   2.2239999999999999e-01   3.1341999999999999e+00   1.3489999999999999e-01   1.8279999999999999e-01   2.3890000000000000e-01
   3.7469999999999998e-01   1.9789999999999999e-01   2.5740000000000002e-01  -1.3370000000000001e-01  -1.2370000000000000e-01  -7.0199999999999999e-02   4.2170000000000002e-01   3.7800000000000000e-01   3.3953000000000002e+00   3.8500000000000000e-02   1.0580000000000001e-01   1.5479999999999999e-01
   1.7630000000000001e-01   2.1980000000000000e-01  -7.7210000000000001e-01  -1.7190000000000000e-01  -3.8100000000000002e-02  -4.8200000000000000e-02   3.9950000000000002e-01   3.7800000000000000e-01   2.9600000000000000e+00   2.8899999999999999e-02   1.4430000000000001e-01   9.7299999999999998e-02
   4.1880000000000001e-01   3.0780000000000002e-01   5.1470000000000005e-01  -1.7190000000000000e-01  -8.5599999999999996e-02  -1.7500000000000002e-02   3.7730000000000002e-01   4.6689999999999998e-01   2.6989000000000001e+00  -9.5999999999999992e-03   2.2130000000000000e-01   1.0620000000000000e-01
   3.5270000000000001e-01   1.7590000000000000e-01   1.7160000000000000e-01  -2.0050000000000001e-01  -9.5200000000000007e-02  -3.9500000000000000e-02   4.6610000000000001e-01   2.2239999999999999e-01   2.2635999999999998e+00  -1.9300000000000001e-02   1.9239999999999999e-01   2.0790000000000000e-01
   3.5270000000000001e-01   3.2979999999999998e-01  -1.1152000000000000e+00  -1.7190000000000000e-01  -1.0470000000000000e-01  -9.6500000000000002e-02   2.8849999999999998e-01   5.1139999999999997e-01   2.4377000000000000e+00   4.8200000000000000e-02   1.9239999999999999e-01   1.5479999999999999e-01
   1.1020000000000001e-01   2.4179999999999999e-01  -1.2010000000000001e+00  -2.6729999999999998e-01  -8.5599999999999996e-02  -3.9500000000000000e-02   3.5510000000000003e-01   3.1130000000000002e-01   2.5247000000000002e+00   4.8200000000000000e-02   2.7900000000000003e-01   1.4160000000000000e-01
   3.5270000000000001e-01   2.8580000000000000e-01   4.2890000000000000e-01  -1.1459999999999999e-01  -6.6600000000000006e-02  -3.5099999999999999e-02   4.2170000000000002e-01   3.1130000000000002e-01   2.2635999999999998e+00   5.7799999999999997e-02   1.7319999999999999e-01   1.5479999999999999e-01
   1.3230000000000000e-01   2.8580000000000000e-01  -8.5800000000000001e-02  -1.4319999999999999e-01  -1.3320000000000001e-01  -5.2600000000000001e-02   3.5510000000000003e-01   4.6689999999999998e-01   2.2635999999999998e+00   3.8500000000000000e-02   2.1170000000000000e-01   1.6810000000000000e-01
   2.6450000000000001e-01   2.8580000000000000e-01  -4.2890000000000000e-01  -3.1509999999999999e-01  -5.7099999999999998e-02  -4.3900000000000002e-02   6.2150000000000005e-01   2.8910000000000002e-01   2.6118000000000001e+00   4.8200000000000000e-02   1.6360000000000000e-01   1.3710000000000000e-01
   5.2900000000000003e-01   2.8580000000000000e-01  -6.8630000000000002e-01  -1.7190000000000000e-01  -1.1420000000000000e-01  -4.3900000000000002e-02   5.7709999999999995e-01   1.5559999999999999e-01   3.1341999999999999e+00   8.6699999999999999e-02   1.5400000000000000e-01   1.4599999999999999e-01
   3.0859999999999999e-01  -1.0990000000000000e-01   0.0000000000000000e+00  -2.0999999999999999e-01  -1.2370000000000000e-01  -6.5799999999999997e-02   4.8830000000000001e-01   4.2249999999999999e-01   2.8730000000000002e+00   1.9300000000000001e-02   2.2130000000000000e-01   1.3710000000000000e-01
   2.2040000000000001e-01   1.9789999999999999e-01  -2.5740000000000002e-01  -1.6230000000000000e-01  -4.7600000000000003e-02  -3.9500000000000000e-02   4.6610000000000001e-01   2.0010000000000000e-01   2.6118000000000001e+00  -4.8200000000000000e-02   2.3089999999999999e-01   1.2390000000000000e-01
   4.4100000000000000e-02   2.8580000000000000e-01  -1.7160000000000000e-01  -2.4820000000000000e-01   0.0000000000000000e+00  -8.3299999999999999e-02   5.9930000000000005e-01   4.4469999999999998e-01   2.8730000000000002e+00   0.0000000000000000e+00   2.1170000000000000e-01   9.7299999999999998e-02
   1.7630000000000001e-01   3.9570000000000000e-01  -8.5800000000000001e-02  -2.4820000000000000e-01  -1.8079999999999999e-01  -1.7500000000000002e-02   4.4390000000000002e-01   2.4460000000000001e-01   2.8730000000000002e+00  -2.8899999999999999e-02   2.4060000000000001e-01   1.7249999999999999e-01
   1.7630000000000001e-01   3.5170000000000001e-01  -7.7210000000000001e-01  -1.4319999999999999e-01  -3.8100000000000002e-02  -1.0090000000000000e-01   4.4390000000000002e-01   2.4460000000000001e-01   2.3506000000000000e+00  -4.8200000000000000e-02   2.5979999999999998e-01   1.1940000000000001e-01
   1.7630000000000001e-01   3.5170000000000001e-01  -8.5780000000000001e-01  -2.2910000000000000e-01  -7.6100000000000001e-02  -2.6300000000000000e-02   3.7730000000000002e-01   2.2239999999999999e-01   2.8730000000000002e+00   0.0000000000000000e+00   2.4060000000000001e-01   1.9460000000000000e-01
   3.9679999999999999e-01   1.5390000000000001e-01  -9.4359999999999999e-01  -1.6230000000000000e-01  -1.3320000000000001e-01  -5.7000000000000002e-02   5.1049999999999995e-01   2.0010000000000000e-01   2.7858999999999998e+00  -2.8899999999999999e-02   2.5979999999999998e-01   1.7249999999999999e-01
   4.1880000000000001e-01   2.4179999999999999e-01  -5.1470000000000005e-01  -1.7190000000000000e-01  -3.8100000000000002e-02  -7.0199999999999999e-02   7.3240000000000005e-01   1.7790000000000000e-01   2.9600000000000000e+00  -1.9300000000000001e-02   2.6939999999999997e-01   1.3710000000000000e-01
   3.9679999999999999e-01   4.3999999999999997e-02  -1.7160000000000000e-01  -2.3870000000000000e-01  -6.6600000000000006e-02  -8.8000000000000005e-03   4.4390000000000002e-01   3.1130000000000002e-01   2.7858999999999998e+00   1.3489999999999999e-01   2.1170000000000000e-01   1.7249999999999999e-01
   2.8649999999999998e-01   6.6000000000000003e-02  -1.7160000000000000e-01  -1.5279999999999999e-01  -1.0470000000000000e-01   0.0000000000000000e+00   3.3289999999999997e-01   4.8920000000000002e-01   3.1341999999999999e+00  -1.9300000000000001e-02   2.2130000000000000e-01   1.3270000000000001e-01
   2.2040000000000001e-01   6.6000000000000003e-02   5.1470000000000005e-01  -2.7689999999999998e-01  -8.5599999999999996e-02   3.0700000000000002e-02   5.5489999999999995e-01   1.5559999999999999e-01   2.3506000000000000e+00  -2.8899999999999999e-02   1.0580000000000001e-01   1.3270000000000001e-01
   3.3060000000000000e-01   2.1980000000000000e-01  -1.7160000000000000e-01  -1.7190000000000000e-01  -9.5200000000000007e-02  -5.7000000000000002e-02   5.3269999999999995e-01   1.7790000000000000e-01   2.9600000000000000e+00  -2.8899999999999999e-02   3.0790000000000001e-01   1.3270000000000001e-01
   3.7469999999999998e-01   1.9789999999999999e-01  -5.1470000000000005e-01  -2.2910000000000000e-01  -1.9000000000000000e-02  -7.4499999999999997e-02   6.2150000000000005e-01   1.1119999999999999e-01   2.6989000000000001e+00  -1.1559999999999999e-01   2.2130000000000000e-01   1.1500000000000000e-01
   1.9839999999999999e-01   2.1980000000000000e-01  -8.5780000000000001e-01  -1.8140000000000001e-01  -5.7099999999999998e-02  -6.5799999999999997e-02   8.4340000000000004e-01   3.5580000000000001e-01   3.3953000000000002e+00  -9.5999999999999992e-03   2.7900000000000003e-01   1.1940000000000001e-01
   3.3060000000000000e-01   1.3189999999999999e-01   3.4310000000000002e-01  -1.5279999999999999e-01  -3.8100000000000002e-02  -7.0199999999999999e-02   5.3269999999999995e-01   4.6689999999999998e-01   2.1764999999999999e+00   1.9300000000000001e-02   1.7319999999999999e-01   1.4160000000000000e-01
   3.3060000000000000e-01   3.2979999999999998e-01  -4.2890000000000000e-01  -2.4820000000000000e-01  -9.5200000000000007e-02  -4.8200000000000000e-02   4.4390000000000002e-01   6.2260000000000004e-01   2.7858999999999998e+00   0.0000000000000000e+00   2.0210000000000000e-01   1.1060000000000000e-01
   4.6289999999999998e-01   6.6000000000000003e-02  -1.7160000000000000e-01  -2.0999999999999999e-01  -5.7099999999999998e-02  -7.4499999999999997e-02   4.4390000000000002e-01   4.4469999999999998e-01   2.6989000000000001e+00   5.7799999999999997e-02   2.0210000000000000e-01   1.1060000000000000e-01
   1.9839999999999999e-01   4.1770000000000002e-01  -9.4359999999999999e-01  -2.4820000000000000e-01  -6.6600000000000006e-02   3.9500000000000000e-02   4.6610000000000001e-01   6.6710000000000003e-01   2.8730000000000002e+00   3.8500000000000000e-02   1.9239999999999999e-01   1.4599999999999999e-01
   3.9679999999999999e-01   2.4179999999999999e-01  -6.0050000000000003e-01  -1.9089999999999999e-01  -8.5599999999999996e-02  -3.0700000000000002e-02   5.1049999999999995e-01   4.8920000000000002e-01   3.3083000000000000e+00   5.7799999999999997e-02   2.1170000000000000e-01   1.1500000000000000e-01
   1.3230000000000000e-01   1.7590000000000000e-01  -1.5441000000000000e+00  -2.6729999999999998e-01  -1.0470000000000000e-01  -7.0199999999999999e-02   6.4370000000000005e-01   4.6689999999999998e-01   2.6118000000000001e+00   1.2520000000000001e-01   2.0210000000000000e-01   1.1940000000000001e-01
   2.6450000000000001e-01   2.6379999999999998e-01  -7.7210000000000001e-01  -1.8140000000000001e-01  -4.7600000000000003e-02  -8.7700000000000000e-02   3.7730000000000002e-01   2.2239999999999999e-01   2.8730000000000002e+00  -4.8200000000000000e-02   2.3089999999999999e-01   8.4000000000000005e-02
   2.8649999999999998e-01   1.7590000000000000e-01  -1.1152000000000000e+00  -1.3370000000000001e-01  -1.1420000000000000e-01  -4.3900000000000002e-02   5.1049999999999995e-01   4.6689999999999998e-01   2.5247000000000002e+00   2.8899999999999999e-02   2.5019999999999998e-01   1.6370000000000001e-01
   4.6289999999999998e-01  -2.1999999999999999e-02   3.4310000000000002e-01  -1.7190000000000000e-01   0.0000000000000000e+00  -1.0090000000000000e-01   4.6610000000000001e-01   5.1139999999999997e-01   2.4377000000000000e+00   2.8899999999999999e-02   1.9239999999999999e-01   1.2390000000000000e-01
   2.2040000000000001e-01   1.9789999999999999e-01  -3.4310000000000002e-01  -1.7190000000000000e-01  -5.7099999999999998e-02  -1.7500000000000002e-02   5.1049999999999995e-01   1.7790000000000000e-01   3.1341999999999999e+00   5.7799999999999997e-02   2.3089999999999999e-01   1.3710000000000000e-01
   3.7469999999999998e-01   2.8580000000000000e-01   4.2890000000000000e-01  -2.1959999999999999e-01  -7.6100000000000001e-02  -9.6500000000000002e-02   5.9930000000000005e-01   1.3339999999999999e-01   2.1764999999999999e+00  -4.8200000000000000e-02   1.5400000000000000e-01   1.1500000000000000e-01
   6.1719999999999997e-01   4.1770000000000002e-01  -1.0294000000000001e+00  -2.0050000000000001e-01  -3.8100000000000002e-02  -2.6300000000000000e-02   4.6610000000000001e-01   3.1130000000000002e-01   2.7858999999999998e+00   6.7400000000000002e-02   2.0210000000000000e-01   1.3710000000000000e-01
   4.4080000000000003e-01   4.3999999999999997e-02  -9.4359999999999999e-01  -1.6230000000000000e-01  -9.5200000000000007e-02  -8.7700000000000000e-02   5.5489999999999995e-01   2.0010000000000000e-01   2.7858999999999998e+00   3.8500000000000000e-02   2.3089999999999999e-01   1.4160000000000000e-01
   3.7469999999999998e-01   2.6379999999999998e-01  -8.5800000000000001e-02  -2.1959999999999999e-01   0.0000000000000000e+00  -6.5799999999999997e-02   4.8830000000000001e-01   5.5589999999999995e-01   2.8730000000000002e+00   1.9270000000000001e-01   1.6360000000000000e-01   1.3710000000000000e-01
   3.3060000000000000e-01   8.7900000000000006e-02  -1.1152000000000000e+00  -2.0050000000000001e-01  -5.7099999999999998e-02  -3.0700000000000002e-02   3.9950000000000002e-01   4.0020000000000000e-01   2.4377000000000000e+00   0.0000000000000000e+00   1.5400000000000000e-01   1.1500000000000000e-01
   1.3230000000000000e-01   8.7900000000000006e-02  -4.2890000000000000e-01  -2.5779999999999997e-01  -3.8100000000000002e-02  -3.5099999999999999e-02   5.1049999999999995e-01   5.1139999999999997e-01   2.7858999999999998e+00   9.6299999999999997e-02   1.7319999999999999e-01   8.8499999999999995e-02
   2.6450000000000001e-01   3.0780000000000002e-01   2.5740000000000002e-01  -2.5779999999999997e-01  -1.3320000000000001e-01  -8.3299999999999999e-02   5.7709999999999995e-01   2.2239999999999999e-01   3.3083000000000000e+00  -8.6699999999999999e-02   1.8279999999999999e-01   1.0620000000000000e-01
   1.5429999999999999e-01   4.3969999999999998e-01  -1.2010000000000001e+00  -2.2910000000000000e-01  -9.4999999999999998e-03  -3.0700000000000002e-02   5.3269999999999995e-01   3.5580000000000001e-01   2.5247000000000002e+00   3.8500000000000000e-02   2.5019999999999998e-01   1.2390000000000000e-01
   3.0859999999999999e-01   1.9789999999999999e-01  -5.1470000000000005e-01  -2.0050000000000001e-01  -1.0470000000000000e-01  -6.5799999999999997e-02   5.9930000000000005e-01   2.8910000000000002e-01   2.8730000000000002e+00   2.8899999999999999e-02   3.1750000000000000e-01   1.0620000000000000e-01
   2.6450000000000001e-01   4.6170000000000000e-01   6.0050000000000003e-01  -2.0999999999999999e-01  -5.7099999999999998e-02  -5.7000000000000002e-02   5.5489999999999995e-01   2.2239999999999999e-01   3.0470999999999999e+00   8.6699999999999999e-02   1.8279999999999999e-01   1.5040000000000001e-01
   2.8649999999999998e-01   2.4179999999999999e-01  -2.5740000000000002e-01  -1.4319999999999999e-01   9.4999999999999998e-03  -3.5099999999999999e-02   7.9900000000000004e-01   3.3350000000000002e-01   2.8730000000000002e+00  -5.7799999999999997e-02   2.4060000000000001e-01   1.4599999999999999e-01
   3.5270000000000001e-01   2.8580000000000000e-01  -1.7160000000000000e-01  -2.3870000000000000e-01  -1.0470000000000000e-01  -7.0199999999999999e-02   5.1049999999999995e-01   2.4460000000000001e-01   2.9600000000000000e+00   8.6699999999999999e-02   1.3469999999999999e-01   1.4160000000000000e-01
   5.0700000000000001e-01   2.1980000000000000e-01  -8.5780000000000001e-01  -2.1959999999999999e-01  -9.4999999999999998e-03  -8.7700000000000000e-02   6.4370000000000005e-01   2.2239999999999999e-01   3.3953000000000002e+00  -2.8899999999999999e-02   2.3089999999999999e-01   1.1500000000000000e-01
   4.6289999999999998e-01   2.6379999999999998e-01  -5.1470000000000005e-01  -1.0500000000000000e-01  -5.7099999999999998e-02   3.5099999999999999e-02   5.5489999999999995e-01   4.6689999999999998e-01   2.6989000000000001e+00   1.9300000000000001e-02   1.8279999999999999e-01   1.3270000000000001e-01
   3.5270000000000001e-01   8.7900000000000006e-02  -8.5800000000000001e-02  -2.0050000000000001e-01  -1.2370000000000000e-01  -6.5799999999999997e-02   4.8830000000000001e-01   4.0020000000000000e-01   2.6989000000000001e+00  -5.7799999999999997e-02   2.5979999999999998e-01   1.0170000000000000e-01
   3.5270000000000001e-01   2.4179999999999999e-01  -6.0050000000000003e-01  -2.6729999999999998e-01  -5.7099999999999998e-02  -6.5799999999999997e-02   4.8830000000000001e-01   2.2239999999999999e-01   3.3083000000000000e+00  -5.7799999999999997e-02   3.5599999999999998e-01   1.3270000000000001e-01
   3.0859999999999999e-01   1.7590000000000000e-01  -1.2010000000000001e+00  -2.1959999999999999e-01  -1.2370000000000000e-01  -1.7500000000000002e-02   6.2150000000000005e-01   5.1139999999999997e-01   2.4377000000000000e+00   5.7799999999999997e-02   2.4060000000000001e-01   1.5479999999999999e-01
   2.8649999999999998e-01   2.8580000000000000e-01  -6.8630000000000002e-01  -2.0999999999999999e-01  -1.1420000000000000e-01  -4.8200000000000000e-02   5.9930000000000005e-01   3.7800000000000000e-01   2.9600000000000000e+00  -5.7799999999999997e-02   2.3089999999999999e-01   1.3270000000000001e-01
   2.4249999999999999e-01   5.2759999999999996e-01  -9.4359999999999999e-01  -8.5900000000000004e-02  -8.5599999999999996e-02  -4.8200000000000000e-02   3.9950000000000002e-01   3.3350000000000002e-01   2.2635999999999998e+00   7.7100000000000002e-02   2.4060000000000001e-01   1.2390000000000000e-01
   5.2900000000000003e-01   2.6379999999999998e-01  -1.2010000000000001e+00  -2.0999999999999999e-01  -1.9000000000000000e-02  -3.9500000000000000e-02   5.5489999999999995e-01   4.6689999999999998e-01   2.7858999999999998e+00   1.9300000000000001e-02   2.4060000000000001e-01   1.5920000000000001e-01
   5.5110000000000003e-01   2.1980000000000000e-01  -1.1152000000000000e+00  -1.8140000000000001e-01  -1.0470000000000000e-01  -1.0090000000000000e-01   3.9950000000000002e-01   5.3369999999999995e-01   3.6564999999999999e+00   5.7799999999999997e-02   8.6599999999999996e-02   1.6810000000000000e-01
   3.9679999999999999e-01   1.9789999999999999e-01   1.7160000000000000e-01  -1.1459999999999999e-01  -1.3320000000000001e-01  -3.9500000000000000e-02   4.2170000000000002e-01   3.5580000000000001e-01   3.6564999999999999e+00  -2.8899999999999999e-02   1.7319999999999999e-01   1.3270000000000001e-01
   3.5270000000000001e-01   1.0990000000000000e-01  -4.2890000000000000e-01  -1.3370000000000001e-01  -1.9000000000000000e-02  -1.3200000000000000e-02   4.4390000000000002e-01   4.2249999999999999e-01   2.1764999999999999e+00   7.7100000000000002e-02   1.6360000000000000e-01   1.4160000000000000e-01
   4.1880000000000001e-01   3.9570000000000000e-01  -1.0294000000000001e+00  -1.4319999999999999e-01  -1.6180000000000000e-01  -2.6300000000000000e-02   5.9930000000000005e-01   2.6679999999999998e-01   2.4377000000000000e+00  -1.9300000000000001e-02   1.8279999999999999e-01   1.5040000000000001e-01
   1.3230000000000000e-01   3.0780000000000002e-01  -8.5780000000000001e-01  -2.2910000000000000e-01  -8.5599999999999996e-02  -4.3900000000000002e-02   5.5489999999999995e-01   4.4469999999999998e-01   2.3506000000000000e+00  -7.7100000000000002e-02   1.7319999999999999e-01   1.2830000000000000e-01
   5.0700000000000001e-01   1.0990000000000000e-01  -3.4310000000000002e-01  -1.8140000000000001e-01  -3.8100000000000002e-02  -7.0199999999999999e-02   3.1069999999999998e-01   3.5580000000000001e-01   2.1764999999999999e+00   4.8200000000000000e-02   2.3089999999999999e-01   1.3270000000000001e-01
   4.6289999999999998e-01   3.2979999999999998e-01  -7.7210000000000001e-01  -2.1959999999999999e-01  -1.5229999999999999e-01  -3.5099999999999999e-02   5.5489999999999995e-01   2.8910000000000002e-01   2.6989000000000001e+00  -9.5999999999999992e-03   1.8279999999999999e-01   1.1060000000000000e-01
   3.3060000000000000e-01   1.7590000000000000e-01  -1.3725000000000001e+00  -1.9089999999999999e-01  -1.2370000000000000e-01  -7.8899999999999998e-02   6.6579999999999995e-01   5.5589999999999995e-01   2.4377000000000000e+00   1.9300000000000001e-02   2.2130000000000000e-01   1.4599999999999999e-01
   1.7630000000000001e-01   3.7369999999999998e-01  -6.0050000000000003e-01  -2.0050000000000001e-01  -2.8500000000000001e-02  -7.4499999999999997e-02   2.8849999999999998e-01   3.5580000000000001e-01   2.1764999999999999e+00   4.8200000000000000e-02   1.6360000000000000e-01   1.8579999999999999e-01
   1.3230000000000000e-01   0.0000000000000000e+00  -8.5780000000000001e-01  -1.8140000000000001e-01  -1.0470000000000000e-01  -5.7000000000000002e-02   3.1069999999999998e-01   2.2239999999999999e-01   2.6118000000000001e+00   6.7400000000000002e-02   1.9239999999999999e-01   1.5040000000000001e-01
   7.0530000000000004e-01   2.8580000000000000e-01  -4.2890000000000000e-01  -2.0999999999999999e-01  -1.4269999999999999e-01  -1.7500000000000002e-02   4.6610000000000001e-01   2.4460000000000001e-01   3.0470999999999999e+00  -9.5999999999999992e-03   2.4060000000000001e-01   1.2830000000000000e-01
   0.0000000000000000e+00   1.0990000000000000e-01  -6.8630000000000002e-01  -2.3870000000000000e-01  -1.9000000000000000e-02  -5.7000000000000002e-02   5.9930000000000005e-01   3.5580000000000001e-01   2.4377000000000000e+00   6.7400000000000002e-02   1.8279999999999999e-01   1.1940000000000001e-01
   3.5270000000000001e-01   1.7590000000000000e-01  -1.0294000000000001e+00  -2.1959999999999999e-01  -3.8100000000000002e-02  -7.4499999999999997e-02   5.7709999999999995e-01   3.5580000000000001e-01   2.8730000000000002e+00  -1.9300000000000001e-02   1.9239999999999999e-01   1.3270000000000001e-01
   2.8649999999999998e-01   1.0990000000000000e-01  -3.4310000000000002e-01  -1.6230000000000000e-01  -4.7600000000000003e-02  -9.6500000000000002e-02   4.2170000000000002e-01   3.5580000000000001e-01   2.7858999999999998e+00  -2.8899999999999999e-02   2.5019999999999998e-01   1.8579999999999999e-01
   5.0700000000000001e-01   1.5390000000000001e-01   3.4310000000000002e-01  -1.9089999999999999e-01  -8.5599999999999996e-02  -5.2600000000000001e-02   5.7709999999999995e-01   2.6679999999999998e-01   3.2212000000000001e+00   1.9300000000000001e-02   1.7319999999999999e-01   1.4160000000000000e-01
   2.2040000000000001e-01   2.1980000000000000e-01  -5.1470000000000005e-01  -2.3870000000000000e-01   1.9000000000000000e-02  -7.4499999999999997e-02   4.2170000000000002e-01   4.2249999999999999e-01   2.4377000000000000e+00   7.7100000000000002e-02   1.0580000000000001e-01   1.9020000000000001e-01
   2.6450000000000001e-01   2.1980000000000000e-01  -4.2890000000000000e-01  -2.3870000000000000e-01  -6.6600000000000006e-02  -7.8899999999999998e-02   4.8830000000000001e-01   1.5559999999999999e-01   2.6118000000000001e+00   2.8899999999999999e-02   1.8279999999999999e-01   1.7690000000000000e-01
   1.9839999999999999e-01   1.7590000000000000e-01  -5.1470000000000005e-01  -1.8140000000000001e-01   0.0000000000000000e+00  -7.4499999999999997e-02   4.6610000000000001e-01   4.8920000000000002e-01   3.2212000000000001e+00   1.9300000000000001e-02   2.3089999999999999e-01   1.4160000000000000e-01
   3.5270000000000001e-01   3.5170000000000001e-01   2.5740000000000002e-01  -1.6230000000000000e-01  -2.8500000000000001e-02  -8.3299999999999999e-02   5.5489999999999995e-01   2.4460000000000001e-01   3.0470999999999999e+00  -3.8500000000000000e-02   2.4060000000000001e-01   1.0620000000000000e-01
   1.5429999999999999e-01   1.9789999999999999e-01  -5.1470000000000005e-01  -2.5779999999999997e-01  -5.7099999999999998e-02  -7.0199999999999999e-02   4.8830000000000001e-01   4.2249999999999999e-01   2.5247000000000002e+00   9.6299999999999997e-02   1.7319999999999999e-01   1.4160000000000000e-01
   1.9839999999999999e-01   1.7590000000000000e-01  -5.1470000000000005e-01  -2.6729999999999998e-01  -1.9000000000000000e-02  -7.4499999999999997e-02   4.8830000000000001e-01   1.5559999999999999e-01   3.0470999999999999e+00   0.0000000000000000e+00   1.4430000000000001e-01   1.2390000000000000e-01
   2.4249999999999999e-01   3.9570000000000000e-01  -3.4310000000000002e-01  -1.6230000000000000e-01  -1.5229999999999999e-01  -4.3900000000000002e-02   4.4390000000000002e-01   3.7800000000000000e-01   2.3506000000000000e+00   3.8500000000000000e-02   1.3469999999999999e-01   1.4160000000000000e-01
   5.9509999999999996e-01   1.7590000000000000e-01  -4.2890000000000000e-01  -1.9089999999999999e-01  -1.9000000000000000e-02  -6.1400000000000003e-02   5.3269999999999995e-01   3.3350000000000002e-01   3.0470999999999999e+00   0.0000000000000000e+00   2.3089999999999999e-01   8.8499999999999995e-02
   2.2040000000000001e-01   3.2979999999999998e-01  -1.0294000000000001e+00  -8.5900000000000004e-02  -1.0470000000000000e-01  -3.0700000000000002e-02   4.2170000000000002e-01   1.3339999999999999e-01   1.9153000000000000e+00   2.8899999999999999e-02   2.1170000000000000e-01   1.3270000000000001e-01
   3.0859999999999999e-01   3.7369999999999998e-01  -4.2890000000000000e-01  -2.0999999999999999e-01  -9.5200000000000007e-02  -7.0199999999999999e-02   5.3269999999999995e-01   4.0020000000000000e-01   2.4377000000000000e+00   0.0000000000000000e+00   2.1170000000000000e-01   1.5479999999999999e-01
   1.5429999999999999e-01   4.3999999999999997e-02  -1.0294000000000001e+00  -2.0999999999999999e-01  -9.4999999999999998e-03  -6.5799999999999997e-02   5.5489999999999995e-01   3.3350000000000002e-01   3.6564999999999999e+00  -6.7400000000000002e-02   1.3469999999999999e-01   1.4599999999999999e-01
   2.6450000000000001e-01   1.9789999999999999e-01  -4.2890000000000000e-01  -1.9089999999999999e-01  -3.8100000000000002e-02  -8.3299999999999999e-02   6.8799999999999994e-01   3.7800000000000000e-01   2.9600000000000000e+00   4.8200000000000000e-02   1.3469999999999999e-01   1.2390000000000000e-01
   3.3060000000000000e-01   2.4179999999999999e-01  -7.7210000000000001e-01  -2.0050000000000001e-01  -2.8500000000000001e-02  -7.8899999999999998e-02   3.5510000000000003e-01   3.5580000000000001e-01   2.4377000000000000e+00  -1.9300000000000001e-02   2.0210000000000000e-01   1.2830000000000000e-01
   3.5270000000000001e-01   3.5170000000000001e-01  -6.0050000000000003e-01  -1.6230000000000000e-01  -2.8500000000000001e-02  -8.3299999999999999e-02   3.9950000000000002e-01   4.8920000000000002e-01   3.1341999999999999e+00  -9.5999999999999992e-03   1.4430000000000001e-01   1.4160000000000000e-01
   4.1880000000000001e-01   6.6000000000000003e-02  -6.0050000000000003e-01  -1.9089999999999999e-01  -9.5200000000000007e-02  -6.5799999999999997e-02   5.3269999999999995e-01   3.1130000000000002e-01   1.5670999999999999e+00   3.8500000000000000e-02   2.5979999999999998e-01   1.5920000000000001e-01
   3.0859999999999999e-01   3.7369999999999998e-01  -6.8630000000000002e-01  -2.0050000000000001e-01  -4.7600000000000003e-02  -1.7500000000000002e-02   4.6610000000000001e-01   4.0020000000000000e-01   2.0024000000000002e+00   3.8500000000000000e-02   1.5400000000000000e-01   1.6810000000000000e-01
   2.6450000000000001e-01   1.5390000000000001e-01   8.5800000000000001e-02  -2.6729999999999998e-01  -2.8500000000000001e-02  -7.0199999999999999e-02   5.3269999999999995e-01   2.6679999999999998e-01   2.3506000000000000e+00  -9.5999999999999992e-03   2.3089999999999999e-01   1.2390000000000000e-01
   4.4080000000000003e-01   1.7590000000000000e-01  -2.5740000000000002e-01  -2.7689999999999998e-01  -4.7600000000000003e-02  -9.2100000000000001e-02   7.1020000000000005e-01   3.1130000000000002e-01   3.7435999999999998e+00   1.9300000000000001e-02   2.3089999999999999e-01   1.5040000000000001e-01
   1.9839999999999999e-01   2.6379999999999998e-01  -1.4582999999999999e+00  -1.2410000000000000e-01  -5.7099999999999998e-02  -6.1400000000000003e-02   3.1069999999999998e-01   2.2239999999999999e-01   2.4377000000000000e+00   2.8899999999999999e-02   1.4430000000000001e-01   1.1500000000000000e-01
   4.4080000000000003e-01   3.0780000000000002e-01   0.0000000000000000e+00  -2.0050000000000001e-01  -3.8100000000000002e-02  -8.7700000000000000e-02   4.4390000000000002e-01   4.6689999999999998e-01   2.3506000000000000e+00  -4.8200000000000000e-02   1.9239999999999999e-01   1.5040000000000001e-01
   2.8649999999999998e-01   1.5390000000000001e-01  -1.7160000000000000e-01  -2.0050000000000001e-01  -3.8100000000000002e-02  -7.0199999999999999e-02   4.6610000000000001e-01   1.7790000000000000e-01   2.5247000000000002e+00  -9.5999999999999992e-03   1.8279999999999999e-01   1.9020000000000001e-01
   3.5270000000000001e-01   2.1999999999999999e-02  -3.4310000000000002e-01  -1.8140000000000001e-01  -2.8500000000000001e-02  -5.7000000000000002e-02   4.6610000000000001e-01   3.7800000000000000e-01   2.2635999999999998e+00   4.8200000000000000e-02   2.4060000000000001e-01   1.6370000000000001e-01
   1.5429999999999999e-01   1.7590000000000000e-01  -8.5800000000000001e-02  -1.4319999999999999e-01  -1.3320000000000001e-01  -3.0700000000000002e-02   4.8830000000000001e-01   3.3350000000000002e-01   1.5670999999999999e+00   4.8200000000000000e-02   2.3089999999999999e-01   1.5040000000000001e-01
   3.7469999999999998e-01   6.6000000000000003e-02   2.5740000000000002e-01  -2.3870000000000000e-01  -1.9000000000000000e-02  -6.1400000000000003e-02   4.6610000000000001e-01   3.1130000000000002e-01   2.2635999999999998e+00   6.7400000000000002e-02   1.7319999999999999e-01   1.0620000000000000e-01
   2.6450000000000001e-01   2.6379999999999998e-01  -9.4359999999999999e-01  -2.3870000000000000e-01  -1.7130000000000001e-01  -5.7000000000000002e-02   4.2170000000000002e-01   6.0040000000000004e-01   3.3083000000000000e+00   2.8899999999999999e-02   1.9239999999999999e-01   1.2390000000000000e-01
   3.0859999999999999e-01  -6.6000000000000003e-02  -1.0294000000000001e+00  -1.7190000000000000e-01  -7.6100000000000001e-02  -6.1400000000000003e-02   3.9950000000000002e-01   2.6679999999999998e-01   2.0893999999999999e+00   2.8899999999999999e-02   1.9239999999999999e-01   1.0170000000000000e-01
   4.1880000000000001e-01   4.3999999999999997e-02  -5.1470000000000005e-01  -1.4319999999999999e-01  -1.3320000000000001e-01  -6.5799999999999997e-02   5.7709999999999995e-01   1.3339999999999999e-01   1.8283000000000000e+00   5.7799999999999997e-02   1.1550000000000001e-01   1.3270000000000001e-01
   4.4080000000000003e-01   2.1980000000000000e-01  -6.0050000000000003e-01  -1.9089999999999999e-01  -1.1420000000000000e-01  -7.0199999999999999e-02   4.4390000000000002e-01   4.2249999999999999e-01   2.7858999999999998e+00   6.7400000000000002e-02   2.1170000000000000e-01   1.5920000000000001e-01
   3.7469999999999998e-01   2.4179999999999999e-01  -8.5780000000000001e-01  -3.8199999999999998e-02  -4.7600000000000003e-02   1.3200000000000000e-02   5.7709999999999995e-01   4.8920000000000002e-01   2.9600000000000000e+00   1.0600000000000000e-01   1.9239999999999999e-01   1.1500000000000000e-01
   6.6100000000000006e-02   1.9789999999999999e-01  -5.1470000000000005e-01  -3.4370000000000001e-01  -7.6100000000000001e-02  -6.1400000000000003e-02   4.2170000000000002e-01   4.0020000000000000e-01   2.3506000000000000e+00   1.9300000000000001e-02   1.6360000000000000e-01   1.6810000000000000e-01
   3.7469999999999998e-01   4.3969999999999998e-01  -1.4582999999999999e+00  -2.2910000000000000e-01  -4.7600000000000003e-02  -3.9500000000000000e-02   4.4390000000000002e-01   3.5580000000000001e-01   2.1764999999999999e+00   0.0000000000000000e+00   1.9239999999999999e-01   1.1500000000000000e-01
   2.6450000000000001e-01   3.9570000000000000e-01  -8.5800000000000001e-02  -2.4820000000000000e-01  -1.5229999999999999e-01  -4.3900000000000002e-02   6.2150000000000005e-01   3.7800000000000000e-01   2.2635999999999998e+00   8.6699999999999999e-02   1.5400000000000000e-01   1.6810000000000000e-01
   3.3060000000000000e-01   2.8580000000000000e-01  -4.2890000000000000e-01  -2.0999999999999999e-01  -7.6100000000000001e-02  -1.1840000000000001e-01   5.3269999999999995e-01   4.2249999999999999e-01   2.8730000000000002e+00   6.7400000000000002e-02   1.9239999999999999e-01   1.3710000000000000e-01
   2.8649999999999998e-01   3.0780000000000002e-01  -1.8015000000000001e+00  -1.7190000000000000e-01  -4.7600000000000003e-02  -6.5799999999999997e-02   5.5489999999999995e-01   2.4460000000000001e-01   3.3953000000000002e+00  -5.7799999999999997e-02   1.7319999999999999e-01   9.2899999999999996e-02
   3.0859999999999999e-01   4.6170000000000000e-01   0.0000000000000000e+00  -3.6280000000000001e-01  -1.3320000000000001e-01  -2.1899999999999999e-02   4.6610000000000001e-01   3.5580000000000001e-01   2.9600000000000000e+00  -9.5999999999999992e-03   1.5400000000000000e-01   1.0170000000000000e-01
   1.9839999999999999e-01   2.1980000000000000e-01  -6.8630000000000002e-01  -2.1959999999999999e-01  -9.5200000000000007e-02  -4.8200000000000000e-02   1.7760000000000001e-01   2.2239999999999999e-01   2.7858999999999998e+00  -1.9300000000000001e-02   8.6599999999999996e-02   1.3270000000000001e-01
   3.7469999999999998e-01   2.8580000000000000e-01  -1.2867999999999999e+00  -1.4319999999999999e-01  -7.6100000000000001e-02  -2.1899999999999999e-02   3.5510000000000003e-01   3.7800000000000000e-01   2.5247000000000002e+00   9.6299999999999997e-02   2.4060000000000001e-01   1.2830000000000000e-01
   2.2040000000000001e-01   1.9789999999999999e-01  -1.0294000000000001e+00  -2.0050000000000001e-01   6.6600000000000006e-02  -1.2720000000000001e-01   5.5489999999999995e-01   4.4469999999999998e-01   3.3083000000000000e+00   3.8500000000000000e-02   2.2130000000000000e-01   1.1500000000000000e-01
   3.0859999999999999e-01   4.3969999999999998e-01  -1.7160000000000000e-01  -1.3370000000000001e-01  -1.2370000000000000e-01  -6.1400000000000003e-02   6.4370000000000005e-01   1.1119999999999999e-01   2.8730000000000002e+00   8.6699999999999999e-02   1.9239999999999999e-01   1.0170000000000000e-01
   2.2040000000000001e-01   3.5170000000000001e-01  -9.4359999999999999e-01  -2.6729999999999998e-01  -7.6100000000000001e-02  -1.7500000000000002e-02   5.5489999999999995e-01   2.6679999999999998e-01   2.1764999999999999e+00   6.7400000000000002e-02   1.4430000000000001e-01   1.4599999999999999e-01
   1.5429999999999999e-01   4.1770000000000002e-01  -1.0294000000000001e+00  -2.0999999999999999e-01  -8.5599999999999996e-02  -2.1899999999999999e-02   5.1049999999999995e-01   4.2249999999999999e-01   2.4377000000000000e+00   3.8500000000000000e-02   1.5400000000000000e-01   1.1060000000000000e-01
   3.0859999999999999e-01   2.4179999999999999e-01  -6.8630000000000002e-01  -1.9089999999999999e-01  -7.6100000000000001e-02  -5.7000000000000002e-02   5.1049999999999995e-01   2.2239999999999999e-01   1.9153000000000000e+00   1.0600000000000000e-01   1.4430000000000001e-01   1.8579999999999999e-01
   2.8649999999999998e-01   4.1770000000000002e-01  -1.0294000000000001e+00  -9.5500000000000002e-02  -1.1420000000000000e-01  -4.3900000000000002e-02   4.8830000000000001e-01   4.6689999999999998e-01   2.0893999999999999e+00   5.7799999999999997e-02   1.4430000000000001e-01   1.3710000000000000e-01
   4.4080000000000003e-01   1.7590000000000000e-01  -6.8630000000000002e-01   1.9099999999999999e-02  -1.9000000000000000e-02  -7.0199999999999999e-02   3.1069999999999998e-01   1.3339999999999999e-01   2.7858999999999998e+00  -2.8899999999999999e-02   2.1170000000000000e-01   1.4160000000000000e-01
   1.7630000000000001e-01   8.7900000000000006e-02  -1.0294000000000001e+00  -2.0050000000000001e-01  -7.6100000000000001e-02  -3.5099999999999999e-02   5.7709999999999995e-01   4.4469999999999998e-01   3.3083000000000000e+00   3.8500000000000000e-02   2.3089999999999999e-01   1.5040000000000001e-01
   3.7469999999999998e-01   2.1999999999999999e-02  -9.4359999999999999e-01  -1.0500000000000000e-01  -1.3320000000000001e-01  -2.1899999999999999e-02   5.7709999999999995e-01   4.8920000000000002e-01   2.7858999999999998e+00   7.7100000000000002e-02   1.9239999999999999e-01   1.3270000000000001e-01
   2.8649999999999998e-01   3.2979999999999998e-01  -1.0294000000000001e+00  -1.9089999999999999e-01  -5.7099999999999998e-02  -5.7000000000000002e-02   4.2170000000000002e-01   3.3350000000000002e-01   3.1341999999999999e+00   0.0000000000000000e+00   2.1170000000000000e-01   1.2390000000000000e-01
   2.4249999999999999e-01   2.4179999999999999e-01   8.5800000000000001e-02  -2.4820000000000000e-01  -7.6100000000000001e-02  -6.1400000000000003e-02   5.9930000000000005e-01   2.0010000000000000e-01   2.6118000000000001e+00  -2.8899999999999999e-02   1.4430000000000001e-01   1.4160000000000000e-01
   3.0859999999999999e-01   3.2979999999999998e-01  -6.8630000000000002e-01  -1.1459999999999999e-01  -9.5200000000000007e-02  -6.1400000000000003e-02   4.6610000000000001e-01   3.5580000000000001e-01   1.9153000000000000e+00   0.0000000000000000e+00   2.1170000000000000e-01   7.9600000000000004e-02
   3.3060000000000000e-01   2.1980000000000000e-01  -1.0294000000000001e+00  -1.8140000000000001e-01  -6.6600000000000006e-02  -1.3200000000000000e-02   5.5489999999999995e-01   4.4469999999999998e-01   2.3506000000000000e+00   4.8200000000000000e-02   2.1170000000000000e-01   1.4599999999999999e-01
   4.8490000000000000e-01   2.1999999999999999e-02   0.0000000000000000e+00  -1.9089999999999999e-01  -1.1420000000000000e-01  -3.0700000000000002e-02   5.3269999999999995e-01   3.1130000000000002e-01   2.3506000000000000e+00   9.5999999999999992e-03   1.9239999999999999e-01   1.0170000000000000e-01
   3.7469999999999998e-01   2.4179999999999999e-01  -6.8630000000000002e-01  -1.5279999999999999e-01  -1.1420000000000000e-01  -2.1899999999999999e-02   3.9950000000000002e-01   3.5580000000000001e-01   2.7858999999999998e+00   0.0000000000000000e+00   1.6360000000000000e-01   1.5479999999999999e-01
   3.0859999999999999e-01   2.8580000000000000e-01  -2.5740000000000002e-01  -1.9089999999999999e-01  -6.6600000000000006e-02  -5.2600000000000001e-02   5.1049999999999995e-01   2.2239999999999999e-01   2.5247000000000002e+00   0.0000000000000000e+00   1.8279999999999999e-01   1.0620000000000000e-01
   8.8200000000000001e-02   1.0990000000000000e-01  -2.5740000000000002e-01  -1.2410000000000000e-01  -4.7600000000000003e-02  -7.8899999999999998e-02   3.5510000000000003e-01   2.6679999999999998e-01   2.6989000000000001e+00   4.8200000000000000e-02   2.0210000000000000e-01   1.0620000000000000e-01
   1.7630000000000001e-01   2.8580000000000000e-01   8.5800000000000001e-02  -2.7689999999999998e-01  -1.5229999999999999e-01  -7.4499999999999997e-02   4.8830000000000001e-01   3.7800000000000000e-01   2.6118000000000001e+00   9.5999999999999992e-03   1.9239999999999999e-01   1.2390000000000000e-01
   1.1020000000000001e-01   3.0780000000000002e-01  -8.5780000000000001e-01  -2.1959999999999999e-01  -1.3320000000000001e-01  -8.7700000000000000e-02   5.5489999999999995e-01   2.2200000000000001e-02   2.4377000000000000e+00  -9.5999999999999992e-03   2.5979999999999998e-01   1.2830000000000000e-01
   2.4249999999999999e-01   1.9789999999999999e-01  -6.8630000000000002e-01  -2.5779999999999997e-01  -1.3320000000000001e-01  -2.1899999999999999e-02   3.3289999999999997e-01   2.8910000000000002e-01   3.3953000000000002e+00   1.9300000000000001e-02   1.7319999999999999e-01   1.7249999999999999e-01
   3.9679999999999999e-01   4.1770000000000002e-01  -2.5740000000000002e-01  -1.5279999999999999e-01  -2.8500000000000001e-02  -8.3299999999999999e-02   4.8830000000000001e-01   4.4469999999999998e-01   2.6118000000000001e+00   4.8200000000000000e-02   2.4060000000000001e-01   1.2390000000000000e-01
   3.5270000000000001e-01   8.7900000000000006e-02  -6.0050000000000003e-01  -2.2910000000000000e-01   9.4999999999999998e-03  -1.2280000000000001e-01   5.5489999999999995e-01   3.1130000000000002e-01   3.1341999999999999e+00  -7.7100000000000002e-02   3.0790000000000001e-01   1.1500000000000000e-01
   4.1880000000000001e-01   3.9570000000000000e-01  -1.1152000000000000e+00  -2.0999999999999999e-01  -9.5200000000000007e-02  -2.1899999999999999e-02   4.4390000000000002e-01   3.5580000000000001e-01   3.2212000000000001e+00   0.0000000000000000e+00   2.7900000000000003e-01   1.4599999999999999e-01
   4.1880000000000001e-01   3.5170000000000001e-01  -3.4310000000000002e-01  -1.4319999999999999e-01  -5.7099999999999998e-02  -3.9500000000000000e-02   5.9930000000000005e-01   2.0010000000000000e-01   2.2635999999999998e+00   3.8500000000000000e-02   1.6360000000000000e-01   1.4160000000000000e-01
   1.9839999999999999e-01   3.9570000000000000e-01  -2.5740000000000002e-01  -2.5779999999999997e-01  -9.4999999999999998e-03   0.0000000000000000e+00   6.6579999999999995e-01   3.3350000000000002e-01   2.5247000000000002e+00  -9.5999999999999992e-03   6.7400000000000002e-02   1.6370000000000001e-01
   4.4080000000000003e-01   2.6379999999999998e-01  -3.4310000000000002e-01  -2.0999999999999999e-01   9.4999999999999998e-03  -6.5799999999999997e-02   4.6610000000000001e-01   2.8910000000000002e-01   2.6118000000000001e+00   9.5999999999999992e-03   2.2130000000000000e-01   1.3710000000000000e-01
   1.7630000000000001e-01   3.9570000000000000e-01  -1.0294000000000001e+00  -1.3370000000000001e-01  -2.8500000000000001e-02  -1.7500000000000002e-02   2.6629999999999998e-01   3.5580000000000001e-01   2.3506000000000000e+00   5.7799999999999997e-02   2.3089999999999999e-01   1.4160000000000000e-01
   4.4080000000000003e-01   3.7369999999999998e-01  -6.8630000000000002e-01  -1.7190000000000000e-01  -1.4269999999999999e-01  -5.2600000000000001e-02   3.9950000000000002e-01   4.0020000000000000e-01   2.0893999999999999e+00  -6.7400000000000002e-02   1.5400000000000000e-01   1.5040000000000001e-01
   6.6100000000000006e-02   3.0780000000000002e-01  -6.8630000000000002e-01  -8.5900000000000004e-02  -1.8079999999999999e-01   0.0000000000000000e+00   2.6629999999999998e-01   2.0010000000000000e-01   2.2635999999999998e+00   2.8899999999999999e-02   1.1550000000000001e-01   1.3270000000000001e-01
   3.7469999999999998e-01   6.6000000000000003e-02  -1.1152000000000000e+00  -2.0999999999999999e-01  -1.2370000000000000e-01  -8.3299999999999999e-02   3.9950000000000002e-01   2.8910000000000002e-01   2.5247000000000002e+00   5.7799999999999997e-02   2.1170000000000000e-01   1.3270000000000001e-01
   3.7469999999999998e-01   6.6000000000000003e-02  -1.7160000000000000e-01  -8.5900000000000004e-02  -1.3320000000000001e-01  -3.5099999999999999e-02   5.3269999999999995e-01   2.2200000000000001e-02   2.6118000000000001e+00  -3.8500000000000000e-02   2.2130000000000000e-01   1.5040000000000001e-01
   3.5270000000000001e-01   3.2979999999999998e-01  -5.1470000000000005e-01  -1.6230000000000000e-01  -9.5200000000000007e-02  -7.8899999999999998e-02   4.8830000000000001e-01   2.4460000000000001e-01   3.3953000000000002e+00   3.8500000000000000e-02   2.4060000000000001e-01   9.2899999999999996e-02
   2.4249999999999999e-01   2.6379999999999998e-01  -1.0294000000000001e+00  -1.7190000000000000e-01  -4.7600000000000003e-02  -6.1400000000000003e-02   5.7709999999999995e-01   3.5580000000000001e-01   2.9600000000000000e+00   2.8899999999999999e-02   2.1170000000000000e-01   1.2830000000000000e-01
   4.1880000000000001e-01   1.9789999999999999e-01  -1.7160000000000000e-01  -9.5500000000000002e-02  -1.1420000000000000e-01  -1.7500000000000002e-02   3.7730000000000002e-01   3.7800000000000000e-01   2.4377000000000000e+00  -2.8899999999999999e-02   2.0210000000000000e-01   1.2830000000000000e-01
   1.7630000000000001e-01   2.6379999999999998e-01  -1.4582999999999999e+00  -1.9089999999999999e-01  -1.1420000000000000e-01  -4.3900000000000002e-02   5.3269999999999995e-01   3.5580000000000001e-01   2.1764999999999999e+00   9.6299999999999997e-02   2.4060000000000001e-01   1.5920000000000001e-01
   5.9509999999999996e-01   3.2979999999999998e-01  -4.2890000000000000e-01  -2.1959999999999999e-01  -7.6100000000000001e-02  -1.0520000000000000e-01   4.6610000000000001e-01   6.6699999999999995e-02   2.2635999999999998e+00   5.7799999999999997e-02   2.7900000000000003e-01   1.5040000000000001e-01
   2.4249999999999999e-01   4.1770000000000002e-01  -4.2890000000000000e-01  -2.0050000000000001e-01  -6.6600000000000006e-02  -5.7000000000000002e-02   3.5510000000000003e-01   2.8910000000000002e-01   2.2635999999999998e+00   0.0000000000000000e+00   1.7319999999999999e-01   1.8140000000000001e-01
   2.6450000000000001e-01   2.4179999999999999e-01  -6.0050000000000003e-01  -2.5779999999999997e-01  -9.5200000000000007e-02  -5.7000000000000002e-02   4.8830000000000001e-01   4.8920000000000002e-01   2.0024000000000002e+00   4.8200000000000000e-02   2.4060000000000001e-01   1.6810000000000000e-01
