# Supplementary material for: Footwear and Foam Surface Alter Gait Initiation of Typical Subjects
Source: PLoS One. 2015 Aug 13;10(8):e0135821. doi: 10.1371/journal.pone.0135821 (PMC4536224; doi:10.1371/journal.pone.0135821)
Supplement: S1 Dataset — (ZIP) [file pone.0135821.s001.zip › 1_shod_av1_03.txt]

   1.4812300000000000e+01   1.7366999999999999e+00   2.3719220000000001e+02   2.2246000000000001e+00   3.0974000000000000e+01  -9.5599999999999996e-01  -1.5736200000000000e+01  -4.0690999999999997e+00   2.6387939999999998e+02  -1.0789000000000000e+00  -1.9580900000000000e+01   6.1899999999999997e-02
   1.5054800000000000e+01   1.7586999999999999e+00   2.3195939999999999e+02   2.1482000000000001e+00   3.0136700000000001e+01  -9.1210000000000002e-01  -1.4870600000000000e+01  -3.7134000000000000e+00   2.6361829999999998e+02  -1.1656000000000000e+00  -1.9840599999999998e+01  -3.9800000000000002e-02
   1.4680099999999999e+01   1.2531000000000001e+00   2.2612610000000001e+02   1.8904000000000001e+00   2.9251700000000000e+01  -8.7270000000000003e-01  -1.6313300000000002e+01  -4.3803999999999998e+00   2.6675240000000002e+02  -1.5220000000000000e+00  -1.9705900000000000e+01  -3.9800000000000002e-02
   1.3996800000000000e+01   7.2550000000000003e-01   2.1634670000000000e+02   1.5370999999999999e+00   2.8081199999999999e+01  -7.7180000000000004e-01  -1.5358900000000000e+01  -3.4243000000000001e+00   2.6823250000000002e+02  -1.5701000000000001e+00  -2.0283300000000001e+01  -4.8700000000000000e-02
   1.3357500000000000e+01  -1.5390000000000001e-01   2.0768250000000000e+02   9.8340000000000005e-01   2.7129600000000000e+01  -6.4900000000000002e-01  -1.6601800000000001e+01  -5.2476000000000003e+00   2.7188900000000001e+02  -1.9361999999999999e+00  -2.0321700000000000e+01  -7.0800000000000002e-02
   1.2101100000000001e+01  -7.0350000000000001e-01   1.9816050000000001e+02   5.7279999999999998e-01   2.6016300000000001e+01  -5.2620000000000000e-01  -1.6268899999999999e+01  -5.0697000000000001e+00   2.7632909999999998e+02  -2.3022000000000000e+00  -2.0870200000000001e+01  -1.3270000000000001e-01
   1.0602300000000000e+01  -6.1550000000000005e-01   1.8675129999999999e+02  -9.4999999999999998e-03   2.4788799999999998e+01  -5.0429999999999997e-01  -1.7511800000000001e+01  -5.6478999999999999e+00   2.8137849999999997e+02  -2.8513000000000002e+00  -2.1226199999999999e+01  -1.4160000000000000e-01
   9.0152000000000001e+00   8.7900000000000006e-02   1.7559940000000000e+02  -6.0150000000000003e-01   2.3608799999999999e+01  -4.9990000000000001e-01  -1.7689399999999999e+01  -6.2481999999999998e+00   2.8764690000000002e+02  -3.5449000000000002e+00  -2.1851700000000001e+01  -2.7429999999999999e-01
   7.6927000000000003e+00   1.7590000000000000e-01   1.6616319999999999e+02  -1.3366000000000000e+00   2.2571600000000000e+01  -3.5080000000000000e-01  -1.8510600000000000e+01  -7.8047000000000004e+00   2.9461169999999998e+02  -4.3925999999999998e+00  -2.2342400000000001e+01  -4.4230000000000003e-01
   6.0175000000000001e+00   4.3969999999999998e-01   1.5672700000000000e+02  -1.8904000000000001e+00   2.1857900000000001e+01  -4.2099999999999999e-01  -1.8754700000000000e+01  -8.7830999999999992e+00   3.0157650000000001e+02  -5.2980000000000000e+00  -2.3102499999999999e+01  -6.1490000000000000e-01
   3.8574000000000002e+00   1.0551999999999999e+00   1.5020740000000001e+02  -2.4727999999999999e+00   2.1420100000000001e+01  -4.3409999999999999e-01  -2.0130800000000001e+01  -1.0695399999999999e+01   3.0723540000000003e+02  -6.5696000000000003e+00  -2.3612500000000001e+01  -8.0059999999999998e-01
   2.2263000000000002e+00   2.0445000000000002e+00   1.4591820000000001e+02  -2.9024000000000001e+00   2.0991900000000001e+01  -6.4019999999999999e-01  -2.0952000000000002e+01  -1.2496400000000000e+01   3.1428730000000002e+02  -7.7929000000000004e+00  -2.4305299999999999e+01  -1.0350999999999999e+00
   7.9349999999999998e-01   3.0777000000000001e+00   1.4145750000000001e+02  -3.2366000000000001e+00   2.0763600000000000e+01  -8.3760000000000001e-01  -2.2927399999999999e+01  -1.4141900000000000e+01   3.2386390000000000e+02  -9.2667000000000002e+00  -2.5007700000000000e+01  -1.2784000000000000e+00
  -4.8490000000000000e-01   2.9238000000000000e+00   1.3639619999999999e+02  -3.7235000000000000e+00   2.0478100000000001e+01  -7.4109999999999998e-01  -2.4702999999999999e+01  -1.6143100000000000e+01   3.3213459999999998e+02  -1.0817600000000001e+01  -2.5758199999999999e+01  -1.5348999999999999e+00
  -1.4327000000000001e+00   2.2202999999999999e+00   1.3296490000000000e+02  -4.0768000000000004e+00   2.0040400000000002e+01  -6.8850000000000000e-01  -2.6611699999999999e+01  -1.7632899999999999e+01   3.4084070000000003e+02  -1.2214399999999999e+01  -2.6316299999999998e+01  -1.7561000000000000e+00
  -1.6532000000000000e+00   1.7146999999999999e+00   1.2781780000000001e+02  -4.4968000000000004e+00   1.9536000000000001e+01  -5.9640000000000004e-01  -2.7921199999999999e+01  -1.8722400000000000e+01   3.4858900000000000e+02  -1.3591900000000001e+01  -2.7047599999999999e+01  -1.9596000000000000e+00
  -2.1160000000000001e+00   1.0331999999999999e+00   1.2455810000000000e+02  -4.7641999999999998e+00   1.9069700000000001e+01  -4.9550000000000000e-01  -2.9608100000000000e+01  -1.9878699999999998e+01   3.5703390000000002e+02  -1.4795999999999999e+01  -2.7634499999999999e+01  -2.2117000000000000e+00
  -2.1381000000000001e+00   4.8359999999999997e-01   1.2061199999999999e+02  -5.0888000000000000e+00   1.8841400000000000e+01  -3.5959999999999998e-01  -3.0651199999999999e+01  -2.0656900000000000e+01   3.6138690000000003e+02  -1.5942299999999999e+01  -2.8192599999999999e+01  -2.3843000000000001e+00
  -2.4026000000000001e+00  -6.8149999999999999e-01   1.1992570000000001e+02  -5.4230000000000000e+00   1.8546399999999998e+01  -2.0169999999999999e-01  -3.1827500000000001e+01  -2.1613099999999999e+01   3.6617520000000002e+02  -1.7050000000000001e+01  -2.8673700000000000e+01  -2.5699999999999998e+00
  -2.0720000000000001e+00  -1.3630000000000000e+00   1.1889630000000000e+02  -5.7380000000000004e+00   1.8603500000000000e+01  -1.3200000000000000e-02  -3.3026100000000000e+01  -2.1813199999999998e+01   3.7253059999999999e+02  -1.7974799999999998e+01  -2.9077800000000000e+01  -2.7115999999999998e+00
  -2.2042000000000002e+00  -1.9346000000000001e+00   1.1889630000000000e+02  -5.9481000000000002e+00   1.8613000000000000e+01   1.4470000000000000e-01  -3.4113599999999998e+01  -2.2169000000000000e+01   3.7862479999999999e+02  -1.8918800000000001e+01  -2.9684000000000001e+01  -2.9150999999999998e+00
  -1.9838000000000000e+00  -2.6379999999999999e+00   1.2018310000000000e+02  -6.4253999999999998e+00   1.8736699999999999e+01   2.3240000000000000e-01  -3.5045800000000000e+01  -2.3058399999999999e+01   3.8245540000000000e+02  -1.9785799999999998e+01  -3.0107399999999998e+01  -3.0566000000000000e+00
  -1.9177000000000000e+00  -3.3414999999999999e+00   1.2207030000000000e+02  -6.5686000000000000e+00   1.8993600000000001e+01   4.0780000000000000e-01  -3.5667299999999997e+01  -2.4081199999999999e+01   3.8680840000000001e+02  -2.0440799999999999e+01  -3.0405600000000000e+01  -3.2423999999999999e+00
  -1.3005000000000000e+00  -3.4293999999999998e+00   1.2430070000000001e+02  -6.9409999999999998e+00   1.9402799999999999e+01   4.5610000000000001e-01  -3.6177799999999998e+01  -2.5326400000000000e+01   3.8889789999999999e+02  -2.1038000000000000e+01  -3.0800100000000000e+01  -3.4060999999999999e+00
  -1.4107000000000001e+00  -3.8691000000000000e+00   1.2816100000000000e+02  -7.2179000000000002e+00   1.9926200000000001e+01   5.1310000000000000e-01  -3.6555100000000003e+01  -2.6393699999999999e+01   3.8933319999999998e+02  -2.1404100000000000e+01  -3.0790500000000002e+01  -3.6139999999999999e+00
  -1.3446000000000000e+00  -4.1768999999999998e+00   1.3159229999999999e+02  -7.3419999999999996e+00   2.0487600000000000e+01   5.9640000000000004e-01  -3.6710400000000000e+01  -2.7505500000000001e+01   3.8854960000000000e+02  -2.1760500000000000e+01  -3.0665400000000002e+01  -3.7157000000000000e+00
  -1.2784000000000000e+00  -4.5726000000000004e+00   1.3519520000000000e+02  -7.5807000000000002e+00   2.1096599999999999e+01   6.5780000000000005e-01  -3.6843600000000002e+01  -2.8528400000000001e+01   3.8785320000000002e+02  -2.1895299999999999e+01  -3.0607700000000001e+01  -3.8307000000000002e+00
  -1.2122999999999999e+00  -5.1661000000000001e+00   1.4094280000000001e+02  -8.0198999999999998e+00   2.1934000000000001e+01   7.5860000000000005e-01  -3.7243099999999998e+01  -2.9929200000000002e+01   3.8680840000000001e+02  -2.2126500000000000e+01  -3.0482600000000001e+01  -4.0254000000000003e+00
  -6.8330000000000002e-01  -6.0454999999999997e+00   1.4746230000000000e+02  -8.4877000000000002e+00   2.2771400000000000e+01   9.3410000000000004e-01  -3.7731400000000001e+01  -3.1374500000000001e+01   3.8350020000000001e+02  -2.2242100000000001e+01  -3.0270900000000001e+01  -4.1669000000000000e+00
  -4.6289999999999998e-01  -7.2106000000000003e+00   1.5664120000000000e+02  -8.8790999999999993e+00   2.3913300000000000e+01   1.0963000000000001e+00  -3.7975499999999997e+01  -3.2464100000000002e+01   3.7966950000000003e+02  -2.2097600000000000e+01  -2.9982299999999999e+01  -4.3350000000000000e+00
   5.9509999999999996e-01  -8.2878000000000007e+00   1.6367550000000000e+02  -9.2992000000000008e+00   2.5055199999999999e+01   1.3024000000000000e+00  -3.7731400000000001e+01  -3.3331299999999999e+01   3.7462000000000000e+02  -2.1905000000000001e+01  -2.9558900000000001e+01  -4.4676999999999998e+00
   1.4767999999999999e+00  -9.5847999999999995e+00   1.7422690000000000e+02  -9.7957000000000001e+00   2.6206600000000002e+01   1.4910000000000001e+00  -3.7620399999999997e+01  -3.4042800000000000e+01   3.6861290000000002e+02  -2.1644900000000000e+01  -2.9048900000000000e+01  -4.5561999999999996e+00
   2.6230000000000002e+00  -1.0947800000000001e+01   1.8306260000000000e+02  -1.0311199999999999e+01   2.7443700000000000e+01   1.6971000000000001e+00  -3.7331899999999997e+01  -3.4487499999999997e+01   3.6225749999999999e+02  -2.1182500000000001e+01  -2.8471599999999999e+01  -4.6048000000000000e+00
   3.9676000000000000e+00  -1.2222899999999999e+01   1.9464340000000001e+02  -1.0855499999999999e+01   2.8975700000000000e+01   1.9601999999999999e+00  -3.6555100000000003e+01  -3.5065600000000003e+01   3.5564089999999999e+02  -2.0729800000000001e+01  -2.7942399999999999e+01  -4.6535000000000002e+00
   5.4885000000000002e+00  -1.3893599999999999e+01   2.0639580000000001e+02  -1.1285100000000000e+01   3.0431600000000000e+01   2.3109999999999999e+00  -3.5645099999999999e+01  -3.5287999999999997e+01   3.4658659999999998e+02  -2.0074700000000000e+01  -2.7220800000000001e+01  -4.6357999999999997e+00
   7.3841000000000001e+00  -1.5960100000000001e+01   2.2037850000000000e+02  -1.1838800000000001e+01   3.2201599999999999e+01   2.5303000000000000e+00  -3.4624099999999999e+01  -3.5376899999999999e+01   3.3735829999999999e+02  -1.9207799999999999e+01  -2.6576100000000000e+01  -4.6578999999999997e+00
   9.0373000000000001e+00  -1.8356300000000001e+01   2.3659170000000000e+02  -1.2421200000000001e+01   3.4418799999999997e+01   2.9643999999999999e+00  -3.3891700000000000e+01  -3.5376899999999999e+01   3.2499570000000000e+02  -1.8283000000000001e+01  -2.5652400000000000e+01  -4.5472999999999999e+00
   1.1065099999999999e+01  -2.0466699999999999e+01   2.5434889999999999e+02  -1.3204100000000000e+01   3.6636000000000003e+01   3.2669999999999999e+00  -3.2737499999999997e+01  -3.5243499999999997e+01   3.1289429999999999e+02  -1.6944099999999999e+01  -2.4699800000000000e+01  -4.5429000000000004e+00
   1.3247299999999999e+01  -2.2774999999999999e+01   2.7399340000000001e+02  -1.3910600000000001e+01   3.9195700000000002e+01   3.5651999999999999e+00  -3.1583400000000001e+01  -3.5243499999999997e+01   2.9974820000000000e+02  -1.5489500000000000e+01  -2.3593200000000000e+01  -4.4189999999999996e+00
   1.5186999999999999e+01  -2.5281099999999999e+01   2.9561090000000002e+02  -1.4607600000000000e+01   4.2060000000000002e+01   3.9466999999999999e+00  -3.0806600000000000e+01  -3.3864899999999999e+01   2.8451270000000000e+02  -1.3543699999999999e+01  -2.2130700000000001e+01  -4.2156000000000002e+00
   1.6906300000000002e+01  -2.7963100000000001e+01   3.1937299999999999e+02  -1.5380900000000000e+01   4.5257300000000001e+01   4.3238000000000003e+00  -2.9785599999999999e+01  -3.1419000000000000e+01   2.6840660000000003e+02  -1.1077700000000000e+01  -2.0591200000000001e+01  -3.9457000000000000e+00
   1.9485199999999999e+01  -3.0864999999999998e+01   3.4510820000000001e+02  -1.6173400000000001e+01   4.8635399999999997e+01   4.7184999999999997e+00  -2.8631499999999999e+01  -2.7216400000000000e+01   2.4890510000000000e+02  -8.1107999999999993e+00  -1.8734100000000002e+01  -3.3088000000000002e+00
   2.2152300000000000e+01  -3.4052599999999998e+01   3.7195850000000002e+02  -1.6946700000000000e+01   5.1927900000000001e+01   5.0736999999999997e+00  -2.6212199999999999e+01  -2.2658100000000001e+01   2.2687889999999999e+02  -4.9127000000000001e+00  -1.6732700000000001e+01  -2.6143000000000001e+00
   2.4797400000000000e+01  -3.6756599999999999e+01   3.9546330000000000e+02  -1.7490900000000000e+01   5.5030099999999997e+01   5.4771000000000001e+00  -2.3482199999999999e+01  -1.8344400000000000e+01   2.0459150000000000e+02  -1.5316000000000001e+00  -1.5020000000000000e+01  -1.9419000000000000e+00
   2.7177900000000001e+01  -3.9394599999999997e+01   4.1579399999999998e+02  -1.7720099999999999e+01   5.7494700000000002e+01   5.8718000000000004e+00  -2.0463699999999999e+01  -1.2607600000000000e+01   1.8404530000000000e+02   1.7724000000000000e+00  -1.3316900000000000e+01  -9.7760000000000002e-01
   2.9360099999999999e+01  -4.0229999999999997e+01   4.3269340000000000e+02  -1.7605499999999999e+01   5.9435899999999997e+01   6.0340999999999996e+00  -1.6601800000000001e+01  -7.3822000000000001e+00   1.6811320000000001e+02   4.6623000000000001e+00  -1.2364300000000000e+01  -2.3440000000000000e-01
   3.0594500000000000e+01  -4.1307200000000002e+01   4.4641879999999998e+02  -1.7557800000000000e+01   6.1120199999999997e+01   6.1524999999999999e+00  -1.4804000000000000e+01  -3.8245000000000000e+00   1.6210610000000000e+02   6.3962000000000003e+00  -1.2268100000000000e+01   4.4679999999999997e-01
   3.2490099999999998e+01  -4.3417600000000000e+01   4.6185989999999998e+02  -1.7681899999999999e+01   6.2823500000000003e+01   6.3541999999999996e+00  -1.2074000000000000e+01  -8.0271000000000008e+00   1.5705660000000000e+02   6.4732000000000003e+00  -1.2354699999999999e+01   3.0520000000000003e-01
   3.3702399999999997e+01  -4.6099600000000002e+01   4.7635739999999998e+02  -1.7834599999999998e+01   6.4602999999999994e+01   6.7531999999999996e+00  -1.0231900000000000e+01  -8.0271000000000008e+00   1.4878590000000000e+02   6.9451999999999998e+00  -1.1921700000000000e+01   3.6270000000000002e-01
   3.5509900000000002e+01  -4.8253999999999998e+01   4.9222739999999999e+02  -1.7786899999999999e+01   6.6353899999999996e+01   6.9023000000000003e+00  -8.1898999999999997e+00  -9.3390000000000004e+00   1.3415979999999999e+02   6.9549000000000003e+00  -1.1142300000000001e+01   2.8310000000000002e-01
   3.6545900000000003e+01  -4.9660899999999998e+01   5.0372239999999999e+02  -1.7701000000000001e+01   6.7619500000000002e+01   7.0820999999999996e+00  -6.9691999999999998e+00  -9.7614999999999998e+00   1.1840190000000000e+02   6.6369999999999996e+00  -9.9491999999999994e+00   1.2830000000000000e-01
   3.7625900000000001e+01  -5.0869999999999997e+01   5.1170030000000003e+02  -1.7557800000000000e+01   6.8342699999999994e+01   7.2794999999999996e+00  -5.9260000000000002e+00  -8.8053000000000008e+00   1.0142510000000000e+02   6.1167999999999996e+00  -8.6598000000000006e+00   4.4200000000000003e-02
   3.8243099999999998e+01  -5.2210999999999999e+01   5.1470270000000005e+02  -1.7166300000000000e+01   6.8542599999999993e+01   7.4461000000000004e+00  -3.7730999999999999e+00  -7.8047000000000004e+00   8.1923599999999993e+01   5.5773999999999999e+00  -7.2069000000000001e+00   4.4200000000000003e-02
   3.9256999999999998e+01  -5.3881799999999998e+01   5.1564630000000000e+02  -1.6774899999999999e+01   6.8390299999999996e+01   7.6215000000000002e+00  -2.9519000000000002e+00  -3.5354999999999999e+00   6.6600999999999999e+01   4.9031000000000002e+00  -5.8982999999999999e+00   1.7690000000000000e-01
   3.9080700000000000e+01  -5.4761099999999999e+01   5.1341600000000005e+02  -1.6297499999999999e+01   6.7914500000000004e+01   7.8407999999999998e+00  -1.8200000000000001e+00  -2.2012999999999998e+00   5.2758499999999998e+01   4.2191999999999998e+00  -4.7629000000000001e+00   1.8140000000000001e-01
   3.9213000000000001e+01  -5.6277999999999999e+01   5.0946990000000000e+02  -1.5581400000000000e+01   6.7105699999999999e+01   7.9241000000000001e+00  -2.1528999999999998e+00  -2.3792000000000000e+00   4.0047699999999999e+01   3.2654999999999998e+00  -3.4927999999999999e+00   1.4599999999999999e-01
   3.8441499999999998e+01  -5.7377200000000002e+01   5.0603850000000000e+02  -1.4979900000000001e+01   6.6220699999999994e+01   8.0117999999999991e+00  -5.1049999999999995e-01  -1.4676000000000000e+00   3.0471100000000000e+01   2.6875000000000000e+00  -2.6172000000000000e+00   5.3100000000000001e-02
   3.8044699999999999e+01  -5.8432400000000001e+01   4.9960480000000001e+02  -1.4072900000000001e+01   6.5402299999999997e+01   8.0907000000000000e+00  -8.4340000000000004e-01   7.1150000000000002e-01   2.4725100000000001e+01   2.2252000000000001e+00  -1.9724999999999999e+00   2.5659999999999999e-01
   3.7339399999999998e+01  -5.9355699999999999e+01   4.9420040000000000e+02  -1.3213699999999999e+01   6.4441199999999995e+01   8.0381000000000000e+00   5.1049999999999995e-01   1.3564000000000001e+00   1.8630900000000000e+01   1.7339000000000000e+00  -1.4914000000000001e+00   2.8749999999999998e-01
   3.6964700000000001e+01  -5.9949199999999998e+01   4.8982540000000000e+02  -1.2029800000000000e+01   6.3603800000000000e+01   8.0074000000000005e+00   7.7680000000000005e-01   2.8239000000000001e+00   1.3407299999999999e+01   1.1463000000000001e+00  -8.6599999999999999e-01   3.4949999999999998e-01
   3.6523800000000001e+01  -6.0696700000000000e+01   4.8536470000000003e+02  -1.0779100000000000e+01   6.2671300000000002e+01   7.9679000000000002e+00   1.0875999999999999e+00   3.4687999999999999e+00   8.7931000000000008e+00   7.9949999999999999e-01  -4.6189999999999998e-01   3.4060000000000001e-01
   3.6634000000000000e+01  -6.0916499999999999e+01   4.8038920000000002e+02  -9.3850999999999996e+00   6.1557899999999997e+01   7.8189000000000002e+00   7.1020000000000005e-01  -3.1130000000000002e-01   1.9153000000000000e+00   7.7100000000000002e-02   1.4430000000000001e-01   1.6810000000000000e-01
   3.6964700000000001e+01  -6.0279000000000003e+01   4.7489900000000000e+02  -7.6951999999999998e+00   6.0406500000000001e+01   7.6258999999999997e+00  -1.7760000000000001e-01  -2.0010000000000000e-01   3.0470999999999999e+00  -5.7799999999999997e-02   3.2710000000000000e-01   1.3270000000000001e-01
   3.7229199999999999e+01  -5.9553500000000000e+01   4.7035250000000002e+02  -6.1199000000000003e+00   5.9226599999999998e+01   7.3365000000000000e+00   1.3317000000000001e+00   6.0040000000000004e-01   2.3506000000000000e+00   0.0000000000000000e+00   2.8899999999999999e-02   6.6400000000000001e-02
   3.7515700000000002e+01  -5.9421599999999998e+01   4.6872260000000000e+02  -4.4204999999999997e+00   5.8693700000000000e+01   7.1391000000000000e+00   3.1069999999999998e-01  -2.2200000000000001e-02   3.0470999999999999e+00  -6.7400000000000002e-02   2.5019999999999998e-01   1.2390000000000000e-01
   3.7383499999999998e+01  -5.8652200000000001e+01   4.6786480000000000e+02  -2.5491999999999999e+00   5.8132199999999997e+01   6.7927000000000000e+00   6.8799999999999994e-01   1.5559999999999999e-01   3.0470999999999999e+00   3.8500000000000000e-02   2.0210000000000000e-01   1.2830000000000000e-01
   3.7273200000000003e+01  -5.7684899999999999e+01   4.6829370000000000e+02  -4.0100000000000002e-01   5.7627899999999997e+01   6.4462999999999999e+00   8.4340000000000004e-01   4.4499999999999998e-02   2.6118000000000001e+00  -3.8500000000000000e-02   9.6199999999999994e-02   1.1060000000000000e-01
   3.7030799999999999e+01  -5.6409900000000000e+01   4.6855099999999999e+02   1.7663000000000000e+00   5.7133099999999999e+01   6.0515999999999996e+00   4.4390000000000002e-01   2.2239999999999999e-01   2.4377000000000000e+00  -4.8200000000000000e-02   2.5979999999999998e-01   1.2830000000000000e-01
   3.6744199999999999e+01  -5.5244799999999998e+01   4.6975200000000001e+02   3.9335000000000000e+00   5.6695399999999999e+01   5.6832000000000003e+00   9.7660000000000002e-01   2.6679999999999998e-01   2.2635999999999998e+00  -3.8500000000000000e-02   2.1170000000000000e-01   1.4160000000000000e-01
   3.7162999999999997e+01  -5.4959000000000003e+01   4.6966620000000000e+02   6.0721999999999996e+00   5.6162500000000001e+01   5.3586999999999998e+00   5.5489999999999995e-01   2.2239999999999999e-01   3.0470999999999999e+00  -9.5999999999999992e-03   1.5400000000000000e-01   9.7299999999999998e-02
   3.7427500000000002e+01  -5.4827100000000002e+01   4.6958040000000000e+02   8.1343999999999994e+00   5.5810400000000001e+01   4.9947999999999997e+00   5.9930000000000005e-01   1.7790000000000000e-01   2.8730000000000002e+00   2.8899999999999999e-02   2.2130000000000000e-01   1.1500000000000000e-01
   3.7339399999999998e+01  -5.4607199999999999e+01   4.7009510000000000e+02   1.0301700000000000e+01   5.5486800000000002e+01   4.8895000000000000e+00   9.7660000000000002e-01   6.6699999999999995e-02   2.6118000000000001e+00   7.7100000000000002e-02   1.7319999999999999e-01   7.5200000000000003e-02
   3.7162999999999997e+01  -5.4607199999999999e+01   4.7241129999999998e+02   1.2230300000000000e+01   5.5515400000000000e+01   4.7141000000000002e+00   5.3269999999999995e-01   8.8900000000000007e-02   2.7858999999999998e+00   0.0000000000000000e+00   2.0210000000000000e-01   1.2830000000000000e-01
   3.6986699999999999e+01  -5.5794300000000000e+01   4.7567110000000002e+02   1.3977499999999999e+01   5.5305999999999997e+01   4.5781999999999998e+00   6.4370000000000005e-01   1.7790000000000000e-01   3.5695000000000001e+00   4.8200000000000000e-02   1.1550000000000001e-01   1.6370000000000001e-01
   3.7074900000000000e+01  -5.6959499999999998e+01   4.7721519999999998e+02   1.5600500000000000e+01   5.5372700000000002e+01   4.5518999999999998e+00   5.5489999999999995e-01   0.0000000000000000e+00   2.4377000000000000e+00  -4.8200000000000000e-02   1.9239999999999999e-01   1.7690000000000000e-01
   3.7736100000000000e+01  -5.8124600000000001e+01   4.7918819999999999e+02   1.7166300000000000e+01   5.5467799999999997e+01   4.5080000000000000e+00   6.6579999999999995e-01  -2.2200000000000001e-02   2.6118000000000001e+00  -8.6699999999999999e-02   2.3089999999999999e-01   1.1940000000000001e-01
   3.8397399999999998e+01  -5.9267800000000001e+01   4.8330579999999998e+02   1.8588899999999999e+01   5.5781799999999997e+01   4.6264000000000003e+00   7.5460000000000005e-01   2.4460000000000001e-01   3.0470999999999999e+00  -1.9300000000000001e-02   1.8279999999999999e-01   1.2390000000000000e-01
   3.8110799999999998e+01  -6.1927799999999998e+01   4.8699450000000002e+02   1.9572299999999998e+01   5.6371800000000000e+01   4.6307999999999998e+00   6.6579999999999995e-01   2.0010000000000000e-01   3.8306000000000000e+00   2.8899999999999999e-02   3.2710000000000000e-01   5.3100000000000001e-02
   3.8463500000000003e+01  -6.4323999999999998e+01   4.9274209999999999e+02   2.0622499999999999e+01   5.7294800000000002e+01   4.6527000000000003e+00   7.3240000000000005e-01   2.0010000000000000e-01   2.8730000000000002e+00   2.8899999999999999e-02   1.8279999999999999e-01   1.4160000000000000e-01
   3.8683900000000001e+01  -6.6412400000000005e+01   4.9677390000000003e+02   2.1529499999999999e+01   5.7989500000000000e+01   4.6703000000000001e+00   6.4370000000000005e-01   1.1119999999999999e-01   2.2635999999999998e+00  -9.5999999999999992e-03   2.1170000000000000e-01   1.1500000000000000e-01
   3.9058700000000002e+01  -6.9622000000000000e+01   4.9909010000000001e+02   2.2465100000000000e+01   5.8598500000000001e+01   4.8544000000000000e+00   5.1049999999999995e-01   1.5559999999999999e-01   2.7858999999999998e+00   3.8500000000000000e-02   1.8279999999999999e-01   1.2830000000000000e-01
   3.9653799999999997e+01  -7.2479900000000001e+01   5.0286450000000002e+02   2.3238499999999998e+01   5.9083799999999997e+01   5.0430000000000001e+00   7.3240000000000005e-01   1.5559999999999999e-01   2.6989000000000001e+00  -1.9300000000000001e-02   1.6360000000000000e-01   1.1060000000000000e-01
   4.0160800000000002e+01  -7.6436899999999994e+01   5.0638170000000002e+02   2.4202800000000000e+01   5.9635700000000000e+01   5.2359999999999998e+00   6.2150000000000005e-01   2.2239999999999999e-01   3.0470999999999999e+00   5.7799999999999997e-02   1.1550000000000001e-01   1.0170000000000000e-01
   4.0447299999999998e+01  -8.0943600000000004e+01   5.1144290000000001e+02   2.5014299999999999e+01   6.0463600000000000e+01   5.6963999999999997e+00   6.2150000000000005e-01   8.8900000000000007e-02   2.4377000000000000e+00   1.9300000000000001e-02   1.2509999999999999e-01   1.6370000000000001e-01
   4.0623600000000003e+01  -8.4482900000000001e+01   5.1693309999999997e+02   2.6255500000000001e+01   6.1557899999999997e+01   6.0034000000000001e+00   9.1000000000000003e-01  -2.2200000000000001e-02   2.7858999999999998e+00   9.5999999999999992e-03   1.4430000000000001e-01   1.4599999999999999e-01
   4.0623600000000003e+01  -8.8549899999999994e+01   5.2533989999999994e+02   2.7525300000000001e+01   6.2880600000000001e+01   6.3147000000000002e+00   7.7680000000000005e-01   2.4460000000000001e-01   2.5247000000000002e+00  -9.5999999999999992e-03   2.2130000000000000e-01   1.5040000000000001e-01
   4.0094600000000000e+01  -9.3738000000000000e+01   5.3314620000000002e+02   2.8747399999999999e+01   6.4298500000000004e+01   6.9023000000000003e+00   4.2170000000000002e-01   2.2239999999999999e-01   2.7858999999999998e+00  -2.8899999999999999e-02   1.9239999999999999e-01   1.5040000000000001e-01
   4.0932200000000002e+01  -9.9058000000000007e+01   5.4283979999999997e+02   3.0141300000000001e+01   6.5725899999999996e+01   7.4198000000000004e+00   5.9930000000000005e-01   1.1119999999999999e-01   3.2212000000000001e+00  -9.5999999999999992e-03   2.4060000000000001e-01   1.2830000000000000e-01
   4.1130600000000001e+01  -1.0435610000000000e+02   5.5219020000000000e+02   3.1544799999999999e+01   6.7181799999999996e+01   8.0687999999999995e+00   5.5489999999999995e-01   2.2239999999999999e-01   2.5247000000000002e+00   9.5999999999999992e-03   2.0210000000000000e-01   1.5479999999999999e-01
   4.0998399999999997e+01  -1.0991790000000000e+02   5.6119749999999999e+02   3.2929200000000002e+01   6.8495000000000005e+01   8.7265999999999995e+00   7.5460000000000005e-01   2.4460000000000001e-01   1.8283000000000000e+00   3.8500000000000000e-02   1.8279999999999999e-01   1.4160000000000000e-01
   4.1042400000000001e+01  -1.1424870000000000e+02   5.6711659999999995e+02   3.4323099999999997e+01   6.9617900000000006e+01   9.2660000000000000e+00   5.7709999999999995e-01   1.3339999999999999e-01   2.5247000000000002e+00  -3.8500000000000000e-02   2.2130000000000000e-01   1.3270000000000001e-01
   4.1108600000000003e+01  -1.1866740000000000e+02   5.7123419999999999e+02   3.5516500000000001e+01   7.0169799999999995e+01   9.9763999999999999e+00   5.1049999999999995e-01   2.2200000000000001e-02   3.4824000000000002e+00   1.9300000000000001e-02   2.0210000000000000e-01   1.2830000000000000e-01
   4.1615499999999997e+01  -1.2244860000000000e+02   5.7080529999999999e+02   3.6261200000000002e+01   7.0150700000000001e+01   1.0564000000000000e+01   6.8799999999999994e-01   6.6699999999999995e-02   3.0470999999999999e+00   5.7799999999999997e-02   2.0210000000000000e-01   1.1500000000000000e-01
   4.1902099999999997e+01  -1.2587800000000000e+02   5.6394259999999997e+02   3.6538100000000000e+01   6.9208699999999993e+01   1.1261300000000000e+01   3.7730000000000002e-01   2.8910000000000002e-01   2.8730000000000002e+00  -5.7799999999999997e-02   1.2509999999999999e-01   1.6810000000000000e-01
   4.2475200000000001e+01  -1.2801040000000000e+02   5.4850149999999996e+02   3.6328000000000003e+01   6.7210400000000007e+01   1.1862000000000000e+01   3.9950000000000002e-01  -4.4499999999999998e-02   2.9600000000000000e+00  -5.7799999999999997e-02   2.2130000000000000e-01   1.3270000000000001e-01
   4.2387000000000000e+01  -1.2794450000000001e+02   5.2302369999999996e+02   3.5640599999999999e+01   6.3908400000000000e+01   1.2190899999999999e+01   6.6579999999999995e-01   3.3350000000000002e-01   3.0470999999999999e+00   0.0000000000000000e+00   1.9239999999999999e-01   1.0170000000000000e-01
   4.1064500000000002e+01  -1.2462500000000000e+02   4.8828129999999999e+02   3.4113000000000000e+01   5.9378799999999998e+01   1.2112000000000000e+01   6.4370000000000005e-01   3.3350000000000002e-01   2.6989000000000001e+00   6.7400000000000002e-02   2.1170000000000000e-01   1.5479999999999999e-01
   3.7912500000000001e+01  -1.1840360000000000e+02   4.4650459999999998e+02   3.2337200000000003e+01   5.4040399999999998e+01   1.1559400000000000e+01   5.3269999999999995e-01   6.6699999999999995e-02   2.2635999999999998e+00   2.8899999999999999e-02   3.0790000000000001e-01   7.0800000000000002e-02
   3.4804499999999997e+01  -1.0868689999999999e+02   3.9812250000000000e+02   2.9940799999999999e+01   4.8026400000000002e+01   1.0616600000000000e+01   4.2170000000000002e-01   2.0010000000000000e-01   3.1341999999999999e+00  -3.8500000000000000e-02   1.6360000000000000e-01   1.9910000000000000e-01
   3.0638600000000000e+01  -9.7233400000000003e+01   3.4690960000000001e+02   2.7286600000000000e+01   4.1755499999999998e+01   9.6036000000000001e+00   5.3269999999999995e-01   2.2239999999999999e-01   2.8730000000000002e+00   9.6299999999999997e-02   1.3469999999999999e-01   7.9600000000000004e-02
   2.5128000000000000e+01  -8.6901100000000000e+01   2.9518200000000002e+02   2.4288699999999999e+01   3.5693899999999999e+01   8.6037999999999997e+00   5.1049999999999995e-01   1.5559999999999999e-01   1.7412000000000001e+00   1.9300000000000001e-02   1.5400000000000000e-01   1.4160000000000000e-01
   1.9793800000000001e+01  -7.4282499999999999e+01   2.4319700000000000e+02   2.1176200000000001e+01   2.9613299999999999e+01   7.3978999999999999e+00   4.2170000000000002e-01  -6.6699999999999995e-02   2.5247000000000002e+00  -1.9300000000000001e-02   2.4060000000000001e-01   1.5479999999999999e-01
   1.4613899999999999e+01  -6.0081099999999999e+01   1.9601589999999999e+02   1.7958800000000000e+01   2.3932300000000001e+01   5.8630000000000004e+00   2.6629999999999998e-01   1.1119999999999999e-01   2.3506000000000000e+00   9.5999999999999992e-03   2.5019999999999998e-01   1.1940000000000001e-01
   1.0536099999999999e+01  -5.2716600000000000e+01   1.5089370000000000e+02   1.4158899999999999e+01   1.8574900000000000e+01   5.2359999999999998e+00   6.2150000000000005e-01   1.7790000000000000e-01   2.6118000000000001e+00  -3.8500000000000000e-02   1.4430000000000001e-01   1.1060000000000000e-01
   6.3701999999999996e+00  -3.8603200000000001e+01   1.1143310000000000e+02   1.1246900000000000e+01   1.3940700000000000e+01   4.2361000000000004e+00   5.7709999999999995e-01   2.6679999999999998e-01   2.9600000000000000e+00  -3.8500000000000000e-02   1.1550000000000001e-01   1.3270000000000001e-01
   4.3864000000000001e+00  -2.9831700000000001e+01   7.7033799999999999e+01   7.8384999999999998e+00   9.6585999999999999e+00   3.1046999999999998e+00   5.7709999999999995e-01   1.7790000000000000e-01   3.3083000000000000e+00  -1.9300000000000001e-02   1.2509999999999999e-01   1.4599999999999999e-01
   3.0638999999999998e+00  -1.9807200000000002e+01   5.0612400000000001e+01   5.4134000000000002e+00   6.5278999999999998e+00   2.2189000000000001e+00   6.4370000000000005e-01   1.5559999999999999e-01   2.8730000000000002e+00   0.0000000000000000e+00   2.0210000000000000e-01   1.2390000000000000e-01
   2.5127999999999999e+00  -1.3102200000000000e+01   3.1739999999999998e+01   3.2461000000000002e+00   3.9870999999999999e+00   1.3243000000000000e+00   6.6579999999999995e-01   2.0010000000000000e-01   2.6989000000000001e+00   9.5999999999999992e-03   1.9239999999999999e-01   1.2830000000000000e-01
   1.0801000000000001e+00  -6.1334000000000000e+00   1.2867599999999999e+01   1.3174999999999999e+00   1.7414000000000001e+00   6.4019999999999999e-01   5.5489999999999995e-01   2.4460000000000001e-01   2.7858999999999998e+00  -9.5999999999999992e-03   1.3469999999999999e-01   1.5479999999999999e-01
   1.2784000000000000e+00  -1.0990000000000000e-01   2.3161999999999998e+00   1.0500000000000000e-01   2.3790000000000000e-01  -4.8200000000000000e-02   4.2170000000000002e-01   1.3339999999999999e-01   2.6118000000000001e+00  -5.7799999999999997e-02   1.4430000000000001e-01   1.3710000000000000e-01
  -4.1880000000000001e-01  -3.0780000000000002e-01  -1.7160000000000000e-01  -1.1459999999999999e-01   1.8079999999999999e-01  -1.1400000000000000e-01   8.2120000000000004e-01   4.2249999999999999e-01   2.6118000000000001e+00   1.9300000000000001e-02   2.1170000000000000e-01   1.0620000000000000e-01
   9.9190000000000000e-01   6.3749999999999996e-01  -6.8630000000000002e-01  -2.0999999999999999e-01   1.9000000000000000e-02  -3.0700000000000002e-02   4.8830000000000001e-01   2.2239999999999999e-01   1.8283000000000000e+00  -1.9300000000000001e-02   2.3089999999999999e-01   1.6370000000000001e-01
   1.1020000000000001e-01  -3.5170000000000001e-01   2.5740000000000002e-01  -1.0500000000000000e-01   9.4999999999999998e-03   0.0000000000000000e+00   4.2170000000000002e-01   4.6689999999999998e-01   2.6118000000000001e+00   5.7799999999999997e-02   1.9239999999999999e-01   1.7690000000000000e-01
   7.2740000000000005e-01   6.6000000000000003e-02   7.7210000000000001e-01  -1.8140000000000001e-01  -7.6100000000000001e-02  -1.0960000000000000e-01   4.8830000000000001e-01   1.1119999999999999e-01   3.1341999999999999e+00   9.5999999999999992e-03   1.1550000000000001e-01   1.8140000000000001e-01
   1.9839999999999999e-01   1.3189999999999999e-01   1.7160000000000000e-01  -2.1959999999999999e-01  -9.4999999999999998e-03  -7.4499999999999997e-02   5.1049999999999995e-01   4.4469999999999998e-01   2.6989000000000001e+00   2.8899999999999999e-02   1.6360000000000000e-01   9.2899999999999996e-02
   4.6289999999999998e-01   0.0000000000000000e+00  -1.7160000000000000e-01  -3.1509999999999999e-01   5.7099999999999998e-02  -1.7500000000000002e-02   5.3269999999999995e-01   3.1130000000000002e-01   3.1341999999999999e+00  -1.9300000000000001e-02   1.9239999999999999e-01   1.1060000000000000e-01
   2.2040000000000001e-01   4.3969999999999998e-01  -1.0294000000000001e+00  -1.5279999999999999e-01   5.7099999999999998e-02  -5.2600000000000001e-02   3.7730000000000002e-01   4.0020000000000000e-01   2.7858999999999998e+00   4.8200000000000000e-02   1.0580000000000001e-01   1.5040000000000001e-01
   4.6289999999999998e-01   4.3999999999999997e-02  -2.5740000000000002e-01  -1.7190000000000000e-01  -1.0470000000000000e-01  -6.1400000000000003e-02   6.2150000000000005e-01   2.6679999999999998e-01   2.4377000000000000e+00   6.7400000000000002e-02   1.7319999999999999e-01   9.2899999999999996e-02
   3.7469999999999998e-01   1.5390000000000001e-01  -4.2890000000000000e-01  -1.7190000000000000e-01  -1.0470000000000000e-01  -8.8000000000000005e-03   5.9930000000000005e-01   1.7790000000000000e-01   2.3506000000000000e+00   1.1559999999999999e-01   1.8279999999999999e-01   1.3710000000000000e-01
   5.0700000000000001e-01   2.8580000000000000e-01  -2.5740000000000002e-01  -2.0999999999999999e-01   5.7099999999999998e-02  -7.0199999999999999e-02   6.2150000000000005e-01   2.2239999999999999e-01   3.6564999999999999e+00   0.0000000000000000e+00   1.6360000000000000e-01   1.5920000000000001e-01
   4.4080000000000003e-01   1.5390000000000001e-01  -8.5800000000000001e-02  -1.3370000000000001e-01   0.0000000000000000e+00  -6.5799999999999997e-02   6.6579999999999995e-01   1.7790000000000000e-01   2.8730000000000002e+00   2.8899999999999999e-02   2.2130000000000000e-01   1.3710000000000000e-01
   5.0700000000000001e-01   3.2979999999999998e-01  -6.0050000000000003e-01  -1.6230000000000000e-01  -1.9000000000000000e-02  -9.2100000000000001e-02   7.1020000000000005e-01   2.0010000000000000e-01   2.8730000000000002e+00  -9.5999999999999992e-03   1.9239999999999999e-01   1.4160000000000000e-01
   4.6289999999999998e-01   4.3969999999999998e-01   0.0000000000000000e+00  -1.6230000000000000e-01  -5.7099999999999998e-02  -8.3299999999999999e-02   5.5489999999999995e-01   2.2239999999999999e-01   2.6989000000000001e+00   2.8899999999999999e-02   1.9239999999999999e-01   1.0620000000000000e-01
   2.4249999999999999e-01   2.8580000000000000e-01  -4.2890000000000000e-01  -1.9089999999999999e-01  -4.7600000000000003e-02  -3.0700000000000002e-02   4.2170000000000002e-01   2.0010000000000000e-01   2.6118000000000001e+00   2.8899999999999999e-02   2.1170000000000000e-01   1.1060000000000000e-01
   6.3919999999999999e-01   3.7369999999999998e-01  -7.7210000000000001e-01  -2.0999999999999999e-01   4.7600000000000003e-02  -4.8200000000000000e-02   3.3289999999999997e-01   1.7790000000000000e-01   2.4377000000000000e+00  -9.5999999999999992e-03   1.9239999999999999e-01   1.7690000000000000e-01
   2.8649999999999998e-01   2.1999999999999999e-02  -1.7160000000000000e-01  -1.2410000000000000e-01   3.8100000000000002e-02  -7.0199999999999999e-02   4.6610000000000001e-01   2.8910000000000002e-01   2.3506000000000000e+00  -2.8899999999999999e-02   2.5979999999999998e-01   1.4160000000000000e-01
   5.2900000000000003e-01   1.5390000000000001e-01  -6.0050000000000003e-01  -1.7190000000000000e-01  -5.7099999999999998e-02  -6.5799999999999997e-02   4.8830000000000001e-01   3.1130000000000002e-01   3.1341999999999999e+00  -1.9300000000000001e-02   1.8279999999999999e-01   1.4599999999999999e-01
   3.9679999999999999e-01  -2.1999999999999999e-02   8.5800000000000001e-02  -2.1959999999999999e-01   1.9000000000000000e-02  -1.1400000000000000e-01   6.2150000000000005e-01   4.2249999999999999e-01   2.6989000000000001e+00  -1.9300000000000001e-02   2.4060000000000001e-01   1.0620000000000000e-01
   3.7469999999999998e-01   3.0780000000000002e-01   8.5800000000000001e-02  -1.7190000000000000e-01  -2.8500000000000001e-02  -4.3900000000000002e-02   4.4390000000000002e-01   1.5559999999999999e-01   2.6118000000000001e+00   2.8899999999999999e-02   1.8279999999999999e-01   1.5040000000000001e-01
   4.6289999999999998e-01  -2.1999999999999999e-02   8.5800000000000001e-02  -3.1509999999999999e-01   9.5200000000000007e-02  -2.1899999999999999e-02   5.5489999999999995e-01   4.0020000000000000e-01   2.7858999999999998e+00   4.8200000000000000e-02   1.6360000000000000e-01   1.3270000000000001e-01
   3.7469999999999998e-01   3.7369999999999998e-01  -4.2890000000000000e-01  -1.1459999999999999e-01   3.8100000000000002e-02  -2.6300000000000000e-02   4.2170000000000002e-01   2.8910000000000002e-01   2.6118000000000001e+00  -9.5999999999999992e-03   1.5400000000000000e-01   1.4160000000000000e-01
   3.5270000000000001e-01   2.1980000000000000e-01   1.7160000000000000e-01  -1.5279999999999999e-01  -8.5599999999999996e-02  -2.1899999999999999e-02   3.9950000000000002e-01   4.0020000000000000e-01   1.8283000000000000e+00   0.0000000000000000e+00   1.8279999999999999e-01   7.9600000000000004e-02
   4.1880000000000001e-01   1.5390000000000001e-01   8.5800000000000001e-02  -1.1459999999999999e-01   4.7600000000000003e-02  -6.5799999999999997e-02   5.7709999999999995e-01   3.1130000000000002e-01   2.9600000000000000e+00   0.0000000000000000e+00   2.3089999999999999e-01   1.5479999999999999e-01
   3.0859999999999999e-01   2.8580000000000000e-01   0.0000000000000000e+00  -2.4820000000000000e-01  -3.8100000000000002e-02  -1.7500000000000002e-02   5.5489999999999995e-01   3.5580000000000001e-01   2.4377000000000000e+00   1.9300000000000001e-02   1.6360000000000000e-01   1.5040000000000001e-01
   5.2900000000000003e-01   3.5170000000000001e-01  -6.0050000000000003e-01  -1.9089999999999999e-01  -1.9000000000000000e-02  -2.6300000000000000e-02   5.7709999999999995e-01   2.6679999999999998e-01   2.5247000000000002e+00   0.0000000000000000e+00   1.4430000000000001e-01   1.5920000000000001e-01
   3.5270000000000001e-01   1.9789999999999999e-01  -9.4359999999999999e-01  -2.1959999999999999e-01  -7.6100000000000001e-02  -6.5799999999999997e-02   5.9930000000000005e-01   3.1130000000000002e-01   2.0024000000000002e+00  -9.5999999999999992e-03   2.3089999999999999e-01   1.4599999999999999e-01
   5.5110000000000003e-01   2.4179999999999999e-01   0.0000000000000000e+00  -2.4820000000000000e-01   0.0000000000000000e+00  -1.1840000000000001e-01   3.9950000000000002e-01   2.0010000000000000e-01   2.7858999999999998e+00   3.8500000000000000e-02   1.9239999999999999e-01   1.3270000000000001e-01
   3.7469999999999998e-01   4.3969999999999998e-01  -1.7160000000000000e-01  -1.6230000000000000e-01  -1.0470000000000000e-01  -6.1400000000000003e-02   6.4370000000000005e-01   1.3339999999999999e-01   2.6118000000000001e+00  -7.7100000000000002e-02   1.5400000000000000e-01   1.2390000000000000e-01
   4.1880000000000001e-01   1.7590000000000000e-01  -4.2890000000000000e-01  -2.5779999999999997e-01  -1.9000000000000000e-02  -1.7500000000000002e-02   6.6579999999999995e-01   3.3350000000000002e-01   2.0024000000000002e+00   4.8200000000000000e-02   1.6360000000000000e-01   8.8499999999999995e-02
   3.3060000000000000e-01   2.8580000000000000e-01  -4.2890000000000000e-01  -2.0050000000000001e-01  -8.5599999999999996e-02  -4.8200000000000000e-02   4.4390000000000002e-01   2.4460000000000001e-01   2.4377000000000000e+00   1.9300000000000001e-02   1.1550000000000001e-01   1.5040000000000001e-01
   6.8330000000000002e-01   3.2979999999999998e-01  -4.2890000000000000e-01  -2.0050000000000001e-01  -1.9000000000000000e-02  -7.4499999999999997e-02   5.5489999999999995e-01   2.2239999999999999e-01   3.3083000000000000e+00  -9.6299999999999997e-02   2.4060000000000001e-01   9.2899999999999996e-02
   3.0859999999999999e-01   2.1980000000000000e-01   4.2890000000000000e-01  -1.5279999999999999e-01  -9.4999999999999998e-03  -4.3900000000000002e-02   6.6579999999999995e-01   8.8900000000000007e-02   1.8283000000000000e+00   3.8500000000000000e-02   1.1550000000000001e-01   1.4160000000000000e-01
   3.7469999999999998e-01   1.9789999999999999e-01  -8.5800000000000001e-02  -1.5279999999999999e-01  -8.5599999999999996e-02  -6.5799999999999997e-02   6.6579999999999995e-01   2.0010000000000000e-01   2.8730000000000002e+00   2.8899999999999999e-02   1.3469999999999999e-01   1.3270000000000001e-01
   3.9679999999999999e-01   2.4179999999999999e-01  -1.7160000000000000e-01  -1.8140000000000001e-01  -9.5200000000000007e-02  -7.4499999999999997e-02   6.4370000000000005e-01   4.4469999999999998e-01   2.0893999999999999e+00   0.0000000000000000e+00   2.4060000000000001e-01   1.1060000000000000e-01
   2.2040000000000001e-01   2.1980000000000000e-01  -8.5800000000000001e-02  -2.8639999999999999e-01   0.0000000000000000e+00  -7.0199999999999999e-02   6.6579999999999995e-01   2.2239999999999999e-01   2.8730000000000002e+00  -2.8899999999999999e-02   1.5400000000000000e-01   1.3710000000000000e-01
   4.8490000000000000e-01   2.4179999999999999e-01  -2.5740000000000002e-01  -1.9089999999999999e-01   1.9000000000000000e-02  -3.9500000000000000e-02   6.4370000000000005e-01   1.7790000000000000e-01   2.1764999999999999e+00   2.8899999999999999e-02   2.1170000000000000e-01   1.5479999999999999e-01
   3.7469999999999998e-01   4.3999999999999997e-02  -3.4310000000000002e-01  -2.1959999999999999e-01  -4.7600000000000003e-02  -9.2100000000000001e-02   7.1020000000000005e-01   1.7790000000000000e-01   3.0470999999999999e+00   9.5999999999999992e-03   2.1170000000000000e-01   1.1940000000000001e-01
   2.2040000000000001e-01   8.7900000000000006e-02  -9.4359999999999999e-01  -2.0050000000000001e-01  -1.9000000000000000e-02  -5.2600000000000001e-02   4.8830000000000001e-01   2.6679999999999998e-01   2.5247000000000002e+00   4.8200000000000000e-02   1.5400000000000000e-01   1.5479999999999999e-01
   2.4249999999999999e-01   3.0780000000000002e-01   6.8630000000000002e-01  -2.8639999999999999e-01  -2.8500000000000001e-02  -7.0199999999999999e-02   5.7709999999999995e-01   6.6699999999999995e-02   2.5247000000000002e+00   1.9300000000000001e-02   1.6360000000000000e-01   1.5040000000000001e-01
   3.0859999999999999e-01   2.8580000000000000e-01  -6.8630000000000002e-01  -2.3870000000000000e-01   9.4999999999999998e-03  -4.3900000000000002e-02   6.2150000000000005e-01   3.3350000000000002e-01   2.4377000000000000e+00   9.6299999999999997e-02   1.6360000000000000e-01   1.3270000000000001e-01
   5.2900000000000003e-01   5.7160000000000000e-01  -7.7210000000000001e-01  -1.5279999999999999e-01   2.8500000000000001e-02  -1.0960000000000000e-01   5.9930000000000005e-01   2.0010000000000000e-01   2.7858999999999998e+00   0.0000000000000000e+00   1.7319999999999999e-01   1.4160000000000000e-01
   6.3919999999999999e-01   4.8359999999999997e-01   4.2890000000000000e-01  -2.0050000000000001e-01  -4.7600000000000003e-02  -1.0960000000000000e-01   6.4370000000000005e-01   3.7800000000000000e-01   2.8730000000000002e+00   1.9300000000000001e-02   1.0580000000000001e-01   1.5479999999999999e-01
   5.7310000000000005e-01   7.9139999999999999e-01  -2.5740000000000002e-01  -1.7190000000000000e-01   0.0000000000000000e+00  -1.4910000000000001e-01   7.1020000000000005e-01   3.1130000000000002e-01   2.8730000000000002e+00   1.9300000000000001e-02   2.2130000000000000e-01   1.2390000000000000e-01
   1.9839999999999999e-01  -4.6170000000000000e-01  -1.7160000000000000e-01  -3.3420000000000000e-01  -1.6180000000000000e-01  -5.7000000000000002e-02   4.8830000000000001e-01   4.0020000000000000e-01   2.2635999999999998e+00  -5.7799999999999997e-02   1.1550000000000001e-01   1.3710000000000000e-01
   2.4249999999999999e-01   3.7369999999999998e-01   2.5740000000000002e-01  -2.1959999999999999e-01   0.0000000000000000e+00  -4.3900000000000002e-02   5.3269999999999995e-01   3.7800000000000000e-01   1.4800000000000000e+00   1.1559999999999999e-01   2.1170000000000000e-01   1.9020000000000001e-01
   1.7630000000000001e-01  -4.3999999999999997e-02  -4.2890000000000000e-01  -1.9089999999999999e-01  -1.9000000000000000e-02  -4.4000000000000003e-03   5.9930000000000005e-01   1.3339999999999999e-01   2.7858999999999998e+00  -9.5999999999999992e-03   1.9239999999999999e-01   1.1940000000000001e-01
   5.5110000000000003e-01   3.9570000000000000e-01   7.7210000000000001e-01  -2.3870000000000000e-01  -9.5200000000000007e-02  -1.7500000000000002e-02   6.8799999999999994e-01   2.0010000000000000e-01   2.9600000000000000e+00   9.5999999999999992e-03   2.5019999999999998e-01   1.2390000000000000e-01
  -1.7630000000000001e-01   6.6000000000000003e-02  -8.5800000000000001e-02  -2.5779999999999997e-01  -6.6600000000000006e-02  -6.5799999999999997e-02   5.7709999999999995e-01   4.4469999999999998e-01   2.9600000000000000e+00   7.7100000000000002e-02   1.4430000000000001e-01   7.0800000000000002e-02
   6.6130000000000000e-01   3.0780000000000002e-01   0.0000000000000000e+00  -1.9089999999999999e-01  -1.0470000000000000e-01  -3.5099999999999999e-02   3.7730000000000002e-01   2.6679999999999998e-01   2.4377000000000000e+00   2.8899999999999999e-02   2.2130000000000000e-01   1.5920000000000001e-01
   6.6100000000000006e-02   0.0000000000000000e+00   8.5800000000000001e-02  -3.0549999999999999e-01  -5.7099999999999998e-02  -3.9500000000000000e-02   7.5460000000000005e-01   2.4460000000000001e-01   3.2212000000000001e+00   0.0000000000000000e+00   1.5400000000000000e-01   1.3710000000000000e-01
   2.6450000000000001e-01   2.4179999999999999e-01   2.5740000000000002e-01  -1.9089999999999999e-01  -4.7600000000000003e-02  -8.3299999999999999e-02   6.2150000000000005e-01   1.5559999999999999e-01   2.2635999999999998e+00  -3.8500000000000000e-02   2.1170000000000000e-01   1.4599999999999999e-01
   3.0859999999999999e-01   6.6000000000000003e-02  -1.0294000000000001e+00  -1.4319999999999999e-01   9.4999999999999998e-03  -3.9500000000000000e-02   4.8830000000000001e-01   2.8910000000000002e-01   3.1341999999999999e+00   1.9300000000000001e-02   1.9239999999999999e-01   1.3710000000000000e-01
   4.4080000000000003e-01  -6.6000000000000003e-02   2.5740000000000002e-01  -2.5779999999999997e-01  -1.9000000000000000e-02  -5.7000000000000002e-02   6.2150000000000005e-01   2.6679999999999998e-01   3.1341999999999999e+00   2.8899999999999999e-02   1.5400000000000000e-01   1.3710000000000000e-01
  -2.8649999999999998e-01   4.1770000000000002e-01   1.7160000000000000e-01  -2.0050000000000001e-01  -6.6600000000000006e-02  -2.1899999999999999e-02   3.1069999999999998e-01   8.8900000000000007e-02   2.7858999999999998e+00  -9.5999999999999992e-03   1.2509999999999999e-01   1.8579999999999999e-01
   1.0360000000000000e+00  -2.8580000000000000e-01   2.5740000000000002e-01  -2.0050000000000001e-01  -1.3320000000000001e-01  -3.9500000000000000e-02   4.8830000000000001e-01   2.0010000000000000e-01   2.8730000000000002e+00   4.8200000000000000e-02   1.6360000000000000e-01   1.2390000000000000e-01
  -2.1999999999999999e-02   9.2330000000000001e-01  -4.2890000000000000e-01  -1.2410000000000000e-01   1.9000000000000000e-02  -6.5799999999999997e-02   4.4390000000000002e-01   6.6699999999999995e-02   2.3506000000000000e+00   5.7799999999999997e-02   1.9239999999999999e-01   1.3710000000000000e-01
   3.7469999999999998e-01   2.1980000000000000e-01  -2.5740000000000002e-01  -1.0500000000000000e-01  -1.2370000000000000e-01  -4.3900000000000002e-02   8.6560000000000004e-01   3.1130000000000002e-01   2.8730000000000002e+00   2.8899999999999999e-02   2.0210000000000000e-01   1.4160000000000000e-01
   2.2040000000000001e-01   3.7369999999999998e-01  -4.2890000000000000e-01  -2.0050000000000001e-01  -7.6100000000000001e-02  -2.6300000000000000e-02   5.1049999999999995e-01   2.8910000000000002e-01   2.5247000000000002e+00  -4.8200000000000000e-02   2.0210000000000000e-01   1.0620000000000000e-01
   3.9679999999999999e-01   3.7369999999999998e-01   8.5780000000000001e-01  -1.7190000000000000e-01  -5.7099999999999998e-02  -3.0700000000000002e-02   4.8830000000000001e-01   1.3339999999999999e-01   2.2635999999999998e+00   9.5999999999999992e-03   2.1170000000000000e-01   7.0800000000000002e-02
   2.8649999999999998e-01   2.4179999999999999e-01  -9.4359999999999999e-01  -2.6729999999999998e-01  -2.8500000000000001e-02  -1.7500000000000002e-02   6.8799999999999994e-01   4.4499999999999998e-02   3.3953000000000002e+00   6.7400000000000002e-02   1.0580000000000001e-01   2.3440000000000000e-01
   5.7310000000000005e-01   4.1770000000000002e-01  -8.5780000000000001e-01  -6.6799999999999998e-02   0.0000000000000000e+00  -1.0960000000000000e-01   6.4370000000000005e-01   1.1119999999999999e-01   2.0893999999999999e+00  -2.8899999999999999e-02   2.4060000000000001e-01   1.2390000000000000e-01
   3.3060000000000000e-01  -2.1999999999999999e-02  -3.4310000000000002e-01  -1.8140000000000001e-01  -1.9000000000000000e-02  -7.0199999999999999e-02   4.4390000000000002e-01   3.7800000000000000e-01   3.4824000000000002e+00  -1.9300000000000001e-02   1.8279999999999999e-01   9.2899999999999996e-02
   3.9679999999999999e-01   8.7900000000000006e-02  -7.7210000000000001e-01  -1.5279999999999999e-01  -5.7099999999999998e-02  -4.8200000000000000e-02   7.1020000000000005e-01   2.6679999999999998e-01   1.8283000000000000e+00  -2.8899999999999999e-02   2.5019999999999998e-01   1.3710000000000000e-01
   3.5270000000000001e-01   2.4179999999999999e-01   6.8630000000000002e-01  -2.0999999999999999e-01  -6.6600000000000006e-02  -4.8200000000000000e-02   5.7709999999999995e-01   2.0010000000000000e-01   3.1341999999999999e+00  -7.7100000000000002e-02   1.3469999999999999e-01   1.4160000000000000e-01
   1.9839999999999999e-01   2.1999999999999999e-02  -8.5800000000000001e-02  -3.7240000000000001e-01   9.4999999999999998e-03  -6.1400000000000003e-02   5.5489999999999995e-01   2.6679999999999998e-01   2.8730000000000002e+00  -1.9300000000000001e-02   1.4430000000000001e-01   1.2390000000000000e-01
   3.5270000000000001e-01   3.2979999999999998e-01   3.4310000000000002e-01  -1.8140000000000001e-01  -4.7600000000000003e-02  -7.8899999999999998e-02   4.6610000000000001e-01   6.6699999999999995e-02   2.3506000000000000e+00  -9.5999999999999992e-03   2.1170000000000000e-01   1.3270000000000001e-01
   2.6450000000000001e-01   2.6379999999999998e-01  -2.5740000000000002e-01  -2.0999999999999999e-01  -1.4269999999999999e-01  -3.5099999999999999e-02   4.8830000000000001e-01   3.1130000000000002e-01   2.4377000000000000e+00   3.8500000000000000e-02   2.1170000000000000e-01   1.5920000000000001e-01
   5.0700000000000001e-01   2.6379999999999998e-01   4.2890000000000000e-01  -1.4319999999999999e-01  -1.3320000000000001e-01  -1.7500000000000002e-02   5.1049999999999995e-01   5.3369999999999995e-01   2.8730000000000002e+00   2.8899999999999999e-02   1.2509999999999999e-01   1.1060000000000000e-01
   2.8649999999999998e-01   1.9789999999999999e-01  -7.7210000000000001e-01  -1.8140000000000001e-01   9.4999999999999998e-03  -7.0199999999999999e-02   4.8830000000000001e-01   2.2239999999999999e-01   2.8730000000000002e+00  -1.0600000000000000e-01   2.8870000000000001e-01   1.0170000000000000e-01
   6.3919999999999999e-01  -1.9789999999999999e-01   8.5800000000000001e-02  -1.8140000000000001e-01  -9.5200000000000007e-02  -9.2100000000000001e-02   4.2170000000000002e-01   2.4460000000000001e-01   3.1341999999999999e+00   8.6699999999999999e-02   1.1550000000000001e-01   1.5479999999999999e-01
   4.4080000000000003e-01   4.8359999999999997e-01   0.0000000000000000e+00  -1.2410000000000000e-01  -4.7600000000000003e-02  -8.8000000000000005e-03   6.2150000000000005e-01   2.8910000000000002e-01   3.3953000000000002e+00  -5.7799999999999997e-02   3.3679999999999999e-01   1.2390000000000000e-01
   3.9679999999999999e-01   1.7590000000000000e-01   8.5800000000000001e-02  -1.1459999999999999e-01  -8.5599999999999996e-02  -7.8899999999999998e-02   5.3269999999999995e-01   1.7790000000000000e-01   2.5247000000000002e+00   4.8200000000000000e-02   1.3469999999999999e-01   1.2830000000000000e-01
   3.3060000000000000e-01   2.6379999999999998e-01   8.5800000000000001e-02  -2.6729999999999998e-01   5.7099999999999998e-02  -3.9500000000000000e-02   4.8830000000000001e-01   3.7800000000000000e-01   2.1764999999999999e+00   5.7799999999999997e-02   1.7319999999999999e-01   1.7690000000000000e-01
   4.6289999999999998e-01   3.0780000000000002e-01  -6.0050000000000003e-01  -1.6230000000000000e-01  -1.5229999999999999e-01  -3.9500000000000000e-02   4.8830000000000001e-01   2.6679999999999998e-01   2.5247000000000002e+00  -7.7100000000000002e-02   1.5400000000000000e-01   1.6370000000000001e-01
   5.5110000000000003e-01   4.3999999999999997e-02   5.1470000000000005e-01  -2.0050000000000001e-01   9.4999999999999998e-03  -9.6500000000000002e-02   4.6610000000000001e-01   4.6689999999999998e-01   2.3506000000000000e+00   2.8899999999999999e-02   2.2130000000000000e-01   1.2830000000000000e-01
   1.7630000000000001e-01   3.9570000000000000e-01  -3.4310000000000002e-01  -1.4319999999999999e-01  -8.5599999999999996e-02  -9.2100000000000001e-02   5.5489999999999995e-01   2.6679999999999998e-01   2.3506000000000000e+00  -4.8200000000000000e-02   1.0580000000000001e-01   1.1940000000000001e-01
   3.9679999999999999e-01   4.6170000000000000e-01   8.5800000000000001e-02  -1.7190000000000000e-01  -2.8500000000000001e-02  -5.7000000000000002e-02   6.4370000000000005e-01   4.6689999999999998e-01   2.6989000000000001e+00   6.7400000000000002e-02   2.3089999999999999e-01   1.5920000000000001e-01
   4.6289999999999998e-01   1.9789999999999999e-01  -7.7210000000000001e-01  -2.2910000000000000e-01  -2.8500000000000001e-02  -7.4499999999999997e-02   4.4390000000000002e-01   1.1119999999999999e-01   3.3083000000000000e+00   4.8200000000000000e-02   1.7319999999999999e-01   1.1500000000000000e-01
   2.4249999999999999e-01   2.1980000000000000e-01  -6.8630000000000002e-01  -3.5330000000000000e-01  -1.0470000000000000e-01  -3.0700000000000002e-02   3.3289999999999997e-01   1.5559999999999999e-01   2.8730000000000002e+00  -3.8500000000000000e-02   2.3089999999999999e-01   1.4599999999999999e-01
   4.4080000000000003e-01   1.5390000000000001e-01  -6.8630000000000002e-01  -1.5279999999999999e-01   9.4999999999999998e-03  -4.3900000000000002e-02   7.9900000000000004e-01   1.7790000000000000e-01   2.2635999999999998e+00  -9.5999999999999992e-03   2.1170000000000000e-01   7.5200000000000003e-02
   1.5429999999999999e-01   3.9570000000000000e-01  -1.7160000000000000e-01  -9.5500000000000002e-02  -5.7099999999999998e-02  -2.1899999999999999e-02   4.6610000000000001e-01   2.0010000000000000e-01   2.1764999999999999e+00   9.5999999999999992e-03   2.3089999999999999e-01   1.4599999999999999e-01
   3.9679999999999999e-01   3.5170000000000001e-01  -2.5740000000000002e-01  -1.5279999999999999e-01  -3.8100000000000002e-02  -2.1899999999999999e-02   4.2170000000000002e-01   3.7800000000000000e-01   2.0024000000000002e+00  -7.7100000000000002e-02   2.5979999999999998e-01   1.5479999999999999e-01
   3.7469999999999998e-01   3.0780000000000002e-01  -6.8630000000000002e-01  -2.5779999999999997e-01  -8.5599999999999996e-02  -5.2600000000000001e-02   4.6610000000000001e-01   3.3350000000000002e-01   2.3506000000000000e+00  -9.5999999999999992e-03   2.5019999999999998e-01   1.9020000000000001e-01
   5.2900000000000003e-01   1.3189999999999999e-01   5.1470000000000005e-01  -2.6729999999999998e-01  -1.0470000000000000e-01  -7.0199999999999999e-02   5.3269999999999995e-01   2.4460000000000001e-01   2.6989000000000001e+00   2.8899999999999999e-02   1.2509999999999999e-01   1.6810000000000000e-01
   1.1020000000000001e-01   2.8580000000000000e-01  -1.7160000000000000e-01  -1.0500000000000000e-01  -1.0470000000000000e-01   4.8200000000000000e-02   4.8830000000000001e-01   4.6689999999999998e-01   2.4377000000000000e+00   9.5999999999999992e-03   2.2130000000000000e-01   1.1060000000000000e-01
   5.7310000000000005e-01   1.0990000000000000e-01  -8.5780000000000001e-01  -1.3370000000000001e-01  -5.7099999999999998e-02  -1.0090000000000000e-01   8.2120000000000004e-01   1.3339999999999999e-01   3.2212000000000001e+00   1.9300000000000001e-02   1.4430000000000001e-01   1.1060000000000000e-01
   4.8490000000000000e-01   2.8580000000000000e-01  -6.0050000000000003e-01  -2.0999999999999999e-01  -7.6100000000000001e-02  -2.6300000000000000e-02   5.9930000000000005e-01   1.7790000000000000e-01   1.8283000000000000e+00   6.7400000000000002e-02   2.2130000000000000e-01   1.1060000000000000e-01
   3.0859999999999999e-01   1.5390000000000001e-01   0.0000000000000000e+00  -2.1959999999999999e-01  -3.8100000000000002e-02  -7.0199999999999999e-02   4.8830000000000001e-01   3.1130000000000002e-01   2.9600000000000000e+00  -9.5999999999999992e-03   2.5979999999999998e-01   1.3270000000000001e-01
   5.0700000000000001e-01   1.9789999999999999e-01  -2.5740000000000002e-01  -1.6230000000000000e-01  -7.6100000000000001e-02  -3.0700000000000002e-02   5.5489999999999995e-01   1.7790000000000000e-01   2.6118000000000001e+00   5.7799999999999997e-02   1.6360000000000000e-01   9.2899999999999996e-02
   4.1880000000000001e-01   3.9570000000000000e-01   4.2890000000000000e-01  -2.4820000000000000e-01   9.4999999999999998e-03  -9.6500000000000002e-02   5.7709999999999995e-01   4.0020000000000000e-01   3.2212000000000001e+00   9.6299999999999997e-02   1.7319999999999999e-01   1.7249999999999999e-01
   3.5270000000000001e-01   2.8580000000000000e-01  -6.0050000000000003e-01  -1.0500000000000000e-01  -2.8500000000000001e-02  -6.5799999999999997e-02   6.2150000000000005e-01   2.8910000000000002e-01   2.2635999999999998e+00  -9.5999999999999992e-03   2.1170000000000000e-01   1.4160000000000000e-01
   3.3060000000000000e-01   1.9789999999999999e-01  -8.5800000000000001e-02  -1.6230000000000000e-01  -1.2370000000000000e-01  -5.7000000000000002e-02   5.7709999999999995e-01   4.8920000000000002e-01   2.2635999999999998e+00  -5.7799999999999997e-02   2.2130000000000000e-01   1.6370000000000001e-01
   6.6130000000000000e-01   6.6000000000000003e-02  -2.5740000000000002e-01  -2.4820000000000000e-01  -1.1420000000000000e-01  -6.1400000000000003e-02   5.5489999999999995e-01   2.4460000000000001e-01   2.6989000000000001e+00   0.0000000000000000e+00   1.4430000000000001e-01   1.3270000000000001e-01
   1.5429999999999999e-01   1.3189999999999999e-01  -6.8630000000000002e-01  -2.0999999999999999e-01  -1.0470000000000000e-01  -3.0700000000000002e-02   4.2170000000000002e-01   3.7800000000000000e-01   1.8283000000000000e+00   2.8899999999999999e-02   1.3469999999999999e-01   1.7249999999999999e-01
   4.6289999999999998e-01   8.7900000000000006e-02   0.0000000000000000e+00  -1.8140000000000001e-01   0.0000000000000000e+00  -1.3200000000000000e-02   4.2170000000000002e-01   1.3339999999999999e-01   2.0893999999999999e+00  -7.7100000000000002e-02   1.5400000000000000e-01   1.6370000000000001e-01
   3.9679999999999999e-01   1.7590000000000000e-01  -8.5800000000000001e-02  -1.3370000000000001e-01  -6.6600000000000006e-02  -7.4499999999999997e-02   4.2170000000000002e-01   2.4460000000000001e-01   2.2635999999999998e+00   6.7400000000000002e-02   1.8279999999999999e-01   1.3710000000000000e-01
   3.9679999999999999e-01   6.6000000000000003e-02  -7.7210000000000001e-01  -2.2910000000000000e-01   6.6600000000000006e-02  -9.2100000000000001e-02   5.1049999999999995e-01   2.6679999999999998e-01   2.3506000000000000e+00   4.8200000000000000e-02   2.0210000000000000e-01   1.5479999999999999e-01
   5.0700000000000001e-01   2.1980000000000000e-01  -8.5780000000000001e-01  -2.2910000000000000e-01  -1.9030000000000000e-01  -3.5099999999999999e-02   3.9950000000000002e-01   2.8910000000000002e-01   3.0470999999999999e+00  -9.5999999999999992e-03   2.1170000000000000e-01   1.5920000000000001e-01
   5.2900000000000003e-01   2.8580000000000000e-01   0.0000000000000000e+00  -3.1509999999999999e-01  -1.4269999999999999e-01  -6.1400000000000003e-02   2.4410000000000001e-01   3.5580000000000001e-01   2.0024000000000002e+00  -7.7100000000000002e-02   1.8279999999999999e-01   1.2830000000000000e-01
   3.9679999999999999e-01   2.6379999999999998e-01   3.4310000000000002e-01  -2.9599999999999999e-01  -1.9000000000000000e-02  -6.1400000000000003e-02   3.7730000000000002e-01   2.2239999999999999e-01   3.3953000000000002e+00   3.8500000000000000e-02   1.6360000000000000e-01   1.2830000000000000e-01
   3.7469999999999998e-01   4.1770000000000002e-01  -4.2890000000000000e-01  -9.5500000000000002e-02  -9.4999999999999998e-03  -4.8200000000000000e-02   6.2150000000000005e-01   1.7790000000000000e-01   2.6118000000000001e+00   7.7100000000000002e-02   1.8279999999999999e-01   1.2390000000000000e-01
   1.9839999999999999e-01   1.9789999999999999e-01   3.4310000000000002e-01  -1.1459999999999999e-01  -9.5200000000000007e-02  -7.8899999999999998e-02   4.4390000000000002e-01   2.0010000000000000e-01   2.5247000000000002e+00  -3.8500000000000000e-02   2.3089999999999999e-01   1.5479999999999999e-01
   4.4080000000000003e-01   3.2979999999999998e-01  -5.1470000000000005e-01  -2.0999999999999999e-01  -1.2370000000000000e-01  -8.7700000000000000e-02   5.9930000000000005e-01   2.2239999999999999e-01   2.7858999999999998e+00  -9.6299999999999997e-02   2.0210000000000000e-01   1.5920000000000001e-01
   7.0530000000000004e-01   1.7590000000000000e-01  -5.1470000000000005e-01  -2.0050000000000001e-01  -8.5599999999999996e-02  -6.1400000000000003e-02   4.2170000000000002e-01   3.7800000000000000e-01   1.7412000000000001e+00   9.5999999999999992e-03   1.4430000000000001e-01   1.5479999999999999e-01
   4.1880000000000001e-01   3.0780000000000002e-01  -7.7210000000000001e-01  -1.6230000000000000e-01  -3.8100000000000002e-02  -3.5099999999999999e-02   5.9930000000000005e-01   1.7790000000000000e-01   2.0024000000000002e+00  -2.8899999999999999e-02   1.7319999999999999e-01   1.5920000000000001e-01
   3.7469999999999998e-01   1.9789999999999999e-01  -4.2890000000000000e-01  -1.7190000000000000e-01  -9.5200000000000007e-02  -8.8000000000000005e-03   5.5489999999999995e-01   2.2239999999999999e-01   2.9600000000000000e+00  -1.9300000000000001e-02   1.9239999999999999e-01   1.3710000000000000e-01
   3.0859999999999999e-01   1.5390000000000001e-01  -9.4359999999999999e-01  -1.9089999999999999e-01  -9.5200000000000007e-02  -3.9500000000000000e-02   3.7730000000000002e-01   3.3350000000000002e-01   2.3506000000000000e+00  -5.7799999999999997e-02   2.0210000000000000e-01   1.2390000000000000e-01
   4.1880000000000001e-01   1.9789999999999999e-01   3.4310000000000002e-01  -2.4820000000000000e-01  -5.7099999999999998e-02  -5.2600000000000001e-02   6.6579999999999995e-01   4.4499999999999998e-02   2.2635999999999998e+00   6.7400000000000002e-02   1.3469999999999999e-01   9.7299999999999998e-02
   3.7469999999999998e-01   1.5390000000000001e-01   8.5800000000000001e-02  -3.5330000000000000e-01  -7.6100000000000001e-02  -4.3900000000000002e-02   3.3289999999999997e-01   6.6699999999999995e-02   1.9153000000000000e+00   1.9300000000000001e-02   1.5400000000000000e-01   2.0790000000000000e-01
   4.8490000000000000e-01   6.6000000000000003e-02   4.2890000000000000e-01  -3.1509999999999999e-01  -1.9000000000000000e-02  -8.3299999999999999e-02   3.5510000000000003e-01   5.1139999999999997e-01   2.6118000000000001e+00   9.6299999999999997e-02   1.0580000000000001e-01   1.5040000000000001e-01
   2.1999999999999999e-02   3.5170000000000001e-01  -4.2890000000000000e-01  -1.2410000000000000e-01  -8.5599999999999996e-02  -9.2100000000000001e-02   7.3240000000000005e-01   4.4469999999999998e-01   2.3506000000000000e+00   8.6699999999999999e-02   1.9239999999999999e-01   1.5040000000000001e-01
   2.8649999999999998e-01   3.5170000000000001e-01  -6.8630000000000002e-01  -1.5279999999999999e-01   2.8500000000000001e-02  -5.2600000000000001e-02   6.8799999999999994e-01  -1.1119999999999999e-01   2.3506000000000000e+00   0.0000000000000000e+00   1.2509999999999999e-01   1.2830000000000000e-01
   4.8490000000000000e-01   4.3999999999999997e-02  -2.5740000000000002e-01  -8.5900000000000004e-02  -3.8100000000000002e-02  -4.3900000000000002e-02   4.8830000000000001e-01   8.8900000000000007e-02   3.1341999999999999e+00  -9.5999999999999992e-03   1.6360000000000000e-01   1.9910000000000000e-01
   2.4249999999999999e-01   1.5390000000000001e-01  -7.7210000000000001e-01  -2.7689999999999998e-01  -1.7130000000000001e-01  -2.6300000000000000e-02   5.5489999999999995e-01   3.3350000000000002e-01   2.2635999999999998e+00  -2.8899999999999999e-02   1.6360000000000000e-01   1.8579999999999999e-01
   4.8490000000000000e-01   1.9789999999999999e-01  -1.7160000000000000e-01  -2.1959999999999999e-01  -1.0470000000000000e-01  -3.0700000000000002e-02   4.2170000000000002e-01   2.6679999999999998e-01   2.6118000000000001e+00   5.7799999999999997e-02   2.0210000000000000e-01   1.3710000000000000e-01
   8.8200000000000001e-02   1.5390000000000001e-01  -8.5800000000000001e-02  -1.4319999999999999e-01  -5.7099999999999998e-02  -6.5799999999999997e-02   4.2170000000000002e-01   1.7790000000000000e-01   2.7858999999999998e+00  -2.8899999999999999e-02   1.9239999999999999e-01   1.8579999999999999e-01
   2.6450000000000001e-01   1.7590000000000000e-01  -6.0050000000000003e-01  -2.3870000000000000e-01  -7.6100000000000001e-02   1.7500000000000002e-02   5.9930000000000005e-01   1.5559999999999999e-01   2.6989000000000001e+00  -2.8899999999999999e-02   1.7319999999999999e-01   1.3710000000000000e-01
   3.5270000000000001e-01   3.2979999999999998e-01  -3.4310000000000002e-01  -1.9089999999999999e-01  -1.6180000000000000e-01  -7.0199999999999999e-02   3.1069999999999998e-01   2.0010000000000000e-01   2.6989000000000001e+00   2.8899999999999999e-02   1.1550000000000001e-01   1.3270000000000001e-01
   3.5270000000000001e-01   1.9789999999999999e-01   8.5800000000000001e-02  -2.0999999999999999e-01  -3.8100000000000002e-02  -3.5099999999999999e-02   4.2170000000000002e-01   3.7800000000000000e-01   1.8283000000000000e+00   9.5999999999999992e-03   1.9239999999999999e-01   1.4599999999999999e-01
   4.1880000000000001e-01   2.1999999999999999e-02  -5.1470000000000005e-01  -1.3370000000000001e-01  -1.0470000000000000e-01  -4.3900000000000002e-02   3.7730000000000002e-01   4.2249999999999999e-01   3.0470999999999999e+00   1.9300000000000001e-02   1.7319999999999999e-01   1.6810000000000000e-01
   4.6289999999999998e-01   3.5170000000000001e-01  -2.5740000000000002e-01  -1.3370000000000001e-01   0.0000000000000000e+00  -5.7000000000000002e-02   6.2150000000000005e-01   2.6679999999999998e-01   2.4377000000000000e+00   0.0000000000000000e+00   2.5019999999999998e-01   1.7249999999999999e-01
   3.0859999999999999e-01   2.6379999999999998e-01  -2.5740000000000002e-01  -1.4319999999999999e-01  -1.3320000000000001e-01  -8.3299999999999999e-02   7.7680000000000005e-01   4.4499999999999998e-02   2.6118000000000001e+00   6.7400000000000002e-02   6.7400000000000002e-02   1.1940000000000001e-01
   3.7469999999999998e-01   4.6170000000000000e-01  -8.5780000000000001e-01  -1.4319999999999999e-01  -5.7099999999999998e-02  -3.5099999999999999e-02   4.8830000000000001e-01   4.4469999999999998e-01   3.3083000000000000e+00  -3.8500000000000000e-02   1.4430000000000001e-01   9.2899999999999996e-02
   6.6100000000000006e-02   6.6000000000000003e-02  -8.5800000000000001e-02  -1.7190000000000000e-01  -1.8079999999999999e-01  -7.0199999999999999e-02   5.7709999999999995e-01   2.4460000000000001e-01   2.0024000000000002e+00   0.0000000000000000e+00   1.6360000000000000e-01   1.7249999999999999e-01
   3.5270000000000001e-01   1.7590000000000000e-01   8.5800000000000001e-02  -2.0050000000000001e-01  -1.9000000000000000e-02  -5.2600000000000001e-02   3.3289999999999997e-01   3.1130000000000002e-01   2.6118000000000001e+00   3.8500000000000000e-02   1.5400000000000000e-01   1.1940000000000001e-01
   3.7469999999999998e-01   2.6379999999999998e-01   1.7160000000000000e-01  -1.0500000000000000e-01  -1.3320000000000001e-01  -4.3900000000000002e-02   5.1049999999999995e-01   2.0010000000000000e-01   2.2635999999999998e+00  -2.8899999999999999e-02   2.0210000000000000e-01   1.2390000000000000e-01
   1.9839999999999999e-01   1.9789999999999999e-01   2.5740000000000002e-01  -2.0050000000000001e-01   1.0470000000000000e-01  -3.5099999999999999e-02   4.6610000000000001e-01   1.7790000000000000e-01   2.7858999999999998e+00  -1.9300000000000001e-02   8.6599999999999996e-02   1.6810000000000000e-01
   5.0700000000000001e-01   3.2979999999999998e-01  -3.4310000000000002e-01  -3.8199999999999998e-02  -3.8100000000000002e-02  -1.3200000000000000e-02   4.6610000000000001e-01   2.8910000000000002e-01   3.3083000000000000e+00   0.0000000000000000e+00   2.2130000000000000e-01   1.1060000000000000e-01
   3.3060000000000000e-01   1.9789999999999999e-01  -5.1470000000000005e-01  -3.0549999999999999e-01  -2.8500000000000001e-02  -1.3200000000000000e-02   4.2170000000000002e-01   2.2239999999999999e-01   3.1341999999999999e+00  -9.6299999999999997e-02   1.8279999999999999e-01   1.5479999999999999e-01
   5.0700000000000001e-01   3.2979999999999998e-01  -7.7210000000000001e-01  -1.1459999999999999e-01  -1.0470000000000000e-01   0.0000000000000000e+00   5.9930000000000005e-01   3.1130000000000002e-01   2.7858999999999998e+00   3.8500000000000000e-02   1.6360000000000000e-01   1.4160000000000000e-01
   4.4100000000000000e-02   1.7590000000000000e-01  -6.8630000000000002e-01  -1.2410000000000000e-01  -2.8500000000000001e-02  -6.5799999999999997e-02   5.1049999999999995e-01   2.2239999999999999e-01   2.3506000000000000e+00  -2.8899999999999999e-02   1.4430000000000001e-01   1.5040000000000001e-01
   4.4080000000000003e-01   0.0000000000000000e+00  -6.8630000000000002e-01  -2.0050000000000001e-01  -1.1420000000000000e-01  -2.1899999999999999e-02   4.4390000000000002e-01   4.0020000000000000e-01   2.6989000000000001e+00   8.6699999999999999e-02   2.0210000000000000e-01   1.1940000000000001e-01
   3.5270000000000001e-01   3.9570000000000000e-01  -5.1470000000000005e-01  -2.2910000000000000e-01  -6.6600000000000006e-02  -5.2600000000000001e-02   3.5510000000000003e-01   4.8920000000000002e-01   2.6118000000000001e+00  -9.5999999999999992e-03   2.5979999999999998e-01   1.4160000000000000e-01
   2.8649999999999998e-01   8.7900000000000006e-02  -3.4310000000000002e-01  -2.2910000000000000e-01  -1.7130000000000001e-01  -6.5799999999999997e-02   4.8830000000000001e-01   4.6689999999999998e-01   2.0024000000000002e+00   0.0000000000000000e+00   2.0210000000000000e-01   1.1060000000000000e-01
   2.2040000000000001e-01   2.4179999999999999e-01   4.2890000000000000e-01  -3.1509999999999999e-01  -6.6600000000000006e-02  -3.5099999999999999e-02   3.9950000000000002e-01   3.5580000000000001e-01   2.8730000000000002e+00   0.0000000000000000e+00   1.5400000000000000e-01   1.2390000000000000e-01
   3.3060000000000000e-01   2.1980000000000000e-01   3.4310000000000002e-01  -2.2910000000000000e-01   9.4999999999999998e-03  -3.5099999999999999e-02   3.9950000000000002e-01   2.6679999999999998e-01   2.5247000000000002e+00   1.9300000000000001e-02   1.9239999999999999e-01   1.6370000000000001e-01
   5.5110000000000003e-01   8.7900000000000006e-02  -4.2890000000000000e-01  -1.6230000000000000e-01  -6.6600000000000006e-02   0.0000000000000000e+00   7.3240000000000005e-01   4.2249999999999999e-01   3.0470999999999999e+00  -9.5999999999999992e-03   2.0210000000000000e-01   1.2390000000000000e-01
   4.6289999999999998e-01   1.0990000000000000e-01  -4.2890000000000000e-01  -1.4319999999999999e-01  -4.7600000000000003e-02  -5.7000000000000002e-02   4.6610000000000001e-01   4.4469999999999998e-01   2.5247000000000002e+00   1.9300000000000001e-02   2.1170000000000000e-01   1.3710000000000000e-01
   3.9679999999999999e-01   2.6379999999999998e-01  -8.5780000000000001e-01  -1.7190000000000000e-01  -1.4269999999999999e-01   2.1899999999999999e-02   6.2150000000000005e-01   2.2239999999999999e-01   2.0893999999999999e+00   1.9300000000000001e-02   1.8279999999999999e-01   7.9600000000000004e-02
   3.5270000000000001e-01   1.9789999999999999e-01  -8.5800000000000001e-02  -2.0050000000000001e-01  -3.8100000000000002e-02  -4.8200000000000000e-02   5.1049999999999995e-01   1.1119999999999999e-01   2.3506000000000000e+00   1.9300000000000001e-02   1.6360000000000000e-01   1.4160000000000000e-01
   3.3060000000000000e-01   3.7369999999999998e-01  -6.0050000000000003e-01  -1.5279999999999999e-01   5.7099999999999998e-02  -1.0960000000000000e-01   6.4370000000000005e-01   2.6679999999999998e-01   2.0893999999999999e+00   9.5999999999999992e-03   2.2130000000000000e-01   1.2830000000000000e-01
   1.5429999999999999e-01   1.7590000000000000e-01  -7.7210000000000001e-01  -2.2910000000000000e-01  -7.6100000000000001e-02  -6.1400000000000003e-02   4.4390000000000002e-01   2.2239999999999999e-01   2.5247000000000002e+00  -9.5999999999999992e-03   1.5400000000000000e-01   1.3270000000000001e-01
   2.6450000000000001e-01   1.0990000000000000e-01   0.0000000000000000e+00  -2.7689999999999998e-01  -3.8100000000000002e-02  -6.1400000000000003e-02   6.6579999999999995e-01   2.4460000000000001e-01   2.9600000000000000e+00   2.8899999999999999e-02   1.9239999999999999e-01   9.2899999999999996e-02
   3.9679999999999999e-01   2.6379999999999998e-01  -2.5740000000000002e-01  -1.4319999999999999e-01  -1.6180000000000000e-01  -3.0700000000000002e-02   4.8830000000000001e-01   1.5559999999999999e-01   2.5247000000000002e+00   0.0000000000000000e+00   1.7319999999999999e-01   1.4599999999999999e-01
   3.7469999999999998e-01   8.7900000000000006e-02  -4.2890000000000000e-01  -3.2460000000000000e-01  -3.8100000000000002e-02  -4.8200000000000000e-02   4.2170000000000002e-01   4.6689999999999998e-01   2.6118000000000001e+00   4.8200000000000000e-02   8.6599999999999996e-02   1.5040000000000001e-01
   3.0859999999999999e-01   1.5390000000000001e-01  -4.2890000000000000e-01  -1.0500000000000000e-01  -3.8100000000000002e-02  -3.5099999999999999e-02   5.3269999999999995e-01   1.7790000000000000e-01   3.1341999999999999e+00   5.7799999999999997e-02   2.2130000000000000e-01   1.5920000000000001e-01
   3.0859999999999999e-01   1.7590000000000000e-01   8.5780000000000001e-01  -2.9599999999999999e-01  -4.7600000000000003e-02  -4.3900000000000002e-02   5.5489999999999995e-01   2.4460000000000001e-01   3.1341999999999999e+00   3.8500000000000000e-02   1.4430000000000001e-01   1.4160000000000000e-01
   2.6450000000000001e-01   2.6379999999999998e-01  -5.1470000000000005e-01  -2.2910000000000000e-01  -1.4269999999999999e-01  -7.8899999999999998e-02   5.1049999999999995e-01   2.8910000000000002e-01   2.9600000000000000e+00   0.0000000000000000e+00   1.9239999999999999e-01   1.2830000000000000e-01
   4.8490000000000000e-01   1.3189999999999999e-01   2.5740000000000002e-01  -1.7190000000000000e-01  -8.5599999999999996e-02  -3.0700000000000002e-02   3.3289999999999997e-01   2.6679999999999998e-01   2.5247000000000002e+00  -3.8500000000000000e-02   1.9239999999999999e-01   1.5479999999999999e-01
   3.9679999999999999e-01   4.6170000000000000e-01  -7.7210000000000001e-01  -2.0050000000000001e-01  -1.5229999999999999e-01  -2.1899999999999999e-02   4.2170000000000002e-01   2.0010000000000000e-01   2.6989000000000001e+00   0.0000000000000000e+00   1.9239999999999999e-01   1.0170000000000000e-01
   4.1880000000000001e-01  -2.1999999999999999e-02  -8.5800000000000001e-02  -2.1959999999999999e-01   2.8500000000000001e-02  -9.6500000000000002e-02   5.5489999999999995e-01   3.1130000000000002e-01   2.5247000000000002e+00  -4.8200000000000000e-02   2.1170000000000000e-01   1.0620000000000000e-01
   3.7469999999999998e-01   3.0780000000000002e-01  -9.4359999999999999e-01  -1.8140000000000001e-01  -1.3320000000000001e-01  -6.1400000000000003e-02   3.5510000000000003e-01   2.6679999999999998e-01   2.6989000000000001e+00  -1.9300000000000001e-02   1.7319999999999999e-01   1.3710000000000000e-01
   3.3060000000000000e-01   3.5170000000000001e-01  -8.5800000000000001e-02  -1.9089999999999999e-01  -8.5599999999999996e-02  -7.8899999999999998e-02   4.8830000000000001e-01   4.4499999999999998e-02   2.3506000000000000e+00  -9.5999999999999992e-03   2.0210000000000000e-01   1.2390000000000000e-01
   3.9679999999999999e-01   2.6379999999999998e-01  -8.5780000000000001e-01  -2.2910000000000000e-01  -9.5200000000000007e-02  -7.8899999999999998e-02   4.6610000000000001e-01   1.7790000000000000e-01   2.6118000000000001e+00  -9.5999999999999992e-03   2.1170000000000000e-01   1.5479999999999999e-01
   2.4249999999999999e-01   3.7369999999999998e-01  -7.7210000000000001e-01  -2.1959999999999999e-01   0.0000000000000000e+00  -4.3900000000000002e-02   6.2150000000000005e-01   2.2239999999999999e-01   2.4377000000000000e+00   6.7400000000000002e-02   8.6599999999999996e-02   1.7249999999999999e-01
   2.2040000000000001e-01   3.0780000000000002e-01  -6.0050000000000003e-01  -1.4319999999999999e-01  -3.8100000000000002e-02  -4.8200000000000000e-02   5.3269999999999995e-01   1.7790000000000000e-01   2.9600000000000000e+00   5.7799999999999997e-02   1.8279999999999999e-01   1.1060000000000000e-01
   3.9679999999999999e-01   1.7590000000000000e-01  -5.1470000000000005e-01  -2.4820000000000000e-01  -1.2370000000000000e-01  -6.1400000000000003e-02   7.3240000000000005e-01   3.7800000000000000e-01   3.3083000000000000e+00  -1.9300000000000001e-02   2.0210000000000000e-01   1.5479999999999999e-01
   3.9679999999999999e-01   3.2979999999999998e-01   5.1470000000000005e-01  -2.1959999999999999e-01  -1.9000000000000000e-02  -8.7700000000000000e-02   4.8830000000000001e-01   1.5559999999999999e-01   2.6118000000000001e+00  -3.8500000000000000e-02   1.6360000000000000e-01   1.1500000000000000e-01
   2.6450000000000001e-01   1.9789999999999999e-01   2.5740000000000002e-01  -2.5779999999999997e-01  -1.6180000000000000e-01  -4.3900000000000002e-02   3.9950000000000002e-01   2.6679999999999998e-01   2.9600000000000000e+00  -9.5999999999999992e-03   1.2509999999999999e-01   1.5479999999999999e-01
   4.4080000000000003e-01   1.5390000000000001e-01  -4.2890000000000000e-01  -3.0549999999999999e-01  -9.4999999999999998e-03  -7.4499999999999997e-02   3.1069999999999998e-01   3.1130000000000002e-01   2.4377000000000000e+00   9.5999999999999992e-03   2.3089999999999999e-01   1.2390000000000000e-01
   4.6289999999999998e-01   3.9570000000000000e-01  -9.4359999999999999e-01  -1.4319999999999999e-01   0.0000000000000000e+00  -8.3299999999999999e-02   5.9930000000000005e-01   1.3339999999999999e-01   2.6118000000000001e+00   9.5999999999999992e-03   1.9239999999999999e-01   1.2830000000000000e-01
   4.4080000000000003e-01  -2.1999999999999999e-02  -6.8630000000000002e-01  -1.6230000000000000e-01  -8.5599999999999996e-02  -5.7000000000000002e-02   5.1049999999999995e-01   4.4469999999999998e-01   2.8730000000000002e+00  -9.5999999999999992e-03   2.1170000000000000e-01   1.5040000000000001e-01
   3.5270000000000001e-01   3.2979999999999998e-01   8.5800000000000001e-02  -2.3870000000000000e-01   1.9000000000000000e-02  -3.5099999999999999e-02   6.4370000000000005e-01   2.6679999999999998e-01   2.6989000000000001e+00   1.9300000000000001e-02   1.8279999999999999e-01   1.1940000000000001e-01
   2.6450000000000001e-01   2.6379999999999998e-01  -8.5800000000000001e-02  -1.7190000000000000e-01  -8.5599999999999996e-02  -8.8000000000000005e-03   4.6610000000000001e-01   3.7800000000000000e-01   2.6118000000000001e+00   0.0000000000000000e+00   1.7319999999999999e-01   1.7690000000000000e-01
   3.9679999999999999e-01   3.5170000000000001e-01  -8.5800000000000001e-02  -2.6729999999999998e-01  -1.4269999999999999e-01  -8.3299999999999999e-02   3.1069999999999998e-01   4.0020000000000000e-01   2.8730000000000002e+00  -5.7799999999999997e-02   1.1550000000000001e-01   1.5040000000000001e-01
   4.6289999999999998e-01   4.3999999999999997e-02   2.5740000000000002e-01  -1.6230000000000000e-01  -6.6600000000000006e-02  -8.3299999999999999e-02   6.4370000000000005e-01   0.0000000000000000e+00   2.6989000000000001e+00  -2.8899999999999999e-02   2.0210000000000000e-01   1.6810000000000000e-01
   3.0859999999999999e-01   1.7590000000000000e-01  -6.8630000000000002e-01  -1.7190000000000000e-01  -2.8500000000000001e-02  -2.6300000000000000e-02   5.3269999999999995e-01   4.8920000000000002e-01   2.9600000000000000e+00   1.9300000000000001e-02   2.2130000000000000e-01   1.5920000000000001e-01
   3.9679999999999999e-01   3.9570000000000000e-01  -5.1470000000000005e-01  -1.3370000000000001e-01  -3.8100000000000002e-02  -3.0700000000000002e-02   5.3269999999999995e-01   2.8910000000000002e-01   2.8730000000000002e+00   9.6299999999999997e-02   1.7319999999999999e-01   1.5040000000000001e-01
   2.8649999999999998e-01   1.7590000000000000e-01  -6.8630000000000002e-01  -2.1959999999999999e-01  -9.5200000000000007e-02  -5.7000000000000002e-02   3.5510000000000003e-01   2.4460000000000001e-01   2.2635999999999998e+00  -5.7799999999999997e-02   1.4430000000000001e-01   1.2390000000000000e-01
   9.0369999999999995e-01   3.5170000000000001e-01   2.5740000000000002e-01  -2.0999999999999999e-01  -1.2370000000000000e-01  -2.6300000000000000e-02   2.2189999999999999e-01   6.6699999999999995e-02   2.1764999999999999e+00   3.8500000000000000e-02   1.4430000000000001e-01   1.7249999999999999e-01
  -8.8200000000000001e-02   4.3969999999999998e-01  -1.1152000000000000e+00  -1.0500000000000000e-01   1.9000000000000000e-02  -6.5799999999999997e-02   4.6610000000000001e-01   3.3350000000000002e-01   2.2635999999999998e+00   1.9300000000000001e-02   1.4430000000000001e-01   1.2830000000000000e-01
   8.8170000000000004e-01   1.0990000000000000e-01  -4.2890000000000000e-01  -2.1959999999999999e-01  -1.1420000000000000e-01  -1.2720000000000001e-01   5.3269999999999995e-01   3.1130000000000002e-01   2.9600000000000000e+00  -3.8500000000000000e-02   1.4430000000000001e-01   1.5479999999999999e-01
  -1.3230000000000000e-01   7.2550000000000003e-01   1.7160000000000000e-01  -1.3370000000000001e-01  -9.4999999999999998e-03  -3.0700000000000002e-02   4.6610000000000001e-01   4.4469999999999998e-01   4.0048000000000004e+00   4.8200000000000000e-02   2.0210000000000000e-01   1.4160000000000000e-01
   5.0700000000000001e-01  -8.7900000000000006e-02  -1.7160000000000000e-01  -2.6729999999999998e-01  -1.1420000000000000e-01  -1.3200000000000000e-02   4.6610000000000001e-01   2.2239999999999999e-01   2.4377000000000000e+00   0.0000000000000000e+00   1.7319999999999999e-01   1.2830000000000000e-01
   2.2040000000000001e-01   1.9789999999999999e-01  -3.4310000000000002e-01  -2.3870000000000000e-01  -7.6100000000000001e-02  -6.1400000000000003e-02   5.3269999999999995e-01   4.2249999999999999e-01   2.6989000000000001e+00  -2.8899999999999999e-02   2.5979999999999998e-01   1.5040000000000001e-01
   4.4080000000000003e-01   2.6379999999999998e-01   5.1470000000000005e-01  -8.5900000000000004e-02  -6.6600000000000006e-02  -8.3299999999999999e-02   5.7709999999999995e-01   2.4460000000000001e-01   2.6989000000000001e+00   1.9300000000000001e-02   1.5400000000000000e-01   1.1500000000000000e-01
   2.2040000000000001e-01   1.3189999999999999e-01  -8.5800000000000001e-02  -1.9089999999999999e-01  -9.4999999999999998e-03  -3.9500000000000000e-02   3.7730000000000002e-01   1.7790000000000000e-01   2.2635999999999998e+00   2.8899999999999999e-02   2.3089999999999999e-01   1.3270000000000001e-01
   5.2900000000000003e-01   2.1980000000000000e-01  -5.1470000000000005e-01  -1.7190000000000000e-01  -6.6600000000000006e-02  -9.2100000000000001e-02   4.8830000000000001e-01   3.1130000000000002e-01   2.2635999999999998e+00   9.5999999999999992e-03   1.1550000000000001e-01   1.2830000000000000e-01
   3.5270000000000001e-01   2.6379999999999998e-01  -1.0294000000000001e+00  -2.2910000000000000e-01  -1.6180000000000000e-01  -2.1899999999999999e-02   3.9950000000000002e-01   2.4460000000000001e-01   2.3506000000000000e+00  -1.9300000000000001e-02   2.2130000000000000e-01   1.5040000000000001e-01
   2.8649999999999998e-01   2.6379999999999998e-01   0.0000000000000000e+00  -2.4820000000000000e-01  -1.0470000000000000e-01   0.0000000000000000e+00   3.3289999999999997e-01   3.7800000000000000e-01   3.5695000000000001e+00  -2.8899999999999999e-02   1.5400000000000000e-01   1.6810000000000000e-01
   2.4249999999999999e-01   3.5170000000000001e-01  -3.4310000000000002e-01  -1.7190000000000000e-01  -1.0470000000000000e-01  -7.8899999999999998e-02   3.1069999999999998e-01   2.6679999999999998e-01   3.2212000000000001e+00  -1.9300000000000001e-02   1.7319999999999999e-01   1.2830000000000000e-01
   3.0859999999999999e-01   1.0990000000000000e-01  -2.5740000000000002e-01  -1.9089999999999999e-01  -1.7130000000000001e-01  -6.5799999999999997e-02   5.3269999999999995e-01   2.4460000000000001e-01   2.4377000000000000e+00   1.9300000000000001e-02   2.1170000000000000e-01   1.3710000000000000e-01
   2.2040000000000001e-01   2.8580000000000000e-01  -8.5800000000000001e-02  -1.8140000000000001e-01  -1.2370000000000000e-01  -2.6300000000000000e-02   4.4390000000000002e-01   2.6679999999999998e-01   2.4377000000000000e+00   8.6699999999999999e-02   2.0210000000000000e-01   1.2390000000000000e-01
   3.5270000000000001e-01   1.9789999999999999e-01   3.4310000000000002e-01  -2.8639999999999999e-01  -2.8500000000000001e-02  -5.7000000000000002e-02   4.4390000000000002e-01   2.4460000000000001e-01   2.6118000000000001e+00   4.8200000000000000e-02   1.6360000000000000e-01   1.0170000000000000e-01
   5.2900000000000003e-01   1.5390000000000001e-01  -6.8630000000000002e-01  -2.5779999999999997e-01  -1.5229999999999999e-01  -8.7700000000000000e-02   5.5489999999999995e-01   2.4460000000000001e-01   2.6118000000000001e+00   7.7100000000000002e-02   1.5400000000000000e-01   1.1500000000000000e-01
   1.7630000000000001e-01   1.0990000000000000e-01  -7.7210000000000001e-01  -1.8140000000000001e-01  -4.7600000000000003e-02  -1.7500000000000002e-02   4.6610000000000001e-01   1.7790000000000000e-01   2.4377000000000000e+00  -2.8899999999999999e-02   2.3089999999999999e-01   1.2830000000000000e-01
   2.2040000000000001e-01   8.7900000000000006e-02  -9.4359999999999999e-01  -2.0999999999999999e-01  -1.2370000000000000e-01  -3.0700000000000002e-02   5.5489999999999995e-01  -8.8900000000000007e-02   3.0470999999999999e+00   1.9300000000000001e-02   2.2130000000000000e-01   1.1060000000000000e-01
   4.1880000000000001e-01   2.4179999999999999e-01  -6.8630000000000002e-01  -2.4820000000000000e-01   1.9000000000000000e-02  -4.3900000000000002e-02   5.1049999999999995e-01   4.2249999999999999e-01   2.3506000000000000e+00   3.8500000000000000e-02   2.0210000000000000e-01   1.5040000000000001e-01
   5.0700000000000001e-01   1.9789999999999999e-01  -2.5740000000000002e-01  -2.8639999999999999e-01  -8.5599999999999996e-02  -3.5099999999999999e-02   5.1049999999999995e-01   3.7800000000000000e-01   2.0024000000000002e+00   6.7400000000000002e-02   1.9239999999999999e-01   1.5479999999999999e-01
   4.4080000000000003e-01   1.0990000000000000e-01  -3.4310000000000002e-01  -1.8140000000000001e-01  -1.1420000000000000e-01  -3.9500000000000000e-02   3.7730000000000002e-01   2.8910000000000002e-01   2.6118000000000001e+00  -4.8200000000000000e-02   2.3089999999999999e-01   1.5040000000000001e-01
   6.1719999999999997e-01   2.4179999999999999e-01  -8.5780000000000001e-01  -1.4319999999999999e-01  -3.8100000000000002e-02  -5.2600000000000001e-02   5.5489999999999995e-01   3.1130000000000002e-01   2.3506000000000000e+00  -2.8899999999999999e-02   2.1170000000000000e-01   1.1060000000000000e-01
   5.0700000000000001e-01   2.6379999999999998e-01  -5.1470000000000005e-01  -1.8140000000000001e-01  -1.4269999999999999e-01  -4.8200000000000000e-02   5.1049999999999995e-01   3.3350000000000002e-01   2.8730000000000002e+00   5.7799999999999997e-02   2.4060000000000001e-01   1.1940000000000001e-01
   2.8649999999999998e-01   1.0990000000000000e-01  -1.7160000000000000e-01  -1.6230000000000000e-01  -2.8500000000000001e-02  -5.2600000000000001e-02   7.1020000000000005e-01   1.3339999999999999e-01   2.4377000000000000e+00  -9.5999999999999992e-03   2.0210000000000000e-01   1.5040000000000001e-01
   4.1880000000000001e-01   1.3189999999999999e-01  -2.5740000000000002e-01  -2.0999999999999999e-01  -1.4269999999999999e-01   2.1899999999999999e-02   3.9950000000000002e-01   3.1130000000000002e-01   2.0893999999999999e+00   2.8899999999999999e-02   1.7319999999999999e-01   1.4160000000000000e-01
   4.4080000000000003e-01   1.7590000000000000e-01  -8.5800000000000001e-02  -2.2910000000000000e-01  -4.7600000000000003e-02  -9.2100000000000001e-02   4.2170000000000002e-01   2.4460000000000001e-01   3.0470999999999999e+00  -5.7799999999999997e-02   1.7319999999999999e-01   1.1940000000000001e-01
   3.7469999999999998e-01   1.9789999999999999e-01  -2.5740000000000002e-01  -2.2910000000000000e-01  -7.6100000000000001e-02  -6.5799999999999997e-02   4.8830000000000001e-01   3.3350000000000002e-01   2.2635999999999998e+00   9.5999999999999992e-03   1.3469999999999999e-01   1.4599999999999999e-01
   4.1880000000000001e-01   2.4179999999999999e-01  -5.1470000000000005e-01  -2.0050000000000001e-01  -1.1420000000000000e-01  -7.8899999999999998e-02   4.8830000000000001e-01   4.8920000000000002e-01   2.8730000000000002e+00   9.6299999999999997e-02   1.8279999999999999e-01   1.1060000000000000e-01
   2.4249999999999999e-01  -1.0990000000000000e-01  -1.1152000000000000e+00  -2.0050000000000001e-01  -1.1420000000000000e-01  -3.5099999999999999e-02   5.5489999999999995e-01   2.6679999999999998e-01   2.6989000000000001e+00   0.0000000000000000e+00   1.8279999999999999e-01   1.0620000000000000e-01
   3.5270000000000001e-01   6.6000000000000003e-02  -4.2890000000000000e-01  -2.3870000000000000e-01  -5.7099999999999998e-02  -5.7000000000000002e-02   4.8830000000000001e-01   2.2239999999999999e-01   2.2635999999999998e+00   2.8899999999999999e-02   2.0210000000000000e-01   1.0620000000000000e-01
   5.2900000000000003e-01   2.6379999999999998e-01  -8.5780000000000001e-01  -1.8140000000000001e-01  -2.8500000000000001e-02  -1.3200000000000000e-02   4.6610000000000001e-01   4.4499999999999998e-02   3.1341999999999999e+00  -3.8500000000000000e-02   1.7319999999999999e-01   1.5920000000000001e-01
   4.8490000000000000e-01   1.0990000000000000e-01   8.5800000000000001e-02  -1.7190000000000000e-01  -1.1420000000000000e-01  -7.8899999999999998e-02   6.6579999999999995e-01   2.8910000000000002e-01   2.6118000000000001e+00   1.0600000000000000e-01   2.4060000000000001e-01   1.2830000000000000e-01
   3.7469999999999998e-01   3.9570000000000000e-01  -6.8630000000000002e-01  -1.4319999999999999e-01  -5.7099999999999998e-02  -1.0520000000000000e-01   2.8849999999999998e-01   2.8910000000000002e-01   2.8730000000000002e+00  -9.6299999999999997e-02   2.5019999999999998e-01   1.3270000000000001e-01
   3.0859999999999999e-01   3.2979999999999998e-01  -1.5441000000000000e+00  -1.6230000000000000e-01  -3.8100000000000002e-02  -4.8200000000000000e-02   5.3269999999999995e-01   2.0010000000000000e-01   2.7858999999999998e+00  -4.8200000000000000e-02   2.0210000000000000e-01   1.4160000000000000e-01
   5.5110000000000003e-01   6.6000000000000003e-02   1.7160000000000000e-01  -1.9089999999999999e-01  -2.1890000000000001e-01  -3.9500000000000000e-02   3.3289999999999997e-01   1.7790000000000000e-01   3.1341999999999999e+00  -1.9300000000000001e-02   1.6360000000000000e-01   9.2899999999999996e-02
   3.7469999999999998e-01   4.1770000000000002e-01  -7.7210000000000001e-01  -3.4370000000000001e-01  -1.2370000000000000e-01  -2.6300000000000000e-02   5.7709999999999995e-01   5.1139999999999997e-01   2.7858999999999998e+00  -4.8200000000000000e-02   1.8279999999999999e-01   1.5040000000000001e-01
   2.6450000000000001e-01   2.1980000000000000e-01  -6.0050000000000003e-01  -1.8140000000000001e-01  -8.5599999999999996e-02  -7.0199999999999999e-02   5.1049999999999995e-01   2.8910000000000002e-01   1.7412000000000001e+00   8.6699999999999999e-02   2.3089999999999999e-01   8.8499999999999995e-02
   3.9679999999999999e-01   3.7369999999999998e-01  -5.1470000000000005e-01  -2.0999999999999999e-01   0.0000000000000000e+00  -8.7700000000000000e-02   3.5510000000000003e-01   3.5580000000000001e-01   2.4377000000000000e+00   2.8899999999999999e-02   2.7900000000000003e-01   1.8579999999999999e-01
   2.2040000000000001e-01   1.7590000000000000e-01  -8.5780000000000001e-01  -1.5279999999999999e-01   3.8100000000000002e-02  -9.6500000000000002e-02   3.7730000000000002e-01   1.5559999999999999e-01   2.3506000000000000e+00  -5.7799999999999997e-02   2.1170000000000000e-01   1.3710000000000000e-01
   4.4080000000000003e-01   1.5390000000000001e-01  -4.2890000000000000e-01  -2.0999999999999999e-01  -1.9980000000000001e-01  -2.6300000000000000e-02   5.3269999999999995e-01   2.4460000000000001e-01   2.6118000000000001e+00   2.8899999999999999e-02   8.6599999999999996e-02   1.0620000000000000e-01
   3.0859999999999999e-01   4.1770000000000002e-01  -6.8630000000000002e-01  -1.8140000000000001e-01  -1.5229999999999999e-01   4.4000000000000003e-03   6.2150000000000005e-01   4.0020000000000000e-01   2.5247000000000002e+00   1.9300000000000001e-02   1.7319999999999999e-01   1.5040000000000001e-01
   4.1880000000000001e-01   2.1980000000000000e-01  -9.4359999999999999e-01  -1.3370000000000001e-01  -2.8500000000000001e-02  -7.4499999999999997e-02   3.5510000000000003e-01   1.5559999999999999e-01   2.7858999999999998e+00   2.8899999999999999e-02   1.7319999999999999e-01   1.3710000000000000e-01
   5.2900000000000003e-01   1.9789999999999999e-01  -4.2890000000000000e-01  -1.7190000000000000e-01  -1.9000000000000000e-02  -6.5799999999999997e-02   3.5510000000000003e-01   4.6689999999999998e-01   2.7858999999999998e+00   8.6699999999999999e-02   1.5400000000000000e-01   1.4599999999999999e-01
   5.7310000000000005e-01   3.7369999999999998e-01  -6.8630000000000002e-01  -2.0999999999999999e-01  -7.6100000000000001e-02  -7.4499999999999997e-02   4.2170000000000002e-01   2.6679999999999998e-01   2.6118000000000001e+00   6.7400000000000002e-02   2.5019999999999998e-01   1.5479999999999999e-01
   4.6289999999999998e-01   3.9570000000000000e-01  -4.2890000000000000e-01  -1.5279999999999999e-01  -1.5229999999999999e-01  -6.5799999999999997e-02   3.9950000000000002e-01   2.6679999999999998e-01   2.6989000000000001e+00   1.9300000000000001e-02   1.4430000000000001e-01   1.5040000000000001e-01
   3.3060000000000000e-01   2.8580000000000000e-01  -6.8630000000000002e-01  -1.5279999999999999e-01  -1.5229999999999999e-01  -4.8200000000000000e-02   5.3269999999999995e-01   3.1130000000000002e-01   3.0470999999999999e+00  -2.8899999999999999e-02   1.5400000000000000e-01   1.5920000000000001e-01
   1.9839999999999999e-01   1.9789999999999999e-01  -1.7160000000000000e-01  -2.0999999999999999e-01  -1.2370000000000000e-01  -7.4499999999999997e-02   6.8799999999999994e-01   2.4460000000000001e-01   2.2635999999999998e+00   1.9300000000000001e-02   2.0210000000000000e-01   1.5040000000000001e-01
   5.7310000000000005e-01   3.2979999999999998e-01  -6.8630000000000002e-01  -1.9089999999999999e-01   0.0000000000000000e+00  -4.3900000000000002e-02   7.1020000000000005e-01   2.8910000000000002e-01   2.7858999999999998e+00  -1.9300000000000001e-02   1.7319999999999999e-01   1.1500000000000000e-01
   5.5110000000000003e-01   3.9570000000000000e-01  -4.2890000000000000e-01  -1.5279999999999999e-01  -6.6600000000000006e-02  -5.2600000000000001e-02   5.9930000000000005e-01   2.0010000000000000e-01   2.8730000000000002e+00  -9.5999999999999992e-03   1.2509999999999999e-01   1.0170000000000000e-01
   2.2040000000000001e-01   3.0780000000000002e-01  -6.0050000000000003e-01  -2.1959999999999999e-01  -4.7600000000000003e-02  -3.5099999999999999e-02   4.8830000000000001e-01   1.5559999999999999e-01   2.0893999999999999e+00   9.5999999999999992e-03   1.4430000000000001e-01   1.0620000000000000e-01
   4.1880000000000001e-01   4.1770000000000002e-01  -6.8630000000000002e-01  -2.0999999999999999e-01  -5.7099999999999998e-02   1.3200000000000000e-02   6.2150000000000005e-01   2.4460000000000001e-01   2.3506000000000000e+00   0.0000000000000000e+00   1.4430000000000001e-01   1.3710000000000000e-01
   2.6450000000000001e-01   1.3189999999999999e-01  -6.0050000000000003e-01  -1.4319999999999999e-01  -1.1420000000000000e-01  -1.0090000000000000e-01   5.9930000000000005e-01   2.2239999999999999e-01   2.8730000000000002e+00  -3.8500000000000000e-02   1.6360000000000000e-01   1.4160000000000000e-01
   4.8490000000000000e-01   3.7369999999999998e-01  -4.2890000000000000e-01  -1.6230000000000000e-01  -2.8500000000000001e-02  -4.8200000000000000e-02   5.1049999999999995e-01   4.4469999999999998e-01   2.0893999999999999e+00  -1.9300000000000001e-02   1.8279999999999999e-01   1.7249999999999999e-01
   4.1880000000000001e-01   1.9789999999999999e-01  -1.3725000000000001e+00  -2.2910000000000000e-01  -9.5200000000000007e-02  -6.1400000000000003e-02   5.7709999999999995e-01   5.5589999999999995e-01   2.3506000000000000e+00  -9.5999999999999992e-03   1.8279999999999999e-01   1.3710000000000000e-01
   3.7469999999999998e-01   1.9789999999999999e-01  -2.5740000000000002e-01  -2.4820000000000000e-01  -4.7600000000000003e-02  -6.5799999999999997e-02   7.5460000000000005e-01   2.2200000000000001e-02   2.8730000000000002e+00   4.8200000000000000e-02   1.4430000000000001e-01   1.1940000000000001e-01
   3.0859999999999999e-01   4.6170000000000000e-01  -9.4359999999999999e-01  -3.0549999999999999e-01  -1.2370000000000000e-01  -6.5799999999999997e-02   6.2150000000000005e-01  -2.2200000000000001e-02   2.7858999999999998e+00   0.0000000000000000e+00   1.2509999999999999e-01   9.7299999999999998e-02
   3.3060000000000000e-01   3.0780000000000002e-01  -2.5740000000000002e-01  -4.7699999999999999e-02  -3.8100000000000002e-02  -3.0700000000000002e-02   5.7709999999999995e-01   6.8930000000000002e-01   2.6989000000000001e+00   4.8200000000000000e-02   2.0210000000000000e-01   8.8499999999999995e-02
   2.8649999999999998e-01   2.6379999999999998e-01  -1.0294000000000001e+00  -1.4319999999999999e-01  -1.0470000000000000e-01  -5.7000000000000002e-02   5.1049999999999995e-01   4.4469999999999998e-01   2.5247000000000002e+00  -3.8500000000000000e-02   2.0210000000000000e-01   1.0620000000000000e-01
   3.3060000000000000e-01   6.6000000000000003e-02  -3.4310000000000002e-01  -2.4820000000000000e-01  -2.8500000000000001e-02  -6.5799999999999997e-02   4.2170000000000002e-01   4.2249999999999999e-01   2.4377000000000000e+00  -9.5999999999999992e-03   1.8279999999999999e-01   1.0170000000000000e-01
   3.7469999999999998e-01   3.2979999999999998e-01  -1.2010000000000001e+00  -1.7190000000000000e-01  -1.6180000000000000e-01  -2.1899999999999999e-02   4.2170000000000002e-01   3.7800000000000000e-01   3.8306000000000000e+00   3.8500000000000000e-02   1.7319999999999999e-01   1.5920000000000001e-01
   3.9679999999999999e-01   1.9789999999999999e-01  -5.1470000000000005e-01  -2.0050000000000001e-01  -5.7099999999999998e-02  -6.1400000000000003e-02   6.2150000000000005e-01   8.8900000000000007e-02   2.6118000000000001e+00  -1.2520000000000001e-01   1.3469999999999999e-01   1.2830000000000000e-01
   3.5270000000000001e-01   3.2979999999999998e-01  -4.2890000000000000e-01  -1.1459999999999999e-01   0.0000000000000000e+00  -5.2600000000000001e-02   5.7709999999999995e-01   4.0020000000000000e-01   2.6118000000000001e+00   9.5999999999999992e-03   1.8279999999999999e-01   1.3270000000000001e-01
   1.7630000000000001e-01  -2.1999999999999999e-02  -1.7160000000000000e-01  -1.3370000000000001e-01   3.8100000000000002e-02  -3.0700000000000002e-02   3.7730000000000002e-01   1.5559999999999999e-01   2.4377000000000000e+00  -4.8200000000000000e-02   1.4430000000000001e-01   1.1940000000000001e-01
   3.5270000000000001e-01   1.9789999999999999e-01  -5.1470000000000005e-01  -2.1959999999999999e-01  -3.8100000000000002e-02  -9.6500000000000002e-02   5.7709999999999995e-01   2.4460000000000001e-01   2.9600000000000000e+00  -2.8899999999999999e-02   8.6599999999999996e-02   1.2390000000000000e-01
   4.8490000000000000e-01   1.9789999999999999e-01  -5.1470000000000005e-01  -2.6729999999999998e-01  -1.2370000000000000e-01  -4.3900000000000002e-02   3.7730000000000002e-01   3.1130000000000002e-01   2.7858999999999998e+00  -7.7100000000000002e-02   2.2130000000000000e-01   1.0620000000000000e-01
   3.0859999999999999e-01   1.3189999999999999e-01  -3.4310000000000002e-01  -2.0050000000000001e-01  -4.7600000000000003e-02  -3.0700000000000002e-02   3.9950000000000002e-01   1.1119999999999999e-01   2.5247000000000002e+00   0.0000000000000000e+00   1.9239999999999999e-01   1.1500000000000000e-01
   3.7469999999999998e-01   2.4179999999999999e-01  -3.4310000000000002e-01  -1.6230000000000000e-01  -1.9000000000000000e-02  -3.9500000000000000e-02   3.5510000000000003e-01   3.3350000000000002e-01   2.1764999999999999e+00  -5.7799999999999997e-02   1.5400000000000000e-01   1.1500000000000000e-01
   3.7469999999999998e-01   1.0990000000000000e-01  -1.1152000000000000e+00  -2.1959999999999999e-01  -1.0470000000000000e-01  -1.2720000000000001e-01   4.6610000000000001e-01   4.0020000000000000e-01   3.1341999999999999e+00   9.5999999999999992e-03   2.5019999999999998e-01   1.6370000000000001e-01
   3.7469999999999998e-01   3.2979999999999998e-01   8.5800000000000001e-02  -2.3870000000000000e-01  -3.8100000000000002e-02  -1.0520000000000000e-01   5.5489999999999995e-01   2.2239999999999999e-01   3.2212000000000001e+00   2.8899999999999999e-02   1.8279999999999999e-01   1.1940000000000001e-01
   4.8490000000000000e-01   3.2979999999999998e-01   2.5740000000000002e-01  -2.7689999999999998e-01  -1.1420000000000000e-01  -4.3900000000000002e-02   4.8830000000000001e-01   1.1119999999999999e-01   2.5247000000000002e+00   9.5999999999999992e-03   1.6360000000000000e-01   1.6370000000000001e-01
   2.6450000000000001e-01   2.4179999999999999e-01  -9.4359999999999999e-01  -2.0050000000000001e-01  -4.7600000000000003e-02  -4.8200000000000000e-02   3.5510000000000003e-01   3.7800000000000000e-01   2.0893999999999999e+00   3.8500000000000000e-02   2.1170000000000000e-01   1.3710000000000000e-01
   4.4080000000000003e-01   2.6379999999999998e-01  -7.7210000000000001e-01  -1.7190000000000000e-01  -1.6180000000000000e-01  -6.5799999999999997e-02   6.2150000000000005e-01   3.3350000000000002e-01   3.6564999999999999e+00   9.5999999999999992e-03   1.7319999999999999e-01   1.5920000000000001e-01
   2.8649999999999998e-01   4.6170000000000000e-01  -2.5740000000000002e-01  -1.9089999999999999e-01  -2.8500000000000001e-02   4.4000000000000003e-03   6.2150000000000005e-01   2.4460000000000001e-01   2.6989000000000001e+00   9.5999999999999992e-03   2.8899999999999999e-02   1.2390000000000000e-01
   4.8490000000000000e-01   2.1999999999999999e-02  -1.7160000000000000e-01  -1.3370000000000001e-01  -5.7099999999999998e-02  -4.3900000000000002e-02   3.1069999999999998e-01   2.6679999999999998e-01   1.9153000000000000e+00   4.8200000000000000e-02   2.7900000000000003e-01   1.3710000000000000e-01
   4.4080000000000003e-01   3.9570000000000000e-01  -1.2010000000000001e+00  -3.3420000000000000e-01  -1.6180000000000000e-01  -6.5799999999999997e-02   5.1049999999999995e-01   1.7790000000000000e-01   3.1341999999999999e+00   5.7799999999999997e-02   1.9239999999999999e-01   1.4599999999999999e-01
   5.0700000000000001e-01   1.7590000000000000e-01   8.5800000000000001e-02  -3.0549999999999999e-01  -8.5599999999999996e-02  -8.3299999999999999e-02   5.9930000000000005e-01   4.6689999999999998e-01   3.3953000000000002e+00  -9.5999999999999992e-03   1.5400000000000000e-01   1.0170000000000000e-01
   2.2040000000000001e-01   3.0780000000000002e-01  -6.8630000000000002e-01  -2.3870000000000000e-01  -9.4999999999999998e-03  -8.3299999999999999e-02   4.4390000000000002e-01   4.2249999999999999e-01   2.6118000000000001e+00  -1.9300000000000001e-02   1.6360000000000000e-01   1.1060000000000000e-01
   3.5270000000000001e-01   1.5390000000000001e-01  -1.7160000000000000e-01  -1.9089999999999999e-01  -8.5599999999999996e-02  -6.1400000000000003e-02   3.3289999999999997e-01   4.0020000000000000e-01   2.4377000000000000e+00   9.5999999999999992e-03   1.9239999999999999e-01   1.0620000000000000e-01
   5.0700000000000001e-01   1.9789999999999999e-01  -1.0294000000000001e+00  -1.5279999999999999e-01  -5.7099999999999998e-02  -3.9500000000000000e-02   3.3289999999999997e-01   2.0010000000000000e-01   3.0470999999999999e+00   3.8500000000000000e-02   2.1170000000000000e-01   1.5920000000000001e-01
   4.1880000000000001e-01   3.7369999999999998e-01  -7.7210000000000001e-01  -2.1959999999999999e-01  -8.5599999999999996e-02  -6.1400000000000003e-02   5.1049999999999995e-01   2.4460000000000001e-01   2.3506000000000000e+00  -4.8200000000000000e-02   1.9239999999999999e-01   1.7249999999999999e-01
   2.2040000000000001e-01   1.0990000000000000e-01  -1.1152000000000000e+00  -2.3870000000000000e-01  -2.8500000000000001e-02  -1.1840000000000001e-01   5.3269999999999995e-01   1.1119999999999999e-01   2.2635999999999998e+00  -6.7400000000000002e-02   1.4430000000000001e-01   1.4599999999999999e-01
   3.9679999999999999e-01   3.5170000000000001e-01  -8.5780000000000001e-01  -1.6230000000000000e-01  -7.6100000000000001e-02  -9.6500000000000002e-02   5.7709999999999995e-01   2.6679999999999998e-01   2.7858999999999998e+00  -9.5999999999999992e-03   1.6360000000000000e-01   1.0170000000000000e-01
   3.3060000000000000e-01   3.0780000000000002e-01  -2.5740000000000002e-01  -1.4319999999999999e-01  -9.5200000000000007e-02  -9.2100000000000001e-02   5.5489999999999995e-01   3.3350000000000002e-01   1.8283000000000000e+00   9.5999999999999992e-03   2.0210000000000000e-01   1.1940000000000001e-01
   3.7469999999999998e-01   1.9789999999999999e-01  -3.4310000000000002e-01  -2.3870000000000000e-01   6.6600000000000006e-02  -7.0199999999999999e-02   4.8830000000000001e-01   2.0010000000000000e-01   2.4377000000000000e+00  -3.8500000000000000e-02   1.6360000000000000e-01   1.5040000000000001e-01
   4.4080000000000003e-01   1.3189999999999999e-01   2.5740000000000002e-01  -1.3370000000000001e-01  -9.5200000000000007e-02  -6.1400000000000003e-02   4.2170000000000002e-01   3.5580000000000001e-01   3.1341999999999999e+00  -3.8500000000000000e-02   1.9239999999999999e-01   1.2830000000000000e-01
   4.1880000000000001e-01   3.9570000000000000e-01  -1.2010000000000001e+00  -2.8639999999999999e-01  -8.5599999999999996e-02  -9.6500000000000002e-02   5.3269999999999995e-01   3.5580000000000001e-01   3.3953000000000002e+00  -3.8500000000000000e-02   2.2130000000000000e-01   1.3710000000000000e-01
   4.1880000000000001e-01   2.8580000000000000e-01  -1.7160000000000000e-01  -1.3370000000000001e-01  -6.6600000000000006e-02  -5.7000000000000002e-02   4.2170000000000002e-01   6.6699999999999995e-02   2.5247000000000002e+00   9.5999999999999992e-03   2.4060000000000001e-01   1.1500000000000000e-01
   4.1880000000000001e-01   1.3189999999999999e-01  -8.5780000000000001e-01  -2.2910000000000000e-01  -6.6600000000000006e-02  -6.5799999999999997e-02   3.7730000000000002e-01   3.7800000000000000e-01   2.7858999999999998e+00   3.8500000000000000e-02   1.9239999999999999e-01   1.2830000000000000e-01
   3.7469999999999998e-01   3.0780000000000002e-01  -8.5780000000000001e-01  -2.0999999999999999e-01  -3.8100000000000002e-02  -7.4499999999999997e-02   3.9950000000000002e-01   3.3350000000000002e-01   3.5695000000000001e+00   5.7799999999999997e-02   1.9239999999999999e-01   1.4160000000000000e-01
   2.6450000000000001e-01   8.7900000000000006e-02  -1.3725000000000001e+00  -2.1959999999999999e-01  -1.2370000000000000e-01  -1.0520000000000000e-01   5.1049999999999995e-01   1.5559999999999999e-01   2.8730000000000002e+00  -6.7400000000000002e-02   1.7319999999999999e-01   1.2390000000000000e-01
   4.8490000000000000e-01   1.0990000000000000e-01  -8.5800000000000001e-02  -1.8140000000000001e-01  -6.6600000000000006e-02  -1.3200000000000000e-02   4.8830000000000001e-01   2.2239999999999999e-01   3.1341999999999999e+00   1.9300000000000001e-02   1.3469999999999999e-01   1.8579999999999999e-01
   3.5270000000000001e-01   2.1999999999999999e-02  -3.4310000000000002e-01  -2.0999999999999999e-01  -1.0470000000000000e-01  -5.2600000000000001e-02   6.2150000000000005e-01   2.8910000000000002e-01   1.7412000000000001e+00  -1.9300000000000001e-02   2.5019999999999998e-01   1.2390000000000000e-01
   3.3060000000000000e-01   3.5170000000000001e-01   8.5800000000000001e-02  -1.9089999999999999e-01  -3.8100000000000002e-02  -1.7500000000000002e-02   6.6579999999999995e-01   4.0020000000000000e-01   3.2212000000000001e+00   2.8899999999999999e-02   1.5400000000000000e-01   1.5920000000000001e-01
   2.8649999999999998e-01   1.9789999999999999e-01  -7.7210000000000001e-01  -1.8140000000000001e-01  -6.6600000000000006e-02  -4.8200000000000000e-02   4.8830000000000001e-01   4.0020000000000000e-01   2.4377000000000000e+00  -5.7799999999999997e-02   1.7319999999999999e-01   1.4599999999999999e-01
   2.2040000000000001e-01  -2.1999999999999999e-02  -7.7210000000000001e-01  -1.9089999999999999e-01  -1.9030000000000000e-01  -6.1400000000000003e-02   3.3289999999999997e-01   2.2239999999999999e-01   2.9600000000000000e+00   3.8500000000000000e-02   1.8279999999999999e-01   1.7690000000000000e-01
   4.8490000000000000e-01   1.5390000000000001e-01   8.5800000000000001e-02  -2.7689999999999998e-01  -1.3320000000000001e-01  -6.1400000000000003e-02   6.6579999999999995e-01   4.2249999999999999e-01   2.8730000000000002e+00  -6.7400000000000002e-02   1.9239999999999999e-01   1.5479999999999999e-01
   4.1880000000000001e-01   1.3189999999999999e-01  -3.4310000000000002e-01  -2.1959999999999999e-01  -5.7099999999999998e-02  -7.4499999999999997e-02   3.1069999999999998e-01   3.1130000000000002e-01   2.4377000000000000e+00  -3.8500000000000000e-02   1.9239999999999999e-01   1.4160000000000000e-01
   3.9679999999999999e-01   2.8580000000000000e-01  -3.4310000000000002e-01  -2.3870000000000000e-01  -2.8500000000000001e-02  -7.4499999999999997e-02   3.9950000000000002e-01   4.4469999999999998e-01   3.0470999999999999e+00  -4.8200000000000000e-02   2.0210000000000000e-01   1.2390000000000000e-01
   3.3060000000000000e-01   3.9570000000000000e-01  -1.7160000000000000e-01  -1.9089999999999999e-01  -1.9000000000000000e-02  -2.6300000000000000e-02   6.8799999999999994e-01   2.0010000000000000e-01   2.1764999999999999e+00   1.9300000000000001e-02   1.9239999999999999e-01   1.3270000000000001e-01
   3.9679999999999999e-01   2.1980000000000000e-01   3.4310000000000002e-01  -1.6230000000000000e-01  -1.1420000000000000e-01  -9.2100000000000001e-02   3.5510000000000003e-01   2.4460000000000001e-01   2.5247000000000002e+00  -4.8200000000000000e-02   1.7319999999999999e-01   1.2390000000000000e-01
   3.0859999999999999e-01   1.3189999999999999e-01  -4.2890000000000000e-01  -2.8639999999999999e-01  -1.4269999999999999e-01  -6.5799999999999997e-02   6.4370000000000005e-01   4.2249999999999999e-01   2.6118000000000001e+00  -7.7100000000000002e-02   1.8279999999999999e-01   1.3710000000000000e-01
   3.0859999999999999e-01   2.4179999999999999e-01   0.0000000000000000e+00  -1.8140000000000001e-01  -8.5599999999999996e-02  -5.7000000000000002e-02   5.3269999999999995e-01   2.4460000000000001e-01   2.6118000000000001e+00  -8.6699999999999999e-02   1.8279999999999999e-01   1.5040000000000001e-01
   4.1880000000000001e-01   1.9789999999999999e-01   1.7160000000000000e-01  -1.8140000000000001e-01   0.0000000000000000e+00  -8.7700000000000000e-02   6.4370000000000005e-01   3.3350000000000002e-01   2.2635999999999998e+00  -2.8899999999999999e-02   1.6360000000000000e-01   1.8579999999999999e-01
   3.5270000000000001e-01   1.5390000000000001e-01  -3.4310000000000002e-01  -1.8140000000000001e-01  -6.6600000000000006e-02  -1.3200000000000000e-02   4.8830000000000001e-01   4.0020000000000000e-01   2.6118000000000001e+00   2.8899999999999999e-02   1.6360000000000000e-01   1.4599999999999999e-01
   5.0700000000000001e-01   2.1980000000000000e-01  -3.4310000000000002e-01  -2.1959999999999999e-01  -6.6600000000000006e-02  -8.3299999999999999e-02   5.3269999999999995e-01   5.1139999999999997e-01   2.6989000000000001e+00   2.8899999999999999e-02   1.8279999999999999e-01   1.4160000000000000e-01
   3.3060000000000000e-01   3.7369999999999998e-01  -6.8630000000000002e-01  -1.5279999999999999e-01  -1.1420000000000000e-01  -6.5799999999999997e-02   5.9930000000000005e-01   2.2239999999999999e-01   2.7858999999999998e+00   1.9300000000000001e-02   2.4060000000000001e-01   1.2830000000000000e-01
   3.5270000000000001e-01   3.7369999999999998e-01  -6.8630000000000002e-01  -1.7190000000000000e-01  -1.0470000000000000e-01  -8.3299999999999999e-02   5.5489999999999995e-01   4.0020000000000000e-01   2.9600000000000000e+00   2.8899999999999999e-02   2.0210000000000000e-01   1.2390000000000000e-01
   4.1880000000000001e-01   1.0990000000000000e-01  -3.4310000000000002e-01  -2.1959999999999999e-01  -1.5229999999999999e-01  -5.2600000000000001e-02   4.6610000000000001e-01   3.5580000000000001e-01   2.0024000000000002e+00   7.7100000000000002e-02   2.3089999999999999e-01   1.3710000000000000e-01
   3.5270000000000001e-01   1.7590000000000000e-01  -5.1470000000000005e-01  -1.8140000000000001e-01  -1.5229999999999999e-01  -2.1899999999999999e-02   2.6629999999999998e-01   5.5589999999999995e-01   2.1764999999999999e+00   9.5999999999999992e-03   1.3469999999999999e-01   1.3710000000000000e-01
   3.7469999999999998e-01   2.4179999999999999e-01  -3.4310000000000002e-01  -1.9089999999999999e-01  -3.8100000000000002e-02  -3.0700000000000002e-02   4.2170000000000002e-01   1.1119999999999999e-01   2.2635999999999998e+00   0.0000000000000000e+00   2.2130000000000000e-01   1.5040000000000001e-01
   1.7630000000000001e-01   1.7590000000000000e-01  -4.2890000000000000e-01  -2.2910000000000000e-01  -1.1420000000000000e-01  -8.7700000000000000e-02   3.3289999999999997e-01   3.1130000000000002e-01   2.6118000000000001e+00  -2.8899999999999999e-02   2.3089999999999999e-01   1.4599999999999999e-01
   2.8649999999999998e-01   1.7590000000000000e-01  -6.0050000000000003e-01  -1.5279999999999999e-01  -3.8100000000000002e-02  -7.8899999999999998e-02   4.8830000000000001e-01   1.1119999999999999e-01   2.0024000000000002e+00  -1.9300000000000001e-02   1.6360000000000000e-01   1.1060000000000000e-01
   6.1719999999999997e-01   3.5170000000000001e-01   8.5800000000000001e-02  -3.0549999999999999e-01  -4.7600000000000003e-02  -8.7700000000000000e-02   6.4370000000000005e-01   1.5559999999999999e-01   2.8730000000000002e+00  -1.9300000000000001e-02   2.2130000000000000e-01   1.6370000000000001e-01
   3.7469999999999998e-01   8.7900000000000006e-02  -2.5740000000000002e-01  -2.3870000000000000e-01  -2.8500000000000001e-02   1.7500000000000002e-02   3.7730000000000002e-01   5.1139999999999997e-01   2.4377000000000000e+00  -6.7400000000000002e-02   2.3089999999999999e-01   1.1940000000000001e-01
   3.9679999999999999e-01   4.3999999999999997e-02  -4.2890000000000000e-01  -2.7689999999999998e-01  -8.5599999999999996e-02  -2.6300000000000000e-02   4.8830000000000001e-01   3.3350000000000002e-01   2.4377000000000000e+00   7.7100000000000002e-02   1.9239999999999999e-01   1.7690000000000000e-01
   3.7469999999999998e-01   0.0000000000000000e+00  -1.1152000000000000e+00  -2.1959999999999999e-01  -3.8100000000000002e-02  -2.1899999999999999e-02   3.5510000000000003e-01   2.8910000000000002e-01   2.4377000000000000e+00   2.8899999999999999e-02   2.0210000000000000e-01   1.7249999999999999e-01
   5.9509999999999996e-01   3.5170000000000001e-01  -6.8630000000000002e-01  -1.9089999999999999e-01  -2.8500000000000001e-02  -7.4499999999999997e-02   5.5489999999999995e-01   1.5559999999999999e-01   2.8730000000000002e+00   9.5999999999999992e-03   2.4060000000000001e-01   1.3710000000000000e-01
   4.6289999999999998e-01   2.6379999999999998e-01  -6.0050000000000003e-01  -2.1959999999999999e-01  -1.9000000000000000e-02  -6.5799999999999997e-02   3.7730000000000002e-01   3.1130000000000002e-01   2.9600000000000000e+00   6.7400000000000002e-02   1.8279999999999999e-01   1.5040000000000001e-01
   2.8649999999999998e-01   1.0990000000000000e-01  -8.5800000000000001e-02  -1.2410000000000000e-01  -1.9980000000000001e-01  -7.4499999999999997e-02   3.3289999999999997e-01   3.1130000000000002e-01   2.9600000000000000e+00  -2.8899999999999999e-02   1.4430000000000001e-01   1.1940000000000001e-01
   3.9679999999999999e-01  -2.1999999999999999e-02  -9.4359999999999999e-01  -2.7689999999999998e-01  -1.4269999999999999e-01  -7.4499999999999997e-02   3.7730000000000002e-01   3.3350000000000002e-01   2.6989000000000001e+00   2.8899999999999999e-02   1.4430000000000001e-01   1.5040000000000001e-01
   5.5110000000000003e-01   2.4179999999999999e-01  -4.2890000000000000e-01  -1.6230000000000000e-01  -1.3320000000000001e-01  -8.8000000000000005e-03   6.2150000000000005e-01   4.0020000000000000e-01   2.9600000000000000e+00  -9.5999999999999992e-03   2.7900000000000003e-01   1.0620000000000000e-01
  -1.7630000000000001e-01   1.3189999999999999e-01  -6.0050000000000003e-01  -1.2410000000000000e-01  -3.8100000000000002e-02  -4.3900000000000002e-02   6.4370000000000005e-01   4.8920000000000002e-01   2.4377000000000000e+00   0.0000000000000000e+00   1.5400000000000000e-01   1.2830000000000000e-01
   5.5110000000000003e-01   2.1999999999999999e-02   3.4310000000000002e-01  -2.1959999999999999e-01  -1.0470000000000000e-01  -2.6300000000000000e-02   3.7730000000000002e-01   4.0020000000000000e-01   2.4377000000000000e+00   9.5999999999999992e-03   1.9239999999999999e-01   1.4160000000000000e-01
   1.3230000000000000e-01   8.7900000000000006e-02   8.5800000000000001e-02  -1.3370000000000001e-01  -7.6100000000000001e-02  -3.5099999999999999e-02   3.1069999999999998e-01   3.1130000000000002e-01   3.1341999999999999e+00   5.7799999999999997e-02   2.4060000000000001e-01   1.3710000000000000e-01
   9.4779999999999998e-01   2.8580000000000000e-01  -8.5800000000000001e-02  -2.1959999999999999e-01  -2.0930000000000001e-01  -4.8200000000000000e-02   5.7709999999999995e-01   2.2239999999999999e-01   2.6989000000000001e+00  -6.7400000000000002e-02   2.1170000000000000e-01   1.4599999999999999e-01
   1.9839999999999999e-01   3.0780000000000002e-01  -9.4359999999999999e-01  -2.7689999999999998e-01  -1.1420000000000000e-01  -3.5099999999999999e-02   5.1049999999999995e-01   3.5580000000000001e-01   2.8730000000000002e+00  -1.9300000000000001e-02   2.6939999999999997e-01   1.8140000000000001e-01
   6.6130000000000000e-01   2.1980000000000000e-01  -2.5740000000000002e-01  -2.5779999999999997e-01  -1.1420000000000000e-01  -6.1400000000000003e-02   3.7730000000000002e-01   2.6679999999999998e-01   2.1764999999999999e+00   6.7400000000000002e-02   2.2130000000000000e-01   1.1060000000000000e-01
  -2.4249999999999999e-01   8.7900000000000006e-02  -6.0050000000000003e-01  -3.8190000000000002e-01  -8.5599999999999996e-02  -4.3900000000000002e-02   5.5489999999999995e-01   4.0020000000000000e-01   2.5247000000000002e+00  -2.8899999999999999e-02   1.8279999999999999e-01   1.3710000000000000e-01
   6.3919999999999999e-01   1.3189999999999999e-01  -8.5800000000000001e-02  -2.1959999999999999e-01  -7.6100000000000001e-02  -5.2600000000000001e-02   2.2189999999999999e-01   4.2249999999999999e-01   2.3506000000000000e+00   2.8899999999999999e-02   1.9239999999999999e-01   1.5040000000000001e-01
   1.3230000000000000e-01   2.8580000000000000e-01  -1.1152000000000000e+00  -1.9089999999999999e-01  -1.4269999999999999e-01  -5.7000000000000002e-02   2.6629999999999998e-01   1.5559999999999999e-01   2.6118000000000001e+00  -3.8500000000000000e-02   1.8279999999999999e-01   1.3710000000000000e-01
   3.9679999999999999e-01   3.2979999999999998e-01  -8.5800000000000001e-02  -2.9599999999999999e-01  -1.0470000000000000e-01  -7.0199999999999999e-02   5.3269999999999995e-01   2.2239999999999999e-01   2.6989000000000001e+00   9.5999999999999992e-03   2.2130000000000000e-01   1.7249999999999999e-01
   2.8649999999999998e-01   2.4179999999999999e-01  -1.2867999999999999e+00  -1.0500000000000000e-01  -6.6600000000000006e-02  -3.9500000000000000e-02   2.8849999999999998e-01   1.7790000000000000e-01   2.1764999999999999e+00  -7.7100000000000002e-02   5.7700000000000001e-02   1.5920000000000001e-01
   4.6289999999999998e-01   3.2979999999999998e-01  -5.1470000000000005e-01  -3.2460000000000000e-01   3.8100000000000002e-02  -8.3299999999999999e-02   3.9950000000000002e-01   4.0020000000000000e-01   2.4377000000000000e+00   9.5999999999999992e-03   2.3089999999999999e-01   1.4599999999999999e-01
   2.2040000000000001e-01   1.5390000000000001e-01  -6.8630000000000002e-01  -2.0999999999999999e-01  -1.9000000000000000e-02  -4.4000000000000003e-03   5.1049999999999995e-01   2.4460000000000001e-01   2.8730000000000002e+00   9.6299999999999997e-02   2.1170000000000000e-01   1.2390000000000000e-01
   2.4249999999999999e-01   2.1999999999999999e-02  -5.1470000000000005e-01  -2.4820000000000000e-01  -1.4269999999999999e-01  -4.8200000000000000e-02   4.4390000000000002e-01   2.2239999999999999e-01   1.8283000000000000e+00   0.0000000000000000e+00   2.5019999999999998e-01   1.5479999999999999e-01
   3.0859999999999999e-01   5.7160000000000000e-01  -1.7160000000000000e-01  -2.4820000000000000e-01  -1.9000000000000000e-02  -5.7000000000000002e-02   3.9950000000000002e-01   3.1130000000000002e-01   2.7858999999999998e+00  -9.5999999999999992e-03   2.0210000000000000e-01   1.3710000000000000e-01
   3.9679999999999999e-01   6.6000000000000003e-02   2.5740000000000002e-01  -1.8140000000000001e-01  -9.5200000000000007e-02  -3.5099999999999999e-02   4.2170000000000002e-01   1.7790000000000000e-01   1.8283000000000000e+00   1.0600000000000000e-01   2.2130000000000000e-01   1.7690000000000000e-01
   3.3060000000000000e-01   1.7590000000000000e-01  -1.7160000000000000e-01  -2.3870000000000000e-01  -1.4269999999999999e-01  -1.0090000000000000e-01   4.8830000000000001e-01   3.5580000000000001e-01   2.9600000000000000e+00   9.6299999999999997e-02   2.6939999999999997e-01   1.5920000000000001e-01
   4.1880000000000001e-01   8.7900000000000006e-02  -1.0294000000000001e+00  -2.1959999999999999e-01  -1.0470000000000000e-01  -4.3900000000000002e-02   5.3269999999999995e-01   2.0010000000000000e-01   1.7412000000000001e+00  -2.8899999999999999e-02   1.8279999999999999e-01   1.2830000000000000e-01
   4.1880000000000001e-01   8.7900000000000006e-02  -6.0050000000000003e-01  -1.9089999999999999e-01  -1.5229999999999999e-01   2.1899999999999999e-02   4.8830000000000001e-01   4.0020000000000000e-01   3.3953000000000002e+00   0.0000000000000000e+00   1.4430000000000001e-01   1.6810000000000000e-01
   2.4249999999999999e-01   1.7590000000000000e-01  -2.5740000000000002e-01  -1.9089999999999999e-01  -1.0470000000000000e-01  -5.2600000000000001e-02   3.1069999999999998e-01   2.8910000000000002e-01   2.5247000000000002e+00   2.8899999999999999e-02   1.6360000000000000e-01   1.4599999999999999e-01
   5.7310000000000005e-01   1.7590000000000000e-01  -1.7160000000000000e-01  -1.9089999999999999e-01  -5.7099999999999998e-02  -5.7000000000000002e-02   3.5510000000000003e-01   2.0010000000000000e-01   2.8730000000000002e+00  -9.5999999999999992e-03   3.2710000000000000e-01   1.0620000000000000e-01
   4.8490000000000000e-01   0.0000000000000000e+00  -3.4310000000000002e-01  -2.0050000000000001e-01  -2.8500000000000001e-02  -1.2280000000000001e-01   5.1049999999999995e-01   2.2239999999999999e-01   2.8730000000000002e+00   2.8899999999999999e-02   2.0210000000000000e-01   1.2830000000000000e-01
   3.9679999999999999e-01   3.5170000000000001e-01  -6.8630000000000002e-01  -1.8140000000000001e-01   9.4999999999999998e-03  -7.8899999999999998e-02   4.6610000000000001e-01   1.7790000000000000e-01   2.1764999999999999e+00  -2.8899999999999999e-02   1.7319999999999999e-01   1.5040000000000001e-01
   2.8649999999999998e-01   2.1999999999999999e-02  -1.0294000000000001e+00  -2.2910000000000000e-01  -9.4999999999999998e-03  -6.5799999999999997e-02   5.1049999999999995e-01   1.1119999999999999e-01   2.6989000000000001e+00   1.9300000000000001e-02   1.8279999999999999e-01   1.2390000000000000e-01
   6.1719999999999997e-01   2.6379999999999998e-01  -3.4310000000000002e-01  -1.8140000000000001e-01  -1.4269999999999999e-01  -7.0199999999999999e-02   4.8830000000000001e-01   2.2200000000000001e-02   1.9153000000000000e+00   0.0000000000000000e+00   2.3089999999999999e-01   1.1500000000000000e-01
   4.4080000000000003e-01   3.2979999999999998e-01  -4.2890000000000000e-01  -1.3370000000000001e-01   1.9000000000000000e-02  -4.3900000000000002e-02   6.2150000000000005e-01   2.4460000000000001e-01   2.2635999999999998e+00   3.8500000000000000e-02   1.4430000000000001e-01   1.5040000000000001e-01
   3.9679999999999999e-01   3.9570000000000000e-01   1.7160000000000000e-01  -1.2410000000000000e-01  -1.3320000000000001e-01  -8.8000000000000005e-03   5.1049999999999995e-01   2.8910000000000002e-01   2.9600000000000000e+00  -2.8899999999999999e-02   1.5400000000000000e-01   1.6810000000000000e-01
   1.7630000000000001e-01   3.2979999999999998e-01  -6.8630000000000002e-01  -1.9089999999999999e-01  -1.1420000000000000e-01   4.4000000000000003e-03   7.1020000000000005e-01   4.4469999999999998e-01   3.2212000000000001e+00  -4.8200000000000000e-02   2.5019999999999998e-01   1.5920000000000001e-01
   5.5110000000000003e-01   0.0000000000000000e+00  -1.7160000000000000e-01  -2.1959999999999999e-01  -1.0470000000000000e-01  -4.3900000000000002e-02   5.9930000000000005e-01   2.0010000000000000e-01   2.4377000000000000e+00  -1.9300000000000001e-02   2.0210000000000000e-01   1.6810000000000000e-01
   3.3060000000000000e-01   1.0990000000000000e-01  -8.5780000000000001e-01  -1.4319999999999999e-01  -1.3320000000000001e-01  -2.6300000000000000e-02   3.1069999999999998e-01   2.6679999999999998e-01   2.7858999999999998e+00  -2.8899999999999999e-02   2.2130000000000000e-01   1.2830000000000000e-01
   4.1880000000000001e-01   1.9789999999999999e-01   0.0000000000000000e+00  -1.8140000000000001e-01  -1.0470000000000000e-01   8.8000000000000005e-03   3.7730000000000002e-01   5.3369999999999995e-01   2.4377000000000000e+00   5.7799999999999997e-02   1.5400000000000000e-01   1.1940000000000001e-01
   4.4080000000000003e-01   1.9789999999999999e-01  -8.5800000000000001e-02  -2.3870000000000000e-01  -9.4999999999999998e-03   4.4000000000000003e-03   3.5510000000000003e-01   8.8900000000000007e-02   2.5247000000000002e+00  -2.8899999999999999e-02   2.8870000000000001e-01   1.1940000000000001e-01
   5.2900000000000003e-01   2.6379999999999998e-01  -3.4310000000000002e-01  -1.4319999999999999e-01  -3.8100000000000002e-02  -5.7000000000000002e-02   4.2170000000000002e-01   2.2239999999999999e-01   2.2635999999999998e+00   7.7100000000000002e-02   1.2509999999999999e-01   1.4599999999999999e-01
   4.1880000000000001e-01   2.4179999999999999e-01  -1.1152000000000000e+00  -2.1959999999999999e-01  -5.7099999999999998e-02  -1.7500000000000002e-02   4.8830000000000001e-01   2.2200000000000001e-02   2.7858999999999998e+00  -2.8899999999999999e-02   2.4060000000000001e-01   1.4599999999999999e-01
   3.9679999999999999e-01   2.4179999999999999e-01  -6.8630000000000002e-01  -1.9089999999999999e-01  -1.0470000000000000e-01  -8.8000000000000005e-03   3.7730000000000002e-01   3.5580000000000001e-01   2.5247000000000002e+00  -2.8899999999999999e-02   2.0210000000000000e-01   1.6370000000000001e-01
   6.1719999999999997e-01   1.9789999999999999e-01  -4.2890000000000000e-01  -2.0050000000000001e-01  -3.8100000000000002e-02  -7.4499999999999997e-02   5.1049999999999995e-01   8.8900000000000007e-02   3.3083000000000000e+00   4.8200000000000000e-02   2.5979999999999998e-01   1.4160000000000000e-01
   3.5270000000000001e-01   3.2979999999999998e-01  -6.0050000000000003e-01  -1.5279999999999999e-01  -9.4999999999999998e-03  -1.2280000000000001e-01   6.6579999999999995e-01   3.7800000000000000e-01   2.6989000000000001e+00  -1.9300000000000001e-02   2.9830000000000001e-01   1.5920000000000001e-01
   2.4249999999999999e-01   1.7590000000000000e-01  -1.7160000000000000e-01  -1.3370000000000001e-01  -9.5200000000000007e-02  -5.2600000000000001e-02   3.7730000000000002e-01   5.3369999999999995e-01   3.2212000000000001e+00   9.5999999999999992e-03   1.9239999999999999e-01   1.3270000000000001e-01
   3.0859999999999999e-01   2.4179999999999999e-01  -6.0050000000000003e-01  -2.0999999999999999e-01  -9.4999999999999998e-03  -2.1899999999999999e-02   4.8830000000000001e-01   4.0020000000000000e-01   2.2635999999999998e+00   0.0000000000000000e+00   1.0580000000000001e-01   1.5920000000000001e-01
   2.6450000000000001e-01   2.1980000000000000e-01  -8.5780000000000001e-01  -2.2910000000000000e-01  -1.2370000000000000e-01  -6.1400000000000003e-02   4.8830000000000001e-01   3.1130000000000002e-01   2.8730000000000002e+00   0.0000000000000000e+00   2.1170000000000000e-01   9.7299999999999998e-02
   3.0859999999999999e-01   1.9789999999999999e-01  -1.7160000000000000e-01  -1.0500000000000000e-01  -7.6100000000000001e-02  -2.6300000000000000e-02   5.5489999999999995e-01   3.1130000000000002e-01   2.0024000000000002e+00  -1.9300000000000001e-02   2.1170000000000000e-01   1.3270000000000001e-01
   4.1880000000000001e-01   4.3999999999999997e-02  -5.1470000000000005e-01  -2.7689999999999998e-01   9.4999999999999998e-03  -6.5799999999999997e-02   5.7709999999999995e-01   2.2239999999999999e-01   2.2635999999999998e+00  -3.8500000000000000e-02   2.2130000000000000e-01   1.6370000000000001e-01
   3.3060000000000000e-01   2.1980000000000000e-01  -2.5740000000000002e-01  -2.0050000000000001e-01  -1.5229999999999999e-01  -1.7500000000000002e-02   4.8830000000000001e-01   2.0010000000000000e-01   2.6118000000000001e+00   6.7400000000000002e-02   2.2130000000000000e-01   1.1500000000000000e-01
   3.9679999999999999e-01   4.3969999999999998e-01  -3.4310000000000002e-01  -1.9089999999999999e-01  -8.5599999999999996e-02  -1.7500000000000002e-02   5.5489999999999995e-01   2.6679999999999998e-01   3.0470999999999999e+00   9.5999999999999992e-03   8.6599999999999996e-02   1.4599999999999999e-01
   4.1880000000000001e-01   2.4179999999999999e-01  -6.8630000000000002e-01  -2.9599999999999999e-01  -8.5599999999999996e-02  -4.3900000000000002e-02   3.9950000000000002e-01   3.5580000000000001e-01   2.9600000000000000e+00   8.6699999999999999e-02   6.7400000000000002e-02   1.4599999999999999e-01
   3.3060000000000000e-01   2.6379999999999998e-01  -1.7160000000000000e-01  -1.8140000000000001e-01  -2.8500000000000001e-02  -5.2600000000000001e-02   5.3269999999999995e-01   2.4460000000000001e-01   1.3930000000000000e+00   9.5999999999999992e-03   1.5400000000000000e-01   1.0170000000000000e-01
   5.5110000000000003e-01   0.0000000000000000e+00  -7.7210000000000001e-01  -2.7689999999999998e-01  -7.6100000000000001e-02  -6.5799999999999997e-02   2.8849999999999998e-01   4.0020000000000000e-01   2.6118000000000001e+00   0.0000000000000000e+00   1.5400000000000000e-01   1.2830000000000000e-01
   4.6289999999999998e-01   3.7369999999999998e-01  -6.0050000000000003e-01  -1.0500000000000000e-01  -1.2370000000000000e-01  -6.5799999999999997e-02   4.4390000000000002e-01   4.6689999999999998e-01   1.8283000000000000e+00   4.8200000000000000e-02   1.7319999999999999e-01   1.8579999999999999e-01
   3.0859999999999999e-01   3.0780000000000002e-01  -2.5740000000000002e-01  -2.5779999999999997e-01  -1.3320000000000001e-01  -3.9500000000000000e-02   5.1049999999999995e-01   2.4460000000000001e-01   2.2635999999999998e+00  -1.9300000000000001e-02   1.3469999999999999e-01   1.3270000000000001e-01
   2.8649999999999998e-01   3.2979999999999998e-01   8.5800000000000001e-02  -1.9089999999999999e-01  -1.9030000000000000e-01  -5.2600000000000001e-02   3.3289999999999997e-01   3.3350000000000002e-01   2.5247000000000002e+00   1.9300000000000001e-02   2.1170000000000000e-01   1.5479999999999999e-01
   4.4080000000000003e-01   1.0990000000000000e-01  -3.4310000000000002e-01  -1.9089999999999999e-01   0.0000000000000000e+00  -3.5099999999999999e-02   6.4370000000000005e-01   2.2239999999999999e-01   2.5247000000000002e+00   0.0000000000000000e+00   1.5400000000000000e-01   1.4599999999999999e-01
   2.4249999999999999e-01   4.3969999999999998e-01  -3.4310000000000002e-01  -1.2410000000000000e-01  -1.1420000000000000e-01  -3.9500000000000000e-02   6.6579999999999995e-01   3.5580000000000001e-01   2.7858999999999998e+00   1.9300000000000001e-02   2.4060000000000001e-01   1.1060000000000000e-01
   3.5270000000000001e-01   2.1980000000000000e-01  -4.2890000000000000e-01  -1.4319999999999999e-01  -9.4999999999999998e-03  -3.9500000000000000e-02   6.8799999999999994e-01   2.4460000000000001e-01   2.6989000000000001e+00   9.5999999999999992e-03   2.1170000000000000e-01   1.3710000000000000e-01
   2.2040000000000001e-01   2.8580000000000000e-01  -7.7210000000000001e-01  -1.7190000000000000e-01  -2.0930000000000001e-01  -5.2600000000000001e-02   4.4390000000000002e-01   2.6679999999999998e-01   2.6989000000000001e+00   7.7100000000000002e-02   1.2509999999999999e-01   1.2390000000000000e-01
   2.8649999999999998e-01   6.6000000000000003e-02  -4.2890000000000000e-01  -2.1959999999999999e-01  -1.2370000000000000e-01  -4.4000000000000003e-03   4.2170000000000002e-01   5.1139999999999997e-01   3.3083000000000000e+00  -8.6699999999999999e-02   1.2509999999999999e-01   1.3270000000000001e-01
   2.4249999999999999e-01   3.5170000000000001e-01  -6.8630000000000002e-01  -2.6729999999999998e-01  -9.4999999999999998e-03  -7.8899999999999998e-02   5.9930000000000005e-01   2.4460000000000001e-01   2.4377000000000000e+00   1.9300000000000001e-02   1.9239999999999999e-01   1.3710000000000000e-01
   3.3060000000000000e-01   1.7590000000000000e-01  -2.5740000000000002e-01  -1.7190000000000000e-01  -1.0470000000000000e-01  -3.0700000000000002e-02   4.6610000000000001e-01   1.7790000000000000e-01   3.0470999999999999e+00   1.9300000000000001e-02   2.1170000000000000e-01   1.1500000000000000e-01
   3.3060000000000000e-01   8.7900000000000006e-02  -1.3725000000000001e+00  -1.5279999999999999e-01  -1.3320000000000001e-01  -3.0700000000000002e-02   4.4390000000000002e-01   3.1130000000000002e-01   1.8283000000000000e+00   1.0600000000000000e-01   2.2130000000000000e-01   1.7249999999999999e-01
   3.7469999999999998e-01   8.7900000000000006e-02  -5.1470000000000005e-01  -2.3870000000000000e-01  -1.8079999999999999e-01   8.8000000000000005e-03   2.8849999999999998e-01   3.1130000000000002e-01   2.6989000000000001e+00   2.8899999999999999e-02   2.0210000000000000e-01   1.4160000000000000e-01
   2.4249999999999999e-01   1.5390000000000001e-01  -4.2890000000000000e-01  -3.1509999999999999e-01  -6.6600000000000006e-02  -1.2280000000000001e-01   5.5489999999999995e-01   4.6689999999999998e-01   2.6118000000000001e+00  -9.5999999999999992e-03   1.8279999999999999e-01   1.6370000000000001e-01
   3.3060000000000000e-01   2.6379999999999998e-01  -8.5800000000000001e-02  -5.7299999999999997e-02  -1.1420000000000000e-01  -8.3299999999999999e-02   5.3269999999999995e-01   4.2249999999999999e-01   2.6989000000000001e+00  -3.8500000000000000e-02   1.4430000000000001e-01   1.1500000000000000e-01
   4.4080000000000003e-01   1.7590000000000000e-01  -5.1470000000000005e-01  -2.1959999999999999e-01  -1.0470000000000000e-01  -2.6300000000000000e-02   3.5510000000000003e-01   4.2249999999999999e-01   3.0470999999999999e+00   0.0000000000000000e+00   4.8099999999999997e-02   1.4599999999999999e-01
   3.0859999999999999e-01   2.4179999999999999e-01  -6.8630000000000002e-01  -1.9089999999999999e-01  -7.6100000000000001e-02  -2.1899999999999999e-02   5.1049999999999995e-01   2.4460000000000001e-01   2.4377000000000000e+00  -9.5999999999999992e-03   2.4060000000000001e-01   1.2390000000000000e-01
   2.6450000000000001e-01   3.2979999999999998e-01  -5.1470000000000005e-01  -1.9089999999999999e-01  -9.5200000000000007e-02  -3.9500000000000000e-02   5.1049999999999995e-01   1.3339999999999999e-01   2.9600000000000000e+00  -9.5999999999999992e-03   1.9239999999999999e-01   1.5479999999999999e-01
   3.7469999999999998e-01   4.3999999999999997e-02  -1.1152000000000000e+00  -2.4820000000000000e-01  -2.8500000000000001e-02  -3.5099999999999999e-02   2.6629999999999998e-01   4.8920000000000002e-01   2.2635999999999998e+00  -2.8899999999999999e-02   1.5400000000000000e-01   1.5040000000000001e-01
   3.5270000000000001e-01   2.8580000000000000e-01  -8.5800000000000001e-02  -6.6799999999999998e-02  -2.8500000000000001e-02  -7.8899999999999998e-02   5.3269999999999995e-01   1.1119999999999999e-01   3.0470999999999999e+00   1.9300000000000001e-02   1.6360000000000000e-01   1.2390000000000000e-01
   1.9839999999999999e-01   3.5170000000000001e-01  -6.0050000000000003e-01  -1.3370000000000001e-01  -3.8100000000000002e-02  -7.8899999999999998e-02   5.9930000000000005e-01   2.4460000000000001e-01   2.8730000000000002e+00  -1.9300000000000001e-02   2.1170000000000000e-01   9.7299999999999998e-02
   4.4080000000000003e-01   1.3189999999999999e-01  -7.7210000000000001e-01  -2.0050000000000001e-01  -7.6100000000000001e-02  -4.3900000000000002e-02   4.6610000000000001e-01   4.0020000000000000e-01   2.4377000000000000e+00   2.8899999999999999e-02   2.1170000000000000e-01   1.5479999999999999e-01
   8.8200000000000001e-02   3.9570000000000000e-01  -6.0050000000000003e-01  -3.1509999999999999e-01  -1.0470000000000000e-01  -8.3299999999999999e-02   6.2150000000000005e-01   3.5580000000000001e-01   2.2635999999999998e+00   4.8200000000000000e-02   2.0210000000000000e-01   1.0170000000000000e-01
   3.7469999999999998e-01   4.3969999999999998e-01  -5.1470000000000005e-01  -3.0549999999999999e-01  -1.3320000000000001e-01  -3.9500000000000000e-02   4.2170000000000002e-01   3.1130000000000002e-01   3.4824000000000002e+00  -1.9300000000000001e-02   2.6939999999999997e-01   1.8140000000000001e-01
   2.6450000000000001e-01   2.1980000000000000e-01  -6.8630000000000002e-01  -1.9089999999999999e-01  -3.8100000000000002e-02  -8.3299999999999999e-02   6.2150000000000005e-01   1.7790000000000000e-01   2.3506000000000000e+00  -1.9300000000000001e-02   1.8279999999999999e-01   1.3710000000000000e-01
   4.8490000000000000e-01   6.6000000000000003e-02  -7.7210000000000001e-01  -1.3370000000000001e-01  -3.8100000000000002e-02   0.0000000000000000e+00   6.2150000000000005e-01   2.2239999999999999e-01   2.5247000000000002e+00   1.6380000000000000e-01   2.2130000000000000e-01   1.1500000000000000e-01
   3.3060000000000000e-01   1.7590000000000000e-01   0.0000000000000000e+00  -2.3870000000000000e-01  -1.9000000000000000e-02  -1.3200000000000000e-02   6.4370000000000005e-01   3.1130000000000002e-01   2.2635999999999998e+00   3.8500000000000000e-02   2.1170000000000000e-01   1.5479999999999999e-01
   3.3060000000000000e-01   2.1980000000000000e-01   8.5800000000000001e-02  -1.7190000000000000e-01  -1.7130000000000001e-01  -6.1400000000000003e-02   5.5489999999999995e-01   2.6679999999999998e-01   2.3506000000000000e+00  -5.7799999999999997e-02   1.7319999999999999e-01   1.4160000000000000e-01
   2.8649999999999998e-01  -3.5170000000000001e-01   0.0000000000000000e+00  -3.5330000000000000e-01  -1.3320000000000001e-01  -9.6500000000000002e-02   1.1100000000000000e-01   4.2249999999999999e-01   2.6118000000000001e+00   1.9300000000000001e-02   1.9239999999999999e-01   1.5040000000000001e-01
   2.8649999999999998e-01   1.7590000000000000e-01  -6.0050000000000003e-01  -1.1459999999999999e-01  -6.6600000000000006e-02  -5.2600000000000001e-02   5.9930000000000005e-01   3.5580000000000001e-01   2.7858999999999998e+00   9.5999999999999992e-03   1.2509999999999999e-01   1.2390000000000000e-01
   1.9839999999999999e-01   2.6379999999999998e-01  -3.4310000000000002e-01  -2.0050000000000001e-01  -9.5200000000000007e-02  -2.6300000000000000e-02   4.6610000000000001e-01   2.0010000000000000e-01   2.8730000000000002e+00   0.0000000000000000e+00   2.0210000000000000e-01   1.5920000000000001e-01
   1.3230000000000000e-01   1.3189999999999999e-01  -6.0050000000000003e-01  -1.6230000000000000e-01  -4.7600000000000003e-02  -3.0700000000000002e-02   4.4390000000000002e-01   3.3350000000000002e-01   2.3506000000000000e+00   5.7799999999999997e-02   1.4430000000000001e-01   8.4000000000000005e-02
   2.6450000000000001e-01   1.3189999999999999e-01  -1.3725000000000001e+00  -2.5779999999999997e-01  -8.5599999999999996e-02  -5.7000000000000002e-02   4.6610000000000001e-01   4.0020000000000000e-01   2.5247000000000002e+00   9.5999999999999992e-03   2.4060000000000001e-01   1.4160000000000000e-01
   4.4080000000000003e-01   2.1980000000000000e-01  -3.4310000000000002e-01  -2.4820000000000000e-01  -1.3320000000000001e-01  -7.4499999999999997e-02   6.6579999999999995e-01   1.3339999999999999e-01   2.7858999999999998e+00   4.8200000000000000e-02   1.4430000000000001e-01   1.9020000000000001e-01
   6.6100000000000006e-02   3.5170000000000001e-01  -8.5780000000000001e-01  -2.0999999999999999e-01  -8.5599999999999996e-02  -3.0700000000000002e-02   6.8799999999999994e-01   2.6679999999999998e-01   2.2635999999999998e+00  -5.7799999999999997e-02   1.6360000000000000e-01   1.1500000000000000e-01
