# Supplementary material for: Footwear and Foam Surface Alter Gait Initiation of Typical Subjects
Source: PLoS One. 2015 Aug 13;10(8):e0135821. doi: 10.1371/journal.pone.0135821 (PMC4536224; doi:10.1371/journal.pone.0135821)
Supplement: S1 Dataset — (ZIP) [file pone.0135821.s001.zip › 1_shod_av1_04.txt]

   1.5980499999999999e+01   2.4841000000000002e+00   2.2835640000000001e+02   1.1141900000000000e+01   2.6920300000000001e+01  -2.1795000000000000e+00  -1.7134499999999999e+01  -5.4255000000000004e+00   2.7606790000000001e+02   8.5539000000000005e+00  -1.9869499999999999e+01   8.4050000000000002e-01
   1.5275200000000000e+01   2.1324000000000001e+00   2.2140790000000001e+02   1.0836399999999999e+01   2.6073399999999999e+01  -2.1356000000000002e+00  -1.6601800000000001e+01  -4.4916000000000000e+00   2.7711259999999999e+02   8.5731999999999999e+00  -1.9888800000000000e+01   8.4050000000000002e-01
   1.4812300000000000e+01   1.7366999999999999e+00   2.1240070000000000e+02   1.0454499999999999e+01   2.5017099999999999e+01  -2.0127999999999999e+00  -1.7134499999999999e+01  -4.7140000000000004e+00   2.7824439999999998e+02   8.4672000000000001e+00  -1.9840599999999998e+01   8.4050000000000002e-01
   1.4261300000000000e+01   1.1212000000000000e+00   2.0399379999999999e+02   9.8720999999999997e+00   2.3989400000000000e+01  -1.8199000000000001e+00  -1.6890300000000000e+01  -5.1809000000000003e+00   2.7815730000000002e+02   8.5635999999999992e+00  -1.9994599999999998e+01   8.6699999999999999e-01
   1.3115100000000000e+01   8.5740000000000005e-01   1.9798900000000000e+02   9.2706000000000000e+00   2.3285299999999999e+01  -1.7234000000000000e+00  -1.7134499999999999e+01  -4.9585999999999997e+00   2.8059500000000003e+02   8.4286999999999992e+00  -2.0033100000000001e+01   8.1830000000000003e-01
   1.2101100000000001e+01   9.0129999999999999e-01   1.9078309999999999e+02   8.9077999999999999e+00   2.2666699999999999e+01  -1.6181000000000001e+00  -1.7400800000000000e+01  -5.1586999999999996e+00   2.8442570000000001e+02   8.4093999999999998e+00  -2.0456499999999998e+01   8.3160000000000001e-01
   1.0425900000000000e+01   8.1340000000000001e-01   1.8331989999999999e+02   8.2681000000000004e+00   2.1914999999999999e+01  -1.5217000000000001e+00  -1.8088899999999999e+01  -5.7145999999999999e+00   2.8869159999999999e+02   8.2071000000000005e+00  -2.0725899999999999e+01   8.5370000000000001e-01
   9.0593000000000004e+00   1.1871000000000000e+00   1.7294010000000000e+02   7.8003000000000000e+00   2.0716000000000001e+01  -1.5041000000000000e+00  -1.8976700000000001e+01  -6.6485000000000003e+00   2.9722350000000000e+02   8.0530000000000008e+00  -2.1245500000000000e+01   7.8739999999999999e-01
   7.2298000000000000e+00   2.3961999999999999e+00   1.6135929999999999e+02   7.0842000000000001e+00   1.9697800000000001e+01  -1.5874999999999999e+00  -1.9864500000000000e+01  -6.6485000000000003e+00   3.0523300000000000e+02   7.7159000000000004e+00  -2.1870899999999999e+01   6.4580000000000004e-01
   5.4664000000000001e+00   3.2536000000000000e+00   1.4995009999999999e+02   6.3013000000000003e+00   1.8489300000000000e+01  -1.6181000000000001e+00  -2.0818899999999999e+01  -8.0271000000000008e+00   3.1376490000000001e+02   7.4172000000000002e+00  -2.2534800000000001e+01   5.8389999999999997e-01
   3.1741000000000001e+00   4.4626999999999999e+00   1.4042810000000000e+02   5.8334999999999999e+00   1.7709000000000000e+01  -1.6752000000000000e+00  -2.1751000000000001e+01  -8.8498000000000001e+00   3.1977210000000002e+02   7.0608000000000004e+00  -2.3112100000000002e+01   3.9369999999999999e-01
   7.9349999999999998e-01   5.8916000000000004e+00   1.3476630000000000e+02   5.2511000000000001e+00   1.7299800000000001e+01  -1.8373999999999999e+00  -2.2638800000000000e+01  -1.0028300000000000e+01   3.2604039999999998e+02   6.3864999999999998e+00  -2.3429700000000000e+01   2.9640000000000000e-01
  -1.3666000000000000e+00   7.5624000000000002e+00   1.2970509999999999e+02   4.9169000000000000e+00   1.7071400000000001e+01  -1.9777000000000000e+00  -2.4303500000000000e+01  -1.1318000000000000e+01   3.3135109999999997e+02   5.5967000000000002e+00  -2.3862700000000000e+01   3.9800000000000002e-02
  -3.4165000000000001e+00   8.3757000000000001e+00   1.2352870000000000e+02   4.2008999999999999e+00   1.6576599999999999e+01  -2.1137000000000001e+00  -2.6079100000000000e+01  -1.3296900000000001e+01   3.3857709999999997e+02   4.7297000000000002e+00  -2.4314900000000002e+01  -1.5920000000000001e-01
  -4.7390999999999996e+00   8.6615000000000002e+00   1.1718070000000000e+02   3.7616999999999998e+00   1.5977100000000000e+01  -2.0522999999999998e+00  -2.8098800000000001e+01  -1.5053500000000000e+01   3.4536779999999999e+02   3.6507999999999998e+00  -2.4738299999999999e+01  -3.8929999999999998e-01
  -5.4002999999999997e+00   8.1778999999999993e+00   1.0971750000000000e+02   3.0838000000000001e+00   1.5349000000000000e+01  -1.9427000000000001e+00  -2.9896599999999999e+01  -1.6609999999999999e+01   3.5224549999999999e+02   2.5045000000000002e+00  -2.5180900000000001e+01  -6.8120000000000003e-01
  -5.8632000000000000e+00   7.5404000000000000e+00   1.0551410000000000e+02   2.6160000000000001e+00   1.4930300000000001e+01  -1.7278000000000000e+00  -3.1050699999999999e+01  -1.9100400000000000e+01   3.5921039999999999e+02   1.5316000000000001e+00  -2.5787099999999999e+01  -9.6430000000000005e-01
  -5.8411999999999997e+00   6.2652999999999999e+00   1.0173960000000000e+02   1.9380999999999999e+00   1.4644900000000000e+01  -1.5173000000000001e+00  -3.1805299999999999e+01  -2.0790299999999998e+01   3.6826459999999997e+02   5.1049999999999995e-01  -2.6566500000000001e+01  -1.2297000000000000e+00
  -5.4223999999999997e+00   4.5945999999999998e+00   9.9938100000000006e+01   1.4799000000000000e+00   1.4264200000000001e+01  -1.2542000000000000e+00  -3.3359000000000002e+01  -2.2680399999999999e+01   3.7723180000000002e+02  -6.3580000000000003e-01  -2.7297699999999999e+01  -1.4774000000000000e+00
  -5.1138000000000003e+00   4.4187000000000003e+00   9.8136700000000005e+01   1.0024999999999999e+00   1.3950200000000001e+01  -1.1007000000000000e+00  -3.4979199999999999e+01  -2.4303599999999999e+01   3.8672140000000002e+02  -1.6954000000000000e+00  -2.8000100000000000e+01  -1.6676000000000000e+00
  -4.9814999999999996e+00   3.8031999999999999e+00   9.6163600000000002e+01   7.8290000000000004e-01   1.3750400000000001e+01  -9.0769999999999995e-01  -3.6843600000000002e+01  -2.5726700000000001e+01   3.9403440000000001e+02  -2.4563999999999999e+00  -2.8635200000000001e+01  -1.9198000000000000e+00
  -4.8272000000000004e+00   2.9018000000000002e+00   9.5391599999999997e+01   1.9089999999999999e-01   1.3864599999999999e+01  -7.9810000000000003e-01  -3.8219700000000003e+01  -2.7172000000000001e+01   4.0178280000000001e+02  -3.2463000000000002e+00  -2.9125900000000001e+01  -2.1276999999999999e+00
  -4.7831000000000001e+00   1.9784999999999999e+00   9.5734700000000004e+01  -8.5900000000000004e-02   1.3855100000000000e+01  -6.0080000000000000e-01  -3.9484800000000000e+01  -2.8617300000000000e+01   4.0465580000000000e+02  -4.0265000000000004e+00  -2.9481900000000000e+01  -2.2825000000000002e+00
  -4.7169999999999996e+00   1.3850000000000000e+00   9.6678299999999993e+01  -4.2009999999999997e-01   1.3940700000000000e+01  -4.0339999999999998e-01  -4.0305999999999997e+01  -2.9417800000000000e+01   4.0874759999999998e+02  -4.6429999999999998e+00  -2.9693600000000000e+01  -2.4683000000000002e+00
  -4.4305000000000003e+00   5.0560000000000005e-01   9.8050899999999999e+01  -7.7329999999999999e-01   1.4235700000000000e+01  -2.8499999999999998e-01  -4.1171599999999998e+01  -2.9973700000000001e+01   4.1127240000000000e+02  -5.0091000000000001e+00  -3.0059300000000000e+01  -2.5745000000000000e+00
  -3.7911999999999999e+00   2.1980000000000000e-01   1.0002390000000000e+02  -8.0200000000000005e-01   1.4368900000000000e+01  -1.4030000000000001e-01  -4.1859699999999997e+01  -3.1041000000000000e+01   4.1318770000000001e+02  -5.3558000000000003e+00  -3.0213200000000001e+01  -2.6894999999999998e+00
  -3.3283999999999998e+00  -2.1980000000000000e-01   1.0276900000000001e+02  -1.1074999999999999e+00   1.4740000000000000e+01  -1.2280000000000001e-01  -4.2503300000000003e+01  -3.1552399999999999e+01   4.1379710000000000e+02  -5.6158999999999999e+00  -3.0280600000000000e+01  -2.7557999999999998e+00
  -2.7772999999999999e+00  -5.7160000000000000e-01   1.0774440000000000e+02  -1.2412000000000001e+00   1.5358599999999999e+01  -9.2100000000000001e-02  -4.3235700000000001e+01  -3.1752500000000001e+01   4.1362299999999999e+02  -5.8182000000000000e+00  -3.0232399999999998e+01  -2.8576000000000001e+00
  -1.8956000000000000e+00  -1.1871000000000000e+00   1.1426400000000000e+02  -1.3080000000000001e+00   1.6034199999999998e+01   4.8200000000000000e-02  -4.3746200000000002e+01  -3.1885899999999999e+01   4.1231709999999998e+02  -5.7411000000000003e+00  -3.0261299999999999e+01  -2.9681000000000002e+00
  -1.1902999999999999e+00  -2.1324000000000001e+00   1.2138410000000000e+02  -1.4799000000000000e+00   1.6919200000000000e+01   1.5790000000000001e-01  -4.4057000000000002e+01  -3.2286200000000001e+01   4.0900880000000001e+02  -5.9531000000000001e+00  -2.9991900000000001e+01  -3.0432999999999999e+00
   1.5429999999999999e-01  -3.1436999999999999e+00   1.2987670000000000e+02  -1.5276000000000001e+00   1.7899300000000000e+01   2.3680000000000001e-01  -4.4278900000000000e+01  -3.2975499999999997e+01   4.0465580000000000e+02  -5.8663999999999996e+00  -2.9712900000000001e+01  -3.1716000000000002e+00
   1.2122999999999999e+00  -4.4187000000000003e+00   1.4008490000000000e+02  -1.7281000000000000e+00   1.9183900000000001e+01   4.1660000000000003e-01  -4.4412100000000002e+01  -3.3331299999999999e+01   3.9978039999999999e+02  -5.8663999999999996e+00  -2.9462700000000002e+01  -3.2557000000000000e+00
   2.8214000000000001e+00  -6.0454999999999997e+00   1.5329560000000001e+02  -1.8617999999999999e+00   2.0611300000000000e+01   6.6220000000000001e-01  -4.4278900000000000e+01  -3.3976100000000002e+01   3.9333800000000002e+02  -5.8182000000000000e+00  -2.8962299999999999e+01  -3.3397000000000001e+00
   4.6729000000000003e+00  -7.4964000000000004e+00   1.6684950000000001e+02  -1.7854000000000001e+00   2.2219500000000000e+01   8.1999999999999995e-01  -4.4079200000000000e+01  -3.4198399999999999e+01   3.8524140000000000e+02  -5.5869999999999997e+00  -2.8327300000000001e+01  -3.4016999999999999e+00
   7.0094000000000003e+00  -9.3209999999999997e+00   1.8263370000000000e+02  -1.9668000000000001e+00   2.4036999999999999e+01   1.0218000000000000e+00  -4.3923800000000000e+01  -3.4531999999999996e+01   3.7688360000000000e+02  -5.5003000000000002e+00  -2.7672999999999998e+01  -3.4592000000000001e+00
   9.4120000000000008e+00  -1.1145700000000000e+01   2.0184920000000000e+02  -1.9190000000000000e+00   2.6149500000000000e+01   1.2585999999999999e+00  -4.3346699999999998e+01  -3.5955100000000002e+01   3.6765519999999998e+02  -4.9512999999999998e+00  -2.6960999999999999e+01  -3.5299000000000000e+00
   1.2255400000000000e+01  -1.3058299999999999e+01   2.2312360000000001e+02  -1.9762999999999999e+00   2.8556999999999999e+01   1.5524000000000000e+00  -4.2924999999999997e+01  -3.5399200000000000e+01   3.5825270000000000e+02  -3.9302000000000001e+00  -2.6104600000000001e+01  -3.3441000000000001e+00
   1.5517700000000000e+01  -1.5520400000000000e+01   2.4619950000000000e+02  -2.0240999999999998e+00   3.1221499999999999e+01   1.8681000000000001e+00  -4.1815300000000001e+01  -3.3375700000000002e+01   3.4336540000000002e+02  -2.3889000000000000e+00  -2.5046199999999999e+01  -3.1274000000000002e+00
   1.8846000000000000e+01  -1.8070499999999999e+01   2.7150569999999999e+02  -2.1004000000000000e+00   3.4057200000000002e+01   2.1795000000000000e+00  -4.0239400000000003e+01  -3.2286200000000001e+01   3.2856520000000000e+02  -8.1879999999999997e-01  -2.3737600000000000e+01  -2.8443000000000001e+00
   2.1975999999999999e+01  -2.1170200000000001e+01   2.9852760000000001e+02  -2.2532000000000001e+00   3.6997599999999998e+01   2.5785000000000000e+00  -3.8042099999999998e+01  -2.9106500000000000e+01   3.0967309999999998e+02   1.1077999999999999e+00  -2.2159600000000001e+01  -2.3710000000000000e+00
   2.4841500000000000e+01  -2.4687600000000000e+01   3.2520630000000000e+02  -2.4346000000000001e+00   4.0394700000000000e+01   2.9994999999999998e+00  -3.4646299999999997e+01  -2.6882899999999999e+01   2.8755980000000000e+02   2.9668999999999999e+00  -2.0523800000000001e+01  -1.9950000000000001e+00
   2.8103700000000000e+01  -2.8446800000000000e+01   3.5428699999999998e+02  -2.7305999999999999e+00   4.3782400000000003e+01   3.4643000000000002e+00  -3.1916300000000000e+01  -2.3458600000000001e+01   2.6562070000000000e+02   4.9802000000000000e+00  -1.8801500000000001e+01  -1.4332000000000000e+00
   3.1255700000000001e+01  -3.1524500000000000e+01   3.7967899999999997e+02  -2.7879000000000000e+00   4.6694200000000002e+01   3.8546000000000000e+00  -2.7477300000000000e+01  -1.9033700000000000e+01   2.4150500000000000e+02   7.3498000000000001e+00  -1.7194600000000001e+01  -8.0950000000000000e-01
   3.2798699999999997e+01  -3.4272399999999998e+01   4.0026710000000003e+02  -2.7305999999999999e+00   4.9168300000000002e+01   4.1308999999999996e+00  -2.3970500000000001e+01  -1.4408700000000000e+01   2.1695400000000001e+02   9.5076000000000001e+00  -1.5298999999999999e+01  -7.5200000000000003e-02
   3.3724499999999999e+01  -3.6162999999999997e+01   4.1673759999999999e+02  -2.5874000000000001e+00   5.1033400000000000e+01   4.4335000000000004e+00  -1.9864500000000000e+01  -9.1832999999999991e+00   1.9457950000000000e+02   1.1501600000000000e+01  -1.3923100000000000e+01   5.3080000000000005e-01
   3.4143300000000004e+01  -3.7899700000000003e+01   4.3003410000000002e+02  -2.3773000000000000e+00   5.2860500000000002e+01   4.5781999999999998e+00  -1.7756000000000000e+01  -4.1802999999999999e+00   1.7664510000000001e+02   1.2840500000000000e+01  -1.2691500000000000e+01   1.2341000000000000e+00
   3.3834699999999998e+01  -3.9790300000000002e+01   4.4538940000000002e+02  -2.1004000000000000e+00   5.4773200000000003e+01   4.8018000000000001e+00  -1.4604300000000000e+01  -6.4260999999999999e+00   1.7055090000000001e+02   1.2946500000000000e+01  -1.2749200000000000e+01   1.0705000000000000e+00
   3.4495899999999999e+01  -4.1746800000000000e+01   4.6160250000000002e+02  -1.5562000000000000e+00   5.6676299999999998e+01   5.0693000000000001e+00  -1.3095000000000001e+01  -7.4044999999999996e+00   1.5975550000000001e+02   1.2830900000000000e+01  -1.2152600000000000e+01   1.0041000000000000e+00
   3.5113100000000003e+01  -4.3725400000000000e+01   4.7790150000000000e+02  -9.5469999999999999e-01   5.8607999999999997e+01   5.1307000000000000e+00  -1.0675800000000001e+01  -8.5830000000000002e+00   1.4469399999999999e+02   1.2301100000000000e+01  -1.1257800000000000e+01   9.2010000000000003e-01
   3.5928699999999999e+01  -4.4406799999999997e+01   4.8939650000000000e+02  -2.7689999999999998e-01   5.9845100000000002e+01   5.1657999999999999e+00  -9.6547999999999998e+00  -7.7380000000000004e+00   1.3032910000000001e+02   1.1520799999999999e+01  -1.0478400000000001e+01   8.0950000000000000e-01
   3.6964700000000001e+01  -4.5110300000000002e+01   4.9788909999999998e+02   5.2510000000000001e-01   6.0730100000000000e+01   5.1788999999999996e+00  -8.1233000000000004e+00  -8.0047999999999995e+00   1.1213350000000000e+02   1.0480499999999999e+01  -9.4199999999999999e+00   6.6349999999999998e-01
   3.7802300000000002e+01  -4.6253500000000003e+01   5.0406549999999999e+02   1.1361000000000001e+00   6.1358100000000000e+01   5.2008999999999999e+00  -6.7694999999999999e+00  -7.1375999999999999e+00   9.7507400000000004e+01   9.4305000000000003e+00  -8.1691000000000003e+00   5.3080000000000005e-01
   3.8595799999999997e+01  -4.7594499999999996e+01   5.0861210000000000e+02   1.9190000000000000e+00   6.1643599999999999e+01   5.2579000000000002e+00  -4.5721999999999996e+00  -5.4255000000000004e+00   8.1401300000000006e+01   8.3902000000000001e+00  -7.0818000000000003e+00   4.5560000000000000e-01
   3.8948399999999999e+01  -4.8451799999999999e+01   5.1178609999999998e+02   2.8546999999999998e+00   6.1767299999999999e+01   5.2403000000000004e+00  -3.3513999999999999e+00  -2.8683999999999998e+00   6.7471699999999998e+01   7.2728000000000002e+00  -5.9848999999999997e+00   5.2639999999999998e-01
   3.8882300000000001e+01  -4.9221299999999999e+01   5.1341600000000005e+02   3.8380999999999998e+00   6.1653100000000002e+01   5.2316000000000003e+00  -2.2639000000000000e+00  -6.4480000000000004e-01   5.4760899999999999e+01   6.2035000000000000e+00  -5.1093000000000002e+00   4.2470000000000002e-01
   3.8904400000000003e+01  -5.0957999999999998e+01   5.1350170000000003e+02   4.9359999999999999e+00   6.1443800000000003e+01   5.2709999999999999e+00  -2.4413999999999998e+00  -1.6232000000000000e+00   4.3356000000000002e+01   5.0571999999999999e+00  -3.8488000000000002e+00   3.9810000000000001e-01
   3.8573700000000002e+01  -5.1331699999999998e+01   5.1015620000000001e+02   6.2821999999999996e+00   6.0710999999999999e+01   5.1657999999999999e+00  -1.3095000000000001e+00  -6.8930000000000002e-01   3.4214700000000001e+01   4.1227999999999998e+00  -3.0406000000000000e+00   3.7159999999999999e-01
   3.8022700000000000e+01  -5.1419600000000003e+01   5.0526650000000001e+02   7.7621000000000002e+00   5.9987800000000000e+01   5.0210999999999997e+00  -8.6560000000000004e-01   1.0450999999999999e+00   2.8555700000000002e+01   3.4773999999999998e+00  -2.4824999999999999e+00   4.4230000000000003e-01
   3.7405500000000004e+01  -5.0804099999999998e+01   5.0166359999999997e+02   9.2992000000000008e+00   5.9216999999999999e+01   4.7272999999999996e+00  -5.3269999999999995e-01   1.8455999999999999e+00   2.1939200000000000e+01   2.9091000000000000e+00  -1.8378000000000001e+00   4.4230000000000003e-01
   3.6898499999999999e+01  -5.0672199999999997e+01   4.9814640000000003e+02   1.0874499999999999e+01   5.8541400000000003e+01   4.5255000000000001e+00   6.6600000000000006e-02   1.8677999999999999e+00   1.6541399999999999e+01   2.0228999999999999e+00  -1.3759999999999999e+00   4.0250000000000002e-01
   3.6104999999999997e+01  -4.8803600000000003e+01   4.9351409999999998e+02   1.2831799999999999e+01   5.7884799999999998e+01   4.1177000000000001e+00   5.5489999999999995e-01   3.1130000000000000e+00   1.1579000000000001e+01   1.4834000000000001e+00  -7.7939999999999998e-01   5.0429999999999997e-01
   3.5267400000000002e+01  -4.8100099999999998e+01   4.8991120000000001e+02   1.4388000000000000e+01   5.7152099999999997e+01   3.8371000000000000e+00   1.3761000000000001e+00   2.6459999999999999e+00   6.4424999999999999e+00   6.1650000000000005e-01  -1.6360000000000000e-01   2.5659999999999999e-01
   3.5091099999999997e+01  -4.7682400000000001e+01   4.8622250000000003e+02   1.6287900000000000e+01   5.6352800000000002e+01   3.6177999999999999e+00   1.5540000000000001e-01  -5.5589999999999995e-01   1.8283000000000000e+00  -3.8500000000000000e-02   2.4060000000000001e-01   1.1500000000000000e-01
   3.4980899999999998e+01  -4.7000900000000001e+01   4.8287689999999998e+02   1.8331099999999999e+01   5.5524900000000002e+01   3.3108000000000000e+00   5.9930000000000005e-01  -6.6699999999999995e-02   3.6564999999999999e+00  -5.7799999999999997e-02   2.1170000000000000e-01   9.7299999999999998e-02
   3.4804499999999997e+01  -4.5835799999999999e+01   4.7927400000000000e+02   2.0307400000000001e+01   5.4763599999999997e+01   2.9643999999999999e+00   1.0431999999999999e+00   7.3380000000000001e-01   3.3083000000000000e+00   3.8500000000000000e-02   1.2509999999999999e-01   1.5920000000000001e-01
   3.4892699999999998e+01  -4.3945200000000000e+01   4.7790150000000000e+02   2.2627500000000001e+01   5.3973799999999997e+01   2.5215000000000001e+00   4.4390000000000002e-01  -4.0020000000000000e-01   1.6540999999999999e+00  -4.8200000000000000e-02   2.1170000000000000e-01   1.3270000000000001e-01
   3.4716400000000000e+01  -4.2560200000000002e+01   4.7764409999999998e+02   2.4880700000000001e+01   5.3431399999999996e+01   2.1530999999999998e+00   7.7680000000000005e-01   5.3369999999999995e-01   3.6564999999999999e+00   3.8500000000000000e-02   2.4060000000000001e-01   1.0620000000000000e-01
   3.4033000000000001e+01  -4.1548999999999999e+01   4.7884510000000000e+02   2.7334299999999999e+01   5.3193500000000000e+01   1.8462000000000001e+00   6.6579999999999995e-01   4.0020000000000000e-01   3.1341999999999999e+00   9.5999999999999992e-03   1.3469999999999999e-01   1.6810000000000000e-01
   3.4495899999999999e+01  -4.0889499999999998e+01   4.8184750000000003e+02   2.9625699999999998e+01   5.2993699999999997e+01   1.4822000000000000e+00   4.8830000000000001e-01  -2.0010000000000000e-01   2.8730000000000002e+00  -9.5999999999999992e-03   8.6599999999999996e-02   1.5040000000000001e-01
   3.4319600000000001e+01  -4.0867500000000000e+01   4.8347739999999999e+02   3.1745300000000000e+01   5.2527400000000000e+01   1.3287000000000000e+00   6.6579999999999995e-01   4.4469999999999998e-01   2.4377000000000000e+00   9.6299999999999997e-02   1.8279999999999999e-01   1.1940000000000001e-01
   3.4495899999999999e+01  -4.1021400000000000e+01   4.8450680000000000e+02   3.3654800000000002e+01   5.1899400000000000e+01   1.2016000000000000e+00   6.4370000000000005e-01   2.2200000000000001e-02   2.4377000000000000e+00   7.7100000000000002e-02   2.0210000000000000e-01   1.2390000000000000e-01
   3.5113100000000003e+01  -4.1988700000000001e+01   4.8562200000000001e+02   3.5163300000000000e+01   5.1547300000000000e+01   1.1445000000000001e+00   5.1049999999999995e-01   8.8900000000000007e-02   3.0470999999999999e+00  -1.9300000000000001e-02   2.2130000000000000e-01   1.4160000000000000e-01
   3.5421700000000001e+01  -4.2911999999999999e+01   4.8622250000000003e+02   3.6595399999999998e+01   5.1090499999999999e+01   1.1314000000000000e+00   5.1049999999999995e-01  -4.4499999999999998e-02   2.2635999999999998e+00   1.9300000000000001e-02   2.4060000000000001e-01   1.1500000000000000e-01
   3.6391599999999997e+01  -4.4186999999999998e+01   4.8665140000000002e+02   3.7454599999999999e+01   5.0557600000000001e+01   1.0348999999999999e+00   5.7709999999999995e-01   2.4460000000000001e-01   1.8283000000000000e+00   3.8500000000000000e-02   2.0210000000000000e-01   7.0800000000000002e-02
   3.6435600000000001e+01  -4.6055599999999998e+01   4.8587939999999998e+02   3.8237499999999997e+01   4.9910600000000002e+01   1.2016000000000000e+00   5.7709999999999995e-01   2.4460000000000001e-01   3.5695000000000001e+00  -4.8200000000000000e-02   2.0210000000000000e-01   1.0620000000000000e-01
   3.8265099999999997e+01  -4.8034100000000002e+01   4.8639409999999998e+02   3.8609900000000003e+01   4.9349100000000000e+01   1.3243000000000000e+00   6.6579999999999995e-01   1.7790000000000000e-01   3.1341999999999999e+00   1.9300000000000001e-02   1.4430000000000001e-01   1.1500000000000000e-01
   3.8573700000000002e+01  -5.0144599999999997e+01   4.8562200000000001e+02   3.9220900000000000e+01   4.8892400000000002e+01   1.4208000000000001e+00   6.2150000000000005e-01   2.2200000000000001e-02   1.8283000000000000e+00   2.8899999999999999e-02   1.6360000000000000e-01   1.6810000000000000e-01
   3.9984400000000001e+01  -5.2430900000000001e+01   4.8596510000000001e+02   3.9364100000000001e+01   4.8340400000000002e+01   1.4427000000000001e+00   5.7709999999999995e-01   0.0000000000000000e+00   3.1341999999999999e+00  -9.5999999999999992e-03   2.2130000000000000e-01   1.2830000000000000e-01
   4.0094600000000000e+01  -5.5090899999999998e+01   4.8502150000000000e+02   3.9602800000000002e+01   4.7969299999999997e+01   1.5524000000000000e+00   5.5489999999999995e-01   1.3339999999999999e-01   2.2635999999999998e+00  -4.8200000000000000e-02   2.0210000000000000e-01   8.8499999999999995e-02
   4.1395099999999999e+01  -5.6475800000000000e+01   4.8656560000000002e+02   4.0099299999999999e+01   4.7617199999999997e+01   1.6313000000000000e+00   5.1049999999999995e-01   2.0010000000000000e-01   2.3506000000000000e+00   3.8500000000000000e-02   2.0210000000000000e-01   1.4160000000000000e-01
   4.1902099999999997e+01  -5.8432400000000001e+01   4.8570780000000002e+02   4.0519399999999997e+01   4.7465000000000003e+01   1.6006000000000000e+00   5.1049999999999995e-01   3.5580000000000001e-01   2.7858999999999998e+00  -7.7100000000000002e-02   2.0210000000000000e-01   1.2390000000000000e-01
   4.2585400000000000e+01  -6.0388900000000000e+01   4.8647980000000001e+02   4.0767600000000002e+01   4.7322299999999998e+01   1.6532000000000000e+00   6.2150000000000005e-01   2.6679999999999998e-01   2.0893999999999999e+00  -9.5999999999999992e-03   1.0580000000000001e-01   1.0620000000000000e-01
   4.2607399999999998e+01  -6.2499299999999998e+01   4.8536470000000003e+02   4.1359600000000000e+01   4.7084400000000002e+01   1.6445000000000001e+00   6.2150000000000005e-01   1.3339999999999999e-01   2.8730000000000002e+00   9.5999999999999992e-03   1.8279999999999999e-01   1.3270000000000001e-01
   4.3445000000000000e+01  -6.4543800000000005e+01   4.8493570000000000e+02   4.1789200000000001e+01   4.6979700000000001e+01   1.6839000000000000e+00   6.4370000000000005e-01  -2.2200000000000001e-02   2.1764999999999999e+00   1.9300000000000001e-02   2.5979999999999998e-01   9.7299999999999998e-02
   4.3731600000000000e+01  -6.7181799999999996e+01   4.8485000000000002e+02   4.2247500000000002e+01   4.7055799999999998e+01   1.8243000000000000e+00   4.8830000000000001e-01   2.0010000000000000e-01   3.0470999999999999e+00   3.8500000000000000e-02   2.4060000000000001e-01   1.5479999999999999e-01
   4.3863799999999998e+01  -7.0237600000000000e+01   4.8750930000000000e+02   4.2906199999999998e+01   4.7350800000000000e+01   1.9470000000000001e+00   6.8799999999999994e-01   2.8910000000000002e-01   2.6118000000000001e+00   9.5999999999999992e-03   1.2509999999999999e-01   1.4160000000000000e-01
   4.4172400000000003e+01  -7.3359200000000001e+01   4.8965379999999999e+02   4.3603200000000001e+01   4.7683900000000001e+01   2.0785999999999998e+00   7.5460000000000005e-01   3.1130000000000002e-01   3.3083000000000000e+00   9.5999999999999992e-03   1.1550000000000001e-01   1.3710000000000000e-01
   4.4326700000000002e+01  -7.6678799999999995e+01   4.9179840000000002e+02   4.4481600000000000e+01   4.8083500000000001e+01   2.2277000000000000e+00   7.5460000000000005e-01   2.0010000000000000e-01   3.3083000000000000e+00   9.6299999999999997e-02   1.2509999999999999e-01   1.2390000000000000e-01
   4.4701400000000000e+01  -7.9096999999999994e+01   4.9651650000000001e+02   4.5436300000000003e+01   4.8701999999999998e+01   2.2890999999999999e+00   8.6560000000000004e-01   2.0010000000000000e-01   2.8730000000000002e+00  -1.5409999999999999e-01   1.4430000000000001e-01   1.2390000000000000e-01
   4.5340699999999998e+01  -8.1668999999999997e+01   5.0123469999999998e+02   4.6553400000000003e+01   4.9358600000000003e+01   2.2584000000000000e+00   7.5460000000000005e-01   3.1130000000000002e-01   2.6989000000000001e+00  -1.9300000000000001e-02   1.8279999999999999e-01   1.5479999999999999e-01
   4.5693300000000001e+01  -8.4702799999999996e+01   5.0621010000000001e+02   4.7488999999999997e+01   5.0300699999999999e+01   2.4864000000000002e+00   6.6579999999999995e-01   2.6679999999999998e-01   3.0470999999999999e+00  -8.6699999999999999e-02   1.1550000000000001e-01   7.9600000000000004e-02
   4.5627200000000002e+01  -8.9363299999999995e+01   5.1067090000000002e+02   4.8711100000000002e+01   5.1052500000000002e+01   2.7978000000000001e+00   5.7709999999999995e-01   2.2200000000000001e-02   3.2212000000000001e+00   9.5999999999999992e-03   2.2130000000000000e-01   1.1060000000000000e-01
   4.6222299999999997e+01  -9.3166399999999996e+01   5.1659000000000003e+02   5.0057299999999998e+01   5.2070700000000002e+01   3.1223000000000001e+00   5.3269999999999995e-01   2.8910000000000002e-01   2.8730000000000002e+00  -9.5999999999999992e-03   1.9239999999999999e-01   1.6370000000000001e-01
   4.5891700000000000e+01  -9.7277400000000000e+01   5.2319529999999997e+02   5.1155200000000001e+01   5.3012700000000002e+01   3.6177999999999999e+00   5.7709999999999995e-01   1.7790000000000000e-01   2.8730000000000002e+00  -1.9300000000000001e-02   1.7319999999999999e-01   1.1940000000000001e-01
   4.5935800000000000e+01  -1.0206980000000000e+02   5.2920020000000000e+02   5.2463200000000001e+01   5.4259300000000003e+01   4.0212000000000003e+00   5.7709999999999995e-01   1.7790000000000000e-01   2.7858999999999998e+00  -1.9300000000000001e-02   2.3089999999999999e-01   1.5920000000000001e-01
   4.5781500000000001e+01  -1.0538930000000001e+02   5.3451880000000006e+02   5.3723500000000001e+01   5.5305999999999997e+01   4.3677000000000001e+00   4.4390000000000002e-01  -2.2200000000000001e-02   2.9600000000000000e+00  -5.7799999999999997e-02   2.0210000000000000e-01   9.2899999999999996e-02
   4.6156199999999998e+01  -1.1026970000000000e+02   5.3897950000000003e+02   5.4764200000000002e+01   5.6095900000000000e+01   4.9816000000000003e+00   6.8799999999999994e-01   3.1130000000000002e-01   3.0470999999999999e+00   4.8200000000000000e-02   1.3469999999999999e-01   1.2830000000000000e-01
   4.6751399999999997e+01  -1.1440260000000001e+02   5.4275400000000002e+02   5.5976700000000001e+01   5.6838099999999997e+01   5.4859000000000000e+00   4.6610000000000001e-01   2.2239999999999999e-01   2.6989000000000001e+00   3.8500000000000000e-02   9.6199999999999994e-02   1.1060000000000000e-01
   4.6310499999999998e+01  -1.1888720000000001e+02   5.4129570000000001e+02   5.6702300000000001e+01   5.7171100000000003e+01   6.2796000000000003e+00   7.3240000000000005e-01   1.1119999999999999e-01   3.1341999999999999e+00   0.0000000000000000e+00   2.6939999999999997e-01   1.0170000000000000e-01
   4.6861600000000003e+01  -1.2275640000000000e+02   5.3537660000000005e+02   5.6501800000000003e+01   5.6210000000000001e+01   6.6612000000000000e+00   4.6610000000000001e-01   2.0010000000000000e-01   2.7858999999999998e+00   9.5999999999999992e-03   1.1550000000000001e-01   1.0620000000000000e-01
   4.3533200000000001e+01  -1.2409739999999999e+02   5.1478850000000000e+02   5.5222499999999997e+01   5.4582799999999999e+01   7.1698000000000004e+00   4.4390000000000002e-01   2.2200000000000001e-02   2.9600000000000000e+00  -5.7799999999999997e-02   1.7319999999999999e-01   1.4599999999999999e-01
   4.2188600000000001e+01  -1.2203090000000000e+02   4.8802400000000000e+02   5.3236600000000003e+01   5.1661499999999997e+01   7.3057999999999996e+00   4.6610000000000001e-01   2.0010000000000000e-01   3.4824000000000002e+00  -5.7799999999999997e-02   8.6599999999999996e-02   1.2830000000000000e-01
   3.8661900000000003e+01  -1.1800790000000001e+02   4.5473980000000000e+02   5.0620600000000003e+01   4.8511699999999998e+01   7.1786000000000003e+00   4.6610000000000001e-01  -4.4499999999999998e-02   2.6118000000000001e+00  -2.8899999999999999e-02   2.5019999999999998e-01   1.2390000000000000e-01
   3.5157200000000003e+01  -1.1108310000000000e+02   4.1648030000000000e+02   4.7689500000000002e+01   4.4419899999999998e+01   6.9592999999999998e+00   4.8830000000000001e-01   6.6699999999999995e-02   3.7435999999999998e+00   6.7400000000000002e-02   2.5019999999999998e-01   1.0170000000000000e-01
   3.1608400000000000e+01  -1.0147620000000001e+02   3.7161540000000002e+02   4.3584099999999999e+01   3.9700099999999999e+01   6.4024000000000001e+00   6.8799999999999994e-01  -2.2200000000000001e-02   2.5247000000000002e+00   0.0000000000000000e+00   1.8279999999999999e-01   1.7249999999999999e-01
   2.7971499999999999e+01  -9.2045299999999997e+01   3.2417689999999999e+02   3.9125399999999999e+01   3.4609099999999998e+01   5.9507000000000003e+00   5.1049999999999995e-01   2.4460000000000001e-01   2.6989000000000001e+00  -1.1559999999999999e-01   1.8279999999999999e-01   1.5479999999999999e-01
   2.2769500000000001e+01  -8.0152199999999993e+01   2.7347870000000000e+02   3.3912500000000001e+01   2.9346800000000002e+01   5.3762999999999996e+00   4.2170000000000002e-01   1.7790000000000000e-01   3.1341999999999999e+00   1.1559999999999999e-01   1.7319999999999999e-01   1.3710000000000000e-01
   1.7347200000000001e+01  -6.6588300000000004e+01   2.2509670000000000e+02   2.9071999999999999e+01   2.4417600000000000e+01   4.4772999999999996e+00   5.7709999999999995e-01   0.0000000000000000e+00   2.9600000000000000e+00   0.0000000000000000e+00   2.0210000000000000e-01   8.4000000000000005e-02
   1.3952700000000000e+01  -5.2342900000000000e+01   1.8169010000000000e+02   2.4594200000000001e+01   1.9821500000000000e+01   3.3854000000000002e+00   5.3269999999999995e-01   1.7790000000000000e-01   3.3953000000000002e+00   2.8899999999999999e-02   2.1170000000000000e-01   1.5920000000000001e-01
   9.3238000000000003e+00  -4.4692599999999999e+01   1.4171480000000000e+02   1.9362200000000001e+01   1.5444200000000000e+01   3.1924000000000001e+00   4.2170000000000002e-01   2.0010000000000000e-01   4.0048000000000004e+00  -1.9300000000000001e-02   1.3469999999999999e-01   1.4160000000000000e-01
   5.2019000000000002e+00  -3.6338900000000002e+01   1.0182540000000000e+02   1.4321199999999999e+01   1.1409500000000000e+01   2.9380999999999999e+00   5.3269999999999995e-01   2.4460000000000001e-01   2.4377000000000000e+00  -1.9300000000000001e-02   1.6360000000000000e-01   1.4599999999999999e-01
   4.3202999999999996e+00  -2.4401800000000001e+01   7.0600099999999998e+01   1.0435400000000000e+01   7.9551999999999996e+00   1.9645999999999999e+00   6.2150000000000005e-01  -2.2200000000000001e-02   2.7858999999999998e+00  -1.9300000000000001e-02   2.0210000000000000e-01   1.1500000000000000e-01
   2.4687000000000001e+00  -1.8905899999999999e+01   4.7609999999999999e+01   6.9983000000000004e+00   5.5667999999999997e+00   1.6137999999999999e+00   5.3269999999999995e-01   2.4460000000000001e-01   2.1764999999999999e+00  -2.8899999999999999e-02   2.4060000000000001e-01   8.4000000000000005e-02
   1.5428999999999999e+00  -1.0859900000000000e+01   2.6164100000000001e+01   4.0768000000000004e+00   3.1021999999999998e+00   9.6470000000000000e-01   5.3269999999999995e-01   3.1130000000000002e-01   2.7858999999999998e+00   2.8899999999999999e-02   2.2130000000000000e-01   1.9910000000000000e-01
   1.3666000000000000e+00  -5.0781999999999998e+00   9.9509000000000007e+00   1.4130000000000000e+00   1.2180000000000000e+00   3.4639999999999999e-01   2.8849999999999998e-01   2.2239999999999999e-01   2.4377000000000000e+00   4.8200000000000000e-02   2.7900000000000003e-01   1.2830000000000000e-01
   6.3919999999999999e-01   7.9139999999999999e-01   8.5800000000000001e-02  -6.6799999999999998e-02   5.7099999999999998e-02  -1.2720000000000001e-01   5.1049999999999995e-01  -4.4499999999999998e-02   3.1341999999999999e+00  -1.9300000000000001e-02   1.8279999999999999e-01   1.0620000000000000e-01
   8.8200000000000001e-02  -5.9360000000000002e-01  -9.4359999999999999e-01  -2.2910000000000000e-01  -1.0470000000000000e-01  -1.1400000000000000e-01   4.8830000000000001e-01   3.1130000000000002e-01   2.6118000000000001e+00   0.0000000000000000e+00   1.3469999999999999e-01   1.2830000000000000e-01
   3.7469999999999998e-01   4.6170000000000000e-01   0.0000000000000000e+00  -1.2410000000000000e-01   0.0000000000000000e+00  -7.8899999999999998e-02   5.7709999999999995e-01   1.3339999999999999e-01   2.8730000000000002e+00   8.6699999999999999e-02   2.2130000000000000e-01   1.6370000000000001e-01
   4.1880000000000001e-01   2.1980000000000000e-01  -4.2890000000000000e-01  -1.5279999999999999e-01   0.0000000000000000e+00  -1.0520000000000000e-01   7.5460000000000005e-01   1.5559999999999999e-01   2.6989000000000001e+00   6.7400000000000002e-02   2.7900000000000003e-01   1.1500000000000000e-01
   7.2740000000000005e-01   1.7590000000000000e-01  -3.4310000000000002e-01  -2.0999999999999999e-01  -3.8100000000000002e-02  -9.6500000000000002e-02   4.8830000000000001e-01   3.1130000000000002e-01   2.5247000000000002e+00  -4.8200000000000000e-02   2.3089999999999999e-01   1.0170000000000000e-01
   5.5110000000000003e-01   2.8580000000000000e-01   6.8630000000000002e-01  -6.6799999999999998e-02   6.6600000000000006e-02  -1.0520000000000000e-01   4.8830000000000001e-01   2.8910000000000002e-01   2.8730000000000002e+00   9.5999999999999992e-03   2.0210000000000000e-01   1.5479999999999999e-01
   5.7310000000000005e-01  -6.6000000000000003e-02   8.5800000000000001e-02  -2.1959999999999999e-01  -3.8100000000000002e-02  -8.3299999999999999e-02   7.5460000000000005e-01   2.4460000000000001e-01   2.5247000000000002e+00  -2.8899999999999999e-02   1.8279999999999999e-01   9.2899999999999996e-02
   4.8490000000000000e-01   1.5390000000000001e-01  -2.5740000000000002e-01  -1.4319999999999999e-01   4.7600000000000003e-02  -7.8899999999999998e-02   6.4370000000000005e-01   2.8910000000000002e-01   3.3953000000000002e+00   9.5999999999999992e-03   1.7319999999999999e-01   1.1500000000000000e-01
   4.6289999999999998e-01   1.7590000000000000e-01   5.1470000000000005e-01  -8.5900000000000004e-02   9.4999999999999998e-03  -9.2100000000000001e-02   5.5489999999999995e-01   1.1119999999999999e-01   2.6118000000000001e+00   4.8200000000000000e-02   2.4060000000000001e-01   1.5920000000000001e-01
   2.4249999999999999e-01   1.0990000000000000e-01  -4.2890000000000000e-01  -1.0500000000000000e-01  -3.8100000000000002e-02  -8.7700000000000000e-02   4.8830000000000001e-01   1.3339999999999999e-01   2.6989000000000001e+00   8.6699999999999999e-02   1.8279999999999999e-01   1.1940000000000001e-01
   6.6130000000000000e-01   1.9789999999999999e-01   8.5800000000000001e-02  -1.7190000000000000e-01  -5.7099999999999998e-02  -9.2100000000000001e-02   7.3240000000000005e-01   2.2200000000000001e-02   3.0470999999999999e+00   2.8899999999999999e-02   1.8279999999999999e-01   1.4599999999999999e-01
   6.1719999999999997e-01   2.6379999999999998e-01  -3.4310000000000002e-01  -1.2410000000000000e-01   3.8100000000000002e-02  -8.3299999999999999e-02   5.1049999999999995e-01   1.7790000000000000e-01   2.8730000000000002e+00   5.7799999999999997e-02   1.5400000000000000e-01   1.0620000000000000e-01
   4.4080000000000003e-01   3.0780000000000002e-01  -6.0050000000000003e-01  -9.5500000000000002e-02  -1.2370000000000000e-01  -1.0520000000000000e-01   7.5460000000000005e-01   2.2239999999999999e-01   2.7858999999999998e+00  -7.7100000000000002e-02   2.5979999999999998e-01   1.0170000000000000e-01
   5.9509999999999996e-01   1.7590000000000000e-01   0.0000000000000000e+00  -2.0050000000000001e-01   1.0470000000000000e-01  -6.5799999999999997e-02   5.5489999999999995e-01   2.8910000000000002e-01   2.5247000000000002e+00   2.8899999999999999e-02   1.8279999999999999e-01   1.2830000000000000e-01
   5.0700000000000001e-01   8.7900000000000006e-02   4.2890000000000000e-01  -2.7689999999999998e-01  -4.7600000000000003e-02  -3.0700000000000002e-02   3.7730000000000002e-01   2.6679999999999998e-01   2.8730000000000002e+00   4.8200000000000000e-02   1.5400000000000000e-01   1.4160000000000000e-01
   4.8490000000000000e-01   3.0780000000000002e-01   8.5800000000000001e-02  -1.9089999999999999e-01   1.9000000000000000e-02  -4.3900000000000002e-02   6.2150000000000005e-01   0.0000000000000000e+00   2.9600000000000000e+00  -9.6299999999999997e-02   1.4430000000000001e-01   8.4000000000000005e-02
   5.2900000000000003e-01   4.3969999999999998e-01  -2.5740000000000002e-01  -1.8140000000000001e-01   0.0000000000000000e+00  -6.1400000000000003e-02   6.8799999999999994e-01   2.0010000000000000e-01   3.2212000000000001e+00  -8.6699999999999999e-02   1.9239999999999999e-01   1.5479999999999999e-01
   6.3919999999999999e-01   1.3189999999999999e-01   8.5800000000000001e-02  -1.0500000000000000e-01  -3.8100000000000002e-02  -1.0960000000000000e-01   7.3240000000000005e-01   2.0010000000000000e-01   2.9600000000000000e+00  -1.9300000000000001e-02   1.9239999999999999e-01   6.1899999999999997e-02
   3.5270000000000001e-01   2.6379999999999998e-01   4.2890000000000000e-01  -9.5500000000000002e-02   1.1420000000000000e-01  -4.8200000000000000e-02   6.4370000000000005e-01   4.4499999999999998e-02   2.5247000000000002e+00   5.7799999999999997e-02   1.7319999999999999e-01   1.1500000000000000e-01
   5.7310000000000005e-01   1.0990000000000000e-01  -8.5800000000000001e-02  -1.7190000000000000e-01   2.8500000000000001e-02  -7.8899999999999998e-02   5.3269999999999995e-01   8.8900000000000007e-02   2.1764999999999999e+00  -8.6699999999999999e-02   2.4060000000000001e-01   1.4160000000000000e-01
   4.8490000000000000e-01   2.4179999999999999e-01   5.1470000000000005e-01  -1.2410000000000000e-01  -5.7099999999999998e-02  -7.4499999999999997e-02   6.2150000000000005e-01   2.4460000000000001e-01   2.6989000000000001e+00   5.7799999999999997e-02   1.5400000000000000e-01   1.3270000000000001e-01
   3.3060000000000000e-01   1.9789999999999999e-01   1.7160000000000000e-01  -2.0050000000000001e-01   9.4999999999999998e-03  -7.4499999999999997e-02   5.1049999999999995e-01   1.7790000000000000e-01   2.9600000000000000e+00  -3.8500000000000000e-02   1.0580000000000001e-01   1.1940000000000001e-01
   5.2900000000000003e-01   2.8580000000000000e-01  -3.4310000000000002e-01  -7.6399999999999996e-02   1.1420000000000000e-01  -8.7700000000000000e-02   7.1020000000000005e-01   4.4469999999999998e-01   2.4377000000000000e+00  -4.8200000000000000e-02   1.8279999999999999e-01   1.2830000000000000e-01
   5.2900000000000003e-01   5.0560000000000005e-01   2.5740000000000002e-01  -1.2410000000000000e-01   9.4999999999999998e-03  -2.1899999999999999e-02   4.8830000000000001e-01   4.4469999999999998e-01   2.6118000000000001e+00   3.8500000000000000e-02   2.5019999999999998e-01   1.1940000000000001e-01
   4.1880000000000001e-01   2.6379999999999998e-01  -8.5800000000000001e-02  -1.9089999999999999e-01  -6.6600000000000006e-02  -9.6500000000000002e-02   7.1020000000000005e-01   2.0010000000000000e-01   2.6989000000000001e+00  -1.9300000000000001e-02   1.2509999999999999e-01   1.6370000000000001e-01
   4.1880000000000001e-01   1.5390000000000001e-01  -7.7210000000000001e-01  -1.2410000000000000e-01   4.7600000000000003e-02  -9.6500000000000002e-02   6.8799999999999994e-01   3.1130000000000002e-01   2.6118000000000001e+00  -3.8500000000000000e-02   2.0210000000000000e-01   1.5040000000000001e-01
   2.2040000000000001e-01   3.0780000000000002e-01  -8.5800000000000001e-02  -2.2910000000000000e-01  -5.7099999999999998e-02  -9.2100000000000001e-02   5.3269999999999995e-01   2.2239999999999999e-01   2.2635999999999998e+00   3.8500000000000000e-02   2.2130000000000000e-01   1.5040000000000001e-01
   3.5270000000000001e-01  -4.3999999999999997e-02  -8.5780000000000001e-01  -1.8140000000000001e-01  -6.6600000000000006e-02  -6.5799999999999997e-02   6.4370000000000005e-01   3.1130000000000002e-01   3.4824000000000002e+00  -7.7100000000000002e-02   2.0210000000000000e-01   1.2830000000000000e-01
   3.7469999999999998e-01   1.3189999999999999e-01  -1.7160000000000000e-01  -1.2410000000000000e-01  -2.8500000000000001e-02  -7.0199999999999999e-02   4.4390000000000002e-01   3.7800000000000000e-01   3.1341999999999999e+00  -9.5999999999999992e-03   2.5979999999999998e-01   1.3710000000000000e-01
   5.0700000000000001e-01   4.3999999999999997e-02  -5.1470000000000005e-01  -1.1459999999999999e-01  -1.9000000000000000e-02  -7.4499999999999997e-02   7.1020000000000005e-01   3.3350000000000002e-01   3.3953000000000002e+00  -3.8500000000000000e-02   1.1550000000000001e-01   1.2830000000000000e-01
   6.3919999999999999e-01   3.7369999999999998e-01  -3.4310000000000002e-01  -1.8140000000000001e-01  -9.4999999999999998e-03  -1.0960000000000000e-01   6.2150000000000005e-01   4.0020000000000000e-01   2.3506000000000000e+00  -2.8899999999999999e-02   1.2509999999999999e-01   1.5479999999999999e-01
   4.8490000000000000e-01   8.7900000000000006e-02  -2.5740000000000002e-01  -2.2910000000000000e-01  -4.7600000000000003e-02  -9.6500000000000002e-02   6.4370000000000005e-01   1.7790000000000000e-01   2.0893999999999999e+00  -3.8500000000000000e-02   1.7319999999999999e-01   1.4160000000000000e-01
   3.5270000000000001e-01   8.7900000000000006e-02   6.8630000000000002e-01  -2.0050000000000001e-01   4.7600000000000003e-02  -8.3299999999999999e-02   4.4390000000000002e-01   3.1130000000000002e-01   2.9600000000000000e+00   3.8500000000000000e-02   1.9239999999999999e-01   9.2899999999999996e-02
   4.1880000000000001e-01   1.0990000000000000e-01   4.2890000000000000e-01  -2.4820000000000000e-01  -9.4999999999999998e-03  -8.7700000000000000e-02   5.9930000000000005e-01   3.1130000000000002e-01   2.6118000000000001e+00  -3.8500000000000000e-02   2.2130000000000000e-01   1.0620000000000000e-01
   5.0700000000000001e-01   8.7900000000000006e-02   5.1470000000000005e-01  -1.0500000000000000e-01  -5.7099999999999998e-02  -3.0700000000000002e-02   6.6579999999999995e-01   1.5559999999999999e-01   2.6118000000000001e+00  -2.8899999999999999e-02   1.8279999999999999e-01   1.1060000000000000e-01
   6.3919999999999999e-01   1.9789999999999999e-01  -6.0050000000000003e-01  -2.0999999999999999e-01   0.0000000000000000e+00  -6.1400000000000003e-02   4.2170000000000002e-01   2.8910000000000002e-01   2.1764999999999999e+00   6.7400000000000002e-02   1.0580000000000001e-01   1.1500000000000000e-01
   4.4080000000000003e-01   2.1980000000000000e-01   0.0000000000000000e+00  -1.7190000000000000e-01  -1.9000000000000000e-02  -4.4000000000000003e-03   5.9930000000000005e-01   1.5559999999999999e-01   2.1764999999999999e+00  -7.7100000000000002e-02   2.2130000000000000e-01   1.6370000000000001e-01
   4.1880000000000001e-01   1.9789999999999999e-01  -3.4310000000000002e-01  -2.0050000000000001e-01   0.0000000000000000e+00  -5.2600000000000001e-02   5.3269999999999995e-01   1.5559999999999999e-01   2.8730000000000002e+00  -1.9300000000000001e-02   1.3469999999999999e-01   1.4160000000000000e-01
   6.1719999999999997e-01   1.7590000000000000e-01  -2.5740000000000002e-01  -9.5500000000000002e-02  -9.4999999999999998e-03  -3.9500000000000000e-02   5.1049999999999995e-01   2.0010000000000000e-01   3.0470999999999999e+00   2.8899999999999999e-02   2.3089999999999999e-01   1.2390000000000000e-01
   5.0700000000000001e-01   3.7369999999999998e-01  -1.7160000000000000e-01  -1.8140000000000001e-01  -1.9000000000000000e-02  -2.6300000000000000e-02   6.4370000000000005e-01   2.8910000000000002e-01   3.7435999999999998e+00   5.7799999999999997e-02   2.0210000000000000e-01   1.2390000000000000e-01
   5.5110000000000003e-01   3.5170000000000001e-01  -2.5740000000000002e-01  -2.0999999999999999e-01   1.9000000000000000e-02  -1.3200000000000000e-02   3.9950000000000002e-01   1.3339999999999999e-01   2.6989000000000001e+00   9.5999999999999992e-03   1.9239999999999999e-01   8.8499999999999995e-02
   6.6130000000000000e-01   2.6379999999999998e-01   0.0000000000000000e+00  -1.6230000000000000e-01  -1.1420000000000000e-01  -1.0090000000000000e-01   5.9930000000000005e-01   2.2200000000000001e-02   2.9600000000000000e+00  -9.5999999999999992e-03   1.2509999999999999e-01   1.5040000000000001e-01
   1.9839999999999999e-01   6.1550000000000005e-01  -4.2890000000000000e-01  -1.9089999999999999e-01  -1.9000000000000000e-02  -1.0090000000000000e-01   4.4390000000000002e-01   3.3350000000000002e-01   3.6564999999999999e+00   7.7100000000000002e-02   1.5400000000000000e-01   1.1940000000000001e-01
   2.6450000000000001e-01   2.1999999999999999e-02  -8.5800000000000001e-02  -1.3370000000000001e-01   1.9000000000000000e-02  -1.2280000000000001e-01   7.3240000000000005e-01   2.6679999999999998e-01   3.2212000000000001e+00  -3.8500000000000000e-02   3.2710000000000000e-01   1.5920000000000001e-01
   2.8649999999999998e-01   1.9789999999999999e-01  -6.8630000000000002e-01  -8.5900000000000004e-02  -4.7600000000000003e-02  -4.3900000000000002e-02   5.3269999999999995e-01   4.8920000000000002e-01   2.0893999999999999e+00  -2.8899999999999999e-02   2.1170000000000000e-01   1.2390000000000000e-01
   4.1880000000000001e-01   5.2759999999999996e-01   0.0000000000000000e+00  -2.9599999999999999e-01  -7.6100000000000001e-02  -1.0520000000000000e-01   5.5489999999999995e-01   4.2249999999999999e-01   2.5247000000000002e+00   3.8500000000000000e-02   2.3089999999999999e-01   1.7690000000000000e-01
   2.6450000000000001e-01   2.4179999999999999e-01  -5.1470000000000005e-01  -1.8140000000000001e-01  -8.5599999999999996e-02  -6.5799999999999997e-02   7.5460000000000005e-01   4.4499999999999998e-02   2.6118000000000001e+00  -2.8899999999999999e-02   8.6599999999999996e-02   1.3270000000000001e-01
   3.9679999999999999e-01   1.9789999999999999e-01   0.0000000000000000e+00  -2.4820000000000000e-01  -8.5599999999999996e-02   0.0000000000000000e+00   6.8799999999999994e-01   1.3339999999999999e-01   3.0470999999999999e+00  -9.5999999999999992e-03   2.5019999999999998e-01   1.3710000000000000e-01
   6.8330000000000002e-01   1.3189999999999999e-01   4.2890000000000000e-01  -8.5900000000000004e-02  -9.5200000000000007e-02   0.0000000000000000e+00   5.3269999999999995e-01   4.6689999999999998e-01   2.7858999999999998e+00   2.8899999999999999e-02   1.8279999999999999e-01   1.1940000000000001e-01
   0.0000000000000000e+00   2.1980000000000000e-01  -4.2890000000000000e-01  -1.8140000000000001e-01  -6.6600000000000006e-02  -3.0700000000000002e-02   5.9930000000000005e-01   3.1130000000000002e-01   3.9177000000000000e+00   1.9300000000000001e-02   1.1550000000000001e-01   1.5920000000000001e-01
   7.7149999999999996e-01   2.1980000000000000e-01   6.8630000000000002e-01  -1.8140000000000001e-01  -8.5599999999999996e-02  -4.3900000000000002e-02   6.2150000000000005e-01   1.3339999999999999e-01   2.6989000000000001e+00   2.8899999999999999e-02   1.7319999999999999e-01   9.7299999999999998e-02
  -2.2040000000000001e-01   1.9789999999999999e-01  -6.8630000000000002e-01  -1.7190000000000000e-01  -7.6100000000000001e-02  -1.7500000000000002e-02   4.2170000000000002e-01   2.0010000000000000e-01   2.8730000000000002e+00   7.7100000000000002e-02   9.6199999999999994e-02   7.5200000000000003e-02
   6.8330000000000002e-01   2.1980000000000000e-01  -2.5740000000000002e-01  -1.7190000000000000e-01  -1.5229999999999999e-01  -2.1899999999999999e-02   7.5460000000000005e-01   2.8910000000000002e-01   3.0470999999999999e+00  -9.5999999999999992e-03   9.6199999999999994e-02   1.2390000000000000e-01
   1.3230000000000000e-01   6.6000000000000003e-02  -1.7160000000000000e-01  -1.9089999999999999e-01   1.9000000000000000e-02  -8.3299999999999999e-02   4.6610000000000001e-01   2.8910000000000002e-01   3.5695000000000001e+00  -2.8899999999999999e-02   1.9239999999999999e-01   1.2390000000000000e-01
   6.3919999999999999e-01  -2.1999999999999999e-02   6.0050000000000003e-01  -1.9089999999999999e-01   1.9000000000000000e-02  -8.3299999999999999e-02   5.5489999999999995e-01   2.4460000000000001e-01   2.7858999999999998e+00   1.9300000000000001e-02   2.1170000000000000e-01   1.1060000000000000e-01
   5.0700000000000001e-01   6.6000000000000003e-02  -1.7160000000000000e-01  -1.4319999999999999e-01   3.8100000000000002e-02  -7.4499999999999997e-02   5.7709999999999995e-01   2.8910000000000002e-01   2.4377000000000000e+00   3.8500000000000000e-02   1.9239999999999999e-01   1.3710000000000000e-01
   5.9509999999999996e-01  -4.1770000000000002e-01  -2.5740000000000002e-01  -2.7689999999999998e-01  -6.6600000000000006e-02  -7.4499999999999997e-02   5.5489999999999995e-01   1.5559999999999999e-01   3.0470999999999999e+00   9.5999999999999992e-03   9.6199999999999994e-02   1.5040000000000001e-01
   2.8649999999999998e-01   7.2550000000000003e-01  -3.4310000000000002e-01  -9.5500000000000002e-02   1.9000000000000000e-02   0.0000000000000000e+00   6.8799999999999994e-01   1.5559999999999999e-01   2.6989000000000001e+00   7.7100000000000002e-02   2.2130000000000000e-01   1.1940000000000001e-01
   4.6289999999999998e-01  -5.7160000000000000e-01   0.0000000000000000e+00  -2.7689999999999998e-01  -7.6100000000000001e-02  -3.9500000000000000e-02   5.3269999999999995e-01   2.8910000000000002e-01   2.5247000000000002e+00   7.7100000000000002e-02   2.2130000000000000e-01   1.4599999999999999e-01
   6.6130000000000000e-01   6.3749999999999996e-01   5.1470000000000005e-01  -1.0500000000000000e-01  -1.9000000000000000e-02  -2.1899999999999999e-02   4.4390000000000002e-01   1.5559999999999999e-01   2.3506000000000000e+00   4.8200000000000000e-02   1.7319999999999999e-01   1.1500000000000000e-01
   4.8490000000000000e-01   0.0000000000000000e+00   6.8630000000000002e-01  -1.6230000000000000e-01  -5.7099999999999998e-02  -2.6300000000000000e-02   3.1069999999999998e-01   3.7800000000000000e-01   3.3083000000000000e+00   5.7799999999999997e-02   6.7400000000000002e-02   1.4160000000000000e-01
   6.3919999999999999e-01  -8.7900000000000006e-02  -1.7160000000000000e-01  -1.9089999999999999e-01  -1.5229999999999999e-01   3.0700000000000002e-02   5.5489999999999995e-01   1.1119999999999999e-01   3.2212000000000001e+00   5.7799999999999997e-02   2.3089999999999999e-01   1.2390000000000000e-01
   5.2900000000000003e-01   3.2979999999999998e-01  -7.7210000000000001e-01  -2.4820000000000000e-01  -7.6100000000000001e-02  -7.4499999999999997e-02   5.3269999999999995e-01   2.6679999999999998e-01   3.2212000000000001e+00  -5.7799999999999997e-02   2.2130000000000000e-01   1.9910000000000000e-01
   5.0700000000000001e-01   2.4179999999999999e-01  -5.1470000000000005e-01  -2.6729999999999998e-01   2.8500000000000001e-02  -8.3299999999999999e-02   5.1049999999999995e-01   4.2249999999999999e-01   2.4377000000000000e+00   3.8500000000000000e-02   1.7319999999999999e-01   1.5920000000000001e-01
   4.6289999999999998e-01   3.9570000000000000e-01  -6.0050000000000003e-01  -2.0050000000000001e-01  -3.8100000000000002e-02  -9.2100000000000001e-02   4.6610000000000001e-01   1.5559999999999999e-01   3.6564999999999999e+00   2.8899999999999999e-02   1.7319999999999999e-01   1.5479999999999999e-01
   5.5110000000000003e-01   2.1999999999999999e-02  -4.2890000000000000e-01  -1.9089999999999999e-01  -9.4999999999999998e-03  -1.0960000000000000e-01   6.2150000000000005e-01   4.4469999999999998e-01   3.2212000000000001e+00   7.7100000000000002e-02   2.5979999999999998e-01   9.2899999999999996e-02
   4.4100000000000000e-02   2.6379999999999998e-01   0.0000000000000000e+00  -5.7299999999999997e-02  -3.8100000000000002e-02   0.0000000000000000e+00   5.7709999999999995e-01   3.7800000000000000e-01   3.3953000000000002e+00  -1.2520000000000001e-01   2.2130000000000000e-01   1.6370000000000001e-01
   6.3919999999999999e-01   2.1980000000000000e-01   6.0050000000000003e-01  -2.0050000000000001e-01  -3.8100000000000002e-02  -8.3299999999999999e-02   5.3269999999999995e-01   3.3350000000000002e-01   2.8730000000000002e+00  -2.8899999999999999e-02   1.3469999999999999e-01   1.1500000000000000e-01
   1.9839999999999999e-01   8.7900000000000006e-02   0.0000000000000000e+00  -2.6729999999999998e-01  -1.9000000000000000e-02  -9.6500000000000002e-02   4.6610000000000001e-01   3.1130000000000002e-01   3.1341999999999999e+00   5.7799999999999997e-02   2.3089999999999999e-01   1.0620000000000000e-01
   4.8490000000000000e-01   5.0560000000000005e-01  -8.5800000000000001e-02  -2.1959999999999999e-01  -1.5229999999999999e-01  -3.5099999999999999e-02   6.2150000000000005e-01   3.3350000000000002e-01   3.0470999999999999e+00   0.0000000000000000e+00   2.2130000000000000e-01   1.0620000000000000e-01
   6.1719999999999997e-01   1.0990000000000000e-01   5.1470000000000005e-01  -2.4820000000000000e-01   2.8500000000000001e-02  -9.2100000000000001e-02   4.2170000000000002e-01   8.8900000000000007e-02   2.9600000000000000e+00   0.0000000000000000e+00   2.6939999999999997e-01   7.0800000000000002e-02
   4.1880000000000001e-01   1.9789999999999999e-01   1.7160000000000000e-01  -2.0050000000000001e-01  -8.5599999999999996e-02  -1.0090000000000000e-01   5.9930000000000005e-01   2.0010000000000000e-01   3.1341999999999999e+00   6.7400000000000002e-02   2.2130000000000000e-01   1.9020000000000001e-01
   3.3060000000000000e-01   2.4179999999999999e-01  -2.5740000000000002e-01  -2.0050000000000001e-01  -8.5599999999999996e-02  -5.2600000000000001e-02   6.2150000000000005e-01   1.5559999999999999e-01   2.9600000000000000e+00   0.0000000000000000e+00   1.7319999999999999e-01   1.2830000000000000e-01
   4.4080000000000003e-01   1.0990000000000000e-01  -1.7160000000000000e-01  -1.5279999999999999e-01  -1.2370000000000000e-01  -3.0700000000000002e-02   7.7680000000000005e-01   4.4469999999999998e-01   2.0024000000000002e+00   4.8200000000000000e-02   1.9239999999999999e-01   1.1940000000000001e-01
   3.9679999999999999e-01   1.0990000000000000e-01  -6.0050000000000003e-01  -1.8140000000000001e-01  -3.8100000000000002e-02  -1.0090000000000000e-01   7.3240000000000005e-01   5.5589999999999995e-01   3.0470999999999999e+00   6.7400000000000002e-02   1.4430000000000001e-01   1.4160000000000000e-01
   3.9679999999999999e-01   1.5390000000000001e-01  -4.2890000000000000e-01  -2.3870000000000000e-01  -1.6180000000000000e-01  -7.8899999999999998e-02   6.2150000000000005e-01   2.0010000000000000e-01   2.6989000000000001e+00  -4.8200000000000000e-02   2.1170000000000000e-01   1.2390000000000000e-01
   3.9679999999999999e-01   6.6000000000000003e-02  -6.8630000000000002e-01  -1.9089999999999999e-01  -1.1420000000000000e-01  -5.7000000000000002e-02   5.7709999999999995e-01  -6.6699999999999995e-02   3.4824000000000002e+00   7.7100000000000002e-02   1.8279999999999999e-01   1.5040000000000001e-01
   1.5429999999999999e-01   4.1770000000000002e-01  -1.2010000000000001e+00  -2.7689999999999998e-01  -3.8100000000000002e-02  -3.0700000000000002e-02   3.9950000000000002e-01   2.8910000000000002e-01   2.7858999999999998e+00  -4.8200000000000000e-02   1.8279999999999999e-01   1.4599999999999999e-01
   3.5270000000000001e-01   1.3189999999999999e-01   0.0000000000000000e+00  -2.4820000000000000e-01  -6.6600000000000006e-02  -5.7000000000000002e-02   5.5489999999999995e-01  -8.8900000000000007e-02   2.0893999999999999e+00  -9.5999999999999992e-03   1.7319999999999999e-01   1.5040000000000001e-01
   2.8649999999999998e-01   2.4179999999999999e-01   8.5800000000000001e-02  -1.6230000000000000e-01  -3.8100000000000002e-02  -4.8200000000000000e-02   3.3289999999999997e-01   3.5580000000000001e-01   2.4377000000000000e+00   1.9300000000000001e-02   1.5400000000000000e-01   1.4599999999999999e-01
   2.4249999999999999e-01   2.4179999999999999e-01   5.1470000000000005e-01  -1.0500000000000000e-01  -3.8100000000000002e-02  -5.7000000000000002e-02   6.2150000000000005e-01   4.4469999999999998e-01   2.5247000000000002e+00  -1.9300000000000001e-02   1.6360000000000000e-01   1.5920000000000001e-01
   4.6289999999999998e-01   0.0000000000000000e+00   8.5800000000000001e-02  -2.4820000000000000e-01  -5.7099999999999998e-02  -6.5799999999999997e-02   7.1020000000000005e-01   1.3339999999999999e-01   3.2212000000000001e+00   1.9300000000000001e-02   1.5400000000000000e-01   5.3100000000000001e-02
   3.5270000000000001e-01   3.7369999999999998e-01  -1.7160000000000000e-01  -2.0050000000000001e-01  -3.8100000000000002e-02  -4.4000000000000003e-03   4.6610000000000001e-01   1.3339999999999999e-01   2.9600000000000000e+00  -3.8500000000000000e-02   2.1170000000000000e-01   1.2830000000000000e-01
   5.2900000000000003e-01   2.8580000000000000e-01   4.2890000000000000e-01  -5.7299999999999997e-02   4.7600000000000003e-02  -1.0090000000000000e-01   5.7709999999999995e-01   3.7800000000000000e-01   2.6118000000000001e+00  -2.8899999999999999e-02   2.5019999999999998e-01   7.0800000000000002e-02
   5.5110000000000003e-01   4.6170000000000000e-01   8.5800000000000001e-02  -1.8140000000000001e-01  -5.7099999999999998e-02  -4.8200000000000000e-02   7.1020000000000005e-01   2.0010000000000000e-01   2.8730000000000002e+00   7.7100000000000002e-02   2.2130000000000000e-01   1.6370000000000001e-01
   3.5270000000000001e-01   3.2979999999999998e-01  -2.5740000000000002e-01  -1.0500000000000000e-01  -2.8500000000000001e-02  -7.0199999999999999e-02   4.6610000000000001e-01   2.0010000000000000e-01   2.3506000000000000e+00  -9.5999999999999992e-03   1.5400000000000000e-01   1.6370000000000001e-01
   4.6289999999999998e-01   2.4179999999999999e-01  -8.5780000000000001e-01  -1.7190000000000000e-01  -1.5229999999999999e-01  -7.8899999999999998e-02   4.2170000000000002e-01  -2.2200000000000001e-02   3.5695000000000001e+00   7.7100000000000002e-02   1.6360000000000000e-01   1.1940000000000001e-01
   5.5110000000000003e-01   3.9570000000000000e-01  -4.2890000000000000e-01  -1.8140000000000001e-01  -1.0470000000000000e-01  -5.7000000000000002e-02   4.4390000000000002e-01   3.1130000000000002e-01   2.7858999999999998e+00  -8.6699999999999999e-02   9.6199999999999994e-02   1.5040000000000001e-01
   3.3060000000000000e-01   1.3189999999999999e-01   2.5740000000000002e-01  -9.5500000000000002e-02   2.8500000000000001e-02  -7.4499999999999997e-02   5.1049999999999995e-01   4.4469999999999998e-01   2.2635999999999998e+00   2.8899999999999999e-02   2.5019999999999998e-01   1.2830000000000000e-01
   2.6450000000000001e-01   1.3189999999999999e-01  -4.2890000000000000e-01  -1.0500000000000000e-01  -9.5200000000000007e-02  -1.3200000000000000e-02   4.8830000000000001e-01   1.3339999999999999e-01   2.5247000000000002e+00   1.9300000000000001e-02   1.4430000000000001e-01   1.1060000000000000e-01
   4.8490000000000000e-01   2.1999999999999999e-02   5.1470000000000005e-01  -2.0999999999999999e-01  -1.1420000000000000e-01  -1.0090000000000000e-01   5.3269999999999995e-01   1.3339999999999999e-01   2.3506000000000000e+00  -1.9300000000000001e-02   3.2710000000000000e-01   1.1060000000000000e-01
   3.0859999999999999e-01   3.7369999999999998e-01  -6.8630000000000002e-01  -2.0999999999999999e-01  -1.0470000000000000e-01  -8.8000000000000005e-03   3.5510000000000003e-01   2.8910000000000002e-01   2.2635999999999998e+00   2.8899999999999999e-02   2.7900000000000003e-01   1.5920000000000001e-01
   3.5270000000000001e-01   0.0000000000000000e+00   6.0050000000000003e-01  -2.1959999999999999e-01  -7.6100000000000001e-02  -1.7500000000000002e-02   3.7730000000000002e-01   2.6679999999999998e-01   1.6540999999999999e+00   2.8899999999999999e-02   2.5019999999999998e-01   1.2830000000000000e-01
   3.7469999999999998e-01   2.4179999999999999e-01   1.7160000000000000e-01  -9.5500000000000002e-02   2.8500000000000001e-02  -7.4499999999999997e-02   5.1049999999999995e-01   4.4499999999999998e-02   3.1341999999999999e+00   6.7400000000000002e-02   1.0580000000000001e-01   8.8499999999999995e-02
   4.8490000000000000e-01   2.6379999999999998e-01  -5.1470000000000005e-01  -2.3870000000000000e-01  -6.6600000000000006e-02  -1.7500000000000002e-02   5.9930000000000005e-01   2.0010000000000000e-01   2.3506000000000000e+00  -1.1559999999999999e-01   2.5979999999999998e-01   1.4599999999999999e-01
   2.8649999999999998e-01   2.4179999999999999e-01  -8.5800000000000001e-02  -1.6230000000000000e-01  -6.6600000000000006e-02  -3.9500000000000000e-02   5.9930000000000005e-01   2.0010000000000000e-01   2.5247000000000002e+00  -1.9300000000000001e-02   1.6360000000000000e-01   1.1060000000000000e-01
   5.2900000000000003e-01   2.4179999999999999e-01  -1.7160000000000000e-01  -2.0050000000000001e-01  -6.6600000000000006e-02  -5.2600000000000001e-02   6.6579999999999995e-01   2.4460000000000001e-01   2.2635999999999998e+00   6.7400000000000002e-02   1.0580000000000001e-01   1.3710000000000000e-01
   2.8649999999999998e-01   1.9789999999999999e-01   1.7160000000000000e-01  -2.0050000000000001e-01  -7.6100000000000001e-02  -4.8200000000000000e-02   4.4390000000000002e-01   2.2200000000000001e-02   1.8283000000000000e+00  -9.5999999999999992e-03   2.0210000000000000e-01   1.4160000000000000e-01
   3.5270000000000001e-01   1.5390000000000001e-01  -4.2890000000000000e-01  -4.7699999999999999e-02  -1.3320000000000001e-01  -8.3299999999999999e-02   6.2150000000000005e-01   3.1130000000000002e-01   2.3506000000000000e+00   2.8899999999999999e-02   1.3469999999999999e-01   1.3710000000000000e-01
   4.6289999999999998e-01   2.1980000000000000e-01  -6.8630000000000002e-01  -1.8140000000000001e-01  -1.1420000000000000e-01  -9.2100000000000001e-02   6.6579999999999995e-01   2.2239999999999999e-01   3.3083000000000000e+00  -5.7799999999999997e-02   1.4430000000000001e-01   1.5040000000000001e-01
   3.9679999999999999e-01   2.4179999999999999e-01   8.5800000000000001e-02  -1.4319999999999999e-01  -7.6100000000000001e-02  -6.5799999999999997e-02   5.5489999999999995e-01   1.7790000000000000e-01   3.1341999999999999e+00  -9.5999999999999992e-03   2.3089999999999999e-01   1.1940000000000001e-01
   4.1880000000000001e-01   2.1980000000000000e-01  -1.0294000000000001e+00  -1.8140000000000001e-01  -8.5599999999999996e-02  -5.7000000000000002e-02   3.5510000000000003e-01   2.0010000000000000e-01   2.0024000000000002e+00   5.7799999999999997e-02   2.2130000000000000e-01   1.2830000000000000e-01
   5.0700000000000001e-01   4.3999999999999997e-02  -9.4359999999999999e-01  -2.6729999999999998e-01  -1.6180000000000000e-01  -3.0700000000000002e-02   6.4370000000000005e-01   1.3339999999999999e-01   2.6118000000000001e+00  -8.6699999999999999e-02   1.8279999999999999e-01   1.1500000000000000e-01
   4.1880000000000001e-01   2.4179999999999999e-01  -5.1470000000000005e-01  -1.5279999999999999e-01  -4.7600000000000003e-02  -7.0199999999999999e-02   4.6610000000000001e-01   2.6679999999999998e-01   2.8730000000000002e+00   4.8200000000000000e-02   1.3469999999999999e-01   1.7690000000000000e-01
   6.8330000000000002e-01  -4.3999999999999997e-02   3.4310000000000002e-01  -2.4820000000000000e-01  -5.7099999999999998e-02  -4.8200000000000000e-02   7.5460000000000005e-01   2.0010000000000000e-01   3.5695000000000001e+00  -9.5999999999999992e-03   2.3089999999999999e-01   1.1940000000000001e-01
   3.5270000000000001e-01   4.3969999999999998e-01   8.5800000000000001e-02  -6.6799999999999998e-02  -6.6600000000000006e-02   4.4000000000000003e-03   5.9930000000000005e-01   1.5559999999999999e-01   2.5247000000000002e+00   9.6299999999999997e-02   2.0210000000000000e-01   1.1500000000000000e-01
   4.8490000000000000e-01   1.9789999999999999e-01  -5.1470000000000005e-01  -2.2910000000000000e-01  -1.9000000000000000e-02  -1.0090000000000000e-01   5.1049999999999995e-01   3.3350000000000002e-01   2.2635999999999998e+00   0.0000000000000000e+00   1.6360000000000000e-01   1.9020000000000001e-01
   4.6289999999999998e-01  -4.3999999999999997e-02  -8.5800000000000001e-02  -2.6729999999999998e-01  -7.6100000000000001e-02  -8.7700000000000000e-02   6.2150000000000005e-01   2.8910000000000002e-01   2.0024000000000002e+00   5.7799999999999997e-02   2.4060000000000001e-01   1.1060000000000000e-01
   5.5110000000000003e-01   4.3969999999999998e-01   8.5800000000000001e-02  -2.1959999999999999e-01   3.8100000000000002e-02  -7.0199999999999999e-02   7.1020000000000005e-01   3.5580000000000001e-01   2.2635999999999998e+00   7.7100000000000002e-02   1.6360000000000000e-01   1.4599999999999999e-01
   1.9839999999999999e-01   1.7590000000000000e-01   3.4310000000000002e-01  -2.3870000000000000e-01  -7.6100000000000001e-02  -7.4499999999999997e-02   5.1049999999999995e-01   5.3369999999999995e-01   3.3953000000000002e+00   0.0000000000000000e+00   2.1170000000000000e-01   1.3270000000000001e-01
   3.7469999999999998e-01   3.7369999999999998e-01  -1.7160000000000000e-01  -2.0999999999999999e-01  -1.4269999999999999e-01  -5.7000000000000002e-02   6.6579999999999995e-01   2.8910000000000002e-01   2.0893999999999999e+00   6.7400000000000002e-02   1.7319999999999999e-01   9.7299999999999998e-02
   1.5429999999999999e-01  -1.0990000000000000e-01  -5.1470000000000005e-01  -2.7689999999999998e-01  -1.5229999999999999e-01  -7.0199999999999999e-02   7.3240000000000005e-01   1.7790000000000000e-01   2.5247000000000002e+00  -9.5999999999999992e-03   1.4430000000000001e-01   1.6810000000000000e-01
   4.4080000000000003e-01   1.7590000000000000e-01  -2.5740000000000002e-01  -1.8140000000000001e-01  -1.5229999999999999e-01  -1.1400000000000000e-01   4.2170000000000002e-01   3.3350000000000002e-01   2.4377000000000000e+00  -4.8200000000000000e-02   2.1170000000000000e-01   1.4160000000000000e-01
   5.0700000000000001e-01   3.0780000000000002e-01   1.7160000000000000e-01  -1.5279999999999999e-01  -1.9000000000000000e-02  -7.4499999999999997e-02   5.1049999999999995e-01   4.8920000000000002e-01   2.2635999999999998e+00   9.5999999999999992e-03   1.8279999999999999e-01   1.2390000000000000e-01
   3.7469999999999998e-01   1.5390000000000001e-01   0.0000000000000000e+00  -2.6729999999999998e-01  -1.7130000000000001e-01  -9.2100000000000001e-02   5.3269999999999995e-01   2.2239999999999999e-01   2.7858999999999998e+00   9.5999999999999992e-03   2.0210000000000000e-01   1.0170000000000000e-01
   3.0859999999999999e-01   2.6379999999999998e-01   8.5780000000000001e-01  -1.0500000000000000e-01   0.0000000000000000e+00  -9.6500000000000002e-02   3.9950000000000002e-01   2.6679999999999998e-01   2.7858999999999998e+00   1.3489999999999999e-01   2.0210000000000000e-01   1.6370000000000001e-01
   3.0859999999999999e-01   1.3189999999999999e-01  -3.4310000000000002e-01  -2.1959999999999999e-01  -6.6600000000000006e-02  -4.8200000000000000e-02   5.7709999999999995e-01   2.8910000000000002e-01   2.0893999999999999e+00  -9.5999999999999992e-03   1.6360000000000000e-01   1.5479999999999999e-01
   4.1880000000000001e-01   3.7369999999999998e-01  -1.7160000000000000e-01  -1.8140000000000001e-01  -1.1420000000000000e-01  -2.6300000000000000e-02   7.1020000000000005e-01   1.7790000000000000e-01   2.8730000000000002e+00  -3.8500000000000000e-02   2.5019999999999998e-01   1.3710000000000000e-01
   3.5270000000000001e-01   2.8580000000000000e-01  -5.1470000000000005e-01  -1.5279999999999999e-01  -1.9000000000000000e-02  -7.0199999999999999e-02   5.5489999999999995e-01   2.6679999999999998e-01   2.6989000000000001e+00   6.7400000000000002e-02   2.2130000000000000e-01   1.1940000000000001e-01
   6.1719999999999997e-01  -4.3999999999999997e-02  -3.4310000000000002e-01  -1.1459999999999999e-01  -7.6100000000000001e-02  -1.7500000000000002e-02   6.4370000000000005e-01   2.2239999999999999e-01   2.8730000000000002e+00  -8.6699999999999999e-02   1.9239999999999999e-01   1.3710000000000000e-01
   2.8649999999999998e-01   1.9789999999999999e-01  -8.5800000000000001e-02  -1.9089999999999999e-01  -8.5599999999999996e-02  -5.2600000000000001e-02   5.3269999999999995e-01   6.2260000000000004e-01   3.0470999999999999e+00  -1.1559999999999999e-01   2.0210000000000000e-01   1.1500000000000000e-01
   3.9679999999999999e-01  -6.6000000000000003e-02  -8.5800000000000001e-02  -1.9089999999999999e-01  -1.1420000000000000e-01  -4.3900000000000002e-02   5.9930000000000005e-01   1.7790000000000000e-01   3.2212000000000001e+00   0.0000000000000000e+00   1.9239999999999999e-01   1.7690000000000000e-01
   5.2900000000000003e-01   1.5390000000000001e-01  -3.4310000000000002e-01  -2.0050000000000001e-01  -1.0470000000000000e-01  -2.6300000000000000e-02   7.5460000000000005e-01  -1.5559999999999999e-01   2.6118000000000001e+00  -1.9300000000000001e-02   1.6360000000000000e-01   1.2830000000000000e-01
   4.6289999999999998e-01   2.8580000000000000e-01  -2.5740000000000002e-01  -1.7190000000000000e-01  -9.5200000000000007e-02  -1.2280000000000001e-01   4.2170000000000002e-01   2.4460000000000001e-01   3.4824000000000002e+00   3.8500000000000000e-02   1.9239999999999999e-01   9.2899999999999996e-02
   5.0700000000000001e-01   1.0990000000000000e-01  -6.0050000000000003e-01  -1.4319999999999999e-01  -5.7099999999999998e-02  -5.2600000000000001e-02   4.2170000000000002e-01   3.1130000000000002e-01   1.8283000000000000e+00  -2.8899999999999999e-02   1.9239999999999999e-01   9.7299999999999998e-02
   4.1880000000000001e-01   1.9789999999999999e-01  -7.7210000000000001e-01  -1.8140000000000001e-01  -9.5200000000000007e-02  -7.0199999999999999e-02   3.1069999999999998e-01   6.6710000000000003e-01   2.1764999999999999e+00   3.8500000000000000e-02   1.7319999999999999e-01   1.5479999999999999e-01
   6.8330000000000002e-01   1.7590000000000000e-01  -1.1152000000000000e+00  -2.2910000000000000e-01  -5.7099999999999998e-02  -7.4499999999999997e-02   3.9950000000000002e-01   4.4499999999999998e-02   2.5247000000000002e+00   9.5999999999999992e-03   1.5400000000000000e-01   1.9020000000000001e-01
   4.4080000000000003e-01   1.0990000000000000e-01  -3.4310000000000002e-01  -2.2910000000000000e-01  -6.6600000000000006e-02  -1.2280000000000001e-01   3.9950000000000002e-01   2.0010000000000000e-01   2.4377000000000000e+00  -4.8200000000000000e-02   2.0210000000000000e-01   1.1500000000000000e-01
   5.2900000000000003e-01   1.3189999999999999e-01  -4.2890000000000000e-01  -1.1459999999999999e-01  -9.4999999999999998e-03  -8.3299999999999999e-02   4.4390000000000002e-01   4.0020000000000000e-01   2.4377000000000000e+00   6.7400000000000002e-02   2.5979999999999998e-01   1.1060000000000000e-01
   5.2900000000000003e-01   6.6000000000000003e-02   5.1470000000000005e-01  -2.1959999999999999e-01  -8.5599999999999996e-02  -4.3900000000000002e-02   2.6629999999999998e-01   4.2249999999999999e-01   2.0893999999999999e+00   7.7100000000000002e-02   2.3089999999999999e-01   1.7690000000000000e-01
   3.3060000000000000e-01   2.6379999999999998e-01   6.0050000000000003e-01  -1.2410000000000000e-01  -9.4999999999999998e-03  -3.0700000000000002e-02   5.1049999999999995e-01   2.6679999999999998e-01   2.8730000000000002e+00   9.5999999999999992e-03   1.8279999999999999e-01   1.3710000000000000e-01
   3.5270000000000001e-01   1.5390000000000001e-01   6.0050000000000003e-01  -2.7689999999999998e-01  -3.8100000000000002e-02  -8.3299999999999999e-02   3.7730000000000002e-01   4.0020000000000000e-01   2.9600000000000000e+00  -1.9300000000000001e-02   1.9239999999999999e-01   1.1500000000000000e-01
   5.0700000000000001e-01   2.6379999999999998e-01  -5.1470000000000005e-01  -1.7190000000000000e-01  -5.7099999999999998e-02  -8.3299999999999999e-02   6.4370000000000005e-01   3.5580000000000001e-01   2.2635999999999998e+00   2.8899999999999999e-02   1.5400000000000000e-01   1.6370000000000001e-01
   4.4080000000000003e-01   2.6379999999999998e-01  -1.7160000000000000e-01   0.0000000000000000e+00  -1.9000000000000000e-02  -1.1840000000000001e-01   4.2170000000000002e-01   2.6679999999999998e-01   2.0893999999999999e+00  -1.9300000000000001e-02   1.9239999999999999e-01   1.3710000000000000e-01
   5.7310000000000005e-01   8.7900000000000006e-02  -1.2010000000000001e+00  -2.8639999999999999e-01  -1.2370000000000000e-01  -9.2100000000000001e-02   4.8830000000000001e-01   2.6679999999999998e-01   2.8730000000000002e+00  -1.9300000000000001e-02   1.8279999999999999e-01   1.3270000000000001e-01
   1.7630000000000001e-01   2.6379999999999998e-01  -7.7210000000000001e-01  -2.2910000000000000e-01  -9.5200000000000007e-02  -1.0520000000000000e-01   5.5489999999999995e-01   2.0010000000000000e-01   3.0470999999999999e+00   1.9300000000000001e-02   1.7319999999999999e-01   1.2830000000000000e-01
   2.8649999999999998e-01   1.3189999999999999e-01  -3.4310000000000002e-01  -1.4319999999999999e-01  -1.7130000000000001e-01  -3.5099999999999999e-02   4.2170000000000002e-01   3.1130000000000002e-01   2.1764999999999999e+00   9.6299999999999997e-02   8.6599999999999996e-02   1.0620000000000000e-01
   4.6289999999999998e-01   4.3999999999999997e-02  -3.4310000000000002e-01  -1.9089999999999999e-01  -6.6600000000000006e-02  -6.1400000000000003e-02   4.6610000000000001e-01   3.3350000000000002e-01   2.3506000000000000e+00   2.8899999999999999e-02   1.6360000000000000e-01   1.1940000000000001e-01
   4.6289999999999998e-01   1.9789999999999999e-01   2.5740000000000002e-01  -1.7190000000000000e-01  -1.5229999999999999e-01   1.3200000000000000e-02   6.4370000000000005e-01   1.3339999999999999e-01   2.3506000000000000e+00  -1.9300000000000001e-02   1.5400000000000000e-01   9.7299999999999998e-02
   4.6289999999999998e-01   4.1770000000000002e-01  -5.1470000000000005e-01  -1.9089999999999999e-01  -1.3320000000000001e-01  -9.2100000000000001e-02   7.5460000000000005e-01   2.4460000000000001e-01   2.6989000000000001e+00  -3.8500000000000000e-02   2.2130000000000000e-01   1.1060000000000000e-01
   5.0700000000000001e-01   2.1999999999999999e-02  -1.7160000000000000e-01  -2.3870000000000000e-01  -1.1420000000000000e-01  -6.5799999999999997e-02   7.9900000000000004e-01   2.8910000000000002e-01   2.6118000000000001e+00   3.8500000000000000e-02   2.0210000000000000e-01   1.1500000000000000e-01
   3.7469999999999998e-01   1.0990000000000000e-01   2.5740000000000002e-01  -2.0050000000000001e-01  -1.2370000000000000e-01  -3.9500000000000000e-02   4.2170000000000002e-01   0.0000000000000000e+00   3.0470999999999999e+00  -1.9300000000000001e-02   1.8279999999999999e-01   1.4599999999999999e-01
   3.5270000000000001e-01   2.6379999999999998e-01   8.5800000000000001e-02  -1.6230000000000000e-01  -7.6100000000000001e-02  -3.0700000000000002e-02   5.9930000000000005e-01   1.3339999999999999e-01   2.4377000000000000e+00   9.6299999999999997e-02   1.6360000000000000e-01   1.4160000000000000e-01
   5.7310000000000005e-01   3.7369999999999998e-01  -5.1470000000000005e-01  -1.4319999999999999e-01  -4.7600000000000003e-02  -7.4499999999999997e-02   3.7730000000000002e-01   3.1130000000000002e-01   2.6118000000000001e+00   8.6699999999999999e-02   1.9239999999999999e-01   1.1500000000000000e-01
   1.9839999999999999e-01   1.9789999999999999e-01   3.4310000000000002e-01  -1.9089999999999999e-01   2.8500000000000001e-02  -4.8200000000000000e-02   4.8830000000000001e-01   2.6679999999999998e-01   2.9600000000000000e+00   8.6699999999999999e-02   1.0580000000000001e-01   1.6810000000000000e-01
   4.8490000000000000e-01   0.0000000000000000e+00  -2.5740000000000002e-01  -1.7190000000000000e-01  -5.7099999999999998e-02  -8.7700000000000000e-02   5.9930000000000005e-01   3.3350000000000002e-01   2.8730000000000002e+00   2.8899999999999999e-02   2.0210000000000000e-01   1.4160000000000000e-01
   3.9679999999999999e-01   8.7900000000000006e-02  -5.1470000000000005e-01  -2.5779999999999997e-01   0.0000000000000000e+00  -5.2600000000000001e-02   5.1049999999999995e-01   1.5559999999999999e-01   2.5247000000000002e+00   7.7100000000000002e-02   1.8279999999999999e-01   1.8579999999999999e-01
   4.6289999999999998e-01   1.7590000000000000e-01  -1.7160000000000000e-01  -2.6729999999999998e-01  -1.8079999999999999e-01  -8.7700000000000000e-02   6.2150000000000005e-01   4.2249999999999999e-01   2.6989000000000001e+00  -5.7799999999999997e-02   2.1170000000000000e-01   1.1500000000000000e-01
   5.0700000000000001e-01   2.1980000000000000e-01   1.7160000000000000e-01  -1.9089999999999999e-01  -1.9000000000000000e-02  -4.3900000000000002e-02   4.4390000000000002e-01   3.3350000000000002e-01   2.8730000000000002e+00   3.8500000000000000e-02   2.2130000000000000e-01   1.1500000000000000e-01
   3.0859999999999999e-01   1.3189999999999999e-01  -8.5780000000000001e-01  -1.2410000000000000e-01  -1.1420000000000000e-01  -7.4499999999999997e-02   5.5489999999999995e-01   2.6679999999999998e-01   2.8730000000000002e+00   0.0000000000000000e+00   1.8279999999999999e-01   1.8140000000000001e-01
   3.3060000000000000e-01   2.1980000000000000e-01  -2.5740000000000002e-01  -1.1459999999999999e-01  -7.6100000000000001e-02  -6.1400000000000003e-02   5.9930000000000005e-01   2.6679999999999998e-01   1.9153000000000000e+00  -9.6299999999999997e-02   2.2130000000000000e-01   1.2830000000000000e-01
   4.8490000000000000e-01   2.4179999999999999e-01  -4.2890000000000000e-01  -3.1509999999999999e-01  -4.7600000000000003e-02  -1.0090000000000000e-01   5.7709999999999995e-01   2.4460000000000001e-01   2.5247000000000002e+00   0.0000000000000000e+00   1.6360000000000000e-01   1.4599999999999999e-01
   3.0859999999999999e-01  -2.1999999999999999e-02   8.5800000000000001e-02  -2.5779999999999997e-01  -1.2370000000000000e-01  -1.2280000000000001e-01   5.5489999999999995e-01   2.4460000000000001e-01   2.3506000000000000e+00   6.7400000000000002e-02   1.3469999999999999e-01   1.2830000000000000e-01
   3.5270000000000001e-01   2.4179999999999999e-01   2.5740000000000002e-01  -1.5279999999999999e-01  -6.6600000000000006e-02  -6.1400000000000003e-02   5.9930000000000005e-01   5.1139999999999997e-01   2.4377000000000000e+00   6.7400000000000002e-02   2.3089999999999999e-01   1.3710000000000000e-01
   6.1719999999999997e-01   1.5390000000000001e-01  -4.2890000000000000e-01  -1.1459999999999999e-01  -9.5200000000000007e-02  -3.5099999999999999e-02   5.7709999999999995e-01   8.8900000000000007e-02   3.0470999999999999e+00   4.8200000000000000e-02   1.5400000000000000e-01   1.1500000000000000e-01
   3.7469999999999998e-01   1.3189999999999999e-01  -8.5800000000000001e-02  -2.0999999999999999e-01  -7.6100000000000001e-02  -2.6300000000000000e-02   4.2170000000000002e-01   3.5580000000000001e-01   2.6989000000000001e+00   4.8200000000000000e-02   2.0210000000000000e-01   1.1060000000000000e-01
   7.4939999999999996e-01   1.7590000000000000e-01  -1.7160000000000000e-01  -2.2910000000000000e-01  -1.5229999999999999e-01  -3.5099999999999999e-02   3.9950000000000002e-01   8.8900000000000007e-02   3.1341999999999999e+00  -9.5999999999999992e-03   1.0580000000000001e-01   1.5479999999999999e-01
   3.5270000000000001e-01   2.1999999999999999e-02   0.0000000000000000e+00  -2.3870000000000000e-01  -1.9000000000000000e-02  -3.5099999999999999e-02   5.9930000000000005e-01   2.2200000000000001e-02   3.0470999999999999e+00  -1.0600000000000000e-01   1.9239999999999999e-01   1.5479999999999999e-01
   2.6450000000000001e-01   1.7590000000000000e-01   6.8630000000000002e-01  -8.5900000000000004e-02   1.9000000000000000e-02  -9.2100000000000001e-02   4.8830000000000001e-01   2.6679999999999998e-01   3.2212000000000001e+00  -3.8500000000000000e-02   2.1170000000000000e-01   1.5040000000000001e-01
   5.9509999999999996e-01   2.4179999999999999e-01  -6.0050000000000003e-01  -1.7190000000000000e-01  -2.8500000000000001e-02  -8.3299999999999999e-02   4.6610000000000001e-01   1.1119999999999999e-01   2.9600000000000000e+00   4.8200000000000000e-02   8.6599999999999996e-02   1.0620000000000000e-01
   4.6289999999999998e-01   4.6170000000000000e-01  -6.0050000000000003e-01  -1.5279999999999999e-01  -2.8500000000000001e-02  -6.5799999999999997e-02   5.9930000000000005e-01   1.5559999999999999e-01   2.0024000000000002e+00   2.8899999999999999e-02   3.1750000000000000e-01   1.5479999999999999e-01
   2.6450000000000001e-01   2.8580000000000000e-01  -8.5800000000000001e-02  -2.0999999999999999e-01  -4.7600000000000003e-02  -3.5099999999999999e-02   2.4410000000000001e-01   3.7800000000000000e-01   2.3506000000000000e+00   9.5999999999999992e-03   1.9239999999999999e-01   1.2830000000000000e-01
   3.9679999999999999e-01   2.4179999999999999e-01  -6.8630000000000002e-01  -3.2460000000000000e-01  -1.1420000000000000e-01  -8.8000000000000005e-03   6.8799999999999994e-01   1.1119999999999999e-01   3.3953000000000002e+00   4.8200000000000000e-02   1.2509999999999999e-01   1.6810000000000000e-01
   4.1880000000000001e-01   3.5170000000000001e-01  -8.5800000000000001e-02  -1.5279999999999999e-01  -9.4999999999999998e-03  -8.3299999999999999e-02   6.2150000000000005e-01   2.6679999999999998e-01   2.5247000000000002e+00  -9.5999999999999992e-03   2.6939999999999997e-01   1.5040000000000001e-01
   4.6289999999999998e-01   4.8359999999999997e-01   6.0050000000000003e-01  -3.8190000000000002e-01  -8.5599999999999996e-02  -6.5799999999999997e-02   6.4370000000000005e-01   3.3350000000000002e-01   2.9600000000000000e+00  -1.9300000000000001e-02   2.2130000000000000e-01   1.2390000000000000e-01
   5.7310000000000005e-01   1.5390000000000001e-01  -8.5800000000000001e-02  -1.9089999999999999e-01  -2.8500000000000001e-02  -6.1400000000000003e-02   6.6579999999999995e-01   1.1119999999999999e-01   2.6118000000000001e+00   4.8200000000000000e-02   2.4060000000000001e-01   1.5920000000000001e-01
   3.5270000000000001e-01   1.7590000000000000e-01   2.5740000000000002e-01  -2.5779999999999997e-01  -8.5599999999999996e-02  -8.8000000000000005e-03   3.7730000000000002e-01   4.0020000000000000e-01   2.6118000000000001e+00  -9.5999999999999992e-03   1.6360000000000000e-01   1.5479999999999999e-01
   5.5110000000000003e-01   8.7900000000000006e-02  -3.4310000000000002e-01  -2.0999999999999999e-01  -1.2370000000000000e-01  -6.1400000000000003e-02   4.2170000000000002e-01   3.3350000000000002e-01   3.2212000000000001e+00   0.0000000000000000e+00   1.5400000000000000e-01   1.4160000000000000e-01
   5.2900000000000003e-01   3.0780000000000002e-01   0.0000000000000000e+00  -1.6230000000000000e-01  -1.0470000000000000e-01  -4.8200000000000000e-02   4.4390000000000002e-01   2.8910000000000002e-01   2.4377000000000000e+00  -7.7100000000000002e-02   1.6360000000000000e-01   8.4000000000000005e-02
   3.7469999999999998e-01   2.4179999999999999e-01  -8.5800000000000001e-02  -1.8140000000000001e-01  -3.8100000000000002e-02  -5.7000000000000002e-02   4.8830000000000001e-01   3.7800000000000000e-01   2.9600000000000000e+00   9.5999999999999992e-03   2.1170000000000000e-01   1.2830000000000000e-01
   5.7310000000000005e-01   2.4179999999999999e-01  -5.1470000000000005e-01  -1.3370000000000001e-01  -1.2370000000000000e-01  -5.2600000000000001e-02   5.5489999999999995e-01   3.3350000000000002e-01   2.5247000000000002e+00   4.8200000000000000e-02   1.9239999999999999e-01   1.8140000000000001e-01
  -2.2040000000000001e-01   3.7369999999999998e-01   0.0000000000000000e+00  -3.2460000000000000e-01  -1.9000000000000000e-02  -1.3589999999999999e-01   5.1049999999999995e-01   4.0020000000000000e-01   2.7858999999999998e+00  -4.8200000000000000e-02   1.1550000000000001e-01   1.3710000000000000e-01
   9.2579999999999996e-01  -1.3189999999999999e-01  -2.5740000000000002e-01  -3.5330000000000000e-01  -1.0470000000000000e-01  -1.1400000000000000e-01   4.2170000000000002e-01   2.0010000000000000e-01   2.6989000000000001e+00   5.7799999999999997e-02   2.1170000000000000e-01   1.1060000000000000e-01
   1.3230000000000000e-01   7.2550000000000003e-01  -4.2890000000000000e-01  -1.6230000000000000e-01  -4.7600000000000003e-02  -7.8899999999999998e-02   5.9930000000000005e-01   2.0010000000000000e-01   3.0470999999999999e+00  -1.9300000000000001e-02   2.5979999999999998e-01   1.1940000000000001e-01
   4.6289999999999998e-01   2.1999999999999999e-02  -6.8630000000000002e-01  -1.2410000000000000e-01  -1.2370000000000000e-01  -7.0199999999999999e-02   7.7680000000000005e-01   2.8910000000000002e-01   2.6989000000000001e+00   1.9300000000000001e-02   2.0210000000000000e-01   1.4599999999999999e-01
   3.5270000000000001e-01   3.0780000000000002e-01  -2.5740000000000002e-01  -1.4319999999999999e-01   8.5599999999999996e-02  -6.1400000000000003e-02   7.1020000000000005e-01   2.2200000000000001e-02   2.7858999999999998e+00   7.7100000000000002e-02   1.5400000000000000e-01   1.3710000000000000e-01
   3.0859999999999999e-01   2.1980000000000000e-01  -1.7160000000000000e-01  -2.0999999999999999e-01  -1.3320000000000001e-01  -3.9500000000000000e-02   3.7730000000000002e-01   3.1130000000000002e-01   2.5247000000000002e+00  -1.0600000000000000e-01   2.4060000000000001e-01   1.1500000000000000e-01
   4.6289999999999998e-01   1.5390000000000001e-01  -1.7160000000000000e-01  -1.5279999999999999e-01  -8.5599999999999996e-02  -8.7700000000000000e-02   3.7730000000000002e-01   3.7800000000000000e-01   2.5247000000000002e+00   3.8500000000000000e-02   1.3469999999999999e-01   1.6370000000000001e-01
   2.4249999999999999e-01   3.5170000000000001e-01  -6.0050000000000003e-01  -1.8140000000000001e-01  -1.5229999999999999e-01  -6.5799999999999997e-02   5.7709999999999995e-01   6.6699999999999995e-02   3.0470999999999999e+00   2.8899999999999999e-02   2.3089999999999999e-01   1.2390000000000000e-01
   0.0000000000000000e+00   0.0000000000000000e+00   0.0000000000000000e+00  -3.8199999999999998e-02  -8.5599999999999996e-02  -3.9500000000000000e-02   5.7709999999999995e-01   3.3350000000000002e-01   2.1764999999999999e+00  -3.8500000000000000e-02   1.5400000000000000e-01   1.1060000000000000e-01
   5.7310000000000005e-01   4.8359999999999997e-01  -1.7160000000000000e-01  -1.0500000000000000e-01  -1.3320000000000001e-01  -3.0700000000000002e-02   4.8830000000000001e-01   2.0010000000000000e-01   3.1341999999999999e+00   1.3489999999999999e-01   2.7900000000000003e-01   1.2390000000000000e-01
   1.9839999999999999e-01   3.0780000000000002e-01  -2.5740000000000002e-01  -1.6230000000000000e-01  -2.8500000000000001e-02  -4.3900000000000002e-02   4.8830000000000001e-01   2.8910000000000002e-01   2.1764999999999999e+00  -2.8899999999999999e-02   1.6360000000000000e-01   1.7690000000000000e-01
   4.6289999999999998e-01   1.5390000000000001e-01   1.7160000000000000e-01  -2.5779999999999997e-01  -1.2370000000000000e-01  -5.7000000000000002e-02   5.7709999999999995e-01   3.3350000000000002e-01   2.5247000000000002e+00   5.7799999999999997e-02   9.6199999999999994e-02   1.6370000000000001e-01
   1.9839999999999999e-01   3.0780000000000002e-01  -8.5800000000000001e-02  -1.0500000000000000e-01  -5.7099999999999998e-02  -7.0199999999999999e-02   5.7709999999999995e-01   1.1119999999999999e-01   3.4824000000000002e+00  -2.8899999999999999e-02   2.6939999999999997e-01   1.0170000000000000e-01
   5.7310000000000005e-01   8.7900000000000006e-02   3.4310000000000002e-01  -1.9089999999999999e-01  -1.1420000000000000e-01  -3.0700000000000002e-02   4.2170000000000002e-01   1.7790000000000000e-01   2.7858999999999998e+00  -7.7100000000000002e-02   2.5979999999999998e-01   1.6370000000000001e-01
   8.8200000000000001e-02   2.6379999999999998e-01  -5.1470000000000005e-01  -1.9089999999999999e-01  -3.8100000000000002e-02  -7.8899999999999998e-02   4.2170000000000002e-01   6.2260000000000004e-01   2.2635999999999998e+00  -3.8500000000000000e-02   2.5019999999999998e-01   8.4000000000000005e-02
   5.0700000000000001e-01   3.5170000000000001e-01  -2.5740000000000002e-01  -2.3870000000000000e-01  -1.2370000000000000e-01  -2.6300000000000000e-02   2.8849999999999998e-01   2.8910000000000002e-01   1.8283000000000000e+00  -4.8200000000000000e-02   1.3469999999999999e-01   1.7249999999999999e-01
   4.4100000000000000e-02   1.5390000000000001e-01  -3.4310000000000002e-01  -1.5279999999999999e-01  -1.4269999999999999e-01  -3.9500000000000000e-02   5.9930000000000005e-01   2.4460000000000001e-01   2.9600000000000000e+00   2.8899999999999999e-02   1.0580000000000001e-01   1.3710000000000000e-01
   7.0530000000000004e-01   1.3189999999999999e-01   4.2890000000000000e-01  -8.5900000000000004e-02  -5.7099999999999998e-02  -1.7500000000000002e-02   4.8830000000000001e-01   1.1119999999999999e-01   2.6118000000000001e+00  -5.7799999999999997e-02   2.1170000000000000e-01   1.1500000000000000e-01
   2.8649999999999998e-01   1.3189999999999999e-01  -6.0050000000000003e-01  -1.8140000000000001e-01  -7.6100000000000001e-02  -7.8899999999999998e-02   4.6610000000000001e-01   1.3339999999999999e-01   2.5247000000000002e+00   8.6699999999999999e-02   1.4430000000000001e-01   1.0170000000000000e-01
   4.1880000000000001e-01   8.7900000000000006e-02  -8.5780000000000001e-01  -1.6230000000000000e-01  -2.8500000000000001e-02  -7.0199999999999999e-02   4.2170000000000002e-01   1.7790000000000000e-01   2.6118000000000001e+00  -4.8200000000000000e-02   1.7319999999999999e-01   1.5040000000000001e-01
   4.4080000000000003e-01   2.6379999999999998e-01  -3.4310000000000002e-01  -1.8140000000000001e-01  -1.9000000000000000e-02  -4.8200000000000000e-02   5.3269999999999995e-01   2.0010000000000000e-01   2.6118000000000001e+00   9.5999999999999992e-03   1.4430000000000001e-01   1.5479999999999999e-01
   6.3919999999999999e-01   6.6000000000000003e-02  -4.2890000000000000e-01  -2.1959999999999999e-01  -5.7099999999999998e-02  -1.7500000000000002e-02   3.7730000000000002e-01   2.6679999999999998e-01   2.4377000000000000e+00   1.9300000000000001e-02   1.3469999999999999e-01   1.8140000000000001e-01
   3.3060000000000000e-01   3.5170000000000001e-01   3.4310000000000002e-01  -2.0050000000000001e-01  -1.4269999999999999e-01  -7.0199999999999999e-02   5.7709999999999995e-01   1.5559999999999999e-01   3.0470999999999999e+00   1.9300000000000001e-02   2.1170000000000000e-01   9.2899999999999996e-02
   3.9679999999999999e-01   1.7590000000000000e-01  -6.0050000000000003e-01  -1.7190000000000000e-01  -2.8500000000000001e-02  -5.2600000000000001e-02   5.3269999999999995e-01   3.5580000000000001e-01   3.3953000000000002e+00  -9.5999999999999992e-03   2.3089999999999999e-01   1.5040000000000001e-01
   2.4249999999999999e-01   1.5390000000000001e-01  -1.0294000000000001e+00  -1.7190000000000000e-01  -6.6600000000000006e-02  -3.0700000000000002e-02   4.6610000000000001e-01   3.7800000000000000e-01   2.0893999999999999e+00   8.6699999999999999e-02   1.8279999999999999e-01   1.3710000000000000e-01
   3.7469999999999998e-01   2.8580000000000000e-01  -2.5740000000000002e-01  -2.0050000000000001e-01  -1.6180000000000000e-01  -7.8899999999999998e-02   4.2170000000000002e-01   2.2239999999999999e-01   2.5247000000000002e+00   4.8200000000000000e-02   1.5400000000000000e-01   1.0170000000000000e-01
   3.0859999999999999e-01   2.1980000000000000e-01  -5.1470000000000005e-01  -1.6230000000000000e-01  -1.7130000000000001e-01  -7.8899999999999998e-02   3.3289999999999997e-01   3.5580000000000001e-01   2.9600000000000000e+00   1.9300000000000001e-02   2.3089999999999999e-01   1.2390000000000000e-01
   4.6289999999999998e-01   2.4179999999999999e-01  -2.5740000000000002e-01  -2.0999999999999999e-01  -1.1420000000000000e-01  -6.5799999999999997e-02   5.3269999999999995e-01   3.5580000000000001e-01   2.9600000000000000e+00   9.5999999999999992e-03   1.8279999999999999e-01   1.8140000000000001e-01
   3.5270000000000001e-01   1.9789999999999999e-01  -8.5800000000000001e-02  -2.2910000000000000e-01  -6.6600000000000006e-02   4.4000000000000003e-03   5.5489999999999995e-01   2.0010000000000000e-01   2.2635999999999998e+00   8.6699999999999999e-02   2.0210000000000000e-01   1.1060000000000000e-01
   3.7469999999999998e-01   1.7590000000000000e-01   3.4310000000000002e-01  -1.3370000000000001e-01  -8.5599999999999996e-02  -4.3900000000000002e-02   2.8849999999999998e-01   1.1119999999999999e-01   3.1341999999999999e+00   1.1559999999999999e-01   1.5400000000000000e-01   1.3270000000000001e-01
   3.5270000000000001e-01  -8.7900000000000006e-02  -8.5800000000000001e-02  -3.0549999999999999e-01  -9.5200000000000007e-02  -4.8200000000000000e-02   5.3269999999999995e-01   1.3339999999999999e-01   2.0893999999999999e+00  -2.8899999999999999e-02   1.6360000000000000e-01   1.4599999999999999e-01
   3.9679999999999999e-01   1.0990000000000000e-01   0.0000000000000000e+00  -2.9599999999999999e-01  -4.7600000000000003e-02  -1.3200000000000000e-02   5.5489999999999995e-01   2.4460000000000001e-01   2.7858999999999998e+00  -6.7400000000000002e-02   2.0210000000000000e-01   1.2830000000000000e-01
   4.8490000000000000e-01   1.0990000000000000e-01  -3.4310000000000002e-01  -2.8639999999999999e-01  -1.9000000000000000e-02  -6.5799999999999997e-02   5.5489999999999995e-01   3.1130000000000002e-01   2.6989000000000001e+00   2.8899999999999999e-02   1.3469999999999999e-01   1.4599999999999999e-01
   2.8649999999999998e-01   1.9789999999999999e-01  -4.2890000000000000e-01  -2.3870000000000000e-01  -7.6100000000000001e-02  -7.8899999999999998e-02   4.8830000000000001e-01   3.3350000000000002e-01   2.5247000000000002e+00   7.7100000000000002e-02   1.2509999999999999e-01   1.3710000000000000e-01
   4.1880000000000001e-01   2.8580000000000000e-01  -1.7160000000000000e-01  -1.9089999999999999e-01  -1.3320000000000001e-01  -1.7500000000000002e-02   3.3289999999999997e-01   2.4460000000000001e-01   3.3083000000000000e+00   4.8200000000000000e-02   1.8279999999999999e-01   1.2830000000000000e-01
   4.6289999999999998e-01   1.3189999999999999e-01  -5.1470000000000005e-01  -2.0999999999999999e-01  -7.6100000000000001e-02  -3.5099999999999999e-02   4.6610000000000001e-01   4.6689999999999998e-01   2.6989000000000001e+00   9.5999999999999992e-03   1.5400000000000000e-01   1.1940000000000001e-01
   5.5110000000000003e-01   1.9789999999999999e-01   3.4310000000000002e-01  -2.3870000000000000e-01  -1.0470000000000000e-01  -4.8200000000000000e-02   4.2170000000000002e-01   4.6689999999999998e-01   2.7858999999999998e+00   4.8200000000000000e-02   1.7319999999999999e-01   1.4160000000000000e-01
   1.9839999999999999e-01   1.9789999999999999e-01  -5.1470000000000005e-01  -1.2410000000000000e-01   1.9000000000000000e-02  -4.3900000000000002e-02   5.5489999999999995e-01   2.4460000000000001e-01   3.1341999999999999e+00   2.8899999999999999e-02   1.2509999999999999e-01   1.5920000000000001e-01
   2.8649999999999998e-01   2.4179999999999999e-01  -8.5800000000000001e-02  -1.8140000000000001e-01  -7.6100000000000001e-02   0.0000000000000000e+00   4.6610000000000001e-01   3.1130000000000002e-01   2.6118000000000001e+00   3.8500000000000000e-02   2.7900000000000003e-01   1.1500000000000000e-01
   2.6450000000000001e-01   4.3999999999999997e-02  -9.4359999999999999e-01  -2.0050000000000001e-01  -4.7600000000000003e-02  -4.8200000000000000e-02   3.7730000000000002e-01   4.0020000000000000e-01   3.1341999999999999e+00   4.8200000000000000e-02   6.7400000000000002e-02   1.1940000000000001e-01
   4.4080000000000003e-01   1.7590000000000000e-01   5.1470000000000005e-01  -3.2460000000000000e-01  -1.4269999999999999e-01  -8.7700000000000000e-02   7.3240000000000005e-01   1.5559999999999999e-01   2.5247000000000002e+00  -9.6299999999999997e-02   1.6360000000000000e-01   1.4160000000000000e-01
   6.8330000000000002e-01   1.5390000000000001e-01  -4.2890000000000000e-01  -2.1959999999999999e-01  -9.5200000000000007e-02  -7.0199999999999999e-02   7.5460000000000005e-01   2.6679999999999998e-01   3.1341999999999999e+00   4.8200000000000000e-02   1.8279999999999999e-01   1.5040000000000001e-01
   3.7469999999999998e-01   1.5390000000000001e-01  -4.2890000000000000e-01  -1.6230000000000000e-01  -4.7600000000000003e-02  -6.5799999999999997e-02   3.9950000000000002e-01   3.5580000000000001e-01   2.7858999999999998e+00   9.5999999999999992e-03   1.5400000000000000e-01   1.6810000000000000e-01
   4.4080000000000003e-01   6.6000000000000003e-02  -9.4359999999999999e-01  -1.9089999999999999e-01  -1.1420000000000000e-01  -5.7000000000000002e-02   3.5510000000000003e-01   4.4499999999999998e-02   2.6989000000000001e+00   6.7400000000000002e-02   2.5979999999999998e-01   8.8499999999999995e-02
   5.0700000000000001e-01   1.9789999999999999e-01  -4.2890000000000000e-01  -2.0999999999999999e-01  -7.6100000000000001e-02  -4.3900000000000002e-02   5.5489999999999995e-01   2.8910000000000002e-01   2.4377000000000000e+00  -1.9300000000000001e-02   1.9239999999999999e-01   1.5040000000000001e-01
   5.2900000000000003e-01   4.3999999999999997e-02  -7.7210000000000001e-01  -2.4820000000000000e-01  -1.1420000000000000e-01  -6.5799999999999997e-02   5.9930000000000005e-01   4.4499999999999998e-02   2.5247000000000002e+00   1.9300000000000001e-02   1.6360000000000000e-01   1.0620000000000000e-01
   3.7469999999999998e-01   3.9570000000000000e-01  -2.5740000000000002e-01  -1.9089999999999999e-01  -1.5229999999999999e-01  -2.6300000000000000e-02   5.3269999999999995e-01   1.5559999999999999e-01   2.8730000000000002e+00  -6.7400000000000002e-02   1.4430000000000001e-01   1.5040000000000001e-01
   2.6450000000000001e-01   2.8580000000000000e-01  -3.4310000000000002e-01  -1.5279999999999999e-01  -6.6600000000000006e-02  -3.9500000000000000e-02   6.2150000000000005e-01   3.1130000000000002e-01   2.6989000000000001e+00   4.8200000000000000e-02   1.8279999999999999e-01   1.2390000000000000e-01
   3.7469999999999998e-01   3.9570000000000000e-01  -5.1470000000000005e-01  -1.3370000000000001e-01  -5.7099999999999998e-02  -7.0199999999999999e-02   6.8799999999999994e-01   4.4469999999999998e-01   3.0470999999999999e+00   4.8200000000000000e-02   2.0210000000000000e-01   1.1940000000000001e-01
   2.6450000000000001e-01   3.9570000000000000e-01  -7.7210000000000001e-01  -1.0500000000000000e-01  -8.5599999999999996e-02  -4.3900000000000002e-02   4.2170000000000002e-01   3.7800000000000000e-01   3.0470999999999999e+00   6.7400000000000002e-02   1.5400000000000000e-01   1.1940000000000001e-01
   5.2900000000000003e-01   6.6000000000000003e-02  -1.8015000000000001e+00  -2.2910000000000000e-01  -6.6600000000000006e-02  -2.6300000000000000e-02   4.8830000000000001e-01   1.7790000000000000e-01   2.5247000000000002e+00  -9.5999999999999992e-03   1.7319999999999999e-01   1.1060000000000000e-01
   5.9509999999999996e-01   2.1980000000000000e-01  -5.1470000000000005e-01  -1.7190000000000000e-01  -1.0470000000000000e-01  -9.6500000000000002e-02   3.9950000000000002e-01   5.5589999999999995e-01   2.6118000000000001e+00  -6.7400000000000002e-02   1.3469999999999999e-01   1.8140000000000001e-01
   4.1880000000000001e-01   2.8580000000000000e-01   0.0000000000000000e+00  -1.5279999999999999e-01  -6.6600000000000006e-02  -3.5099999999999999e-02   5.3269999999999995e-01   2.0010000000000000e-01   2.3506000000000000e+00   5.7799999999999997e-02   2.3089999999999999e-01   1.1940000000000001e-01
   4.1880000000000001e-01   1.9789999999999999e-01  -2.5740000000000002e-01  -2.4820000000000000e-01  -8.5599999999999996e-02  -4.8200000000000000e-02   6.2150000000000005e-01   3.3350000000000002e-01   2.5247000000000002e+00   7.7100000000000002e-02   2.0210000000000000e-01   1.8140000000000001e-01
   3.5270000000000001e-01   1.9789999999999999e-01   3.4310000000000002e-01  -7.6399999999999996e-02  -1.0470000000000000e-01  -4.8200000000000000e-02   5.9930000000000005e-01   3.3350000000000002e-01   2.2635999999999998e+00   6.7400000000000002e-02   2.0210000000000000e-01   1.2830000000000000e-01
   4.4080000000000003e-01   8.7900000000000006e-02  -7.7210000000000001e-01  -2.4820000000000000e-01  -2.3790000000000000e-01  -4.3900000000000002e-02   5.7709999999999995e-01   3.7800000000000000e-01   2.6989000000000001e+00  -3.8500000000000000e-02   1.9239999999999999e-01   1.3710000000000000e-01
   1.5429999999999999e-01   2.6379999999999998e-01  -6.0050000000000003e-01  -2.1959999999999999e-01  -1.4269999999999999e-01  -6.5799999999999997e-02   1.1100000000000000e-01   8.0049999999999999e-01   1.7412000000000001e+00  -1.0600000000000000e-01   2.1170000000000000e-01   1.7690000000000000e-01
   5.0700000000000001e-01   2.6379999999999998e-01  -3.4310000000000002e-01  -1.4319999999999999e-01  -1.0470000000000000e-01  -4.8200000000000000e-02   4.2170000000000002e-01   2.4460000000000001e-01   3.2212000000000001e+00  -4.8200000000000000e-02   1.5400000000000000e-01   1.3270000000000001e-01
   4.1880000000000001e-01   2.6379999999999998e-01  -6.0050000000000003e-01  -2.5779999999999997e-01  -2.8500000000000001e-02  -2.6300000000000000e-02   8.8780000000000003e-01  -2.2200000000000001e-02   2.0893999999999999e+00  -1.9300000000000001e-02   2.0210000000000000e-01   1.0170000000000000e-01
   3.9679999999999999e-01   1.5390000000000001e-01  -1.1152000000000000e+00  -1.5279999999999999e-01  -5.7099999999999998e-02  -1.7500000000000002e-02   7.1020000000000005e-01   3.5580000000000001e-01   2.8730000000000002e+00  -9.5999999999999992e-03   2.5019999999999998e-01   1.7690000000000000e-01
   2.6450000000000001e-01   3.0780000000000002e-01   4.2890000000000000e-01  -2.0999999999999999e-01  -6.6600000000000006e-02  -3.5099999999999999e-02   7.1020000000000005e-01   2.2239999999999999e-01   2.0893999999999999e+00  -5.7799999999999997e-02   2.0210000000000000e-01   1.3270000000000001e-01
   3.0859999999999999e-01   1.3189999999999999e-01  -6.8630000000000002e-01  -1.9089999999999999e-01  -1.1420000000000000e-01  -2.6300000000000000e-02   3.7730000000000002e-01   3.1130000000000002e-01   2.8730000000000002e+00  -1.0600000000000000e-01   1.3469999999999999e-01   1.1500000000000000e-01
   5.0700000000000001e-01   3.0780000000000002e-01  -2.5740000000000002e-01  -1.9089999999999999e-01  -1.1420000000000000e-01  -9.2100000000000001e-02   5.3269999999999995e-01   3.7800000000000000e-01   2.7858999999999998e+00   9.5999999999999992e-03   1.8279999999999999e-01   1.1060000000000000e-01
   5.0700000000000001e-01   1.7590000000000000e-01   2.5740000000000002e-01  -1.7190000000000000e-01  -9.5200000000000007e-02  -7.4499999999999997e-02   6.8799999999999994e-01   6.6699999999999995e-02   2.8730000000000002e+00   3.8500000000000000e-02   1.2509999999999999e-01   1.4160000000000000e-01
   3.3060000000000000e-01   1.7590000000000000e-01  -8.5800000000000001e-02  -2.1959999999999999e-01  -6.6600000000000006e-02  -7.4499999999999997e-02   5.7709999999999995e-01   3.7800000000000000e-01   2.8730000000000002e+00   7.7100000000000002e-02   1.6360000000000000e-01   1.2390000000000000e-01
   5.2900000000000003e-01   1.0990000000000000e-01  -8.5800000000000001e-02  -2.5779999999999997e-01  -1.4269999999999999e-01  -1.7500000000000002e-02   5.9930000000000005e-01   3.5580000000000001e-01   2.5247000000000002e+00  -1.1559999999999999e-01   1.3469999999999999e-01   1.1060000000000000e-01
   3.9679999999999999e-01   1.7590000000000000e-01  -8.5780000000000001e-01  -1.8140000000000001e-01  -1.1420000000000000e-01  -1.3200000000000000e-02   3.5510000000000003e-01   8.8900000000000007e-02   2.1764999999999999e+00  -9.5999999999999992e-03   1.1550000000000001e-01   1.1060000000000000e-01
   4.4080000000000003e-01   1.0990000000000000e-01  -2.5740000000000002e-01  -2.4820000000000000e-01  -3.8100000000000002e-02  -2.6300000000000000e-02   7.3240000000000005e-01   3.3350000000000002e-01   3.3083000000000000e+00   0.0000000000000000e+00   1.8279999999999999e-01   9.7299999999999998e-02
   4.6289999999999998e-01   2.6379999999999998e-01   0.0000000000000000e+00  -1.4319999999999999e-01  -1.4269999999999999e-01  -6.5799999999999997e-02   5.9930000000000005e-01   4.4469999999999998e-01   2.1764999999999999e+00   2.8899999999999999e-02   2.1170000000000000e-01   1.4599999999999999e-01
   4.8490000000000000e-01   2.1980000000000000e-01  -5.1470000000000005e-01  -1.5279999999999999e-01  -1.2370000000000000e-01  -7.4499999999999997e-02   7.3240000000000005e-01   2.6679999999999998e-01   2.9600000000000000e+00   0.0000000000000000e+00   2.2130000000000000e-01   8.8499999999999995e-02
   3.3060000000000000e-01   2.1980000000000000e-01  -1.2010000000000001e+00  -2.1959999999999999e-01  -4.7600000000000003e-02  -5.7000000000000002e-02   5.7709999999999995e-01   3.5580000000000001e-01   3.9177000000000000e+00   2.8899999999999999e-02   1.8279999999999999e-01   1.4599999999999999e-01
   4.6289999999999998e-01   1.7590000000000000e-01  -8.5800000000000001e-02  -2.5779999999999997e-01  -1.6180000000000000e-01  -4.3900000000000002e-02   2.8849999999999998e-01   2.6679999999999998e-01   2.8730000000000002e+00  -3.8500000000000000e-02   5.7700000000000001e-02   1.3270000000000001e-01
   3.9679999999999999e-01  -2.1999999999999999e-02   4.2890000000000000e-01  -1.9089999999999999e-01  -3.8100000000000002e-02  -9.2100000000000001e-02   4.2170000000000002e-01   1.5559999999999999e-01   2.7858999999999998e+00   1.9300000000000001e-02   1.6360000000000000e-01   8.4000000000000005e-02
   5.9509999999999996e-01  -6.6000000000000003e-02  -4.2890000000000000e-01  -2.6729999999999998e-01  -5.7099999999999998e-02  -1.0960000000000000e-01   4.8830000000000001e-01   4.0020000000000000e-01   2.4377000000000000e+00  -8.6699999999999999e-02   2.2130000000000000e-01   1.5479999999999999e-01
   4.6289999999999998e-01   1.7590000000000000e-01   5.1470000000000005e-01  -1.6230000000000000e-01  -9.5200000000000007e-02  -7.8899999999999998e-02   3.5510000000000003e-01   1.3339999999999999e-01   2.1764999999999999e+00   9.5999999999999992e-03   1.0580000000000001e-01   1.7249999999999999e-01
   1.1020000000000001e-01   3.5170000000000001e-01  -7.7210000000000001e-01  -2.3870000000000000e-01  -1.2370000000000000e-01  -8.8000000000000005e-03   4.6610000000000001e-01   2.2239999999999999e-01   2.6989000000000001e+00   1.9300000000000001e-02   1.2509999999999999e-01   1.5479999999999999e-01
   4.1880000000000001e-01   1.5390000000000001e-01   1.7160000000000000e-01  -2.1959999999999999e-01  -7.6100000000000001e-02  -3.5099999999999999e-02   3.5510000000000003e-01   3.3350000000000002e-01   2.6989000000000001e+00  -9.5999999999999992e-03   1.2509999999999999e-01   1.7249999999999999e-01
   3.9679999999999999e-01   2.6379999999999998e-01  -1.3725000000000001e+00  -9.5500000000000002e-02  -5.7099999999999998e-02  -7.8899999999999998e-02   3.5510000000000003e-01   2.4460000000000001e-01   2.4377000000000000e+00   9.5999999999999992e-03   2.1170000000000000e-01   1.5479999999999999e-01
   4.4080000000000003e-01   5.9360000000000002e-01  -6.8630000000000002e-01  -2.2910000000000000e-01  -6.6600000000000006e-02  -1.0090000000000000e-01   6.6579999999999995e-01   5.3369999999999995e-01   2.6989000000000001e+00   0.0000000000000000e+00   1.2509999999999999e-01   1.6810000000000000e-01
   2.8649999999999998e-01   3.7369999999999998e-01  -8.5780000000000001e-01  -2.0999999999999999e-01  -3.8100000000000002e-02  -4.3900000000000002e-02   4.2170000000000002e-01   2.8910000000000002e-01   2.4377000000000000e+00   6.7400000000000002e-02   1.8279999999999999e-01   1.4599999999999999e-01
   4.6289999999999998e-01   3.7369999999999998e-01  -2.5740000000000002e-01  -2.2910000000000000e-01  -9.5200000000000007e-02  -5.2600000000000001e-02   4.2170000000000002e-01   4.6689999999999998e-01   3.1341999999999999e+00  -2.8899999999999999e-02   1.2509999999999999e-01   1.3710000000000000e-01
   4.1880000000000001e-01   3.2979999999999998e-01  -7.7210000000000001e-01  -2.1959999999999999e-01  -1.6180000000000000e-01  -5.2600000000000001e-02   6.4370000000000005e-01   2.6679999999999998e-01   2.6118000000000001e+00   1.9300000000000001e-02   1.4430000000000001e-01   1.3710000000000000e-01
   3.7469999999999998e-01   1.0990000000000000e-01  -4.2890000000000000e-01  -2.3870000000000000e-01  -8.5599999999999996e-02  -7.0199999999999999e-02   4.8830000000000001e-01   1.1119999999999999e-01   3.0470999999999999e+00  -9.5999999999999992e-03   2.0210000000000000e-01   1.2390000000000000e-01
   4.6289999999999998e-01   4.1770000000000002e-01  -6.0050000000000003e-01  -1.9089999999999999e-01  -4.7600000000000003e-02  -3.5099999999999999e-02   6.6579999999999995e-01   1.5559999999999999e-01   2.8730000000000002e+00   1.9300000000000001e-02   1.8279999999999999e-01   1.4160000000000000e-01
   3.5270000000000001e-01   4.6170000000000000e-01  -5.1470000000000005e-01  -2.0050000000000001e-01  -8.5599999999999996e-02  -3.9500000000000000e-02   4.6610000000000001e-01   4.4469999999999998e-01   2.6118000000000001e+00   1.4449999999999999e-01   2.4060000000000001e-01   1.5479999999999999e-01
   2.8649999999999998e-01   8.7900000000000006e-02  -1.7160000000000000e-01  -2.3870000000000000e-01  -7.6100000000000001e-02  -1.7500000000000002e-02   3.9950000000000002e-01   2.8910000000000002e-01   2.4377000000000000e+00  -3.8500000000000000e-02   2.4060000000000001e-01   1.4599999999999999e-01
   3.5270000000000001e-01   2.6379999999999998e-01  -2.5740000000000002e-01  -2.4820000000000000e-01  -1.3320000000000001e-01   8.8000000000000005e-03   4.2170000000000002e-01   5.5589999999999995e-01   2.6118000000000001e+00   1.1559999999999999e-01   1.6360000000000000e-01   1.5479999999999999e-01
   3.3060000000000000e-01   1.3189999999999999e-01  -8.5780000000000001e-01  -1.3370000000000001e-01   9.4999999999999998e-03  -1.2280000000000001e-01   4.2170000000000002e-01   1.7790000000000000e-01   2.6989000000000001e+00   0.0000000000000000e+00   1.2509999999999999e-01   9.2899999999999996e-02
   3.0859999999999999e-01   2.4179999999999999e-01  -2.5740000000000002e-01  -2.1959999999999999e-01  -7.6100000000000001e-02  -8.7700000000000000e-02   4.6610000000000001e-01   2.2239999999999999e-01   2.2635999999999998e+00   4.8200000000000000e-02   2.9830000000000001e-01   1.4160000000000000e-01
   3.7469999999999998e-01   3.5170000000000001e-01  -1.0294000000000001e+00  -4.7699999999999999e-02  -4.7600000000000003e-02  -5.7000000000000002e-02   3.7730000000000002e-01   3.7800000000000000e-01   3.0470999999999999e+00   9.5999999999999992e-03   2.2130000000000000e-01   1.3710000000000000e-01
   4.1880000000000001e-01  -2.1999999999999999e-02  -3.4310000000000002e-01  -2.3870000000000000e-01  -1.2370000000000000e-01  -1.0090000000000000e-01   5.7709999999999995e-01   4.8920000000000002e-01   2.7858999999999998e+00  -9.5999999999999992e-03   2.4060000000000001e-01   1.3270000000000001e-01
   3.7469999999999998e-01   1.5390000000000001e-01  -7.7210000000000001e-01  -1.9089999999999999e-01  -1.9030000000000000e-01  -3.9500000000000000e-02   5.9930000000000005e-01   2.4460000000000001e-01   2.8730000000000002e+00  -2.8899999999999999e-02   1.6360000000000000e-01   1.7690000000000000e-01
   3.5270000000000001e-01   1.5390000000000001e-01  -2.5740000000000002e-01  -2.4820000000000000e-01  -3.8100000000000002e-02  -6.5799999999999997e-02   4.8830000000000001e-01   1.3339999999999999e-01   2.0024000000000002e+00  -1.9300000000000001e-02   1.7319999999999999e-01   1.1500000000000000e-01
   4.1880000000000001e-01   3.2979999999999998e-01  -3.4310000000000002e-01  -1.8140000000000001e-01  -3.8100000000000002e-02  -2.1899999999999999e-02   5.5489999999999995e-01   4.0020000000000000e-01   3.0470999999999999e+00  -6.7400000000000002e-02   2.0210000000000000e-01   1.4160000000000000e-01
   4.8490000000000000e-01   3.5170000000000001e-01  -7.7210000000000001e-01  -2.1959999999999999e-01  -7.6100000000000001e-02  -1.0960000000000000e-01   3.9950000000000002e-01   4.6689999999999998e-01   2.0024000000000002e+00   9.5999999999999992e-03   2.5019999999999998e-01   1.2830000000000000e-01
   2.6450000000000001e-01   1.9789999999999999e-01  -6.0050000000000003e-01  -2.0050000000000001e-01  -1.0470000000000000e-01  -3.0700000000000002e-02   6.4370000000000005e-01   2.4460000000000001e-01   2.7858999999999998e+00  -4.8200000000000000e-02   2.1170000000000000e-01   1.0620000000000000e-01
   4.1880000000000001e-01   8.7900000000000006e-02   3.4310000000000002e-01  -3.0549999999999999e-01  -2.8500000000000001e-02  -1.0090000000000000e-01   5.3269999999999995e-01   4.6689999999999998e-01   2.3506000000000000e+00  -1.9300000000000001e-02   1.4430000000000001e-01   1.4160000000000000e-01
   5.0700000000000001e-01   2.4179999999999999e-01  -2.5740000000000002e-01  -1.2410000000000000e-01  -1.0470000000000000e-01  -1.0960000000000000e-01   5.1049999999999995e-01   1.5559999999999999e-01   2.3506000000000000e+00  -1.9300000000000001e-02   1.0580000000000001e-01   1.5479999999999999e-01
   4.8490000000000000e-01  -1.0990000000000000e-01  -2.5740000000000002e-01  -2.8639999999999999e-01  -9.5200000000000007e-02  -3.0700000000000002e-02   4.2170000000000002e-01   3.5580000000000001e-01   2.7858999999999998e+00   6.7400000000000002e-02   1.5400000000000000e-01   1.9460000000000000e-01
   2.6450000000000001e-01   2.1999999999999999e-02  -1.7160000000000000e-01  -2.6729999999999998e-01  -3.8100000000000002e-02  -6.1400000000000003e-02   4.4390000000000002e-01   3.7800000000000000e-01   3.5695000000000001e+00  -3.8500000000000000e-02   2.1170000000000000e-01   1.3270000000000001e-01
   3.3060000000000000e-01   1.7590000000000000e-01   2.5740000000000002e-01  -1.8140000000000001e-01  -1.9980000000000001e-01  -2.6300000000000000e-02   4.6610000000000001e-01   2.2239999999999999e-01   2.2635999999999998e+00   0.0000000000000000e+00   1.9239999999999999e-01   9.7299999999999998e-02
   5.7310000000000005e-01   6.6000000000000003e-02  -6.8630000000000002e-01  -2.0999999999999999e-01  -1.5229999999999999e-01  -2.1899999999999999e-02   3.7730000000000002e-01   1.1119999999999999e-01   3.4824000000000002e+00  -2.8899999999999999e-02   2.3089999999999999e-01   1.5479999999999999e-01
   4.4080000000000003e-01   4.3999999999999997e-02  -8.5780000000000001e-01  -1.6230000000000000e-01  -1.2370000000000000e-01  -6.1400000000000003e-02   5.7709999999999995e-01   1.7790000000000000e-01   3.0470999999999999e+00   1.9300000000000001e-02   1.9239999999999999e-01   1.1940000000000001e-01
   3.9679999999999999e-01   6.6000000000000003e-02   1.7160000000000000e-01  -1.5279999999999999e-01  -1.2370000000000000e-01  -1.7500000000000002e-02   4.6610000000000001e-01   5.3369999999999995e-01   3.3083000000000000e+00  -3.8500000000000000e-02   1.8279999999999999e-01   1.3270000000000001e-01
   5.2900000000000003e-01   2.4179999999999999e-01  -5.1470000000000005e-01  -8.5900000000000004e-02  -1.9000000000000000e-02  -4.3900000000000002e-02   4.8830000000000001e-01   1.1119999999999999e-01   2.3506000000000000e+00   1.9300000000000001e-02   2.2130000000000000e-01   1.4599999999999999e-01
   3.9679999999999999e-01   2.6379999999999998e-01   0.0000000000000000e+00  -1.9089999999999999e-01  -1.0470000000000000e-01  -5.2600000000000001e-02   3.9950000000000002e-01   2.8910000000000002e-01   2.9600000000000000e+00   4.8200000000000000e-02   1.6360000000000000e-01   1.5040000000000001e-01
   3.7469999999999998e-01  -2.1999999999999999e-02   1.7160000000000000e-01  -3.3420000000000000e-01   9.4999999999999998e-03  -9.2100000000000001e-02   3.9950000000000002e-01   4.2249999999999999e-01   2.4377000000000000e+00   4.8200000000000000e-02   9.6199999999999994e-02   1.6370000000000001e-01
   3.7469999999999998e-01   2.4179999999999999e-01  -6.8630000000000002e-01  -1.3370000000000001e-01  -1.2370000000000000e-01  -9.6500000000000002e-02   4.8830000000000001e-01   2.2239999999999999e-01   2.7858999999999998e+00  -1.9300000000000001e-02   2.0210000000000000e-01   1.1060000000000000e-01
   4.8490000000000000e-01   6.6000000000000003e-02  -6.8630000000000002e-01  -1.8140000000000001e-01   0.0000000000000000e+00  -6.5799999999999997e-02   4.6610000000000001e-01   3.3350000000000002e-01   2.4377000000000000e+00  -1.9300000000000001e-02   1.6360000000000000e-01   8.8499999999999995e-02
   5.2900000000000003e-01   2.1980000000000000e-01  -8.5800000000000001e-02  -2.0050000000000001e-01  -1.0470000000000000e-01  -9.6500000000000002e-02   5.1049999999999995e-01   5.1139999999999997e-01   2.7858999999999998e+00   4.8200000000000000e-02   1.9239999999999999e-01   1.4599999999999999e-01
   4.1880000000000001e-01   2.8580000000000000e-01  -3.4310000000000002e-01  -2.4820000000000000e-01  -1.4269999999999999e-01  -3.9500000000000000e-02   3.7730000000000002e-01   2.4460000000000001e-01   3.1341999999999999e+00  -6.7400000000000002e-02   1.9239999999999999e-01   1.3710000000000000e-01
   5.0700000000000001e-01   1.0990000000000000e-01  -5.1470000000000005e-01  -9.5500000000000002e-02  -1.3320000000000001e-01  -3.0700000000000002e-02   6.2150000000000005e-01   2.0010000000000000e-01   3.3083000000000000e+00  -4.8200000000000000e-02   1.7319999999999999e-01   1.1500000000000000e-01
   3.7469999999999998e-01   2.8580000000000000e-01  -3.4310000000000002e-01  -1.3370000000000001e-01  -4.7600000000000003e-02  -8.7700000000000000e-02   5.5489999999999995e-01   4.4469999999999998e-01   2.0024000000000002e+00  -6.7400000000000002e-02   2.4060000000000001e-01   1.2390000000000000e-01
   4.4080000000000003e-01   2.1980000000000000e-01  -8.5800000000000001e-02  -1.8140000000000001e-01  -6.6600000000000006e-02  -1.4910000000000001e-01   3.3289999999999997e-01   3.1130000000000002e-01   2.2635999999999998e+00   5.7799999999999997e-02   1.2509999999999999e-01   1.2830000000000000e-01
   3.7469999999999998e-01   3.2979999999999998e-01  -8.5800000000000001e-02  -2.1959999999999999e-01  -6.6600000000000006e-02  -8.3299999999999999e-02   6.2150000000000005e-01   2.0010000000000000e-01   2.9600000000000000e+00  -9.5999999999999992e-03   2.2130000000000000e-01   1.5479999999999999e-01
   5.5110000000000003e-01   2.1980000000000000e-01  -6.8630000000000002e-01  -2.4820000000000000e-01  -1.3320000000000001e-01  -4.3900000000000002e-02   4.6610000000000001e-01   4.4469999999999998e-01   2.6989000000000001e+00  -1.9300000000000001e-02   1.9239999999999999e-01   1.5479999999999999e-01
   4.8490000000000000e-01   0.0000000000000000e+00  -9.4359999999999999e-01  -1.9089999999999999e-01  -3.8100000000000002e-02  -7.8899999999999998e-02   4.6610000000000001e-01   1.5559999999999999e-01   2.4377000000000000e+00   9.5999999999999992e-03   1.4430000000000001e-01   1.1940000000000001e-01
   2.4249999999999999e-01   3.2979999999999998e-01  -2.5740000000000002e-01  -2.0050000000000001e-01  -2.8500000000000001e-02  -9.2100000000000001e-02   4.4390000000000002e-01   3.1130000000000002e-01   2.2635999999999998e+00   3.8500000000000000e-02   2.5019999999999998e-01   1.2390000000000000e-01
   4.6289999999999998e-01   1.3189999999999999e-01   8.5800000000000001e-02  -2.0999999999999999e-01  -1.4269999999999999e-01  -5.2600000000000001e-02   4.2170000000000002e-01   3.7800000000000000e-01   2.4377000000000000e+00   1.9300000000000001e-02   1.4430000000000001e-01   1.2390000000000000e-01
   2.6450000000000001e-01   1.5390000000000001e-01  -8.5800000000000001e-02  -9.5500000000000002e-02  -1.5229999999999999e-01  -5.2600000000000001e-02   4.2170000000000002e-01   3.5580000000000001e-01   2.8730000000000002e+00   1.9300000000000001e-02   1.8279999999999999e-01   1.1500000000000000e-01
   2.8649999999999998e-01   1.5390000000000001e-01  -1.3725000000000001e+00  -2.0050000000000001e-01  -1.5229999999999999e-01  -7.8899999999999998e-02   2.6629999999999998e-01   2.4460000000000001e-01   2.6118000000000001e+00  -3.8500000000000000e-02   9.6199999999999994e-02   1.3710000000000000e-01
   1.9839999999999999e-01   2.6379999999999998e-01  -6.0050000000000003e-01  -2.6729999999999998e-01  -2.8500000000000001e-02  -3.9500000000000000e-02   4.6610000000000001e-01   3.3350000000000002e-01   2.8730000000000002e+00  -6.7400000000000002e-02   2.0210000000000000e-01   1.3710000000000000e-01
   3.5270000000000001e-01   2.8580000000000000e-01  -1.7160000000000000e-01  -2.3870000000000000e-01  -3.8100000000000002e-02  -6.1400000000000003e-02   5.9930000000000005e-01   2.6679999999999998e-01   2.6118000000000001e+00  -6.7400000000000002e-02   2.4060000000000001e-01   1.4599999999999999e-01
   3.7469999999999998e-01  -1.3189999999999999e-01  -1.0294000000000001e+00  -2.0999999999999999e-01  -1.1420000000000000e-01  -3.5099999999999999e-02   5.7709999999999995e-01   2.4460000000000001e-01   2.0024000000000002e+00  -8.6699999999999999e-02   2.4060000000000001e-01   1.4599999999999999e-01
   3.7469999999999998e-01   1.5390000000000001e-01  -2.5740000000000002e-01  -1.0500000000000000e-01  -7.6100000000000001e-02  -1.7500000000000002e-02   3.9950000000000002e-01   3.1130000000000002e-01   2.5247000000000002e+00  -8.6699999999999999e-02   2.6939999999999997e-01   1.3710000000000000e-01
   2.8649999999999998e-01   2.1980000000000000e-01  -5.1470000000000005e-01  -2.5779999999999997e-01  -2.0930000000000001e-01  -9.2100000000000001e-02   6.2150000000000005e-01   2.4460000000000001e-01   2.7858999999999998e+00   4.8200000000000000e-02   2.5979999999999998e-01   1.5040000000000001e-01
   5.0700000000000001e-01   1.0990000000000000e-01  -1.1152000000000000e+00  -3.5330000000000000e-01  -3.8100000000000002e-02  -1.0520000000000000e-01   5.3269999999999995e-01   3.5580000000000001e-01   2.6989000000000001e+00  -5.7799999999999997e-02   2.1170000000000000e-01   1.2390000000000000e-01
   5.5110000000000003e-01   1.0990000000000000e-01  -4.2890000000000000e-01  -1.6230000000000000e-01  -7.6100000000000001e-02  -4.3900000000000002e-02   5.1049999999999995e-01   3.3350000000000002e-01   2.6118000000000001e+00   6.7400000000000002e-02   1.3469999999999999e-01   1.1060000000000000e-01
   2.4249999999999999e-01   4.3999999999999997e-02  -3.4310000000000002e-01  -1.6230000000000000e-01  -5.7099999999999998e-02  -1.7500000000000002e-02   5.1049999999999995e-01   3.5580000000000001e-01   2.9600000000000000e+00   1.9300000000000001e-02   2.5979999999999998e-01   1.3270000000000001e-01
   1.5429999999999999e-01   6.6000000000000003e-02  -1.0294000000000001e+00  -1.4319999999999999e-01  -1.7130000000000001e-01  -7.4499999999999997e-02   5.3269999999999995e-01   4.6689999999999998e-01   2.6989000000000001e+00  -9.5999999999999992e-03   1.2509999999999999e-01   1.4599999999999999e-01
   4.1880000000000001e-01   4.3999999999999997e-02  -1.0294000000000001e+00  -1.8140000000000001e-01  -1.1420000000000000e-01  -6.5799999999999997e-02   4.8830000000000001e-01   4.2249999999999999e-01   2.6989000000000001e+00   2.8899999999999999e-02   2.5979999999999998e-01   1.2390000000000000e-01
   4.8490000000000000e-01  -8.7900000000000006e-02   8.5800000000000001e-02  -3.4370000000000001e-01  -9.4999999999999998e-03  -1.1400000000000000e-01   5.3269999999999995e-01   2.8910000000000002e-01   2.8730000000000002e+00   4.8200000000000000e-02   8.6599999999999996e-02   1.6810000000000000e-01
   4.1880000000000001e-01   1.5390000000000001e-01  -5.1470000000000005e-01  -1.6230000000000000e-01  -5.7099999999999998e-02  -2.6300000000000000e-02   5.7709999999999995e-01   2.8910000000000002e-01   2.8730000000000002e+00   0.0000000000000000e+00   2.1170000000000000e-01   1.6810000000000000e-01
   5.5110000000000003e-01   1.3189999999999999e-01   8.5800000000000001e-02  -3.4370000000000001e-01  -1.2370000000000000e-01  -1.0520000000000000e-01   5.1049999999999995e-01   2.2239999999999999e-01   2.3506000000000000e+00  -4.8200000000000000e-02   2.3089999999999999e-01   1.5479999999999999e-01
   3.9679999999999999e-01   1.7590000000000000e-01  -5.1470000000000005e-01  -1.7190000000000000e-01  -9.5200000000000007e-02  -4.8200000000000000e-02   4.4390000000000002e-01   3.5580000000000001e-01   2.3506000000000000e+00  -1.9300000000000001e-02   1.9239999999999999e-01   1.1500000000000000e-01
   3.3060000000000000e-01  -4.3999999999999997e-02  -3.4310000000000002e-01  -2.4820000000000000e-01  -8.5599999999999996e-02  -5.2600000000000001e-02   4.6610000000000001e-01   2.0010000000000000e-01   2.9600000000000000e+00  -1.3489999999999999e-01   1.7319999999999999e-01   1.1060000000000000e-01
   2.6450000000000001e-01   3.9570000000000000e-01  -6.0050000000000003e-01  -1.8140000000000001e-01  -1.1420000000000000e-01  -3.9500000000000000e-02   4.6610000000000001e-01   1.7790000000000000e-01   2.8730000000000002e+00  -9.5999999999999992e-03   1.9239999999999999e-01   1.7690000000000000e-01
   2.8649999999999998e-01   4.8359999999999997e-01  -6.0050000000000003e-01  -2.0050000000000001e-01  -9.4999999999999998e-03   0.0000000000000000e+00   6.2150000000000005e-01   1.3339999999999999e-01   2.7858999999999998e+00   3.8500000000000000e-02   1.9239999999999999e-01   1.0170000000000000e-01
   4.1880000000000001e-01   3.2979999999999998e-01  -1.2867999999999999e+00  -1.6230000000000000e-01  -1.9030000000000000e-01  -4.8200000000000000e-02   3.7730000000000002e-01   2.4460000000000001e-01   2.8730000000000002e+00   6.7400000000000002e-02   1.2509999999999999e-01   1.2390000000000000e-01
   4.1880000000000001e-01   1.9789999999999999e-01  -3.4310000000000002e-01  -2.8600000000000000e-02  -1.2370000000000000e-01  -6.5799999999999997e-02   5.3269999999999995e-01   3.7800000000000000e-01   3.0470999999999999e+00   3.8500000000000000e-02   2.1170000000000000e-01   1.2830000000000000e-01
   5.2900000000000003e-01   1.3189999999999999e-01  -6.8630000000000002e-01  -2.0999999999999999e-01  -5.7099999999999998e-02  -4.8200000000000000e-02   5.7709999999999995e-01   2.4460000000000001e-01   2.3506000000000000e+00  -5.7799999999999997e-02   1.8279999999999999e-01   1.3270000000000001e-01
   3.3060000000000000e-01   3.5170000000000001e-01  -3.4310000000000002e-01  -2.6729999999999998e-01  -1.3320000000000001e-01  -8.7700000000000000e-02   4.6610000000000001e-01   1.7790000000000000e-01   3.6564999999999999e+00   2.8899999999999999e-02   2.2130000000000000e-01   1.8579999999999999e-01
   3.0859999999999999e-01   1.7590000000000000e-01  -7.7210000000000001e-01  -1.7190000000000000e-01  -4.7600000000000003e-02   4.4000000000000003e-03   7.5460000000000005e-01   2.0010000000000000e-01   1.9153000000000000e+00  -9.5999999999999992e-03   1.8279999999999999e-01   1.2390000000000000e-01
   3.5270000000000001e-01   1.9789999999999999e-01  -1.7160000000000000e-01  -1.5279999999999999e-01  -1.3320000000000001e-01  -6.5799999999999997e-02   3.7730000000000002e-01   5.1139999999999997e-01   2.0024000000000002e+00  -2.8899999999999999e-02   2.3089999999999999e-01   1.3270000000000001e-01
   2.2040000000000001e-01   2.8580000000000000e-01  -1.3725000000000001e+00  -2.0050000000000001e-01  -7.6100000000000001e-02  -6.5799999999999997e-02   5.9930000000000005e-01   2.4460000000000001e-01   2.8730000000000002e+00   9.5999999999999992e-03   2.6939999999999997e-01   8.8499999999999995e-02
   4.8490000000000000e-01   1.7590000000000000e-01  -6.0050000000000003e-01  -2.4820000000000000e-01  -6.6600000000000006e-02  -2.1899999999999999e-02   5.1049999999999995e-01   3.3350000000000002e-01   3.0470999999999999e+00  -5.7799999999999997e-02   1.8279999999999999e-01   1.7690000000000000e-01
   3.7469999999999998e-01   2.6379999999999998e-01  -8.5800000000000001e-02  -2.5779999999999997e-01  -3.8100000000000002e-02  -4.3900000000000002e-02   4.2170000000000002e-01   3.5580000000000001e-01   2.8730000000000002e+00   4.8200000000000000e-02   1.9239999999999999e-01   1.7249999999999999e-01
   4.1880000000000001e-01   4.3999999999999997e-02  -2.5740000000000002e-01  -1.5279999999999999e-01  -1.2370000000000000e-01  -3.0700000000000002e-02   5.3269999999999995e-01   3.1130000000000002e-01   2.7858999999999998e+00   1.9300000000000001e-02   2.0210000000000000e-01   1.1940000000000001e-01
   4.4080000000000003e-01   4.1770000000000002e-01  -6.8630000000000002e-01  -2.6729999999999998e-01  -2.8500000000000001e-02  -6.5799999999999997e-02   3.3289999999999997e-01   4.0020000000000000e-01   2.4377000000000000e+00  -4.8200000000000000e-02   2.3089999999999999e-01   1.5920000000000001e-01
   4.8490000000000000e-01   8.7900000000000006e-02  -4.2890000000000000e-01  -2.5779999999999997e-01  -2.8500000000000001e-02  -6.1400000000000003e-02   5.3269999999999995e-01   2.0010000000000000e-01   2.5247000000000002e+00   5.7799999999999997e-02   2.5979999999999998e-01   1.5040000000000001e-01
   4.1880000000000001e-01   2.8580000000000000e-01   8.5800000000000001e-02  -2.8639999999999999e-01  -1.3320000000000001e-01  -1.0960000000000000e-01   3.9950000000000002e-01   3.3350000000000002e-01   2.7858999999999998e+00   8.6699999999999999e-02   1.4430000000000001e-01   1.3710000000000000e-01
   4.1880000000000001e-01   3.7369999999999998e-01  -8.5780000000000001e-01  -2.3870000000000000e-01  -8.5599999999999996e-02  -3.5099999999999999e-02   4.8830000000000001e-01   8.8900000000000007e-02   2.7858999999999998e+00  -8.6699999999999999e-02   1.9239999999999999e-01   1.0620000000000000e-01
   4.8490000000000000e-01   1.3189999999999999e-01  -1.2867999999999999e+00  -1.9089999999999999e-01  -5.7099999999999998e-02  -6.1400000000000003e-02   6.6579999999999995e-01   4.8920000000000002e-01   2.6118000000000001e+00  -6.7400000000000002e-02   1.8279999999999999e-01   1.3270000000000001e-01
   4.8490000000000000e-01   3.0780000000000002e-01   3.4310000000000002e-01  -2.3870000000000000e-01  -6.6600000000000006e-02  -6.5799999999999997e-02   6.2150000000000005e-01   1.3339999999999999e-01   3.0470999999999999e+00   3.8500000000000000e-02   2.3089999999999999e-01   1.1500000000000000e-01
   4.4080000000000003e-01   1.9789999999999999e-01  -6.8630000000000002e-01  -1.9089999999999999e-01  -7.6100000000000001e-02  -4.3900000000000002e-02   5.7709999999999995e-01   2.0010000000000000e-01   2.7858999999999998e+00  -4.8200000000000000e-02   1.5400000000000000e-01   1.5920000000000001e-01
   4.1880000000000001e-01  -4.3999999999999997e-02  -9.4359999999999999e-01  -1.3370000000000001e-01  -4.7600000000000003e-02  -8.8000000000000005e-03   4.4390000000000002e-01   4.4499999999999998e-02   2.2635999999999998e+00   3.8500000000000000e-02   1.1550000000000001e-01   1.3270000000000001e-01
   3.3060000000000000e-01   8.7900000000000006e-02  -8.5780000000000001e-01  -1.6230000000000000e-01  -4.7600000000000003e-02  -1.7500000000000002e-02   4.6610000000000001e-01   2.6679999999999998e-01   2.7858999999999998e+00   0.0000000000000000e+00   1.3469999999999999e-01   1.2390000000000000e-01
   4.1880000000000001e-01   1.0990000000000000e-01  -3.4310000000000002e-01  -1.7190000000000000e-01  -1.0470000000000000e-01  -4.8200000000000000e-02   5.7709999999999995e-01   5.5589999999999995e-01   1.6540999999999999e+00   8.6699999999999999e-02   1.5400000000000000e-01   1.1940000000000001e-01
   3.7469999999999998e-01   1.7590000000000000e-01  -3.4310000000000002e-01  -7.6399999999999996e-02  -7.6100000000000001e-02  -7.4499999999999997e-02   5.9930000000000005e-01   3.3350000000000002e-01   2.6118000000000001e+00   3.8500000000000000e-02   1.9239999999999999e-01   1.7249999999999999e-01
   5.9509999999999996e-01   2.8580000000000000e-01  -6.8630000000000002e-01  -2.3870000000000000e-01  -6.6600000000000006e-02  -3.5099999999999999e-02   5.3269999999999995e-01   2.4460000000000001e-01   2.2635999999999998e+00  -2.8899999999999999e-02   2.0210000000000000e-01   1.1500000000000000e-01
   4.8490000000000000e-01   4.6170000000000000e-01   8.5800000000000001e-02  -8.5900000000000004e-02  -7.6100000000000001e-02  -8.7700000000000000e-02   5.3269999999999995e-01   4.2249999999999999e-01   2.0024000000000002e+00  -2.8899999999999999e-02   2.2130000000000000e-01   1.2390000000000000e-01
   2.8649999999999998e-01   4.3969999999999998e-01  -2.5740000000000002e-01  -9.5500000000000002e-02  -1.8079999999999999e-01  -4.3900000000000002e-02   6.8799999999999994e-01   3.7800000000000000e-01   2.5247000000000002e+00   2.8899999999999999e-02   2.2130000000000000e-01   1.5479999999999999e-01
   3.9679999999999999e-01   4.3969999999999998e-01  -4.2890000000000000e-01  -1.8140000000000001e-01  -1.0470000000000000e-01  -8.3299999999999999e-02   3.9950000000000002e-01   4.8920000000000002e-01   2.5247000000000002e+00  -4.8200000000000000e-02   2.3089999999999999e-01   9.7299999999999998e-02
   5.2900000000000003e-01  -6.6000000000000003e-02  -3.4310000000000002e-01  -2.1959999999999999e-01  -4.7600000000000003e-02  -3.0700000000000002e-02   6.8799999999999994e-01   2.4460000000000001e-01   3.1341999999999999e+00  -7.7100000000000002e-02   1.6360000000000000e-01   2.1229999999999999e-01
