# Supplementary material for: Footwear and Foam Surface Alter Gait Initiation of Typical Subjects
Source: PLoS One. 2015 Aug 13;10(8):e0135821. doi: 10.1371/journal.pone.0135821 (PMC4536224; doi:10.1371/journal.pone.0135821)
Supplement: S1 Dataset — (ZIP) [file pone.0135821.s001.zip › 2_barefoot_av1_01.txt]

   2.0411000000000001e+01  -9.5629000000000008e+00   2.3298880000000000e+02  -9.2610000000000003e-01   1.7823200000000000e+01   8.9019999999999999e-01  -2.3482199999999999e+01   8.4499999999999997e-01   2.7667730000000000e+02   5.0765000000000002e+00  -1.6357500000000002e+01   1.4021999999999999e+00
   2.0168500000000002e+01  -1.0156400000000000e+01   2.3067259999999999e+02  -1.3366000000000000e+00   1.7851700000000001e+01   9.3410000000000004e-01  -2.3393500000000000e+01   1.0227999999999999e+00   2.7711259999999999e+02   5.0378999999999996e+00  -1.6405600000000000e+01   1.4464999999999999e+00
   2.0146500000000000e+01  -1.0662000000000001e+01   2.2852799999999999e+02  -1.6326000000000001e+00   1.7775600000000001e+01   1.0261000000000000e+00  -2.3482199999999999e+01   6.4480000000000004e-01   2.7719970000000001e+02   4.8357000000000001e+00  -1.6578800000000001e+01   1.4067000000000001e+00
   1.9397099999999998e+01  -1.1145700000000000e+01   2.2501089999999999e+02  -1.9859000000000000e+00   1.7651900000000001e+01   1.0919000000000001e+00  -2.3260300000000001e+01   6.2260000000000004e-01   2.7737380000000002e+02   4.6525999999999996e+00  -1.6684600000000000e+01   1.3359000000000001e+00
   1.8868099999999998e+01  -1.1277600000000000e+01   2.2209420000000000e+02  -2.3008999999999999e+00   1.7518699999999999e+01   1.1314000000000000e+00  -2.3171500000000002e+01   2.6679999999999998e-01   2.7763499999999999e+02   4.3348000000000004e+00  -1.6761600000000001e+01   1.2784000000000000e+00
   1.8603600000000000e+01  -1.1761200000000001e+01   2.1969229999999999e+02  -2.5110000000000001e+00   1.7442499999999999e+01   1.2016000000000000e+00  -2.3238099999999999e+01  -5.3369999999999995e-01   2.7754790000000003e+02   3.9302000000000001e+00  -1.6973299999999998e+01   1.2297000000000000e+00
   1.8008400000000002e+01  -1.1981100000000000e+01   2.1540309999999999e+02  -2.7210000000000001e+00   1.7366399999999999e+01   1.3156000000000001e+00  -2.2994000000000000e+01  -6.0040000000000004e-01   2.7937619999999998e+02   3.5352000000000001e+00  -1.7079100000000000e+01   1.1589000000000000e+00
   1.7413300000000000e+01  -1.2244899999999999e+01   2.1265799999999999e+02  -3.2652000000000001e+00   1.7052399999999999e+01   1.4252000000000000e+00  -2.3171500000000002e+01  -1.0227999999999999e+00   2.8085620000000000e+02   3.2269999999999999e+00  -1.7309999999999999e+01   1.0484000000000000e+00
   1.6663900000000002e+01  -1.2794400000000000e+01   2.1025610000000000e+02  -3.6185000000000000e+00   1.7014299999999999e+01   1.3989000000000000e+00  -2.3149300000000000e+01  -1.6232000000000000e+00   2.8207499999999999e+02   2.6587000000000001e+00  -1.7454400000000000e+01   9.9090000000000000e-01
   1.6156900000000000e+01  -1.2948300000000000e+01   2.0613839999999999e+02  -3.7808000000000002e+00   1.6747900000000001e+01   1.4778000000000000e+00  -2.3171500000000002e+01  -2.2235999999999998e+00   2.8311980000000000e+02   1.9169000000000000e+00  -1.7887400000000000e+01   8.2720000000000005e-01
   1.5804200000000000e+01  -1.3190200000000001e+01   2.0159190000000001e+02  -3.9716999999999998e+00   1.6643200000000000e+01   1.5699000000000001e+00  -2.2971800000000002e+01  -3.2019000000000002e+00   2.8642800000000000e+02   1.1558999999999999e+00  -1.8166399999999999e+01   6.8120000000000003e-01
   1.5319300000000000e+01  -1.2596600000000000e+01   1.9850370000000001e+02  -4.1054000000000004e+00   1.6329200000000000e+01   1.5743000000000000e+00  -2.2971800000000002e+01  -4.5583000000000000e+00   2.8982339999999999e+02   2.0230000000000001e-01  -1.8580200000000001e+01   5.1310000000000000e-01
   1.4613899999999999e+01  -1.2156900000000000e+01   1.9438610000000000e+02  -4.1627000000000001e+00   1.6129300000000001e+01   1.5347999999999999e+00  -2.3482199999999999e+01  -5.5366999999999997e+00   2.9426350000000002e+02  -7.6100000000000001e-01  -1.9301800000000000e+01   3.0520000000000003e-01
   1.4569800000000001e+01  -1.1739200000000000e+01   1.9009690000000001e+02  -4.1722000000000001e+00   1.5910500000000001e+01   1.4997000000000000e+00  -2.4037099999999999e+01  -7.1154000000000002e+00   2.9826819999999998e+02  -1.8688000000000000e+00  -1.9821400000000001e+01   1.0170000000000000e-01
   1.4173100000000000e+01  -1.0991800000000000e+01   1.8649390000000000e+02  -4.1722000000000001e+00   1.5691599999999999e+01   1.4997000000000000e+00  -2.4636399999999998e+01  -8.8719999999999999e+00   3.0375299999999999e+02  -2.9958000000000000e+00  -2.0427600000000002e+01  -1.6370000000000001e-01
   1.3864500000000000e+01  -1.0200400000000000e+01   1.8314840000000001e+02  -4.1818000000000000e+00   1.5396599999999999e+01   1.4559000000000000e+00  -2.4924900000000001e+01  -1.0006000000000000e+01   3.0732249999999999e+02  -4.1516999999999999e+00  -2.1129999999999999e+01  -4.6450000000000002e-01
   1.3533899999999999e+01  -1.0068500000000000e+01   1.8083220000000000e+02  -4.1245000000000003e+00   1.5206300000000001e+01   1.3463000000000001e+00  -2.5191299999999998e+01  -1.1051100000000000e+01   3.1211079999999998e+02  -5.2016999999999998e+00  -2.1765100000000000e+01  -7.1220000000000006e-01
   1.3313400000000000e+01  -9.6067999999999998e+00   1.7671459999999999e+02  -4.2582000000000004e+00   1.4901800000000000e+01   1.3900999999999999e+00  -2.5923700000000000e+01  -1.2229600000000000e+01   3.1585440000000000e+02  -6.1843000000000004e+00  -2.2255800000000001e+01  -9.3340000000000001e-01
   1.2982799999999999e+01  -9.3430000000000000e+00   1.7371220000000000e+02  -4.2868000000000004e+00   1.4749499999999999e+01   1.3331000000000000e+00  -2.6944700000000001e+01  -1.2696600000000000e+01   3.1829210000000000e+02  -7.0126999999999997e+00  -2.2611799999999999e+01  -1.1500999999999999e+00
   1.2784400000000000e+01  -9.5409000000000006e+00   1.7045240000000001e+02  -4.2103999999999999e+00   1.4492599999999999e+01   1.3900999999999999e+00  -2.8076599999999999e+01  -1.3919499999999999e+01   3.2055560000000003e+02  -7.7061999999999999e+00  -2.3015899999999998e+01  -1.3713000000000000e+00
   1.2277500000000000e+01  -9.1671999999999993e+00   1.6650630000000001e+02  -4.4013999999999998e+00   1.4093000000000000e+01   1.3637999999999999e+00  -2.8853400000000001e+01  -1.4364200000000000e+01   3.2281920000000002e+02  -8.3804999999999996e+00  -2.3429700000000000e+01  -1.5969000000000000e+00
   1.1968900000000000e+01  -9.1452000000000009e+00   1.6281760000000000e+02  -4.3536000000000001e+00   1.3940700000000000e+01   1.3989000000000000e+00  -2.9497100000000000e+01  -1.3786099999999999e+01   3.2499570000000000e+02  -8.8429000000000002e+00  -2.3651000000000000e+01  -1.7206999999999999e+00
   1.1461900000000000e+01  -8.8813999999999993e+00   1.5947210000000001e+02  -4.2199999999999998e+00   1.3664700000000000e+01   1.3593999999999999e+00  -3.0029800000000002e+01  -1.3385899999999999e+01   3.2708510000000001e+02  -9.4111999999999991e+00  -2.3997399999999999e+01  -1.8667000000000000e+00
   1.0910900000000000e+01  -8.9253000000000000e+00   1.5552600000000001e+02  -4.2485999999999997e+00   1.3474399999999999e+01   1.3068000000000000e+00  -3.0562400000000000e+01  -1.3563800000000001e+01   3.2943579999999997e+02  -9.8735999999999997e+00  -2.4478500000000000e+01  -1.9861000000000000e+00
   1.0425900000000000e+01  -8.4856999999999996e+00   1.5140840000000000e+02  -4.3059000000000003e+00   1.3131900000000000e+01   1.3111999999999999e+00  -3.1028500000000001e+01  -1.3541499999999999e+01   3.3326639999999998e+02  -1.0509399999999999e+01  -2.4795999999999999e+01  -2.1011000000000002e+00
   9.7866999999999997e+00  -8.3757000000000001e+00   1.4754810000000001e+02  -4.2103999999999999e+00   1.2884399999999999e+01   1.2717000000000001e+00  -3.1405799999999999e+01  -1.4030700000000000e+01   3.3605230000000000e+02  -1.1116199999999999e+01  -2.5306000000000001e+01  -2.2869000000000002e+00
   9.3018000000000001e+00  -8.3977000000000004e+00   1.4420249999999999e+02  -4.1054000000000004e+00   1.2599000000000000e+01   1.2191000000000001e+00  -3.1361499999999999e+01  -1.4897900000000000e+01   3.3979590000000002e+02  -1.1665300000000000e+01  -2.5739000000000001e+01  -2.4506000000000001e+00
   8.8389000000000006e+00  -8.1559000000000008e+00   1.4008490000000000e+02  -4.1340000000000003e+00   1.2304000000000000e+01   1.2410000000000001e+00  -3.1805299999999999e+01  -1.5364800000000001e+01   3.4232069999999999e+02  -1.2291399999999999e+01  -2.6287400000000002e+01  -2.6274999999999999e+00
   8.2878000000000007e+00  -8.0899999999999999e+00   1.3759719999999999e+02  -4.1340000000000003e+00   1.2047000000000001e+01   1.2365999999999999e+00  -3.1716600000000000e+01  -1.6609999999999999e+01   3.4597719999999998e+02  -1.2994600000000000e+01  -2.6749300000000002e+01  -2.7778999999999998e+00
   7.8470000000000004e+00  -7.8700999999999999e+00   1.3450899999999999e+02  -4.0194999999999999e+00   1.1894800000000000e+01   1.2146999999999999e+00  -3.1894100000000002e+01  -1.7899699999999999e+01   3.4945960000000002e+02  -1.3601500000000000e+01  -2.7230399999999999e+01  -2.9371999999999998e+00
   7.3179999999999996e+00  -7.9800000000000004e+00   1.3330799999999999e+02  -4.1150000000000002e+00   1.1799600000000000e+01   1.2454000000000001e+00  -3.1871900000000000e+01  -1.9189399999999999e+01   3.5355140000000000e+02  -1.4275800000000000e+01  -2.7711500000000001e+01  -3.1716000000000002e+00
   7.0975999999999999e+00  -8.0239999999999991e+00   1.3167810000000000e+02  -4.0862999999999996e+00   1.1476100000000001e+01   1.2191000000000001e+00  -3.2271400000000000e+01  -2.0590199999999999e+01   3.5590210000000002e+02  -1.4795999999999999e+01  -2.8202200000000001e+01  -3.3264999999999998e+00
   6.7668999999999997e+00  -7.8262000000000000e+00   1.2927619999999999e+02  -3.9813000000000001e+00   1.1419000000000000e+01   1.1094999999999999e+00  -3.2537799999999997e+01  -2.2057800000000000e+01   3.5999390000000000e+02  -1.5393200000000000e+01  -2.8606300000000001e+01  -3.4990000000000001e+00
   6.4583000000000004e+00  -8.1998999999999995e+00   1.2704580000000000e+02  -4.0480999999999998e+00   1.1380900000000000e+01   1.0919000000000001e+00  -3.2582200000000000e+01  -2.3569800000000001e+01   3.6199630000000002e+02  -1.5913399999999999e+01  -2.8952700000000000e+01  -3.6625999999999999e+00
   5.9733999999999998e+00  -7.9360999999999997e+00   1.2601640000000000e+02  -3.8475999999999999e+00   1.1181100000000001e+01   1.1445000000000001e+00  -3.3114899999999999e+01  -2.4459199999999999e+01   3.6469520000000000e+02  -1.6395000000000000e+01  -2.9183599999999998e+01  -3.7953000000000001e+00
   5.9513999999999996e+00  -7.9141000000000004e+00   1.2421490000000000e+02  -3.7140000000000000e+00   1.1105000000000000e+01   1.0831000000000000e+00  -3.3780700000000003e+01  -2.5682200000000002e+01   3.6774230000000000e+02  -1.6857399999999998e+01  -2.9587800000000001e+01  -3.9546000000000001e+00
   6.0175000000000001e+00  -7.6502999999999997e+00   1.2335710000000000e+02  -3.6566999999999998e+00   1.1095499999999999e+01   1.0348999999999999e+00  -3.4335599999999999e+01  -2.6927399999999999e+01   3.6991879999999998e+02  -1.7078900000000001e+01  -2.9828299999999999e+01  -4.0739999999999998e+00
   6.3480999999999996e+00  -7.2766000000000002e+00   1.2267080000000000e+02  -3.7140000000000000e+00   1.0933700000000000e+01   1.0042000000000000e+00  -3.4846100000000000e+01  -2.7460999999999999e+01   3.7296589999999998e+02  -1.7377600000000001e+01  -3.0030400000000000e+01  -4.1978999999999997e+00
   6.4363000000000001e+00  -6.7489999999999997e+00   1.2267080000000000e+02  -3.6566999999999998e+00   1.0848100000000001e+01   9.5160000000000000e-01  -3.5489699999999999e+01  -2.8394900000000000e+01   3.7505529999999999e+02  -1.7820699999999999e+01  -3.0290199999999999e+01  -4.2907999999999999e+00
   6.4142999999999999e+00  -6.3752000000000004e+00   1.2241350000000000e+02  -3.5135000000000001e+00   1.0867100000000001e+01   9.2090000000000005e-01  -3.6155600000000000e+01  -2.8684000000000001e+01   3.7714479999999998e+02  -1.7917000000000002e+01  -3.0472999999999999e+01  -4.3394000000000004e+00
   6.4142999999999999e+00  -6.4412000000000003e+00   1.2189879999999999e+02  -3.6661999999999999e+00   1.0781400000000000e+01   8.8139999999999996e-01  -3.6133400000000002e+01  -2.9195399999999999e+01   3.7784120000000001e+02  -1.8138500000000001e+01  -3.0636600000000001e+01  -4.4058000000000002e+00
   6.5023999999999997e+00  -6.4412000000000003e+00   1.2164140000000000e+02  -3.5611999999999999e+00   1.0743399999999999e+01   9.5599999999999996e-01  -3.6887999999999998e+01  -2.9617899999999999e+01   3.7984359999999998e+02  -1.8331199999999999e+01  -3.0848299999999998e+01  -4.4367000000000001e+00
   6.4363000000000001e+00  -6.3971999999999998e+00   1.2095510000000000e+02  -3.3988999999999998e+00   1.0752900000000000e+01   9.8229999999999995e-01  -3.7065600000000003e+01  -2.9773499999999999e+01   3.8106250000000000e+02  -1.8466100000000001e+01  -3.0992599999999999e+01  -4.4633000000000003e+00
   6.4804000000000004e+00  -7.0128000000000004e+00   1.1958260000000000e+02  -3.4752999999999998e+00   1.0667299999999999e+01   9.9980000000000002e-01  -3.8086500000000001e+01  -3.0329400000000000e+01   3.8184600000000000e+02  -1.8533500000000000e+01  -3.0934899999999999e+01  -4.4543999999999997e+00
   6.2820000000000000e+00  -7.5404000000000000e+00   1.1958260000000000e+02  -3.4180000000000001e+00   1.0534000000000001e+01   1.0305000000000000e+00  -3.8397199999999998e+01  -3.0396100000000001e+01   3.8219430000000000e+02  -1.8639399999999998e+01  -3.0963699999999999e+01  -4.5164000000000000e+00
   6.2599999999999998e+00  -7.6283000000000003e+00   1.1863900000000000e+02  -3.3512000000000000e+00   1.0572100000000001e+01   9.9539999999999995e-01  -3.8375100000000003e+01  -3.0574000000000002e+01   3.8175900000000001e+02  -1.8716500000000000e+01  -3.1088799999999999e+01  -4.5118999999999998e+00
   6.1938000000000004e+00  -7.4305000000000003e+00   1.1752379999999999e+02  -3.4180000000000001e+00   1.0400800000000000e+01   1.0042000000000000e+00  -3.7908999999999999e+01  -3.0640699999999999e+01   3.8245540000000000e+02  -1.8600899999999999e+01  -3.1050300000000000e+01  -4.5915999999999997e+00
   6.0395000000000003e+00  -8.0020000000000007e+00   1.1649440000000000e+02  -3.3512000000000000e+00   1.0324700000000000e+01   1.0392999999999999e+00  -3.7931199999999997e+01  -3.0818600000000000e+01   3.8236840000000001e+02  -1.8533500000000000e+01  -3.1079200000000000e+01  -4.5164000000000000e+00
   5.6428000000000003e+00  -7.9141000000000004e+00   1.1477870000000000e+02  -3.2461000000000002e+00   1.0143900000000000e+01   1.0525000000000000e+00  -3.7864600000000003e+01  -3.0640699999999999e+01   3.8315190000000001e+02  -1.8600899999999999e+01  -3.1184999999999999e+01  -4.5518000000000001e+00
   5.8190999999999997e+00  -8.1778999999999993e+00   1.1289149999999999e+02  -3.4275000000000002e+00   1.0010700000000000e+01   1.0788000000000000e+00  -3.8197499999999998e+01  -3.0307200000000002e+01   3.8576369999999997e+02  -1.8678000000000001e+01  -3.1281300000000002e+01  -4.5296000000000003e+00
   5.4002999999999997e+00  -8.2658000000000005e+00   1.1220520000000000e+02  -3.2269999999999999e+00   9.8964999999999996e+00   1.0481000000000000e+00  -3.8574800000000003e+01  -3.0173800000000000e+01   3.8689550000000003e+02  -1.8745400000000000e+01  -3.1425599999999999e+01  -4.5296000000000003e+00
   4.8712999999999997e+00  -8.4197000000000006e+00   1.0903120000000000e+02  -3.3130000000000002e+00   9.6776000000000000e+00   1.0392999999999999e+00  -3.9329400000000000e+01  -3.0418399999999998e+01   3.8602490000000000e+02  -1.8841699999999999e+01  -3.1319700000000001e+01  -4.5208000000000004e+00
   4.5186000000000002e+00  -8.4197000000000006e+00   1.0705820000000000e+02  -3.3224999999999998e+00   9.4682999999999993e+00   1.0305000000000000e+00  -3.9773299999999999e+01  -3.0663000000000000e+01   3.8628609999999998e+02  -1.8706900000000001e+01  -3.1290900000000001e+01  -4.5472999999999999e+00
   4.4305000000000003e+00  -8.0679999999999996e+00   1.0525670000000000e+02  -3.2938999999999998e+00   9.3731000000000009e+00   9.9109999999999998e-01  -4.0417000000000002e+01  -3.0863099999999999e+01   3.8619900000000001e+02  -1.8783899999999999e+01  -3.1184999999999999e+01  -4.5827000000000000e+00
   3.9676000000000000e+00  -7.8921000000000001e+00   1.0336950000000000e+02  -3.1410999999999998e+00   9.3350000000000009e+00   9.8670000000000002e-01  -4.0927500000000002e+01  -3.0907599999999999e+01   3.8680840000000001e+02  -1.8649100000000001e+01  -3.1329400000000000e+01  -4.6136999999999997e+00
   3.6810000000000000e+00  -7.2106000000000003e+00   1.0148220000000001e+02  -3.0552000000000001e+00   9.1447000000000003e+00   8.7700000000000000e-01  -4.1260399999999997e+01  -3.1263300000000001e+01   3.8767899999999997e+02  -1.8764700000000001e+01  -3.1338999999999999e+01  -4.6711999999999998e+00
   3.4386000000000001e+00  -6.5951000000000004e+00   1.0122490000000001e+02  -2.9788000000000001e+00   9.0876000000000001e+00   8.8580000000000003e-01  -4.1748699999999999e+01  -3.1619100000000000e+01   3.9002969999999999e+02  -1.8745400000000000e+01  -3.1454400000000000e+01  -4.6535000000000002e+00
   2.9977000000000000e+00  -5.6497999999999999e+00   9.9509200000000007e+01  -2.9405999999999999e+00   9.0305000000000000e+00   8.0689999999999995e-01  -4.2148200000000003e+01  -3.2286200000000001e+01   3.9150970000000001e+02  -1.8764700000000001e+01  -3.1483300000000000e+01  -4.6623000000000001e+00
   3.2402000000000002e+00  -4.6384999999999996e+00   9.9251800000000003e+01  -2.8546999999999998e+00   9.0210000000000008e+00   6.8410000000000004e-01  -4.3146999999999998e+01  -3.2686399999999999e+01   3.9290269999999998e+02  -1.8812799999999999e+01  -3.1579499999999999e+01  -4.7464000000000004e+00
   3.1299999999999999e+00  -3.5394000000000001e+00   9.9594999999999999e+01  -2.7115000000000000e+00   8.9068000000000005e+00   5.7879999999999998e-01  -4.3923800000000000e+01  -3.2708700000000000e+01   3.9403440000000001e+02  -1.8629799999999999e+01  -3.1646899999999999e+01  -4.8038999999999996e+00
   3.1960999999999999e+00  -2.3302999999999998e+00   9.8479799999999997e+01  -2.7305999999999999e+00   8.8878000000000004e+00   5.3059999999999996e-01  -4.4966900000000003e+01  -3.2575200000000002e+01   3.9629800000000000e+02  -1.8581700000000001e+01  -3.1560300000000002e+01  -4.7817999999999996e+00
   3.4605999999999999e+00  -1.4948999999999999e+00   9.8822900000000004e+01  -2.5969000000000002e+00   8.8591999999999995e+00   4.4290000000000002e-01  -4.5876899999999999e+01  -3.2819800000000001e+01   3.9908390000000003e+02  -1.8552800000000001e+01  -3.1656500000000001e+01  -4.8083000000000000e+00
   3.3062999999999998e+00  -8.3540000000000003e-01   9.7536199999999994e+01  -2.3677999999999999e+00   8.8307000000000002e+00   4.0339999999999998e-01  -4.7053300000000000e+01  -3.2730899999999998e+01   4.0091219999999998e+02  -1.8629799999999999e+01  -3.1839300000000001e+01  -4.8701999999999996e+00
   3.3504000000000000e+00  -7.9139999999999999e-01   9.7793499999999995e+01  -2.4823000000000000e+00   8.7830999999999992e+00   3.5080000000000000e-01  -4.8052000000000000e+01  -3.3308999999999997e+01   4.0247930000000002e+02  -1.8504600000000000e+01  -3.1820100000000000e+01  -4.9100999999999999e+00
   3.7911999999999999e+00  -5.9360000000000002e-01   9.7793499999999995e+01  -2.4537000000000000e+00   8.8401999999999994e+00   3.3770000000000000e-01  -4.8584699999999998e+01  -3.3909399999999998e+01   4.0509109999999998e+02  -1.8408300000000001e+01  -3.1723900000000000e+01  -5.0118000000000000e+00
   3.9895999999999998e+00  -4.6170000000000000e-01   9.8565600000000003e+01  -2.3773000000000000e+00   8.8878000000000004e+00   3.0700000000000000e-01  -4.9428100000000001e+01  -3.4620899999999999e+01   4.0570049999999998e+02  -1.8485299999999999e+01  -3.1781600000000001e+01  -5.0206000000000000e+00
   4.5186000000000002e+00  -5.4959999999999998e-01   1.0019550000000000e+02  -2.4918999999999998e+00   8.9924999999999997e+00   4.0780000000000000e-01  -4.9894199999999998e+01  -3.4620899999999999e+01   4.0543930000000000e+02  -1.8369700000000002e+01  -3.1800799999999999e+01  -5.0869999999999997e+00
   4.7610999999999999e+00  -6.3749999999999996e-01   1.0294050000000000e+02  -2.6637000000000000e+00   9.2208000000000006e+00   4.0339999999999998e-01  -5.0537900000000000e+01  -3.5310200000000002e+01   4.0726760000000002e+02  -1.8388999999999999e+01  -3.1752700000000001e+01  -5.1401000000000003e+00
   5.3342000000000001e+00  -7.2550000000000003e-01   1.0662920000000000e+02  -2.7591999999999999e+00   9.5729000000000006e+00   4.4729999999999998e-01  -5.1048400000000001e+01  -3.5955100000000002e+01   4.0787700000000001e+02  -1.8215599999999998e+01  -3.1723900000000000e+01  -5.2153000000000000e+00
   5.7309999999999999e+00  -1.0992000000000000e+00   1.1040370000000000e+02  -2.9024000000000001e+00   9.8679000000000006e+00   5.1749999999999996e-01  -5.1203699999999998e+01  -3.6533200000000001e+01   4.0683229999999998e+02  -1.8042200000000001e+01  -3.1617999999999999e+01  -5.2329999999999997e+00
   6.4142999999999999e+00  -1.5388999999999999e+00   1.1409240000000000e+02  -3.0074000000000001e+00   1.0229500000000000e+01   6.4019999999999999e-01  -5.1714199999999998e+01  -3.7022399999999998e+01   4.0613580000000002e+02  -1.7849599999999999e+01  -3.1406300000000002e+01  -5.3436000000000003e+00
   7.1417000000000002e+00  -2.2202999999999999e+00   1.1949679999999999e+02  -3.2174999999999998e+00   1.0667299999999999e+01   7.4990000000000001e-01  -5.2402299999999997e+01  -3.7778399999999998e+01   4.0570049999999998e+02  -1.7762899999999998e+01  -3.1367799999999999e+01  -5.3878000000000004e+00
   8.1114999999999995e+00  -3.2096000000000000e+00   1.2635950000000000e+02  -3.4466000000000001e+00   1.1295299999999999e+01   8.4630000000000005e-01  -5.2690800000000003e+01  -3.8623300000000000e+01   4.0456869999999998e+02  -1.7656900000000000e+01  -3.1136900000000001e+01  -5.4276000000000000e+00
   8.7065999999999999e+00  -4.1109000000000000e+00   1.3408009999999999e+02  -3.7235000000000000e+00   1.1904299999999999e+01   1.1182000000000001e+00  -5.3045900000000003e+01  -3.9401600000000002e+01   4.0317579999999998e+02  -1.7473900000000000e+01  -3.0877099999999999e+01  -5.4497000000000000e+00
   1.0095300000000000e+01  -5.9794999999999998e+00   1.4248689999999999e+02  -4.0099000000000000e+00   1.2665600000000000e+01   1.3726000000000000e+00  -5.3134700000000002e+01  -3.9957500000000003e+01   4.0047690000000000e+02  -1.7184899999999999e+01  -3.0569199999999999e+01  -5.5027999999999997e+00
   1.1814600000000000e+01  -7.4964000000000004e+00   1.5329560000000001e+02  -4.3822999999999999e+00   1.3598100000000001e+01   1.5874999999999999e+00  -5.3267899999999997e+01  -4.1158200000000001e+01   3.9647210000000001e+02  -1.6915199999999999e+01  -3.0030400000000000e+01  -5.5072000000000001e+00
   1.3291399999999999e+01  -9.2990999999999993e+00   1.6530539999999999e+02  -4.7736999999999998e+00   1.4587800000000000e+01   1.8855999999999999e+00  -5.2957099999999997e+01  -4.2136600000000001e+01   3.9072620000000001e+02  -1.6423900000000000e+01  -2.9530000000000001e+01  -5.5338000000000003e+00
   1.5341300000000000e+01  -1.1167700000000000e+01   1.7851609999999999e+02  -5.2034000000000002e+00   1.5729699999999999e+01   2.2145000000000001e+00  -5.2890500000000003e+01  -4.3159399999999998e+01   3.8471899999999999e+02  -1.5759200000000000e+01  -2.8750699999999998e+01  -5.4585999999999997e+00
   1.7148800000000001e+01  -1.3146200000000000e+01   1.9215570000000000e+02  -5.6425000000000001e+00   1.6824000000000002e+01   2.5785000000000000e+00  -5.3134700000000002e+01  -4.3648600000000002e+01   3.8010480000000001e+02  -1.5027200000000001e+01  -2.8067499999999999e+01  -5.4452999999999996e+00
   1.9264800000000001e+01  -1.5058800000000000e+01   2.0751100000000000e+02  -6.0721999999999996e+00   1.8175200000000000e+01   2.9337000000000000e+00  -5.3800500000000000e+01  -4.4449100000000001e+01   3.7427179999999998e+02  -1.4227600000000001e+01  -2.7201499999999999e+01  -5.3213999999999997e+00
   2.1446999999999999e+01  -1.7498899999999999e+01   2.2346680000000001e+02  -6.5209000000000001e+00   1.9488399999999999e+01   3.2669999999999999e+00  -5.4155700000000003e+01  -4.5249600000000001e+01   3.6399869999999999e+02  -1.3283600000000000e+01  -2.6152699999999999e+01  -5.1798999999999999e+00
   2.3981800000000000e+01  -2.0180900000000001e+01   2.4242500000000001e+02  -6.9314000000000000e+00   2.0972899999999999e+01   3.6791999999999998e+00  -5.4066899999999997e+01  -4.6272399999999998e+01   3.5320319999999998e+02  -1.2156599999999999e+01  -2.4815200000000001e+01  -5.1090999999999998e+00
   2.6362400000000001e+01  -2.2994800000000001e+01   2.6206950000000001e+02  -7.3993000000000002e+00   2.2514500000000002e+01   4.0869999999999997e+00  -5.4266599999999997e+01  -4.6872799999999998e+01   3.4249480000000000e+02  -1.0779100000000000e+01  -2.3525900000000000e+01  -4.8924000000000003e+00
   2.8963400000000000e+01  -2.6248400000000000e+01   2.8368700000000001e+02  -7.8479999999999999e+00   2.4293900000000001e+01   4.5475000000000003e+00  -5.4155700000000003e+01  -4.6895000000000003e+01   3.3048050000000001e+02  -9.3245000000000005e+00  -2.2082599999999999e+01  -4.6977000000000002e+00
   3.1520199999999999e+01  -2.9677800000000001e+01   3.0530450000000002e+02  -8.3826999999999998e+00   2.6149500000000000e+01   5.0385999999999997e+00  -5.3955900000000000e+01  -4.6517000000000003e+01   3.1881439999999998e+02  -7.9085000000000001e+00  -2.0533400000000000e+01  -4.3305999999999996e+00
   3.4165300000000002e+01  -3.3656900000000000e+01   3.2906659999999999e+02  -8.9172999999999991e+00   2.8157399999999999e+01   5.5517000000000003e+00  -5.2779600000000002e+01  -4.4560299999999998e+01   3.0401420000000002e+02  -5.9820000000000002e+00  -1.9109400000000001e+01  -3.9236000000000000e+00
   3.6722200000000001e+01  -3.8009599999999999e+01   3.5394389999999999e+02  -9.4232999999999993e+00   3.0241299999999999e+01   6.1086000000000000e+00  -5.1359099999999998e+01  -4.1180399999999999e+01   2.9078100000000001e+02  -3.9493999999999998e+00  -1.7560199999999998e+01  -3.4369999999999998e+00
   3.9345199999999998e+01  -4.2032600000000002e+01   3.7882119999999998e+02  -9.9580000000000002e+00   3.2154000000000003e+01   6.6699000000000002e+00  -4.9050800000000002e+01  -3.7378100000000003e+01   2.7511020000000002e+02  -1.6954000000000000e+00  -1.5808999999999999e+01  -2.7557999999999998e+00
   4.1990299999999998e+01  -4.6143599999999999e+01   4.0292640000000000e+02  -1.0435400000000000e+01   3.4000100000000003e+01   7.1874000000000002e+00  -4.6875700000000002e+01  -3.3064399999999999e+01   2.5578290000000001e+02   4.5269999999999999e-01  -1.4134800000000000e+01  -2.1364999999999998e+00
   4.4745500000000000e+01  -5.0364400000000003e+01   4.2454399999999998e+02  -1.0721800000000000e+01   3.5808100000000003e+01   7.6478000000000002e+00  -4.3923800000000000e+01  -2.8572800000000001e+01   2.3715199999999999e+02   2.6587000000000001e+00  -1.2412400000000000e+01  -1.5348999999999999e+00
   4.7721200000000003e+01  -5.3925699999999999e+01   4.4401690000000002e+02  -1.1084600000000000e+01   3.7197400000000002e+01   8.1521000000000008e+00  -4.0594499999999996e+01  -2.4059000000000001e+01   2.1799870000000001e+02   4.8163999999999998e+00  -1.0767099999999999e+01  -8.4930000000000005e-01
   5.0939399999999999e+01  -5.7025399999999998e+01   4.6271769999999998e+02  -1.1256399999999999e+01   3.8548699999999997e+01   8.4415999999999993e+00  -3.6999000000000002e+01  -1.9812000000000001e+01   1.9849719999999999e+02   6.6947999999999999e+00  -9.1793999999999993e+00  -2.3440000000000000e-01
   5.4113399999999999e+01  -5.9685400000000001e+01   4.7996030000000002e+02  -1.1304200000000000e+01   3.9652500000000003e+01   8.7396999999999991e+00  -3.3314599999999999e+01  -1.5742800000000001e+01   1.8247819999999999e+02   8.3226999999999993e+00  -7.8227000000000002e+00   3.3179999999999998e-01
   5.6868699999999997e+01  -6.1619999999999997e+01   4.9359989999999999e+02  -1.1476000000000001e+01   4.0670699999999997e+01   9.0466999999999995e+00  -2.9608100000000000e+01  -1.1184500000000000e+01   1.6872270000000000e+02   9.9121000000000006e+00  -6.6776999999999997e+00   8.4489999999999998e-01
   5.9183100000000003e+01  -6.3642499999999998e+01   5.0603850000000000e+02  -1.1371000000000000e+01   4.1498600000000003e+01   9.2615999999999996e+00  -2.6656099999999999e+01  -7.7157999999999998e+00   1.5723070000000001e+02   1.1202900000000000e+01  -5.9367999999999999e+00   1.2961000000000000e+00
   6.1189000000000000e+01  -6.5708900000000000e+01   5.1701890000000003e+02  -1.1332800000000001e+01   4.2316899999999997e+01   9.4984000000000002e+00  -2.3904000000000000e+01  -4.6028000000000002e+00   1.5070120000000000e+02   1.2050599999999999e+01  -5.5231000000000003e+00   1.6146000000000000e+00
   6.2555599999999998e+01  -6.8281000000000006e+01   5.2748450000000003e+02  -1.1466500000000000e+01   4.2992500000000000e+01   9.7088999999999999e+00  -2.1617899999999999e+01  -3.3130999999999999e+00   1.4521639999999999e+02   1.2599700000000000e+01  -5.5038000000000000e+00   1.8357000000000001e+00
   6.3811999999999998e+01  -7.0589299999999994e+01   5.3777859999999998e+02  -1.1428300000000000e+01   4.3687199999999997e+01   9.9017999999999997e+00  -1.8954499999999999e+01  -3.2464000000000000e+00   1.4155990000000000e+02   1.2657500000000001e+01  -5.3113999999999999e+00   1.7827000000000000e+00
   6.4693700000000007e+01  -7.2545800000000000e+01   5.4575639999999999e+02  -1.1428300000000000e+01   4.4439000000000000e+01   1.0059699999999999e+01  -1.6224499999999999e+01  -2.7572000000000001e+00   1.3468209999999999e+02   1.2166200000000000e+01  -5.4557000000000002e+00   1.8623000000000001e+00
   6.5090400000000002e+01  -7.4634299999999996e+01   5.5493529999999998e+02  -1.1399699999999999e+01   4.5095500000000001e+01   1.0182499999999999e+01  -1.3605499999999999e+01  -4.2915000000000001e+00   1.2623730000000000e+02   1.1549700000000000e+01  -5.3402000000000003e+00   1.5748000000000000e+00
   6.5024299999999997e+01  -7.6656800000000004e+01   5.6154070000000002e+02  -1.1418799999999999e+01   4.5618899999999996e+01   1.0393000000000001e+01  -1.1097500000000000e+01  -6.8708000000000000e+00   1.1509360000000000e+02   1.0567200000000000e+01  -5.0419000000000000e+00   1.3005000000000000e+00
   6.4980199999999996e+01  -7.8173599999999993e+01   5.6737400000000002e+02  -1.1237299999999999e+01   4.6161299999999997e+01   1.0441200000000000e+01  -8.9667999999999992e+00  -9.3390000000000004e+00   1.0203449999999999e+02   9.4111999999999991e+00  -4.5608000000000004e+00   9.9529999999999996e-01
   6.4385099999999994e+01  -7.9272800000000004e+01   5.7192049999999995e+02  -1.1180099999999999e+01   4.6542000000000002e+01   1.0458800000000000e+01  -6.7473000000000001e+00  -9.4278999999999993e+00   8.8540199999999999e+01   8.3131000000000004e+00  -4.1760000000000002e+00   7.7849999999999997e-01
   6.3635599999999997e+01  -7.9844399999999993e+01   5.7363620000000003e+02  -1.0807700000000001e+01   4.6703699999999998e+01   1.0550800000000001e+01  -4.8163000000000000e+00  -8.2716999999999992e+00   7.4523499999999999e+01   7.0223000000000004e+00  -3.5794000000000001e+00   6.0160000000000002e-01
   6.2798000000000002e+01  -8.0305999999999997e+01   5.7363620000000003e+02  -1.0502200000000000e+01   4.6684699999999999e+01   1.0436800000000000e+01  -3.0629000000000000e+00  -6.5149999999999997e+00   6.0680999999999997e+01   5.8375000000000004e+00  -3.0213000000000001e+00   4.9990000000000001e-01
   6.1673900000000003e+01  -8.0152199999999993e+01   5.7183470000000000e+02  -1.0005699999999999e+01   4.6627600000000001e+01   1.0327199999999999e+01  -2.4413999999999998e+00  -4.0468999999999999e+00   4.6403100000000002e+01   4.5755999999999997e+00  -2.3477999999999999e+00   5.3520000000000001e-01
   6.0549700000000001e+01  -7.9492699999999999e+01   5.6754549999999995e+02  -9.4138000000000002e+00   4.6342100000000002e+01   1.0151800000000000e+01  -1.9088000000000001e+00  -1.2897000000000001e+00   3.4214700000000001e+01   3.4773999999999998e+00  -1.7031000000000001e+00   5.5289999999999995e-01
   5.9535800000000002e+01  -7.8437399999999997e+01   5.6214110000000005e+02  -8.8696000000000002e+00   4.5685499999999998e+01   9.9413000000000000e+00  -1.5980000000000001e+00   4.4469999999999998e-01   2.2461500000000001e+01   2.5238000000000000e+00  -9.9109999999999998e-01   5.6179999999999997e-01
   5.8455700000000000e+01  -7.7338300000000004e+01   5.5613630000000001e+02  -8.1058000000000003e+00   4.5171700000000001e+01   9.7088999999999999e+00  -1.0209999999999999e+00   1.9790000000000001e+00   1.3929600000000001e+01   1.4353000000000000e+00  -6.2539999999999996e-01   5.0870000000000004e-01
   5.6714399999999998e+01  -7.6063199999999995e+01   5.4670010000000002e+02  -7.6284000000000001e+00   4.4610199999999999e+01   9.4062999999999999e+00  -3.9950000000000002e-01   2.3792000000000000e+00   6.9648000000000003e+00   7.5139999999999996e-01  -1.0580000000000001e-01   4.3350000000000000e-01
   5.5061199999999999e+01  -7.4634299999999996e+01   5.3743539999999996e+02  -7.0556000000000001e+00   4.3706200000000003e+01   9.2264999999999997e+00  -4.4390000000000002e-01   2.0234000000000001e+00   2.6118000000000001e+00   2.6010000000000000e-01   1.9199999999999998e-02   3.6709999999999998e-01
   5.3540300000000002e+01  -7.3996799999999993e+01   5.2748450000000003e+02  -6.4253999999999998e+00   4.2906900000000000e+01   9.0335999999999999e+00   7.3240000000000005e-01   4.0020000000000000e-01   1.0447000000000000e+00   9.5999999999999992e-03   1.5400000000000000e-01   6.1899999999999997e-02
   5.1997399999999999e+01  -7.3337299999999999e+01   5.1830560000000003e+02  -6.0816999999999997e+00   4.2316899999999997e+01   8.7265999999999995e+00   2.2200000000000001e-02  -3.7800000000000000e-01   1.6540999999999999e+00  -1.2520000000000001e-01   2.5979999999999998e-01   1.7249999999999999e-01
   5.0234000000000002e+01  -7.2897599999999997e+01   5.0792579999999998e+02  -5.5183999999999997e+00   4.1441499999999998e+01   8.6082000000000001e+00  -6.4370000000000005e-01   1.0005999999999999e+00   2.1764999999999999e+00  -1.0600000000000000e-01   3.4639999999999999e-01   2.0790000000000000e-01
   4.8889400000000002e+01  -7.2216099999999997e+01   4.9909010000000001e+02  -5.1843000000000004e+00   4.0613599999999998e+01   8.4108999999999998e+00   2.4410000000000001e-01   1.1117999999999999e+00   1.3059000000000001e+00   0.0000000000000000e+00   1.8279999999999999e-01   1.9460000000000000e-01
   4.7588999999999999e+01  -7.1820400000000006e+01   4.8948230000000001e+02  -4.6018999999999997e+00   3.9966500000000003e+01   8.1477000000000004e+00   4.8830000000000001e-01   6.2260000000000004e-01   1.2188000000000001e+00   1.1559999999999999e-01   9.5999999999999992e-03   2.1229999999999999e-01
   4.6332599999999999e+01  -7.1358699999999999e+01   4.7970290000000000e+02  -4.2103999999999999e+00   3.9081499999999998e+01   7.9635999999999996e+00   5.1049999999999995e-01   1.9345000000000001e+00   2.0024000000000002e+00   1.3489999999999999e-01   6.7400000000000002e-02   1.8579999999999999e-01
   4.5076200000000000e+01  -7.0721199999999996e+01   4.7172500000000002e+02  -3.7425999999999999e+00   3.8348799999999997e+01   7.8056999999999999e+00   2.6629999999999998e-01   1.2452000000000001e+00   2.6118000000000001e+00   1.4449999999999999e-01   2.1170000000000000e-01   2.6540000000000002e-01
   4.4194499999999998e+01  -7.0567300000000003e+01   4.6306090000000000e+02  -3.1793000000000000e+00   3.7635100000000001e+01   7.5644999999999998e+00  -4.4400000000000002e-02   5.3369999999999995e-01   1.1317999999999999e+00  -4.8200000000000000e-02   1.2509999999999999e-01   2.0790000000000000e-01
   4.3202599999999997e+01  -6.9951800000000006e+01   4.5516879999999998e+02  -2.6255000000000002e+00   3.6864300000000000e+01   7.3409000000000004e+00  -2.2200000000000001e-02   8.8939999999999997e-01   2.3506000000000000e+00   7.7100000000000002e-02   2.1170000000000000e-01   2.3890000000000000e-01
   4.2254800000000003e+01  -6.9160399999999996e+01   4.4701929999999999e+02  -2.0240999999999998e+00   3.6169699999999999e+01   7.1172000000000004e+00   2.4410000000000001e-01   8.8939999999999997e-01   2.2635999999999998e+00   9.5999999999999992e-03   2.3089999999999999e-01   1.8579999999999999e-01
   4.1527400000000000e+01  -6.8786600000000007e+01   4.4101440000000002e+02  -1.1648000000000001e+00   3.5389400000000002e+01   6.8760000000000003e+00   3.1069999999999998e-01   1.2674000000000001e+00   1.9153000000000000e+00   6.7400000000000002e-02   2.2130000000000000e-01   2.0790000000000000e-01
   4.0733899999999998e+01  -6.8237099999999998e+01   4.3466640000000001e+02  -5.7279999999999998e-01   3.4885100000000001e+01   6.7093999999999996e+00   5.3269999999999995e-01   1.1563000000000001e+00   1.8283000000000000e+00   7.7100000000000002e-02   1.4430000000000001e-01   2.3440000000000000e-01
   3.9543599999999998e+01  -6.8215100000000007e+01   4.2960520000000002e+02   3.0549999999999999e-01   3.4342700000000001e+01   6.4813999999999998e+00   2.6629999999999998e-01   1.0672999999999999e+00   2.2635999999999998e+00   1.4449999999999999e-01   2.2130000000000000e-01   2.1679999999999999e-01
   3.8970500000000001e+01  -6.8434899999999999e+01   4.2454399999999998e+02   1.1648000000000001e+00   3.3914400000000001e+01   6.2839999999999998e+00   6.6600000000000006e-02   1.0227999999999999e+00   1.8283000000000000e+00   5.7799999999999997e-02   2.2130000000000000e-01   2.3000000000000001e-01
   3.8617800000000003e+01  -6.8017200000000003e+01   4.2274250000000001e+02   2.0718000000000001e+00   3.3514800000000001e+01   6.0209000000000001e+00   1.9980000000000001e-01   7.1150000000000002e-01   2.2635999999999998e+00  -2.8899999999999999e-02   1.0580000000000001e-01   2.3000000000000001e-01
   3.8331299999999999e+01  -6.8171099999999996e+01   4.2059789999999998e+02   3.1410999999999998e+00   3.3048499999999997e+01   5.8323000000000000e+00   8.8800000000000004e-02   1.0672999999999999e+00   2.0893999999999999e+00   4.8200000000000000e-02   1.7319999999999999e-01   2.3000000000000001e-01
   3.7868400000000001e+01  -6.8390900000000002e+01   4.1974009999999998e+02   4.3154000000000003e+00   3.2734499999999997e+01   5.5955000000000004e+00   2.6629999999999998e-01   1.1563000000000001e+00   2.1764999999999999e+00   4.8200000000000000e-02   8.6599999999999996e-02   2.2559999999999999e-01
   3.8000599999999999e+01  -6.8346999999999994e+01   4.2025479999999999e+02   5.4897999999999998e+00   3.2468000000000004e+01   5.3105000000000002e+00   3.9950000000000002e-01   1.0894999999999999e+00   2.2635999999999998e+00   1.1559999999999999e-01   1.3469999999999999e-01   1.9460000000000000e-01
   3.8397399999999998e+01  -6.8325000000000003e+01   4.2094099999999997e+02   6.7119000000000000e+00   3.2287199999999999e+01   5.0430000000000001e+00   2.4410000000000001e-01   1.1339999999999999e+00   1.7412000000000001e+00   1.3489999999999999e-01   2.5019999999999998e-01   2.4770000000000000e-01
   3.8243099999999998e+01  -6.8281000000000006e+01   4.2197039999999998e+02   7.9339000000000004e+00   3.2144500000000001e+01   4.8018000000000001e+00   3.1069999999999998e-01   1.0227999999999999e+00   2.7858999999999998e+00   6.7400000000000002e-02   1.1550000000000001e-01   2.2559999999999999e-01
   3.8221100000000000e+01  -6.7753399999999999e+01   4.2514440000000002e+02   9.5188000000000006e+00   3.2068399999999997e+01   4.5561999999999996e+00   8.8800000000000004e-02   9.1169999999999995e-01   2.5247000000000002e+00   5.7799999999999997e-02   1.8279999999999999e-01   2.0349999999999999e-01
   3.8265099999999997e+01  -6.7423699999999997e+01   4.2866160000000002e+02   1.1122800000000000e+01   3.2049300000000002e+01   4.2667999999999999e+00   1.3320000000000001e-01   8.6719999999999997e-01   2.0893999999999999e+00   9.5999999999999992e-03   1.7319999999999999e-01   2.1229999999999999e-01
   3.8816200000000002e+01  -6.7181799999999996e+01   4.3200709999999998e+02   1.2707700000000001e+01   3.1963699999999999e+01   3.9862000000000002e+00   1.5540000000000001e-01   1.0005999999999999e+00   1.3059000000000001e+00   7.7100000000000002e-02   1.4430000000000001e-01   2.5209999999999999e-01
   3.9234999999999999e+01  -6.6852099999999993e+01   4.3595319999999998e+02   1.4378500000000001e+01   3.1935099999999998e+01   3.6966999999999999e+00   2.2189999999999999e-01   1.0672999999999999e+00   1.9153000000000000e+00   4.8200000000000000e-02   1.7319999999999999e-01   2.2559999999999999e-01
   3.9301099999999998e+01  -6.6742199999999997e+01   4.3904140000000001e+02   1.6202000000000002e+01   3.1887599999999999e+01   3.3679000000000001e+00   8.8800000000000004e-02   1.0005999999999999e+00   1.4800000000000000e+00   6.7400000000000002e-02   9.6199999999999994e-02   2.6100000000000001e-01
   3.9896299999999997e+01  -6.6896100000000004e+01   4.4504629999999997e+02   1.7882400000000001e+01   3.1830500000000001e+01   3.1617000000000002e+00   3.1069999999999998e-01   1.1117999999999999e+00   1.4800000000000000e+00   1.0600000000000000e-01   2.3089999999999999e-01   2.3890000000000000e-01
   4.0579599999999999e+01  -6.7028000000000006e+01   4.4796289999999999e+02   1.9715499999999999e+01   3.1859000000000002e+01   2.7757999999999998e+00   8.8800000000000004e-02   9.5609999999999995e-01   1.6540999999999999e+00   4.8200000000000000e-02   2.6939999999999997e-01   1.9910000000000000e-01
   4.1262900000000002e+01  -6.6698200000000000e+01   4.5302420000000001e+02   2.1739500000000000e+01   3.1773399999999999e+01   2.5390000000000001e+00   1.5540000000000001e-01   9.3389999999999995e-01   2.0024000000000002e+00   1.3489999999999999e-01   1.5400000000000000e-01   2.1229999999999999e-01
   4.1769799999999996e+01  -6.6214600000000004e+01   4.5688440000000003e+02   2.3696800000000000e+01   3.1706800000000001e+01   2.2189000000000001e+00   1.9980000000000001e-01   1.0672999999999999e+00   2.2635999999999998e+00   7.7100000000000002e-02   1.1550000000000001e-01   2.1679999999999999e-01
   4.2453099999999999e+01  -6.6566299999999998e+01   4.6125940000000003e+02   2.5739899999999999e+01   3.1430800000000001e+01   1.8899999999999999e+00   4.4400000000000002e-02   1.0894999999999999e+00   1.8283000000000000e+00  -9.5999999999999992e-03   1.5400000000000000e-01   2.5659999999999999e-01
   4.2849899999999998e+01  -6.6588300000000004e+01   4.6426179999999999e+02   2.7630299999999998e+01   3.1364200000000000e+01   1.5874999999999999e+00  -2.2200000000000001e-02   9.5609999999999995e-01   2.0893999999999999e+00   9.5999999999999992e-03   1.3469999999999999e-01   2.2120000000000001e-01
   4.3224600000000002e+01  -6.6939999999999998e+01   4.6812209999999999e+02   2.9663900000000002e+01   3.1231000000000002e+01   1.3156000000000001e+00   4.4400000000000002e-02   1.1563000000000001e+00   2.1764999999999999e+00   4.8200000000000000e-02   1.6360000000000000e-01   2.5209999999999999e-01
   4.4084299999999999e+01  -6.7511600000000001e+01   4.7223970000000003e+02   3.1563900000000000e+01   3.1164400000000001e+01   1.0437000000000001e+00   2.6629999999999998e-01   1.3341000000000001e+00   2.0893999999999999e+00   1.4449999999999999e-01   2.4060000000000001e-01   1.8579999999999999e-01
   4.4591200000000001e+01  -6.7797399999999996e+01   4.7730099999999999e+02   3.3616599999999998e+01   3.1250000000000000e+01   6.9289999999999996e-01   3.3289999999999997e-01   8.8939999999999997e-01   1.3930000000000000e+00  -2.8899999999999999e-02   2.1170000000000000e-01   2.4770000000000000e-01
   4.5032100000000000e+01  -6.7423699999999997e+01   4.8339159999999998e+02   3.5974800000000002e+01   3.1278600000000001e+01   3.8150000000000001e-01   1.1100000000000000e-01   1.1339999999999999e+00   1.4800000000000000e+00   2.8899999999999999e-02   1.4430000000000001e-01   2.1679999999999999e-01
   4.5649299999999997e+01  -6.7071899999999999e+01   4.8596510000000001e+02   3.8142099999999999e+01   3.1183399999999999e+01   0.0000000000000000e+00   1.7760000000000001e-01   1.2452000000000001e+00   1.7412000000000001e+00   4.8200000000000000e-02   1.8279999999999999e-01   2.2559999999999999e-01
   4.6090100000000000e+01  -6.7093900000000005e+01   4.9111219999999997e+02   4.0328400000000002e+01   3.1145299999999999e+01  -3.4639999999999999e-01   1.1100000000000000e-01   1.0672999999999999e+00   2.2635999999999998e+00   1.7340000000000000e-01   8.6599999999999996e-02   2.3000000000000001e-01
   4.6729300000000002e+01  -6.6390400000000000e+01   4.9617340000000002e+02   4.2552999999999997e+01   3.1040700000000001e+01  -7.0160000000000000e-01   1.1100000000000000e-01   8.6719999999999997e-01   1.3930000000000000e+00  -9.5999999999999992e-03   1.0580000000000001e-01   2.4770000000000000e-01
   4.7346499999999999e+01  -6.6214600000000004e+01   5.0149200000000002e+02   4.4701200000000000e+01   3.1202400000000001e+01  -1.1137999999999999e+00   0.0000000000000000e+00   1.2674000000000001e+00   2.3506000000000000e+00   1.0600000000000000e-01   1.4430000000000001e-01   2.3440000000000000e-01
   4.7721200000000003e+01  -6.5686999999999998e+01   5.0629590000000002e+02   4.6906599999999997e+01   3.1097799999999999e+01  -1.3550000000000000e+00   6.6600000000000006e-02   1.0450999999999999e+00   1.6540999999999999e+00   1.1559999999999999e-01   1.5400000000000000e-01   2.2120000000000001e-01
   4.8360399999999998e+01  -6.5445099999999996e+01   5.1067090000000002e+02   4.9083399999999997e+01   3.1107299999999999e+01  -1.7497000000000000e+00   4.4400000000000002e-02   9.3389999999999995e-01   1.9153000000000000e+00   1.9300000000000001e-02   1.2509999999999999e-01   1.9910000000000000e-01
   4.8250200000000000e+01  -6.5620999999999995e+01   5.1693309999999997e+02   5.1050199999999997e+01   3.1231000000000002e+01  -2.1223999999999998e+00   4.2170000000000002e-01   8.8939999999999997e-01   2.0024000000000002e+00   2.8899999999999999e-02   1.7319999999999999e-01   2.1229999999999999e-01
   4.8095900000000000e+01  -6.6038700000000006e+01   5.2070759999999996e+02   5.3007399999999997e+01   3.1487900000000000e+01  -2.3416999999999999e+00   3.1069999999999998e-01   1.1339999999999999e+00   2.3506000000000000e+00   1.1559999999999999e-01   2.4060000000000001e-01   2.0790000000000000e-01
   5.1292000000000002e+01  -6.5643000000000001e+01   5.2696979999999996e+02   5.5031500000000001e+01   3.1487900000000000e+01  -2.6048000000000000e+00   4.6610000000000001e-01   1.0672999999999999e+00   2.5247000000000002e+00   4.8200000000000000e-02   1.7319999999999999e-01   2.2559999999999999e-01
   4.9330300000000001e+01  -5.6893500000000003e+01   5.3314620000000002e+02   5.6941000000000003e+01   3.1678200000000000e+01  -4.0782999999999996e+00   1.9980000000000001e-01   1.0227999999999999e+00   1.0447000000000000e+00   7.7100000000000002e-02   1.5400000000000000e-01   2.5659999999999999e-01
   4.6200299999999999e+01  -6.5972700000000003e+01   5.4095259999999996e+02   5.8573599999999999e+01   3.2372900000000001e+01  -2.5609999999999999e+00   2.2200000000000001e-02   1.1339999999999999e+00   1.4800000000000000e+00   3.8500000000000000e-02   2.5979999999999998e-01   2.1679999999999999e-01
   4.6156199999999998e+01  -8.3581599999999995e+01   5.4369759999999997e+02   5.8010300000000001e+01   3.2848700000000001e+01  -3.1267000000000000e+00   8.8800000000000004e-02   1.2007000000000001e+00   1.5670999999999999e+00   3.8500000000000000e-02   1.5400000000000000e-01   3.0080000000000001e-01
   4.8184100000000001e+01  -8.4109200000000001e+01   5.5896709999999996e+02   5.9872100000000003e+01   3.3305399999999999e+01  -2.7757999999999998e+00   4.4400000000000002e-02   1.1563000000000001e+00   1.8283000000000000e+00   9.6299999999999997e-02   1.7319999999999999e-01   2.5209999999999999e-01
   5.3738700000000001e+01  -7.5052000000000007e+01   5.6814599999999996e+02   6.1771999999999998e+01   3.3771700000000003e+01  -3.0083000000000002e+00   8.8800000000000004e-02   8.8939999999999997e-01   4.3530000000000002e-01   2.8899999999999999e-02   1.5400000000000000e-01   2.3890000000000000e-01
   5.2548400000000001e+01  -8.8110200000000006e+01   5.7663860000000000e+02   6.2087100000000000e+01   3.4494900000000001e+01  -3.0739999999999998e+00   4.4400000000000002e-02   1.2230000000000001e+00   6.0940000000000005e-01   3.8500000000000000e-02   1.5400000000000000e-01   1.9910000000000000e-01
   5.2372100000000003e+01  -8.8505899999999997e+01   5.8324400000000003e+02   6.3213700000000003e+01   3.4894599999999997e+01  -2.8065000000000002e+00   1.9980000000000001e-01   9.5609999999999995e-01   1.8283000000000000e+00   8.6699999999999999e-02   2.1170000000000000e-01   2.6100000000000001e-01
   5.5413899999999998e+01  -9.2353099999999998e+01   5.8993510000000003e+02   6.4044300000000007e+01   3.5180000000000000e+01  -2.5785000000000000e+00   2.2200000000000001e-02   1.0672999999999999e+00   1.8283000000000000e+00  -9.5999999999999992e-03   1.9239999999999999e-01   2.3890000000000000e-01
   5.6758499999999998e+01  -1.0006930000000000e+02   5.9525369999999998e+02   6.4254300000000001e+01   3.5456000000000003e+01  -2.6223999999999998e+00   1.7760000000000001e-01   1.0672999999999999e+00   1.3059000000000001e+00   1.1559999999999999e-01   2.2130000000000000e-01   2.1679999999999999e-01
   5.6802599999999998e+01  -9.8596400000000003e+01   5.9722670000000005e+02   6.5218599999999995e+01   3.5808100000000003e+01  -2.4601000000000002e+00  -6.6600000000000006e-02   1.2452000000000001e+00   2.3506000000000000e+00   1.2520000000000001e-01   1.7319999999999999e-01   2.1229999999999999e-01
   5.7045000000000002e+01  -1.0297110000000001e+02   6.0005759999999998e+02   6.5419100000000000e+01   3.6064999999999998e+01  -2.2803000000000000e+00   2.2189999999999999e-01   1.2007000000000001e+00   2.4377000000000000e+00   6.7400000000000002e-02   1.9239999999999999e-01   2.3440000000000000e-01
   5.8588000000000001e+01  -1.0756570000000001e+02   6.0194479999999999e+02   6.5629199999999997e+01   3.6150700000000001e+01  -2.1267999999999998e+00   3.5510000000000003e-01   1.0672999999999999e+00   2.0024000000000002e+00   3.8500000000000000e-02   1.7319999999999999e-01   2.4329999999999999e-01
   5.8808399999999999e+01  -1.0807129999999999e+02   6.0151589999999999e+02   6.5839200000000005e+01   3.6274400000000000e+01  -1.8199000000000001e+00   0.0000000000000000e+00   1.0894999999999999e+00   2.1764999999999999e+00   7.7100000000000002e-02   2.2130000000000000e-01   2.3000000000000001e-01
   5.7618099999999998e+01  -1.1209430000000000e+02   5.9980020000000002e+02   6.5715100000000007e+01   3.6312399999999997e+01  -1.6795000000000000e+00   2.2189999999999999e-01   1.0894999999999999e+00   2.7858999999999998e+00   1.1559999999999999e-01   1.2509999999999999e-01   1.9910000000000000e-01
   5.7750399999999999e+01  -1.1455650000000000e+02   5.9825609999999995e+02   6.5590999999999994e+01   3.6331499999999998e+01  -1.3856999999999999e+00   2.8849999999999998e-01   8.4499999999999997e-01   2.6118000000000001e+00   1.0600000000000000e-01   1.8279999999999999e-01   2.6540000000000002e-01
   5.7860599999999998e+01  -1.1510610000000000e+02   5.9448159999999996e+02   6.5371399999999994e+01   3.6103099999999998e+01  -1.1577000000000000e+00   0.0000000000000000e+00   1.2674000000000001e+00   2.5247000000000002e+00   1.3489999999999999e-01   1.9239999999999999e-01   2.2559999999999999e-01
   5.6251500000000000e+01  -1.1807389999999999e+02   5.9062139999999999e+02   6.4970399999999998e+01   3.6027000000000001e+01  -8.5950000000000004e-01   2.8849999999999998e-01   9.5609999999999995e-01   2.8730000000000002e+00   3.8500000000000000e-02   1.6360000000000000e-01   2.4770000000000000e-01
   5.5436000000000000e+01  -1.1919499999999999e+02   5.8358709999999996e+02   6.4512100000000004e+01   3.5817599999999999e+01  -5.3500000000000003e-01   8.8800000000000004e-02   9.3389999999999995e-01   1.5670999999999999e+00   1.0600000000000000e-01   1.8279999999999999e-01   2.9189999999999999e-01
   5.5149400000000000e+01  -1.2055800000000001e+02   5.7500869999999998e+02   6.3671900000000001e+01   3.5341799999999999e+01  -2.3680000000000001e-01   8.8800000000000004e-02   1.5120000000000000e+00   1.7412000000000001e+00  -9.5999999999999992e-03   1.3469999999999999e-01   2.4329999999999999e-01
   5.4069299999999998e+01  -1.2174509999999999e+02   5.6660190000000000e+02   6.2755400000000002e+01   3.4847000000000001e+01   3.5099999999999999e-02   4.6610000000000001e-01   8.2269999999999999e-01   2.0024000000000002e+00   1.7340000000000000e-01   8.6599999999999996e-02   2.3000000000000001e-01
   5.2636600000000001e+01  -1.2189900000000000e+02   5.5587890000000004e+02   6.1733800000000002e+01   3.4342700000000001e+01   4.3409999999999999e-01   2.6629999999999998e-01   1.1785000000000001e+00   2.0024000000000002e+00   1.0600000000000000e-01   1.9239999999999999e-01   2.3890000000000000e-01
   5.1622700000000002e+01  -1.2220680000000000e+02   5.4283979999999997e+02   6.0435400000000001e+01   3.3686100000000003e+01   7.3229999999999995e-01   8.8800000000000004e-02   1.3341000000000001e+00   2.4377000000000000e+00   1.4449999999999999e-01   1.9239999999999999e-01   2.5659999999999999e-01
   5.0652799999999999e+01  -1.2233870000000000e+02   5.2997220000000004e+02   5.9041400000000003e+01   3.2801099999999998e+01   1.1137999999999999e+00   2.4410000000000001e-01   1.0005999999999999e+00   1.5670999999999999e+00   7.7100000000000002e-02   2.1170000000000000e-01   2.3440000000000000e-01
   4.8933500000000002e+01  -1.2139340000000000e+02   5.1453110000000004e+02   5.7542499999999997e+01   3.2068399999999997e+01   1.2980000000000000e+00  -2.2189999999999999e-01   1.4008000000000000e+00   2.0893999999999999e+00   1.9300000000000001e-02   1.6360000000000000e-01   2.4770000000000000e-01
   4.7258299999999998e+01  -1.2038209999999999e+02   4.9823219999999998e+02   5.5814399999999999e+01   3.1135800000000000e+01   1.6313000000000000e+00   2.6629999999999998e-01   9.1169999999999995e-01   1.2188000000000001e+00   9.5999999999999992e-03   1.2509999999999999e-01   2.3440000000000000e-01
   4.5318600000000004e+01  -1.1937090000000001e+02   4.8038920000000002e+02   5.3904899999999998e+01   2.9993900000000000e+01   1.9470000000000001e+00   1.5540000000000001e-01   7.7820000000000000e-01   1.9153000000000000e+00   4.8200000000000000e-02   2.0210000000000000e-01   2.6979999999999998e-01
   4.2739699999999999e+01  -1.1781000000000000e+02   4.6254620000000000e+02   5.2024099999999997e+01   2.8756900000000002e+01   2.2452000000000001e+00   1.5540000000000001e-01   1.2452000000000001e+00   1.2188000000000001e+00   3.8500000000000000e-02   1.0580000000000001e-01   2.4770000000000000e-01
   4.0204799999999999e+01  -1.1565570000000000e+02   4.4152910000000003e+02   4.9942700000000002e+01   2.7729099999999999e+01   2.5083000000000002e+00   2.6629999999999998e-01   7.1150000000000002e-01   2.4377000000000000e+00   1.9300000000000001e-02   1.1550000000000001e-01   1.7690000000000000e-01
   3.7559800000000003e+01  -1.1398490000000000e+02   4.2239940000000001e+02   4.7737200000000001e+01   2.6425500000000000e+01   2.8109000000000002e+00  -2.2200000000000001e-02   9.5609999999999995e-01   1.8283000000000000e+00   1.2520000000000001e-01   1.8279999999999999e-01   2.0349999999999999e-01
   3.5046999999999997e+01  -1.1240210000000000e+02   3.9820830000000001e+02   4.5168999999999997e+01   2.4931500000000000e+01   3.0916000000000001e+00   3.7730000000000002e-01   1.2452000000000001e+00   1.3059000000000001e+00   8.6699999999999999e-02   1.7319999999999999e-01   2.5209999999999999e-01
   3.2005200000000002e+01  -1.1057740000000000e+02   3.7290210000000002e+02   4.2476599999999998e+01   2.3408999999999999e+01   3.3854000000000002e+00   1.5540000000000001e-01   8.0049999999999999e-01   2.2635999999999998e+00   6.7400000000000002e-02   9.6199999999999994e-02   2.3440000000000000e-01
   2.8654800000000002e+01  -1.0684020000000000e+02   3.4493660000000000e+02   3.9583700000000000e+01   2.1686599999999999e+01   3.5169000000000001e+00   1.1100000000000000e-01   1.2452000000000001e+00   1.4800000000000000e+00   6.7400000000000002e-02   2.1170000000000000e-01   2.5209999999999999e-01
   2.5326400000000000e+01  -1.0184999999999999e+02   3.1542700000000002e+02   3.6222999999999999e+01   1.9783400000000000e+01   3.5827000000000000e+00   2.4410000000000001e-01   1.0450999999999999e+00   2.3506000000000000e+00   3.8500000000000000e-02   2.2130000000000000e-01   2.5659999999999999e-01
   2.2174399999999999e+01  -9.5408799999999999e+01   2.8428750000000002e+02   3.3034199999999998e+01   1.7670900000000000e+01   3.6177999999999999e+00   1.7760000000000001e-01   8.8939999999999997e-01   2.0024000000000002e+00   1.4449999999999999e-01   1.4430000000000001e-01   2.3440000000000000e-01
   1.8603600000000000e+01  -8.6637299999999996e+01   2.5014550000000000e+02   2.9482500000000002e+01   1.5701100000000000e+01   3.4819000000000000e+00   8.8800000000000004e-02   1.0894999999999999e+00   1.3930000000000000e+00   1.9300000000000001e-02   1.5400000000000000e-01   2.4329999999999999e-01
   1.5098900000000000e+01  -7.5535600000000002e+01   2.1548890000000000e+02   2.6083600000000001e+01   1.3322200000000000e+01   3.1617000000000002e+00   2.4410000000000001e-01   9.5609999999999995e-01   1.9153000000000000e+00   1.5409999999999999e-01   1.0580000000000001e-01   2.5659999999999999e-01
   1.1417800000000000e+01  -6.2301499999999997e+01   1.8280520000000001e+02   2.2904299999999999e+01   1.1380900000000000e+01   2.6135999999999999e+00   1.1100000000000000e-01   1.2007000000000001e+00   1.8283000000000000e+00   9.6299999999999997e-02   9.6199999999999994e-02   2.3440000000000000e-01
   5.8190999999999997e+00  -4.3241700000000002e+01   1.5629810000000001e+02   2.0832500000000000e+01   9.8964999999999996e+00   1.8154999999999999e+00   6.6600000000000006e-02   1.2897000000000001e+00   2.0893999999999999e+00   1.4449999999999999e-01   2.0210000000000000e-01   2.2559999999999999e-01
   4.4965999999999999e+00  -3.2535699999999999e+01   1.2936189999999999e+02   1.7901499999999999e+01   8.2501999999999995e+00   1.4602999999999999e+00   2.2189999999999999e-01   9.3389999999999995e-01   1.3059000000000001e+00   1.1559999999999999e-01   8.6599999999999996e-02   2.3440000000000000e-01
   5.1798999999999999e+00  -3.1480499999999999e+01   1.0722969999999999e+02   1.4607600000000000e+01   6.6990999999999996e+00   9.9980000000000002e-01   1.1100000000000000e-01   1.2230000000000001e+00   2.3506000000000000e+00   1.0600000000000000e-01   2.2130000000000000e-01   2.1229999999999999e-01
   4.8493000000000004e+00  -2.6358300000000000e+01   8.7242099999999994e+01   1.1762499999999999e+01   5.2812999999999999e+00   8.6829999999999996e-01   4.4400000000000002e-02   1.2452000000000001e+00   2.4377000000000000e+00   1.2520000000000001e-01   1.1550000000000001e-01   2.6979999999999998e-01
   4.4524999999999997e+00  -2.1653800000000000e+01   6.6139300000000006e+01   8.9841999999999995e+00   3.9205000000000001e+00   1.0305000000000000e+00   1.7760000000000001e-01   1.0450999999999999e+00   2.0893999999999999e+00   7.7100000000000002e-02   2.3089999999999999e-01   2.4329999999999999e-01
   1.6311000000000000e+00  -2.0246900000000000e+01   4.7781599999999997e+01   6.3109000000000002e+00   2.9499000000000000e+00   8.3320000000000005e-01   4.4400000000000002e-02   1.1785000000000001e+00   1.5670999999999999e+00   1.9300000000000001e-02   1.2509999999999999e-01   2.3890000000000000e-01
   1.2122999999999999e+00  -1.5322600000000000e+01   3.3369900000000001e+01   4.4587000000000003e+00   2.0840000000000001e+00   5.5249999999999999e-01   1.3320000000000001e-01   1.4231000000000000e+00   1.9153000000000000e+00   8.6699999999999999e-02   1.1550000000000001e-01   1.6810000000000000e-01
   2.2263000000000002e+00  -1.0244400000000001e+01   2.3419000000000000e+01   3.1316000000000002e+00   1.1990000000000001e+00   2.8939999999999999e-01  -2.2200000000000001e-02   1.0894999999999999e+00   1.9153000000000000e+00  -2.8899999999999999e-02   1.6360000000000000e-01   2.1229999999999999e-01
   2.7553000000000001e+00  -6.3971999999999998e+00   1.5269500000000001e+01   1.8140000000000001e+00   6.4710000000000001e-01   1.2280000000000001e-01   3.3289999999999997e-01   1.2007000000000001e+00   2.2635999999999998e+00   5.7799999999999997e-02   9.6199999999999994e-02   2.1679999999999999e-01
   2.0057999999999998e+00  -4.5065999999999997e+00   7.3773999999999997e+00   7.9239999999999999e-01   3.6159999999999998e-01  -1.7500000000000002e-02   8.8800000000000004e-02   9.5609999999999995e-01   2.0893999999999999e+00  -9.5999999999999992e-03   2.3089999999999999e-01   2.0349999999999999e-01
   8.8170000000000004e-01  -1.2969999999999999e+00   1.8015000000000001e+00   4.7699999999999999e-02   1.0470000000000000e-01  -9.2100000000000001e-02   1.1100000000000000e-01   1.3564000000000001e+00   1.6540999999999999e+00   9.6299999999999997e-02   1.6360000000000000e-01   2.3440000000000000e-01
   1.7630000000000001e-01   8.7900000000000006e-02   4.2890000000000000e-01  -1.6230000000000000e-01   3.8100000000000002e-02  -4.3900000000000002e-02   1.1100000000000000e-01   9.3389999999999995e-01   2.0024000000000002e+00   8.6699999999999999e-02   2.3089999999999999e-01   2.0790000000000000e-01
   4.4080000000000003e-01   2.1999999999999999e-02   3.4310000000000002e-01  -1.0500000000000000e-01   4.7600000000000003e-02  -7.8899999999999998e-02   2.2200000000000001e-02   1.1117999999999999e+00   2.8730000000000002e+00   4.8200000000000000e-02   1.7319999999999999e-01   2.1679999999999999e-01
   1.1021000000000001e+00  -7.4739999999999995e-01   1.2867999999999999e+00  -1.4319999999999999e-01  -2.8500000000000001e-02  -1.1400000000000000e-01   1.5540000000000001e-01   1.1563000000000001e+00   1.6540999999999999e+00   4.8200000000000000e-02   1.5400000000000000e-01   2.6540000000000002e-01
   8.8170000000000004e-01  -2.8580000000000000e-01   8.5780000000000001e-01  -1.3370000000000001e-01   6.6600000000000006e-02  -4.3900000000000002e-02   8.8800000000000004e-02   8.6719999999999997e-01   1.8283000000000000e+00   9.6299999999999997e-02   2.2130000000000000e-01   2.4770000000000000e-01
   3.0859999999999999e-01   2.4179999999999999e-01   1.2867999999999999e+00  -1.3370000000000001e-01   6.6600000000000006e-02  -8.7700000000000000e-02  -8.8800000000000004e-02   1.1339999999999999e+00   2.0024000000000002e+00   1.4449999999999999e-01   1.6360000000000000e-01   2.2120000000000001e-01
   5.2900000000000003e-01  -3.5170000000000001e-01   7.7210000000000001e-01  -1.0500000000000000e-01   9.5200000000000007e-02  -2.6300000000000000e-02   1.5540000000000001e-01   1.0227999999999999e+00   2.1764999999999999e+00   6.7400000000000002e-02   1.9239999999999999e-01   2.4329999999999999e-01
   7.2740000000000005e-01  -3.0780000000000002e-01   2.0588000000000002e+00  -1.3370000000000001e-01   0.0000000000000000e+00  -2.1899999999999999e-02   4.4400000000000002e-02   9.5609999999999995e-01   1.3059000000000001e+00   3.8500000000000000e-02   1.0580000000000001e-01   2.2559999999999999e-01
   1.0139000000000000e+00   1.5390000000000001e-01   1.0294000000000001e+00  -2.0999999999999999e-01  -4.7600000000000003e-02   1.7500000000000002e-02  -8.8800000000000004e-02   1.3341000000000001e+00   2.0893999999999999e+00   1.0600000000000000e-01   2.0210000000000000e-01   2.3890000000000000e-01
   3.9679999999999999e-01  -1.7590000000000000e-01   1.4582999999999999e+00  -1.9089999999999999e-01   5.7099999999999998e-02  -5.2600000000000001e-02  -1.1100000000000000e-01   1.0227999999999999e+00   2.5247000000000002e+00  -9.5999999999999992e-03   1.7319999999999999e-01   2.3000000000000001e-01
   5.2900000000000003e-01  -4.8359999999999997e-01   7.7210000000000001e-01  -1.9089999999999999e-01  -9.4999999999999998e-03  -4.8200000000000000e-02   1.5540000000000001e-01   1.0005999999999999e+00   1.5670999999999999e+00   2.8899999999999999e-02   1.5400000000000000e-01   2.0790000000000000e-01
   8.1559999999999999e-01  -1.3189999999999999e-01   1.9730000000000001e+00  -2.0999999999999999e-01  -1.9000000000000000e-02  -1.0520000000000000e-01   1.3320000000000001e-01   1.1785000000000001e+00   1.7412000000000001e+00   7.7100000000000002e-02   1.5400000000000000e-01   2.2559999999999999e-01
   8.8170000000000004e-01  -2.6379999999999998e-01   1.5441000000000000e+00  -1.8140000000000001e-01   1.9000000000000000e-02  -3.0700000000000002e-02   6.6600000000000006e-02   1.0450999999999999e+00   1.4800000000000000e+00   1.9300000000000001e-02   1.7319999999999999e-01   2.3440000000000000e-01
   5.5110000000000003e-01  -1.5390000000000001e-01   7.7210000000000001e-01  -1.8140000000000001e-01  -9.4999999999999998e-03  -5.2600000000000001e-02   1.5540000000000001e-01   1.1785000000000001e+00   2.6989000000000001e+00   8.6699999999999999e-02   2.3089999999999999e-01   2.0349999999999999e-01
   7.7149999999999996e-01   8.7900000000000006e-02   1.8015000000000001e+00  -1.6230000000000000e-01  -2.8500000000000001e-02  -9.6500000000000002e-02   2.2200000000000001e-02   1.0672999999999999e+00   1.7412000000000001e+00   1.1559999999999999e-01   2.0210000000000000e-01   2.0349999999999999e-01
   7.2740000000000005e-01  -1.5390000000000001e-01   6.8630000000000002e-01  -1.4319999999999999e-01   0.0000000000000000e+00  -3.5099999999999999e-02  -4.4400000000000002e-02   1.0894999999999999e+00   2.1764999999999999e+00   1.5409999999999999e-01   2.1170000000000000e-01   2.3440000000000000e-01
   6.8330000000000002e-01  -1.3189999999999999e-01   9.4359999999999999e-01  -2.0050000000000001e-01   5.7099999999999998e-02  -3.5099999999999999e-02   6.6600000000000006e-02   1.2230000000000001e+00   2.6118000000000001e+00   9.6299999999999997e-02   1.8279999999999999e-01   2.5209999999999999e-01
   7.2740000000000005e-01  -2.1980000000000000e-01   1.0294000000000001e+00  -2.0050000000000001e-01   4.7600000000000003e-02  -7.0199999999999999e-02   1.5540000000000001e-01   1.1117999999999999e+00   1.5670999999999999e+00   1.0600000000000000e-01   1.3469999999999999e-01   2.5209999999999999e-01
   3.9679999999999999e-01  -4.3999999999999997e-02   3.4310000000000002e-01  -1.4319999999999999e-01  -9.4999999999999998e-03   0.0000000000000000e+00   1.7760000000000001e-01   1.1563000000000001e+00   1.8283000000000000e+00   1.3489999999999999e-01   1.8279999999999999e-01   2.2559999999999999e-01
   4.6289999999999998e-01  -3.5170000000000001e-01   1.4582999999999999e+00  -2.5779999999999997e-01  -9.4999999999999998e-03  -3.0700000000000002e-02   1.3320000000000001e-01   9.3389999999999995e-01   2.0893999999999999e+00   7.7100000000000002e-02   1.7319999999999999e-01   1.9910000000000000e-01
   5.9509999999999996e-01  -3.9570000000000000e-01   1.2010000000000001e+00  -1.3370000000000001e-01  -3.8100000000000002e-02  -6.5799999999999997e-02   1.3320000000000001e-01   1.1117999999999999e+00   2.0024000000000002e+00   1.5409999999999999e-01   1.8279999999999999e-01   2.3440000000000000e-01
   8.3760000000000001e-01  -1.9789999999999999e-01   1.3725000000000001e+00  -7.6399999999999996e-02  -8.5599999999999996e-02  -4.8200000000000000e-02   2.2189999999999999e-01   1.0005999999999999e+00   2.5247000000000002e+00   1.3489999999999999e-01   1.6360000000000000e-01   2.4329999999999999e-01
   5.2900000000000003e-01  -2.4179999999999999e-01   1.9730000000000001e+00  -1.3370000000000001e-01   6.6600000000000006e-02  -4.3900000000000002e-02   1.1100000000000000e-01   1.3119000000000001e+00   2.0893999999999999e+00   1.2520000000000001e-01   2.4060000000000001e-01   2.6540000000000002e-01
   6.3919999999999999e-01  -3.2979999999999998e-01   1.4582999999999999e+00  -2.0999999999999999e-01   5.7099999999999998e-02  -2.6300000000000000e-02   2.4410000000000001e-01   1.1563000000000001e+00   1.5670999999999999e+00   4.8200000000000000e-02   1.2509999999999999e-01   2.3000000000000001e-01
   6.3919999999999999e-01  -1.3189999999999999e-01   1.1152000000000000e+00  -1.6230000000000000e-01  -3.8100000000000002e-02  -6.1400000000000003e-02  -2.2200000000000001e-02   1.1563000000000001e+00   2.5247000000000002e+00   1.3489999999999999e-01   1.6360000000000000e-01   2.4770000000000000e-01
   7.9349999999999998e-01  -4.3999999999999997e-02   1.5441000000000000e+00  -1.8140000000000001e-01   9.4999999999999998e-03  -3.0700000000000002e-02   1.3320000000000001e-01   1.0894999999999999e+00   1.8283000000000000e+00   5.7799999999999997e-02   2.5019999999999998e-01   2.2559999999999999e-01
   5.9509999999999996e-01  -4.3999999999999997e-02   1.7160000000000000e-01  -1.5279999999999999e-01   1.9000000000000000e-02  -4.8200000000000000e-02   8.8800000000000004e-02   9.7840000000000005e-01   1.9153000000000000e+00   1.4449999999999999e-01   7.6999999999999999e-02   2.5209999999999999e-01
   5.5110000000000003e-01  -1.5390000000000001e-01   6.8630000000000002e-01  -1.8140000000000001e-01  -1.9000000000000000e-02  -3.0700000000000002e-02   1.7760000000000001e-01   1.0672999999999999e+00   2.0893999999999999e+00   7.7100000000000002e-02   1.2509999999999999e-01   2.3890000000000000e-01
   6.6130000000000000e-01  -3.7369999999999998e-01   7.7210000000000001e-01  -2.0999999999999999e-01  -1.0470000000000000e-01  -6.5799999999999997e-02   1.1100000000000000e-01   1.0894999999999999e+00   1.5670999999999999e+00   1.0600000000000000e-01   2.7900000000000003e-01   2.2120000000000001e-01
   7.0530000000000004e-01  -6.6000000000000003e-02   1.2867999999999999e+00  -2.6729999999999998e-01  -3.8100000000000002e-02  -3.5099999999999999e-02   6.6600000000000006e-02   1.2007000000000001e+00   1.4800000000000000e+00   1.6380000000000000e-01   1.0580000000000001e-01   2.7429999999999999e-01
   6.1719999999999997e-01  -2.1980000000000000e-01   1.0294000000000001e+00  -2.6729999999999998e-01  -2.8500000000000001e-02  -1.3200000000000000e-02   6.6600000000000006e-02   1.2230000000000001e+00   1.7412000000000001e+00   1.6380000000000000e-01   2.3089999999999999e-01   2.2559999999999999e-01
   4.8490000000000000e-01  -6.6000000000000003e-02   1.1152000000000000e+00  -1.3370000000000001e-01   9.4999999999999998e-03  -6.1400000000000003e-02   4.4400000000000002e-02   8.8939999999999997e-01   1.3059000000000001e+00   1.9300000000000001e-02   1.8279999999999999e-01   2.1229999999999999e-01
   7.2740000000000005e-01  -3.9570000000000000e-01   1.8015000000000001e+00  -2.3870000000000000e-01  -2.8500000000000001e-02  -1.7500000000000002e-02   1.7760000000000001e-01   1.0227999999999999e+00   1.7412000000000001e+00  -1.9300000000000001e-02   1.7319999999999999e-01   2.3890000000000000e-01
   5.9509999999999996e-01  -3.5170000000000001e-01   9.4359999999999999e-01  -1.4319999999999999e-01   0.0000000000000000e+00  -7.0199999999999999e-02   2.2200000000000001e-02   1.1117999999999999e+00   2.5247000000000002e+00   5.7799999999999997e-02   1.4430000000000001e-01   2.1229999999999999e-01
   6.6130000000000000e-01  -2.6379999999999998e-01   1.4582999999999999e+00  -2.1959999999999999e-01  -9.4999999999999998e-03  -6.5799999999999997e-02   1.7760000000000001e-01   1.0672999999999999e+00   1.8283000000000000e+00   5.7799999999999997e-02   2.0210000000000000e-01   2.3890000000000000e-01
   5.0700000000000001e-01  -1.7590000000000000e-01   6.8630000000000002e-01  -2.2910000000000000e-01   9.4999999999999998e-03  -5.2600000000000001e-02   4.4400000000000002e-02   1.2674000000000001e+00   2.1764999999999999e+00   4.8200000000000000e-02   2.6939999999999997e-01   2.6100000000000001e-01
   7.0530000000000004e-01  -1.5390000000000001e-01   1.1152000000000000e+00  -1.6230000000000000e-01  -1.2370000000000000e-01  -3.0700000000000002e-02   0.0000000000000000e+00   1.1563000000000001e+00   2.1764999999999999e+00   1.1559999999999999e-01   9.6199999999999994e-02   2.7429999999999999e-01
   5.0700000000000001e-01  -4.1770000000000002e-01   2.1446000000000001e+00  -1.9089999999999999e-01  -9.5200000000000007e-02  -4.3900000000000002e-02   1.3320000000000001e-01   1.0450999999999999e+00   1.1317999999999999e+00   2.8899999999999999e-02   1.9239999999999999e-01   2.5659999999999999e-01
   5.2900000000000003e-01  -2.6379999999999998e-01   5.1470000000000005e-01  -1.5279999999999999e-01  -8.5599999999999996e-02  -4.4000000000000003e-03   2.2200000000000001e-02   1.1785000000000001e+00   2.5247000000000002e+00   1.8300000000000000e-01   1.8279999999999999e-01   2.1229999999999999e-01
   4.6289999999999998e-01  -5.4959999999999998e-01   1.1152000000000000e+00  -1.6230000000000000e-01   1.9000000000000000e-02  -4.8200000000000000e-02   6.6600000000000006e-02   1.1785000000000001e+00   1.4800000000000000e+00   1.0600000000000000e-01   1.8279999999999999e-01   2.3440000000000000e-01
   3.7469999999999998e-01  -2.1980000000000000e-01   1.6298999999999999e+00  -1.3370000000000001e-01  -6.6600000000000006e-02  -7.0199999999999999e-02   6.6600000000000006e-02   1.3119000000000001e+00   2.0893999999999999e+00   1.1559999999999999e-01   1.5400000000000000e-01   2.6100000000000001e-01
   5.9509999999999996e-01  -1.9789999999999999e-01   6.8630000000000002e-01  -1.2410000000000000e-01   0.0000000000000000e+00  -7.4499999999999997e-02   2.2200000000000001e-02   1.1117999999999999e+00   1.5670999999999999e+00   1.1559999999999999e-01   1.7319999999999999e-01   2.1679999999999999e-01
   7.4939999999999996e-01  -2.8580000000000000e-01   1.1152000000000000e+00  -2.5779999999999997e-01  -6.6600000000000006e-02  -3.5099999999999999e-02   2.4410000000000001e-01   1.0450999999999999e+00   2.6118000000000001e+00   1.1559999999999999e-01   1.6360000000000000e-01   2.4770000000000000e-01
   6.1719999999999997e-01  -4.3999999999999997e-02   1.3725000000000001e+00  -7.6399999999999996e-02   2.8500000000000001e-02   4.4000000000000003e-03   3.1069999999999998e-01   1.1563000000000001e+00   1.8283000000000000e+00   8.6699999999999999e-02   2.0210000000000000e-01   2.6100000000000001e-01
   7.2740000000000005e-01  -3.0780000000000002e-01   1.5441000000000000e+00  -1.3370000000000001e-01   2.8500000000000001e-02  -1.3200000000000000e-02   2.2200000000000001e-02   1.2007000000000001e+00   1.9153000000000000e+00   6.7400000000000002e-02   1.6360000000000000e-01   2.2120000000000001e-01
   9.0369999999999995e-01  -3.7369999999999998e-01   1.8872000000000000e+00  -1.5279999999999999e-01  -5.7099999999999998e-02  -4.3900000000000002e-02   6.6600000000000006e-02   9.7840000000000005e-01   1.8283000000000000e+00   1.4449999999999999e-01   7.6999999999999999e-02   2.2559999999999999e-01
   5.2900000000000003e-01  -1.5390000000000001e-01   1.2867999999999999e+00  -1.6230000000000000e-01   4.7600000000000003e-02  -4.3900000000000002e-02   6.6600000000000006e-02   1.1339999999999999e+00   2.1764999999999999e+00   1.0600000000000000e-01   1.4430000000000001e-01   2.4770000000000000e-01
   6.3919999999999999e-01  -1.0990000000000000e-01   1.3725000000000001e+00  -1.9089999999999999e-01  -6.6600000000000006e-02  -4.8200000000000000e-02   8.8800000000000004e-02   1.0005999999999999e+00   1.3059000000000001e+00   4.8200000000000000e-02   2.0210000000000000e-01   2.1679999999999999e-01
   4.8490000000000000e-01  -6.6000000000000003e-02   9.4359999999999999e-01  -1.8140000000000001e-01   6.6600000000000006e-02  -4.4000000000000003e-03   2.2200000000000001e-02   1.1339999999999999e+00   1.5670999999999999e+00   1.8300000000000000e-01   2.0210000000000000e-01   2.6100000000000001e-01
   5.7310000000000005e-01  -3.5170000000000001e-01   1.4582999999999999e+00  -2.0050000000000001e-01  -2.8500000000000001e-02  -3.0700000000000002e-02  -4.4400000000000002e-02   1.0227999999999999e+00   2.0024000000000002e+00   3.8500000000000000e-02   1.7319999999999999e-01   2.6540000000000002e-01
   7.2740000000000005e-01  -1.5390000000000001e-01   1.0294000000000001e+00  -2.0999999999999999e-01  -3.8100000000000002e-02  -2.6300000000000000e-02   0.0000000000000000e+00   1.1785000000000001e+00   1.7412000000000001e+00  -9.5999999999999992e-03   1.2509999999999999e-01   2.6540000000000002e-01
   5.7310000000000005e-01  -3.0780000000000002e-01   1.2010000000000001e+00  -2.0050000000000001e-01  -2.8500000000000001e-02  -2.6300000000000000e-02   2.8849999999999998e-01   1.1563000000000001e+00   1.1317999999999999e+00   1.0600000000000000e-01   1.0580000000000001e-01   2.2120000000000001e-01
   6.8330000000000002e-01  -3.5170000000000001e-01   7.7210000000000001e-01  -1.9089999999999999e-01  -3.8100000000000002e-02  -2.1899999999999999e-02   2.2200000000000001e-02   1.2007000000000001e+00   2.0024000000000002e+00   5.7799999999999997e-02   1.9239999999999999e-01   2.5659999999999999e-01
   7.2740000000000005e-01  -2.1999999999999999e-02   4.2890000000000000e-01  -1.5279999999999999e-01  -3.8100000000000002e-02  -6.1400000000000003e-02   1.1100000000000000e-01   9.5609999999999995e-01   1.3059000000000001e+00   3.8500000000000000e-02   1.8279999999999999e-01   2.3000000000000001e-01
   7.0530000000000004e-01  -2.1999999999999999e-02   8.5780000000000001e-01  -1.8140000000000001e-01  -3.8100000000000002e-02  -7.8899999999999998e-02   8.8800000000000004e-02   1.0005999999999999e+00   6.9650000000000001e-01   2.8899999999999999e-02   1.7319999999999999e-01   2.4329999999999999e-01
   6.8330000000000002e-01  -1.3189999999999999e-01   7.7210000000000001e-01  -1.4319999999999999e-01  -8.5599999999999996e-02   0.0000000000000000e+00   1.7760000000000001e-01   1.2897000000000001e+00   2.0024000000000002e+00   5.7799999999999997e-02   2.4060000000000001e-01   2.5659999999999999e-01
   7.4939999999999996e-01  -1.3189999999999999e-01   1.2010000000000001e+00  -1.9089999999999999e-01  -7.6100000000000001e-02  -3.5099999999999999e-02  -2.2200000000000001e-02   1.0227999999999999e+00   1.4800000000000000e+00   8.6699999999999999e-02   1.7319999999999999e-01   2.5209999999999999e-01
   8.1559999999999999e-01  -4.3969999999999998e-01   9.4359999999999999e-01  -1.8140000000000001e-01  -5.7099999999999998e-02  -6.5799999999999997e-02   8.8800000000000004e-02   1.1339999999999999e+00   2.6989000000000001e+00   0.0000000000000000e+00   1.8279999999999999e-01   2.4329999999999999e-01
   6.8330000000000002e-01  -3.0780000000000002e-01   6.0050000000000003e-01  -3.2460000000000000e-01  -6.6600000000000006e-02  -1.7500000000000002e-02   1.7760000000000001e-01   1.1785000000000001e+00   1.9153000000000000e+00   3.8500000000000000e-02   2.0210000000000000e-01   2.3890000000000000e-01
   7.4939999999999996e-01  -8.7900000000000006e-02   1.8872000000000000e+00  -2.6729999999999998e-01  -6.6600000000000006e-02   2.1899999999999999e-02   0.0000000000000000e+00   1.0227999999999999e+00   2.2635999999999998e+00   5.7799999999999997e-02   1.1550000000000001e-01   2.5659999999999999e-01
   6.6130000000000000e-01  -2.1980000000000000e-01   1.0294000000000001e+00  -2.5779999999999997e-01  -1.9980000000000001e-01  -5.2600000000000001e-02  -4.4400000000000002e-02   1.0005999999999999e+00   1.9153000000000000e+00   2.8899999999999999e-02   1.0580000000000001e-01   2.1679999999999999e-01
   5.0700000000000001e-01  -1.3189999999999999e-01   1.3725000000000001e+00  -1.7190000000000000e-01   5.7099999999999998e-02  -7.4499999999999997e-02  -1.1100000000000000e-01   1.0894999999999999e+00   1.3930000000000000e+00   1.0600000000000000e-01   2.1170000000000000e-01   2.4329999999999999e-01
   5.0700000000000001e-01  -8.7900000000000006e-02   1.4582999999999999e+00  -1.8140000000000001e-01   0.0000000000000000e+00   2.6300000000000000e-02   1.5540000000000001e-01   1.2007000000000001e+00   2.2635999999999998e+00   7.7100000000000002e-02   1.7319999999999999e-01   2.2120000000000001e-01
   7.9349999999999998e-01  -2.6379999999999998e-01   8.5780000000000001e-01  -2.8600000000000000e-02  -2.8500000000000001e-02   1.7500000000000002e-02   2.6629999999999998e-01   1.2897000000000001e+00   2.2635999999999998e+00   1.4449999999999999e-01   1.5400000000000000e-01   2.0349999999999999e-01
   7.2740000000000005e-01  -2.1980000000000000e-01   1.0294000000000001e+00  -1.4319999999999999e-01   4.7600000000000003e-02  -2.6300000000000000e-02   6.6600000000000006e-02   1.1785000000000001e+00   1.8283000000000000e+00   1.1559999999999999e-01   1.5400000000000000e-01   2.3000000000000001e-01
   8.5960000000000003e-01  -1.9789999999999999e-01   7.7210000000000001e-01  -1.1459999999999999e-01  -1.1420000000000000e-01  -2.6300000000000000e-02  -1.7760000000000001e-01   1.0227999999999999e+00   2.0024000000000002e+00   6.7400000000000002e-02   1.5400000000000000e-01   2.0790000000000000e-01
   6.6130000000000000e-01  -1.9789999999999999e-01   1.3725000000000001e+00  -1.9089999999999999e-01  -3.8100000000000002e-02   0.0000000000000000e+00  -2.2200000000000001e-02   1.1563000000000001e+00   1.5670999999999999e+00   9.6299999999999997e-02   1.3469999999999999e-01   1.9910000000000000e-01
   5.0700000000000001e-01  -2.4179999999999999e-01   1.8872000000000000e+00  -2.2910000000000000e-01  -4.7600000000000003e-02   4.8200000000000000e-02   0.0000000000000000e+00   8.8939999999999997e-01   1.9153000000000000e+00   6.7400000000000002e-02   1.3469999999999999e-01   2.3890000000000000e-01
   4.8490000000000000e-01  -1.7590000000000000e-01   1.2010000000000001e+00  -2.8639999999999999e-01  -4.7600000000000003e-02  -1.7500000000000002e-02   2.2200000000000001e-02   1.1785000000000001e+00   1.7412000000000001e+00   1.3489999999999999e-01   1.2509999999999999e-01   2.1679999999999999e-01
   7.9349999999999998e-01  -1.0990000000000000e-01   1.4582999999999999e+00  -1.1459999999999999e-01  -6.6600000000000006e-02   3.9500000000000000e-02   1.1100000000000000e-01   9.5609999999999995e-01   1.9153000000000000e+00   1.1559999999999999e-01   9.6199999999999994e-02   2.3000000000000001e-01
   6.1719999999999997e-01  -1.9789999999999999e-01   1.2867999999999999e+00  -1.2410000000000000e-01  -1.2370000000000000e-01  -3.5099999999999999e-02   2.2189999999999999e-01   1.0227999999999999e+00   1.8283000000000000e+00   1.4449999999999999e-01   2.3089999999999999e-01   2.3440000000000000e-01
   5.5110000000000003e-01  -2.6379999999999998e-01   1.2010000000000001e+00  -2.1959999999999999e-01   0.0000000000000000e+00  -4.3900000000000002e-02   1.9980000000000001e-01   1.0672999999999999e+00   1.5670999999999999e+00   1.4449999999999999e-01   2.5979999999999998e-01   2.3000000000000001e-01
   7.2740000000000005e-01  -2.6379999999999998e-01   1.1152000000000000e+00  -2.1959999999999999e-01  -2.8500000000000001e-02  -3.0700000000000002e-02   1.1100000000000000e-01   1.1785000000000001e+00   2.3506000000000000e+00   1.7340000000000000e-01   2.5979999999999998e-01   2.1679999999999999e-01
   6.1719999999999997e-01  -3.2979999999999998e-01   6.0050000000000003e-01  -1.7190000000000000e-01   9.4999999999999998e-03  -6.1400000000000003e-02  -2.2200000000000001e-02   9.7840000000000005e-01   1.7412000000000001e+00   1.8300000000000000e-01   1.3469999999999999e-01   2.3440000000000000e-01
   7.7149999999999996e-01  -8.7900000000000006e-02   1.1152000000000000e+00  -1.3370000000000001e-01   9.4999999999999998e-03  -8.3299999999999999e-02  -6.6600000000000006e-02   1.2007000000000001e+00   1.7412000000000001e+00   1.5409999999999999e-01   2.0210000000000000e-01   2.0790000000000000e-01
   6.6130000000000000e-01   0.0000000000000000e+00   4.2890000000000000e-01  -1.9089999999999999e-01  -6.6600000000000006e-02  -5.2600000000000001e-02   1.5540000000000001e-01   1.1785000000000001e+00   1.3930000000000000e+00   1.2520000000000001e-01   1.6360000000000000e-01   2.3440000000000000e-01
   5.9509999999999996e-01  -2.1980000000000000e-01   1.2010000000000001e+00  -2.3870000000000000e-01  -2.8500000000000001e-02  -6.5799999999999997e-02   1.1100000000000000e-01   1.3119000000000001e+00   1.6540999999999999e+00   1.0600000000000000e-01   1.6360000000000000e-01   2.6100000000000001e-01
   7.7149999999999996e-01  -2.1980000000000000e-01   1.1152000000000000e+00  -1.7190000000000000e-01   1.9000000000000000e-02  -7.4499999999999997e-02   4.4400000000000002e-02   1.2897000000000001e+00   2.0024000000000002e+00   7.7100000000000002e-02   1.0580000000000001e-01   2.2120000000000001e-01
   4.6289999999999998e-01  -2.1980000000000000e-01   7.7210000000000001e-01  -2.4820000000000000e-01   4.7600000000000003e-02  -2.6300000000000000e-02   1.7760000000000001e-01   1.3119000000000001e+00   1.4800000000000000e+00   1.2520000000000001e-01   1.5400000000000000e-01   2.3890000000000000e-01
   6.3919999999999999e-01  -1.5390000000000001e-01   1.9730000000000001e+00  -2.1959999999999999e-01  -1.9000000000000000e-02   4.4000000000000003e-03   1.1100000000000000e-01   1.0450999999999999e+00   2.3506000000000000e+00   1.2520000000000001e-01   1.3469999999999999e-01   2.4329999999999999e-01
   5.5110000000000003e-01  -1.9789999999999999e-01   6.0050000000000003e-01  -1.8140000000000001e-01  -7.6100000000000001e-02  -3.5099999999999999e-02   2.4410000000000001e-01   9.7840000000000005e-01   2.2635999999999998e+00   4.8200000000000000e-02   1.5400000000000000e-01   2.2559999999999999e-01
   6.1719999999999997e-01  -1.7590000000000000e-01   3.4310000000000002e-01  -1.9089999999999999e-01  -1.9000000000000000e-02  -3.5099999999999999e-02   2.2189999999999999e-01   1.2452000000000001e+00   1.3059000000000001e+00   1.2520000000000001e-01   2.5019999999999998e-01   2.2559999999999999e-01
   8.1559999999999999e-01  -8.7900000000000006e-02   4.2890000000000000e-01  -1.9089999999999999e-01   9.4999999999999998e-03  -1.7500000000000002e-02   0.0000000000000000e+00   1.2007000000000001e+00   1.8283000000000000e+00   7.7100000000000002e-02   2.4060000000000001e-01   2.1679999999999999e-01
   7.4939999999999996e-01   6.6000000000000003e-02   4.2890000000000000e-01  -1.6230000000000000e-01   9.4999999999999998e-03  -4.4000000000000003e-03   8.8800000000000004e-02   1.0894999999999999e+00   2.0893999999999999e+00   1.4449999999999999e-01   6.7400000000000002e-02   2.0349999999999999e-01
   7.4939999999999996e-01  -3.0780000000000002e-01   1.2867999999999999e+00  -2.0999999999999999e-01  -4.7600000000000003e-02  -1.2280000000000001e-01   1.7760000000000001e-01   1.0672999999999999e+00   2.0893999999999999e+00   4.8200000000000000e-02   2.3089999999999999e-01   1.9910000000000000e-01
   3.5270000000000001e-01   1.3189999999999999e-01   9.4359999999999999e-01  -2.4820000000000000e-01  -3.8100000000000002e-02  -3.5099999999999999e-02   1.3320000000000001e-01   9.5609999999999995e-01   2.8730000000000002e+00   1.3489999999999999e-01   1.5400000000000000e-01   2.3890000000000000e-01
   9.9190000000000000e-01  -2.4179999999999999e-01   2.3161999999999998e+00  -2.4820000000000000e-01  -9.5200000000000007e-02  -4.8200000000000000e-02   1.3320000000000001e-01   1.2230000000000001e+00   1.7412000000000001e+00   4.8200000000000000e-02   1.0580000000000001e-01   2.5659999999999999e-01
   1.1462000000000001e+00  -2.4179999999999999e-01   1.0294000000000001e+00  -2.3870000000000000e-01  -1.4269999999999999e-01   1.7500000000000002e-02   2.2200000000000001e-02   8.2269999999999999e-01   1.8283000000000000e+00   9.6299999999999997e-02   1.5400000000000000e-01   1.4599999999999999e-01
   4.4100000000000000e-02  -3.5170000000000001e-01   9.4359999999999999e-01  -2.5779999999999997e-01   5.7099999999999998e-02  -4.4000000000000003e-03   2.2189999999999999e-01   4.4499999999999998e-02   1.7412000000000001e+00   4.8200000000000000e-02   2.0210000000000000e-01  -6.1899999999999997e-02
   3.5270000000000001e-01  -6.6000000000000003e-02   6.8630000000000002e-01  -2.2910000000000000e-01  -2.8500000000000001e-02  -2.6300000000000000e-02   3.1069999999999998e-01  -8.4499999999999997e-01   1.5670999999999999e+00   9.5999999999999992e-03   1.6360000000000000e-01  -1.7249999999999999e-01
   9.0369999999999995e-01  -2.4179999999999999e-01   1.1152000000000000e+00  -2.5779999999999997e-01  -6.6600000000000006e-02  -4.4000000000000003e-03   1.9980000000000001e-01  -1.1339999999999999e+00   1.3059000000000001e+00   9.5999999999999992e-03   1.9239999999999999e-01  -3.2729999999999998e-01
   1.1902999999999999e+00  -4.3969999999999998e-01   1.2010000000000001e+00  -2.7689999999999998e-01  -7.6100000000000001e-02   4.4000000000000003e-03   3.1069999999999998e-01  -1.4898000000000000e+00   1.1317999999999999e+00  -6.7400000000000002e-02   2.2130000000000000e-01  -4.2909999999999998e-01
   3.5270000000000001e-01   8.7900000000000006e-02   8.5780000000000001e-01  -2.4820000000000000e-01   3.8100000000000002e-02   4.4000000000000003e-03   3.5510000000000003e-01  -2.0011999999999999e+00   7.8349999999999997e-01  -1.9300000000000001e-02   2.3089999999999999e-01  -5.0429999999999997e-01
   3.3060000000000000e-01   1.5390000000000001e-01   5.1470000000000005e-01  -1.7190000000000000e-01  -7.6100000000000001e-02  -6.5799999999999997e-02  -2.2200000000000001e-02  -2.2235999999999998e+00   2.0024000000000002e+00   3.8500000000000000e-02   5.7700000000000001e-02  -4.9099999999999999e-01
   7.9349999999999998e-01  -8.7900000000000006e-02   8.5780000000000001e-01  -2.2910000000000000e-01  -6.6600000000000006e-02  -2.6300000000000000e-02   2.6629999999999998e-01  -2.3347000000000002e+00   2.4377000000000000e+00  -3.8500000000000000e-02   2.2130000000000000e-01  -6.5029999999999999e-01
   9.2579999999999996e-01  -1.9789999999999999e-01   1.2010000000000001e+00  -2.3870000000000000e-01   2.8500000000000001e-02  -1.7500000000000002e-02   8.8800000000000004e-02  -2.4237000000000002e+00   1.3059000000000001e+00  -9.6299999999999997e-02   1.2509999999999999e-01  -6.4139999999999997e-01
   5.7310000000000005e-01  -2.6379999999999998e-01   1.8015000000000001e+00  -2.8639999999999999e-01  -2.8500000000000001e-02  -1.7500000000000002e-02   5.5489999999999995e-01  -3.0684999999999998e+00   1.5670999999999999e+00  -1.5409999999999999e-01   2.2130000000000000e-01  -6.7240000000000000e-01
   3.3060000000000000e-01  -2.8580000000000000e-01   9.4359999999999999e-01  -1.5279999999999999e-01   1.9000000000000000e-02  -5.7000000000000002e-02   2.2200000000000001e-02  -2.7795000000000001e+00   1.2188000000000001e+00  -9.6299999999999997e-02   1.4430000000000001e-01  -7.2540000000000004e-01
   6.8330000000000002e-01  -2.4179999999999999e-01   9.4359999999999999e-01  -1.9089999999999999e-01  -1.6180000000000000e-01  -1.3200000000000000e-02   1.3320000000000001e-01  -2.5792999999999999e+00   1.7412000000000001e+00  -7.7100000000000002e-02   2.8870000000000001e-01  -6.8559999999999999e-01
   6.6130000000000000e-01  -3.0780000000000002e-01   8.5800000000000001e-02  -1.7190000000000000e-01  -7.6100000000000001e-02   4.8200000000000000e-02   7.9900000000000004e-01  -3.1130000000000000e+00   1.6540999999999999e+00  -8.6699999999999999e-02   2.6939999999999997e-01  -7.0779999999999998e-01
   9.9190000000000000e-01  -5.0560000000000005e-01   1.2010000000000001e+00  -1.8140000000000001e-01  -3.8100000000000002e-02  -3.9500000000000000e-02   2.2200000000000001e-02  -2.8683999999999998e+00   9.5770000000000000e-01  -1.9270000000000001e-01   2.5019999999999998e-01  -8.2720000000000005e-01
   4.6289999999999998e-01   2.1980000000000000e-01   6.0050000000000003e-01  -2.0050000000000001e-01   1.9000000000000000e-02  -1.7500000000000002e-02   2.8849999999999998e-01  -3.4910000000000001e+00   1.8283000000000000e+00  -2.0230000000000001e-01   2.4060000000000001e-01  -8.1830000000000003e-01
   5.9509999999999996e-01  -1.9789999999999999e-01   6.8630000000000002e-01  -2.0050000000000001e-01  -1.0470000000000000e-01  -8.7700000000000000e-02   6.6600000000000006e-02  -3.4687999999999999e+00   1.8283000000000000e+00  -1.3489999999999999e-01   2.7900000000000003e-01  -8.2720000000000005e-01
   7.2740000000000005e-01  -2.6379999999999998e-01   1.2867999999999999e+00  -1.5279999999999999e-01  -2.8500000000000001e-02  -5.2600000000000001e-02   5.3269999999999995e-01  -3.2686000000000002e+00   1.5670999999999999e+00  -1.7340000000000000e-01   2.4060000000000001e-01  -8.4930000000000005e-01
   7.9349999999999998e-01  -6.6000000000000003e-02   2.0588000000000002e+00  -1.3370000000000001e-01   6.6600000000000006e-02   4.4000000000000003e-03   3.5510000000000003e-01  -3.3353000000000002e+00   1.0447000000000000e+00  -2.2159999999999999e-01   2.5019999999999998e-01  -8.4930000000000005e-01
   6.1719999999999997e-01  -6.6000000000000003e-02   6.0050000000000003e-01  -1.8140000000000001e-01  -8.5599999999999996e-02  -7.0199999999999999e-02   1.9980000000000001e-01  -3.3130999999999999e+00   1.9153000000000000e+00  -8.6699999999999999e-02   3.5599999999999998e-01  -8.1830000000000003e-01
   3.7469999999999998e-01  -2.1980000000000000e-01   1.0294000000000001e+00  -2.3870000000000000e-01  -5.7099999999999998e-02  -4.3900000000000002e-02   2.2200000000000001e-02  -3.3130999999999999e+00   8.7060000000000004e-01  -1.8300000000000000e-01   1.7319999999999999e-01  -7.2099999999999997e-01
   7.0530000000000004e-01  -1.7590000000000000e-01   1.4582999999999999e+00  -1.4319999999999999e-01   0.0000000000000000e+00  -2.1899999999999999e-02  -4.4400000000000002e-02  -2.8016999999999999e+00   1.8283000000000000e+00  -1.5409999999999999e-01   2.0210000000000000e-01  -6.2370000000000003e-01
   7.4939999999999996e-01   8.7900000000000006e-02   1.5441000000000000e+00  -2.3870000000000000e-01  -9.4999999999999998e-03  -1.0520000000000000e-01  -3.7730000000000002e-01  -1.5787000000000000e+00   1.9153000000000000e+00   2.8899999999999999e-02   1.5400000000000000e-01  -3.0080000000000001e-01
   4.8490000000000000e-01  -4.3969999999999998e-01   1.2010000000000001e+00  -3.0549999999999999e-01  -6.6600000000000006e-02  -1.3200000000000000e-02   6.6600000000000006e-02   1.1119999999999999e-01   2.4377000000000000e+00   2.1190000000000001e-01   1.8279999999999999e-01   1.2390000000000000e-01
   5.5110000000000003e-01  -4.8359999999999997e-01   1.3725000000000001e+00  -1.5279999999999999e-01   0.0000000000000000e+00  -3.0700000000000002e-02   3.1069999999999998e-01   1.4231000000000000e+00   1.3930000000000000e+00   1.5409999999999999e-01   1.8279999999999999e-01   1.5920000000000001e-01
   6.8330000000000002e-01  -8.7900000000000006e-02   1.2010000000000001e+00  -2.0999999999999999e-01  -2.8500000000000001e-02  -6.5799999999999997e-02   5.9930000000000005e-01   1.1563000000000001e+00   2.3506000000000000e+00   1.7340000000000000e-01   1.2509999999999999e-01   1.2390000000000000e-01
   4.4080000000000003e-01  -1.9789999999999999e-01   6.8630000000000002e-01  -1.9089999999999999e-01  -5.7099999999999998e-02  -2.1899999999999999e-02   4.4400000000000002e-02   8.0049999999999999e-01   1.8283000000000000e+00   9.5999999999999992e-03   1.3469999999999999e-01   1.5479999999999999e-01
   6.6130000000000000e-01  -2.4179999999999999e-01   1.4582999999999999e+00  -2.5779999999999997e-01  -1.9000000000000000e-02  -4.8200000000000000e-02  -1.3320000000000001e-01   1.3119000000000001e+00   1.7412000000000001e+00   9.6299999999999997e-02   1.8279999999999999e-01   2.0349999999999999e-01
   7.4939999999999996e-01  -3.2979999999999998e-01   1.2010000000000001e+00  -1.6230000000000000e-01   2.8500000000000001e-02  -1.7500000000000002e-02  -6.6600000000000006e-02   7.1150000000000002e-01   1.3059000000000001e+00  -1.9300000000000001e-02   1.8279999999999999e-01   2.0790000000000000e-01
   5.5110000000000003e-01  -3.2979999999999998e-01   1.9730000000000001e+00  -2.6729999999999998e-01  -1.9000000000000000e-02  -4.4000000000000003e-03   6.6600000000000006e-02   1.0450999999999999e+00   1.9153000000000000e+00   1.6380000000000000e-01   1.6360000000000000e-01   2.2559999999999999e-01
   5.9509999999999996e-01  -3.2979999999999998e-01   1.1152000000000000e+00  -2.7689999999999998e-01   0.0000000000000000e+00  -8.8000000000000005e-03   1.9980000000000001e-01   1.5120000000000000e+00   2.0024000000000002e+00   7.7100000000000002e-02   2.2130000000000000e-01   2.3440000000000000e-01
   6.6130000000000000e-01  -8.7900000000000006e-02   1.2867999999999999e+00  -1.2410000000000000e-01  -9.4999999999999998e-03  -5.2600000000000001e-02   3.1069999999999998e-01   1.0450999999999999e+00   2.1764999999999999e+00   1.5409999999999999e-01   1.9239999999999999e-01   2.3890000000000000e-01
   7.0530000000000004e-01  -4.3999999999999997e-02   1.4582999999999999e+00  -2.3870000000000000e-01  -9.5200000000000007e-02  -5.2600000000000001e-02  -1.1100000000000000e-01   1.0227999999999999e+00   1.5670999999999999e+00   9.6299999999999997e-02   1.5400000000000000e-01   2.4770000000000000e-01
   6.1719999999999997e-01  -3.5170000000000001e-01   1.2867999999999999e+00  -2.9599999999999999e-01  -7.6100000000000001e-02  -5.7000000000000002e-02   2.6629999999999998e-01   1.0450999999999999e+00   2.0893999999999999e+00  -9.5999999999999992e-03   1.0580000000000001e-01   2.6979999999999998e-01
   8.1559999999999999e-01  -2.8580000000000000e-01   1.0294000000000001e+00  -2.8639999999999999e-01   2.8500000000000001e-02  -5.2600000000000001e-02  -4.4400000000000002e-02   9.7840000000000005e-01   2.0024000000000002e+00   7.7100000000000002e-02   1.6360000000000000e-01   2.3000000000000001e-01
   7.2740000000000005e-01  -3.0780000000000002e-01   9.4359999999999999e-01  -2.9599999999999999e-01  -4.7600000000000003e-02  -5.7000000000000002e-02  -6.6600000000000006e-02   1.2007000000000001e+00   1.3059000000000001e+00   4.8200000000000000e-02   1.5400000000000000e-01   2.0790000000000000e-01
   5.7310000000000005e-01  -3.2979999999999998e-01   7.7210000000000001e-01  -2.4820000000000000e-01  -7.6100000000000001e-02   0.0000000000000000e+00   3.9950000000000002e-01   1.2674000000000001e+00   1.9153000000000000e+00   1.2520000000000001e-01   1.1550000000000001e-01   2.5659999999999999e-01
   7.0530000000000004e-01  -1.0990000000000000e-01   1.0294000000000001e+00  -2.7689999999999998e-01  -2.8500000000000001e-02  -2.6300000000000000e-02   1.1100000000000000e-01   1.2674000000000001e+00   1.4800000000000000e+00   9.6299999999999997e-02   1.3469999999999999e-01   2.4329999999999999e-01
   8.1559999999999999e-01  -2.1980000000000000e-01   9.4359999999999999e-01  -2.5779999999999997e-01   5.7099999999999998e-02  -3.5099999999999999e-02  -1.7760000000000001e-01   1.3341000000000001e+00   1.4800000000000000e+00   1.5409999999999999e-01   1.4430000000000001e-01   2.0349999999999999e-01
   6.8330000000000002e-01  -6.6000000000000003e-02   1.2010000000000001e+00  -1.3370000000000001e-01  -6.6600000000000006e-02  -4.3900000000000002e-02   1.9980000000000001e-01   1.0894999999999999e+00   2.3506000000000000e+00   1.0600000000000000e-01   1.5400000000000000e-01   2.6540000000000002e-01
   5.2900000000000003e-01  -3.2979999999999998e-01   1.7157000000000000e+00  -2.3870000000000000e-01   2.8500000000000001e-02  -5.7000000000000002e-02   4.4400000000000002e-02   1.2452000000000001e+00   2.1764999999999999e+00   9.6299999999999997e-02   1.2509999999999999e-01   2.2559999999999999e-01
   4.4080000000000003e-01   2.1999999999999999e-02   8.5780000000000001e-01  -1.5279999999999999e-01   6.6600000000000006e-02   2.1899999999999999e-02  -6.6600000000000006e-02   1.1339999999999999e+00   1.6540999999999999e+00   9.6299999999999997e-02   1.8279999999999999e-01   1.9020000000000001e-01
   7.4939999999999996e-01   0.0000000000000000e+00   1.8015000000000001e+00  -2.6729999999999998e-01  -8.5599999999999996e-02   4.4000000000000003e-03   2.2189999999999999e-01   1.1117999999999999e+00   1.8283000000000000e+00   1.2520000000000001e-01   2.0210000000000000e-01   2.3440000000000000e-01
   8.1559999999999999e-01  -1.7590000000000000e-01   1.2010000000000001e+00  -2.0999999999999999e-01  -6.6600000000000006e-02  -5.7000000000000002e-02   4.4400000000000002e-02   1.2230000000000001e+00   2.2635999999999998e+00  -9.5999999999999992e-03   1.5400000000000000e-01   2.3000000000000001e-01
   5.7310000000000005e-01  -2.1980000000000000e-01   1.1152000000000000e+00  -1.6230000000000000e-01   2.8500000000000001e-02  -3.9500000000000000e-02   1.5540000000000001e-01   1.2897000000000001e+00   2.0893999999999999e+00   7.7100000000000002e-02   1.2509999999999999e-01   2.6540000000000002e-01
   6.1719999999999997e-01  -4.1770000000000002e-01   1.2867999999999999e+00  -2.5779999999999997e-01  -5.7099999999999998e-02  -7.0199999999999999e-02   2.2200000000000001e-02   1.1339999999999999e+00   2.9600000000000000e+00   6.7400000000000002e-02   2.4060000000000001e-01   2.6540000000000002e-01
   6.3919999999999999e-01  -1.9789999999999999e-01   1.7157000000000000e+00  -2.7689999999999998e-01   0.0000000000000000e+00  -6.5799999999999997e-02   2.2189999999999999e-01   1.0894999999999999e+00   1.6540999999999999e+00   2.8899999999999999e-02   1.3469999999999999e-01   1.8140000000000001e-01
   6.1719999999999997e-01  -2.1999999999999999e-02   1.2010000000000001e+00  -2.1959999999999999e-01  -7.6100000000000001e-02  -1.7500000000000002e-02   1.3320000000000001e-01   9.7840000000000005e-01   1.8283000000000000e+00   6.7400000000000002e-02   2.1170000000000000e-01   1.9910000000000000e-01
   5.5110000000000003e-01  -4.3999999999999997e-02   1.1152000000000000e+00  -2.1959999999999999e-01   3.8100000000000002e-02  -8.8000000000000005e-03   8.8800000000000004e-02   1.4008000000000000e+00   2.2635999999999998e+00   6.7400000000000002e-02   1.6360000000000000e-01   2.1229999999999999e-01
   7.0530000000000004e-01  -2.8580000000000000e-01   1.2867999999999999e+00  -2.5779999999999997e-01  -1.9000000000000000e-02  -4.3900000000000002e-02   6.6600000000000006e-02   9.7840000000000005e-01   1.2188000000000001e+00   1.3489999999999999e-01   1.5400000000000000e-01   2.0349999999999999e-01
   5.0700000000000001e-01  -1.0990000000000000e-01   1.4582999999999999e+00  -1.9089999999999999e-01  -1.9000000000000000e-02  -2.1899999999999999e-02   1.1100000000000000e-01   1.2007000000000001e+00   2.2635999999999998e+00   1.1559999999999999e-01   1.9239999999999999e-01   2.6100000000000001e-01
   4.8490000000000000e-01  -2.8580000000000000e-01   6.0050000000000003e-01  -1.5279999999999999e-01  -5.7099999999999998e-02  -3.5099999999999999e-02   2.2200000000000001e-02   1.2007000000000001e+00   2.0024000000000002e+00   3.8500000000000000e-02   1.3469999999999999e-01   2.2120000000000001e-01
   6.1719999999999997e-01  -2.4179999999999999e-01   9.4359999999999999e-01  -2.9599999999999999e-01  -9.4999999999999998e-03  -1.3200000000000000e-02   8.8800000000000004e-02   1.0672999999999999e+00   2.4377000000000000e+00   1.5409999999999999e-01   8.6599999999999996e-02   2.5209999999999999e-01
   6.1719999999999997e-01  -1.9789999999999999e-01   1.0294000000000001e+00  -2.1959999999999999e-01  -4.7600000000000003e-02  -8.8000000000000005e-03   8.8800000000000004e-02   1.1117999999999999e+00   1.8283000000000000e+00   7.7100000000000002e-02   1.3469999999999999e-01   2.1679999999999999e-01
   5.7310000000000005e-01  -4.3999999999999997e-02   1.7157000000000000e+00  -2.4820000000000000e-01  -1.0470000000000000e-01  -2.6300000000000000e-02   1.9980000000000001e-01   9.1169999999999995e-01   2.3506000000000000e+00   1.3489999999999999e-01   1.8279999999999999e-01   1.9460000000000000e-01
   6.6130000000000000e-01  -4.3999999999999997e-02   8.5780000000000001e-01  -1.6230000000000000e-01  -7.6100000000000001e-02  -7.0199999999999999e-02   3.5510000000000003e-01   1.1339999999999999e+00   2.0893999999999999e+00   9.6299999999999997e-02   2.2130000000000000e-01   1.9460000000000000e-01
   6.1719999999999997e-01  -2.4179999999999999e-01   1.1152000000000000e+00  -2.3870000000000000e-01  -6.6600000000000006e-02   2.1899999999999999e-02   0.0000000000000000e+00   1.2674000000000001e+00   1.6540999999999999e+00   4.8200000000000000e-02   1.9239999999999999e-01   2.3890000000000000e-01
   5.9509999999999996e-01  -1.5390000000000001e-01   3.4310000000000002e-01  -2.4820000000000000e-01  -5.7099999999999998e-02  -3.5099999999999999e-02   1.3320000000000001e-01   1.1339999999999999e+00   1.9153000000000000e+00   5.7799999999999997e-02   1.8279999999999999e-01   1.9910000000000000e-01
   5.9509999999999996e-01  -6.6000000000000003e-02   1.1152000000000000e+00  -8.5900000000000004e-02   3.8100000000000002e-02  -8.8000000000000005e-03   6.6600000000000006e-02   1.0672999999999999e+00   1.7412000000000001e+00   1.1559999999999999e-01   1.4430000000000001e-01   1.9020000000000001e-01
   3.3060000000000000e-01  -2.4179999999999999e-01   1.6298999999999999e+00  -1.6230000000000000e-01  -3.8100000000000002e-02   4.4000000000000003e-03   6.6600000000000006e-02   1.2007000000000001e+00   1.6540999999999999e+00   1.3489999999999999e-01   2.5019999999999998e-01   2.2120000000000001e-01
   6.8330000000000002e-01   4.3999999999999997e-02   9.4359999999999999e-01  -1.9089999999999999e-01  -3.8100000000000002e-02  -2.1899999999999999e-02  -1.1100000000000000e-01   1.3786000000000000e+00   1.6540999999999999e+00   1.2520000000000001e-01   1.4430000000000001e-01   2.3890000000000000e-01
   5.9509999999999996e-01  -2.8580000000000000e-01   1.7157000000000000e+00  -2.6729999999999998e-01   5.7099999999999998e-02  -1.7500000000000002e-02  -1.1100000000000000e-01   1.0450999999999999e+00   1.9153000000000000e+00   1.1559999999999999e-01   2.3089999999999999e-01   2.3440000000000000e-01
   6.3919999999999999e-01  -2.6379999999999998e-01   7.7210000000000001e-01  -2.9599999999999999e-01  -8.5599999999999996e-02   1.3200000000000000e-02   1.5540000000000001e-01   1.0672999999999999e+00   1.3930000000000000e+00   1.4449999999999999e-01   1.5400000000000000e-01   2.3000000000000001e-01
   6.3919999999999999e-01   1.3189999999999999e-01   6.8630000000000002e-01  -1.9089999999999999e-01  -7.6100000000000001e-02   8.8000000000000005e-03   1.7760000000000001e-01   1.1117999999999999e+00   8.7060000000000004e-01   1.1559999999999999e-01   1.6360000000000000e-01   2.3000000000000001e-01
   6.1719999999999997e-01  -2.8580000000000000e-01   6.8630000000000002e-01  -1.2410000000000000e-01  -6.6600000000000006e-02  -6.1400000000000003e-02   4.4400000000000002e-02   1.0227999999999999e+00   2.0893999999999999e+00   0.0000000000000000e+00   1.5400000000000000e-01   1.9460000000000000e-01
   5.7310000000000005e-01  -1.9789999999999999e-01   3.4310000000000002e-01  -2.2910000000000000e-01   0.0000000000000000e+00  -5.7000000000000002e-02   6.6600000000000006e-02   1.3786000000000000e+00   1.3059000000000001e+00   1.3489999999999999e-01   2.4060000000000001e-01   2.0349999999999999e-01
   5.0700000000000001e-01  -3.5170000000000001e-01   1.7157000000000000e+00  -1.7190000000000000e-01  -3.8100000000000002e-02  -6.1400000000000003e-02  -2.2200000000000001e-02   1.2007000000000001e+00   2.5247000000000002e+00   4.8200000000000000e-02   1.3469999999999999e-01   2.4329999999999999e-01
   4.1880000000000001e-01  -4.3999999999999997e-02   4.2890000000000000e-01  -1.8140000000000001e-01  -9.4999999999999998e-03   0.0000000000000000e+00   6.6600000000000006e-02   8.6719999999999997e-01   1.4800000000000000e+00   1.1559999999999999e-01   1.0580000000000001e-01   2.1229999999999999e-01
   5.2900000000000003e-01  -1.0990000000000000e-01   8.5780000000000001e-01  -1.5279999999999999e-01  -1.0470000000000000e-01  -4.3900000000000002e-02   2.2200000000000001e-02   9.7840000000000005e-01   2.0893999999999999e+00   7.7100000000000002e-02   1.1550000000000001e-01   2.1229999999999999e-01
   7.0530000000000004e-01  -2.4179999999999999e-01   4.2890000000000000e-01  -2.1959999999999999e-01   2.8500000000000001e-02  -2.6300000000000000e-02   2.2200000000000001e-02   1.0450999999999999e+00   2.2635999999999998e+00   9.6299999999999997e-02   1.0580000000000001e-01   2.3440000000000000e-01
   6.6130000000000000e-01  -2.4179999999999999e-01   6.0050000000000003e-01  -2.0050000000000001e-01  -2.8500000000000001e-02   1.3200000000000000e-02  -4.4400000000000002e-02   1.0894999999999999e+00   1.4800000000000000e+00   4.8200000000000000e-02   1.4430000000000001e-01   2.2559999999999999e-01
   6.6130000000000000e-01  -3.2979999999999998e-01   1.2867999999999999e+00  -1.7190000000000000e-01  -4.7600000000000003e-02   2.6300000000000000e-02   6.6600000000000006e-02   1.0894999999999999e+00   2.3506000000000000e+00   6.7400000000000002e-02   1.4430000000000001e-01   2.2120000000000001e-01
   5.5110000000000003e-01  -2.1999999999999999e-02   1.2867999999999999e+00  -2.6729999999999998e-01  -4.7600000000000003e-02  -8.3299999999999999e-02   8.8800000000000004e-02   1.0894999999999999e+00   2.4377000000000000e+00   1.6380000000000000e-01   1.5400000000000000e-01   2.3890000000000000e-01
   5.5110000000000003e-01  -2.4179999999999999e-01   7.7210000000000001e-01  -2.2910000000000000e-01  -1.3320000000000001e-01  -8.8000000000000005e-03   1.3320000000000001e-01   9.7840000000000005e-01   1.2188000000000001e+00   1.2520000000000001e-01   1.1550000000000001e-01   2.0349999999999999e-01
   5.7310000000000005e-01  -1.5390000000000001e-01   4.2890000000000000e-01  -3.0549999999999999e-01  -4.7600000000000003e-02  -3.5099999999999999e-02   2.8849999999999998e-01   1.0894999999999999e+00   1.4800000000000000e+00   1.1559999999999999e-01   1.8279999999999999e-01   2.1679999999999999e-01
   6.3919999999999999e-01  -2.4179999999999999e-01   9.4359999999999999e-01  -1.4319999999999999e-01  -2.8500000000000001e-02   1.3200000000000000e-02   1.3320000000000001e-01   1.1117999999999999e+00   2.1764999999999999e+00   6.7400000000000002e-02   1.7319999999999999e-01   2.1679999999999999e-01
   6.3919999999999999e-01  -5.9360000000000002e-01   1.0294000000000001e+00  -2.8639999999999999e-01  -4.7600000000000003e-02  -9.2100000000000001e-02   1.3320000000000001e-01   1.0005999999999999e+00   1.3930000000000000e+00   6.7400000000000002e-02   2.5019999999999998e-01   2.2120000000000001e-01
   6.8330000000000002e-01  -3.2979999999999998e-01   1.9730000000000001e+00  -1.4319999999999999e-01  -2.8500000000000001e-02  -5.7000000000000002e-02   2.2189999999999999e-01   1.1339999999999999e+00   2.1764999999999999e+00   4.8200000000000000e-02   2.2130000000000000e-01   2.1679999999999999e-01
   7.2740000000000005e-01  -1.9789999999999999e-01   1.5441000000000000e+00  -1.4319999999999999e-01  -1.9000000000000000e-02  -3.9500000000000000e-02  -2.2200000000000001e-02   1.1563000000000001e+00   1.5670999999999999e+00   9.6299999999999997e-02   1.7319999999999999e-01   2.2120000000000001e-01
   6.3919999999999999e-01   0.0000000000000000e+00   1.1152000000000000e+00  -1.6230000000000000e-01  -1.2370000000000000e-01  -3.5099999999999999e-02   3.3289999999999997e-01   1.0005999999999999e+00   1.9153000000000000e+00   7.7100000000000002e-02   1.0580000000000001e-01   1.9460000000000000e-01
   7.0530000000000004e-01  -2.8580000000000000e-01   1.4582999999999999e+00  -1.4319999999999999e-01   9.5200000000000007e-02   8.8000000000000005e-03   2.6629999999999998e-01   8.2269999999999999e-01   2.3506000000000000e+00   7.7100000000000002e-02   5.7700000000000001e-02   2.4770000000000000e-01
   5.2900000000000003e-01  -2.8580000000000000e-01   7.7210000000000001e-01  -2.4820000000000000e-01  -9.5200000000000007e-02  -5.7000000000000002e-02   8.8800000000000004e-02   1.2674000000000001e+00   1.4800000000000000e+00   5.7799999999999997e-02   1.7319999999999999e-01   2.4329999999999999e-01
   4.4080000000000003e-01  -1.3189999999999999e-01   7.7210000000000001e-01  -1.8140000000000001e-01   9.4999999999999998e-03   8.8000000000000005e-03   6.6600000000000006e-02   1.0894999999999999e+00   1.8283000000000000e+00   1.3489999999999999e-01   1.5400000000000000e-01   2.2559999999999999e-01
   7.9349999999999998e-01  -1.9789999999999999e-01   8.5780000000000001e-01  -2.2910000000000000e-01   0.0000000000000000e+00  -2.1899999999999999e-02   1.1100000000000000e-01   1.2230000000000001e+00   1.8283000000000000e+00   1.1559999999999999e-01   1.4430000000000001e-01   2.6100000000000001e-01
   7.2740000000000005e-01  -2.4179999999999999e-01   1.3725000000000001e+00  -1.3370000000000001e-01  -5.7099999999999998e-02   1.7500000000000002e-02   2.2189999999999999e-01   1.3119000000000001e+00   1.8283000000000000e+00   9.6299999999999997e-02   1.0580000000000001e-01   2.3890000000000000e-01
   5.5110000000000003e-01  -2.1999999999999999e-02   1.4582999999999999e+00  -1.6230000000000000e-01   7.6100000000000001e-02  -5.2600000000000001e-02   2.6629999999999998e-01   1.0005999999999999e+00   2.4377000000000000e+00   6.7400000000000002e-02   1.6360000000000000e-01   2.0349999999999999e-01
   6.1719999999999997e-01  -3.2979999999999998e-01   8.5780000000000001e-01  -2.7689999999999998e-01   5.7099999999999998e-02   0.0000000000000000e+00   1.1100000000000000e-01   1.0005999999999999e+00   1.7412000000000001e+00   3.8500000000000000e-02   1.5400000000000000e-01   1.9020000000000001e-01
   8.8170000000000004e-01  -2.4179999999999999e-01   1.4582999999999999e+00  -2.7689999999999998e-01   9.4999999999999998e-03  -1.3200000000000000e-02   1.1100000000000000e-01   8.8939999999999997e-01   1.9153000000000000e+00  -2.8899999999999999e-02   1.3469999999999999e-01   2.5659999999999999e-01
   4.8490000000000000e-01  -2.6379999999999998e-01   1.0294000000000001e+00  -2.3870000000000000e-01   0.0000000000000000e+00  -5.2600000000000001e-02   4.4400000000000002e-02   1.0672999999999999e+00   2.0893999999999999e+00   8.6699999999999999e-02   1.6360000000000000e-01   2.3440000000000000e-01
   4.4080000000000003e-01  -8.7900000000000006e-02   8.5800000000000001e-02  -1.7190000000000000e-01  -4.7600000000000003e-02  -8.8000000000000005e-03   6.6600000000000006e-02   1.0005999999999999e+00   2.0024000000000002e+00   5.7799999999999997e-02   1.7319999999999999e-01   2.1679999999999999e-01
   6.6130000000000000e-01  -1.7590000000000000e-01   4.2890000000000000e-01  -2.4820000000000000e-01   9.4999999999999998e-03  -4.4000000000000003e-03   2.2189999999999999e-01   9.7840000000000005e-01   1.6540999999999999e+00   7.7100000000000002e-02   1.9199999999999998e-02   2.0790000000000000e-01
   6.6130000000000000e-01  -2.4179999999999999e-01   9.4359999999999999e-01  -2.2910000000000000e-01  -5.7099999999999998e-02  -2.1899999999999999e-02   2.8849999999999998e-01   1.1117999999999999e+00   2.5247000000000002e+00   1.9300000000000001e-02   1.2509999999999999e-01   2.3890000000000000e-01
   7.2740000000000005e-01  -1.5390000000000001e-01   1.1152000000000000e+00  -3.3420000000000000e-01   1.9000000000000000e-02   8.8000000000000005e-03  -1.1100000000000000e-01   1.1563000000000001e+00   1.9153000000000000e+00   1.7340000000000000e-01   1.3469999999999999e-01   2.1679999999999999e-01
   5.2900000000000003e-01  -2.1980000000000000e-01   6.0050000000000003e-01  -2.4820000000000000e-01  -1.9000000000000000e-02  -4.8200000000000000e-02   2.8849999999999998e-01   9.5609999999999995e-01   1.8283000000000000e+00   6.7400000000000002e-02   1.5400000000000000e-01   2.0790000000000000e-01
   5.9509999999999996e-01  -8.7900000000000006e-02   5.1470000000000005e-01  -2.2910000000000000e-01  -5.7099999999999998e-02  -8.8000000000000005e-03   3.3289999999999997e-01   1.2230000000000001e+00   1.8283000000000000e+00   8.6699999999999999e-02   1.8279999999999999e-01   2.1229999999999999e-01
   6.6130000000000000e-01  -1.0990000000000000e-01   1.5441000000000000e+00  -1.4319999999999999e-01  -1.9000000000000000e-02  -5.2600000000000001e-02   0.0000000000000000e+00   1.1785000000000001e+00   1.4800000000000000e+00   1.4449999999999999e-01   2.4060000000000001e-01   2.1229999999999999e-01
   7.2740000000000005e-01  -2.6379999999999998e-01   9.4359999999999999e-01  -2.7689999999999998e-01  -8.5599999999999996e-02   0.0000000000000000e+00   1.5540000000000001e-01   1.0672999999999999e+00   1.9153000000000000e+00   1.1559999999999999e-01   1.9239999999999999e-01   2.4329999999999999e-01
   5.9509999999999996e-01  -3.5170000000000001e-01   8.5780000000000001e-01  -1.7190000000000000e-01   1.9000000000000000e-02  -4.4000000000000003e-03  -6.6600000000000006e-02   1.2230000000000001e+00   1.7412000000000001e+00   6.7400000000000002e-02   1.6360000000000000e-01   2.3440000000000000e-01
   4.8490000000000000e-01  -1.3189999999999999e-01   1.3725000000000001e+00  -2.0050000000000001e-01   9.4999999999999998e-03  -4.3900000000000002e-02   6.6600000000000006e-02   1.1117999999999999e+00   1.5670999999999999e+00   1.5409999999999999e-01   2.1170000000000000e-01   2.3890000000000000e-01
   5.5110000000000003e-01  -1.7590000000000000e-01   1.0294000000000001e+00  -3.0549999999999999e-01  -4.7600000000000003e-02  -8.8000000000000005e-03   6.6600000000000006e-02   1.1339999999999999e+00   1.6540999999999999e+00   9.6299999999999997e-02   2.3089999999999999e-01   2.3000000000000001e-01
   4.1880000000000001e-01  -2.6379999999999998e-01   8.5780000000000001e-01  -1.6230000000000000e-01  -9.5200000000000007e-02  -3.5099999999999999e-02  -1.5540000000000001e-01   9.3389999999999995e-01   1.6540999999999999e+00   4.8200000000000000e-02   1.2509999999999999e-01   2.4329999999999999e-01
   5.5110000000000003e-01  -2.4179999999999999e-01   8.5780000000000001e-01  -2.6729999999999998e-01  -3.8100000000000002e-02  -3.5099999999999999e-02   1.3320000000000001e-01   1.1117999999999999e+00   1.3059000000000001e+00   1.6380000000000000e-01   1.7319999999999999e-01   2.0349999999999999e-01
   6.8330000000000002e-01  -1.3189999999999999e-01   9.4359999999999999e-01  -2.1959999999999999e-01  -4.7600000000000003e-02  -3.0700000000000002e-02   6.6600000000000006e-02   1.0005999999999999e+00   2.1764999999999999e+00   1.0600000000000000e-01   1.0580000000000001e-01   2.4329999999999999e-01
   5.9509999999999996e-01  -1.5390000000000001e-01   6.0050000000000003e-01  -2.2910000000000000e-01  -3.8100000000000002e-02  -1.3200000000000000e-02   1.7760000000000001e-01   1.1563000000000001e+00   1.9153000000000000e+00   1.4449999999999999e-01   2.2130000000000000e-01   2.5659999999999999e-01
   6.8330000000000002e-01  -2.6379999999999998e-01   8.5780000000000001e-01  -2.0050000000000001e-01  -3.8100000000000002e-02  -7.0199999999999999e-02  -1.7760000000000001e-01   1.1785000000000001e+00   2.4377000000000000e+00   1.6380000000000000e-01   6.7400000000000002e-02   2.5209999999999999e-01
   6.1719999999999997e-01   6.6000000000000003e-02   1.0294000000000001e+00  -1.6230000000000000e-01   0.0000000000000000e+00  -7.8899999999999998e-02   0.0000000000000000e+00   1.3564000000000001e+00   1.4800000000000000e+00   4.8200000000000000e-02   1.4430000000000001e-01   2.0790000000000000e-01
   4.6289999999999998e-01  -1.0990000000000000e-01   1.6298999999999999e+00  -2.1959999999999999e-01  -4.7600000000000003e-02  -1.7500000000000002e-02   2.2189999999999999e-01   1.2230000000000001e+00   1.4800000000000000e+00   2.8899999999999999e-02   2.3089999999999999e-01   1.8579999999999999e-01
   7.0530000000000004e-01  -1.5390000000000001e-01   8.5780000000000001e-01  -1.1459999999999999e-01   4.7600000000000003e-02  -1.3200000000000000e-02   0.0000000000000000e+00   1.1563000000000001e+00   2.3506000000000000e+00   6.7400000000000002e-02   1.5400000000000000e-01   2.1679999999999999e-01
   8.3760000000000001e-01  -1.3189999999999999e-01   7.7210000000000001e-01  -2.3870000000000000e-01   1.9000000000000000e-02  -7.0199999999999999e-02  -4.4400000000000002e-02   1.0227999999999999e+00   7.8349999999999997e-01  -2.8899999999999999e-02   1.8279999999999999e-01   2.2559999999999999e-01
   3.7469999999999998e-01   1.7590000000000000e-01   7.7210000000000001e-01  -3.0549999999999999e-01  -6.6600000000000006e-02  -1.3200000000000000e-02   3.7730000000000002e-01   1.0227999999999999e+00   1.7412000000000001e+00   7.7100000000000002e-02   9.6199999999999994e-02   1.9910000000000000e-01
   6.1719999999999997e-01  -3.2979999999999998e-01   1.4582999999999999e+00  -2.9599999999999999e-01   9.4999999999999998e-03  -3.0700000000000002e-02   4.4400000000000002e-02   1.0227999999999999e+00   1.8283000000000000e+00   9.6299999999999997e-02   5.7700000000000001e-02   2.0790000000000000e-01
   7.7149999999999996e-01  -2.4179999999999999e-01   4.2890000000000000e-01  -1.8140000000000001e-01  -7.6100000000000001e-02   4.4000000000000003e-03  -1.1100000000000000e-01   1.0227999999999999e+00   2.0893999999999999e+00   8.6699999999999999e-02   1.4430000000000001e-01   2.5209999999999999e-01
   3.7469999999999998e-01  -3.0780000000000002e-01   8.5780000000000001e-01  -2.2910000000000000e-01  -2.8500000000000001e-02  -4.8200000000000000e-02   0.0000000000000000e+00   1.0450999999999999e+00   1.9153000000000000e+00   6.7400000000000002e-02   1.3469999999999999e-01   2.0349999999999999e-01
   4.4080000000000003e-01  -6.6000000000000003e-02   5.1470000000000005e-01  -2.9599999999999999e-01   3.8100000000000002e-02  -3.0700000000000002e-02   8.8800000000000004e-02   1.0005999999999999e+00   2.2635999999999998e+00   1.4449999999999999e-01   2.1170000000000000e-01   2.3000000000000001e-01
   6.3919999999999999e-01  -1.9789999999999999e-01   1.9730000000000001e+00  -1.3370000000000001e-01   3.8100000000000002e-02  -6.5799999999999997e-02   0.0000000000000000e+00   1.0227999999999999e+00   1.1317999999999999e+00   7.7100000000000002e-02   9.6199999999999994e-02   2.1679999999999999e-01
   9.2579999999999996e-01   8.7900000000000006e-02   1.4582999999999999e+00  -2.0050000000000001e-01  -9.4999999999999998e-03  -3.5099999999999999e-02   1.1100000000000000e-01   1.2452000000000001e+00   2.0024000000000002e+00   1.5409999999999999e-01   1.8279999999999999e-01   2.0790000000000000e-01
   6.6130000000000000e-01  -1.5390000000000001e-01   6.0050000000000003e-01  -2.6729999999999998e-01  -3.8100000000000002e-02  -1.3200000000000000e-02   4.4400000000000002e-02   8.2269999999999999e-01   1.3930000000000000e+00   1.1559999999999999e-01   1.3469999999999999e-01   2.0790000000000000e-01
   2.2040000000000001e-01  -3.7369999999999998e-01   1.1152000000000000e+00  -2.3870000000000000e-01   0.0000000000000000e+00  -6.1400000000000003e-02   1.3320000000000001e-01   9.5609999999999995e-01   2.0024000000000002e+00   1.4449999999999999e-01   2.1170000000000000e-01   2.3000000000000001e-01
   7.0530000000000004e-01  -8.7900000000000006e-02   1.1152000000000000e+00  -1.4319999999999999e-01  -9.4999999999999998e-03  -3.9500000000000000e-02  -1.3320000000000001e-01   1.4898000000000000e+00   2.0893999999999999e+00   7.7100000000000002e-02   2.6939999999999997e-01   2.2559999999999999e-01
   7.9349999999999998e-01  -1.7590000000000000e-01   9.4359999999999999e-01  -2.7689999999999998e-01  -2.8500000000000001e-02  -5.7000000000000002e-02   6.6600000000000006e-02   1.1339999999999999e+00   1.2188000000000001e+00   9.6299999999999997e-02   1.8279999999999999e-01   2.0790000000000000e-01
   7.0530000000000004e-01  -1.9789999999999999e-01   1.0294000000000001e+00  -2.2910000000000000e-01   2.8500000000000001e-02   1.3200000000000000e-02   3.9950000000000002e-01   6.8930000000000002e-01   1.4800000000000000e+00   1.5409999999999999e-01   9.6199999999999994e-02   2.5209999999999999e-01
   5.9509999999999996e-01  -6.6000000000000003e-02   4.2890000000000000e-01  -1.8140000000000001e-01  -7.6100000000000001e-02  -8.8000000000000005e-03  -1.7760000000000001e-01   1.7343999999999999e+00   2.6118000000000001e+00   2.1190000000000001e-01   2.1170000000000000e-01   2.5209999999999999e-01
   4.4080000000000003e-01  -1.0990000000000000e-01  -8.5800000000000001e-02  -2.9599999999999999e-01  -1.3320000000000001e-01  -1.3200000000000000e-02  -6.6600000000000006e-02   1.0227999999999999e+00   2.0893999999999999e+00   9.6299999999999997e-02   1.6360000000000000e-01   2.4770000000000000e-01
   7.2740000000000005e-01  -4.6170000000000000e-01   1.8015000000000001e+00  -2.6729999999999998e-01  -1.6180000000000000e-01  -4.3900000000000002e-02   4.4390000000000002e-01   4.6689999999999998e-01   4.3530000000000002e-01   4.8200000000000000e-02   1.4430000000000001e-01   2.3440000000000000e-01
   9.9190000000000000e-01  -2.1999999999999999e-02   5.1470000000000005e-01  -2.6729999999999998e-01   0.0000000000000000e+00   6.1400000000000003e-02  -8.8800000000000004e-02   1.8010999999999999e+00   1.9153000000000000e+00   1.6380000000000000e-01   1.8279999999999999e-01   2.3440000000000000e-01
  -5.0700000000000001e-01  -2.8580000000000000e-01   3.4310000000000002e-01  -3.0549999999999999e-01  -5.7099999999999998e-02   2.2800000000000001e-01   8.8800000000000004e-02   1.1785000000000001e+00   2.4377000000000000e+00   1.9270000000000001e-01   2.4060000000000001e-01   1.8140000000000001e-01
   4.1880000000000001e-01   1.0990000000000000e-01   1.5441000000000000e+00  -4.1049999999999998e-01   2.8500000000000001e-02   3.0259999999999998e-01   1.7760000000000001e-01   4.4469999999999998e-01   1.0447000000000000e+00   6.7400000000000002e-02   1.9239999999999999e-01   2.3440000000000000e-01
   2.4249999999999999e-01   6.8149999999999999e-01   7.7210000000000001e-01  -4.0100000000000002e-01   9.4999999999999998e-03   3.0259999999999998e-01   8.8800000000000004e-02   1.2897000000000001e+00   1.5670999999999999e+00   3.8500000000000000e-02   1.3469999999999999e-01   2.2559999999999999e-01
   5.5110000000000003e-01  -6.6000000000000003e-02   1.8872000000000000e+00  -3.2460000000000000e-01  -7.6100000000000001e-02   2.4120000000000000e-01  -1.1100000000000000e-01   1.3119000000000001e+00   3.0470999999999999e+00   1.3489999999999999e-01   3.0790000000000001e-01   2.3890000000000000e-01
   5.0700000000000001e-01  -6.6000000000000003e-02  -5.1470000000000005e-01  -3.9140000000000003e-01  -1.7130000000000001e-01   1.0090000000000000e-01  -1.9980000000000001e-01   8.8939999999999997e-01   7.8349999999999997e-01  -1.9300000000000001e-02   1.9239999999999999e-01   2.4770000000000000e-01
  -5.5110000000000003e-01   6.6000000000000003e-02   8.5780000000000001e-01  -1.4319999999999999e-01   3.8100000000000002e-02   4.4000000000000003e-03   1.5540000000000001e-01   9.1169999999999995e-01   9.5770000000000000e-01   1.9300000000000001e-02   1.3469999999999999e-01   2.3000000000000001e-01
   5.9509999999999996e-01   4.3999999999999997e-02   1.7160000000000000e-01  -2.1959999999999999e-01  -9.4999999999999998e-03  -9.2100000000000001e-02   6.6600000000000006e-02   1.2452000000000001e+00   2.6118000000000001e+00   1.1559999999999999e-01   9.6199999999999994e-02   2.2559999999999999e-01
   6.3919999999999999e-01  -4.6170000000000000e-01   2.1446000000000001e+00  -2.9599999999999999e-01  -1.2370000000000000e-01  -1.2280000000000001e-01   0.0000000000000000e+00   1.1339999999999999e+00   2.0893999999999999e+00   8.6699999999999999e-02   2.1170000000000000e-01   2.0790000000000000e-01
   1.1462000000000001e+00  -2.6379999999999998e-01   6.8630000000000002e-01  -2.9599999999999999e-01  -1.5229999999999999e-01  -4.3900000000000002e-02   3.1069999999999998e-01   8.4499999999999997e-01   1.6540999999999999e+00  -1.9300000000000001e-02   1.7319999999999999e-01   1.9910000000000000e-01
   6.6100000000000006e-02  -2.1980000000000000e-01   9.4359999999999999e-01  -1.8140000000000001e-01   6.6600000000000006e-02   1.7500000000000002e-02   4.6610000000000001e-01   1.0005999999999999e+00   2.0893999999999999e+00   8.6699999999999999e-02   7.6999999999999999e-02   2.0349999999999999e-01
   3.5270000000000001e-01   0.0000000000000000e+00   8.5780000000000001e-01  -2.2910000000000000e-01   5.7099999999999998e-02   5.2600000000000001e-02   1.1100000000000000e-01   1.2674000000000001e+00   2.3506000000000000e+00   2.0230000000000001e-01   1.7319999999999999e-01   2.7870000000000000e-01
   1.4327000000000001e+00  -2.1999999999999999e-02   1.0294000000000001e+00  -3.3420000000000000e-01  -1.3320000000000001e-01   3.9500000000000000e-02   1.7760000000000001e-01   1.1339999999999999e+00   5.2239999999999998e-01   6.7400000000000002e-02   1.5400000000000000e-01   1.9910000000000000e-01
   9.9190000000000000e-01  -3.5170000000000001e-01   1.8015000000000001e+00  -1.5279999999999999e-01   1.9000000000000000e-02   1.3200000000000000e-02   1.9980000000000001e-01   1.2897000000000001e+00   1.8283000000000000e+00   2.8899999999999999e-02   1.5400000000000000e-01   2.2559999999999999e-01
   5.2900000000000003e-01   4.3999999999999997e-02   4.2890000000000000e-01  -1.4319999999999999e-01   3.8100000000000002e-02  -4.3900000000000002e-02  -4.4400000000000002e-02   1.6232000000000000e+00   1.8283000000000000e+00   4.8200000000000000e-02   1.1550000000000001e-01   2.4329999999999999e-01
   6.6100000000000006e-02  -3.2979999999999998e-01   8.5800000000000001e-02  -2.7689999999999998e-01  -1.9000000000000000e-02  -7.0199999999999999e-02   8.8800000000000004e-02   1.2452000000000001e+00   1.9153000000000000e+00   1.5409999999999999e-01   1.1550000000000001e-01   2.3440000000000000e-01
   9.6989999999999998e-01  -4.3969999999999998e-01   1.6298999999999999e+00  -2.5779999999999997e-01  -1.1420000000000000e-01  -2.1899999999999999e-02   2.2189999999999999e-01   1.0450999999999999e+00   1.4800000000000000e+00   3.8500000000000000e-02   1.2509999999999999e-01   2.2120000000000001e-01
   9.2579999999999996e-01  -1.7590000000000000e-01   1.6298999999999999e+00  -1.5279999999999999e-01  -1.2370000000000000e-01  -2.6300000000000000e-02   2.2200000000000001e-02   1.4453000000000000e+00   1.1317999999999999e+00   1.4449999999999999e-01   2.0210000000000000e-01   2.1679999999999999e-01
   5.9509999999999996e-01  -2.8580000000000000e-01   1.8015000000000001e+00  -3.1509999999999999e-01  -7.6100000000000001e-02   4.4000000000000003e-03   1.3320000000000001e-01   1.0005999999999999e+00   1.9153000000000000e+00   1.1559999999999999e-01   1.6360000000000000e-01   2.6979999999999998e-01
   6.6100000000000006e-02   6.6000000000000003e-02   3.4310000000000002e-01  -2.9599999999999999e-01   4.7600000000000003e-02  -2.1899999999999999e-02  -1.1100000000000000e-01   8.6719999999999997e-01   1.5670999999999999e+00   7.7100000000000002e-02   1.7319999999999999e-01   2.1679999999999999e-01
   5.7310000000000005e-01  -1.3189999999999999e-01   1.5441000000000000e+00  -1.8140000000000001e-01   3.8100000000000002e-02  -7.8899999999999998e-02   6.6600000000000006e-02   1.2897000000000001e+00   2.1764999999999999e+00   1.3489999999999999e-01   1.9239999999999999e-01   2.0349999999999999e-01
   1.0801000000000001e+00  -8.7900000000000006e-02   1.8015000000000001e+00  -1.5279999999999999e-01  -1.0470000000000000e-01  -5.7000000000000002e-02  -6.6600000000000006e-02   1.3564000000000001e+00   2.1764999999999999e+00   1.0600000000000000e-01   2.1170000000000000e-01   2.4329999999999999e-01
   2.2040000000000001e-01  -1.9789999999999999e-01   1.1152000000000000e+00  -3.2460000000000000e-01  -9.4999999999999998e-03  -9.2100000000000001e-02   2.4410000000000001e-01   1.1117999999999999e+00   1.2188000000000001e+00   1.0600000000000000e-01   2.3089999999999999e-01   1.9910000000000000e-01
   8.8200000000000001e-02   4.3999999999999997e-02   7.7210000000000001e-01  -2.1959999999999999e-01   1.9000000000000000e-02  -8.8000000000000005e-03  -4.4400000000000002e-02   1.1339999999999999e+00   2.0024000000000002e+00   2.0230000000000001e-01   2.0210000000000000e-01   2.4770000000000000e-01
   3.7469999999999998e-01  -1.9789999999999999e-01   8.5780000000000001e-01  -2.3870000000000000e-01  -9.5200000000000007e-02  -4.4000000000000003e-03   0.0000000000000000e+00   1.1563000000000001e+00   2.0893999999999999e+00   1.2520000000000001e-01   1.6360000000000000e-01   2.3440000000000000e-01
   1.1681999999999999e+00  -2.4179999999999999e-01   1.3725000000000001e+00  -1.8140000000000001e-01  -1.6180000000000000e-01  -4.8200000000000000e-02  -4.4400000000000002e-02   1.1563000000000001e+00   1.2188000000000001e+00   9.6299999999999997e-02   1.8279999999999999e-01   2.1679999999999999e-01
   5.2900000000000003e-01  -2.6379999999999998e-01   6.0050000000000003e-01  -2.2910000000000000e-01  -9.5200000000000007e-02   4.4000000000000003e-03   1.5540000000000001e-01   1.1785000000000001e+00   1.9153000000000000e+00   1.9300000000000001e-02   2.3089999999999999e-01   2.3000000000000001e-01
   1.7630000000000001e-01  -2.1999999999999999e-02   2.5740000000000002e-01  -2.2910000000000000e-01   6.6600000000000006e-02  -3.9500000000000000e-02  -1.1100000000000000e-01   1.1785000000000001e+00   2.3506000000000000e+00  -1.9300000000000001e-02   2.4060000000000001e-01   2.2120000000000001e-01
   4.6289999999999998e-01  -3.2979999999999998e-01   9.4359999999999999e-01  -1.8140000000000001e-01  -6.6600000000000006e-02  -5.7000000000000002e-02   1.7760000000000001e-01   1.0005999999999999e+00   1.7412000000000001e+00   5.7799999999999997e-02   1.7319999999999999e-01   2.4329999999999999e-01
   8.5960000000000003e-01  -3.0780000000000002e-01   2.5740000000000002e-01  -2.3870000000000000e-01  -1.4269999999999999e-01  -5.7000000000000002e-02   2.2200000000000001e-02   1.1563000000000001e+00   1.6540999999999999e+00   9.6299999999999997e-02   1.1550000000000001e-01   1.6370000000000001e-01
   7.9349999999999998e-01  -1.5390000000000001e-01   1.0294000000000001e+00  -2.0999999999999999e-01  -7.6100000000000001e-02  -1.7500000000000002e-02   1.7760000000000001e-01   1.2897000000000001e+00   6.9650000000000001e-01   1.6380000000000000e-01   1.3469999999999999e-01   2.5209999999999999e-01
   1.9839999999999999e-01  -4.3999999999999997e-02   8.5780000000000001e-01  -2.6729999999999998e-01  -2.8500000000000001e-02  -4.3900000000000002e-02  -6.6600000000000006e-02   1.1563000000000001e+00   2.3506000000000000e+00   9.6299999999999997e-02   2.4060000000000001e-01   2.2559999999999999e-01
   3.9679999999999999e-01  -2.6379999999999998e-01   9.4359999999999999e-01  -2.4820000000000000e-01  -9.4999999999999998e-03   2.6300000000000000e-02   2.6629999999999998e-01   1.1117999999999999e+00   2.1764999999999999e+00   1.6380000000000000e-01   1.1550000000000001e-01   1.9910000000000000e-01
   8.5960000000000003e-01  -6.6000000000000003e-02   1.4582999999999999e+00  -3.3420000000000000e-01   3.8100000000000002e-02  -6.1400000000000003e-02   4.4400000000000002e-02   9.1169999999999995e-01   2.0893999999999999e+00   8.6699999999999999e-02   7.6999999999999999e-02   2.4770000000000000e-01
   8.1559999999999999e-01  -2.6379999999999998e-01   1.4582999999999999e+00  -2.0999999999999999e-01  -5.7099999999999998e-02  -9.6500000000000002e-02   1.1100000000000000e-01   1.2674000000000001e+00   2.0893999999999999e+00   8.6699999999999999e-02   2.1170000000000000e-01   2.3440000000000000e-01
   3.3060000000000000e-01  -2.1980000000000000e-01   6.8630000000000002e-01  -1.7190000000000000e-01   6.6600000000000006e-02  -1.7500000000000002e-02  -2.2200000000000001e-02   1.3564000000000001e+00   1.9153000000000000e+00   1.2520000000000001e-01   1.7319999999999999e-01   2.3890000000000000e-01
   5.0700000000000001e-01  -1.7590000000000000e-01   1.7157000000000000e+00  -2.3870000000000000e-01  -4.7600000000000003e-02  -1.7500000000000002e-02   1.1100000000000000e-01   1.1117999999999999e+00   1.7412000000000001e+00   9.5999999999999992e-03   1.4430000000000001e-01   2.7429999999999999e-01
   8.8170000000000004e-01  -2.4179999999999999e-01   1.2010000000000001e+00  -2.1959999999999999e-01   9.4999999999999998e-03  -9.2100000000000001e-02   0.0000000000000000e+00   1.0894999999999999e+00   2.0024000000000002e+00   1.0600000000000000e-01   1.2509999999999999e-01   2.3890000000000000e-01
   7.7149999999999996e-01  -8.7900000000000006e-02   3.4310000000000002e-01  -2.8639999999999999e-01  -2.8500000000000001e-02   4.4000000000000003e-03   2.2200000000000001e-02   1.0894999999999999e+00   1.8283000000000000e+00   1.9300000000000001e-02   1.8279999999999999e-01   2.3440000000000000e-01
   4.4080000000000003e-01  -2.1980000000000000e-01   7.7210000000000001e-01  -2.4820000000000000e-01  -2.8500000000000001e-02  -5.2600000000000001e-02  -1.1100000000000000e-01   1.1117999999999999e+00   2.1764999999999999e+00   4.8200000000000000e-02   7.6999999999999999e-02   1.8579999999999999e-01
   3.3060000000000000e-01  -8.7900000000000006e-02   1.4582999999999999e+00  -2.3870000000000000e-01  -3.8100000000000002e-02  -3.0700000000000002e-02  -1.5540000000000001e-01   1.0227999999999999e+00   2.2635999999999998e+00   2.8899999999999999e-02   1.7319999999999999e-01   2.1229999999999999e-01
   6.8330000000000002e-01  -8.7900000000000006e-02   7.7210000000000001e-01  -3.1509999999999999e-01  -6.6600000000000006e-02  -1.3200000000000000e-02   4.4400000000000002e-02   1.3564000000000001e+00   1.2188000000000001e+00   1.5409999999999999e-01   2.4060000000000001e-01   2.4770000000000000e-01
   6.6130000000000000e-01  -3.9570000000000000e-01   9.4359999999999999e-01  -2.5779999999999997e-01  -1.8079999999999999e-01  -4.8200000000000000e-02  -1.1100000000000000e-01   1.0894999999999999e+00   2.2635999999999998e+00   1.3489999999999999e-01   6.7400000000000002e-02   2.0349999999999999e-01
   6.3919999999999999e-01  -2.1980000000000000e-01   1.0294000000000001e+00  -2.1959999999999999e-01  -1.9000000000000000e-02  -5.7000000000000002e-02   8.8800000000000004e-02   1.0894999999999999e+00   2.0893999999999999e+00   1.5409999999999999e-01   1.9239999999999999e-01   2.6540000000000002e-01
   3.5270000000000001e-01  -1.3189999999999999e-01   9.4359999999999999e-01  -1.7190000000000000e-01   8.5599999999999996e-02  -5.7000000000000002e-02  -4.4400000000000002e-02   1.2230000000000001e+00   2.6118000000000001e+00   5.7799999999999997e-02   2.0210000000000000e-01   2.2559999999999999e-01
   6.1719999999999997e-01  -2.4179999999999999e-01   1.7160000000000000e-01  -2.2910000000000000e-01   1.9000000000000000e-02   4.4000000000000003e-03   1.3320000000000001e-01   1.0894999999999999e+00   1.9153000000000000e+00   9.6299999999999997e-02   1.4430000000000001e-01   2.0349999999999999e-01
   6.6130000000000000e-01  -1.9789999999999999e-01   6.0050000000000003e-01  -2.4820000000000000e-01  -4.7600000000000003e-02  -3.9500000000000000e-02   2.4410000000000001e-01   9.1169999999999995e-01   1.7412000000000001e+00   1.2520000000000001e-01   1.0580000000000001e-01   2.6979999999999998e-01
   5.5110000000000003e-01  -8.7900000000000006e-02   6.8630000000000002e-01  -2.0050000000000001e-01  -6.6600000000000006e-02   8.8000000000000005e-03   1.1100000000000000e-01   1.0672999999999999e+00   1.3930000000000000e+00   1.9300000000000001e-02   2.0210000000000000e-01   2.3440000000000000e-01
   5.7310000000000005e-01  -2.8580000000000000e-01   1.2867999999999999e+00  -2.5779999999999997e-01  -1.9000000000000000e-02  -4.8200000000000000e-02   8.8800000000000004e-02   1.3119000000000001e+00   1.8283000000000000e+00   9.6299999999999997e-02   9.6199999999999994e-02   2.0349999999999999e-01
   7.4939999999999996e-01  -1.5390000000000001e-01   1.2867999999999999e+00  -1.9089999999999999e-01  -1.2370000000000000e-01  -5.2600000000000001e-02   1.5540000000000001e-01   1.0227999999999999e+00   1.5670999999999999e+00   8.6699999999999999e-02   1.6360000000000000e-01   2.1229999999999999e-01
   7.2740000000000005e-01  -2.8580000000000000e-01   1.7157000000000000e+00  -2.4820000000000000e-01  -3.8100000000000002e-02  -2.6300000000000000e-02   2.2200000000000001e-02   1.2452000000000001e+00   1.3059000000000001e+00   1.1559999999999999e-01   2.1170000000000000e-01   2.2120000000000001e-01
   6.6130000000000000e-01  -2.4179999999999999e-01   1.2867999999999999e+00  -2.0050000000000001e-01  -6.6600000000000006e-02  -6.1400000000000003e-02   2.8849999999999998e-01   1.1563000000000001e+00   1.2188000000000001e+00   4.8200000000000000e-02   2.1170000000000000e-01   1.9460000000000000e-01
   5.7310000000000005e-01  -2.1999999999999999e-02   2.5740000000000002e-01  -2.6729999999999998e-01   2.8500000000000001e-02  -4.3900000000000002e-02  -2.2200000000000001e-02   1.2897000000000001e+00   1.9153000000000000e+00   1.5409999999999999e-01   1.8279999999999999e-01   2.4329999999999999e-01
   5.9509999999999996e-01  -2.4179999999999999e-01   1.3725000000000001e+00  -1.1459999999999999e-01  -3.8100000000000002e-02  -5.7000000000000002e-02   2.2200000000000001e-02   1.3119000000000001e+00   2.0024000000000002e+00   6.7400000000000002e-02   1.7319999999999999e-01   1.9910000000000000e-01
   4.1880000000000001e-01  -2.8580000000000000e-01   1.6298999999999999e+00  -2.0050000000000001e-01   8.5599999999999996e-02  -6.5799999999999997e-02  -6.6600000000000006e-02   1.1785000000000001e+00   1.4800000000000000e+00   8.6699999999999999e-02   2.3089999999999999e-01   2.1679999999999999e-01
   5.0700000000000001e-01  -4.3999999999999997e-02   3.4310000000000002e-01  -2.4820000000000000e-01   6.6600000000000006e-02  -2.6300000000000000e-02  -1.9980000000000001e-01   1.3564000000000001e+00   1.0447000000000000e+00   1.2520000000000001e-01   2.3089999999999999e-01   2.5659999999999999e-01
   3.5270000000000001e-01  -2.4179999999999999e-01   1.0294000000000001e+00  -2.2910000000000000e-01  -4.7600000000000003e-02  -3.0700000000000002e-02   1.3320000000000001e-01   8.8939999999999997e-01   1.7412000000000001e+00   1.2520000000000001e-01   9.6199999999999994e-02   2.7429999999999999e-01
   5.9509999999999996e-01  -4.8359999999999997e-01   8.5780000000000001e-01  -2.4820000000000000e-01   4.7600000000000003e-02  -3.0700000000000002e-02  -8.8800000000000004e-02   1.1563000000000001e+00   1.5670999999999999e+00   9.6299999999999997e-02   2.4060000000000001e-01   2.2120000000000001e-01
   6.3919999999999999e-01  -1.0990000000000000e-01   1.2867999999999999e+00  -1.7190000000000000e-01  -1.8079999999999999e-01   8.8000000000000005e-03   4.4400000000000002e-02   1.0005999999999999e+00   1.7412000000000001e+00   1.0600000000000000e-01   1.4430000000000001e-01   2.5209999999999999e-01
   8.1559999999999999e-01  -2.4179999999999999e-01   2.0588000000000002e+00  -2.0999999999999999e-01  -8.5599999999999996e-02  -3.9500000000000000e-02   1.3320000000000001e-01   1.1563000000000001e+00   1.9153000000000000e+00   1.0600000000000000e-01   1.2509999999999999e-01   2.0349999999999999e-01
   4.6289999999999998e-01  -1.3189999999999999e-01   6.0050000000000003e-01  -1.9089999999999999e-01   9.4999999999999998e-03  -4.8200000000000000e-02   4.4400000000000002e-02   1.0227999999999999e+00   1.7412000000000001e+00   1.0600000000000000e-01   1.7319999999999999e-01   2.4329999999999999e-01
   7.0530000000000004e-01  -6.6000000000000003e-02   1.5441000000000000e+00  -2.0999999999999999e-01   3.8100000000000002e-02  -3.0700000000000002e-02   6.6600000000000006e-02   1.0227999999999999e+00   1.6540999999999999e+00   1.0600000000000000e-01   1.5400000000000000e-01   2.2559999999999999e-01
   5.5110000000000003e-01  -1.0990000000000000e-01   9.4359999999999999e-01  -2.5779999999999997e-01  -5.7099999999999998e-02  -1.3200000000000000e-02  -1.7760000000000001e-01   1.1563000000000001e+00   1.0447000000000000e+00   6.7400000000000002e-02   1.3469999999999999e-01   2.2120000000000001e-01
   5.9509999999999996e-01  -3.7369999999999998e-01   4.2890000000000000e-01  -1.7190000000000000e-01  -2.8500000000000001e-02  -2.6300000000000000e-02  -1.1100000000000000e-01   1.3341000000000001e+00   1.6540999999999999e+00   1.2520000000000001e-01   1.2509999999999999e-01   2.2559999999999999e-01
   3.9679999999999999e-01  -1.0990000000000000e-01   1.2010000000000001e+00  -2.0999999999999999e-01  -9.4999999999999998e-03  -6.1400000000000003e-02   1.3320000000000001e-01   1.2230000000000001e+00   1.4800000000000000e+00   4.8200000000000000e-02   1.6360000000000000e-01   2.1229999999999999e-01
   5.2900000000000003e-01  -2.6379999999999998e-01   1.2010000000000001e+00  -2.6729999999999998e-01  -7.6100000000000001e-02  -6.1400000000000003e-02   3.7730000000000002e-01   1.2230000000000001e+00   2.0893999999999999e+00   1.2520000000000001e-01   1.5400000000000000e-01   2.7429999999999999e-01
   5.5110000000000003e-01  -2.1980000000000000e-01   1.2867999999999999e+00  -2.6729999999999998e-01  -3.8100000000000002e-02  -3.9500000000000000e-02   6.6600000000000006e-02   9.3389999999999995e-01   1.9153000000000000e+00   9.5999999999999992e-03   1.5400000000000000e-01   2.3000000000000001e-01
   7.9349999999999998e-01  -2.6379999999999998e-01   7.7210000000000001e-01  -2.9599999999999999e-01  -6.6600000000000006e-02  -3.9500000000000000e-02   1.1100000000000000e-01   1.2230000000000001e+00   7.8349999999999997e-01   1.3489999999999999e-01   1.8279999999999999e-01   2.0790000000000000e-01
   4.6289999999999998e-01  -3.5170000000000001e-01   5.1470000000000005e-01  -2.5779999999999997e-01   6.6600000000000006e-02  -2.6300000000000000e-02   3.1069999999999998e-01   1.0227999999999999e+00   1.7412000000000001e+00   1.0600000000000000e-01   2.1170000000000000e-01   2.1679999999999999e-01
   4.6289999999999998e-01  -1.5390000000000001e-01   7.7210000000000001e-01  -2.3870000000000000e-01  -1.3320000000000001e-01  -2.6300000000000000e-02   4.4400000000000002e-02   9.7840000000000005e-01   1.6540999999999999e+00   9.6299999999999997e-02   1.9239999999999999e-01   2.3000000000000001e-01
   6.1719999999999997e-01  -1.5390000000000001e-01   8.5780000000000001e-01  -1.5279999999999999e-01  -7.6100000000000001e-02  -5.2600000000000001e-02   1.5540000000000001e-01   9.3389999999999995e-01   2.0893999999999999e+00   6.7400000000000002e-02   2.6939999999999997e-01   2.0790000000000000e-01
   7.0530000000000004e-01  -1.0990000000000000e-01   6.8630000000000002e-01  -2.1959999999999999e-01   1.9000000000000000e-02  -3.9500000000000000e-02  -2.2200000000000001e-02   1.1563000000000001e+00   1.6540999999999999e+00   1.6380000000000000e-01   1.5400000000000000e-01   1.7249999999999999e-01
   6.1719999999999997e-01  -3.0780000000000002e-01   6.0050000000000003e-01  -2.3870000000000000e-01  -2.8500000000000001e-02   3.0700000000000002e-02  -4.4400000000000002e-02   1.0450999999999999e+00   1.9153000000000000e+00   1.8300000000000000e-01   1.2509999999999999e-01   2.1229999999999999e-01
   6.3919999999999999e-01  -8.7900000000000006e-02   8.5800000000000001e-02  -2.0999999999999999e-01   1.9000000000000000e-02  -3.0700000000000002e-02  -1.3320000000000001e-01   1.1339999999999999e+00   8.7060000000000004e-01   8.6699999999999999e-02   1.2509999999999999e-01   2.3890000000000000e-01
   5.0700000000000001e-01  -2.6379999999999998e-01   1.3725000000000001e+00  -2.8639999999999999e-01  -4.7600000000000003e-02  -4.3900000000000002e-02  -6.6600000000000006e-02   1.0672999999999999e+00   2.4377000000000000e+00   6.7400000000000002e-02   6.7400000000000002e-02   2.8310000000000002e-01
   6.1719999999999997e-01  -1.9789999999999999e-01   1.1152000000000000e+00  -1.9089999999999999e-01  -1.9000000000000000e-02  -4.4000000000000003e-03  -4.4400000000000002e-02   1.0672999999999999e+00   2.0024000000000002e+00   1.2520000000000001e-01   1.6360000000000000e-01   2.2120000000000001e-01
   7.4939999999999996e-01  -3.9570000000000000e-01   5.1470000000000005e-01  -1.9089999999999999e-01  -4.7600000000000003e-02  -5.7000000000000002e-02  -8.8800000000000004e-02   1.0894999999999999e+00   2.1764999999999999e+00   4.8200000000000000e-02   1.6360000000000000e-01   2.5659999999999999e-01
   5.0700000000000001e-01  -2.1980000000000000e-01   4.2890000000000000e-01  -2.2910000000000000e-01  -3.8100000000000002e-02  -7.8899999999999998e-02   8.8800000000000004e-02   1.2452000000000001e+00   1.7412000000000001e+00   1.1559999999999999e-01   2.2130000000000000e-01   2.1229999999999999e-01
   6.3919999999999999e-01  -1.0990000000000000e-01   1.6298999999999999e+00  -2.5779999999999997e-01  -2.8500000000000001e-02  -7.8899999999999998e-02   2.2189999999999999e-01   1.0894999999999999e+00   2.0893999999999999e+00   7.7100000000000002e-02   1.3469999999999999e-01   2.4329999999999999e-01
   7.4939999999999996e-01  -1.3189999999999999e-01   1.1152000000000000e+00  -2.7689999999999998e-01   0.0000000000000000e+00  -3.0700000000000002e-02  -8.8800000000000004e-02   1.0450999999999999e+00   1.3930000000000000e+00   2.2159999999999999e-01   1.6360000000000000e-01   2.0790000000000000e-01
   5.7310000000000005e-01  -2.1980000000000000e-01   1.2010000000000001e+00  -2.1959999999999999e-01  -9.4999999999999998e-03  -9.2100000000000001e-02   1.7760000000000001e-01   1.3119000000000001e+00   1.4800000000000000e+00   1.1559999999999999e-01   1.6360000000000000e-01   2.3890000000000000e-01
   6.3919999999999999e-01  -1.7590000000000000e-01   6.8630000000000002e-01  -2.0999999999999999e-01  -6.6600000000000006e-02   1.3200000000000000e-02   1.3320000000000001e-01   1.1339999999999999e+00   1.3930000000000000e+00   9.5999999999999992e-03   2.5979999999999998e-01   2.5209999999999999e-01
   4.6289999999999998e-01  -3.2979999999999998e-01   9.4359999999999999e-01  -2.3870000000000000e-01  -9.5200000000000007e-02  -5.7000000000000002e-02  -1.7760000000000001e-01   1.2230000000000001e+00   2.0893999999999999e+00   5.7799999999999997e-02   1.1550000000000001e-01   2.3440000000000000e-01
   6.1719999999999997e-01  -1.5390000000000001e-01   1.7160000000000000e-01  -1.9089999999999999e-01  -4.7600000000000003e-02  -8.8000000000000005e-03  -4.4400000000000002e-02   1.1339999999999999e+00   1.5670999999999999e+00   6.7400000000000002e-02   9.6199999999999994e-02   2.0790000000000000e-01
   4.8490000000000000e-01  -4.3999999999999997e-02   2.1446000000000001e+00  -1.3370000000000001e-01  -6.6600000000000006e-02  -2.1899999999999999e-02   4.4400000000000002e-02   8.8939999999999997e-01   1.6540999999999999e+00   2.8899999999999999e-02   1.1550000000000001e-01   1.7690000000000000e-01
   1.0360000000000000e+00  -2.6379999999999998e-01   1.0294000000000001e+00  -3.2460000000000000e-01  -4.7600000000000003e-02  -4.3900000000000002e-02   2.2200000000000001e-02   1.0894999999999999e+00   1.0447000000000000e+00   2.8899999999999999e-02   2.5979999999999998e-01   2.3890000000000000e-01
   3.9679999999999999e-01  -3.2979999999999998e-01   5.1470000000000005e-01  -2.5779999999999997e-01   7.6100000000000001e-02  -4.8200000000000000e-02   0.0000000000000000e+00   9.5609999999999995e-01   2.0024000000000002e+00   3.8500000000000000e-02   8.6599999999999996e-02   2.4329999999999999e-01
   1.9839999999999999e-01  -6.6000000000000003e-02   1.2010000000000001e+00  -2.0999999999999999e-01  -1.9000000000000000e-02  -3.9500000000000000e-02   1.3320000000000001e-01   1.0894999999999999e+00   1.6540999999999999e+00   3.8500000000000000e-02   1.1550000000000001e-01   2.5209999999999999e-01
   5.7310000000000005e-01  -2.1999999999999999e-02   2.3161999999999998e+00  -2.5779999999999997e-01  -1.0470000000000000e-01  -4.3900000000000002e-02   1.1100000000000000e-01   1.2007000000000001e+00   2.1764999999999999e+00   1.3489999999999999e-01   6.7400000000000002e-02   2.5209999999999999e-01
   1.3225000000000000e+00  -2.1980000000000000e-01  -8.5800000000000001e-02  -2.2910000000000000e-01  -1.2370000000000000e-01  -4.3900000000000002e-02   8.8800000000000004e-02   1.0672999999999999e+00   2.0024000000000002e+00   8.6699999999999999e-02   1.3469999999999999e-01   2.0349999999999999e-01
   1.1020000000000001e-01  -3.9570000000000000e-01   1.7160000000000000e-01  -2.5779999999999997e-01   3.8100000000000002e-02  -5.7000000000000002e-02   1.5540000000000001e-01   9.1169999999999995e-01   2.0893999999999999e+00   4.8200000000000000e-02   2.0210000000000000e-01   2.4329999999999999e-01
  -2.1999999999999999e-02   6.6000000000000003e-02   1.6298999999999999e+00  -1.6230000000000000e-01   2.8500000000000001e-02  -6.5799999999999997e-02  -2.2200000000000001e-02   1.0672999999999999e+00   1.5670999999999999e+00   7.7100000000000002e-02   1.9239999999999999e-01   2.2559999999999999e-01
   1.2122999999999999e+00   0.0000000000000000e+00   2.1446000000000001e+00  -2.7689999999999998e-01  -1.9000000000000000e-02  -1.3200000000000000e-02   6.6600000000000006e-02   9.3389999999999995e-01   1.3930000000000000e+00   8.6699999999999999e-02   1.7319999999999999e-01   2.4770000000000000e-01
   1.0139000000000000e+00  -3.5170000000000001e-01   1.8872000000000000e+00  -1.0500000000000000e-01   3.8100000000000002e-02  -2.6300000000000000e-02   1.9980000000000001e-01   1.2897000000000001e+00   2.6118000000000001e+00   1.5409999999999999e-01   2.4060000000000001e-01   2.6100000000000001e-01
   4.1880000000000001e-01  -4.3999999999999997e-02   6.8630000000000002e-01  -2.1959999999999999e-01   1.9000000000000000e-02  -4.3900000000000002e-02  -1.9980000000000001e-01   1.2452000000000001e+00   1.7412000000000001e+00  -9.5999999999999992e-03   1.4430000000000001e-01   2.1229999999999999e-01
  -4.8490000000000000e-01   1.0990000000000000e-01   3.4310000000000002e-01  -2.7689999999999998e-01   9.4999999999999998e-03  -8.8000000000000005e-03   6.6600000000000006e-02   1.2007000000000001e+00   1.9153000000000000e+00   1.9300000000000001e-02   1.8279999999999999e-01   2.4329999999999999e-01
   8.8170000000000004e-01  -5.2759999999999996e-01   1.5441000000000000e+00  -1.8140000000000001e-01  -1.4269999999999999e-01   2.6300000000000000e-02   1.1100000000000000e-01   1.1339999999999999e+00   2.0024000000000002e+00   9.5999999999999992e-03   1.4430000000000001e-01   2.3440000000000000e-01
   1.4548000000000001e+00  -3.9570000000000000e-01   2.5740000000000002e-01  -3.0549999999999999e-01  -6.6600000000000006e-02  -7.8899999999999998e-02  -1.5540000000000001e-01   1.2452000000000001e+00   2.3506000000000000e+00   1.9300000000000001e-02   1.5400000000000000e-01   2.5209999999999999e-01
   1.5429999999999999e-01  -1.9789999999999999e-01   1.1152000000000000e+00  -3.0549999999999999e-01  -1.9000000000000000e-02  -6.1400000000000003e-02  -1.7760000000000001e-01   8.4499999999999997e-01   1.3930000000000000e+00   1.1559999999999999e-01   2.0210000000000000e-01   2.3000000000000001e-01
  -1.3230000000000000e-01   2.1999999999999999e-02   4.2890000000000000e-01  -3.0549999999999999e-01  -1.9000000000000000e-02  -3.0700000000000002e-02   1.7760000000000001e-01   1.2007000000000001e+00   1.8283000000000000e+00   6.7400000000000002e-02   1.4430000000000001e-01   2.1679999999999999e-01
   8.5960000000000003e-01  -2.1999999999999999e-02   1.2010000000000001e+00  -1.8140000000000001e-01  -7.6100000000000001e-02  -4.8200000000000000e-02   1.7760000000000001e-01   1.2230000000000001e+00   2.1764999999999999e+00   9.6299999999999997e-02   1.6360000000000000e-01   2.4329999999999999e-01
   1.1462000000000001e+00  -1.7590000000000000e-01   1.9730000000000001e+00  -2.4820000000000000e-01  -4.7600000000000003e-02  -5.7000000000000002e-02   1.3320000000000001e-01   9.5609999999999995e-01   1.7412000000000001e+00   1.8300000000000000e-01   1.7319999999999999e-01   2.1679999999999999e-01
   2.2040000000000001e-01  -1.0990000000000000e-01   1.1152000000000000e+00  -1.8140000000000001e-01   5.7099999999999998e-02  -3.0700000000000002e-02  -1.5540000000000001e-01   1.2674000000000001e+00   1.8283000000000000e+00   7.7100000000000002e-02   8.6599999999999996e-02   2.7870000000000000e-01
   3.3060000000000000e-01  -4.3999999999999997e-02   6.0050000000000003e-01  -3.8199999999999998e-02   0.0000000000000000e+00  -3.0700000000000002e-02   2.8849999999999998e-01   1.5787000000000000e+00   2.1764999999999999e+00   1.3489999999999999e-01   1.3469999999999999e-01   1.9020000000000001e-01
   5.5110000000000003e-01  -2.6379999999999998e-01   8.5780000000000001e-01  -2.0050000000000001e-01   9.4999999999999998e-03  -1.7500000000000002e-02  -2.2200000000000001e-02   1.1563000000000001e+00   1.4800000000000000e+00   1.1559999999999999e-01   2.1170000000000000e-01   1.8140000000000001e-01
   8.1559999999999999e-01  -4.3999999999999997e-02   9.4359999999999999e-01  -2.1959999999999999e-01  -1.2370000000000000e-01  -1.7500000000000002e-02   0.0000000000000000e+00   1.1563000000000001e+00   1.5670999999999999e+00   1.4449999999999999e-01   2.2130000000000000e-01   2.5659999999999999e-01
   7.2740000000000005e-01  -1.9789999999999999e-01   1.4582999999999999e+00  -2.2910000000000000e-01  -5.7099999999999998e-02  -2.6300000000000000e-02  -2.2189999999999999e-01   1.0672999999999999e+00   1.0447000000000000e+00   4.8200000000000000e-02   6.7400000000000002e-02   2.3890000000000000e-01
   1.9839999999999999e-01  -3.2979999999999998e-01   5.1470000000000005e-01  -1.1459999999999999e-01   1.9000000000000000e-02  -6.5799999999999997e-02   4.4400000000000002e-02   1.0005999999999999e+00   1.5670999999999999e+00   1.2520000000000001e-01   2.3089999999999999e-01   1.8140000000000001e-01
   3.3060000000000000e-01  -1.9789999999999999e-01   5.1470000000000005e-01  -2.1959999999999999e-01  -1.9000000000000000e-02  -4.4000000000000003e-03  -4.4400000000000002e-02   1.2897000000000001e+00   2.6118000000000001e+00   1.0600000000000000e-01   1.8279999999999999e-01   2.2559999999999999e-01
   7.7149999999999996e-01  -6.6000000000000003e-02   6.8630000000000002e-01  -2.2910000000000000e-01  -7.6100000000000001e-02  -3.5099999999999999e-02   3.3289999999999997e-01   8.2269999999999999e-01   1.5670999999999999e+00   4.8200000000000000e-02   1.3469999999999999e-01   2.2120000000000001e-01
   8.3760000000000001e-01  -3.0780000000000002e-01   1.3725000000000001e+00  -1.5279999999999999e-01  -3.8100000000000002e-02   0.0000000000000000e+00  -4.4400000000000002e-02   1.2230000000000001e+00   2.0024000000000002e+00   1.3489999999999999e-01   1.8279999999999999e-01   2.0349999999999999e-01
   3.5270000000000001e-01  -1.5390000000000001e-01   3.4310000000000002e-01  -2.3870000000000000e-01  -4.7600000000000003e-02  -3.9500000000000000e-02   1.1100000000000000e-01   1.1563000000000001e+00   1.1317999999999999e+00   1.3489999999999999e-01   1.8279999999999999e-01   1.8579999999999999e-01
   3.7469999999999998e-01  -3.0780000000000002e-01   5.1470000000000005e-01  -2.1959999999999999e-01  -1.9000000000000000e-02  -3.9500000000000000e-02   0.0000000000000000e+00   1.2007000000000001e+00   4.3530000000000002e-01   1.1559999999999999e-01   1.0580000000000001e-01   2.3000000000000001e-01
   7.2740000000000005e-01  -1.3189999999999999e-01   1.0294000000000001e+00  -2.0050000000000001e-01  -4.7600000000000003e-02  -4.8200000000000000e-02   0.0000000000000000e+00   1.0450999999999999e+00   1.6540999999999999e+00   7.7100000000000002e-02   1.0580000000000001e-01   2.1229999999999999e-01
   8.5960000000000003e-01  -2.8580000000000000e-01   1.3725000000000001e+00  -1.6230000000000000e-01  -9.4999999999999998e-03   2.1899999999999999e-02  -2.2200000000000001e-02   1.2007000000000001e+00   1.4800000000000000e+00   3.8500000000000000e-02   1.5400000000000000e-01   2.1229999999999999e-01
   2.8649999999999998e-01  -2.1999999999999999e-02   1.0294000000000001e+00  -1.1459999999999999e-01  -9.4999999999999998e-03   8.8000000000000005e-03   8.8800000000000004e-02   1.0672999999999999e+00   1.5670999999999999e+00   2.8899999999999999e-02   1.4430000000000001e-01   2.1229999999999999e-01
   4.8490000000000000e-01  -1.3189999999999999e-01   9.4359999999999999e-01  -3.3420000000000000e-01   9.4999999999999998e-03  -3.9500000000000000e-02   1.5540000000000001e-01   1.1117999999999999e+00   2.0024000000000002e+00   3.8500000000000000e-02   4.8099999999999997e-02   2.0790000000000000e-01
   6.8330000000000002e-01  -3.5170000000000001e-01   6.0050000000000003e-01  -2.9599999999999999e-01   1.9000000000000000e-02  -4.3900000000000002e-02   2.4410000000000001e-01   1.2674000000000001e+00   2.4377000000000000e+00   8.6699999999999999e-02   1.8279999999999999e-01   1.9020000000000001e-01
   8.5960000000000003e-01  -1.7590000000000000e-01   7.7210000000000001e-01  -2.0999999999999999e-01  -1.5229999999999999e-01  -1.7500000000000002e-02  -2.2200000000000001e-02   1.2452000000000001e+00   2.5247000000000002e+00  -9.5999999999999992e-03   1.4430000000000001e-01   2.3000000000000001e-01
   6.8330000000000002e-01  -2.1980000000000000e-01   1.3725000000000001e+00  -3.0549999999999999e-01  -3.8100000000000002e-02  -4.4000000000000003e-03   1.3320000000000001e-01   1.1339999999999999e+00   2.0024000000000002e+00   1.4449999999999999e-01   2.2130000000000000e-01   1.9020000000000001e-01
   1.9839999999999999e-01  -2.6379999999999998e-01   6.8630000000000002e-01  -2.7689999999999998e-01   9.5200000000000007e-02  -4.4000000000000003e-03  -6.6600000000000006e-02   1.2452000000000001e+00   1.3059000000000001e+00   1.3489999999999999e-01   1.4430000000000001e-01   2.2120000000000001e-01
   6.1719999999999997e-01  -1.3189999999999999e-01   1.2867999999999999e+00  -2.8639999999999999e-01  -2.8500000000000001e-02  -4.4000000000000003e-03   1.1100000000000000e-01   1.2230000000000001e+00   1.0447000000000000e+00   1.8300000000000000e-01   2.5979999999999998e-01   2.6100000000000001e-01
   9.0369999999999995e-01  -3.5170000000000001e-01   1.2867999999999999e+00  -2.6729999999999998e-01   9.4999999999999998e-03  -1.3200000000000000e-02   1.7760000000000001e-01   1.1785000000000001e+00   2.0024000000000002e+00   9.6299999999999997e-02   2.0210000000000000e-01   2.1679999999999999e-01
   3.7469999999999998e-01  -1.9789999999999999e-01   3.4310000000000002e-01  -2.0999999999999999e-01   1.9000000000000000e-02  -7.4499999999999997e-02   0.0000000000000000e+00   1.1563000000000001e+00   2.4377000000000000e+00   2.0230000000000001e-01   1.8279999999999999e-01   2.4770000000000000e-01
   3.3060000000000000e-01  -2.6379999999999998e-01   8.5780000000000001e-01  -1.5279999999999999e-01  -8.5599999999999996e-02  -3.0700000000000002e-02   1.1100000000000000e-01   1.1563000000000001e+00   2.0024000000000002e+00   1.3489999999999999e-01   9.6199999999999994e-02   2.4770000000000000e-01
   7.4939999999999996e-01  -1.9789999999999999e-01   9.4359999999999999e-01  -2.9599999999999999e-01  -1.9000000000000000e-02  -4.3900000000000002e-02  -2.2200000000000001e-02   1.1117999999999999e+00   1.3059000000000001e+00   1.7340000000000000e-01   1.3469999999999999e-01   2.4770000000000000e-01
   7.4939999999999996e-01  -1.5390000000000001e-01   1.7157000000000000e+00  -2.2910000000000000e-01  -8.5599999999999996e-02  -8.8000000000000005e-03   4.4400000000000002e-02   1.1563000000000001e+00   1.3059000000000001e+00   6.7400000000000002e-02   2.0210000000000000e-01   2.3890000000000000e-01
   5.0700000000000001e-01  -3.7369999999999998e-01   1.1152000000000000e+00  -2.0050000000000001e-01  -8.5599999999999996e-02   1.7500000000000002e-02  -6.6600000000000006e-02   1.3119000000000001e+00   1.3059000000000001e+00   1.5409999999999999e-01   1.3469999999999999e-01   2.3000000000000001e-01
   5.5110000000000003e-01  -1.3189999999999999e-01   1.2867999999999999e+00  -2.3870000000000000e-01  -1.4269999999999999e-01  -7.0199999999999999e-02   2.2189999999999999e-01   1.1785000000000001e+00   2.0893999999999999e+00   1.0600000000000000e-01   1.6360000000000000e-01   2.3890000000000000e-01
   5.5110000000000003e-01  -2.1980000000000000e-01   1.3725000000000001e+00  -2.9599999999999999e-01  -1.9000000000000000e-02  -1.7500000000000002e-02  -6.6600000000000006e-02   1.1117999999999999e+00   1.3930000000000000e+00   1.0600000000000000e-01   9.6199999999999994e-02   2.2120000000000001e-01
   6.3919999999999999e-01  -1.7590000000000000e-01   7.7210000000000001e-01  -2.1959999999999999e-01  -1.4269999999999999e-01  -5.2600000000000001e-02   1.9980000000000001e-01   1.2230000000000001e+00   2.7858999999999998e+00   1.0600000000000000e-01   2.2130000000000000e-01   2.1679999999999999e-01
   7.4939999999999996e-01  -2.1980000000000000e-01   2.1446000000000001e+00  -2.0999999999999999e-01   1.9000000000000000e-02  -6.1400000000000003e-02   1.7760000000000001e-01   1.1563000000000001e+00   2.0893999999999999e+00   6.7400000000000002e-02   2.0210000000000000e-01   2.3890000000000000e-01
   5.0700000000000001e-01  -1.0990000000000000e-01   9.4359999999999999e-01  -1.7190000000000000e-01  -3.8100000000000002e-02   8.8000000000000005e-03   4.4400000000000002e-02   1.2674000000000001e+00   8.7060000000000004e-01   9.6299999999999997e-02   1.6360000000000000e-01   2.1679999999999999e-01
   4.4080000000000003e-01  -2.1980000000000000e-01   6.8630000000000002e-01  -1.2410000000000000e-01   4.7600000000000003e-02  -1.3200000000000000e-02   2.2200000000000001e-02   1.2007000000000001e+00   1.7412000000000001e+00   6.7400000000000002e-02   2.1170000000000000e-01   2.3000000000000001e-01
   4.6289999999999998e-01  -1.5390000000000001e-01   1.2010000000000001e+00  -3.2460000000000000e-01   4.7600000000000003e-02  -2.6300000000000000e-02   1.3320000000000001e-01   1.1785000000000001e+00   1.3930000000000000e+00   2.8899999999999999e-02   2.5979999999999998e-01   2.2120000000000001e-01
   5.5110000000000003e-01  -4.1770000000000002e-01   7.7210000000000001e-01  -3.0549999999999999e-01  -9.5200000000000007e-02  -4.4000000000000003e-03   2.2200000000000001e-02   1.2897000000000001e+00   1.1317999999999999e+00   9.5999999999999992e-03   1.5400000000000000e-01   2.3890000000000000e-01
   5.7310000000000005e-01  -1.3189999999999999e-01   1.2867999999999999e+00  -2.0999999999999999e-01  -5.7099999999999998e-02  -3.9500000000000000e-02   1.5540000000000001e-01   1.2007000000000001e+00   1.3059000000000001e+00   1.7340000000000000e-01   1.8279999999999999e-01   2.1229999999999999e-01
   5.7310000000000005e-01  -3.0780000000000002e-01   1.7160000000000000e-01  -1.7190000000000000e-01  -6.6600000000000006e-02  -4.3900000000000002e-02  -4.4400000000000002e-02   1.2674000000000001e+00   2.5247000000000002e+00   8.6699999999999999e-02   1.2509999999999999e-01   2.5659999999999999e-01
   5.7310000000000005e-01  -1.9789999999999999e-01   6.0050000000000003e-01  -2.0999999999999999e-01   9.4999999999999998e-03  -2.1899999999999999e-02   2.2200000000000001e-02   1.0894999999999999e+00   2.4377000000000000e+00   9.5999999999999992e-03   2.4060000000000001e-01   2.1679999999999999e-01
   4.6289999999999998e-01  -3.9570000000000000e-01   6.0050000000000003e-01  -2.1959999999999999e-01  -7.6100000000000001e-02  -1.7500000000000002e-02  -8.8800000000000004e-02   9.5609999999999995e-01   1.4800000000000000e+00   9.6299999999999997e-02   1.3469999999999999e-01   1.9460000000000000e-01
   6.8330000000000002e-01  -1.5390000000000001e-01   1.0294000000000001e+00  -3.6280000000000001e-01  -3.8100000000000002e-02  -8.8000000000000005e-03  -1.1100000000000000e-01   1.2007000000000001e+00   1.2188000000000001e+00   1.6380000000000000e-01   1.3469999999999999e-01   2.4770000000000000e-01
   4.8490000000000000e-01  -1.7590000000000000e-01   8.5780000000000001e-01  -2.2910000000000000e-01  -7.6100000000000001e-02  -3.9500000000000000e-02   1.3320000000000001e-01   1.0894999999999999e+00   2.5247000000000002e+00   1.0600000000000000e-01   1.7319999999999999e-01   2.2559999999999999e-01
   5.2900000000000003e-01  -6.6000000000000003e-02   6.8630000000000002e-01  -2.0050000000000001e-01   9.4999999999999998e-03  -4.4000000000000003e-03  -2.2200000000000001e-02   1.1117999999999999e+00   1.3059000000000001e+00   1.1559999999999999e-01   1.3469999999999999e-01   2.0790000000000000e-01
   7.0530000000000004e-01  -2.1980000000000000e-01   1.0294000000000001e+00  -1.2410000000000000e-01  -7.6100000000000001e-02   8.8000000000000005e-03   4.4400000000000002e-02   1.1563000000000001e+00   1.6540999999999999e+00   1.1559999999999999e-01   4.8099999999999997e-02   2.5209999999999999e-01
   4.8490000000000000e-01  -1.3189999999999999e-01   6.0050000000000003e-01  -1.2410000000000000e-01  -7.6100000000000001e-02  -3.0700000000000002e-02  -1.1100000000000000e-01   1.0672999999999999e+00   1.9153000000000000e+00   5.7799999999999997e-02   1.8279999999999999e-01   2.3440000000000000e-01
   4.1880000000000001e-01  -1.3189999999999999e-01   1.2010000000000001e+00  -1.5279999999999999e-01  -2.8500000000000001e-02  -4.8200000000000000e-02   1.1100000000000000e-01   1.2007000000000001e+00   2.0024000000000002e+00   5.7799999999999997e-02   2.2130000000000000e-01   2.4329999999999999e-01
   4.8490000000000000e-01  -2.4179999999999999e-01   1.6298999999999999e+00  -2.7689999999999998e-01   0.0000000000000000e+00  -4.3900000000000002e-02   2.2200000000000001e-02   9.5609999999999995e-01   8.7060000000000004e-01   9.6299999999999997e-02   1.2509999999999999e-01   2.1229999999999999e-01
   5.5110000000000003e-01  -1.3189999999999999e-01   1.0294000000000001e+00  -2.0999999999999999e-01  -2.8500000000000001e-02  -2.6300000000000000e-02   2.2200000000000001e-02   1.0450999999999999e+00   1.9153000000000000e+00   1.6380000000000000e-01   1.3469999999999999e-01   2.5659999999999999e-01
   4.4080000000000003e-01  -1.3189999999999999e-01   8.5780000000000001e-01  -2.8639999999999999e-01  -2.8500000000000001e-02  -5.2600000000000001e-02  -8.8800000000000004e-02   1.1785000000000001e+00   1.3930000000000000e+00   1.2520000000000001e-01   9.6199999999999994e-02   2.5209999999999999e-01
   6.3919999999999999e-01  -3.0780000000000002e-01   2.5740000000000002e-01  -2.9599999999999999e-01  -1.9000000000000000e-02  -3.0700000000000002e-02   8.8800000000000004e-02   1.2897000000000001e+00   1.8283000000000000e+00   2.0230000000000001e-01   1.6360000000000000e-01   2.4329999999999999e-01
   4.8490000000000000e-01  -1.3189999999999999e-01   4.2890000000000000e-01  -2.4820000000000000e-01  -9.4999999999999998e-03   1.3200000000000000e-02   1.1100000000000000e-01   1.3341000000000001e+00   2.0024000000000002e+00   1.1559999999999999e-01   1.8279999999999999e-01   2.1229999999999999e-01
   5.2900000000000003e-01  -2.1980000000000000e-01   2.5740000000000002e-01  -1.1459999999999999e-01  -1.0470000000000000e-01   3.0700000000000002e-02  -2.2200000000000001e-02   1.2674000000000001e+00   2.5247000000000002e+00   1.8300000000000000e-01   2.5979999999999998e-01   1.4160000000000000e-01
   5.9509999999999996e-01  -6.6000000000000003e-02   3.4310000000000002e-01  -2.0999999999999999e-01  -1.7130000000000001e-01   1.3200000000000000e-02   6.6600000000000006e-02   9.3389999999999995e-01   1.8283000000000000e+00   1.2520000000000001e-01   2.1170000000000000e-01   2.3440000000000000e-01
   5.5110000000000003e-01  -6.6000000000000003e-02   1.2010000000000001e+00  -2.3870000000000000e-01  -2.8500000000000001e-02   2.6300000000000000e-02   2.2189999999999999e-01   1.0894999999999999e+00   1.8283000000000000e+00   9.6299999999999997e-02   1.9239999999999999e-01   1.8140000000000001e-01
   4.4080000000000003e-01  -1.9789999999999999e-01   6.0050000000000003e-01  -1.4319999999999999e-01  -8.5599999999999996e-02  -3.0700000000000002e-02   4.4400000000000002e-02   1.2674000000000001e+00   1.4800000000000000e+00   9.6299999999999997e-02   9.6199999999999994e-02   2.3000000000000001e-01
   5.7310000000000005e-01  -2.1980000000000000e-01   1.0294000000000001e+00  -2.9599999999999999e-01  -3.8100000000000002e-02  -3.9500000000000000e-02   4.4400000000000002e-02   1.2007000000000001e+00   1.4800000000000000e+00   6.7400000000000002e-02   1.0580000000000001e-01   2.4770000000000000e-01
   6.1719999999999997e-01  -8.7900000000000006e-02   9.4359999999999999e-01  -2.7689999999999998e-01  -5.7099999999999998e-02  -5.2600000000000001e-02   1.9980000000000001e-01   1.4008000000000000e+00   1.7412000000000001e+00   7.7100000000000002e-02   1.1550000000000001e-01   2.5659999999999999e-01
   3.5270000000000001e-01   0.0000000000000000e+00   1.6298999999999999e+00  -2.7689999999999998e-01  -5.7099999999999998e-02  -3.5099999999999999e-02   6.6600000000000006e-02   1.1117999999999999e+00   1.6540999999999999e+00   7.7100000000000002e-02   1.8279999999999999e-01   1.9020000000000001e-01
   3.9679999999999999e-01  -2.8580000000000000e-01   8.5780000000000001e-01  -2.9599999999999999e-01  -1.3320000000000001e-01  -8.8000000000000005e-03   8.8800000000000004e-02   1.1785000000000001e+00   2.4377000000000000e+00  -1.9300000000000001e-02   1.1550000000000001e-01   2.3000000000000001e-01
   5.0700000000000001e-01   8.7900000000000006e-02   8.5780000000000001e-01  -3.6280000000000001e-01  -1.1420000000000000e-01  -2.6300000000000000e-02  -2.2200000000000001e-02   1.2897000000000001e+00   1.4800000000000000e+00   1.3489999999999999e-01   1.2509999999999999e-01   2.2120000000000001e-01
   6.8330000000000002e-01  -1.5390000000000001e-01   1.3725000000000001e+00  -2.3870000000000000e-01  -3.8100000000000002e-02  -4.8200000000000000e-02   2.2200000000000001e-02   1.0450999999999999e+00   1.9153000000000000e+00   9.6299999999999997e-02   2.4060000000000001e-01   2.4329999999999999e-01
   5.5110000000000003e-01  -4.8359999999999997e-01   1.2867999999999999e+00  -2.4820000000000000e-01  -2.8500000000000001e-02  -6.5799999999999997e-02  -1.7760000000000001e-01   1.0005999999999999e+00   2.5247000000000002e+00   2.1190000000000001e-01   2.3089999999999999e-01   2.0790000000000000e-01
   6.1719999999999997e-01  -1.3189999999999999e-01   4.2890000000000000e-01  -2.4820000000000000e-01  -7.6100000000000001e-02  -8.8000000000000005e-03  -8.8800000000000004e-02   1.4008000000000000e+00   1.3930000000000000e+00   1.2520000000000001e-01   1.8279999999999999e-01   1.5479999999999999e-01
   4.1880000000000001e-01  -8.7900000000000006e-02   6.0050000000000003e-01  -1.4319999999999999e-01   0.0000000000000000e+00  -4.8200000000000000e-02  -4.4400000000000002e-02   1.2897000000000001e+00   1.6540999999999999e+00   8.6699999999999999e-02   2.0210000000000000e-01   2.3440000000000000e-01
   5.9509999999999996e-01  -1.5390000000000001e-01   1.4582999999999999e+00  -1.4319999999999999e-01  -1.3320000000000001e-01   2.1899999999999999e-02   1.3320000000000001e-01   1.1563000000000001e+00   2.0893999999999999e+00   5.7799999999999997e-02   1.5400000000000000e-01   2.0349999999999999e-01
   5.2900000000000003e-01  -2.6379999999999998e-01   1.7160000000000000e-01  -2.5779999999999997e-01   0.0000000000000000e+00  -3.9500000000000000e-02   4.4400000000000002e-02   1.0227999999999999e+00   1.8283000000000000e+00   7.7100000000000002e-02   2.1170000000000000e-01   2.2120000000000001e-01
   5.2900000000000003e-01  -2.6379999999999998e-01   6.8630000000000002e-01  -3.5330000000000000e-01  -4.7600000000000003e-02  -6.1400000000000003e-02   6.6600000000000006e-02   1.0894999999999999e+00   2.2635999999999998e+00   1.1559999999999999e-01   1.9239999999999999e-01   1.7249999999999999e-01
   4.4080000000000003e-01  -3.5170000000000001e-01   6.0050000000000003e-01  -1.4319999999999999e-01  -1.1420000000000000e-01   1.3200000000000000e-02   1.5540000000000001e-01   1.3119000000000001e+00   1.5670999999999999e+00   6.7400000000000002e-02   1.8279999999999999e-01   2.0349999999999999e-01
   7.2740000000000005e-01  -3.5170000000000001e-01   9.4359999999999999e-01  -1.9089999999999999e-01  -8.5599999999999996e-02  -2.6300000000000000e-02  -2.2200000000000001e-02   1.1785000000000001e+00   1.2188000000000001e+00   5.7799999999999997e-02   7.6999999999999999e-02   2.1679999999999999e-01
   4.8490000000000000e-01  -1.9789999999999999e-01   1.1152000000000000e+00  -2.2910000000000000e-01  -2.8500000000000001e-02  -3.0700000000000002e-02   8.8800000000000004e-02   1.1785000000000001e+00   2.0024000000000002e+00   4.8200000000000000e-02   1.5400000000000000e-01   2.0790000000000000e-01
   4.6289999999999998e-01  -6.6000000000000003e-02   6.8630000000000002e-01  -2.8639999999999999e-01  -1.2370000000000000e-01  -5.2600000000000001e-02  -8.8800000000000004e-02   1.2674000000000001e+00   2.1764999999999999e+00   1.4449999999999999e-01   1.1550000000000001e-01   2.1229999999999999e-01
   6.1719999999999997e-01  -2.1980000000000000e-01   7.7210000000000001e-01  -2.2910000000000000e-01  -9.4999999999999998e-03   0.0000000000000000e+00   6.6600000000000006e-02   1.1785000000000001e+00   1.6540999999999999e+00   1.0600000000000000e-01   1.9239999999999999e-01   2.3440000000000000e-01
   8.3760000000000001e-01  -2.1999999999999999e-02   1.8872000000000000e+00  -2.4820000000000000e-01   0.0000000000000000e+00  -4.4000000000000003e-03   1.1100000000000000e-01   1.2674000000000001e+00   2.0893999999999999e+00   1.1559999999999999e-01   1.8279999999999999e-01   1.9460000000000000e-01
   4.1880000000000001e-01   1.3189999999999999e-01   1.7160000000000000e-01  -9.5500000000000002e-02  -1.2370000000000000e-01  -6.5799999999999997e-02  -6.6600000000000006e-02   1.1785000000000001e+00   1.7412000000000001e+00   9.5999999999999992e-03   1.6360000000000000e-01   2.5209999999999999e-01
   6.1719999999999997e-01  -1.0990000000000000e-01   6.8630000000000002e-01  -2.3870000000000000e-01  -1.0470000000000000e-01  -1.3200000000000000e-02   6.6600000000000006e-02   1.0005999999999999e+00   2.1764999999999999e+00   1.4449999999999999e-01   2.1170000000000000e-01   1.9020000000000001e-01
   4.6289999999999998e-01  -6.6000000000000003e-02   1.2867999999999999e+00  -2.3870000000000000e-01  -1.9000000000000000e-02   0.0000000000000000e+00  -6.6600000000000006e-02   1.1117999999999999e+00   2.2635999999999998e+00   1.1559999999999999e-01   1.1550000000000001e-01   1.9910000000000000e-01
   5.5110000000000003e-01  -3.9570000000000000e-01   9.4359999999999999e-01  -2.2910000000000000e-01  -1.9000000000000000e-02  -1.3200000000000000e-02  -2.2200000000000001e-02   1.0227999999999999e+00   1.9153000000000000e+00   1.0600000000000000e-01   1.4430000000000001e-01   2.6540000000000002e-01
   7.9349999999999998e-01  -4.8359999999999997e-01   1.7157000000000000e+00  -2.5779999999999997e-01  -9.5200000000000007e-02  -6.1400000000000003e-02   8.8800000000000004e-02   1.0450999999999999e+00   1.8283000000000000e+00   1.0600000000000000e-01   1.8279999999999999e-01   2.4329999999999999e-01
   3.9679999999999999e-01  -1.3189999999999999e-01   8.5780000000000001e-01  -2.6729999999999998e-01  -9.5200000000000007e-02  -4.8200000000000000e-02   6.6600000000000006e-02   1.1785000000000001e+00   1.5670999999999999e+00   1.3489999999999999e-01   1.9239999999999999e-01   2.3000000000000001e-01
   5.5110000000000003e-01  -6.6000000000000003e-02   8.5800000000000001e-02  -2.8639999999999999e-01  -5.7099999999999998e-02  -4.8200000000000000e-02   0.0000000000000000e+00   1.0672999999999999e+00   6.9650000000000001e-01   1.0600000000000000e-01   1.1550000000000001e-01   1.8579999999999999e-01
   4.6289999999999998e-01  -2.8580000000000000e-01   1.2010000000000001e+00  -2.0999999999999999e-01   9.4999999999999998e-03  -5.7000000000000002e-02   2.2200000000000001e-02   9.1169999999999995e-01   1.6540999999999999e+00   8.6699999999999999e-02   1.8279999999999999e-01   2.4770000000000000e-01
   6.6130000000000000e-01  -2.6379999999999998e-01   1.3725000000000001e+00  -2.1959999999999999e-01  -5.7099999999999998e-02  -6.5799999999999997e-02   8.8800000000000004e-02   1.1563000000000001e+00   1.7412000000000001e+00   6.7400000000000002e-02   2.6939999999999997e-01   2.3000000000000001e-01
   7.7149999999999996e-01  -3.2979999999999998e-01   1.8015000000000001e+00  -3.0549999999999999e-01  -7.6100000000000001e-02  -2.1899999999999999e-02   0.0000000000000000e+00   1.3564000000000001e+00   1.4800000000000000e+00   0.0000000000000000e+00   2.2130000000000000e-01   1.6810000000000000e-01
   6.3919999999999999e-01  -1.0990000000000000e-01   1.7160000000000000e-01  -1.6230000000000000e-01  -5.7099999999999998e-02  -3.0700000000000002e-02   8.8800000000000004e-02   1.1563000000000001e+00   1.7412000000000001e+00   1.3489999999999999e-01   1.6360000000000000e-01   2.2559999999999999e-01
   8.5960000000000003e-01  -2.1980000000000000e-01   1.0294000000000001e+00  -2.0050000000000001e-01  -2.8500000000000001e-02  -3.0700000000000002e-02  -8.8800000000000004e-02   1.0227999999999999e+00   2.0024000000000002e+00   1.1559999999999999e-01   2.3089999999999999e-01   2.0790000000000000e-01
   6.6130000000000000e-01  -3.0780000000000002e-01   7.7210000000000001e-01  -2.0050000000000001e-01   0.0000000000000000e+00  -2.6300000000000000e-02   0.0000000000000000e+00   1.0894999999999999e+00   1.3930000000000000e+00   9.6299999999999997e-02   2.1170000000000000e-01   1.8140000000000001e-01
   6.6130000000000000e-01  -4.3969999999999998e-01   2.1446000000000001e+00  -2.1959999999999999e-01  -5.7099999999999998e-02  -5.2600000000000001e-02   1.3320000000000001e-01   9.7840000000000005e-01   2.1764999999999999e+00   2.0230000000000001e-01   1.3469999999999999e-01   2.5659999999999999e-01
   4.4080000000000003e-01  -1.9789999999999999e-01   9.4359999999999999e-01  -2.1959999999999999e-01   2.8500000000000001e-02  -8.8000000000000005e-03   0.0000000000000000e+00   1.6677000000000000e+00   1.9153000000000000e+00   9.6299999999999997e-02   1.3469999999999999e-01   2.5209999999999999e-01
   4.1880000000000001e-01  -2.1980000000000000e-01   1.7160000000000000e-01  -2.5779999999999997e-01  -9.5200000000000007e-02   0.0000000000000000e+00   2.6629999999999998e-01   1.0450999999999999e+00   1.3059000000000001e+00   9.6299999999999997e-02   1.8279999999999999e-01   2.1679999999999999e-01
   5.7310000000000005e-01  -2.1980000000000000e-01   1.7157000000000000e+00  -2.4820000000000000e-01  -4.7600000000000003e-02  -3.9500000000000000e-02   2.2200000000000001e-02   1.1339999999999999e+00   2.0893999999999999e+00   1.0600000000000000e-01   1.5400000000000000e-01   2.2120000000000001e-01
   5.0700000000000001e-01  -3.0780000000000002e-01   3.4310000000000002e-01  -2.0999999999999999e-01  -4.7600000000000003e-02  -2.1899999999999999e-02   0.0000000000000000e+00   1.3341000000000001e+00   1.9153000000000000e+00   7.7100000000000002e-02   1.0580000000000001e-01   2.2559999999999999e-01
   5.7310000000000005e-01  -1.7590000000000000e-01   1.2010000000000001e+00  -1.5279999999999999e-01  -3.8100000000000002e-02  -7.8899999999999998e-02  -6.6600000000000006e-02   9.1169999999999995e-01   1.4800000000000000e+00   2.1190000000000001e-01   1.2509999999999999e-01   2.1679999999999999e-01
   4.8490000000000000e-01  -2.8580000000000000e-01   9.4359999999999999e-01  -2.5779999999999997e-01  -5.7099999999999998e-02  -3.9500000000000000e-02   8.8800000000000004e-02   1.2452000000000001e+00   1.5670999999999999e+00  -2.8899999999999999e-02   2.3089999999999999e-01   1.9020000000000001e-01
   7.9349999999999998e-01  -1.0990000000000000e-01  -8.5800000000000001e-02  -1.6230000000000000e-01   9.4999999999999998e-03  -8.3299999999999999e-02   4.4400000000000002e-02   1.2674000000000001e+00   2.3506000000000000e+00   1.4449999999999999e-01   1.8279999999999999e-01   2.2120000000000001e-01
   4.6289999999999998e-01  -3.5170000000000001e-01   1.4582999999999999e+00  -2.9599999999999999e-01   1.9000000000000000e-02  -4.8200000000000000e-02  -4.4400000000000002e-02   1.1117999999999999e+00   2.0024000000000002e+00   8.6699999999999999e-02   2.2130000000000000e-01   1.8579999999999999e-01
   4.1880000000000001e-01  -2.6379999999999998e-01   6.8630000000000002e-01  -2.2910000000000000e-01  -6.6600000000000006e-02  -1.7500000000000002e-02   1.7760000000000001e-01   1.0450999999999999e+00   1.5670999999999999e+00   1.9300000000000001e-02   1.5400000000000000e-01   1.8140000000000001e-01
   6.6130000000000000e-01  -2.6379999999999998e-01   9.4359999999999999e-01  -2.3870000000000000e-01  -6.6600000000000006e-02   2.1899999999999999e-02   6.6600000000000006e-02   1.2897000000000001e+00   1.3930000000000000e+00   1.2520000000000001e-01   1.2509999999999999e-01   2.6540000000000002e-01
   6.6130000000000000e-01  -8.7900000000000006e-02   7.7210000000000001e-01  -2.5779999999999997e-01   3.8100000000000002e-02  -1.0520000000000000e-01   0.0000000000000000e+00   1.1339999999999999e+00   1.3930000000000000e+00   1.2520000000000001e-01   1.1550000000000001e-01   2.0790000000000000e-01
   3.9679999999999999e-01  -6.6000000000000003e-02   1.2010000000000001e+00  -3.3420000000000000e-01  -6.6600000000000006e-02  -4.8200000000000000e-02   4.4400000000000002e-02   1.2897000000000001e+00   1.4800000000000000e+00   1.9300000000000001e-02   1.7319999999999999e-01   2.2559999999999999e-01
   2.8649999999999998e-01  -1.7590000000000000e-01   2.5740000000000002e-01  -1.8140000000000001e-01  -1.2370000000000000e-01  -1.3200000000000000e-02   2.4410000000000001e-01   9.5609999999999995e-01   1.5670999999999999e+00   0.0000000000000000e+00   2.4060000000000001e-01   2.1679999999999999e-01
   4.8490000000000000e-01   0.0000000000000000e+00   5.1470000000000005e-01  -3.3420000000000000e-01  -7.6100000000000001e-02  -2.6300000000000000e-02  -2.2200000000000001e-02   1.1563000000000001e+00   9.5770000000000000e-01   9.6299999999999997e-02   1.2509999999999999e-01   2.1229999999999999e-01
   7.0530000000000004e-01  -1.9789999999999999e-01   5.1470000000000005e-01  -1.6230000000000000e-01   0.0000000000000000e+00  -4.3900000000000002e-02   8.8800000000000004e-02   1.2007000000000001e+00   9.5770000000000000e-01   1.3489999999999999e-01   2.2130000000000000e-01   2.3890000000000000e-01
   3.7469999999999998e-01  -2.4179999999999999e-01   5.1470000000000005e-01  -2.6729999999999998e-01  -1.0470000000000000e-01  -1.3200000000000000e-02   0.0000000000000000e+00   1.3119000000000001e+00   1.0447000000000000e+00   8.6699999999999999e-02   1.9239999999999999e-01   2.2120000000000001e-01
   7.4939999999999996e-01  -2.1980000000000000e-01   1.3725000000000001e+00  -2.0999999999999999e-01  -3.8100000000000002e-02  -6.5799999999999997e-02  -1.1100000000000000e-01   1.4008000000000000e+00   1.8283000000000000e+00   1.9300000000000001e-02   2.0210000000000000e-01   2.2559999999999999e-01
   5.0700000000000001e-01  -1.9789999999999999e-01   1.0294000000000001e+00  -2.0999999999999999e-01  -9.4999999999999998e-03  -7.8899999999999998e-02  -1.5540000000000001e-01   1.2897000000000001e+00   8.7060000000000004e-01   9.6299999999999997e-02   1.4430000000000001e-01   2.4770000000000000e-01
   7.2740000000000005e-01  -2.6379999999999998e-01   5.1470000000000005e-01  -2.8639999999999999e-01   0.0000000000000000e+00  -4.8200000000000000e-02   4.4400000000000002e-02   1.1563000000000001e+00   1.9153000000000000e+00   1.1559999999999999e-01   1.7319999999999999e-01   1.9910000000000000e-01
   7.2740000000000005e-01  -3.2979999999999998e-01   2.2303999999999999e+00  -2.2910000000000000e-01   1.0470000000000000e-01  -3.0700000000000002e-02  -1.3320000000000001e-01   1.2674000000000001e+00   3.0470999999999999e+00   9.6299999999999997e-02   1.4430000000000001e-01   1.9910000000000000e-01
   4.4080000000000003e-01  -6.6000000000000003e-02   8.5780000000000001e-01  -2.2910000000000000e-01  -9.4999999999999998e-03  -1.3200000000000000e-02   0.0000000000000000e+00   1.1339999999999999e+00   1.6540999999999999e+00   0.0000000000000000e+00   1.2509999999999999e-01   2.4329999999999999e-01
   3.9679999999999999e-01  -2.8580000000000000e-01   9.4359999999999999e-01  -2.2910000000000000e-01  -6.6600000000000006e-02   4.4000000000000003e-03   4.4400000000000002e-02   1.2007000000000001e+00   1.8283000000000000e+00   8.6699999999999999e-02   1.5400000000000000e-01   2.1679999999999999e-01
   5.0700000000000001e-01  -2.4179999999999999e-01   9.4359999999999999e-01  -1.9089999999999999e-01  -4.7600000000000003e-02  -2.1899999999999999e-02   1.1100000000000000e-01   9.7840000000000005e-01   1.7412000000000001e+00   0.0000000000000000e+00   6.7400000000000002e-02   2.2120000000000001e-01
   5.5110000000000003e-01  -1.7590000000000000e-01   9.4359999999999999e-01  -1.8140000000000001e-01  -1.9000000000000000e-02  -1.7500000000000002e-02   1.1100000000000000e-01   1.1563000000000001e+00   1.7412000000000001e+00   1.9270000000000001e-01   1.7319999999999999e-01   2.4329999999999999e-01
   6.1719999999999997e-01  -1.7590000000000000e-01   0.0000000000000000e+00  -1.8140000000000001e-01  -6.6600000000000006e-02   0.0000000000000000e+00   0.0000000000000000e+00   1.0894999999999999e+00   1.7412000000000001e+00   9.6299999999999997e-02   2.3089999999999999e-01   2.5209999999999999e-01
   5.0700000000000001e-01  -1.3189999999999999e-01   1.6298999999999999e+00  -2.6729999999999998e-01  -7.6100000000000001e-02   1.3200000000000000e-02   1.1100000000000000e-01   1.0227999999999999e+00   1.7412000000000001e+00   5.7799999999999997e-02   1.6360000000000000e-01   2.3000000000000001e-01
   6.8330000000000002e-01  -3.5170000000000001e-01   6.0050000000000003e-01  -2.7689999999999998e-01   9.4999999999999998e-03  -7.4499999999999997e-02   2.2200000000000001e-02   1.2230000000000001e+00   2.0024000000000002e+00   8.6699999999999999e-02   1.9239999999999999e-01   2.1679999999999999e-01
   7.0530000000000004e-01  -2.6379999999999998e-01   3.4310000000000002e-01  -2.0999999999999999e-01  -9.4999999999999998e-03  -6.5799999999999997e-02  -2.2200000000000001e-02   1.2674000000000001e+00   1.3059000000000001e+00   8.6699999999999999e-02   1.9239999999999999e-01   2.5659999999999999e-01
   4.6289999999999998e-01  -3.0780000000000002e-01   8.5780000000000001e-01  -1.4319999999999999e-01  -6.6600000000000006e-02  -8.8000000000000005e-03   1.3320000000000001e-01   1.1339999999999999e+00   1.3930000000000000e+00   9.5999999999999992e-03   2.7900000000000003e-01   1.8140000000000001e-01
   5.9509999999999996e-01  -5.4959999999999998e-01   1.2010000000000001e+00  -3.3420000000000000e-01  -6.6600000000000006e-02  -6.1400000000000003e-02  -6.6600000000000006e-02   9.1169999999999995e-01   1.8283000000000000e+00   6.7400000000000002e-02   1.7319999999999999e-01   2.4329999999999999e-01
   6.3919999999999999e-01  -1.3189999999999999e-01   4.2890000000000000e-01  -1.7190000000000000e-01  -1.2370000000000000e-01   3.5099999999999999e-02   8.8800000000000004e-02   1.1339999999999999e+00   1.6540999999999999e+00  -3.8500000000000000e-02   1.5400000000000000e-01   2.2120000000000001e-01
   5.5110000000000003e-01  -4.8359999999999997e-01   1.1152000000000000e+00  -2.0999999999999999e-01  -3.8100000000000002e-02  -1.3200000000000000e-02   1.1100000000000000e-01   1.2452000000000001e+00   2.0893999999999999e+00   6.7400000000000002e-02   1.4430000000000001e-01   1.9020000000000001e-01
   4.6289999999999998e-01  -1.5390000000000001e-01   4.2890000000000000e-01  -2.2910000000000000e-01  -1.3320000000000001e-01  -5.2600000000000001e-02   2.2200000000000001e-02   1.0894999999999999e+00   1.4800000000000000e+00   1.3489999999999999e-01   1.9239999999999999e-01   2.1679999999999999e-01
   6.3919999999999999e-01  -2.6379999999999998e-01   9.4359999999999999e-01  -1.8140000000000001e-01  -8.5599999999999996e-02  -4.8200000000000000e-02   4.4400000000000002e-02   1.2452000000000001e+00   2.1764999999999999e+00   7.7100000000000002e-02   9.6199999999999994e-02   2.0790000000000000e-01
   5.7310000000000005e-01  -2.8580000000000000e-01   9.4359999999999999e-01  -2.0050000000000001e-01  -5.7099999999999998e-02  -3.0700000000000002e-02  -2.2200000000000001e-02   1.0672999999999999e+00   1.3059000000000001e+00   1.6380000000000000e-01   1.8279999999999999e-01   2.1679999999999999e-01
   5.9509999999999996e-01   2.1999999999999999e-02   1.2010000000000001e+00  -1.3370000000000001e-01   0.0000000000000000e+00  -3.0700000000000002e-02   6.6600000000000006e-02   1.1563000000000001e+00   9.5770000000000000e-01   3.8500000000000000e-02   2.0210000000000000e-01   2.2120000000000001e-01
   6.8330000000000002e-01  -2.6379999999999998e-01   1.2010000000000001e+00  -2.2910000000000000e-01  -6.6600000000000006e-02  -5.2600000000000001e-02  -4.4400000000000002e-02   1.2230000000000001e+00   1.3059000000000001e+00   8.6699999999999999e-02   2.5979999999999998e-01   2.1679999999999999e-01
   5.9509999999999996e-01  -1.3189999999999999e-01   1.4582999999999999e+00  -1.8140000000000001e-01   0.0000000000000000e+00  -6.5799999999999997e-02  -1.1100000000000000e-01   1.3786000000000000e+00   1.4800000000000000e+00   6.7400000000000002e-02   2.0210000000000000e-01   2.3440000000000000e-01
   4.8490000000000000e-01  -2.6379999999999998e-01   1.0294000000000001e+00  -2.2910000000000000e-01  -1.1420000000000000e-01  -4.8200000000000000e-02   2.8849999999999998e-01   1.0450999999999999e+00   2.0893999999999999e+00   6.7400000000000002e-02   2.1170000000000000e-01   2.3890000000000000e-01
   5.9509999999999996e-01  -1.9789999999999999e-01   1.7160000000000000e-01  -1.8140000000000001e-01  -1.4269999999999999e-01   8.8000000000000005e-03   2.2200000000000001e-02   1.4008000000000000e+00   1.5670999999999999e+00   1.2520000000000001e-01   6.7400000000000002e-02   2.8310000000000002e-01
   5.2900000000000003e-01  -1.0990000000000000e-01   1.2867999999999999e+00  -2.4820000000000000e-01   3.8100000000000002e-02  -3.5099999999999999e-02  -4.4400000000000002e-02   1.3341000000000001e+00   1.8283000000000000e+00   1.3489999999999999e-01   2.8899999999999999e-02   2.1229999999999999e-01
   4.8490000000000000e-01  -3.7369999999999998e-01   1.0294000000000001e+00  -2.2910000000000000e-01  -9.5200000000000007e-02   1.3200000000000000e-02  -2.2200000000000001e-02   9.5609999999999995e-01   1.2188000000000001e+00   1.4449999999999999e-01   1.6360000000000000e-01   2.1679999999999999e-01
   6.3919999999999999e-01  -2.8580000000000000e-01   2.5740000000000002e-01  -2.0999999999999999e-01  -6.6600000000000006e-02  -2.1899999999999999e-02   1.3320000000000001e-01   1.0672999999999999e+00   2.0024000000000002e+00   4.8200000000000000e-02   2.2130000000000000e-01   2.0790000000000000e-01
   6.1719999999999997e-01  -2.6379999999999998e-01   1.1152000000000000e+00  -1.7190000000000000e-01  -6.6600000000000006e-02  -2.1899999999999999e-02  -4.4400000000000002e-02   1.2230000000000001e+00   1.5670999999999999e+00   1.0600000000000000e-01   1.6360000000000000e-01   2.3000000000000001e-01
   7.2740000000000005e-01  -2.1980000000000000e-01   8.5780000000000001e-01  -1.7190000000000000e-01  -2.0930000000000001e-01  -1.3200000000000000e-02   1.1100000000000000e-01   1.0672999999999999e+00   1.9153000000000000e+00   3.8500000000000000e-02   1.4430000000000001e-01   2.1229999999999999e-01
   4.1880000000000001e-01  -2.6379999999999998e-01   1.8015000000000001e+00  -2.5779999999999997e-01   9.4999999999999998e-03  -4.8200000000000000e-02   2.2200000000000001e-02   1.2230000000000001e+00   1.4800000000000000e+00   7.7100000000000002e-02   1.8279999999999999e-01   2.2120000000000001e-01
   6.6130000000000000e-01  -3.7369999999999998e-01   1.3725000000000001e+00  -2.6729999999999998e-01  -5.7099999999999998e-02  -5.7000000000000002e-02  -2.4410000000000001e-01   1.2674000000000001e+00   1.9153000000000000e+00   1.0600000000000000e-01   2.1170000000000000e-01   2.3890000000000000e-01
   6.8330000000000002e-01  -8.7900000000000006e-02   7.7210000000000001e-01  -1.2410000000000000e-01  -2.8500000000000001e-02  -1.7500000000000002e-02   8.8800000000000004e-02   1.0450999999999999e+00   1.6540999999999999e+00   1.1559999999999999e-01   2.3089999999999999e-01   2.0349999999999999e-01
   4.8490000000000000e-01  -1.3189999999999999e-01   1.3725000000000001e+00  -2.2910000000000000e-01   5.7099999999999998e-02  -4.3900000000000002e-02   0.0000000000000000e+00   1.2007000000000001e+00   9.5770000000000000e-01   6.7400000000000002e-02   1.9239999999999999e-01   2.6979999999999998e-01
   4.8490000000000000e-01  -2.8580000000000000e-01   1.8015000000000001e+00  -1.8140000000000001e-01  -1.3320000000000001e-01  -3.5099999999999999e-02  -4.4400000000000002e-02   1.1563000000000001e+00   1.7412000000000001e+00   7.7100000000000002e-02   1.7319999999999999e-01   2.1679999999999999e-01
   4.4080000000000003e-01  -3.0780000000000002e-01   6.8630000000000002e-01  -2.3870000000000000e-01   0.0000000000000000e+00  -7.8899999999999998e-02  -1.7760000000000001e-01   1.2897000000000001e+00   1.8283000000000000e+00   1.2520000000000001e-01   2.3089999999999999e-01   2.4329999999999999e-01
   5.0700000000000001e-01   4.3999999999999997e-02   6.0050000000000003e-01  -2.3870000000000000e-01  -1.9000000000000000e-02  -4.4000000000000003e-03   0.0000000000000000e+00   9.5609999999999995e-01   1.2188000000000001e+00   1.0600000000000000e-01   1.5400000000000000e-01   2.0790000000000000e-01
   4.1880000000000001e-01  -1.3189999999999999e-01   7.7210000000000001e-01  -1.7190000000000000e-01   5.7099999999999998e-02  -3.0700000000000002e-02  -2.2200000000000001e-02   1.0672999999999999e+00   1.8283000000000000e+00   3.8500000000000000e-02   1.4430000000000001e-01   2.2559999999999999e-01
   5.5110000000000003e-01  -2.6379999999999998e-01   6.8630000000000002e-01  -2.7689999999999998e-01  -7.6100000000000001e-02  -5.7000000000000002e-02  -2.2200000000000001e-02   1.0894999999999999e+00   2.3506000000000000e+00   5.7799999999999997e-02   1.2509999999999999e-01   2.2120000000000001e-01
   6.3919999999999999e-01  -4.3999999999999997e-02   6.0050000000000003e-01  -2.8639999999999999e-01  -4.7600000000000003e-02  -4.3900000000000002e-02   1.1100000000000000e-01   1.2230000000000001e+00   1.8283000000000000e+00   1.7340000000000000e-01   2.0210000000000000e-01   2.2120000000000001e-01
   3.9679999999999999e-01  -1.0990000000000000e-01   1.2010000000000001e+00  -1.7190000000000000e-01  -8.5599999999999996e-02  -4.4000000000000003e-03   1.7760000000000001e-01   1.2007000000000001e+00   1.7412000000000001e+00   5.7799999999999997e-02   2.6939999999999997e-01   2.1679999999999999e-01
   4.8490000000000000e-01  -1.9789999999999999e-01   9.4359999999999999e-01  -1.6230000000000000e-01  -5.7099999999999998e-02   0.0000000000000000e+00  -1.1100000000000000e-01   1.1563000000000001e+00   1.6540999999999999e+00   4.8200000000000000e-02   1.5400000000000000e-01   2.4770000000000000e-01
   6.8330000000000002e-01  -1.9789999999999999e-01   9.4359999999999999e-01  -8.5900000000000004e-02  -1.9000000000000000e-02  -1.3200000000000000e-02   6.6600000000000006e-02   1.0672999999999999e+00   1.4800000000000000e+00   1.0600000000000000e-01   1.1550000000000001e-01   2.4329999999999999e-01
   5.5110000000000003e-01  -2.4179999999999999e-01   1.0294000000000001e+00  -2.0999999999999999e-01  -7.6100000000000001e-02  -1.7500000000000002e-02  -8.8800000000000004e-02   1.1563000000000001e+00   8.7060000000000004e-01   9.6299999999999997e-02   1.5400000000000000e-01   2.3000000000000001e-01
   5.9509999999999996e-01  -3.9570000000000000e-01   9.4359999999999999e-01  -2.2910000000000000e-01  -7.6100000000000001e-02  -4.8200000000000000e-02  -2.2200000000000001e-02   1.2897000000000001e+00   1.7412000000000001e+00   6.7400000000000002e-02   7.6999999999999999e-02   2.6100000000000001e-01
   4.8490000000000000e-01  -1.5390000000000001e-01   8.5780000000000001e-01  -2.9599999999999999e-01   9.4999999999999998e-03  -4.3900000000000002e-02   1.1100000000000000e-01   9.1169999999999995e-01   1.6540999999999999e+00   8.6699999999999999e-02   2.0210000000000000e-01   2.4329999999999999e-01
   5.2900000000000003e-01  -4.1770000000000002e-01   1.1152000000000000e+00  -2.4820000000000000e-01  -6.6600000000000006e-02  -4.4000000000000003e-03   0.0000000000000000e+00   1.3119000000000001e+00   1.5670999999999999e+00   1.1559999999999999e-01   1.8279999999999999e-01   2.3000000000000001e-01
   7.0530000000000004e-01  -4.3999999999999997e-02   7.7210000000000001e-01  -2.6729999999999998e-01   1.9000000000000000e-02  -3.0700000000000002e-02   2.2200000000000001e-02   1.1563000000000001e+00   2.0024000000000002e+00   8.6699999999999999e-02   1.0580000000000001e-01   2.3890000000000000e-01
   6.3919999999999999e-01  -1.9789999999999999e-01   1.2867999999999999e+00  -2.0999999999999999e-01  -1.9000000000000000e-02  -2.6300000000000000e-02  -8.8800000000000004e-02   1.0005999999999999e+00   2.0024000000000002e+00   1.2520000000000001e-01   2.4060000000000001e-01   2.2120000000000001e-01
   5.7310000000000005e-01  -8.7900000000000006e-02   1.0294000000000001e+00  -1.5279999999999999e-01  -1.0470000000000000e-01  -2.6300000000000000e-02  -1.7760000000000001e-01   1.2674000000000001e+00   1.4800000000000000e+00   1.0600000000000000e-01   2.1170000000000000e-01   1.9910000000000000e-01
   7.4939999999999996e-01   6.6000000000000003e-02   1.0294000000000001e+00  -1.8140000000000001e-01  -9.4999999999999998e-03  -1.7500000000000002e-02   0.0000000000000000e+00   1.2230000000000001e+00   1.3930000000000000e+00   4.8200000000000000e-02   1.3469999999999999e-01   2.3000000000000001e-01
   6.1719999999999997e-01  -3.5170000000000001e-01   6.8630000000000002e-01  -1.6230000000000000e-01   6.6600000000000006e-02  -5.7000000000000002e-02   2.2200000000000001e-02   1.2452000000000001e+00   1.6540999999999999e+00   2.8899999999999999e-02   2.3089999999999999e-01   2.3000000000000001e-01
   7.2740000000000005e-01  -1.3189999999999999e-01   1.5441000000000000e+00  -1.9089999999999999e-01   9.4999999999999998e-03  -3.5099999999999999e-02   8.8800000000000004e-02   1.2452000000000001e+00   1.6540999999999999e+00   1.1559999999999999e-01   1.2509999999999999e-01   2.0790000000000000e-01
   4.4080000000000003e-01  -2.1980000000000000e-01   2.5740000000000002e-01  -1.9089999999999999e-01  -4.7600000000000003e-02  -1.7500000000000002e-02  -1.5540000000000001e-01   1.0450999999999999e+00   2.0893999999999999e+00   3.8500000000000000e-02   2.7900000000000003e-01   2.3890000000000000e-01
   4.6289999999999998e-01  -1.7590000000000000e-01   1.5441000000000000e+00  -1.9089999999999999e-01  -1.9000000000000000e-02  -2.6300000000000000e-02  -1.5540000000000001e-01   9.7840000000000005e-01   1.8283000000000000e+00   1.3489999999999999e-01   9.6199999999999994e-02   2.3890000000000000e-01
   7.0530000000000004e-01  -1.5390000000000001e-01   7.7210000000000001e-01  -1.9089999999999999e-01  -2.8500000000000001e-02   4.4000000000000003e-03   0.0000000000000000e+00   1.1563000000000001e+00   1.8283000000000000e+00   6.7400000000000002e-02   1.1550000000000001e-01   2.0790000000000000e-01
   5.2900000000000003e-01  -6.6000000000000003e-02   6.8630000000000002e-01  -2.0050000000000001e-01   9.4999999999999998e-03  -1.7500000000000002e-02   1.1100000000000000e-01   1.0894999999999999e+00   1.8283000000000000e+00   1.2520000000000001e-01   1.0580000000000001e-01   2.3000000000000001e-01
   7.7149999999999996e-01  -3.2979999999999998e-01   1.2010000000000001e+00  -1.5279999999999999e-01  -8.5599999999999996e-02   0.0000000000000000e+00   8.8800000000000004e-02   1.0894999999999999e+00   1.2188000000000001e+00   7.7100000000000002e-02   2.0210000000000000e-01   2.4329999999999999e-01
   6.3919999999999999e-01   0.0000000000000000e+00   6.8630000000000002e-01  -1.6230000000000000e-01  -7.6100000000000001e-02  -3.0700000000000002e-02  -4.4400000000000002e-02   1.0005999999999999e+00   1.7412000000000001e+00   1.1559999999999999e-01   1.9239999999999999e-01   2.5659999999999999e-01
   6.1719999999999997e-01  -1.7590000000000000e-01   5.1470000000000005e-01  -2.1959999999999999e-01  -2.8500000000000001e-02  -2.6300000000000000e-02   1.7760000000000001e-01   1.4231000000000000e+00   1.9153000000000000e+00   1.0600000000000000e-01   1.3469999999999999e-01   1.9910000000000000e-01
   6.1719999999999997e-01  -1.5390000000000001e-01   8.5780000000000001e-01  -2.2910000000000000e-01  -5.7099999999999998e-02  -8.3299999999999999e-02  -6.6600000000000006e-02   1.1785000000000001e+00   2.0024000000000002e+00   1.2520000000000001e-01   1.7319999999999999e-01   2.1229999999999999e-01
   5.0700000000000001e-01  -2.4179999999999999e-01   6.0050000000000003e-01  -1.3370000000000001e-01  -1.1420000000000000e-01  -2.6300000000000000e-02  -2.2200000000000001e-02   1.3564000000000001e+00   1.5670999999999999e+00   8.6699999999999999e-02   7.6999999999999999e-02   2.6540000000000002e-01
   7.0530000000000004e-01  -1.9789999999999999e-01   1.7160000000000000e-01  -2.4820000000000000e-01  -1.0470000000000000e-01  -2.1899999999999999e-02  -2.2200000000000001e-02   1.0672999999999999e+00   1.6540999999999999e+00   3.8500000000000000e-02   1.8279999999999999e-01   2.6100000000000001e-01
   5.0700000000000001e-01  -6.6000000000000003e-02   6.0050000000000003e-01  -2.1959999999999999e-01  -9.5200000000000007e-02  -2.6300000000000000e-02   0.0000000000000000e+00   1.1785000000000001e+00   2.0024000000000002e+00   1.4449999999999999e-01   1.8279999999999999e-01   1.9910000000000000e-01
   6.1719999999999997e-01  -4.3999999999999997e-02   6.0050000000000003e-01  -1.5279999999999999e-01  -1.2370000000000000e-01  -4.4000000000000003e-03  -6.6600000000000006e-02   1.3341000000000001e+00   8.7060000000000004e-01   1.6380000000000000e-01   1.5400000000000000e-01   2.4329999999999999e-01
   4.4080000000000003e-01  -1.9789999999999999e-01   6.8630000000000002e-01  -2.2910000000000000e-01  -2.8500000000000001e-02  -7.4499999999999997e-02  -1.5540000000000001e-01   1.1563000000000001e+00   1.9153000000000000e+00   7.7100000000000002e-02   1.3469999999999999e-01   2.2120000000000001e-01
   5.2900000000000003e-01  -1.0990000000000000e-01   1.2867999999999999e+00  -2.7689999999999998e-01  -9.5200000000000007e-02  -2.6300000000000000e-02   2.2189999999999999e-01   1.1785000000000001e+00   1.8283000000000000e+00   7.7100000000000002e-02   1.1550000000000001e-01   2.3890000000000000e-01
   7.0530000000000004e-01   6.6000000000000003e-02   1.3725000000000001e+00  -2.1959999999999999e-01  -1.0470000000000000e-01  -1.7500000000000002e-02   1.1100000000000000e-01   1.1339999999999999e+00   2.3506000000000000e+00   9.6299999999999997e-02   2.0210000000000000e-01   2.2559999999999999e-01
   5.0700000000000001e-01  -2.8580000000000000e-01   1.1152000000000000e+00  -2.0999999999999999e-01   1.1420000000000000e-01  -4.4000000000000003e-03   1.5540000000000001e-01   1.2897000000000001e+00   1.5670999999999999e+00   3.8500000000000000e-02   1.9239999999999999e-01   2.3890000000000000e-01
   5.5110000000000003e-01  -1.3189999999999999e-01   9.4359999999999999e-01  -9.5500000000000002e-02  -1.5229999999999999e-01  -2.1899999999999999e-02  -8.8800000000000004e-02   1.1563000000000001e+00   1.5670999999999999e+00   1.0600000000000000e-01   7.6999999999999999e-02   1.5040000000000001e-01
   5.2900000000000003e-01  -1.9789999999999999e-01   5.1470000000000005e-01  -2.2910000000000000e-01  -6.6600000000000006e-02  -5.7000000000000002e-02   1.1100000000000000e-01   1.0894999999999999e+00   1.5670999999999999e+00   8.6699999999999999e-02   1.9239999999999999e-01   2.2120000000000001e-01
   7.4939999999999996e-01  -4.3999999999999997e-02   1.3725000000000001e+00  -1.4319999999999999e-01  -9.4999999999999998e-03  -1.7500000000000002e-02   0.0000000000000000e+00   9.7840000000000005e-01   1.3930000000000000e+00   1.2520000000000001e-01   2.3089999999999999e-01   2.3440000000000000e-01
   5.0700000000000001e-01  -3.0780000000000002e-01   8.5780000000000001e-01  -1.4319999999999999e-01  -8.5599999999999996e-02  -3.9500000000000000e-02  -2.2200000000000001e-02   1.3564000000000001e+00   2.6118000000000001e+00   1.4449999999999999e-01   1.4430000000000001e-01   2.6979999999999998e-01
   4.8490000000000000e-01  -3.2979999999999998e-01   7.7210000000000001e-01  -2.7689999999999998e-01  -8.5599999999999996e-02  -8.8000000000000005e-03   2.2200000000000001e-02   1.1563000000000001e+00   1.8283000000000000e+00   5.7799999999999997e-02   1.9239999999999999e-01   2.3440000000000000e-01
   6.1719999999999997e-01  -1.0990000000000000e-01   1.3725000000000001e+00  -2.5779999999999997e-01  -4.7600000000000003e-02  -3.5099999999999999e-02  -1.3320000000000001e-01   1.1563000000000001e+00   1.8283000000000000e+00   7.7100000000000002e-02   6.7400000000000002e-02   2.5209999999999999e-01
   6.8330000000000002e-01  -2.4179999999999999e-01   8.5780000000000001e-01  -1.5279999999999999e-01  -1.9000000000000000e-02  -5.2600000000000001e-02   1.3320000000000001e-01   1.1563000000000001e+00   1.2188000000000001e+00   9.6299999999999997e-02   1.1550000000000001e-01   2.4770000000000000e-01
   4.1880000000000001e-01  -1.3189999999999999e-01   1.1152000000000000e+00  -2.4820000000000000e-01  -9.4999999999999998e-03  -3.9500000000000000e-02   0.0000000000000000e+00   1.1563000000000001e+00   2.3506000000000000e+00   1.5409999999999999e-01   1.7319999999999999e-01   2.5659999999999999e-01
   4.8490000000000000e-01  -2.4179999999999999e-01   4.2890000000000000e-01  -2.9599999999999999e-01  -1.5229999999999999e-01  -2.6300000000000000e-02   0.0000000000000000e+00   1.0227999999999999e+00   1.6540999999999999e+00   1.4449999999999999e-01   1.7319999999999999e-01   1.9460000000000000e-01
   6.8330000000000002e-01  -4.1770000000000002e-01   1.2010000000000001e+00  -2.1959999999999999e-01  -6.6600000000000006e-02  -3.5099999999999999e-02   1.1100000000000000e-01   1.2007000000000001e+00   1.2188000000000001e+00   1.3489999999999999e-01   1.7319999999999999e-01   2.1679999999999999e-01
   5.5110000000000003e-01  -1.0990000000000000e-01   9.4359999999999999e-01  -1.8140000000000001e-01  -9.4999999999999998e-03  -6.1400000000000003e-02   0.0000000000000000e+00   1.1117999999999999e+00   2.0893999999999999e+00   1.1559999999999999e-01   1.7319999999999999e-01   1.8579999999999999e-01
   4.8490000000000000e-01  -1.7590000000000000e-01   5.1470000000000005e-01  -3.0549999999999999e-01   4.7600000000000003e-02  -1.7500000000000002e-02   8.8800000000000004e-02   1.1563000000000001e+00   8.7060000000000004e-01   1.1559999999999999e-01   1.9239999999999999e-01   2.5209999999999999e-01
   5.9509999999999996e-01  -4.3999999999999997e-02   6.0050000000000003e-01  -1.1459999999999999e-01  -3.8100000000000002e-02   4.4000000000000003e-03   1.1100000000000000e-01   1.3341000000000001e+00   1.4800000000000000e+00   2.8899999999999999e-02   1.2509999999999999e-01   2.4329999999999999e-01
   6.3919999999999999e-01  -2.8580000000000000e-01   6.0050000000000003e-01  -2.1959999999999999e-01  -8.5599999999999996e-02  -3.9500000000000000e-02   6.6600000000000006e-02   1.1339999999999999e+00   1.8283000000000000e+00   1.0600000000000000e-01   2.5019999999999998e-01   2.3000000000000001e-01
   6.1719999999999997e-01  -2.1999999999999999e-02   4.2890000000000000e-01  -2.2910000000000000e-01  -8.5599999999999996e-02  -1.7500000000000002e-02   0.0000000000000000e+00   1.2674000000000001e+00   2.3506000000000000e+00   2.8899999999999999e-02   1.6360000000000000e-01   2.3890000000000000e-01
   6.1719999999999997e-01  -1.0990000000000000e-01   5.1470000000000005e-01  -2.4820000000000000e-01  -6.6600000000000006e-02  -8.8000000000000005e-03  -1.1100000000000000e-01   1.2007000000000001e+00   2.6118000000000001e+00   1.2520000000000001e-01   1.1550000000000001e-01   2.0790000000000000e-01
   6.8330000000000002e-01  -3.2979999999999998e-01   9.4359999999999999e-01  -2.4820000000000000e-01  -9.4999999999999998e-03  -1.3200000000000000e-02   6.6600000000000006e-02   1.0672999999999999e+00   1.6540999999999999e+00   9.5999999999999992e-03   2.0210000000000000e-01   2.0790000000000000e-01
   7.2740000000000005e-01  -1.7590000000000000e-01   6.8630000000000002e-01  -2.6729999999999998e-01  -5.7099999999999998e-02  -8.8000000000000005e-03   1.1100000000000000e-01   1.0672999999999999e+00   1.7412000000000001e+00   7.7100000000000002e-02   2.5979999999999998e-01   2.2120000000000001e-01
   4.6289999999999998e-01  -4.3999999999999997e-02   8.5800000000000001e-02  -2.1959999999999999e-01  -8.5599999999999996e-02  -2.6300000000000000e-02   2.2200000000000001e-02   1.1339999999999999e+00   1.3930000000000000e+00   1.4449999999999999e-01   1.9239999999999999e-01   1.6370000000000001e-01
   6.1719999999999997e-01  -1.5390000000000001e-01   1.9730000000000001e+00  -2.2910000000000000e-01  -1.4269999999999999e-01  -8.8000000000000005e-03  -2.2200000000000001e-02   9.7840000000000005e-01   1.7412000000000001e+00   1.3489999999999999e-01   2.5979999999999998e-01   2.0349999999999999e-01
   5.2900000000000003e-01  -1.9789999999999999e-01   9.4359999999999999e-01  -2.1959999999999999e-01  -1.1420000000000000e-01  -6.1400000000000003e-02   0.0000000000000000e+00   1.2452000000000001e+00   1.9153000000000000e+00   8.6699999999999999e-02   2.3089999999999999e-01   1.9460000000000000e-01
   3.7469999999999998e-01  -4.3999999999999997e-02   1.2010000000000001e+00  -2.0050000000000001e-01  -5.7099999999999998e-02   1.7500000000000002e-02  -4.4400000000000002e-02   1.3119000000000001e+00   1.8283000000000000e+00   1.7340000000000000e-01   1.7319999999999999e-01   2.4329999999999999e-01
   5.0700000000000001e-01  -2.1980000000000000e-01   1.4582999999999999e+00  -2.4820000000000000e-01   2.8500000000000001e-02  -1.3200000000000000e-02  -6.6600000000000006e-02   1.3119000000000001e+00   1.6540999999999999e+00   7.7100000000000002e-02   2.0210000000000000e-01   2.4329999999999999e-01
   6.1719999999999997e-01  -1.7590000000000000e-01   1.6298999999999999e+00  -2.1959999999999999e-01  -9.4999999999999998e-03  -5.7000000000000002e-02   8.8800000000000004e-02   1.2897000000000001e+00   2.0024000000000002e+00   1.2520000000000001e-01   1.3469999999999999e-01   2.1229999999999999e-01
   4.6289999999999998e-01  -2.6379999999999998e-01   7.7210000000000001e-01  -2.3870000000000000e-01  -3.8100000000000002e-02   8.8000000000000005e-03  -2.2200000000000001e-02   1.1563000000000001e+00   1.5670999999999999e+00   1.3489999999999999e-01   1.4430000000000001e-01   2.6540000000000002e-01
   5.5110000000000003e-01  -2.4179999999999999e-01   1.2867999999999999e+00  -2.9599999999999999e-01  -9.5200000000000007e-02  -8.8000000000000005e-03   8.8800000000000004e-02   1.0672999999999999e+00   2.6118000000000001e+00   1.2520000000000001e-01   2.0210000000000000e-01   2.6100000000000001e-01
   4.8490000000000000e-01  -2.6379999999999998e-01   9.4359999999999999e-01  -2.6729999999999998e-01  -6.6600000000000006e-02  -7.4499999999999997e-02   1.5540000000000001e-01   1.0894999999999999e+00   2.0893999999999999e+00   1.6380000000000000e-01   1.9239999999999999e-01   2.6540000000000002e-01
   3.0859999999999999e-01  -1.3189999999999999e-01   6.8630000000000002e-01  -2.3870000000000000e-01  -1.2370000000000000e-01  -2.6300000000000000e-02   8.8800000000000004e-02   1.2007000000000001e+00   1.6540999999999999e+00   1.4449999999999999e-01   1.0580000000000001e-01   2.2559999999999999e-01
   5.0700000000000001e-01  -1.3189999999999999e-01   1.5441000000000000e+00  -3.3420000000000000e-01   2.8500000000000001e-02  -3.9500000000000000e-02   6.6600000000000006e-02   1.0450999999999999e+00   1.5670999999999999e+00   4.8200000000000000e-02   1.3469999999999999e-01   2.5659999999999999e-01
   5.9509999999999996e-01  -2.4179999999999999e-01   1.2010000000000001e+00  -2.1959999999999999e-01  -9.5200000000000007e-02  -1.7500000000000002e-02  -6.6600000000000006e-02   1.1563000000000001e+00   2.0893999999999999e+00   9.5999999999999992e-03   1.6360000000000000e-01   2.1229999999999999e-01
   6.8330000000000002e-01  -3.2979999999999998e-01   8.5780000000000001e-01  -2.5779999999999997e-01  -6.6600000000000006e-02  -3.5099999999999999e-02  -2.2200000000000001e-02   1.0894999999999999e+00   1.6540999999999999e+00   0.0000000000000000e+00   1.8279999999999999e-01   1.8579999999999999e-01
   4.8490000000000000e-01  -1.9789999999999999e-01   1.2867999999999999e+00  -2.8639999999999999e-01   3.8100000000000002e-02  -2.1899999999999999e-02   8.8800000000000004e-02   1.3119000000000001e+00   1.6540999999999999e+00   1.2520000000000001e-01   1.2509999999999999e-01   2.1679999999999999e-01
   3.9679999999999999e-01  -4.3969999999999998e-01   6.8630000000000002e-01  -1.8140000000000001e-01  -8.5599999999999996e-02  -4.8200000000000000e-02  -8.8800000000000004e-02   1.1117999999999999e+00   2.3506000000000000e+00   3.8500000000000000e-02   1.8279999999999999e-01   2.0790000000000000e-01
   6.8330000000000002e-01  -2.6379999999999998e-01   1.0294000000000001e+00  -2.1959999999999999e-01  -4.7600000000000003e-02  -5.2600000000000001e-02   1.3320000000000001e-01   1.2007000000000001e+00   1.3059000000000001e+00   2.8899999999999999e-02   7.6999999999999999e-02   2.0349999999999999e-01
   8.1559999999999999e-01  -1.7590000000000000e-01   1.4582999999999999e+00  -2.5779999999999997e-01  -9.4999999999999998e-03  -6.1400000000000003e-02   1.7760000000000001e-01   1.0005999999999999e+00   1.3059000000000001e+00   8.6699999999999999e-02   2.3089999999999999e-01   2.3890000000000000e-01
   3.3060000000000000e-01  -1.3189999999999999e-01   3.4310000000000002e-01  -3.1509999999999999e-01  -9.5200000000000007e-02  -6.5799999999999997e-02  -1.7760000000000001e-01   1.1339999999999999e+00   1.8283000000000000e+00   1.9300000000000001e-02   8.6599999999999996e-02   2.2559999999999999e-01
   6.6130000000000000e-01  -1.5390000000000001e-01   7.7210000000000001e-01  -2.1959999999999999e-01  -9.5200000000000007e-02  -3.5099999999999999e-02  -8.8800000000000004e-02   1.2230000000000001e+00   1.6540999999999999e+00   1.9300000000000001e-02   1.8279999999999999e-01   2.3890000000000000e-01
   6.6130000000000000e-01  -1.3189999999999999e-01   4.2890000000000000e-01  -2.5779999999999997e-01  -1.2370000000000000e-01   2.1899999999999999e-02   2.2189999999999999e-01   1.1339999999999999e+00   1.3059000000000001e+00   9.6299999999999997e-02   1.5400000000000000e-01   2.3440000000000000e-01
   7.4939999999999996e-01  -2.6379999999999998e-01   5.1470000000000005e-01  -2.9599999999999999e-01  -8.5599999999999996e-02  -1.3200000000000000e-02   6.6600000000000006e-02   1.1339999999999999e+00   1.8283000000000000e+00   9.6299999999999997e-02   1.7319999999999999e-01   2.4329999999999999e-01
   4.4080000000000003e-01  -1.5390000000000001e-01   4.2890000000000000e-01  -2.1959999999999999e-01  -9.4999999999999998e-03  -8.8000000000000005e-03   4.4400000000000002e-02   1.2674000000000001e+00   1.5670999999999999e+00   1.5409999999999999e-01   1.0580000000000001e-01   2.2559999999999999e-01
   5.5110000000000003e-01  -2.1980000000000000e-01   1.0294000000000001e+00  -2.0050000000000001e-01  -1.0470000000000000e-01   1.7500000000000002e-02   1.7760000000000001e-01   1.2452000000000001e+00   1.3930000000000000e+00   9.6299999999999997e-02   2.0210000000000000e-01   2.0790000000000000e-01
   6.3919999999999999e-01  -2.8580000000000000e-01   1.8015000000000001e+00  -2.3870000000000000e-01  -8.5599999999999996e-02  -3.0700000000000002e-02   8.8800000000000004e-02   1.2452000000000001e+00   1.3059000000000001e+00   9.5999999999999992e-03   2.0210000000000000e-01   2.0790000000000000e-01
   4.6289999999999998e-01   0.0000000000000000e+00   6.8630000000000002e-01  -1.9089999999999999e-01  -9.4999999999999998e-03  -3.5099999999999999e-02  -4.4400000000000002e-02   1.2230000000000001e+00   1.4800000000000000e+00   1.1559999999999999e-01   7.6999999999999999e-02   2.2559999999999999e-01
   4.8490000000000000e-01  -6.6000000000000003e-02   5.1470000000000005e-01  -2.5779999999999997e-01  -3.8100000000000002e-02  -4.4000000000000003e-03  -2.2200000000000001e-02   1.4231000000000000e+00   2.1764999999999999e+00   7.7100000000000002e-02   1.5400000000000000e-01   2.1229999999999999e-01
   4.6289999999999998e-01  -2.6379999999999998e-01   1.5441000000000000e+00  -2.5779999999999997e-01   9.4999999999999998e-03  -2.1899999999999999e-02   1.1100000000000000e-01   1.1117999999999999e+00   1.8283000000000000e+00   9.6299999999999997e-02   1.0580000000000001e-01   2.0349999999999999e-01
   5.7310000000000005e-01  -1.5390000000000001e-01   9.4359999999999999e-01  -2.3870000000000000e-01  -8.5599999999999996e-02  -2.6300000000000000e-02  -1.1100000000000000e-01   1.2674000000000001e+00   1.1317999999999999e+00   1.2520000000000001e-01   1.3469999999999999e-01   2.5209999999999999e-01
   8.1559999999999999e-01  -2.4179999999999999e-01   5.1470000000000005e-01  -1.8140000000000001e-01  -1.8079999999999999e-01  -1.7500000000000002e-02   2.6629999999999998e-01   1.0450999999999999e+00   1.4800000000000000e+00   8.6699999999999999e-02   1.5400000000000000e-01   1.9020000000000001e-01
   4.8490000000000000e-01  -2.1980000000000000e-01   1.3725000000000001e+00  -2.7689999999999998e-01  -2.8500000000000001e-02  -8.8000000000000005e-03   6.6600000000000006e-02   1.1563000000000001e+00   1.6540999999999999e+00   6.7400000000000002e-02   1.6360000000000000e-01   2.2120000000000001e-01
   3.0859999999999999e-01  -1.0990000000000000e-01   6.0050000000000003e-01  -1.6230000000000000e-01  -9.4999999999999998e-03  -3.9500000000000000e-02   8.8800000000000004e-02   1.0672999999999999e+00   1.7412000000000001e+00   1.4449999999999999e-01   1.7319999999999999e-01   2.0790000000000000e-01
   6.1719999999999997e-01  -6.6000000000000003e-02   8.5780000000000001e-01  -1.5279999999999999e-01  -6.6600000000000006e-02  -3.5099999999999999e-02   2.4410000000000001e-01   1.2007000000000001e+00   2.2635999999999998e+00   8.6699999999999999e-02   1.1550000000000001e-01   2.0790000000000000e-01
   4.8490000000000000e-01  -6.6000000000000003e-02   7.7210000000000001e-01  -2.7689999999999998e-01  -1.4269999999999999e-01  -6.5799999999999997e-02  -1.1100000000000000e-01   1.3119000000000001e+00   1.6540999999999999e+00   4.8200000000000000e-02   1.7319999999999999e-01   1.9020000000000001e-01
   4.6289999999999998e-01  -2.1980000000000000e-01   1.4582999999999999e+00  -1.9089999999999999e-01  -9.5200000000000007e-02  -3.0700000000000002e-02   0.0000000000000000e+00   1.3564000000000001e+00   2.0024000000000002e+00   5.7799999999999997e-02   1.2509999999999999e-01   1.8140000000000001e-01
   9.4779999999999998e-01  -6.6000000000000003e-02   1.2010000000000001e+00  -2.2910000000000000e-01  -6.6600000000000006e-02  -5.2600000000000001e-02   0.0000000000000000e+00   1.1563000000000001e+00   2.0893999999999999e+00   7.7100000000000002e-02   1.9239999999999999e-01   1.9020000000000001e-01
   5.9509999999999996e-01  -1.7590000000000000e-01   9.4359999999999999e-01  -1.3370000000000001e-01  -7.6100000000000001e-02   2.1899999999999999e-02   1.3320000000000001e-01   1.2007000000000001e+00   1.7412000000000001e+00   1.6380000000000000e-01   1.2509999999999999e-01   2.7429999999999999e-01
   7.0530000000000004e-01   2.1999999999999999e-02   1.8015000000000001e+00  -2.4820000000000000e-01   2.8500000000000001e-02  -4.4000000000000003e-03   6.6600000000000006e-02   1.2007000000000001e+00   1.8283000000000000e+00   1.0600000000000000e-01   1.0580000000000001e-01   2.6540000000000002e-01
   5.2900000000000003e-01  -8.7900000000000006e-02   6.8630000000000002e-01  -3.4370000000000001e-01   2.8500000000000001e-02   0.0000000000000000e+00   2.4410000000000001e-01   1.3786000000000000e+00   2.4377000000000000e+00   6.7400000000000002e-02   1.5400000000000000e-01   2.2120000000000001e-01
   6.8330000000000002e-01  -3.9570000000000000e-01   1.1152000000000000e+00  -1.8140000000000001e-01  -5.7099999999999998e-02   0.0000000000000000e+00   1.5540000000000001e-01   1.2897000000000001e+00   1.9153000000000000e+00   1.7340000000000000e-01   4.8099999999999997e-02   2.6100000000000001e-01
   7.7149999999999996e-01  -6.6000000000000003e-02   1.0294000000000001e+00  -2.2910000000000000e-01  -3.8100000000000002e-02  -2.6300000000000000e-02   6.6600000000000006e-02   1.0227999999999999e+00   2.6989000000000001e+00   1.9300000000000001e-02   1.7319999999999999e-01   2.5659999999999999e-01
   6.1719999999999997e-01   1.0990000000000000e-01   1.0294000000000001e+00  -1.8140000000000001e-01  -6.6600000000000006e-02  -4.3900000000000002e-02  -2.2200000000000001e-02   1.1563000000000001e+00   1.6540999999999999e+00  -1.9300000000000001e-02   1.4430000000000001e-01   2.4329999999999999e-01
   5.7310000000000005e-01  -1.3189999999999999e-01   1.4582999999999999e+00  -2.0999999999999999e-01  -5.7099999999999998e-02   0.0000000000000000e+00   1.3320000000000001e-01   1.1117999999999999e+00   1.6540999999999999e+00   3.8500000000000000e-02   1.0580000000000001e-01   2.1229999999999999e-01
   5.9509999999999996e-01  -1.7590000000000000e-01   1.0294000000000001e+00  -1.9089999999999999e-01  -5.7099999999999998e-02  -2.1899999999999999e-02   8.8800000000000004e-02   1.2674000000000001e+00   1.4800000000000000e+00   1.3489999999999999e-01   1.5400000000000000e-01   2.0790000000000000e-01
   6.8330000000000002e-01  -1.5390000000000001e-01   1.2867999999999999e+00  -2.9599999999999999e-01   3.8100000000000002e-02  -1.7500000000000002e-02  -1.3320000000000001e-01   1.1785000000000001e+00   5.2239999999999998e-01   7.7100000000000002e-02   2.7900000000000003e-01   2.0349999999999999e-01
   6.1719999999999997e-01  -8.7900000000000006e-02   8.5780000000000001e-01  -2.1959999999999999e-01  -9.4999999999999998e-03  -3.0700000000000002e-02   0.0000000000000000e+00   1.0450999999999999e+00   1.9153000000000000e+00   6.7400000000000002e-02   1.9239999999999999e-01   2.3440000000000000e-01
   5.2900000000000003e-01  -1.9789999999999999e-01  -1.7160000000000000e-01  -2.9599999999999999e-01   5.7099999999999998e-02  -4.3900000000000002e-02   1.1100000000000000e-01   1.2452000000000001e+00   1.7412000000000001e+00   5.7799999999999997e-02   1.6360000000000000e-01   3.0520000000000003e-01
   4.8490000000000000e-01  -4.3999999999999997e-02   1.4582999999999999e+00  -1.0500000000000000e-01  -7.6100000000000001e-02  -4.8200000000000000e-02   1.7760000000000001e-01   1.0894999999999999e+00   2.0893999999999999e+00   3.8500000000000000e-02   1.5400000000000000e-01   2.3440000000000000e-01
   6.8330000000000002e-01  -2.6379999999999998e-01   6.8630000000000002e-01  -1.8140000000000001e-01  -9.4999999999999998e-03   2.1899999999999999e-02   4.4400000000000002e-02   1.2007000000000001e+00   1.3930000000000000e+00   1.6380000000000000e-01   9.5999999999999992e-03   2.4770000000000000e-01
   7.7149999999999996e-01  -3.5170000000000001e-01   2.0588000000000002e+00  -1.8140000000000001e-01  -1.3320000000000001e-01   0.0000000000000000e+00  -6.6600000000000006e-02   1.0672999999999999e+00   8.7060000000000004e-01   7.7100000000000002e-02   1.1550000000000001e-01   2.2559999999999999e-01
   4.8490000000000000e-01  -1.5390000000000001e-01   1.4582999999999999e+00  -2.3870000000000000e-01  -1.0470000000000000e-01  -1.3200000000000000e-02   1.7760000000000001e-01   8.8939999999999997e-01   1.9153000000000000e+00   1.4449999999999999e-01   1.8279999999999999e-01   1.9910000000000000e-01
   3.7469999999999998e-01  -4.3999999999999997e-02   1.8872000000000000e+00  -3.5330000000000000e-01  -5.7099999999999998e-02  -2.1899999999999999e-02   2.2189999999999999e-01   1.2897000000000001e+00   1.7412000000000001e+00   8.6699999999999999e-02   2.5019999999999998e-01   2.4770000000000000e-01
   6.1719999999999997e-01  -2.6379999999999998e-01   8.5780000000000001e-01  -1.4319999999999999e-01  -3.8100000000000002e-02  -3.5099999999999999e-02  -2.2200000000000001e-02   1.3786000000000000e+00   1.2188000000000001e+00   9.6299999999999997e-02   2.4060000000000001e-01   2.3440000000000000e-01
   5.0700000000000001e-01  -2.8580000000000000e-01   8.5780000000000001e-01  -1.9089999999999999e-01  -1.1420000000000000e-01  -8.8000000000000005e-03   1.1100000000000000e-01   1.2452000000000001e+00   1.9153000000000000e+00   1.7340000000000000e-01   1.2509999999999999e-01   2.2120000000000001e-01
   6.8330000000000002e-01  -1.3189999999999999e-01   5.1470000000000005e-01  -2.0999999999999999e-01   3.8100000000000002e-02  -4.8200000000000000e-02   1.9980000000000001e-01   1.3786000000000000e+00   2.3506000000000000e+00   6.7400000000000002e-02   1.2509999999999999e-01   1.9460000000000000e-01
   5.0700000000000001e-01   1.3189999999999999e-01   6.8630000000000002e-01  -2.8600000000000000e-02  -7.6100000000000001e-02  -4.4000000000000003e-03   0.0000000000000000e+00   1.1785000000000001e+00   2.3506000000000000e+00   1.2520000000000001e-01   1.9239999999999999e-01   1.9910000000000000e-01
   3.7469999999999998e-01  -1.7590000000000000e-01   4.2890000000000000e-01  -2.0999999999999999e-01   0.0000000000000000e+00  -3.0700000000000002e-02  -1.1100000000000000e-01   1.3341000000000001e+00   1.7412000000000001e+00   2.8899999999999999e-02   2.0210000000000000e-01   2.3000000000000001e-01
   5.9509999999999996e-01  -1.5390000000000001e-01   1.5441000000000000e+00  -2.0999999999999999e-01   6.6600000000000006e-02  -7.0199999999999999e-02   0.0000000000000000e+00   1.1563000000000001e+00   1.5670999999999999e+00   1.6380000000000000e-01   1.5400000000000000e-01   2.5209999999999999e-01
   5.2900000000000003e-01  -1.0990000000000000e-01   1.4582999999999999e+00  -2.5779999999999997e-01  -7.6100000000000001e-02   0.0000000000000000e+00   1.7760000000000001e-01   1.1785000000000001e+00   2.0024000000000002e+00  -9.5999999999999992e-03   1.5400000000000000e-01   2.2120000000000001e-01
   7.7149999999999996e-01  -2.4179999999999999e-01   9.4359999999999999e-01  -2.4820000000000000e-01   1.9000000000000000e-02  -4.3900000000000002e-02  -2.2200000000000001e-02   1.2452000000000001e+00   1.9153000000000000e+00   8.6699999999999999e-02   1.7319999999999999e-01   2.6100000000000001e-01
   5.0700000000000001e-01  -1.7590000000000000e-01   1.0294000000000001e+00  -3.3420000000000000e-01   2.8500000000000001e-02  -3.0700000000000002e-02   8.8800000000000004e-02   1.2230000000000001e+00   1.7412000000000001e+00  -9.5999999999999992e-03   2.0210000000000000e-01   2.5659999999999999e-01
   6.8330000000000002e-01  -1.0990000000000000e-01   6.0050000000000003e-01  -2.2910000000000000e-01  -1.1420000000000000e-01  -8.8000000000000005e-03   1.3320000000000001e-01   1.0227999999999999e+00   1.7412000000000001e+00  -1.9300000000000001e-02   1.3469999999999999e-01   2.4329999999999999e-01
   5.7310000000000005e-01   6.6000000000000003e-02   1.2867999999999999e+00  -2.3870000000000000e-01  -9.5200000000000007e-02  -4.8200000000000000e-02   1.7760000000000001e-01   1.0450999999999999e+00   1.3930000000000000e+00   9.6299999999999997e-02   1.6360000000000000e-01   2.0790000000000000e-01
   6.6130000000000000e-01  -1.5390000000000001e-01   9.4359999999999999e-01  -2.6729999999999998e-01  -1.0470000000000000e-01  -1.7500000000000002e-02   2.2200000000000001e-02   1.1785000000000001e+00   1.8283000000000000e+00   5.7799999999999997e-02   1.1550000000000001e-01   2.0790000000000000e-01
   3.5270000000000001e-01  -2.4179999999999999e-01   8.5780000000000001e-01  -1.9089999999999999e-01  -7.6100000000000001e-02  -1.7500000000000002e-02   0.0000000000000000e+00   1.2007000000000001e+00   1.3930000000000000e+00   4.8200000000000000e-02   1.5400000000000000e-01   1.9460000000000000e-01
   5.9509999999999996e-01  -2.1980000000000000e-01   1.1152000000000000e+00  -1.6230000000000000e-01  -3.8100000000000002e-02  -3.5099999999999999e-02   1.7760000000000001e-01   1.2230000000000001e+00   1.1317999999999999e+00   1.2520000000000001e-01   1.5400000000000000e-01   2.2559999999999999e-01
   7.4939999999999996e-01  -2.4179999999999999e-01   6.8630000000000002e-01  -1.4319999999999999e-01  -1.6180000000000000e-01  -3.5099999999999999e-02  -1.1100000000000000e-01   1.1117999999999999e+00   2.1764999999999999e+00   9.6299999999999997e-02   1.6360000000000000e-01   2.0790000000000000e-01
   4.4080000000000003e-01  -2.6379999999999998e-01   1.2867999999999999e+00  -2.7689999999999998e-01  -5.7099999999999998e-02   4.4000000000000003e-03  -1.5540000000000001e-01   1.2897000000000001e+00   1.2188000000000001e+00   7.7100000000000002e-02   1.8279999999999999e-01   2.0790000000000000e-01
   4.8490000000000000e-01   0.0000000000000000e+00   5.1470000000000005e-01  -2.0050000000000001e-01  -1.9000000000000000e-02  -7.8899999999999998e-02   2.2200000000000001e-02   1.2230000000000001e+00   1.9153000000000000e+00   7.7100000000000002e-02   1.5400000000000000e-01   1.9020000000000001e-01
   6.3919999999999999e-01  -1.5390000000000001e-01   8.5800000000000001e-02  -2.5779999999999997e-01  -8.5599999999999996e-02  -3.9500000000000000e-02   8.8800000000000004e-02   1.0672999999999999e+00   1.3059000000000001e+00   1.0600000000000000e-01   1.3469999999999999e-01   2.2559999999999999e-01
   5.2900000000000003e-01  -1.9789999999999999e-01   8.5780000000000001e-01  -2.6729999999999998e-01  -5.7099999999999998e-02  -7.8899999999999998e-02  -6.6600000000000006e-02   1.2230000000000001e+00   1.3059000000000001e+00   1.4449999999999999e-01   1.5400000000000000e-01   2.1679999999999999e-01
   5.2900000000000003e-01  -3.0780000000000002e-01   1.3725000000000001e+00  -2.1959999999999999e-01  -4.7600000000000003e-02  -3.5099999999999999e-02   1.1100000000000000e-01   1.3119000000000001e+00   1.3930000000000000e+00   8.6699999999999999e-02   1.5400000000000000e-01   2.0790000000000000e-01
   5.5110000000000003e-01  -3.0780000000000002e-01   3.4310000000000002e-01  -3.1509999999999999e-01  -7.6100000000000001e-02  -4.3900000000000002e-02   2.6629999999999998e-01   9.5609999999999995e-01   2.0893999999999999e+00   1.1559999999999999e-01   2.5019999999999998e-01   2.0790000000000000e-01
   5.2900000000000003e-01  -1.7590000000000000e-01   2.5740000000000002e-01  -2.3870000000000000e-01  -1.5229999999999999e-01  -5.7000000000000002e-02  -4.4400000000000002e-02   1.1117999999999999e+00   1.3059000000000001e+00   4.8200000000000000e-02   2.1170000000000000e-01   2.0790000000000000e-01
   5.2900000000000003e-01  -1.5390000000000001e-01  -5.1470000000000005e-01  -2.8639999999999999e-01  -9.5200000000000007e-02  -1.7500000000000002e-02   1.7760000000000001e-01   1.2452000000000001e+00   1.3059000000000001e+00   5.7799999999999997e-02   2.4060000000000001e-01   1.9910000000000000e-01
   3.0859999999999999e-01  -2.6379999999999998e-01   1.1152000000000000e+00  -1.1459999999999999e-01   6.6600000000000006e-02  -5.7000000000000002e-02   6.6600000000000006e-02   1.3564000000000001e+00   1.6540999999999999e+00   1.2520000000000001e-01   1.2509999999999999e-01   2.4770000000000000e-01
   4.8490000000000000e-01  -5.2759999999999996e-01   1.3725000000000001e+00  -2.6729999999999998e-01   4.7600000000000003e-02   0.0000000000000000e+00   1.7760000000000001e-01   1.0450999999999999e+00   1.1317999999999999e+00   6.7400000000000002e-02   1.2509999999999999e-01   2.0790000000000000e-01
   6.1719999999999997e-01  -2.8580000000000000e-01   1.8015000000000001e+00  -1.7190000000000000e-01  -2.8500000000000001e-02  -1.7500000000000002e-02   6.6600000000000006e-02   1.0450999999999999e+00   1.5670999999999999e+00   6.7400000000000002e-02   1.9239999999999999e-01   2.5209999999999999e-01
   7.2740000000000005e-01  -3.2979999999999998e-01   8.5780000000000001e-01  -1.8140000000000001e-01  -8.5599999999999996e-02  -1.7500000000000002e-02   2.2200000000000001e-02   1.0450999999999999e+00   1.9153000000000000e+00   2.8899999999999999e-02   1.3469999999999999e-01   2.3890000000000000e-01
   4.8490000000000000e-01  -3.2979999999999998e-01   8.5800000000000001e-02  -1.7190000000000000e-01  -9.4999999999999998e-03   4.4000000000000003e-03  -1.3320000000000001e-01   1.0894999999999999e+00   1.8283000000000000e+00   6.7400000000000002e-02   8.6599999999999996e-02   2.0349999999999999e-01
   5.9509999999999996e-01  -2.8580000000000000e-01   1.2867999999999999e+00  -2.1959999999999999e-01  -8.5599999999999996e-02  -4.3900000000000002e-02   6.6600000000000006e-02   1.1117999999999999e+00   1.3059000000000001e+00   4.8200000000000000e-02   2.2130000000000000e-01   2.5209999999999999e-01
   4.6289999999999998e-01  -3.0780000000000002e-01   4.2890000000000000e-01  -1.9089999999999999e-01  -8.5599999999999996e-02   2.1899999999999999e-02   1.1100000000000000e-01   1.0450999999999999e+00   2.5247000000000002e+00   7.7100000000000002e-02   1.6360000000000000e-01   2.2559999999999999e-01
   5.0700000000000001e-01  -1.3189999999999999e-01   8.5780000000000001e-01  -2.1959999999999999e-01  -1.1420000000000000e-01  -3.9500000000000000e-02   4.4400000000000002e-02   1.2230000000000001e+00   1.4800000000000000e+00   1.0600000000000000e-01   2.2130000000000000e-01   2.4329999999999999e-01
   6.3919999999999999e-01  -1.3189999999999999e-01   6.0050000000000003e-01  -1.6230000000000000e-01  -1.1420000000000000e-01   0.0000000000000000e+00   8.8800000000000004e-02   1.1117999999999999e+00   2.3506000000000000e+00   1.7340000000000000e-01   1.2509999999999999e-01   2.1679999999999999e-01
   4.4080000000000003e-01  -1.7590000000000000e-01   1.3725000000000001e+00  -2.3870000000000000e-01  -2.8500000000000001e-02  -2.1899999999999999e-02   4.4400000000000002e-02   1.3119000000000001e+00   2.2635999999999998e+00   6.7400000000000002e-02   1.2509999999999999e-01   2.1679999999999999e-01
   4.6289999999999998e-01  -1.3189999999999999e-01   4.2890000000000000e-01  -2.1959999999999999e-01  -9.5200000000000007e-02  -1.7500000000000002e-02  -6.6600000000000006e-02   1.1117999999999999e+00   1.9153000000000000e+00   9.6299999999999997e-02   1.6360000000000000e-01   2.2120000000000001e-01
   5.0700000000000001e-01  -1.0990000000000000e-01   6.0050000000000003e-01  -2.5779999999999997e-01  -8.5599999999999996e-02  -4.3900000000000002e-02  -4.4400000000000002e-02   1.0672999999999999e+00   9.5770000000000000e-01  -1.9300000000000001e-02   2.0210000000000000e-01   2.2559999999999999e-01
   6.1719999999999997e-01  -3.2979999999999998e-01   1.5441000000000000e+00  -2.3870000000000000e-01  -5.7099999999999998e-02  -1.3200000000000000e-02   1.5540000000000001e-01   1.1785000000000001e+00   2.3506000000000000e+00   1.1559999999999999e-01   1.4430000000000001e-01   2.0349999999999999e-01
   4.8490000000000000e-01  -1.0990000000000000e-01   1.2010000000000001e+00  -3.0549999999999999e-01  -2.8500000000000001e-02  -5.2600000000000001e-02  -1.9980000000000001e-01   1.2452000000000001e+00   2.0024000000000002e+00   6.7400000000000002e-02   1.8279999999999999e-01   2.3440000000000000e-01
   7.9349999999999998e-01  -2.8580000000000000e-01   1.2010000000000001e+00  -1.6230000000000000e-01  -5.7099999999999998e-02   0.0000000000000000e+00   2.2200000000000001e-02   1.2674000000000001e+00   1.7412000000000001e+00   6.7400000000000002e-02   2.1170000000000000e-01   2.8749999999999998e-01
   5.7310000000000005e-01  -8.7900000000000006e-02   1.0294000000000001e+00  -2.4820000000000000e-01  -1.2370000000000000e-01  -2.6300000000000000e-02  -8.8800000000000004e-02   1.2674000000000001e+00   1.3059000000000001e+00   1.4449999999999999e-01   1.6360000000000000e-01   2.3000000000000001e-01
   7.7149999999999996e-01   4.3999999999999997e-02  -8.5800000000000001e-02  -2.3870000000000000e-01  -1.6180000000000000e-01  -2.6300000000000000e-02   1.1100000000000000e-01   1.3564000000000001e+00   2.0024000000000002e+00   1.2520000000000001e-01   2.4060000000000001e-01   2.0349999999999999e-01
   5.2900000000000003e-01  -1.7590000000000000e-01   2.5740000000000002e-01  -2.0999999999999999e-01   4.7600000000000003e-02  -5.2600000000000001e-02   1.1100000000000000e-01   1.1117999999999999e+00   1.3930000000000000e+00   5.7799999999999997e-02   1.6360000000000000e-01   2.3440000000000000e-01
   4.8490000000000000e-01  -2.6379999999999998e-01   5.1470000000000005e-01  -2.0999999999999999e-01   6.6600000000000006e-02  -4.8200000000000000e-02   1.3320000000000001e-01   1.0227999999999999e+00   2.0893999999999999e+00   8.6699999999999999e-02   2.3089999999999999e-01   1.8579999999999999e-01
   5.0700000000000001e-01  -2.8580000000000000e-01   9.4359999999999999e-01  -2.3870000000000000e-01  -1.4269999999999999e-01  -1.3200000000000000e-02   4.4400000000000002e-02   1.3341000000000001e+00   2.2635999999999998e+00   1.1559999999999999e-01   2.5019999999999998e-01   2.3000000000000001e-01
   7.0530000000000004e-01  -1.3189999999999999e-01   6.0050000000000003e-01  -1.3370000000000001e-01  -4.7600000000000003e-02  -1.7500000000000002e-02   4.4400000000000002e-02   1.0672999999999999e+00   2.3506000000000000e+00   7.7100000000000002e-02   1.7319999999999999e-01   2.5659999999999999e-01
   5.0700000000000001e-01  -8.7900000000000006e-02   1.4582999999999999e+00  -1.5279999999999999e-01  -1.0470000000000000e-01  -3.0700000000000002e-02  -1.1100000000000000e-01   1.1785000000000001e+00   2.5247000000000002e+00   1.2520000000000001e-01   1.1550000000000001e-01   2.1679999999999999e-01
   5.7310000000000005e-01  -2.8580000000000000e-01   0.0000000000000000e+00  -2.0050000000000001e-01  -1.4269999999999999e-01   0.0000000000000000e+00   2.2189999999999999e-01   1.3341000000000001e+00   2.3506000000000000e+00   6.7400000000000002e-02   1.7319999999999999e-01   2.0790000000000000e-01
   3.3060000000000000e-01  -1.3189999999999999e-01   1.0294000000000001e+00  -2.7689999999999998e-01  -6.6600000000000006e-02   0.0000000000000000e+00   0.0000000000000000e+00   1.2452000000000001e+00   1.9153000000000000e+00   5.7799999999999997e-02   6.7400000000000002e-02   2.8749999999999998e-01
   4.6289999999999998e-01  -2.8580000000000000e-01   1.3725000000000001e+00  -1.1459999999999999e-01  -9.5200000000000007e-02  -3.0700000000000002e-02   6.6600000000000006e-02   1.1563000000000001e+00   1.5670999999999999e+00   1.1559999999999999e-01   1.9239999999999999e-01   2.0790000000000000e-01
   5.7310000000000005e-01   2.1999999999999999e-02   6.8630000000000002e-01  -2.2910000000000000e-01  -2.8500000000000001e-02  -1.3200000000000000e-02   1.5540000000000001e-01   1.1117999999999999e+00   2.0893999999999999e+00   8.6699999999999999e-02   2.3089999999999999e-01   2.0349999999999999e-01
   6.8330000000000002e-01  -2.1980000000000000e-01   7.7210000000000001e-01  -2.6729999999999998e-01  -4.7600000000000003e-02  -3.0700000000000002e-02   0.0000000000000000e+00   9.5609999999999995e-01   1.4800000000000000e+00   1.5409999999999999e-01   1.5400000000000000e-01   1.9910000000000000e-01
   6.8330000000000002e-01  -2.8580000000000000e-01   1.0294000000000001e+00  -2.0999999999999999e-01   1.9000000000000000e-02  -2.6300000000000000e-02  -1.3320000000000001e-01   1.2230000000000001e+00   2.3506000000000000e+00   1.4449999999999999e-01   1.7319999999999999e-01   2.6100000000000001e-01
   5.9509999999999996e-01  -2.1980000000000000e-01   1.3725000000000001e+00  -2.9599999999999999e-01  -5.7099999999999998e-02  -2.6300000000000000e-02  -6.6600000000000006e-02   1.1785000000000001e+00   1.8283000000000000e+00   7.7100000000000002e-02   1.4430000000000001e-01   2.4329999999999999e-01
   6.3919999999999999e-01  -3.0780000000000002e-01   1.2010000000000001e+00  -2.3870000000000000e-01   0.0000000000000000e+00  -1.7500000000000002e-02  -1.5540000000000001e-01   1.2230000000000001e+00   2.3506000000000000e+00   7.7100000000000002e-02   1.3469999999999999e-01   2.3890000000000000e-01
   5.7310000000000005e-01  -2.8580000000000000e-01   1.4582999999999999e+00  -2.0999999999999999e-01  -4.7600000000000003e-02  -2.1899999999999999e-02  -8.8800000000000004e-02   1.3786000000000000e+00   1.4800000000000000e+00   8.6699999999999999e-02   1.5400000000000000e-01   2.2559999999999999e-01
   4.6289999999999998e-01  -1.7590000000000000e-01   6.8630000000000002e-01  -2.4820000000000000e-01  -2.8500000000000001e-02  -4.3900000000000002e-02   6.6600000000000006e-02   1.1339999999999999e+00   1.4800000000000000e+00   9.6299999999999997e-02   1.7319999999999999e-01   2.3000000000000001e-01
   3.5270000000000001e-01  -2.8580000000000000e-01   1.0294000000000001e+00  -2.3870000000000000e-01  -7.6100000000000001e-02  -4.8200000000000000e-02   2.2200000000000001e-02   1.1785000000000001e+00   2.0893999999999999e+00   9.5999999999999992e-03   1.7319999999999999e-01   2.3440000000000000e-01
   3.3060000000000000e-01  -1.3189999999999999e-01   9.4359999999999999e-01  -2.3870000000000000e-01  -1.2370000000000000e-01  -3.5099999999999999e-02  -1.5540000000000001e-01   1.1563000000000001e+00   1.6540999999999999e+00   1.9300000000000001e-02   1.0580000000000001e-01   2.3440000000000000e-01
   5.5110000000000003e-01  -3.9570000000000000e-01   4.2890000000000000e-01  -2.6729999999999998e-01  -7.6100000000000001e-02  -3.9500000000000000e-02   1.1100000000000000e-01   1.3786000000000000e+00   1.9153000000000000e+00   7.7100000000000002e-02   1.0580000000000001e-01   2.3000000000000001e-01
   4.8490000000000000e-01  -1.3189999999999999e-01   1.5441000000000000e+00  -3.5330000000000000e-01   1.9000000000000000e-02  -3.5099999999999999e-02  -4.4400000000000002e-02   1.0227999999999999e+00   1.7412000000000001e+00   6.7400000000000002e-02   2.2130000000000000e-01   1.8579999999999999e-01
   5.9509999999999996e-01  -2.1980000000000000e-01   1.0294000000000001e+00  -3.0549999999999999e-01  -6.6600000000000006e-02  -4.4000000000000003e-03  -4.4400000000000002e-02   1.1785000000000001e+00   1.8283000000000000e+00   4.8200000000000000e-02   2.5979999999999998e-01   2.4329999999999999e-01
   6.3919999999999999e-01  -8.7900000000000006e-02   8.5780000000000001e-01  -1.6230000000000000e-01  -8.5599999999999996e-02  -5.2600000000000001e-02  -4.4400000000000002e-02   1.1785000000000001e+00   2.0893999999999999e+00   1.1559999999999999e-01   1.6360000000000000e-01   1.8579999999999999e-01
   5.2900000000000003e-01  -3.7369999999999998e-01   6.0050000000000003e-01  -1.5279999999999999e-01  -7.6100000000000001e-02  -4.4000000000000003e-03   6.6600000000000006e-02   1.3341000000000001e+00   1.5670999999999999e+00   9.6299999999999997e-02   1.4430000000000001e-01   2.3890000000000000e-01
   5.0700000000000001e-01  -5.0560000000000005e-01   6.8630000000000002e-01  -2.3870000000000000e-01  -1.5229999999999999e-01   1.3200000000000000e-02   6.6600000000000006e-02   1.0005999999999999e+00   2.3506000000000000e+00   2.8899999999999999e-02   2.0210000000000000e-01   2.0349999999999999e-01
   5.0700000000000001e-01  -2.1980000000000000e-01   1.0294000000000001e+00  -2.5779999999999997e-01  -4.7600000000000003e-02  -4.3900000000000002e-02   4.4400000000000002e-02   1.2674000000000001e+00   1.3930000000000000e+00   3.8500000000000000e-02   1.5400000000000000e-01   2.2559999999999999e-01
   6.1719999999999997e-01  -1.0990000000000000e-01   1.4582999999999999e+00  -2.5779999999999997e-01   9.4999999999999998e-03  -4.8200000000000000e-02  -2.2200000000000001e-02   1.1785000000000001e+00   1.2188000000000001e+00   9.6299999999999997e-02   1.5400000000000000e-01   2.3890000000000000e-01
   5.2900000000000003e-01  -1.0990000000000000e-01   9.4359999999999999e-01  -2.5779999999999997e-01  -8.5599999999999996e-02  -3.0700000000000002e-02   1.5540000000000001e-01   1.1785000000000001e+00   1.9153000000000000e+00   1.6380000000000000e-01   1.7319999999999999e-01   2.4770000000000000e-01
   5.9509999999999996e-01  -2.1980000000000000e-01   0.0000000000000000e+00  -2.6729999999999998e-01  -3.8100000000000002e-02   1.7500000000000002e-02  -1.1100000000000000e-01   1.1339999999999999e+00   2.0893999999999999e+00   7.7100000000000002e-02   1.8279999999999999e-01   2.0349999999999999e-01
   6.3919999999999999e-01   4.3999999999999997e-02   1.2867999999999999e+00  -1.4319999999999999e-01  -9.5200000000000007e-02  -5.7000000000000002e-02   8.8800000000000004e-02   1.2230000000000001e+00   2.0893999999999999e+00   7.7100000000000002e-02   1.8279999999999999e-01   2.3890000000000000e-01
   6.6130000000000000e-01  -1.5390000000000001e-01   1.4582999999999999e+00  -2.1959999999999999e-01  -1.2370000000000000e-01  -7.0199999999999999e-02   2.2200000000000001e-02   1.3341000000000001e+00   2.1764999999999999e+00   1.5409999999999999e-01   1.7319999999999999e-01   2.3000000000000001e-01
   6.6130000000000000e-01  -2.8580000000000000e-01   9.4359999999999999e-01  -2.4820000000000000e-01  -3.8100000000000002e-02  -1.3200000000000000e-02  -1.3320000000000001e-01   1.3786000000000000e+00   1.9153000000000000e+00   7.7100000000000002e-02   1.5400000000000000e-01   2.0790000000000000e-01
   7.0530000000000004e-01  -8.7900000000000006e-02   4.2890000000000000e-01  -2.6729999999999998e-01  -4.7600000000000003e-02  -4.3900000000000002e-02   8.8800000000000004e-02   1.3786000000000000e+00   1.2188000000000001e+00   1.6380000000000000e-01   1.4430000000000001e-01   2.6100000000000001e-01
   4.4080000000000003e-01  -1.5390000000000001e-01   4.2890000000000000e-01  -3.2460000000000000e-01  -5.7099999999999998e-02  -5.2600000000000001e-02  -4.4400000000000002e-02   9.5609999999999995e-01   1.5670999999999999e+00   1.1559999999999999e-01   7.6999999999999999e-02   2.0349999999999999e-01
   5.2900000000000003e-01  -3.7369999999999998e-01   3.4310000000000002e-01  -1.1459999999999999e-01  -8.5599999999999996e-02  -2.6300000000000000e-02   0.0000000000000000e+00   1.2897000000000001e+00   1.5670999999999999e+00   1.1559999999999999e-01   1.7319999999999999e-01   1.9020000000000001e-01
   7.0530000000000004e-01  -1.9789999999999999e-01   6.8630000000000002e-01  -2.5779999999999997e-01  -1.1420000000000000e-01  -5.2600000000000001e-02  -1.5540000000000001e-01   1.0894999999999999e+00   1.3930000000000000e+00   1.2520000000000001e-01   2.1170000000000000e-01   2.6540000000000002e-01
   5.2900000000000003e-01  -4.6170000000000000e-01   3.4310000000000002e-01  -2.4820000000000000e-01  -1.0470000000000000e-01   2.1899999999999999e-02  -6.6600000000000006e-02   1.1785000000000001e+00   1.5670999999999999e+00   1.4449999999999999e-01   9.6199999999999994e-02   2.4770000000000000e-01
   5.5110000000000003e-01  -1.9789999999999999e-01   1.2010000000000001e+00  -1.1459999999999999e-01  -4.7600000000000003e-02   0.0000000000000000e+00  -6.6600000000000006e-02   1.0005999999999999e+00   1.6540999999999999e+00   0.0000000000000000e+00   1.7319999999999999e-01   2.8310000000000002e-01
   4.8490000000000000e-01  -2.4179999999999999e-01   1.3725000000000001e+00  -2.2910000000000000e-01  -5.7099999999999998e-02  -3.5099999999999999e-02  -6.6600000000000006e-02   1.1339999999999999e+00   1.6540999999999999e+00   1.3489999999999999e-01   1.4430000000000001e-01   2.6979999999999998e-01
   6.8330000000000002e-01  -2.8580000000000000e-01   1.0294000000000001e+00  -2.6729999999999998e-01   1.9000000000000000e-02  -1.7500000000000002e-02  -6.6600000000000006e-02   1.2452000000000001e+00   2.0024000000000002e+00   7.7100000000000002e-02   2.0210000000000000e-01   2.4770000000000000e-01
   4.1880000000000001e-01  -1.0990000000000000e-01   5.1470000000000005e-01  -2.0999999999999999e-01  -1.4269999999999999e-01  -1.7500000000000002e-02   2.2200000000000001e-02   1.2007000000000001e+00   1.4800000000000000e+00   1.6380000000000000e-01   1.2509999999999999e-01   2.3440000000000000e-01
   7.0530000000000004e-01  -3.5170000000000001e-01   6.8630000000000002e-01  -2.5779999999999997e-01  -3.8100000000000002e-02  -5.2600000000000001e-02  -2.2200000000000001e-02   1.4231000000000000e+00   1.2188000000000001e+00   1.6380000000000000e-01   2.7900000000000003e-01   2.3440000000000000e-01
   5.9509999999999996e-01  -1.3189999999999999e-01   4.2890000000000000e-01  -2.0999999999999999e-01  -9.5200000000000007e-02  -1.7500000000000002e-02  -2.2200000000000001e-02   9.3389999999999995e-01   2.0024000000000002e+00   5.7799999999999997e-02   2.1170000000000000e-01   2.1229999999999999e-01
   5.2900000000000003e-01  -1.7590000000000000e-01   6.8630000000000002e-01  -2.5779999999999997e-01  -3.8100000000000002e-02  -7.8899999999999998e-02   2.2200000000000001e-02   1.0894999999999999e+00   1.4800000000000000e+00   1.2520000000000001e-01   1.9239999999999999e-01   1.9910000000000000e-01
   5.0700000000000001e-01  -2.4179999999999999e-01   5.1470000000000005e-01  -1.9089999999999999e-01  -3.8100000000000002e-02  -3.0700000000000002e-02   2.2200000000000001e-02   1.2452000000000001e+00   1.9153000000000000e+00   6.7400000000000002e-02   1.6360000000000000e-01   2.5659999999999999e-01
   4.6289999999999998e-01  -2.1980000000000000e-01   1.3725000000000001e+00  -1.8140000000000001e-01  -7.6100000000000001e-02  -1.7500000000000002e-02  -6.6600000000000006e-02   1.2007000000000001e+00   2.2635999999999998e+00   1.6380000000000000e-01   1.6360000000000000e-01   2.3000000000000001e-01
   4.8490000000000000e-01  -1.3189999999999999e-01   5.1470000000000005e-01  -2.0999999999999999e-01  -6.6600000000000006e-02  -2.1899999999999999e-02  -4.4400000000000002e-02   1.0672999999999999e+00   2.0024000000000002e+00   6.7400000000000002e-02   1.3469999999999999e-01   2.2559999999999999e-01
   6.3919999999999999e-01  -1.9789999999999999e-01   9.4359999999999999e-01  -1.8140000000000001e-01  -9.4999999999999998e-03  -3.5099999999999999e-02   1.3320000000000001e-01   1.1563000000000001e+00   2.1764999999999999e+00   3.8500000000000000e-02   1.6360000000000000e-01   2.2559999999999999e-01
   6.8330000000000002e-01  -3.5170000000000001e-01   1.0294000000000001e+00  -2.8639999999999999e-01  -8.5599999999999996e-02  -7.0199999999999999e-02  -6.6600000000000006e-02   1.0672999999999999e+00   1.7412000000000001e+00   3.8500000000000000e-02   1.9199999999999998e-02   2.1679999999999999e-01
   5.7310000000000005e-01  -3.2979999999999998e-01   6.8630000000000002e-01  -2.0050000000000001e-01  -1.9000000000000000e-02  -8.3299999999999999e-02   0.0000000000000000e+00   1.1339999999999999e+00   1.6540999999999999e+00   1.7340000000000000e-01   1.4430000000000001e-01   2.2559999999999999e-01
   4.6289999999999998e-01  -6.6000000000000003e-02   6.8630000000000002e-01  -2.2910000000000000e-01  -7.6100000000000001e-02   4.4000000000000003e-03   4.4400000000000002e-02   1.3119000000000001e+00   2.1764999999999999e+00   6.7400000000000002e-02   8.6599999999999996e-02   2.5659999999999999e-01
   5.2900000000000003e-01  -1.3189999999999999e-01   4.2890000000000000e-01  -3.1509999999999999e-01  -6.6600000000000006e-02  -3.5099999999999999e-02   1.9980000000000001e-01   1.1785000000000001e+00   1.4800000000000000e+00   6.7400000000000002e-02   2.2130000000000000e-01   1.8579999999999999e-01
   5.5110000000000003e-01  -4.1770000000000002e-01   5.1470000000000005e-01  -3.1509999999999999e-01   9.4999999999999998e-03   1.7500000000000002e-02   1.1100000000000000e-01   1.3564000000000001e+00   1.1317999999999999e+00   5.7799999999999997e-02   2.6939999999999997e-01   2.0790000000000000e-01
   6.3919999999999999e-01  -4.3999999999999997e-02   7.7210000000000001e-01  -2.9599999999999999e-01  -1.9000000000000000e-02  -2.6300000000000000e-02  -2.2200000000000001e-02   1.2674000000000001e+00   1.0447000000000000e+00   1.7340000000000000e-01   2.0210000000000000e-01   1.9460000000000000e-01
   5.9509999999999996e-01  -2.6379999999999998e-01   1.8015000000000001e+00  -3.7240000000000001e-01   9.4999999999999998e-03  -5.2600000000000001e-02  -6.6600000000000006e-02   1.0894999999999999e+00   1.2188000000000001e+00   9.6299999999999997e-02   1.5400000000000000e-01   2.5209999999999999e-01
   5.5110000000000003e-01  -1.7590000000000000e-01   1.2010000000000001e+00  -1.3370000000000001e-01  -3.8100000000000002e-02  -2.1899999999999999e-02  -2.2200000000000001e-02   1.0450999999999999e+00   2.3506000000000000e+00   3.8500000000000000e-02   2.5979999999999998e-01   1.9020000000000001e-01
   5.0700000000000001e-01  -1.5390000000000001e-01   1.3725000000000001e+00  -1.9089999999999999e-01   7.6100000000000001e-02  -5.2600000000000001e-02   1.1100000000000000e-01   1.2230000000000001e+00   1.6540999999999999e+00   1.4449999999999999e-01   1.2509999999999999e-01   1.9460000000000000e-01
   5.9509999999999996e-01  -1.9789999999999999e-01   4.2890000000000000e-01  -2.2910000000000000e-01   1.9000000000000000e-02   4.4000000000000003e-03   1.5540000000000001e-01   1.0227999999999999e+00   1.5670999999999999e+00   1.5409999999999999e-01   8.6599999999999996e-02   2.2559999999999999e-01
   6.1719999999999997e-01  -8.7900000000000006e-02   1.2010000000000001e+00  -2.2910000000000000e-01  -1.1420000000000000e-01  -7.0199999999999999e-02  -8.8800000000000004e-02   1.3341000000000001e+00   2.2635999999999998e+00   3.8500000000000000e-02   6.7400000000000002e-02   2.3000000000000001e-01
   6.1719999999999997e-01  -2.6379999999999998e-01   1.4582999999999999e+00  -2.9599999999999999e-01  -2.8500000000000001e-02  -4.8200000000000000e-02  -6.6600000000000006e-02   1.2230000000000001e+00   1.3930000000000000e+00   8.6699999999999999e-02   4.8099999999999997e-02   2.2559999999999999e-01
   5.2900000000000003e-01  -6.6000000000000003e-02   5.1470000000000005e-01  -2.5779999999999997e-01  -4.7600000000000003e-02  -1.0090000000000000e-01   0.0000000000000000e+00   1.1785000000000001e+00   2.1764999999999999e+00   1.1559999999999999e-01   9.6199999999999994e-02   1.8579999999999999e-01
   3.9679999999999999e-01  -2.4179999999999999e-01   7.7210000000000001e-01  -2.3870000000000000e-01  -5.7099999999999998e-02  -2.6300000000000000e-02   8.8800000000000004e-02   1.1117999999999999e+00   1.6540999999999999e+00   1.1559999999999999e-01   1.8279999999999999e-01   2.3440000000000000e-01
   7.0530000000000004e-01  -1.7590000000000000e-01   3.4310000000000002e-01  -2.2910000000000000e-01  -4.7600000000000003e-02  -1.3200000000000000e-02   1.5540000000000001e-01   1.0450999999999999e+00   2.0893999999999999e+00   1.5409999999999999e-01   9.6199999999999994e-02   1.5479999999999999e-01
   6.8330000000000002e-01  -1.9789999999999999e-01   9.4359999999999999e-01  -1.1459999999999999e-01  -4.7600000000000003e-02   0.0000000000000000e+00   1.1100000000000000e-01   9.3389999999999995e-01   1.5670999999999999e+00   5.7799999999999997e-02   2.7900000000000003e-01   1.8140000000000001e-01
   4.1880000000000001e-01  -2.1980000000000000e-01   4.2890000000000000e-01  -2.0999999999999999e-01  -8.5599999999999996e-02   3.5099999999999999e-02  -2.2200000000000001e-02   1.1785000000000001e+00   1.3059000000000001e+00   2.2159999999999999e-01   1.6360000000000000e-01   2.4329999999999999e-01
   5.7310000000000005e-01  -1.9789999999999999e-01   6.0050000000000003e-01  -2.0999999999999999e-01   9.4999999999999998e-03   4.4000000000000003e-03  -6.6600000000000006e-02   1.3119000000000001e+00   1.7412000000000001e+00   1.1559999999999999e-01   6.7400000000000002e-02   2.3000000000000001e-01
   6.1719999999999997e-01  -3.5170000000000001e-01   1.4582999999999999e+00  -2.5779999999999997e-01  -1.7130000000000001e-01  -4.8200000000000000e-02   8.8800000000000004e-02   1.2674000000000001e+00   2.2635999999999998e+00   2.8899999999999999e-02   1.4430000000000001e-01   2.0349999999999999e-01
   6.8330000000000002e-01  -3.9570000000000000e-01   6.8630000000000002e-01  -2.4820000000000000e-01  -9.4999999999999998e-03  -1.3200000000000000e-02   8.8800000000000004e-02   1.0894999999999999e+00   2.0024000000000002e+00   1.7340000000000000e-01   1.3469999999999999e-01   2.3890000000000000e-01
   5.2900000000000003e-01  -1.3189999999999999e-01   7.7210000000000001e-01  -2.0999999999999999e-01  -4.7600000000000003e-02   8.8000000000000005e-03   8.8800000000000004e-02   1.0894999999999999e+00   1.4800000000000000e+00   1.4449999999999999e-01   9.6199999999999994e-02   2.3440000000000000e-01
   4.1880000000000001e-01  -4.3999999999999997e-02   1.1152000000000000e+00  -2.0050000000000001e-01  -1.0470000000000000e-01   4.3900000000000002e-02  -6.6600000000000006e-02   1.2007000000000001e+00   2.6989000000000001e+00   1.8300000000000000e-01   2.0210000000000000e-01   2.3890000000000000e-01
   5.7310000000000005e-01  -1.0990000000000000e-01   9.4359999999999999e-01  -2.7689999999999998e-01  -1.2370000000000000e-01  -1.1840000000000001e-01  -1.5540000000000001e-01   1.3341000000000001e+00   1.5670999999999999e+00   1.1559999999999999e-01   1.9239999999999999e-01   2.2559999999999999e-01
   7.0530000000000004e-01   0.0000000000000000e+00   6.0050000000000003e-01  -1.7190000000000000e-01  -5.7099999999999998e-02  -5.7000000000000002e-02   4.4400000000000002e-02   8.2269999999999999e-01   2.0893999999999999e+00   5.7799999999999997e-02   2.0210000000000000e-01   2.3890000000000000e-01
   6.3919999999999999e-01  -2.4179999999999999e-01   3.4310000000000002e-01  -2.6729999999999998e-01  -8.5599999999999996e-02  -7.0199999999999999e-02  -8.8800000000000004e-02   1.1563000000000001e+00   2.1764999999999999e+00   1.8300000000000000e-01   1.4430000000000001e-01   1.8140000000000001e-01
   6.3919999999999999e-01   8.7900000000000006e-02   4.2890000000000000e-01  -2.2910000000000000e-01  -9.4999999999999998e-03  -3.9500000000000000e-02   0.0000000000000000e+00   9.7840000000000005e-01   1.1317999999999999e+00   5.7799999999999997e-02   1.8279999999999999e-01   2.3000000000000001e-01
   6.6130000000000000e-01  -2.4179999999999999e-01   1.7157000000000000e+00  -3.0549999999999999e-01  -1.1420000000000000e-01  -8.7700000000000000e-02   1.3320000000000001e-01   1.3341000000000001e+00   2.3506000000000000e+00   1.1559999999999999e-01   1.8279999999999999e-01   2.3440000000000000e-01
   8.1559999999999999e-01  -2.1980000000000000e-01   5.1470000000000005e-01  -2.7689999999999998e-01   0.0000000000000000e+00  -4.3900000000000002e-02   8.8800000000000004e-02   1.0894999999999999e+00   2.2635999999999998e+00   7.7100000000000002e-02   2.0210000000000000e-01   2.0349999999999999e-01
   7.0530000000000004e-01  -2.8580000000000000e-01   1.3725000000000001e+00  -2.9599999999999999e-01  -6.6600000000000006e-02  -8.3299999999999999e-02   0.0000000000000000e+00   9.5609999999999995e-01   2.3506000000000000e+00   2.8899999999999999e-02   1.7319999999999999e-01   2.2559999999999999e-01
   5.9509999999999996e-01  -6.6000000000000003e-02   4.2890000000000000e-01  -2.1959999999999999e-01  -1.7130000000000001e-01  -8.8000000000000005e-03  -1.5540000000000001e-01   1.1117999999999999e+00   1.8283000000000000e+00   9.6299999999999997e-02   1.4430000000000001e-01   2.4770000000000000e-01
   5.5110000000000003e-01  -2.1980000000000000e-01   1.3725000000000001e+00  -3.3420000000000000e-01   0.0000000000000000e+00  -8.8000000000000005e-03   8.8800000000000004e-02   1.0005999999999999e+00   2.3506000000000000e+00   6.7400000000000002e-02   1.1550000000000001e-01   2.0790000000000000e-01
   7.7149999999999996e-01  -1.9789999999999999e-01   6.8630000000000002e-01  -2.3870000000000000e-01  -6.6600000000000006e-02  -7.0199999999999999e-02   2.8849999999999998e-01   1.2674000000000001e+00   1.3930000000000000e+00   5.7799999999999997e-02   1.2509999999999999e-01   2.1229999999999999e-01
   5.0700000000000001e-01  -1.5390000000000001e-01   6.8630000000000002e-01  -2.7689999999999998e-01  -1.2370000000000000e-01  -1.7500000000000002e-02   2.2200000000000001e-02   1.0672999999999999e+00   1.7412000000000001e+00   1.2520000000000001e-01   2.3089999999999999e-01   2.2120000000000001e-01
   5.5110000000000003e-01  -1.3189999999999999e-01   1.0294000000000001e+00  -2.5779999999999997e-01  -8.5599999999999996e-02  -2.1899999999999999e-02  -2.2200000000000001e-02   1.1117999999999999e+00   1.3930000000000000e+00   1.6380000000000000e-01   9.6199999999999994e-02   2.2120000000000001e-01
   7.2740000000000005e-01  -3.0780000000000002e-01   7.7210000000000001e-01  -2.6729999999999998e-01  -2.8500000000000001e-02   4.4000000000000003e-03   1.1100000000000000e-01   1.0894999999999999e+00   2.0893999999999999e+00   1.2520000000000001e-01   1.2509999999999999e-01   2.2559999999999999e-01
   3.9679999999999999e-01  -2.8580000000000000e-01   6.8630000000000002e-01  -1.4319999999999999e-01  -1.9000000000000000e-02  -2.6300000000000000e-02   1.1100000000000000e-01   1.1563000000000001e+00   1.6540999999999999e+00   1.3489999999999999e-01   2.4060000000000001e-01   2.2559999999999999e-01
   7.0530000000000004e-01  -3.9570000000000000e-01   8.5780000000000001e-01  -2.0999999999999999e-01  -6.6600000000000006e-02   2.6300000000000000e-02   1.5540000000000001e-01   1.0672999999999999e+00   1.4800000000000000e+00   1.9300000000000001e-02   1.5400000000000000e-01   2.3890000000000000e-01
   7.2740000000000005e-01  -1.9789999999999999e-01   9.4359999999999999e-01  -2.7689999999999998e-01  -6.6600000000000006e-02  -5.2600000000000001e-02   4.4400000000000002e-02   9.7840000000000005e-01   1.5670999999999999e+00   7.7100000000000002e-02   2.3089999999999999e-01   2.1229999999999999e-01
   6.3919999999999999e-01  -3.9570000000000000e-01   8.5800000000000001e-02  -2.2910000000000000e-01   9.4999999999999998e-03  -2.1899999999999999e-02   8.8800000000000004e-02   1.3119000000000001e+00   2.0893999999999999e+00   6.7400000000000002e-02   1.1550000000000001e-01   2.2120000000000001e-01
   6.1719999999999997e-01  -1.3189999999999999e-01   5.1470000000000005e-01  -1.5279999999999999e-01  -6.6600000000000006e-02  -2.6300000000000000e-02   6.6600000000000006e-02   1.1339999999999999e+00   1.1317999999999999e+00   8.6699999999999999e-02   1.5400000000000000e-01   2.4770000000000000e-01
   5.9509999999999996e-01  -1.5390000000000001e-01   8.5780000000000001e-01  -3.0549999999999999e-01  -1.3320000000000001e-01  -2.1899999999999999e-02  -4.4400000000000002e-02   1.2452000000000001e+00   1.0447000000000000e+00   6.7400000000000002e-02   9.6199999999999994e-02   2.1229999999999999e-01
   1.9839999999999999e-01  -1.0990000000000000e-01   1.2867999999999999e+00  -2.9599999999999999e-01  -6.6600000000000006e-02  -3.5099999999999999e-02   6.6600000000000006e-02   1.2452000000000001e+00   1.3930000000000000e+00   1.0600000000000000e-01   1.7319999999999999e-01   2.8310000000000002e-01
   9.9190000000000000e-01  -2.6379999999999998e-01   1.3725000000000001e+00  -2.4820000000000000e-01  -8.5599999999999996e-02  -5.2600000000000001e-02  -2.2200000000000001e-02   1.0450999999999999e+00   1.7412000000000001e+00   8.6699999999999999e-02   1.4430000000000001e-01   2.5659999999999999e-01
   8.5960000000000003e-01  -7.4739999999999995e-01  -1.7160000000000000e-01  -2.9599999999999999e-01  -2.8500000000000001e-02  -6.1400000000000003e-02   1.9980000000000001e-01   1.1339999999999999e+00   1.6540999999999999e+00   9.5999999999999992e-03   1.4430000000000001e-01   2.0349999999999999e-01
  -4.4080000000000003e-01   4.3999999999999997e-02   1.7160000000000000e-01  -2.2910000000000000e-01   0.0000000000000000e+00  -3.9500000000000000e-02  -2.2200000000000001e-02   9.3389999999999995e-01   3.0470999999999999e+00   1.1559999999999999e-01   1.7319999999999999e-01   2.2559999999999999e-01
   8.3760000000000001e-01   8.7900000000000006e-02   8.5780000000000001e-01  -2.0050000000000001e-01  -3.8100000000000002e-02  -5.7000000000000002e-02  -4.4400000000000002e-02   1.2007000000000001e+00   1.7412000000000001e+00   5.7799999999999997e-02   2.3089999999999999e-01   2.4770000000000000e-01
   1.2564000000000000e+00  -5.9360000000000002e-01   9.4359999999999999e-01  -1.6230000000000000e-01  -1.0470000000000000e-01   1.7500000000000002e-02   6.6600000000000006e-02   1.0450999999999999e+00   1.9153000000000000e+00   1.1559999999999999e-01   2.4060000000000001e-01   2.3890000000000000e-01
   5.2900000000000003e-01  -3.5170000000000001e-01   1.5441000000000000e+00  -2.8639999999999999e-01  -4.7600000000000003e-02  -8.7700000000000000e-02  -1.1100000000000000e-01   1.1563000000000001e+00   1.7412000000000001e+00   9.6299999999999997e-02   3.8500000000000000e-02   2.1229999999999999e-01
   4.4100000000000000e-02  -1.0990000000000000e-01   3.4310000000000002e-01  -1.3370000000000001e-01   5.7099999999999998e-02  -1.7500000000000002e-02  -2.2200000000000001e-02   1.1563000000000001e+00   2.1764999999999999e+00   4.8200000000000000e-02   1.4430000000000001e-01   2.0349999999999999e-01
   1.5429999999999999e-01  -1.7590000000000000e-01   1.4582999999999999e+00  -2.8639999999999999e-01   4.7600000000000003e-02  -4.3900000000000002e-02  -6.6600000000000006e-02   1.1339999999999999e+00   2.0893999999999999e+00   1.3489999999999999e-01   1.3469999999999999e-01   2.5659999999999999e-01
   1.2122999999999999e+00  -2.6379999999999998e-01   1.4582999999999999e+00  -2.6729999999999998e-01  -9.5200000000000007e-02  -1.7500000000000002e-02   8.8800000000000004e-02   1.2007000000000001e+00   1.9153000000000000e+00   1.0600000000000000e-01   8.6599999999999996e-02   2.7870000000000000e-01
   8.5960000000000003e-01  -1.9789999999999999e-01   1.7160000000000000e-01  -1.8140000000000001e-01   0.0000000000000000e+00   8.8000000000000005e-03  -2.2200000000000001e-02   1.2230000000000001e+00   2.3506000000000000e+00   1.6380000000000000e-01   6.7400000000000002e-02   2.3000000000000001e-01
   1.9839999999999999e-01  -2.1980000000000000e-01  -8.5800000000000001e-02  -2.8639999999999999e-01  -3.8100000000000002e-02  -4.4000000000000003e-03   1.5540000000000001e-01   1.0005999999999999e+00   1.4800000000000000e+00   8.6699999999999999e-02   1.7319999999999999e-01   2.2559999999999999e-01
   1.7630000000000001e-01  -1.9789999999999999e-01   2.5740000000000002e-01  -2.0999999999999999e-01  -3.8100000000000002e-02  -8.8000000000000005e-03   2.2200000000000001e-02   9.7840000000000005e-01   1.9153000000000000e+00   8.6699999999999999e-02   1.5400000000000000e-01   2.1229999999999999e-01
   1.0139000000000000e+00  -1.0990000000000000e-01   1.2867999999999999e+00  -2.0050000000000001e-01  -2.8500000000000001e-02  -2.6300000000000000e-02   2.4410000000000001e-01   1.2897000000000001e+00   2.5247000000000002e+00   8.6699999999999999e-02   2.0210000000000000e-01   2.3000000000000001e-01
   9.4779999999999998e-01  -2.1980000000000000e-01   1.0294000000000001e+00  -2.1959999999999999e-01  -1.1420000000000000e-01   1.7500000000000002e-02   1.9980000000000001e-01   1.0672999999999999e+00   1.1317999999999999e+00   1.8300000000000000e-01   1.4430000000000001e-01   2.1679999999999999e-01
   3.0859999999999999e-01  -2.4179999999999999e-01   1.3725000000000001e+00  -1.8140000000000001e-01  -3.8100000000000002e-02  -4.8200000000000000e-02   6.6600000000000006e-02   1.0450999999999999e+00   1.6540999999999999e+00   8.6699999999999999e-02   2.4060000000000001e-01   2.0349999999999999e-01
   3.9679999999999999e-01  -2.1980000000000000e-01   1.4582999999999999e+00  -1.3370000000000001e-01   3.8100000000000002e-02  -2.6300000000000000e-02  -2.2200000000000001e-02   1.1339999999999999e+00   1.7412000000000001e+00   1.9300000000000001e-02   9.6199999999999994e-02   1.9460000000000000e-01
   8.3760000000000001e-01  -3.9570000000000000e-01   1.1152000000000000e+00  -2.6729999999999998e-01  -5.7099999999999998e-02  -5.2600000000000001e-02   0.0000000000000000e+00   9.7840000000000005e-01   2.1764999999999999e+00   1.2520000000000001e-01   9.6199999999999994e-02   2.3000000000000001e-01
   9.2579999999999996e-01  -3.9570000000000000e-01   1.0294000000000001e+00  -1.4319999999999999e-01  -5.7099999999999998e-02  -3.9500000000000000e-02  -1.1100000000000000e-01   1.5120000000000000e+00   1.7412000000000001e+00   7.7100000000000002e-02   1.5400000000000000e-01   2.4329999999999999e-01
   5.0700000000000001e-01  -2.1999999999999999e-02   6.0050000000000003e-01  -1.5279999999999999e-01  -8.5599999999999996e-02  -8.8000000000000005e-03   6.6600000000000006e-02   1.2674000000000001e+00   2.0024000000000002e+00   9.6299999999999997e-02   1.0580000000000001e-01   2.3890000000000000e-01
   3.0859999999999999e-01  -3.0780000000000002e-01   3.4310000000000002e-01  -2.4820000000000000e-01   0.0000000000000000e+00   0.0000000000000000e+00  -1.1100000000000000e-01   1.2674000000000001e+00   1.9153000000000000e+00   6.7400000000000002e-02   1.3469999999999999e-01   2.3440000000000000e-01
   3.9679999999999999e-01   2.1999999999999999e-02   1.1152000000000000e+00  -2.0999999999999999e-01  -9.5200000000000007e-02  -8.8000000000000005e-03   2.2200000000000001e-02   1.1563000000000001e+00   2.0893999999999999e+00   1.6380000000000000e-01   1.6360000000000000e-01   2.3890000000000000e-01
   1.0801000000000001e+00  -2.8580000000000000e-01   8.5780000000000001e-01  -2.5779999999999997e-01  -9.4999999999999998e-03   4.4000000000000003e-03   4.4400000000000002e-02   1.2452000000000001e+00   2.0893999999999999e+00   1.4449999999999999e-01   1.6360000000000000e-01   2.2120000000000001e-01
   7.7149999999999996e-01  -1.3189999999999999e-01   1.1152000000000000e+00  -1.8140000000000001e-01  -1.6180000000000000e-01  -4.3900000000000002e-02   1.5540000000000001e-01   1.2452000000000001e+00   1.4800000000000000e+00   6.7400000000000002e-02   1.4430000000000001e-01   2.5659999999999999e-01
   1.3230000000000000e-01  -1.9789999999999999e-01   6.8630000000000002e-01  -2.0999999999999999e-01  -7.6100000000000001e-02  -5.7000000000000002e-02  -2.2200000000000001e-02   1.3786000000000000e+00   1.3059000000000001e+00   4.8200000000000000e-02   2.0210000000000000e-01   2.2120000000000001e-01
   4.8490000000000000e-01  -8.7900000000000006e-02   4.2890000000000000e-01  -1.8140000000000001e-01  -9.5200000000000007e-02  -4.8200000000000000e-02  -2.2200000000000001e-02   1.2007000000000001e+00   1.4800000000000000e+00   2.8899999999999999e-02   1.8279999999999999e-01   2.2559999999999999e-01
   6.6130000000000000e-01  -2.1980000000000000e-01   1.3725000000000001e+00  -2.8639999999999999e-01  -5.7099999999999998e-02  -4.4000000000000003e-03  -2.2200000000000001e-02   1.1117999999999999e+00   1.5670999999999999e+00   1.9270000000000001e-01   1.1550000000000001e-01   2.2559999999999999e-01
   6.6130000000000000e-01  -2.8580000000000000e-01   1.2010000000000001e+00  -2.3870000000000000e-01  -1.1420000000000000e-01   4.4000000000000003e-03   6.6600000000000006e-02   1.3119000000000001e+00   2.2635999999999998e+00   1.3489999999999999e-01   1.3469999999999999e-01   2.2559999999999999e-01
   2.8649999999999998e-01  -2.1999999999999999e-02   1.0294000000000001e+00  -2.5779999999999997e-01  -1.0470000000000000e-01   8.8000000000000005e-03   0.0000000000000000e+00   9.7840000000000005e-01   1.6540999999999999e+00   4.8200000000000000e-02   1.4430000000000001e-01   2.0349999999999999e-01
   3.5270000000000001e-01   0.0000000000000000e+00   9.4359999999999999e-01  -2.4820000000000000e-01  -2.8500000000000001e-02   4.4000000000000003e-03   6.6600000000000006e-02   1.1785000000000001e+00   1.5670999999999999e+00   7.7100000000000002e-02   8.6599999999999996e-02   2.4770000000000000e-01
   1.0580000000000001e+00  -3.9570000000000000e-01   1.4582999999999999e+00  -1.6230000000000000e-01   9.4999999999999998e-03  -7.0199999999999999e-02   2.2200000000000001e-02   1.5565000000000000e+00   1.5670999999999999e+00   1.2520000000000001e-01   1.6360000000000000e-01   2.3890000000000000e-01
   7.4939999999999996e-01  -3.0780000000000002e-01   1.2867999999999999e+00  -2.7689999999999998e-01  -1.2370000000000000e-01  -4.4000000000000003e-03   1.7760000000000001e-01   1.1563000000000001e+00   1.3059000000000001e+00   1.2520000000000001e-01   1.7319999999999999e-01   2.1229999999999999e-01
   4.6289999999999998e-01  -1.7590000000000000e-01   7.7210000000000001e-01  -2.4820000000000000e-01  -9.4999999999999998e-03  -3.9500000000000000e-02   1.9980000000000001e-01   9.5609999999999995e-01   1.3930000000000000e+00   7.7100000000000002e-02   2.3089999999999999e-01   2.3440000000000000e-01
   5.9509999999999996e-01  -3.2979999999999998e-01   6.0050000000000003e-01  -2.0999999999999999e-01   1.9000000000000000e-02  -1.7500000000000002e-02  -2.2200000000000001e-02   1.5120000000000000e+00   2.0024000000000002e+00   9.6299999999999997e-02   1.7319999999999999e-01   2.5209999999999999e-01
   7.2740000000000005e-01  -4.3999999999999997e-02   1.8872000000000000e+00  -1.2410000000000000e-01  -5.7099999999999998e-02   0.0000000000000000e+00  -4.4400000000000002e-02   1.0005999999999999e+00   2.2635999999999998e+00   1.2520000000000001e-01   9.6199999999999994e-02   2.5659999999999999e-01
   7.9349999999999998e-01  -1.7590000000000000e-01   1.3725000000000001e+00  -2.5779999999999997e-01  -1.0470000000000000e-01  -8.3299999999999999e-02  -2.8849999999999998e-01   1.2007000000000001e+00   1.6540999999999999e+00   2.8899999999999999e-02   2.0210000000000000e-01   1.9910000000000000e-01
   3.3060000000000000e-01  -2.4179999999999999e-01   5.1470000000000005e-01  -2.4820000000000000e-01  -4.7600000000000003e-02  -4.3900000000000002e-02   1.1100000000000000e-01   1.3119000000000001e+00   1.6540999999999999e+00   1.2520000000000001e-01   1.7319999999999999e-01   2.4329999999999999e-01
   5.0700000000000001e-01  -2.6379999999999998e-01   1.0294000000000001e+00  -1.9089999999999999e-01   0.0000000000000000e+00  -7.4499999999999997e-02   2.2200000000000001e-02   1.2230000000000001e+00   1.4800000000000000e+00   1.9300000000000001e-02   1.9239999999999999e-01   2.1679999999999999e-01
   5.9509999999999996e-01  -1.0990000000000000e-01   1.2867999999999999e+00  -2.0999999999999999e-01  -1.0470000000000000e-01   4.4000000000000003e-03   6.6600000000000006e-02   1.0672999999999999e+00   2.1764999999999999e+00   6.7400000000000002e-02   2.3089999999999999e-01   2.3890000000000000e-01
   6.6130000000000000e-01   2.1999999999999999e-02   6.8630000000000002e-01  -2.3870000000000000e-01  -1.0470000000000000e-01  -2.1899999999999999e-02  -4.4400000000000002e-02   1.0005999999999999e+00   2.5247000000000002e+00   1.9300000000000001e-02   1.2509999999999999e-01   2.5659999999999999e-01
   5.7310000000000005e-01  -3.7369999999999998e-01   1.3725000000000001e+00  -2.4820000000000000e-01  -1.9000000000000000e-02  -5.2600000000000001e-02   1.9980000000000001e-01   1.1785000000000001e+00   1.5670999999999999e+00   4.8200000000000000e-02   1.9239999999999999e-01   2.2120000000000001e-01
   2.8649999999999998e-01   8.7900000000000006e-02  -3.4310000000000002e-01  -2.6729999999999998e-01  -1.8079999999999999e-01  -2.1899999999999999e-02   1.7760000000000001e-01   1.2452000000000001e+00   1.9153000000000000e+00   5.7799999999999997e-02   1.3469999999999999e-01   2.2120000000000001e-01
   6.3919999999999999e-01  -1.0990000000000000e-01   8.5780000000000001e-01  -1.7190000000000000e-01  -6.6600000000000006e-02   0.0000000000000000e+00   2.2200000000000001e-02   1.1339999999999999e+00   1.2188000000000001e+00   5.7799999999999997e-02   3.8500000000000000e-02   2.5209999999999999e-01
   8.3760000000000001e-01  -1.0990000000000000e-01   4.2890000000000000e-01  -2.2910000000000000e-01  -9.4999999999999998e-03  -3.9500000000000000e-02  -2.2200000000000001e-02   1.3341000000000001e+00   1.5670999999999999e+00   7.7100000000000002e-02   1.6360000000000000e-01   1.9460000000000000e-01
   4.4080000000000003e-01  -2.6379999999999998e-01   6.0050000000000003e-01  -2.1959999999999999e-01   9.4999999999999998e-03  -6.1400000000000003e-02   1.1100000000000000e-01   1.0227999999999999e+00   1.5670999999999999e+00   5.7799999999999997e-02   1.7319999999999999e-01   2.5209999999999999e-01
   5.2900000000000003e-01  -8.7900000000000006e-02   7.7210000000000001e-01  -3.2460000000000000e-01  -2.8500000000000001e-02  -2.1899999999999999e-02   6.6600000000000006e-02   8.8939999999999997e-01   2.6989000000000001e+00   5.7799999999999997e-02   1.3469999999999999e-01   2.3000000000000001e-01
   5.0700000000000001e-01  -1.0990000000000000e-01   3.4310000000000002e-01  -2.0999999999999999e-01  -9.4999999999999998e-03  -1.7500000000000002e-02  -1.5540000000000001e-01   1.2897000000000001e+00   2.0024000000000002e+00   7.7100000000000002e-02   1.9239999999999999e-01   1.9460000000000000e-01
   7.0530000000000004e-01  -2.6379999999999998e-01   1.7157000000000000e+00  -1.9089999999999999e-01  -8.5599999999999996e-02  -5.7000000000000002e-02  -2.2189999999999999e-01   1.0894999999999999e+00   2.0893999999999999e+00   1.0600000000000000e-01   1.9239999999999999e-01   2.6100000000000001e-01
   5.0700000000000001e-01  -1.0990000000000000e-01   8.5780000000000001e-01  -2.4820000000000000e-01   2.8500000000000001e-02  -2.6300000000000000e-02   1.3320000000000001e-01   1.1117999999999999e+00   1.4800000000000000e+00   7.7100000000000002e-02   2.3089999999999999e-01   2.2120000000000001e-01
   5.2900000000000003e-01  -1.5390000000000001e-01   7.7210000000000001e-01  -3.0549999999999999e-01  -9.4999999999999998e-03  -6.1400000000000003e-02  -2.2200000000000001e-02   1.1563000000000001e+00   1.8283000000000000e+00   1.1559999999999999e-01   1.9239999999999999e-01   1.6370000000000001e-01
   5.0700000000000001e-01  -1.7590000000000000e-01   8.5780000000000001e-01  -3.4370000000000001e-01  -1.9000000000000000e-02  -4.8200000000000000e-02   8.8800000000000004e-02   1.1785000000000001e+00   1.5670999999999999e+00   3.8500000000000000e-02   1.9239999999999999e-01   2.5209999999999999e-01
   6.3919999999999999e-01  -3.0780000000000002e-01   1.0294000000000001e+00  -2.9599999999999999e-01  -5.7099999999999998e-02  -4.4000000000000003e-03   0.0000000000000000e+00   1.1563000000000001e+00   1.8283000000000000e+00   8.6699999999999999e-02   1.1550000000000001e-01   2.3890000000000000e-01
   4.8490000000000000e-01  -2.1980000000000000e-01   6.0050000000000003e-01  -2.1959999999999999e-01  -8.5599999999999996e-02  -3.9500000000000000e-02   6.6600000000000006e-02   1.3786000000000000e+00   7.8349999999999997e-01   1.2520000000000001e-01   2.2130000000000000e-01   2.2120000000000001e-01
   2.4249999999999999e-01  -2.8580000000000000e-01   3.4310000000000002e-01  -1.7190000000000000e-01  -1.9000000000000000e-02  -3.9500000000000000e-02   0.0000000000000000e+00   1.4231000000000000e+00   1.1317999999999999e+00   1.0600000000000000e-01   2.2130000000000000e-01   2.3000000000000001e-01
   5.0700000000000001e-01  -3.9570000000000000e-01   8.5780000000000001e-01  -1.4319999999999999e-01  -4.7600000000000003e-02  -6.1400000000000003e-02   8.8800000000000004e-02   1.2007000000000001e+00   1.6540999999999999e+00   1.7340000000000000e-01   1.0580000000000001e-01   2.3440000000000000e-01
   6.8330000000000002e-01  -1.3189999999999999e-01   5.1470000000000005e-01  -1.5279999999999999e-01  -8.5599999999999996e-02  -3.5099999999999999e-02   1.7760000000000001e-01   9.5609999999999995e-01   1.8283000000000000e+00   8.6699999999999999e-02   1.8279999999999999e-01   1.9910000000000000e-01
   4.1880000000000001e-01  -1.7590000000000000e-01   1.0294000000000001e+00  -2.2910000000000000e-01   5.7099999999999998e-02   1.3200000000000000e-02   1.7760000000000001e-01   1.2007000000000001e+00   1.5670999999999999e+00   1.0600000000000000e-01   1.5400000000000000e-01   2.3440000000000000e-01
   3.0859999999999999e-01  -3.5170000000000001e-01   3.4310000000000002e-01  -1.6230000000000000e-01  -9.4999999999999998e-03  -4.3900000000000002e-02   4.4400000000000002e-02   9.5609999999999995e-01   1.6540999999999999e+00   1.0600000000000000e-01   1.5400000000000000e-01   2.1229999999999999e-01
   5.2900000000000003e-01  -2.1980000000000000e-01   1.2010000000000001e+00  -2.6729999999999998e-01  -8.5599999999999996e-02  -5.7000000000000002e-02   1.1100000000000000e-01   1.2674000000000001e+00   2.0893999999999999e+00   8.6699999999999999e-02   1.5400000000000000e-01   1.9460000000000000e-01
   7.2740000000000005e-01  -2.4179999999999999e-01   1.2867999999999999e+00  -2.9599999999999999e-01  -6.6600000000000006e-02  -2.1899999999999999e-02   6.6600000000000006e-02   1.3119000000000001e+00   2.1764999999999999e+00   8.6699999999999999e-02   1.3469999999999999e-01   2.6979999999999998e-01
   6.8330000000000002e-01  -1.5390000000000001e-01   2.5740000000000002e-01  -1.7190000000000000e-01  -1.4269999999999999e-01   0.0000000000000000e+00   2.2200000000000001e-02   1.1563000000000001e+00   1.4800000000000000e+00   5.7799999999999997e-02   2.1170000000000000e-01   2.0790000000000000e-01
   6.8330000000000002e-01  -2.6379999999999998e-01   5.1470000000000005e-01  -2.1959999999999999e-01  -1.1420000000000000e-01  -6.5799999999999997e-02  -2.2200000000000001e-02   1.1563000000000001e+00   1.3930000000000000e+00   1.5409999999999999e-01   2.4060000000000001e-01   2.1679999999999999e-01
   5.0700000000000001e-01  -3.5170000000000001e-01   7.7210000000000001e-01  -2.7689999999999998e-01   9.4999999999999998e-03  -3.0700000000000002e-02   2.2189999999999999e-01   1.0450999999999999e+00   1.8283000000000000e+00   0.0000000000000000e+00   1.9239999999999999e-01   1.9020000000000001e-01
   6.8330000000000002e-01  -1.3189999999999999e-01   6.8630000000000002e-01  -2.1959999999999999e-01   9.4999999999999998e-03  -3.0700000000000002e-02  -8.8800000000000004e-02   1.1563000000000001e+00   1.3059000000000001e+00   2.6010000000000000e-01   5.7700000000000001e-02   2.2559999999999999e-01
   5.2900000000000003e-01   6.6000000000000003e-02   9.4359999999999999e-01  -1.9089999999999999e-01   0.0000000000000000e+00  -7.8899999999999998e-02   1.3320000000000001e-01   1.2007000000000001e+00   1.4800000000000000e+00   6.7400000000000002e-02   2.3089999999999999e-01   2.0790000000000000e-01
   5.9509999999999996e-01  -2.8580000000000000e-01   4.2890000000000000e-01  -2.1959999999999999e-01  -1.9000000000000000e-02  -1.7500000000000002e-02   1.1100000000000000e-01   1.2007000000000001e+00   1.6540999999999999e+00   7.7100000000000002e-02   8.6599999999999996e-02   2.3000000000000001e-01
   5.7310000000000005e-01  -2.6379999999999998e-01   1.2867999999999999e+00  -1.9089999999999999e-01   2.8500000000000001e-02  -9.6500000000000002e-02  -6.6600000000000006e-02   1.3119000000000001e+00   2.2635999999999998e+00   1.3489999999999999e-01   1.3469999999999999e-01   2.3890000000000000e-01
   5.5110000000000003e-01  -1.0990000000000000e-01   7.7210000000000001e-01  -2.0050000000000001e-01   2.8500000000000001e-02  -6.1400000000000003e-02  -1.3320000000000001e-01   1.0672999999999999e+00   2.6118000000000001e+00   5.7799999999999997e-02   1.1550000000000001e-01   2.8310000000000002e-01
   6.6130000000000000e-01  -3.7369999999999998e-01   6.0050000000000003e-01  -2.4820000000000000e-01  -2.8500000000000001e-02  -2.6300000000000000e-02  -2.2200000000000001e-02   1.2452000000000001e+00   1.4800000000000000e+00   9.6299999999999997e-02   1.3469999999999999e-01   2.1229999999999999e-01
   6.3919999999999999e-01  -1.3189999999999999e-01   1.0294000000000001e+00  -3.1509999999999999e-01  -7.6100000000000001e-02  -3.5099999999999999e-02  -4.4400000000000002e-02   1.2674000000000001e+00   1.7412000000000001e+00   9.6299999999999997e-02   1.6360000000000000e-01   2.4329999999999999e-01
   6.3919999999999999e-01  -2.8580000000000000e-01   1.1152000000000000e+00  -2.3870000000000000e-01  -4.7600000000000003e-02  -4.8200000000000000e-02   6.6600000000000006e-02   9.7840000000000005e-01   1.1317999999999999e+00   9.6299999999999997e-02   7.6999999999999999e-02   1.9020000000000001e-01
   7.2740000000000005e-01  -2.6379999999999998e-01   8.5780000000000001e-01  -2.3870000000000000e-01  -9.5200000000000007e-02   2.1899999999999999e-02   0.0000000000000000e+00   1.0894999999999999e+00   9.5770000000000000e-01   1.2520000000000001e-01   1.5400000000000000e-01   2.5209999999999999e-01
   7.2740000000000005e-01  -2.6379999999999998e-01   1.3725000000000001e+00  -2.6729999999999998e-01  -7.6100000000000001e-02   0.0000000000000000e+00   3.1069999999999998e-01   1.2897000000000001e+00   1.7412000000000001e+00   3.8500000000000000e-02   1.7319999999999999e-01   2.1679999999999999e-01
   7.4939999999999996e-01  -1.9789999999999999e-01   6.0050000000000003e-01  -2.0999999999999999e-01  -1.3320000000000001e-01   2.1899999999999999e-02   1.9980000000000001e-01   1.0227999999999999e+00   1.3930000000000000e+00   1.1559999999999999e-01   1.3469999999999999e-01   2.1679999999999999e-01
   5.9509999999999996e-01  -8.7900000000000006e-02   9.4359999999999999e-01  -2.7689999999999998e-01  -1.0470000000000000e-01  -4.8200000000000000e-02   6.6600000000000006e-02   1.2230000000000001e+00   1.9153000000000000e+00   9.6299999999999997e-02   1.5400000000000000e-01   2.6100000000000001e-01
   4.6289999999999998e-01  -1.5390000000000001e-01   4.2890000000000000e-01  -1.7190000000000000e-01  -3.8100000000000002e-02  -1.7500000000000002e-02  -1.1100000000000000e-01   1.2007000000000001e+00   1.3930000000000000e+00   1.9300000000000001e-02   2.2130000000000000e-01   2.2120000000000001e-01
   6.1719999999999997e-01  -1.5390000000000001e-01   3.4310000000000002e-01  -1.5279999999999999e-01  -6.6600000000000006e-02  -5.2600000000000001e-02   2.2200000000000001e-02   1.0227999999999999e+00   2.3506000000000000e+00   1.3489999999999999e-01   2.1170000000000000e-01   1.9910000000000000e-01
   6.8330000000000002e-01  -1.7590000000000000e-01   1.4582999999999999e+00  -2.3870000000000000e-01  -9.5200000000000007e-02  -6.1400000000000003e-02  -1.3320000000000001e-01   1.2230000000000001e+00   2.0024000000000002e+00   5.7799999999999997e-02   1.9239999999999999e-01   2.2120000000000001e-01
   7.0530000000000004e-01  -1.9789999999999999e-01   7.7210000000000001e-01  -2.4820000000000000e-01  -7.6100000000000001e-02  -3.5099999999999999e-02   2.2200000000000001e-02   9.7840000000000005e-01   1.4800000000000000e+00   1.5409999999999999e-01   1.1550000000000001e-01   1.8579999999999999e-01
   4.6289999999999998e-01  -1.9789999999999999e-01   1.0294000000000001e+00  -3.1509999999999999e-01  -1.9000000000000000e-02  -2.6300000000000000e-02   4.4400000000000002e-02   1.2674000000000001e+00   1.8283000000000000e+00   4.8200000000000000e-02   9.5999999999999992e-03   2.6100000000000001e-01
   5.7310000000000005e-01  -1.0990000000000000e-01  -1.7160000000000000e-01  -1.4319999999999999e-01   0.0000000000000000e+00  -3.0700000000000002e-02  -3.1069999999999998e-01   1.0894999999999999e+00   1.8283000000000000e+00   9.6299999999999997e-02   1.3469999999999999e-01   2.0349999999999999e-01
   3.9679999999999999e-01  -3.5170000000000001e-01   6.0050000000000003e-01  -2.7689999999999998e-01  -9.5200000000000007e-02   8.8000000000000005e-03   1.1100000000000000e-01   1.0672999999999999e+00   2.0893999999999999e+00   9.5999999999999992e-03   2.1170000000000000e-01   2.4770000000000000e-01
   5.9509999999999996e-01  -2.1999999999999999e-02   1.2867999999999999e+00  -2.1959999999999999e-01  -1.7130000000000001e-01  -3.0700000000000002e-02   1.3320000000000001e-01   1.2230000000000001e+00   2.0893999999999999e+00   1.7340000000000000e-01   1.9239999999999999e-01   1.9460000000000000e-01
   5.5110000000000003e-01  -3.0780000000000002e-01   9.4359999999999999e-01  -2.0999999999999999e-01   0.0000000000000000e+00  -2.6300000000000000e-02  -6.6600000000000006e-02   1.0894999999999999e+00   2.3506000000000000e+00   1.2520000000000001e-01   4.8099999999999997e-02   2.0790000000000000e-01
   8.1559999999999999e-01  -3.5170000000000001e-01   6.0050000000000003e-01  -2.1959999999999999e-01  -2.8500000000000001e-02  -1.3200000000000000e-02   1.1100000000000000e-01   1.2230000000000001e+00   1.5670999999999999e+00   7.7100000000000002e-02   1.7319999999999999e-01   2.1679999999999999e-01
   5.7310000000000005e-01  -4.3999999999999997e-02   9.4359999999999999e-01  -2.0999999999999999e-01  -8.5599999999999996e-02   4.4000000000000003e-03   1.3320000000000001e-01   1.2230000000000001e+00   1.6540999999999999e+00   1.2520000000000001e-01   1.8279999999999999e-01   2.0349999999999999e-01
   6.3919999999999999e-01  -2.6379999999999998e-01   6.0050000000000003e-01  -1.9089999999999999e-01  -8.5599999999999996e-02   4.4000000000000003e-03   2.2200000000000001e-02   1.3119000000000001e+00   1.4800000000000000e+00   8.6699999999999999e-02   2.3089999999999999e-01   2.3440000000000000e-01
   4.8490000000000000e-01  -1.9789999999999999e-01   8.5780000000000001e-01  -1.6230000000000000e-01  -3.8100000000000002e-02  -8.8000000000000005e-03   2.2200000000000001e-02   1.2007000000000001e+00   1.1317999999999999e+00   1.4449999999999999e-01   1.4430000000000001e-01   2.3440000000000000e-01
   5.0700000000000001e-01  -3.5170000000000001e-01   1.0294000000000001e+00  -2.6729999999999998e-01  -1.2370000000000000e-01  -1.7500000000000002e-02   0.0000000000000000e+00   9.5609999999999995e-01   1.5670999999999999e+00   1.2520000000000001e-01   1.2509999999999999e-01   1.9910000000000000e-01
