# Supplementary material for: Footwear and Foam Surface Alter Gait Initiation of Typical Subjects
Source: PLoS One. 2015 Aug 13;10(8):e0135821. doi: 10.1371/journal.pone.0135821 (PMC4536224; doi:10.1371/journal.pone.0135821)
Supplement: S1 Dataset — (ZIP) [file pone.0135821.s001.zip › 2_barefoot_av1_02.txt]

   2.0499199999999998e+01  -5.4519000000000002e+00   2.3504759999999999e+02  -4.7699999999999999e-02   1.9983300000000000e+01   9.6500000000000002e-02  -2.2106200000000001e+01   8.6719999999999997e-01   2.7554550000000000e+02   4.6239999999999998e-01  -1.3268800000000001e+01   8.9800000000000002e-01
   2.0477100000000000e+01  -5.6277999999999997e+00   2.3418969999999999e+02  -2.4820000000000000e-01   1.9907100000000000e+01   1.7979999999999999e-01  -2.2150600000000001e+01   2.0010000000000000e-01   2.7545850000000002e+02   1.5409999999999999e-01  -1.3422700000000001e+01   7.8739999999999999e-01
   1.9904000000000000e+01  -5.8475999999999999e+00   2.3255980000000000e+02  -5.4420000000000002e-01   1.9859500000000001e+01   2.1490000000000001e-01  -2.2439100000000000e+01  -7.3380000000000001e-01   2.7511020000000002e+02  -2.6010000000000000e-01  -1.3422700000000001e+01   7.6080000000000003e-01
   1.9882000000000001e+01  -6.1993999999999998e+00   2.3093000000000001e+02  -7.2560000000000002e-01   1.9869100000000000e+01   2.5869999999999999e-01  -2.2771999999999998e+01  -1.1785000000000001e+00   2.7693849999999998e+02  -5.5869999999999997e-01  -1.3547800000000001e+01   7.1220000000000006e-01
   1.9419100000000000e+01  -6.2432999999999996e+00   2.2972900000000001e+02  -9.3569999999999998e-01   1.9669200000000000e+01   3.9910000000000001e-01  -2.2816400000000002e+01  -1.6232000000000000e+00   2.7833139999999997e+02  -8.0920000000000003e-01  -1.3672900000000000e+01   6.0599999999999998e-01
   1.9375000000000000e+01  -6.8808999999999996e+00   2.2681229999999999e+02  -1.2316000000000000e+00   1.9621700000000001e+01   4.2099999999999999e-01  -2.3038300000000000e+01  -2.0457000000000001e+00   2.7798320000000001e+02  -1.1558999999999999e+00  -1.3682499999999999e+01   5.3969999999999996e-01
   1.9507300000000001e+01  -7.2766000000000002e+00   2.2372409999999999e+02  -1.6040000000000001e+00   1.9393300000000000e+01   5.2180000000000004e-01  -2.3238099999999999e+01  -1.6899000000000000e+00   2.7920200000000000e+02  -1.3101000000000000e+00  -1.3778800000000000e+01   4.9099999999999999e-01
   1.9198699999999999e+01  -7.7602000000000002e+00   2.2080750000000000e+02  -2.0432000000000001e+00   1.9136299999999999e+01   6.5339999999999998e-01  -2.3371300000000002e+01  -1.8677999999999999e+00   2.8059500000000003e+02  -1.5701000000000001e+00  -1.3903800000000000e+01   4.7330000000000000e-01
   1.8361100000000000e+01  -8.5516000000000005e+00   2.1720450000000000e+02  -2.1863999999999999e+00   1.8946000000000002e+01   7.3229999999999995e-01  -2.3615400000000001e+01  -2.5348999999999999e+00   2.8129149999999998e+02  -1.9361999999999999e+00  -1.4019299999999999e+01   4.2470000000000002e-01
   1.7435300000000002e+01  -8.7714999999999996e+00   2.1291540000000001e+02  -2.6255000000000002e+00   1.8698599999999999e+01   7.2360000000000002e-01  -2.3770800000000001e+01  -2.4237000000000002e+00   2.8198800000000000e+02  -2.1770000000000000e+00  -1.4048200000000000e+01   3.4949999999999998e-01
   1.6796099999999999e+01  -8.9473000000000003e+00   2.0871190000000001e+02  -2.8738000000000001e+00   1.8498799999999999e+01   8.3760000000000001e-01  -2.3881799999999998e+01  -2.9129000000000000e+00   2.8355509999999998e+02  -2.6490000000000000e+00  -1.4192500000000001e+01   2.5209999999999999e-01
   1.6399300000000000e+01  -8.7274999999999991e+00   2.0356489999999999e+02  -3.0074000000000001e+00   1.8279900000000001e+01   8.5509999999999997e-01  -2.3970500000000001e+01  -3.3797999999999999e+00   2.8372919999999999e+02  -3.1596000000000002e+00  -1.4452299999999999e+01   1.6370000000000001e-01
   1.5870300000000000e+01  -8.4417000000000009e+00   2.0047669999999999e+02  -3.0455999999999999e+00   1.7908799999999999e+01   8.8580000000000003e-01  -2.4037099999999999e+01  -4.1135999999999999e+00   2.8573160000000001e+02  -3.8241999999999998e+00  -1.4654400000000001e+01   9.7299999999999998e-02
   1.5032700000000000e+01  -8.1339000000000006e+00   1.9695959999999999e+02  -3.3224999999999998e+00   1.7680399999999999e+01   8.4199999999999997e-01  -2.4081499999999998e+01  -4.3360000000000003e+00   2.8712450000000001e+02  -4.5178000000000003e+00  -1.4914199999999999e+01  -8.4000000000000005e-02
   1.4569800000000001e+01  -7.6502999999999997e+00   1.9206989999999999e+02  -3.3033999999999999e+00   1.7318800000000000e+01   7.6300000000000001e-01  -2.4858300000000000e+01  -5.8034999999999997e+00   2.9104219999999998e+02  -5.2788000000000004e+00  -1.5279800000000000e+01  -1.9460000000000000e-01
   1.3974700000000000e+01  -7.4964000000000004e+00   1.8769489999999999e+02  -3.2461000000000002e+00   1.6909600000000001e+01   8.4199999999999997e-01  -2.5368800000000000e+01  -7.6712999999999996e+00   2.9461169999999998e+02  -6.2901999999999996e+00  -1.5693500000000000e+01  -4.3790000000000001e-01
   1.3137100000000000e+01  -7.2106000000000003e+00   1.8357730000000001e+02  -3.2938999999999998e+00   1.6452900000000000e+01   8.3320000000000005e-01  -2.5901499999999999e+01  -8.4496000000000002e+00   3.0096710000000002e+02  -7.1090000000000000e+00  -1.6030300000000000e+01  -5.9270000000000000e-01
   1.2365600000000001e+01  -6.7270000000000003e+00   1.7834450000000001e+02  -3.3321000000000001e+00   1.6176900000000000e+01   7.6739999999999997e-01  -2.6079100000000000e+01  -8.9832000000000001e+00   3.0471069999999997e+02  -8.0047999999999995e+00  -1.6646100000000001e+01  -6.9450000000000001e-01
   1.2035000000000000e+01  -5.8475999999999999e+00   1.7362639999999999e+02  -3.4083999999999999e+00   1.5834400000000000e+01   7.7620000000000000e-01  -2.6656099999999999e+01  -9.3390000000000004e+00   3.0854129999999998e+02  -8.7272999999999996e+00  -1.7088699999999999e+01  -9.0680000000000005e-01
   1.1726400000000000e+01  -5.6497999999999999e+00   1.6950880000000001e+02  -3.3512000000000000e+00   1.5577400000000001e+01   6.9730000000000003e-01  -2.7477300000000000e+01  -9.7392000000000003e+00   3.1332960000000003e+02  -9.4111999999999991e+00  -1.7435099999999998e+01  -1.0395000000000001e+00
   1.1704400000000000e+01  -5.4958999999999998e+00   1.6590580000000000e+02  -3.3033999999999999e+00   1.5120699999999999e+01   6.4019999999999999e-01  -2.8498300000000000e+01  -1.0762100000000000e+01   3.1742149999999998e+02  -1.0278200000000000e+01  -1.7742999999999999e+01  -1.2076000000000000e+00
   1.0910900000000000e+01  -5.2321000000000000e+00   1.6144510000000000e+02  -3.2174999999999998e+00   1.4825699999999999e+01   6.6220000000000001e-01  -2.9430499999999999e+01  -1.1273500000000000e+01   3.2125209999999998e+02  -1.1058400000000001e+01  -1.8253000000000000e+01  -1.3845000000000001e+00
   1.0778600000000001e+01  -5.1441999999999997e+00   1.5698429999999999e+02  -3.1507000000000001e+00   1.4625800000000000e+01   6.6220000000000001e-01  -3.0074100000000001e+01  -1.1762700000000001e+01   3.2551810000000000e+02  -1.1877200000000000e+01  -1.8637899999999998e+01  -1.5880000000000001e+00
   1.0139400000000000e+01  -4.9462999999999999e+00   1.5355300000000000e+02  -3.1698000000000000e+00   1.4311800000000000e+01   6.0950000000000004e-01  -3.0451499999999999e+01  -1.2696600000000000e+01   3.3048050000000001e+02  -1.2638199999999999e+01  -1.9109400000000001e+01  -1.7561000000000000e+00
   9.5663000000000000e+00  -4.9023000000000003e+00   1.5046480000000000e+02  -3.2079000000000000e+00   1.3864599999999999e+01   6.1390000000000000e-01  -3.1405799999999999e+01  -1.3808299999999999e+01   3.3378879999999998e+02  -1.3688200000000000e+01  -1.9542400000000001e+01  -1.9508000000000001e+00
   9.2356999999999996e+00  -5.0122999999999998e+00   1.4634710000000001e+02  -3.2174999999999998e+00   1.3550599999999999e+01   6.2270000000000003e-01  -3.2049500000000002e+01  -1.5120200000000001e+01   3.3875119999999998e+02  -1.4478100000000000e+01  -2.0110099999999999e+01  -2.2029000000000001e+00
   8.9049999999999994e+00  -5.1441999999999997e+00   1.4325890000000001e+02  -3.1602000000000001e+00   1.3284100000000000e+01   5.9199999999999997e-01  -3.2604399999999998e+01  -1.6009699999999999e+01   3.4258190000000002e+02  -1.5335400000000000e+01  -2.0648900000000001e+01  -2.4018999999999999e+00
   8.5523000000000007e+00  -4.9462999999999999e+00   1.4008490000000000e+02  -3.1888000000000001e+00   1.3084300000000001e+01   5.9640000000000004e-01  -3.3114899999999999e+01  -1.7210400000000000e+01   3.4580309999999997e+02  -1.6038599999999999e+01  -2.1081900000000001e+01  -2.5655999999999999e+00
   8.2438000000000002e+00  -5.0561999999999996e+00   1.3673939999999999e+02  -3.1793000000000000e+00   1.2789300000000001e+01   6.0080000000000000e-01  -3.3847299999999997e+01  -1.7766300000000001e+01   3.4945960000000002e+02  -1.6809200000000001e+01  -2.1418700000000001e+01  -2.6894999999999998e+00
   7.8689999999999998e+00  -5.0781999999999998e+00   1.3339380000000000e+02  -3.1124999999999998e+00   1.2332500000000000e+01   5.9640000000000004e-01  -3.3958300000000001e+01  -1.8500100000000000e+01   3.5146199999999999e+02  -1.7435400000000001e+01  -2.1890100000000000e+01  -2.9283000000000001e+00
   7.5605000000000002e+00  -4.7484999999999999e+00   1.2867570000000001e+02  -2.9979000000000000e+00   1.2028000000000000e+01   5.3500000000000003e-01  -3.4779499999999999e+01  -1.9434000000000001e+01   3.5433499999999998e+02  -1.8061499999999999e+01  -2.2217300000000002e+01  -3.0609999999999999e+00
   6.8992000000000004e+00  -4.4406999999999996e+00   1.2541589999999999e+02  -2.9024000000000001e+00   1.1790100000000001e+01   5.3500000000000003e-01  -3.5289999999999999e+01  -2.0012100000000000e+01   3.5833980000000003e+02  -1.8658700000000000e+01  -2.2621400000000001e+01  -3.1450999999999998e+00
   6.8331000000000000e+00  -3.9131000000000000e+00   1.2198450000000000e+02  -2.8451000000000000e+00   1.1504600000000000e+01   4.3850000000000000e-01  -3.5889200000000002e+01  -2.0501300000000001e+01   3.6103859999999997e+02  -1.9053699999999999e+01  -2.2852300000000000e+01  -3.2778000000000000e+00
   6.3921999999999999e+00  -3.4733999999999998e+00   1.1812430000000001e+02  -2.8260000000000001e+00   1.1314299999999999e+01   4.6039999999999998e-01  -3.6288699999999999e+01  -2.0923800000000000e+01   3.6373750000000001e+02  -1.9535299999999999e+01  -2.3266100000000002e+01  -3.4415000000000000e+00
   5.8852000000000002e+00  -3.4293999999999998e+00   1.1718070000000000e+02  -2.8260000000000001e+00   1.1105000000000000e+01   3.9470000000000000e-01  -3.6577300000000001e+01  -2.1613099999999999e+01   3.6582690000000002e+02  -2.0132500000000000e+01  -2.3525900000000000e+01  -3.5034000000000001e+00
   5.5326000000000004e+00  -3.2974999999999999e+00   1.1434980000000000e+02  -2.7401000000000000e+00   1.0952700000000000e+01   4.4290000000000002e-01  -3.6976799999999997e+01  -2.2169000000000000e+01   3.6913520000000000e+02  -2.0594899999999999e+01  -2.3824200000000001e+01  -3.6139999999999999e+00
   5.3783000000000003e+00  -3.0118000000000000e+00   1.1443559999999999e+02  -2.7115000000000000e+00   1.0781400000000000e+01   4.5169999999999999e-01  -3.7109900000000003e+01  -2.2880500000000001e+01   3.7235640000000001e+02  -2.0989799999999999e+01  -2.4103200000000001e+01  -3.6671000000000000e+00
   5.0255999999999998e+00  -3.0777000000000001e+00   1.1280570000000000e+02  -2.7974000000000001e+00   1.0600600000000000e+01   4.1220000000000001e-01  -3.7420699999999997e+01  -2.3925599999999999e+01   3.7662240000000003e+02  -2.1500399999999999e+01  -2.4478500000000000e+01  -3.7997999999999998e+00
   4.8272000000000004e+00  -3.1217000000000001e+00   1.1151890000000000e+02  -2.6924000000000001e+00   1.0581600000000000e+01   3.4200000000000003e-01  -3.7798000000000002e+01  -2.4770499999999998e+01   3.7897300000000001e+02  -2.1953099999999999e+01  -2.4853700000000000e+01  -3.8483999999999998e+00
   4.6509000000000000e+00  -3.3635000000000002e+00   1.1134739999999999e+02  -2.7496999999999998e+00   1.0524500000000000e+01   4.1660000000000003e-01  -3.8086500000000001e+01  -2.5259699999999999e+01   3.8280369999999999e+02  -2.2280600000000000e+01  -2.5103899999999999e+01  -3.9369000000000001e+00
   4.5186000000000002e+00  -3.2096000000000000e+00   1.0971750000000000e+02  -2.6065000000000000e+00   1.0457900000000000e+01   4.2099999999999999e-01  -3.8597000000000001e+01  -2.6082400000000000e+01   3.8611200000000002e+02  -2.2588899999999999e+01  -2.5267499999999998e+01  -4.0606999999999998e+00
   4.4965999999999999e+00  -3.4293999999999998e+00   1.0997480000000000e+02  -2.5969000000000002e+00   1.0562600000000000e+01   3.8150000000000001e-01  -3.9506999999999998e+01  -2.6504899999999999e+01   3.8811430000000001e+02  -2.2954899999999999e+01  -2.5498400000000000e+01  -4.1403999999999996e+00
   4.5407000000000002e+00  -3.4514000000000000e+00   1.0971750000000000e+02  -2.5587000000000000e+00   1.0429399999999999e+01   3.9910000000000001e-01  -4.0350400000000000e+01  -2.7016300000000001e+01   3.9055200000000002e+02  -2.3176500000000001e+01  -2.5681200000000000e+01  -4.1403999999999996e+00
   4.5848000000000004e+00  -3.2315999999999998e+00   1.0937430000000001e+02  -2.4727999999999999e+00   1.0353199999999999e+01   3.8590000000000002e-01  -4.1127200000000002e+01  -2.7105300000000000e+01   3.9229320000000001e+02  -2.3398000000000000e+01  -2.5835200000000000e+01  -4.1757999999999997e+00
   4.7390999999999996e+00  -3.2755999999999998e+00   1.0894540000000001e+02  -2.4537000000000000e+00   1.0324700000000000e+01   3.5959999999999998e-01  -4.2015000000000001e+01  -2.7060800000000000e+01   3.9420859999999999e+02  -2.3571400000000001e+01  -2.6008400000000002e+01  -4.2420999999999998e+00
   4.6067999999999998e+00  -2.9238000000000000e+00   1.0774440000000000e+02  -2.3963999999999999e+00   1.0248600000000000e+01   3.7269999999999998e-01  -4.2680900000000001e+01  -2.7460999999999999e+01   3.9560149999999999e+02  -2.3773700000000002e+01  -2.6046900000000001e+01  -4.2907999999999999e+00
   4.7169999999999996e+00  -2.9678000000000000e+00   1.0628610000000000e+02  -2.5587000000000000e+00   1.0077299999999999e+01   3.3329999999999999e-01  -4.3213500000000003e+01  -2.7616700000000002e+01   3.9699450000000002e+02  -2.3783400000000000e+01  -2.6104600000000001e+01  -4.3437999999999999e+00
   4.7610999999999999e+00  -2.7260000000000000e+00   1.0620030000000000e+02  -2.5110000000000001e+00   1.0086800000000000e+01   4.1220000000000001e-01  -4.3835000000000001e+01  -2.7550000000000001e+01   3.9908390000000003e+02  -2.3831499999999998e+01  -2.6210400000000000e+01  -4.3880999999999997e+00
   4.7831000000000001e+00  -2.6379999999999999e+00   1.0525670000000000e+02  -2.4251000000000000e+00   1.0096299999999999e+01   3.8590000000000002e-01  -4.4212299999999999e+01  -2.6949600000000000e+01   4.0012869999999998e+02  -2.3975999999999999e+01  -2.6210400000000000e+01  -4.4633000000000003e+00
   4.8712999999999997e+00  -2.6379999999999999e+00   1.0551410000000000e+02  -2.4155000000000002e+00   1.0010700000000000e+01   4.2540000000000000e-01  -4.4589599999999997e+01  -2.6949600000000000e+01   4.0012869999999998e+02  -2.3908600000000000e+01  -2.6210400000000000e+01  -4.4367000000000001e+00
   5.0697000000000001e+00  -2.8578999999999999e+00   1.0568559999999999e+02  -2.5491999999999999e+00   9.9440000000000008e+00   3.9910000000000001e-01  -4.5055700000000002e+01  -2.6860700000000001e+01   4.0160870000000000e+02  -2.3918199999999999e+01  -2.6239300000000000e+01  -4.4455999999999998e+00
   5.2900999999999998e+00  -2.8578999999999999e+00   1.0620030000000000e+02  -2.4251000000000000e+00   1.0020200000000001e+01   3.9910000000000001e-01  -4.5299900000000001e+01  -2.6860700000000001e+01   4.0204399999999998e+02  -2.3937500000000000e+01  -2.6306699999999999e+01  -4.3968999999999996e+00
   5.2240000000000002e+00  -3.0777000000000001e+00   1.0688660000000000e+02  -2.4632000000000001e+00   1.0105800000000000e+01   4.0780000000000000e-01  -4.5344299999999997e+01  -2.7394300000000001e+01   4.0274050000000000e+02  -2.3850800000000000e+01  -2.6239300000000000e+01  -4.4721000000000002e+00
   5.5105000000000004e+00  -3.2096000000000000e+00   1.0662920000000000e+02  -2.5205000000000002e+00   1.0143900000000000e+01   4.9109999999999998e-01  -4.5810400000000001e+01  -2.7349900000000002e+01   4.0326280000000003e+02  -2.3831499999999998e+01  -2.6345099999999999e+01  -4.4455999999999998e+00
   5.5545999999999998e+00  -3.6053000000000002e+00   1.0697239999999999e+02  -2.4823000000000000e+00   1.0162900000000000e+01   4.9550000000000000e-01  -4.6298600000000000e+01  -2.7238700000000001e+01   4.0369810000000001e+02  -2.3677399999999999e+01  -2.6171900000000001e+01  -4.4766000000000004e+00
   5.3342000000000001e+00  -4.0888999999999998e+00   1.0722969999999999e+02  -2.4918999999999998e+00   1.0162900000000000e+01   5.2180000000000004e-01  -4.6698200000000000e+01  -2.7238700000000001e+01   4.0334989999999999e+02  -2.3648499999999999e+01  -2.6200800000000001e+01  -4.4500000000000002e+00
   5.5987000000000000e+00  -3.9131000000000000e+00   1.0714390000000000e+02  -2.5396000000000001e+00   1.0220000000000001e+01   5.2620000000000000e-01  -4.6942300000000003e+01  -2.7172000000000001e+01   4.0308870000000002e+02  -2.3446200000000001e+01  -2.6066099999999999e+01  -4.4588999999999999e+00
   5.8411999999999997e+00  -3.6493000000000002e+00   1.0851649999999999e+02  -2.5013999999999998e+00   1.0229500000000000e+01   5.3500000000000003e-01  -4.7652500000000003e+01  -2.6971900000000002e+01   4.0247930000000002e+02  -2.3349900000000002e+01  -2.6085300000000000e+01  -4.3837000000000002e+00
   5.9073000000000002e+00  -3.2315999999999998e+00   1.0885960000000000e+02  -2.5205000000000002e+00   1.0248600000000000e+01   5.0870000000000004e-01  -4.7674700000000001e+01  -2.7105300000000000e+01   4.0265339999999998e+02  -2.3195799999999998e+01  -2.5979500000000002e+01  -4.4322999999999997e+00
   6.0175000000000001e+00  -3.1656000000000000e+00   1.1040370000000000e+02  -2.5396000000000001e+00   1.0343700000000000e+01   5.2180000000000004e-01  -4.8162999999999997e+01  -2.7260899999999999e+01   4.0317579999999998e+02  -2.3157200000000000e+01  -2.5902500000000000e+01  -4.4279000000000002e+00
   6.0616000000000003e+00  -3.1217000000000001e+00   1.1211940000000000e+02  -2.5110000000000001e+00   1.0467400000000000e+01   4.8240000000000000e-01  -4.8606900000000003e+01  -2.7105300000000000e+01   4.0361110000000002e+02  -2.3118700000000000e+01  -2.5777400000000000e+01  -4.4809999999999999e+00
   6.2378999999999998e+00  -2.8578999999999999e+00   1.1357769999999999e+02  -2.5110000000000001e+00   1.0743399999999999e+01   5.3059999999999996e-01  -4.8984200000000001e+01  -2.7349900000000002e+01   4.0352400000000000e+02  -2.2849000000000000e+01  -2.5729299999999999e+01  -4.4854000000000003e+00
   6.1497999999999999e+00  -2.7479000000000000e+00   1.1495030000000000e+02  -2.6065000000000000e+00   1.0886100000000001e+01   5.3939999999999999e-01  -4.9450299999999999e+01  -2.7638900000000000e+01   4.0282749999999999e+02  -2.2858599999999999e+01  -2.5536899999999999e+01  -4.5075000000000003e+00
   6.5906000000000002e+00  -3.1436999999999999e+00   1.1649440000000000e+02  -2.7305999999999999e+00   1.1057399999999999e+01   6.0950000000000004e-01  -4.9938600000000001e+01  -2.7928000000000001e+01   4.0169569999999999e+02  -2.2762300000000000e+01  -2.5450299999999999e+01  -4.5606000000000000e+00
   6.7889999999999997e+00  -3.7372000000000001e+00   1.1941100000000000e+02  -2.8738000000000001e+00   1.1361900000000000e+01   6.0519999999999996e-01  -5.0471299999999999e+01  -2.7905799999999999e+01   4.0265339999999998e+02  -2.2540700000000001e+01  -2.5344500000000000e+01  -4.5518000000000001e+00
   7.1417000000000002e+00  -4.2207999999999997e+00   1.2241350000000000e+02  -2.9310999999999998e+00   1.1495100000000001e+01   7.3670000000000002e-01  -5.0959600000000002e+01  -2.8194800000000001e+01   4.0143459999999999e+02  -2.2434799999999999e+01  -2.5209700000000002e+01  -4.5340999999999996e+00
   7.4062000000000001e+00  -4.5945999999999998e+00   1.2472960000000000e+02  -3.1219999999999999e+00   1.1723500000000000e+01   8.5070000000000001e-01  -5.1403500000000001e+01  -2.8283799999999999e+01   4.0091219999999998e+02  -2.2213200000000001e+01  -2.5103899999999999e+01  -4.5561999999999996e+00
   7.6707000000000001e+00  -5.1222000000000003e+00   1.2695999999999999e+02  -3.2461000000000002e+00   1.1932900000000000e+01   9.0339999999999998e-01  -5.1869599999999998e+01  -2.8439399999999999e+01   3.9934510000000000e+02  -2.1924199999999999e+01  -2.5017299999999999e+01  -4.5561999999999996e+00
   8.2658000000000005e+00  -5.4298999999999999e+00   1.3030560000000000e+02  -3.3702000000000001e+00   1.2332500000000000e+01   9.5160000000000000e-01  -5.2380099999999999e+01  -2.8595099999999999e+01   3.9838740000000001e+02  -2.1770099999999999e+01  -2.4690200000000001e+01  -4.5650000000000004e+00
   8.7065999999999999e+00  -6.1773999999999996e+00   1.3339380000000000e+02  -3.5230000000000001e+00   1.2589499999999999e+01   1.0611999999999999e+00  -5.3045900000000003e+01  -2.8461600000000001e+01   3.9682040000000001e+02  -2.1481100000000001e+01  -2.4516999999999999e+01  -4.5385000000000000e+00
   9.5663000000000000e+00  -6.6170999999999998e+00   1.3768299999999999e+02  -3.6089000000000002e+00   1.2979600000000000e+01   1.1665000000000001e+00  -5.3489800000000002e+01  -2.8239300000000000e+01   3.9525330000000002e+02  -2.1095800000000001e+01  -2.4218699999999998e+01  -4.5164000000000000e+00
   1.0337800000000000e+01  -6.8148999999999997e+00   1.4257270000000000e+02  -3.8094000000000001e+00   1.3483900000000000e+01   1.2936000000000001e+00  -5.3334400000000002e+01  -2.8328199999999999e+01   3.9229320000000001e+02  -2.0826100000000000e+01  -2.3987700000000000e+01  -4.5251999999999999e+00
   1.1307600000000001e+01  -7.6063000000000001e+00   1.4866329999999999e+02  -3.9144999999999999e+00   1.3969200000000001e+01   1.4296000000000000e+00  -5.3445399999999999e+01  -2.8039200000000001e+01   3.8907200000000000e+02  -2.0604500000000002e+01  -2.3718299999999999e+01  -4.4633000000000003e+00
   1.2740399999999999e+01  -8.3317999999999994e+00   1.5466820000000001e+02  -4.0959000000000003e+00   1.4435499999999999e+01   1.6576000000000000e+00  -5.3201300000000003e+01  -2.8150300000000001e+01   3.8619900000000001e+02  -2.0219200000000001e+01  -2.3420000000000002e+01  -4.4500000000000002e+00
   1.3688200000000000e+01  -9.3870000000000005e+00   1.6298920000000001e+02  -4.2485999999999997e+00   1.5168200000000001e+01   1.8462000000000001e+00  -5.3578600000000002e+01  -2.8506100000000000e+01   3.8323899999999998e+02  -1.9882100000000001e+01  -2.3179500000000001e+01  -4.3792000000000000e+00
   1.4944599999999999e+01  -1.0398199999999999e+01   1.7010919999999999e+02  -4.5350000000000001e+00   1.5872400000000001e+01   2.0127999999999999e+00  -5.3312199999999997e+01  -2.8750699999999998e+01   3.7975659999999999e+02  -1.9352300000000000e+01  -2.2900500000000001e+01  -4.3350000000000000e+00
   1.6201000000000001e+01  -1.1321500000000000e+01   1.8023169999999999e+02  -4.8692000000000002e+00   1.6738399999999999e+01   2.2890999999999999e+00  -5.3201300000000003e+01  -2.9262100000000000e+01   3.7505529999999999e+02  -1.8928400000000000e+01  -2.2371200000000002e+01  -4.2553999999999998e+00
   1.7523499999999999e+01  -1.2288800000000000e+01   1.8855279999999999e+02  -5.0220000000000002e+00   1.7499600000000001e+01   2.4996000000000000e+00  -5.3090299999999999e+01  -2.9239899999999999e+01   3.6974459999999999e+02  -1.8148199999999999e+01  -2.1899799999999999e+01  -4.1271000000000004e+00
   1.8581499999999998e+01  -1.3190200000000001e+01   1.9927570000000000e+02  -5.1746999999999996e+00   1.8356000000000002e+01   2.7187999999999999e+00  -5.2979300000000002e+01  -2.9284400000000002e+01   3.6391160000000002e+02  -1.7242699999999999e+01  -2.1120400000000000e+01  -3.9900000000000002e+00
   2.0036300000000001e+01  -1.4377300000000000e+01   2.0888350000000000e+02  -5.5088999999999997e+00   1.9193400000000000e+01   3.0213999999999999e+00  -5.3156900000000000e+01  -2.8817399999999999e+01   3.5703390000000002e+02  -1.6298700000000000e+01  -2.0504600000000000e+01  -3.8130000000000002e+00
   2.1535200000000000e+01  -1.5366500000000000e+01   2.2029280000000000e+02  -5.6044000000000000e+00   2.0440000000000001e+01   3.2669999999999999e+00  -5.2934899999999999e+01  -2.8639500000000002e+01   3.5329030000000000e+02  -1.5287200000000000e+01  -1.9908000000000001e+01  -3.6404999999999998e+00
   2.3210400000000000e+01  -1.6399799999999999e+01   2.3367500000000001e+02  -5.9290000000000003e+00   2.1505800000000001e+01   3.5301000000000000e+00  -5.2646400000000000e+01  -2.8506100000000000e+01   3.4667370000000000e+02  -1.4487700000000000e+01  -1.9321100000000001e+01  -3.4944999999999999e+00
   2.4929600000000001e+01  -1.7542899999999999e+01   2.4731469999999999e+02  -6.1486000000000001e+00   2.2790400000000002e+01   3.8371000000000000e+00  -5.1958399999999997e+01  -2.8261500000000002e+01   3.3953480000000002e+02  -1.3563000000000001e+01  -1.8676400000000001e+01  -3.3972000000000002e+00
   2.6208100000000002e+01  -1.8927900000000001e+01   2.6232679999999999e+02  -6.5305000000000000e+00   2.4065500000000000e+01   4.1395999999999997e+00  -5.1114899999999999e+01  -2.8550599999999999e+01   3.2934870000000001e+02  -1.2734500000000001e+01  -1.7983599999999999e+01  -3.1892999999999998e+00
   2.7993500000000001e+01  -2.0840399999999999e+01   2.7811099999999999e+02  -6.7881999999999998e+00   2.5502400000000002e+01   4.4772999999999996e+00  -5.0138399999999997e+01  -2.9150900000000000e+01   3.2072980000000001e+02  -1.1742400000000000e+01  -1.7146500000000000e+01  -3.1318000000000001e+00
   2.9756900000000002e+01  -2.2884899999999998e+01   2.9432420000000002e+02  -7.2179000000000002e+00   2.6939299999999999e+01   4.8456999999999999e+00  -4.9228400000000001e+01  -2.9529000000000000e+01   3.1071780000000001e+02  -1.0759800000000000e+01  -1.6424800000000001e+01  -3.0080000000000000e+00
   3.1674499999999998e+01  -2.5259100000000000e+01   3.1216719999999998e+02  -7.7716000000000003e+00   2.8480899999999998e+01   5.2403000000000004e+00  -4.8495899999999999e+01  -2.9973700000000001e+01   3.0088000000000000e+02  -9.7387999999999995e+00  -1.5606900000000000e+01  -2.8443000000000001e+00
   3.3526100000000000e+01  -2.7985099999999999e+01   3.3069650000000001e+02  -8.0867000000000004e+00   3.0212800000000001e+01   5.6394000000000002e+00  -4.7097700000000003e+01  -2.9484500000000001e+01   2.8991039999999998e+02  -8.7658000000000005e+00  -1.4837199999999999e+01  -2.6674000000000002e+00
   3.5972799999999999e+01  -3.0754999999999999e+01   3.5111300000000000e+02  -8.4877000000000002e+00   3.2115900000000003e+01   6.0515999999999996e+00  -4.5721600000000002e+01  -2.9084199999999999e+01   2.7554550000000000e+02  -7.5906000000000002e+00  -1.3884600000000001e+01  -2.5301999999999998e+00
   3.8132899999999999e+01  -3.3590899999999998e+01   3.7187270000000001e+02  -8.9555000000000007e+00   3.3743200000000002e+01   6.5076999999999998e+00  -4.4190100000000001e+01  -2.8728500000000000e+01   2.6266059999999999e+02  -6.6081000000000003e+00  -1.2826200000000000e+01  -2.3797999999999999e+00
   4.0777900000000002e+01  -3.6316899999999997e+01   3.9211770000000001e+02  -9.4901999999999997e+00   3.5627299999999998e+01   6.9154999999999998e+00  -4.2370100000000001e+01  -2.8439399999999999e+01   2.4594499999999999e+02  -5.2401999999999997e+00  -1.1844700000000000e+01  -2.1541999999999999e+00
   4.3533200000000001e+01  -3.9372599999999998e+01   4.1210530000000000e+02  -9.7575000000000003e+00   3.7340100000000000e+01   7.3409000000000004e+00  -4.0860900000000001e+01  -2.6971900000000002e+01   2.3158009999999999e+02  -3.9975999999999998e+00  -1.0815200000000001e+01  -1.9154000000000000e+00
   4.6090100000000000e+01  -4.2076599999999999e+01   4.3226450000000000e+02  -1.0120300000000000e+01   3.9062500000000000e+01   7.7355000000000000e+00  -3.9373800000000003e+01  -2.5393100000000000e+01   2.1582220000000001e+02  -2.6682999999999999e+00  -9.7086000000000006e+00  -1.6455000000000000e+00
   4.8735199999999999e+01  -4.4912500000000001e+01   4.5173739999999998e+02  -1.0616800000000000e+01   4.0718299999999999e+01   8.1740999999999993e+00  -3.7420699999999997e+01  -2.2680399999999999e+01   1.9901960000000000e+02  -1.2137000000000000e+00  -8.5731999999999999e+00  -1.2430000000000001e+00
   5.1292000000000002e+01  -4.8122100000000003e+01   4.7000940000000003e+02  -1.1017799999999999e+01   4.2250300000000003e+01   8.4415999999999993e+00  -3.5023600000000002e+01  -1.9500699999999998e+01   1.8186869999999999e+02   3.4680000000000000e-01  -7.4955999999999996e+00  -8.1830000000000003e-01
   5.3804800000000000e+01  -5.0386400000000002e+01   4.8502150000000000e+02  -1.1161000000000000e+01   4.3468299999999999e+01   8.9108000000000001e+00  -3.1960699999999999e+01  -1.6054099999999998e+01   1.6524019999999999e+02   1.8784000000000001e+00  -6.4756000000000000e+00  -4.2470000000000002e-01
   5.5832700000000003e+01  -5.2870500000000000e+01   4.9951900000000001e+02  -1.1428300000000000e+01   4.4648299999999999e+01   9.1343999999999994e+00  -2.8897800000000000e+01  -1.2251799999999999e+01   1.4817650000000000e+02   3.1692000000000000e+00  -5.5038000000000000e+00  -1.3299999999999999e-02
   5.7596100000000000e+01  -5.5178800000000003e+01   5.1212919999999997e+02  -1.1542899999999999e+01   4.5514200000000002e+01   9.4326000000000008e+00  -2.5723900000000000e+01  -8.2939000000000007e+00   1.3076439999999999e+02   4.4406999999999996e+00  -4.6859000000000002e+00   4.6889999999999998e-01
   5.9425600000000003e+01  -5.6695700000000002e+01   5.2216589999999997e+02  -1.1800599999999999e+01   4.6389699999999998e+01   9.6562999999999999e+00  -2.2594400000000000e+01  -5.2253999999999996e+00   1.1700890000000000e+02   5.4424999999999999e+00  -3.9161999999999999e+00   7.8739999999999999e-01
   6.0395400000000002e+01  -5.8190600000000003e+01   5.3074429999999995e+02  -1.1791100000000000e+01   4.6970199999999998e+01   9.7878000000000007e+00  -1.9398399999999999e+01  -2.4681999999999999e+00   1.0377580000000000e+02   6.0782999999999996e+00  -3.3003999999999998e+00   1.0616000000000001e+00
   6.0880400000000002e+01  -5.9729399999999998e+01   5.3743539999999996e+02  -1.1791100000000000e+01   4.7560099999999998e+01   9.9501000000000008e+00  -1.6868200000000002e+01  -6.2260000000000004e-01   9.4286199999999994e+01   6.4828999999999999e+00  -2.8481000000000001e+00   1.2209000000000001e+00
   6.1232999999999997e+01  -6.0740699999999997e+01   5.4223929999999996e+02  -1.1762499999999999e+01   4.7978800000000000e+01   1.0020200000000001e+01  -1.4959400000000000e+01   6.2260000000000004e-01   8.5928399999999996e+01   6.5984999999999996e+00  -2.6941999999999999e+00   1.3890000000000000e+00
   6.0858300000000000e+01  -6.2235500000000002e+01   5.4755790000000002e+02  -1.1743399999999999e+01   4.8321399999999997e+01   1.0112299999999999e+01  -1.2517899999999999e+01   9.3389999999999995e-01   7.9921300000000002e+01   6.4924999999999997e+00  -2.5882999999999998e+00   1.3713000000000000e+00
   6.0527700000000003e+01  -6.3422699999999999e+01   5.4970249999999999e+02  -1.1676500000000001e+01   4.8664000000000001e+01   1.0213200000000001e+01  -1.0786700000000000e+01   7.1150000000000002e-01   7.3478800000000007e+01   6.2324000000000002e+00  -2.5017000000000000e+00   1.3005000000000000e+00
   5.9756200000000000e+01  -6.4741699999999994e+01   5.5193290000000002e+02  -1.1571500000000000e+01   4.8939900000000002e+01   1.0252599999999999e+01  -9.0333000000000006e+00   1.1785000000000001e+00   6.7819900000000004e+01   5.6543999999999999e+00  -2.4344000000000001e+00   1.2606999999999999e+00
   5.8896599999999999e+01  -6.5730900000000005e+01   5.5270489999999995e+02  -1.1428300000000000e+01   4.8959000000000003e+01   1.0305300000000001e+01  -7.7682000000000002e+00   2.0901999999999998e+00   6.2161000000000001e+01   5.2690999999999999e+00  -2.3477999999999999e+00   1.2385999999999999e+00
   5.8014899999999997e+01  -6.6126599999999996e+01   5.5201869999999997e+02  -1.1294600000000001e+01   4.8911400000000000e+01   1.0252599999999999e+01  -6.2367999999999997e+00   1.3786000000000000e+00   5.4586700000000000e+01   4.7586000000000004e+00  -2.0783999999999998e+00   1.1013999999999999e+00
   5.7000900000000001e+01  -6.6302499999999995e+01   5.5004560000000004e+02  -1.1065500000000000e+01   4.8825800000000001e+01   1.0217599999999999e+01  -4.5499999999999998e+00  -7.3380000000000001e-01   4.5010100000000001e+01   3.9013000000000000e+00  -1.9052000000000000e+00   8.8470000000000004e-01
   5.5876800000000003e+01  -6.6610299999999995e+01   5.4815840000000003e+02  -1.0626300000000001e+01   4.8740099999999998e+01   1.0160600000000001e+01  -3.5068000000000001e+00  -1.0005999999999999e+00   3.8132399999999997e+01   3.3426000000000000e+00  -1.6839000000000000e+00   6.9450000000000001e-01
   5.4884900000000002e+01  -6.6983999999999995e+01   5.4404079999999999e+02  -1.0339900000000000e+01   4.8416600000000003e+01   1.0055300000000001e+01  -2.6856000000000000e+00  -3.3350000000000002e-01   3.1254600000000000e+01   2.7452999999999999e+00  -1.3374999999999999e+00   6.9010000000000005e-01
   5.3937100000000001e+01  -6.6500399999999999e+01   5.4086680000000001e+02  -9.8529999999999998e+00   4.8273800000000001e+01   9.9238000000000000e+00  -1.9753000000000001e+00   4.4469999999999998e-01   2.5073300000000000e+01   2.2637000000000000e+00  -9.9109999999999998e-01   6.1040000000000005e-01
   5.3055399999999999e+01  -6.6368499999999997e+01   5.3563400000000001e+02  -9.5473999999999997e+00   4.7626800000000003e+01   9.8229000000000006e+00  -2.1972999999999998e+00   2.8239000000000001e+00   1.8195599999999999e+01   1.8206000000000000e+00  -7.9859999999999998e-01   6.5910000000000002e-01
   5.2019399999999997e+01  -6.6148600000000002e+01   5.2902859999999998e+02  -9.0510000000000002e+00   4.7217599999999997e+01   9.6738000000000000e+00  -1.0431999999999999e+00   3.5354999999999999e+00   1.4016700000000000e+01   1.4353000000000000e+00  -4.8110000000000003e-01   6.5910000000000002e-01
   5.1115699999999997e+01  -6.5862799999999993e+01   5.2276639999999998e+02  -8.6785999999999994e+00   4.6684699999999999e+01   9.5772999999999993e+00  -1.0875999999999999e+00   3.3797999999999999e+00   9.8377999999999997e+00   9.8250000000000004e-01  -2.3089999999999999e-01   5.4410000000000003e-01
   4.9859299999999998e+01  -6.5840800000000002e+01   5.1641840000000002e+02  -8.2775999999999996e+00   4.6123300000000000e+01   9.4588999999999999e+00  -7.7680000000000005e-01   2.9573000000000000e+00   5.9200999999999997e+00   5.3939999999999999e-01   4.8099999999999997e-02   4.8220000000000002e-01
   4.9043700000000001e+01  -6.5599000000000004e+01   5.1024200000000002e+02  -8.0579999999999998e+00   4.5561799999999998e+01   9.3274000000000008e+00  -6.8799999999999994e-01   2.2458000000000000e+00   3.7435999999999998e+00   3.1790000000000002e-01   1.5400000000000000e-01   3.7600000000000000e-01
   4.8073900000000002e+01  -6.5576999999999998e+01   5.0397969999999998e+02  -7.5902000000000003e+00   4.4933799999999998e+01   9.1913999999999998e+00  -4.4400000000000002e-02   1.1339999999999999e+00   3.0470999999999999e+00   8.6699999999999999e-02   2.6939999999999997e-01   2.1229999999999999e-01
   4.7037900000000000e+01  -6.5313199999999995e+01   4.9831799999999998e+02  -7.1414999999999997e+00   4.4410400000000003e+01   9.0510999999999999e+00   3.7730000000000002e-01   5.1139999999999997e-01   1.2188000000000001e+00   9.5999999999999992e-03   1.3469999999999999e-01   2.2559999999999999e-01
   4.5781500000000001e+01  -6.5247299999999996e+01   4.9257049999999998e+02  -6.5305000000000000e+00   4.4010700000000000e+01   8.9327000000000005e+00   5.1049999999999995e-01   7.7820000000000000e-01   1.3930000000000000e+00  -9.5999999999999992e-03   1.2509999999999999e-01   2.5209999999999999e-01
   4.5098199999999999e+01  -6.5137400000000000e+01   4.8853870000000001e+02  -6.1677000000000000e+00   4.3534999999999997e+01   8.7309999999999999e+00   8.8800000000000004e-02   1.2452000000000001e+00   2.7858999999999998e+00   9.5999999999999992e-03   1.7319999999999999e-01   2.3000000000000001e-01
   4.4150399999999998e+01  -6.4895600000000002e+01   4.8459260000000000e+02  -5.4897999999999998e+00   4.3097200000000001e+01   8.5731000000000002e+00   4.2170000000000002e-01   1.2452000000000001e+00   2.1764999999999999e+00  -1.9300000000000001e-02   1.9239999999999999e-01   1.9910000000000000e-01
   4.3731600000000000e+01  -6.5027500000000003e+01   4.8124700000000001e+02  -4.7832999999999997e+00   4.2792700000000004e+01   8.4064999999999994e+00   3.5510000000000003e-01   9.5609999999999995e-01   1.9153000000000000e+00   1.9300000000000001e-02   1.7319999999999999e-01   2.0349999999999999e-01
   4.3731600000000000e+01  -6.4763700000000000e+01   4.7764409999999998e+02  -4.0959000000000003e+00   4.2393000000000001e+01   8.1608999999999998e+00   1.5540000000000001e-01   1.4008000000000000e+00   2.0893999999999999e+00   3.8500000000000000e-02   1.6360000000000000e-01   2.3000000000000001e-01
   4.3423000000000002e+01  -6.4609800000000007e+01   4.7481330000000003e+02  -3.2938999999999998e+00   4.1907699999999998e+01   7.9767000000000001e+00   2.8849999999999998e-01   1.0672999999999999e+00   2.4377000000000000e+00   3.8500000000000000e-02   1.4430000000000001e-01   2.3000000000000001e-01
   4.3312800000000003e+01  -6.4148099999999999e+01   4.7352650000000000e+02  -2.5682999999999998e+00   4.1679400000000001e+01   7.7662000000000004e+00   2.8849999999999998e-01   7.7820000000000000e-01   2.0893999999999999e+00   9.6299999999999997e-02   1.6360000000000000e-01   2.3890000000000000e-01
   4.3687500000000000e+01  -6.4214100000000002e+01   4.7095299999999997e+02  -1.7854000000000001e+00   4.1260700000000000e+01   7.5556999999999999e+00   3.5510000000000003e-01   1.0894999999999999e+00   2.0024000000000002e+00   7.7100000000000002e-02   1.4430000000000001e-01   2.3890000000000000e-01
   4.4326700000000002e+01  -6.3334699999999998e+01   4.6889420000000001e+02  -9.4520000000000004e-01   4.0908600000000000e+01   7.3189000000000002e+00   3.9950000000000002e-01   1.0450999999999999e+00   2.0893999999999999e+00   4.8200000000000000e-02   2.4060000000000001e-01   2.5659999999999999e-01
   4.4459000000000003e+01  -6.3005000000000003e+01   4.6760739999999998e+02  -7.6399999999999996e-02   4.0632599999999996e+01   7.0865000000000000e+00   2.8849999999999998e-01   8.8939999999999997e-01   1.6540999999999999e+00   1.2520000000000001e-01   1.9239999999999999e-01   2.4770000000000000e-01
   4.4503100000000003e+01  -6.2235500000000002e+01   4.6606330000000003e+02   9.7380000000000000e-01   4.0299599999999998e+01   6.9111000000000002e+00   5.1049999999999995e-01   1.0450999999999999e+00   2.0893999999999999e+00   9.6299999999999997e-02   4.8099999999999997e-02   2.1229999999999999e-01
   4.4943899999999999e+01  -6.1707900000000002e+01   4.6606330000000003e+02   1.9190000000000000e+00   4.0109200000000001e+01   6.5734000000000004e+00   4.2170000000000002e-01   1.1785000000000001e+00   2.0893999999999999e+00   2.8899999999999999e-02   1.0580000000000001e-01   2.1229999999999999e-01
   4.4943899999999999e+01  -6.1290199999999999e+01   4.6486230000000000e+02   2.7974000000000001e+00   3.9918900000000001e+01   6.3673000000000002e+00   2.8849999999999998e-01   1.0672999999999999e+00   1.8283000000000000e+00   5.7799999999999997e-02   2.4060000000000001e-01   2.2120000000000001e-01
   4.5009999999999998e+01  -6.1488100000000003e+01   4.6460500000000002e+02   3.7808000000000002e+00   3.9680999999999997e+01   6.0648000000000000e+00   2.4410000000000001e-01   8.0049999999999999e-01   2.6989000000000001e+00  -7.7100000000000002e-02   2.5979999999999998e-01   2.4329999999999999e-01
   4.4877800000000001e+01  -6.1664000000000001e+01   4.6366140000000001e+02   4.8597000000000001e+00   3.9481200000000001e+01   5.8586999999999998e+00   1.1100000000000000e-01   1.0672999999999999e+00   2.6118000000000001e+00   4.8200000000000000e-02   1.8279999999999999e-01   2.1679999999999999e-01
   4.4635300000000001e+01  -6.1729900000000001e+01   4.6391870000000000e+02   5.8525999999999998e+00   3.9414600000000000e+01   5.6482000000000001e+00   3.9950000000000002e-01   1.1117999999999999e+00   1.3930000000000000e+00   0.0000000000000000e+00   1.6360000000000000e-01   1.8579999999999999e-01
   4.4436900000000001e+01  -6.1685899999999997e+01   4.6503390000000002e+02   6.8263999999999996e+00   3.9329000000000001e+01   5.3762999999999996e+00   1.3320000000000001e-01   1.0450999999999999e+00   1.9153000000000000e+00   4.8200000000000000e-02   1.2509999999999999e-01   2.3440000000000000e-01
   4.4150399999999998e+01  -6.1773899999999998e+01   4.6469080000000002e+02   7.8765999999999998e+00   3.9319400000000002e+01   5.1351000000000004e+00   2.6629999999999998e-01   1.1339999999999999e+00   2.4377000000000000e+00   4.8200000000000000e-02   1.5400000000000000e-01   2.2120000000000001e-01
   4.4172400000000003e+01  -6.2103600000000000e+01   4.6503390000000002e+02   8.8505000000000003e+00   3.9119599999999998e+01   4.9027000000000003e+00   2.8849999999999998e-01   1.2007000000000001e+00   2.4377000000000000e+00   7.7100000000000002e-02   2.8870000000000001e-01   2.2559999999999999e-01
   4.4238599999999998e+01  -6.2103600000000000e+01   4.6563440000000003e+02   9.9007000000000005e+00   3.9119599999999998e+01   4.6089000000000002e+00   3.5510000000000003e-01   1.0227999999999999e+00   2.3506000000000000e+00   9.6299999999999997e-02   1.7319999999999999e-01   2.0790000000000000e-01
   4.4216500000000003e+01  -6.2433399999999999e+01   4.6709269999999998e+02   1.1036899999999999e+01   3.9062500000000000e+01   4.4335000000000004e+00   1.9980000000000001e-01   1.0672999999999999e+00   1.8283000000000000e+00   5.7799999999999997e-02   2.3089999999999999e-01   2.3000000000000001e-01
   4.4106299999999997e+01  -6.2257500000000000e+01   4.6855099999999999e+02   1.2278000000000000e+01   3.9195700000000002e+01   4.1660000000000004e+00   2.8849999999999998e-01   1.1785000000000001e+00   2.3506000000000000e+00   6.7400000000000002e-02   2.2130000000000000e-01   2.2559999999999999e-01
   4.3907899999999998e+01  -6.2103600000000000e+01   4.7009510000000000e+02   1.3528700000000001e+01   3.9195700000000002e+01   3.8590000000000000e+00   3.5510000000000003e-01   1.0005999999999999e+00   2.1764999999999999e+00   8.6699999999999999e-02   1.9239999999999999e-01   2.6100000000000001e-01
   4.4040199999999999e+01  -6.1817900000000002e+01   4.7155349999999999e+02   1.4712600000000000e+01   3.9252800000000001e+01   3.5695999999999999e+00   3.7730000000000002e-01   1.2674000000000001e+00   1.8283000000000000e+00   3.8500000000000000e-02   1.9239999999999999e-01   2.3440000000000000e-01
   4.3665500000000002e+01  -6.2059699999999999e+01   4.7309760000000000e+02   1.5934699999999999e+01   3.9414600000000000e+01   3.3591000000000002e+00   1.9980000000000001e-01   9.5609999999999995e-01   1.8283000000000000e+00  -3.8500000000000000e-02   2.1170000000000000e-01   1.8140000000000001e-01
   4.3841799999999999e+01  -6.1927799999999998e+01   4.7438430000000000e+02   1.7357299999999999e+01   3.9405099999999997e+01   3.1309999999999998e+00   2.2189999999999999e-01   1.0672999999999999e+00   1.8283000000000000e+00   6.7400000000000002e-02   2.0210000000000000e-01   2.2559999999999999e-01
   4.3996099999999998e+01  -6.1839799999999997e+01   4.7678629999999998e+02   1.8569800000000001e+01   3.9452700000000000e+01   2.8811000000000000e+00   4.2170000000000002e-01   1.1563000000000001e+00   1.6540999999999999e+00   4.8200000000000000e-02   2.0210000000000000e-01   2.5659999999999999e-01
   4.4326700000000002e+01  -6.1356200000000001e+01   4.7850200000000001e+02   2.0087800000000001e+01   3.9538300000000000e+01   2.6048000000000000e+00   2.2189999999999999e-01   1.1563000000000001e+00   2.2635999999999998e+00   0.0000000000000000e+00   1.3469999999999999e-01   2.2120000000000001e-01
   4.4040199999999999e+01  -6.0894500000000001e+01   4.8021760000000000e+02   2.1577200000000001e+01   3.9500200000000000e+01   2.2847000000000000e+00   1.5540000000000001e-01   1.0672999999999999e+00   2.3506000000000000e+00   1.1559999999999999e-01   1.8279999999999999e-01   2.5659999999999999e-01
   4.4172400000000003e+01  -6.0103099999999998e+01   4.8116129999999998e+02   2.3133500000000002e+01   3.9462200000000003e+01   2.0390999999999999e+00   8.8800000000000004e-02   9.7840000000000005e-01   2.5247000000000002e+00   3.8500000000000000e-02   1.8279999999999999e-01   2.5209999999999999e-01
   4.4282600000000002e+01  -5.9663499999999999e+01   4.8313430000000000e+02   2.4852000000000000e+01   3.9424100000000003e+01   1.6882999999999999e+00   8.8800000000000004e-02   1.1339999999999999e+00   2.8730000000000002e+00   8.6699999999999999e-02   1.7319999999999999e-01   2.1679999999999999e-01
   4.4370800000000003e+01  -5.8762099999999997e+01   4.8416370000000001e+02   2.6513300000000001e+01   3.9357500000000002e+01   1.3593999999999999e+00   4.4390000000000002e-01   1.0672999999999999e+00   2.5247000000000002e+00   8.6699999999999999e-02   1.6360000000000000e-01   2.6540000000000002e-01
   4.4238599999999998e+01  -5.7904800000000002e+01   4.8493570000000000e+02   2.8365500000000001e+01   3.9405099999999997e+01   1.1051000000000000e+00   1.7760000000000001e-01   9.5609999999999995e-01   2.3506000000000000e+00   9.5999999999999992e-03   2.0210000000000000e-01   2.1679999999999999e-01
   4.4238599999999998e+01  -5.6915500000000002e+01   4.8656560000000002e+02   3.0131799999999998e+01   3.9290900000000001e+01   8.1130000000000002e-01   2.2200000000000001e-02   1.2230000000000001e+00   2.2635999999999998e+00   3.8500000000000000e-02   5.7700000000000001e-02   2.2120000000000001e-01
   4.4348799999999997e+01  -5.5926200000000001e+01   4.8725189999999998e+02   3.1936199999999999e+01   3.9176699999999997e+01   4.7360000000000002e-01   1.5540000000000001e-01   1.0672999999999999e+00   1.3059000000000001e+00   3.8500000000000000e-02   2.2130000000000000e-01   2.3000000000000001e-01
   4.4635300000000001e+01  -5.4761099999999999e+01   4.8948230000000001e+02   3.3912500000000001e+01   3.9148099999999999e+01   8.3299999999999999e-02   1.3320000000000001e-01   9.5609999999999995e-01   2.8730000000000002e+00   5.7799999999999997e-02   2.1170000000000000e-01   2.5209999999999999e-01
   4.4326700000000002e+01  -5.3376199999999997e+01   4.8973960000000000e+02   3.5946100000000001e+01   3.9119599999999998e+01  -2.8070000000000001e-01   2.6629999999999998e-01   1.0894999999999999e+00   1.8283000000000000e+00   9.6299999999999997e-02   1.9239999999999999e-01   2.2559999999999999e-01
   4.4481000000000002e+01  -5.2452800000000003e+01   4.9162689999999998e+02   3.7846100000000000e+01   3.9062500000000000e+01  -5.3059999999999996e-01   1.7760000000000001e-01   1.1117999999999999e+00   1.4800000000000000e+00   7.7100000000000002e-02   1.4430000000000001e-01   2.7870000000000000e-01
   4.4679400000000001e+01  -5.1309699999999999e+01   4.9188420000000002e+02   3.9812899999999999e+01   3.8881700000000002e+01  -8.8580000000000003e-01   1.5540000000000001e-01   9.5609999999999995e-01   2.6989000000000001e+00   1.9300000000000001e-02   1.5400000000000000e-01   1.9460000000000000e-01
   4.4591200000000001e+01  -5.0804099999999998e+01   4.9402879999999999e+02   4.1674599999999998e+01   3.8919800000000002e+01  -1.2059000000000000e+00   4.4400000000000002e-02   9.5609999999999995e-01   2.0024000000000002e+00   6.7400000000000002e-02   5.7700000000000001e-02   2.5659999999999999e-01
   4.4811700000000002e+01  -4.9748899999999999e+01   4.9591609999999997e+02   4.3593699999999998e+01   3.8777000000000001e+01  -1.4515000000000000e+00   2.2189999999999999e-01   1.1563000000000001e+00   1.8283000000000000e+00   2.8899999999999999e-02   1.7319999999999999e-01   2.3000000000000001e-01
   4.4877800000000001e+01  -4.9089399999999998e+01   4.9703129999999999e+02   4.5445900000000002e+01   3.8872199999999999e+01  -1.7760000000000000e+00   2.6629999999999998e-01   9.3389999999999995e-01   1.8283000000000000e+00   1.7340000000000000e-01   1.8279999999999999e-01   2.3890000000000000e-01
   4.5472900000000003e+01  -4.8451799999999999e+01   5.0020530000000002e+02   4.7345799999999997e+01   3.8995899999999999e+01  -2.0478999999999998e+00   2.2189999999999999e-01   1.0227999999999999e+00   2.1764999999999999e+00   7.7100000000000002e-02   1.9239999999999999e-01   2.2120000000000001e-01
   4.5340699999999998e+01  -4.8210000000000001e+01   5.0355079999999998e+02   4.9150300000000001e+01   3.9157699999999998e+01  -2.2759000000000000e+00   1.7760000000000001e-01   1.0894999999999999e+00   8.7060000000000004e-01  -4.8200000000000000e-02   1.8279999999999999e-01   2.6100000000000001e-01
   4.5737400000000001e+01  -4.8165999999999997e+01   5.0732530000000003e+02   5.0868800000000000e+01   3.9309899999999999e+01  -2.4777000000000000e+00   1.1100000000000000e-01   1.1339999999999999e+00   1.1317999999999999e+00   2.8899999999999999e-02   1.2509999999999999e-01   2.4770000000000000e-01
   4.5891700000000000e+01  -4.9287199999999999e+01   5.1255809999999997e+02   5.2310499999999998e+01   3.9671500000000002e+01  -2.5960999999999999e+00   1.3320000000000001e-01   1.2007000000000001e+00   2.1764999999999999e+00   9.6299999999999997e-02   1.4430000000000001e-01   2.3440000000000000e-01
   4.6310499999999998e+01  -5.0210500000000003e+01   5.1770510000000002e+02   5.3923999999999999e+01   4.0156799999999997e+01  -2.7846000000000002e+00   3.7730000000000002e-01   1.0005999999999999e+00   2.5247000000000002e+00   8.6699999999999999e-02   8.6599999999999996e-02   2.1679999999999999e-01
   4.6663200000000003e+01  -5.2101100000000002e+01   5.2413890000000004e+02   5.5241500000000002e+01   4.0661200000000001e+01  -2.7846000000000002e+00   1.9980000000000001e-01   9.5609999999999995e-01   2.0024000000000002e+00   6.7400000000000002e-02   1.9239999999999999e-01   2.2559999999999999e-01
   4.6795400000000001e+01  -5.3793799999999997e+01   5.3040110000000004e+02   5.6454099999999997e+01   4.1213099999999997e+01  -2.7627000000000002e+00   1.7760000000000001e-01   1.1117999999999999e+00   1.9153000000000000e+00   1.8300000000000000e-01   2.1170000000000000e-01   2.3440000000000000e-01
   4.7368499999999997e+01  -5.5992199999999997e+01   5.3734960000000001e+02   5.7637999999999998e+01   4.1783999999999999e+01  -2.7320000000000002e+00   2.4410000000000001e-01   9.1169999999999995e-01   2.6989000000000001e+00   1.1559999999999999e-01   6.7400000000000002e-02   2.4329999999999999e-01
   4.7831400000000002e+01  -5.8278500000000001e+01   5.4369759999999997e+02   5.8755000000000003e+01   4.2335999999999999e+01  -2.7101000000000002e+00   2.4410000000000001e-01   1.0227999999999999e+00   1.8283000000000000e+00   1.6380000000000000e-01   1.1550000000000001e-01   2.0790000000000000e-01
   4.7699199999999998e+01  -6.0432899999999997e+01   5.5124659999999994e+02   5.9738399999999999e+01   4.3116300000000003e+01  -2.5872999999999999e+00   6.6600000000000006e-02   9.7840000000000005e-01   2.0024000000000002e+00   1.4449999999999999e-01   2.0210000000000000e-01   2.3440000000000000e-01
   4.7103999999999999e+01  -5.7267200000000003e+01   5.6214110000000005e+02   6.0769500000000001e+01   4.4134399999999999e+01  -3.4468000000000001e+00   1.9980000000000001e-01   9.3389999999999995e-01   2.5247000000000002e+00   2.8899999999999999e-02   2.4060000000000001e-01   2.2120000000000001e-01
   4.6354599999999998e+01  -6.8940500000000000e+01   5.6488620000000003e+02   6.1036799999999999e+01   4.4534100000000002e+01  -1.5874999999999999e+00   3.1069999999999998e-01   1.1785000000000001e+00   2.0024000000000002e+00   8.6699999999999999e-02   1.6360000000000000e-01   2.1229999999999999e-01
   4.6222299999999997e+01  -8.0459900000000005e+01   5.6900379999999996e+02   6.0798200000000001e+01   4.5114600000000003e+01  -1.6093999999999999e+00   1.3320000000000001e-01   9.5609999999999995e-01   2.3506000000000000e+00   7.7100000000000002e-02   1.7319999999999999e-01   2.6979999999999998e-01
   4.7875500000000002e+01  -6.8566800000000001e+01   5.7560919999999999e+02   6.2554900000000004e+01   4.5647500000000001e+01  -2.3109999999999999e+00   1.7760000000000001e-01   1.1339999999999999e+00   2.6118000000000001e+00   6.7400000000000002e-02   1.2509999999999999e-01   2.6979999999999998e-01
   4.9087800000000001e+01  -6.9819900000000004e+01   5.8221460000000002e+02   6.3452399999999997e+01   4.6189900000000002e+01  -2.1093000000000002e+00   2.2189999999999999e-01   1.1117999999999999e+00   2.1764999999999999e+00   1.9300000000000001e-02   2.1170000000000000e-01   2.4329999999999999e-01
   4.7919600000000003e+01  -7.7646000000000001e+01   5.8324400000000003e+02   6.3366399999999999e+01   4.6694200000000002e+01  -1.9777000000000000e+00   8.8800000000000004e-02   1.1339999999999999e+00   2.3506000000000000e+00   9.6299999999999997e-02   3.8500000000000000e-02   2.4770000000000000e-01
   4.8382500000000000e+01  -7.6920599999999993e+01   5.8444489999999996e+02   6.4177999999999997e+01   4.7008200000000002e+01  -1.6752000000000000e+00   3.3289999999999997e-01   1.3119000000000001e+00   2.0024000000000002e+00   8.6699999999999999e-02   1.4430000000000001e-01   2.7429999999999999e-01
   4.9572800000000001e+01  -7.9162899999999993e+01   5.8787630000000001e+02   6.4473900000000000e+01   4.7360300000000002e+01  -1.7190000000000001e+00   1.5540000000000001e-01   1.0227999999999999e+00   2.7858999999999998e+00   1.1559999999999999e-01   1.6360000000000000e-01   2.2559999999999999e-01
   4.9660899999999998e+01  -8.2460400000000007e+01   5.9019240000000002e+02   6.4741299999999995e+01   4.7560099999999998e+01  -1.5261000000000000e+00   3.9950000000000002e-01   1.0227999999999999e+00   2.0893999999999999e+00   2.8899999999999999e-02   1.2509999999999999e-01   2.2120000000000001e-01
   5.0167900000000003e+01  -8.0372000000000000e+01   5.8984929999999997e+02   6.5123199999999997e+01   4.7836100000000002e+01  -1.4339999999999999e+00   4.4400000000000002e-02   1.2007000000000001e+00   1.4800000000000000e+00   6.7400000000000002e-02   1.8279999999999999e-01   2.0790000000000000e-01
   4.9749099999999999e+01  -8.6087699999999998e+01   5.8813360000000000e+02   6.4941800000000001e+01   4.7902700000000003e+01  -1.1796000000000000e+00   3.5510000000000003e-01   1.0227999999999999e+00   1.7412000000000001e+00   1.0600000000000000e-01   1.8279999999999999e-01   2.3000000000000001e-01
   5.0454400000000000e+01  -8.6681299999999993e+01   5.8650369999999998e+02   6.4941800000000001e+01   4.7883699999999997e+01  -1.0700000000000001e+00   3.1069999999999998e-01   8.6719999999999997e-01   2.7858999999999998e+00   1.0600000000000000e-01   2.5019999999999998e-01   2.3000000000000001e-01
   5.0652799999999999e+01  -8.7516700000000000e+01   5.8341549999999995e+02   6.4817599999999999e+01   4.7750500000000002e+01  -8.5950000000000004e-01   2.2200000000000001e-02   1.5343000000000000e+00   1.4800000000000000e+00   3.8500000000000000e-02   1.5400000000000000e-01   2.3000000000000001e-01
   5.0586700000000000e+01  -9.0374499999999998e+01   5.7981259999999997e+02   6.4311599999999999e+01   4.7645800000000001e+01  -6.5339999999999998e-01   1.3320000000000001e-01   9.3389999999999995e-01   1.8283000000000000e+00   0.0000000000000000e+00   1.4430000000000001e-01   2.1229999999999999e-01
   5.0696899999999999e+01  -9.1979299999999995e+01   5.7483709999999996e+02   6.3910600000000002e+01   4.7360300000000002e+01  -3.7709999999999999e-01  -6.6600000000000006e-02   1.0450999999999999e+00   2.1764999999999999e+00   8.6699999999999999e-02   9.6199999999999994e-02   2.6100000000000001e-01
   5.0498500000000000e+01  -9.3034499999999994e+01   5.6943280000000004e+02   6.3414200000000001e+01   4.6875000000000000e+01  -8.3299999999999999e-02   0.0000000000000000e+00   1.0894999999999999e+00   2.6118000000000001e+00  -9.5999999999999992e-03   1.5400000000000000e-01   2.5209999999999999e-01
   5.0322200000000002e+01  -9.4815200000000004e+01   5.6291319999999996e+02   6.2679000000000002e+01   4.6408700000000003e+01   1.5350000000000000e-01   3.5510000000000003e-01   1.0450999999999999e+00   1.8283000000000000e+00   1.4449999999999999e-01   1.6360000000000000e-01   1.9910000000000000e-01
   4.9837299999999999e+01  -9.5540700000000001e+01   5.5433479999999997e+02   6.1819699999999997e+01   4.5780700000000003e+01   4.2099999999999999e-01   8.8800000000000004e-02   1.2452000000000001e+00   2.4377000000000000e+00   9.6299999999999997e-02   1.8279999999999999e-01   2.4770000000000000e-01
   4.9418500000000002e+01  -9.7255399999999995e+01   5.4567070000000001e+02   6.1132300000000001e+01   4.5067000000000000e+01   6.6659999999999997e-01   6.6600000000000006e-02   1.0450999999999999e+00   2.1764999999999999e+00  -9.5999999999999992e-03   9.6199999999999994e-02   2.0349999999999999e-01
   4.8823300000000003e+01  -9.8134699999999995e+01   5.3700649999999996e+02   5.9862499999999997e+01   4.4457999999999998e+01   9.2090000000000005e-01   2.4410000000000001e-01   9.1169999999999995e-01   1.8283000000000000e+00   3.8500000000000000e-02   1.4430000000000001e-01   2.3000000000000001e-01
   4.8206099999999999e+01  -9.8750299999999996e+01   5.2817079999999999e+02   5.8907800000000002e+01   4.3715800000000002e+01   1.2805000000000000e+00   1.7760000000000001e-01   1.0227999999999999e+00   2.2635999999999998e+00   3.8500000000000000e-02   1.9239999999999999e-01   2.6979999999999998e-01
   4.7478700000000003e+01  -9.9497699999999995e+01   5.1659000000000003e+02   5.7847999999999999e+01   4.2802199999999999e+01   1.4734000000000000e+00   3.7730000000000002e-01   1.2897000000000001e+00   2.5247000000000002e+00   4.8200000000000000e-02   1.7319999999999999e-01   3.0080000000000001e-01
   4.6398699999999998e+01  -9.9915400000000005e+01   5.0234980000000002e+02   5.6263100000000001e+01   4.1726900000000001e+01   1.9119999999999999e+00   3.5510000000000003e-01   8.0049999999999999e-01   1.6540999999999999e+00   1.2520000000000001e-01   1.6360000000000000e-01   2.1679999999999999e-01
   4.4657400000000003e+01  -1.0072880000000001e+02   4.8750930000000000e+02   5.4449100000000001e+01   4.0413800000000002e+01   2.2584000000000000e+00   2.6629999999999998e-01   1.4453000000000000e+00   1.5670999999999999e+00   5.7799999999999997e-02   2.1170000000000000e-01   2.4770000000000000e-01
   4.2651499999999999e+01  -9.9607600000000005e+01   4.7078140000000002e+02   5.2558700000000002e+01   3.9052999999999997e+01   2.4908000000000001e+00   1.5540000000000001e-01   1.1563000000000001e+00   2.6118000000000001e+00   5.7799999999999997e-02   2.0210000000000000e-01   2.4770000000000000e-01
   4.0667700000000004e+01  -9.8090800000000002e+01   4.5190899999999999e+02   5.0410499999999999e+01   3.7511400000000002e+01   2.8372000000000002e+00   2.4410000000000001e-01   1.0005999999999999e+00   2.1764999999999999e+00   9.6299999999999997e-02   2.0210000000000000e-01   2.6100000000000001e-01
   3.8110799999999998e+01  -9.7233400000000003e+01   4.3072039999999998e+02   4.8014099999999999e+01   3.5703400000000002e+01   3.1617000000000002e+00   3.1069999999999998e-01   1.2007000000000001e+00   2.3506000000000000e+00   6.7400000000000002e-02   1.6360000000000000e-01   2.2559999999999999e-01
   3.5069000000000003e+01  -9.5430800000000005e+01   4.0798770000000002e+02   4.5465000000000003e+01   3.3724100000000000e+01   3.4336000000000002e+00   6.6600000000000006e-02   9.7840000000000005e-01   2.1764999999999999e+00   9.5999999999999992e-03   1.3469999999999999e-01   2.2120000000000001e-01
   3.2203600000000002e+01  -9.2287099999999995e+01   3.8396820000000002e+02   4.2925300000000000e+01   3.2011299999999999e+01   3.6221999999999999e+00   8.8800000000000004e-02   1.1117999999999999e+00   2.2635999999999998e+00  -5.7799999999999997e-02   1.6360000000000000e-01   2.2559999999999999e-01
   2.9404199999999999e+01  -8.9671099999999996e+01   3.5960559999999998e+02   4.0166100000000000e+01   2.9879700000000000e+01   3.8020000000000000e+00   8.8800000000000004e-02   1.2452000000000001e+00   2.1764999999999999e+00   7.7100000000000002e-02   1.8279999999999999e-01   2.6540000000000002e-01
   2.6979600000000001e+01  -8.6461500000000001e+01   3.3575770000000000e+02   3.7454599999999999e+01   2.8024100000000001e+01   3.8546000000000000e+00   1.9980000000000001e-01   1.1785000000000001e+00   1.8283000000000000e+00   8.6699999999999999e-02   1.6360000000000000e-01   2.1679999999999999e-01
   2.4554900000000000e+01  -8.2482399999999998e+01   3.1208139999999997e+02   3.4867300000000000e+01   2.5978200000000001e+01   3.9203999999999999e+00   2.4410000000000001e-01   1.0672999999999999e+00   1.5670999999999999e+00   4.8200000000000000e-02   1.9239999999999999e-01   2.5209999999999999e-01
   2.2306600000000000e+01  -7.8261600000000001e+01   2.8746150000000000e+02   3.2136699999999998e+01   2.3951400000000000e+01   3.8809000000000000e+00   2.6629999999999998e-01   9.7840000000000005e-01   2.1764999999999999e+00   9.6299999999999997e-02   1.3469999999999999e-01   2.1679999999999999e-01
   1.9859999999999999e+01  -7.3688999999999993e+01   2.6138319999999999e+02   2.9387100000000000e+01   2.1810300000000002e+01   3.8064000000000000e+00   1.5540000000000001e-01   1.2452000000000001e+00   2.6989000000000001e+00   2.8899999999999999e-02   1.3469999999999999e-01   2.3000000000000001e-01
   1.7964300000000001e+01  -6.8346999999999994e+01   2.3539070000000001e+02   2.6675599999999999e+01   1.9555000000000000e+01   3.6617000000000002e+00  -1.1100000000000000e-01   1.0450999999999999e+00   1.7412000000000001e+00   8.6699999999999999e-02   1.8279999999999999e-01   2.2120000000000001e-01
   1.5627900000000000e+01  -6.2433399999999999e+01   2.0785409999999999e+02   2.3820900000000002e+01   1.7337900000000001e+01   3.4291999999999998e+00   2.6629999999999998e-01   1.0227999999999999e+00   1.9153000000000000e+00  -1.9300000000000001e-02   9.6199999999999994e-02   2.1229999999999999e-01
   1.3600000000000000e+01  -5.5398600000000002e+01   1.8134690000000001e+02   2.0994800000000001e+01   1.4997000000000000e+01   3.1223000000000001e+00   2.4410000000000001e-01   1.4008000000000000e+00   1.4800000000000000e+00   2.8899999999999999e-02   8.6599999999999996e-02   2.3440000000000000e-01
   1.1351699999999999e+01  -4.6693100000000001e+01   1.5483969999999999e+02   1.8464800000000000e+01   1.2798800000000000e+01   2.6267000000000000e+00   3.5510000000000003e-01   1.0672999999999999e+00   1.1317999999999999e+00   5.7799999999999997e-02   1.7319999999999999e-01   2.3890000000000000e-01
   9.0814000000000004e+00  -3.7635899999999999e+01   1.3133500000000001e+02   1.6240200000000002e+01   1.0876600000000000e+01   2.1093000000000002e+00   1.7760000000000001e-01   9.7840000000000005e-01   1.6540999999999999e+00   9.6299999999999997e-02   1.9239999999999999e-01   2.4770000000000000e-01
   6.8551000000000002e+00  -2.8029100000000000e+01   1.1031789999999999e+02   1.4235200000000001e+01   9.2683999999999997e+00   1.4997000000000000e+00   2.2189999999999999e-01   1.3119000000000001e+00   2.0024000000000002e+00   8.6699999999999999e-02   1.3469999999999999e-01   2.3890000000000000e-01
   4.2762000000000002e+00  -1.6245899999999999e+01   9.2474900000000005e+01   1.2698100000000000e+01   7.8791000000000002e+00   6.7969999999999997e-01   1.9980000000000001e-01   1.1117999999999999e+00   1.6540999999999999e+00   1.2520000000000001e-01   1.3469999999999999e-01   2.6979999999999998e-01
   1.8735999999999999e+00  -5.0342000000000002e+00   8.2009299999999996e+01   1.2001099999999999e+01   7.0608000000000004e+00   7.4499999999999997e-02   8.8800000000000004e-02   1.1339999999999999e+00   2.1764999999999999e+00   5.7799999999999997e-02   1.2509999999999999e-01   2.2559999999999999e-01
   2.9977000000000000e+00  -7.1006999999999998e+00   6.7168700000000001e+01   9.8051999999999992e+00   5.7571000000000003e+00   6.1400000000000003e-02   1.3320000000000001e-01   1.3341000000000001e+00   1.3059000000000001e+00   3.8500000000000000e-02   1.8279999999999999e-01   2.3000000000000001e-01
   4.1439000000000004e+00  -9.2331000000000003e+00   5.3271700000000003e+01   7.1223999999999998e+00   4.3296999999999999e+00   1.1400000000000000e-01   3.9950000000000002e-01   1.1117999999999999e+00   2.0024000000000002e+00   8.6699999999999999e-02   1.8279999999999999e-01   2.3890000000000000e-01
   3.7250999999999999e+00  -7.8480999999999996e+00   3.9117400000000004e+01   5.6234000000000002e+00   3.2353999999999998e+00   1.2280000000000001e-01   8.8800000000000004e-02   1.0894999999999999e+00   1.5670999999999999e+00   9.5999999999999992e-03   1.0580000000000001e-01   2.2120000000000001e-01
   3.1078999999999999e+00  -5.0781999999999998e+00   2.8394400000000001e+01   4.0959000000000003e+00   2.2743000000000002e+00   7.0199999999999999e-02   1.3320000000000001e-01   1.2007000000000001e+00   2.0024000000000002e+00  -5.7799999999999997e-02   1.9239999999999999e-01   2.6540000000000002e-01
   2.6671000000000000e+00  -6.6170999999999998e+00   2.0673900000000000e+01   2.6446000000000001e+00   1.6653000000000000e+00   3.0700000000000002e-02   1.1100000000000000e-01   1.1785000000000001e+00   2.0024000000000002e+00   1.1559999999999999e-01   1.7319999999999999e-01   2.1679999999999999e-01
   3.3944999999999999e+00  -3.9350999999999998e+00   1.3897000000000000e+01   1.6516999999999999e+00   9.2300000000000004e-01  -2.0169999999999999e-01   2.4410000000000001e-01   1.2007000000000001e+00   1.7412000000000001e+00   8.6699999999999999e-02   1.0580000000000001e-01   2.5209999999999999e-01
   3.3723999999999998e+00  -8.7929999999999997e-01   8.4925999999999995e+00   9.5469999999999999e-01   5.3290000000000004e-01  -3.2010000000000000e-01   1.9980000000000001e-01   1.1117999999999999e+00   2.3506000000000000e+00   4.8200000000000000e-02   1.1550000000000001e-01   2.3440000000000000e-01
   2.6671000000000000e+00  -4.8359999999999997e-01   3.5171000000000001e+00   2.6729999999999998e-01   1.6180000000000000e-01  -3.9910000000000001e-01   1.5540000000000001e-01   1.1117999999999999e+00   2.3506000000000000e+00   8.6699999999999999e-02   1.2509999999999999e-01   2.3000000000000001e-01
   6.3919999999999999e-01  -3.9570000000000000e-01   3.4310000000000002e-01  -1.3370000000000001e-01  -1.9000000000000000e-02  -1.1840000000000001e-01   1.1100000000000000e-01   1.2452000000000001e+00   1.5670999999999999e+00   1.1559999999999999e-01   2.3089999999999999e-01   2.2559999999999999e-01
  -2.4249999999999999e-01  -4.6170000000000000e-01   1.2867999999999999e+00  -2.0050000000000001e-01   1.3320000000000001e-01  -1.1400000000000000e-01   1.5540000000000001e-01   9.7840000000000005e-01   1.8283000000000000e+00   1.1559999999999999e-01   1.3469999999999999e-01   2.3440000000000000e-01
   5.0700000000000001e-01   2.6379999999999998e-01   7.7210000000000001e-01  -5.7299999999999997e-02  -8.5599999999999996e-02  -4.4000000000000003e-03   1.9980000000000001e-01   1.2897000000000001e+00   2.4377000000000000e+00   9.6299999999999997e-02   2.1170000000000000e-01   2.4770000000000000e-01
   6.6130000000000000e-01  -2.6379999999999998e-01   1.7157000000000000e+00  -1.3370000000000001e-01   6.6600000000000006e-02  -5.7000000000000002e-02   1.1100000000000000e-01   1.1563000000000001e+00   2.2635999999999998e+00   5.7799999999999997e-02   1.4430000000000001e-01   1.9020000000000001e-01
   8.3760000000000001e-01  -3.2979999999999998e-01   1.8872000000000000e+00  -2.0050000000000001e-01   1.9000000000000000e-02  -9.6500000000000002e-02   1.7760000000000001e-01   1.0672999999999999e+00   2.4377000000000000e+00   1.2520000000000001e-01   1.6360000000000000e-01   2.6100000000000001e-01
   4.1880000000000001e-01  -2.1999999999999999e-02   1.4582999999999999e+00  -1.9099999999999999e-02   1.2370000000000000e-01  -1.7500000000000002e-02   3.1069999999999998e-01   8.4499999999999997e-01   1.8283000000000000e+00  -1.9300000000000001e-02   1.6360000000000000e-01   2.5659999999999999e-01
   2.2040000000000001e-01   0.0000000000000000e+00   1.7157000000000000e+00  -2.0050000000000001e-01  -3.8100000000000002e-02  -6.5799999999999997e-02   3.9950000000000002e-01   1.1563000000000001e+00   2.0024000000000002e+00   6.7400000000000002e-02   1.9239999999999999e-01   2.5209999999999999e-01
   8.8170000000000004e-01  -3.0780000000000002e-01   7.7210000000000001e-01  -1.3370000000000001e-01  -3.8100000000000002e-02  -3.0700000000000002e-02   1.7760000000000001e-01   1.1117999999999999e+00   2.3506000000000000e+00   4.8200000000000000e-02   1.4430000000000001e-01   2.3440000000000000e-01
   8.5960000000000003e-01  -1.7590000000000000e-01   1.6298999999999999e+00  -1.6230000000000000e-01   4.7600000000000003e-02  -1.7500000000000002e-02   1.3320000000000001e-01   1.3119000000000001e+00   1.8283000000000000e+00   3.8500000000000000e-02   1.5400000000000000e-01   2.5209999999999999e-01
   5.9509999999999996e-01  -2.1999999999999999e-02   8.5780000000000001e-01  -1.9089999999999999e-01   9.5200000000000007e-02  -7.8899999999999998e-02   2.4410000000000001e-01   1.2230000000000001e+00   1.5670999999999999e+00   1.9300000000000001e-02   2.5979999999999998e-01   2.5209999999999999e-01
   5.2900000000000003e-01  -3.7369999999999998e-01   1.2867999999999999e+00  -1.7190000000000000e-01  -5.7099999999999998e-02  -7.4499999999999997e-02   6.6600000000000006e-02   1.3564000000000001e+00   1.6540999999999999e+00   5.7799999999999997e-02   1.5400000000000000e-01   2.3890000000000000e-01
   5.7310000000000005e-01  -4.1770000000000002e-01   1.4582999999999999e+00  -1.0500000000000000e-01  -5.7099999999999998e-02  -3.0700000000000002e-02   8.8800000000000004e-02   1.2897000000000001e+00   1.8283000000000000e+00   4.8200000000000000e-02   2.3089999999999999e-01   2.2559999999999999e-01
   8.1559999999999999e-01  -3.0780000000000002e-01   9.4359999999999999e-01  -1.6230000000000000e-01  -5.7099999999999998e-02  -6.1400000000000003e-02   1.7760000000000001e-01   1.1563000000000001e+00   1.7412000000000001e+00   7.7100000000000002e-02   1.4430000000000001e-01   2.0349999999999999e-01
   4.1880000000000001e-01  -1.5390000000000001e-01   1.6298999999999999e+00  -2.0999999999999999e-01   4.7600000000000003e-02  -7.0199999999999999e-02   4.4400000000000002e-02   1.0672999999999999e+00   2.0893999999999999e+00   9.6299999999999997e-02   1.7319999999999999e-01   2.4329999999999999e-01
   2.6450000000000001e-01  -2.1999999999999999e-02   1.2010000000000001e+00  -1.2410000000000000e-01  -2.8500000000000001e-02  -1.7500000000000002e-02   2.2200000000000001e-02   1.1785000000000001e+00   2.4377000000000000e+00   7.7100000000000002e-02   1.5400000000000000e-01   2.6979999999999998e-01
   5.2900000000000003e-01  -2.1999999999999999e-02   2.4876999999999998e+00  -2.7689999999999998e-01  -1.9000000000000000e-02  -3.5099999999999999e-02   1.3320000000000001e-01   1.1117999999999999e+00   2.1764999999999999e+00   7.7100000000000002e-02   1.7319999999999999e-01   2.3000000000000001e-01
   7.4939999999999996e-01  -2.8580000000000000e-01   9.4359999999999999e-01  -3.0549999999999999e-01  -4.7600000000000003e-02  -6.1400000000000003e-02   2.2200000000000001e-02   1.1339999999999999e+00   2.3506000000000000e+00   6.7400000000000002e-02   1.9239999999999999e-01   2.3440000000000000e-01
   4.8490000000000000e-01  -3.9570000000000000e-01   2.4018999999999999e+00  -2.2910000000000000e-01  -3.8100000000000002e-02  -5.7000000000000002e-02   3.5510000000000003e-01   1.0450999999999999e+00   2.0893999999999999e+00   1.1559999999999999e-01   1.4430000000000001e-01   2.4770000000000000e-01
   2.6450000000000001e-01  -3.2979999999999998e-01   7.7210000000000001e-01  -2.2910000000000000e-01  -1.9000000000000000e-02  -4.3900000000000002e-02   2.2189999999999999e-01   1.0005999999999999e+00   2.5247000000000002e+00   7.7100000000000002e-02   1.5400000000000000e-01   2.7429999999999999e-01
   7.7149999999999996e-01  -2.6379999999999998e-01   1.8015000000000001e+00  -2.0999999999999999e-01  -3.8100000000000002e-02  -4.4000000000000003e-03   3.7730000000000002e-01   1.2674000000000001e+00   1.7412000000000001e+00  -1.9300000000000001e-02   2.1170000000000000e-01   2.5209999999999999e-01
   6.8330000000000002e-01  -1.7590000000000000e-01   1.1152000000000000e+00  -1.3370000000000001e-01  -1.0470000000000000e-01  -5.7000000000000002e-02   2.4410000000000001e-01   1.1117999999999999e+00   2.0893999999999999e+00   6.7400000000000002e-02   1.3469999999999999e-01   2.2559999999999999e-01
   5.7310000000000005e-01  -1.7590000000000000e-01   1.1152000000000000e+00  -2.7689999999999998e-01   1.9000000000000000e-02  -8.3299999999999999e-02   3.3289999999999997e-01   1.3119000000000001e+00   1.8283000000000000e+00   1.9300000000000001e-02   1.5400000000000000e-01   2.4770000000000000e-01
   5.9509999999999996e-01  -6.6000000000000003e-02   1.4582999999999999e+00  -9.5500000000000002e-02   5.7099999999999998e-02  -5.7000000000000002e-02   1.5540000000000001e-01   1.0894999999999999e+00   2.2635999999999998e+00   0.0000000000000000e+00   1.7319999999999999e-01   2.3890000000000000e-01
   5.0700000000000001e-01  -1.7590000000000000e-01   1.3725000000000001e+00  -1.7190000000000000e-01   3.8100000000000002e-02  -8.3299999999999999e-02   1.3320000000000001e-01   1.1339999999999999e+00   2.0024000000000002e+00   7.7100000000000002e-02   1.9239999999999999e-01   2.7429999999999999e-01
   7.4939999999999996e-01  -2.4179999999999999e-01   1.6298999999999999e+00  -2.2910000000000000e-01   1.1420000000000000e-01  -6.1400000000000003e-02   2.4410000000000001e-01   1.2897000000000001e+00   2.0893999999999999e+00   4.8200000000000000e-02   1.8279999999999999e-01   2.3890000000000000e-01
   5.9509999999999996e-01  -2.4179999999999999e-01   1.9730000000000001e+00  -1.9089999999999999e-01  -2.8500000000000001e-02  -6.5799999999999997e-02   0.0000000000000000e+00   1.2230000000000001e+00   2.0024000000000002e+00   6.7400000000000002e-02   1.8279999999999999e-01   2.4329999999999999e-01
   3.5270000000000001e-01  -1.0990000000000000e-01   1.7157000000000000e+00  -2.7689999999999998e-01   5.7099999999999998e-02  -6.5799999999999997e-02   2.6629999999999998e-01   1.1785000000000001e+00   1.3930000000000000e+00   4.8200000000000000e-02   2.8899999999999999e-02   2.6979999999999998e-01
   4.4080000000000003e-01  -8.7900000000000006e-02   1.4582999999999999e+00  -1.3370000000000001e-01  -7.6100000000000001e-02  -5.7000000000000002e-02   6.6600000000000006e-02   1.0005999999999999e+00   1.9153000000000000e+00   8.6699999999999999e-02   6.7400000000000002e-02   2.4770000000000000e-01
   4.6289999999999998e-01  -4.3999999999999997e-02   1.2010000000000001e+00  -2.1959999999999999e-01  -8.5599999999999996e-02  -7.0199999999999999e-02   3.3289999999999997e-01   1.1785000000000001e+00   2.4377000000000000e+00   4.8200000000000000e-02   1.3469999999999999e-01   2.2559999999999999e-01
   6.3919999999999999e-01  -3.9570000000000000e-01   2.4018999999999999e+00  -2.5779999999999997e-01   5.7099999999999998e-02  -4.8200000000000000e-02   2.6629999999999998e-01   1.2897000000000001e+00   1.6540999999999999e+00   9.6299999999999997e-02   1.1550000000000001e-01   2.4770000000000000e-01
   4.8490000000000000e-01  -2.6379999999999998e-01   1.8872000000000000e+00  -1.8140000000000001e-01  -2.8500000000000001e-02  -3.0700000000000002e-02   1.5540000000000001e-01   1.1563000000000001e+00   2.0893999999999999e+00   3.8500000000000000e-02   1.4430000000000001e-01   2.7870000000000000e-01
   5.0700000000000001e-01  -4.3999999999999997e-02   1.8015000000000001e+00  -1.4319999999999999e-01   5.7099999999999998e-02  -4.8200000000000000e-02   3.3289999999999997e-01   1.2007000000000001e+00   2.3506000000000000e+00   1.1559999999999999e-01   1.6360000000000000e-01   2.0349999999999999e-01
   4.6289999999999998e-01  -1.3189999999999999e-01   8.5780000000000001e-01  -1.2410000000000000e-01  -6.6600000000000006e-02  -8.7700000000000000e-02   3.3289999999999997e-01   1.0450999999999999e+00   2.8730000000000002e+00   4.8200000000000000e-02   2.2130000000000000e-01   2.4329999999999999e-01
   7.4939999999999996e-01  -4.3999999999999997e-02   1.1152000000000000e+00  -2.0050000000000001e-01   1.9000000000000000e-02  -3.9500000000000000e-02   2.2189999999999999e-01   1.2897000000000001e+00   1.4800000000000000e+00   6.7400000000000002e-02   1.6360000000000000e-01   2.5659999999999999e-01
   5.5110000000000003e-01   8.7900000000000006e-02   1.8015000000000001e+00  -1.5279999999999999e-01  -9.4999999999999998e-03  -4.3900000000000002e-02   1.1100000000000000e-01   1.0227999999999999e+00   2.0893999999999999e+00   1.0600000000000000e-01   1.5400000000000000e-01   2.6979999999999998e-01
   6.8330000000000002e-01  -1.3189999999999999e-01   1.8872000000000000e+00  -1.5279999999999999e-01   9.5200000000000007e-02  -5.7000000000000002e-02   2.8849999999999998e-01   1.1563000000000001e+00   2.0893999999999999e+00   8.6699999999999999e-02   1.9239999999999999e-01   2.4329999999999999e-01
   6.1719999999999997e-01  -2.6379999999999998e-01   1.6298999999999999e+00  -1.4319999999999999e-01  -2.8500000000000001e-02  -3.5099999999999999e-02  -4.4400000000000002e-02   1.2674000000000001e+00   2.1764999999999999e+00   1.3489999999999999e-01   2.4060000000000001e-01   2.4329999999999999e-01
   5.5110000000000003e-01  -3.2979999999999998e-01   1.3725000000000001e+00  -2.3870000000000000e-01  -7.6100000000000001e-02  -4.3900000000000002e-02   8.8800000000000004e-02   1.2674000000000001e+00   2.0893999999999999e+00   5.7799999999999997e-02   1.2509999999999999e-01   2.6979999999999998e-01
   5.2900000000000003e-01  -8.7900000000000006e-02   1.4582999999999999e+00  -1.1459999999999999e-01  -5.7099999999999998e-02  -3.0700000000000002e-02   2.6629999999999998e-01   1.1117999999999999e+00   2.4377000000000000e+00   5.7799999999999997e-02   1.8279999999999999e-01   2.5209999999999999e-01
   3.3060000000000000e-01  -4.3999999999999997e-02   1.4582999999999999e+00  -2.0999999999999999e-01  -1.8079999999999999e-01  -1.7500000000000002e-02   2.6629999999999998e-01   1.4008000000000000e+00   2.0893999999999999e+00   7.7100000000000002e-02   1.3469999999999999e-01   2.4329999999999999e-01
   5.7310000000000005e-01  -1.3189999999999999e-01   1.0294000000000001e+00  -2.9599999999999999e-01  -7.6100000000000001e-02  -3.5099999999999999e-02   1.7760000000000001e-01   1.1563000000000001e+00   2.2635999999999998e+00   8.6699999999999999e-02   2.0210000000000000e-01   2.3440000000000000e-01
   4.8490000000000000e-01  -8.7900000000000006e-02   2.2303999999999999e+00  -1.9089999999999999e-01  -3.8100000000000002e-02  -4.8200000000000000e-02   4.2170000000000002e-01   1.3564000000000001e+00   1.8283000000000000e+00   8.6699999999999999e-02   1.9239999999999999e-01   2.5209999999999999e-01
   4.8490000000000000e-01  -6.6000000000000003e-02   1.9730000000000001e+00  -1.7190000000000000e-01   1.9000000000000000e-02  -1.3200000000000000e-02   1.9980000000000001e-01   1.0450999999999999e+00   2.2635999999999998e+00   1.9300000000000001e-02   2.2130000000000000e-01   2.0349999999999999e-01
   4.8490000000000000e-01  -4.3999999999999997e-02   1.7157000000000000e+00  -2.2910000000000000e-01  -9.5200000000000007e-02  -1.7500000000000002e-02   1.3320000000000001e-01   1.2007000000000001e+00   2.1764999999999999e+00   1.4449999999999999e-01   1.6360000000000000e-01   2.5659999999999999e-01
   5.7310000000000005e-01   8.7900000000000006e-02   1.1152000000000000e+00  -1.9089999999999999e-01  -6.6600000000000006e-02   2.1899999999999999e-02   2.2189999999999999e-01   1.0005999999999999e+00   2.1764999999999999e+00   5.7799999999999997e-02   1.4430000000000001e-01   2.2559999999999999e-01
   5.7310000000000005e-01  -1.9789999999999999e-01   1.8015000000000001e+00  -2.0050000000000001e-01   2.8500000000000001e-02  -5.7000000000000002e-02   1.3320000000000001e-01   1.2674000000000001e+00   1.9153000000000000e+00   3.8500000000000000e-02   8.6599999999999996e-02   2.4329999999999999e-01
   5.7310000000000005e-01  -1.9789999999999999e-01   1.7157000000000000e+00  -1.9089999999999999e-01  -7.6100000000000001e-02  -4.8200000000000000e-02   2.2189999999999999e-01   1.0450999999999999e+00   2.5247000000000002e+00   6.7400000000000002e-02   1.2509999999999999e-01   2.5209999999999999e-01
   5.0700000000000001e-01  -4.3969999999999998e-01   1.5441000000000000e+00  -1.8140000000000001e-01  -3.8100000000000002e-02  -3.5099999999999999e-02   1.3320000000000001e-01   1.2452000000000001e+00   1.8283000000000000e+00   1.9300000000000001e-02   1.2509999999999999e-01   2.1229999999999999e-01
   6.1719999999999997e-01  -2.4179999999999999e-01   1.7157000000000000e+00  -2.6729999999999998e-01  -9.4999999999999998e-03   0.0000000000000000e+00   3.1069999999999998e-01   1.2674000000000001e+00   2.3506000000000000e+00   1.6380000000000000e-01   2.1170000000000000e-01   2.4770000000000000e-01
   5.2900000000000003e-01   2.1999999999999999e-02   1.5441000000000000e+00  -2.3870000000000000e-01  -1.2370000000000000e-01  -5.2600000000000001e-02   3.1069999999999998e-01   1.0894999999999999e+00   1.7412000000000001e+00   8.6699999999999999e-02   2.3089999999999999e-01   2.4329999999999999e-01
   2.6450000000000001e-01  -1.9789999999999999e-01   8.5780000000000001e-01  -2.5779999999999997e-01  -1.9000000000000000e-02  -7.0199999999999999e-02   1.3320000000000001e-01   1.2007000000000001e+00   2.2635999999999998e+00   1.5409999999999999e-01   1.7319999999999999e-01   2.0790000000000000e-01
   6.6130000000000000e-01  -1.5390000000000001e-01   1.4582999999999999e+00  -1.8140000000000001e-01   1.9000000000000000e-02  -8.7700000000000000e-02   3.1069999999999998e-01   1.0450999999999999e+00   1.7412000000000001e+00   3.8500000000000000e-02   1.8279999999999999e-01   2.5209999999999999e-01
   3.9679999999999999e-01  -3.0780000000000002e-01   1.3725000000000001e+00  -1.6230000000000000e-01  -1.9000000000000000e-02  -4.3900000000000002e-02   2.2189999999999999e-01   1.1563000000000001e+00   2.2635999999999998e+00   1.1559999999999999e-01   2.4060000000000001e-01   2.4329999999999999e-01
   6.1719999999999997e-01  -2.1980000000000000e-01   1.7157000000000000e+00  -1.6230000000000000e-01  -9.4999999999999998e-03  -8.3299999999999999e-02   2.2189999999999999e-01   1.2007000000000001e+00   2.2635999999999998e+00   1.6380000000000000e-01   1.7319999999999999e-01   2.2559999999999999e-01
   6.1719999999999997e-01  -1.9789999999999999e-01   1.0294000000000001e+00  -1.4319999999999999e-01  -1.9000000000000000e-02  -7.4499999999999997e-02   2.2189999999999999e-01   1.1117999999999999e+00   1.9153000000000000e+00   1.8300000000000000e-01   1.5400000000000000e-01   2.0349999999999999e-01
   5.5110000000000003e-01  -1.7590000000000000e-01   7.7210000000000001e-01  -1.6230000000000000e-01   9.5200000000000007e-02  -3.9500000000000000e-02   1.9980000000000001e-01   1.1339999999999999e+00   1.8283000000000000e+00   7.7100000000000002e-02   1.7319999999999999e-01   2.3000000000000001e-01
   4.8490000000000000e-01  -1.0990000000000000e-01   1.3725000000000001e+00  -2.0999999999999999e-01   3.8100000000000002e-02  -1.7500000000000002e-02   2.6629999999999998e-01   1.1117999999999999e+00   2.0024000000000002e+00   4.8200000000000000e-02   8.6599999999999996e-02   2.4329999999999999e-01
   4.8490000000000000e-01  -3.5170000000000001e-01   1.8015000000000001e+00  -2.6729999999999998e-01  -9.5200000000000007e-02  -1.3200000000000000e-02   1.3320000000000001e-01   1.2007000000000001e+00   2.0024000000000002e+00   9.5999999999999992e-03   2.5019999999999998e-01   2.3890000000000000e-01
   4.4080000000000003e-01  -2.8580000000000000e-01   1.8872000000000000e+00  -1.9089999999999999e-01   2.8500000000000001e-02  -5.2600000000000001e-02   1.1100000000000000e-01   9.5609999999999995e-01   2.2635999999999998e+00   4.8200000000000000e-02   2.2130000000000000e-01   2.2559999999999999e-01
   4.4080000000000003e-01  -1.5390000000000001e-01   1.2010000000000001e+00  -2.2910000000000000e-01  -1.1420000000000000e-01  -1.3200000000000000e-02   1.1100000000000000e-01   1.0450999999999999e+00   2.4377000000000000e+00  -9.5999999999999992e-03   1.0580000000000001e-01   2.6100000000000001e-01
   3.3060000000000000e-01   1.7590000000000000e-01   2.1446000000000001e+00  -1.6230000000000000e-01  -1.9000000000000000e-02  -4.3900000000000002e-02   1.5540000000000001e-01   1.2007000000000001e+00   2.5247000000000002e+00   5.7799999999999997e-02   1.5400000000000000e-01   2.0349999999999999e-01
   4.8490000000000000e-01  -3.0780000000000002e-01   1.1152000000000000e+00  -1.9089999999999999e-01  -5.7099999999999998e-02  -7.4499999999999997e-02   3.3289999999999997e-01   1.2007000000000001e+00   1.7412000000000001e+00   1.1559999999999999e-01   1.7319999999999999e-01   2.4329999999999999e-01
   5.2900000000000003e-01  -8.7900000000000006e-02   1.6298999999999999e+00  -2.7689999999999998e-01  -9.4999999999999998e-03  -9.2100000000000001e-02   1.1100000000000000e-01   1.2674000000000001e+00   2.0893999999999999e+00  -9.5999999999999992e-03   2.3089999999999999e-01   2.2120000000000001e-01
   3.7469999999999998e-01  -1.7590000000000000e-01   1.8872000000000000e+00  -1.8140000000000001e-01  -2.8500000000000001e-02  -3.5099999999999999e-02   2.6629999999999998e-01   1.2230000000000001e+00   1.5670999999999999e+00   8.6699999999999999e-02   2.2130000000000000e-01   2.3890000000000000e-01
   5.0700000000000001e-01   6.6000000000000003e-02   1.7157000000000000e+00  -1.2410000000000000e-01   5.7099999999999998e-02  -9.2100000000000001e-02   8.8800000000000004e-02   1.0672999999999999e+00   1.5670999999999999e+00   3.8500000000000000e-02   1.0580000000000001e-01   2.3000000000000001e-01
   4.4080000000000003e-01  -2.8580000000000000e-01   1.4582999999999999e+00  -9.5500000000000002e-02  -4.7600000000000003e-02  -2.1899999999999999e-02   8.8800000000000004e-02   1.2007000000000001e+00   2.2635999999999998e+00   1.2520000000000001e-01   1.7319999999999999e-01   3.0520000000000003e-01
   5.7310000000000005e-01   4.3999999999999997e-02   1.6298999999999999e+00  -1.5279999999999999e-01  -1.9000000000000000e-02  -3.5099999999999999e-02   2.2189999999999999e-01   1.1785000000000001e+00   2.0024000000000002e+00   1.1559999999999999e-01   2.0210000000000000e-01   2.3000000000000001e-01
   7.7149999999999996e-01  -2.1980000000000000e-01   2.0588000000000002e+00  -1.9089999999999999e-01  -4.7600000000000003e-02  -5.2600000000000001e-02   2.6629999999999998e-01   1.1117999999999999e+00   2.0024000000000002e+00   8.6699999999999999e-02   1.3469999999999999e-01   2.5659999999999999e-01
   6.1719999999999997e-01  -1.9789999999999999e-01   1.8015000000000001e+00  -1.2410000000000000e-01   9.5200000000000007e-02  -4.3900000000000002e-02   2.4410000000000001e-01   1.0672999999999999e+00   1.8283000000000000e+00   4.8200000000000000e-02   1.2509999999999999e-01   2.1679999999999999e-01
   4.1880000000000001e-01  -8.7900000000000006e-02   1.2010000000000001e+00  -2.5779999999999997e-01  -8.5599999999999996e-02  -1.3200000000000000e-02   8.8800000000000004e-02   1.1785000000000001e+00   2.2635999999999998e+00   4.8200000000000000e-02   1.3469999999999999e-01   2.4770000000000000e-01
   5.5110000000000003e-01  -1.0990000000000000e-01   1.2010000000000001e+00  -1.6230000000000000e-01  -5.7099999999999998e-02  -5.7000000000000002e-02   2.4410000000000001e-01   1.2452000000000001e+00   2.0893999999999999e+00   1.5409999999999999e-01   1.8279999999999999e-01   2.7870000000000000e-01
   4.1880000000000001e-01  -2.1980000000000000e-01   1.9730000000000001e+00  -2.1959999999999999e-01  -4.7600000000000003e-02  -4.8200000000000000e-02   2.8849999999999998e-01   1.1117999999999999e+00   1.8283000000000000e+00   1.6380000000000000e-01   2.1170000000000000e-01   2.3000000000000001e-01
   5.7310000000000005e-01  -2.1999999999999999e-02   1.4582999999999999e+00  -1.6230000000000000e-01   0.0000000000000000e+00  -5.2600000000000001e-02  -8.8800000000000004e-02   1.0894999999999999e+00   1.5670999999999999e+00   3.8500000000000000e-02   2.3089999999999999e-01   2.5659999999999999e-01
   5.9509999999999996e-01   0.0000000000000000e+00   1.7157000000000000e+00  -1.9089999999999999e-01  -4.7600000000000003e-02  -4.3900000000000002e-02   1.7760000000000001e-01   1.1563000000000001e+00   2.0024000000000002e+00   1.4449999999999999e-01   2.0210000000000000e-01   2.1229999999999999e-01
   5.0700000000000001e-01  -1.5390000000000001e-01   1.5441000000000000e+00  -1.1459999999999999e-01  -4.7600000000000003e-02  -4.8200000000000000e-02  -6.6600000000000006e-02   1.1117999999999999e+00   2.5247000000000002e+00   4.8200000000000000e-02   2.2130000000000000e-01   2.5209999999999999e-01
   5.9509999999999996e-01  -1.7590000000000000e-01   1.0294000000000001e+00  -2.0999999999999999e-01  -3.8100000000000002e-02  -5.7000000000000002e-02   2.4410000000000001e-01   1.3564000000000001e+00   2.1764999999999999e+00   3.8500000000000000e-02   2.1170000000000000e-01   2.2559999999999999e-01
   4.4080000000000003e-01  -2.1980000000000000e-01   2.0588000000000002e+00  -2.0050000000000001e-01  -3.8100000000000002e-02   4.4000000000000003e-03   6.6600000000000006e-02   1.2452000000000001e+00   2.2635999999999998e+00   1.0600000000000000e-01   1.5400000000000000e-01   2.0349999999999999e-01
   2.6450000000000001e-01  -1.9789999999999999e-01   1.3725000000000001e+00  -1.8140000000000001e-01  -1.9000000000000000e-02  -2.6300000000000000e-02   0.0000000000000000e+00   1.1785000000000001e+00   1.8283000000000000e+00   2.8899999999999999e-02   1.1550000000000001e-01   2.0349999999999999e-01
   4.6289999999999998e-01  -1.3189999999999999e-01   1.2867999999999999e+00  -2.2910000000000000e-01   5.7099999999999998e-02   3.0700000000000002e-02   4.4400000000000002e-02   1.1563000000000001e+00   2.0893999999999999e+00   8.6699999999999999e-02   1.6360000000000000e-01   2.2559999999999999e-01
   5.2900000000000003e-01  -2.6379999999999998e-01   1.4582999999999999e+00  -2.2910000000000000e-01  -7.6100000000000001e-02  -7.4499999999999997e-02   1.7760000000000001e-01   1.0894999999999999e+00   1.8283000000000000e+00   7.7100000000000002e-02   2.2130000000000000e-01   1.9460000000000000e-01
   2.6450000000000001e-01  -6.6000000000000003e-02   1.3725000000000001e+00  -2.6729999999999998e-01  -6.6600000000000006e-02  -3.0700000000000002e-02   1.1100000000000000e-01   1.3564000000000001e+00   1.5670999999999999e+00   4.8200000000000000e-02   1.1550000000000001e-01   2.0349999999999999e-01
   3.9679999999999999e-01  -1.3189999999999999e-01   8.5780000000000001e-01  -1.0500000000000000e-01  -3.8100000000000002e-02  -9.2100000000000001e-02   2.8849999999999998e-01   1.1785000000000001e+00   2.9600000000000000e+00   1.1559999999999999e-01   1.6360000000000000e-01   2.8749999999999998e-01
   5.0700000000000001e-01  -1.0990000000000000e-01   1.2867999999999999e+00  -7.6399999999999996e-02  -9.4999999999999998e-03  -3.9500000000000000e-02   6.6600000000000006e-02   1.3564000000000001e+00   1.9153000000000000e+00   1.0600000000000000e-01   2.0210000000000000e-01   2.2559999999999999e-01
   5.7310000000000005e-01   6.6000000000000003e-02   1.1152000000000000e+00  -1.9089999999999999e-01  -7.6100000000000001e-02   3.9500000000000000e-02   1.7760000000000001e-01   1.2230000000000001e+00   2.0024000000000002e+00   7.7100000000000002e-02   1.8279999999999999e-01   2.3000000000000001e-01
   3.5270000000000001e-01   6.6000000000000003e-02   1.7157000000000000e+00  -9.5500000000000002e-02  -3.8100000000000002e-02  -3.0700000000000002e-02   1.7760000000000001e-01   1.2452000000000001e+00   2.1764999999999999e+00  -9.5999999999999992e-03   2.1170000000000000e-01   2.4329999999999999e-01
   6.1719999999999997e-01   2.1999999999999999e-02   7.7210000000000001e-01  -1.7190000000000000e-01   9.4999999999999998e-03  -3.5099999999999999e-02   1.5540000000000001e-01   1.1117999999999999e+00   1.8283000000000000e+00   1.2520000000000001e-01   1.6360000000000000e-01   2.0790000000000000e-01
   5.5110000000000003e-01  -1.5390000000000001e-01   1.5441000000000000e+00  -1.6230000000000000e-01  -6.6600000000000006e-02  -1.3200000000000000e-02   1.5540000000000001e-01   9.7840000000000005e-01   1.2188000000000001e+00   9.6299999999999997e-02   1.4430000000000001e-01   2.0790000000000000e-01
   4.6289999999999998e-01  -2.4179999999999999e-01   1.6298999999999999e+00  -2.1959999999999999e-01  -5.7099999999999998e-02  -4.3900000000000002e-02   2.4410000000000001e-01   6.2260000000000004e-01   1.5670999999999999e+00   4.8200000000000000e-02   1.3469999999999999e-01   1.0620000000000000e-01
   5.5110000000000003e-01  -2.1980000000000000e-01   1.1152000000000000e+00  -1.5279999999999999e-01  -5.7099999999999998e-02  -2.6300000000000000e-02   4.2170000000000002e-01   4.4469999999999998e-01   2.7858999999999998e+00   7.7100000000000002e-02   1.2509999999999999e-01   5.3100000000000001e-02
   3.3060000000000000e-01  -2.1980000000000000e-01   1.2010000000000001e+00  -2.5779999999999997e-01   9.4999999999999998e-03  -6.1400000000000003e-02   2.2189999999999999e-01  -6.6699999999999995e-02   2.2635999999999998e+00   0.0000000000000000e+00   2.2130000000000000e-01  -5.7500000000000002e-02
   3.5270000000000001e-01   6.6000000000000003e-02   1.6298999999999999e+00  -2.0999999999999999e-01   3.8100000000000002e-02  -1.3200000000000000e-02   2.2189999999999999e-01  -8.8900000000000007e-02   1.3059000000000001e+00   5.7799999999999997e-02   1.6360000000000000e-01  -9.2899999999999996e-02
   5.7310000000000005e-01  -8.7900000000000006e-02   1.3725000000000001e+00  -1.7190000000000000e-01   9.4999999999999998e-03   3.5099999999999999e-02   1.3320000000000001e-01  -2.4460000000000001e-01   2.2635999999999998e+00  -9.5999999999999992e-03   1.9239999999999999e-01  -1.9460000000000000e-01
   5.5110000000000003e-01  -1.5390000000000001e-01   1.4582999999999999e+00  -1.0500000000000000e-01   1.9000000000000000e-02  -2.6300000000000000e-02   3.1069999999999998e-01  -6.8930000000000002e-01   1.6540999999999999e+00  -2.8899999999999999e-02   2.6939999999999997e-01  -2.4770000000000000e-01
   5.2900000000000003e-01  -2.1999999999999999e-02   1.3725000000000001e+00  -1.4319999999999999e-01   5.7099999999999998e-02  -5.7000000000000002e-02   3.9950000000000002e-01  -1.1785000000000001e+00   1.9153000000000000e+00   2.8899999999999999e-02   2.2130000000000000e-01  -3.4060000000000001e-01
   5.0700000000000001e-01  -1.3189999999999999e-01   1.4582999999999999e+00  -1.1459999999999999e-01  -9.4999999999999998e-03  -2.1899999999999999e-02   3.5510000000000003e-01  -1.3564000000000001e+00   1.9153000000000000e+00  -5.7799999999999997e-02   2.3089999999999999e-01  -3.9810000000000001e-01
   5.9509999999999996e-01  -1.0990000000000000e-01   8.5780000000000001e-01  -2.7689999999999998e-01   3.8100000000000002e-02  -5.7000000000000002e-02   2.8849999999999998e-01  -1.8455999999999999e+00   2.1764999999999999e+00  -1.5409999999999999e-01   1.6360000000000000e-01  -4.7330000000000000e-01
   3.5270000000000001e-01  -2.1999999999999999e-02   1.8015000000000001e+00  -2.0050000000000001e-01  -8.5599999999999996e-02  -2.1899999999999999e-02   1.7760000000000001e-01  -1.8677999999999999e+00   1.4800000000000000e+00  -5.7799999999999997e-02   2.7900000000000003e-01  -5.5740000000000001e-01
   2.4249999999999999e-01   8.7900000000000006e-02   1.8872000000000000e+00  -2.4820000000000000e-01  -1.3320000000000001e-01   1.3200000000000000e-02   4.4390000000000002e-01  -2.7128000000000001e+00   3.3953000000000002e+00  -1.7340000000000000e-01   2.2130000000000000e-01  -6.2370000000000003e-01
   9.2579999999999996e-01  -1.5390000000000001e-01   1.2867999999999999e+00  -2.6729999999999998e-01  -6.6600000000000006e-02  -4.8200000000000000e-02   5.5489999999999995e-01  -2.6015999999999999e+00   1.6540999999999999e+00  -1.0600000000000000e-01   2.4060000000000001e-01  -6.8120000000000003e-01
   8.8200000000000001e-02  -1.5390000000000001e-01   3.4310000000000002e-01  -3.0549999999999999e-01  -1.2370000000000000e-01   4.4000000000000003e-03   3.7730000000000002e-01  -2.8683999999999998e+00   2.2635999999999998e+00  -1.2520000000000001e-01   2.5019999999999998e-01  -7.1220000000000006e-01
   0.0000000000000000e+00   4.8359999999999997e-01   1.1152000000000000e+00  -1.6230000000000000e-01   5.7099999999999998e-02  -9.6500000000000002e-02   3.9950000000000002e-01  -2.8462000000000001e+00   1.9153000000000000e+00  -1.2520000000000001e-01   3.2710000000000000e-01  -7.6970000000000005e-01
   6.6130000000000000e-01  -5.2759999999999996e-01   2.1446000000000001e+00  -1.7190000000000000e-01  -7.6100000000000001e-02  -8.8000000000000005e-03   3.5510000000000003e-01  -3.1352000000000002e+00   1.6540999999999999e+00  -2.0230000000000001e-01   2.3089999999999999e-01  -7.6970000000000005e-01
   9.0369999999999995e-01  -7.2550000000000003e-01   6.0050000000000003e-01  -2.4820000000000000e-01  -7.6100000000000001e-02  -3.0700000000000002e-02   4.8830000000000001e-01  -3.1575000000000002e+00   2.1764999999999999e+00  -9.6299999999999997e-02   2.7900000000000003e-01  -8.4489999999999998e-01
   6.3919999999999999e-01  -8.7900000000000006e-02   1.4582999999999999e+00  -1.5279999999999999e-01  -8.5599999999999996e-02  -3.5099999999999999e-02   5.3269999999999995e-01  -3.4243000000000001e+00   1.6540999999999999e+00  -1.7340000000000000e-01   3.1750000000000000e-01  -8.1830000000000003e-01
  -1.9839999999999999e-01   2.8580000000000000e-01   7.7210000000000001e-01  -1.1459999999999999e-01  -7.6100000000000001e-02   2.1899999999999999e-02   4.2170000000000002e-01  -3.4687999999999999e+00   1.6540999999999999e+00  -1.6380000000000000e-01   2.7900000000000003e-01  -8.1389999999999996e-01
   2.8649999999999998e-01  -2.6379999999999998e-01   1.9730000000000001e+00  -3.4370000000000001e-01  -2.8500000000000001e-02  -2.6300000000000000e-02   3.9950000000000002e-01  -3.3130999999999999e+00   2.3506000000000000e+00  -1.7340000000000000e-01   2.0210000000000000e-01  -8.8029999999999997e-01
   7.4939999999999996e-01  -2.8580000000000000e-01   1.3725000000000001e+00  -3.1509999999999999e-01  -8.5599999999999996e-02  -1.7500000000000002e-02   7.5460000000000005e-01  -3.6244000000000001e+00   1.4800000000000000e+00  -2.3119999999999999e-01   2.2130000000000000e-01  -9.2889999999999995e-01
   7.0530000000000004e-01  -2.6379999999999998e-01   1.6298999999999999e+00  -2.2910000000000000e-01  -1.3320000000000001e-01   1.7500000000000002e-02   5.7709999999999995e-01  -3.6688999999999998e+00   8.7060000000000004e-01  -1.2520000000000001e-01   3.0790000000000001e-01  -9.5989999999999998e-01
   2.4249999999999999e-01  -2.1999999999999999e-02   7.7210000000000001e-01  -2.4820000000000000e-01  -3.8100000000000002e-02  -2.6300000000000000e-02   7.3240000000000005e-01  -3.5354999999999999e+00   2.8730000000000002e+00  -2.7939999999999998e-01   2.0210000000000000e-01  -9.9090000000000000e-01
   2.6450000000000001e-01   4.3999999999999997e-02   1.0294000000000001e+00  -3.0549999999999999e-01   2.8500000000000001e-02  -4.3900000000000002e-02   2.2189999999999999e-01  -3.6911000000000000e+00   1.1317999999999999e+00  -1.3489999999999999e-01   3.4639999999999999e-01  -9.7760000000000002e-01
   6.1719999999999997e-01  -1.3189999999999999e-01   1.3725000000000001e+00  -2.0050000000000001e-01  -9.4999999999999998e-03  -3.0700000000000002e-02   9.3220000000000003e-01  -3.9579000000000000e+00   1.4800000000000000e+00  -1.2520000000000001e-01   3.7530000000000002e-01  -1.0041000000000000e+00
   8.8170000000000004e-01   2.1999999999999999e-02   1.6298999999999999e+00  -2.2910000000000000e-01  -4.7600000000000003e-02  -1.7500000000000002e-02   4.2170000000000002e-01  -3.7134000000000000e+00   1.9153000000000000e+00  -1.3489999999999999e-01   3.0790000000000001e-01  -9.5989999999999998e-01
   4.8490000000000000e-01   6.6000000000000003e-02   9.4359999999999999e-01  -2.6729999999999998e-01   9.4999999999999998e-03  -6.5799999999999997e-02   5.3269999999999995e-01  -3.9579000000000000e+00   1.7412000000000001e+00  -1.8300000000000000e-01   3.6559999999999998e-01  -1.0306999999999999e+00
   1.5429999999999999e-01  -1.5390000000000001e-01   7.7210000000000001e-01  -2.0050000000000001e-01   2.8500000000000001e-02  -1.7500000000000002e-02   4.8830000000000001e-01  -4.2024999999999997e+00   2.8730000000000002e+00  -1.8300000000000000e-01   2.5979999999999998e-01  -1.0705000000000000e+00
   5.5110000000000003e-01   3.0780000000000002e-01   1.6298999999999999e+00  -1.5279999999999999e-01  -1.9000000000000000e-02   0.0000000000000000e+00   9.3220000000000003e-01  -3.9357000000000002e+00   6.9650000000000001e-01  -2.8899999999999998e-01   3.8490000000000002e-01  -1.0571999999999999e+00
   7.7149999999999996e-01   1.3189999999999999e-01   3.1739999999999999e+00  -1.6230000000000000e-01  -4.7600000000000003e-02  -3.5099999999999999e-02   5.5489999999999995e-01  -4.0468999999999999e+00   1.0447000000000000e+00  -2.1190000000000001e-01   2.3089999999999999e-01  -1.0571999999999999e+00
   5.2900000000000003e-01  -4.3969999999999998e-01   1.2867999999999999e+00  -2.6729999999999998e-01  -8.5599999999999996e-02   0.0000000000000000e+00   7.7680000000000005e-01  -4.0023999999999997e+00   1.1317999999999999e+00  -1.9270000000000001e-01   3.9450000000000002e-01  -1.1013999999999999e+00
   2.6450000000000001e-01  -2.8580000000000000e-01   1.3725000000000001e+00  -2.7689999999999998e-01  -7.6100000000000001e-02  -4.3900000000000002e-02   5.9930000000000005e-01  -4.2024999999999997e+00   1.7412000000000001e+00  -2.2159999999999999e-01   2.6939999999999997e-01  -9.8640000000000005e-01
   6.8330000000000002e-01   3.0780000000000002e-01   1.2867999999999999e+00  -1.4319999999999999e-01  -2.8500000000000001e-02  -4.4000000000000003e-03   7.5460000000000005e-01  -3.5798999999999999e+00   1.9153000000000000e+00  -2.9859999999999998e-01   3.6559999999999998e-01  -8.9349999999999996e-01
   6.3919999999999999e-01  -3.2979999999999998e-01   1.2010000000000001e+00  -3.0549999999999999e-01  -1.2370000000000000e-01  -4.4000000000000003e-03   2.6629999999999998e-01  -2.8462000000000001e+00   1.0447000000000000e+00  -9.6299999999999997e-02   2.7900000000000003e-01  -7.5639999999999996e-01
   5.9509999999999996e-01  -1.9789999999999999e-01   1.7157000000000000e+00  -2.9599999999999999e-01  -8.5599999999999996e-02  -7.4499999999999997e-02   6.4370000000000005e-01  -2.5125999999999999e+00   8.7060000000000004e-01  -1.6380000000000000e-01   3.1750000000000000e-01  -6.0160000000000002e-01
   1.7630000000000001e-01   2.8580000000000000e-01   8.5780000000000001e-01  -1.4319999999999999e-01  -7.6100000000000001e-02  -2.6300000000000000e-02   4.4400000000000002e-02  -1.4231000000000000e+00   1.2188000000000001e+00  -1.3489999999999999e-01   2.6939999999999997e-01  -2.7429999999999999e-01
   4.6289999999999998e-01  -2.8580000000000000e-01   7.7210000000000001e-01  -2.0999999999999999e-01  -1.0470000000000000e-01  -3.0700000000000002e-02   2.2200000000000001e-02   4.8920000000000002e-01   2.6989000000000001e+00   7.7100000000000002e-02   1.9239999999999999e-01   8.8000000000000005e-03
   5.7310000000000005e-01  -4.3969999999999998e-01   1.0294000000000001e+00  -2.0999999999999999e-01  -1.0470000000000000e-01   8.8000000000000005e-03   1.5540000000000001e-01   1.0894999999999999e+00   2.2635999999999998e+00   7.7100000000000002e-02   1.3469999999999999e-01   1.7690000000000000e-01
   6.8330000000000002e-01  -6.6000000000000003e-02   1.1152000000000000e+00  -2.5779999999999997e-01  -4.7600000000000003e-02  -2.6300000000000000e-02   3.9950000000000002e-01   9.7840000000000005e-01   1.8283000000000000e+00   8.6699999999999999e-02   1.9199999999999998e-02   1.7690000000000000e-01
   1.5429999999999999e-01  -2.1980000000000000e-01   1.6298999999999999e+00  -2.0999999999999999e-01  -7.6100000000000001e-02  -4.8200000000000000e-02   4.4400000000000002e-02   9.3389999999999995e-01   1.4800000000000000e+00   9.6299999999999997e-02   1.4430000000000001e-01   1.6370000000000001e-01
   3.9679999999999999e-01  -3.2979999999999998e-01   1.1152000000000000e+00  -2.6729999999999998e-01  -9.5200000000000007e-02  -6.1400000000000003e-02   1.5540000000000001e-01   9.5609999999999995e-01   2.0893999999999999e+00   1.9300000000000001e-02   2.3089999999999999e-01   1.7249999999999999e-01
   5.2900000000000003e-01  -2.4179999999999999e-01   1.4582999999999999e+00  -2.0050000000000001e-01  -8.5599999999999996e-02  -1.3200000000000000e-02  -2.2189999999999999e-01   7.3380000000000001e-01   1.7412000000000001e+00   1.9300000000000001e-02   1.4430000000000001e-01   2.2559999999999999e-01
   5.5110000000000003e-01  -1.5390000000000001e-01   1.2010000000000001e+00  -3.5330000000000000e-01  -4.7600000000000003e-02  -3.0700000000000002e-02   1.9980000000000001e-01   7.3380000000000001e-01   1.3930000000000000e+00   9.5999999999999992e-03   2.0210000000000000e-01   1.8579999999999999e-01
   5.5110000000000003e-01  -1.7590000000000000e-01   1.7157000000000000e+00  -3.2460000000000000e-01  -2.8500000000000001e-02  -2.6300000000000000e-02   3.5510000000000003e-01   1.1563000000000001e+00   1.7412000000000001e+00  -9.5999999999999992e-03   1.9239999999999999e-01   1.9460000000000000e-01
   2.4249999999999999e-01  -2.6379999999999998e-01   1.0294000000000001e+00  -2.0999999999999999e-01  -3.8100000000000002e-02  -1.3200000000000000e-02   1.3320000000000001e-01   1.2007000000000001e+00   2.3506000000000000e+00   4.8200000000000000e-02   1.2509999999999999e-01   2.2120000000000001e-01
   4.6289999999999998e-01  -1.9789999999999999e-01   1.9730000000000001e+00  -1.6230000000000000e-01   9.4999999999999998e-03  -2.6300000000000000e-02   1.5540000000000001e-01   1.0005999999999999e+00   1.6540999999999999e+00   1.0600000000000000e-01   2.4060000000000001e-01   1.8579999999999999e-01
   5.2900000000000003e-01  -4.3999999999999997e-02   1.4582999999999999e+00  -1.9089999999999999e-01  -1.9000000000000000e-02  -6.5799999999999997e-02   1.9980000000000001e-01   1.1117999999999999e+00   2.2635999999999998e+00   6.7400000000000002e-02   1.5400000000000000e-01   2.4329999999999999e-01
   4.1880000000000001e-01  -1.5390000000000001e-01   1.8872000000000000e+00  -1.6230000000000000e-01  -1.3320000000000001e-01   2.1899999999999999e-02   4.4400000000000002e-02   1.0450999999999999e+00   2.3506000000000000e+00  -3.8500000000000000e-02   2.0210000000000000e-01   2.3000000000000001e-01
   5.0700000000000001e-01  -6.6000000000000003e-02   1.8872000000000000e+00  -2.0050000000000001e-01   9.4999999999999998e-03  -3.0700000000000002e-02  -4.4400000000000002e-02   1.3119000000000001e+00   2.1764999999999999e+00   1.1559999999999999e-01   1.6360000000000000e-01   2.3890000000000000e-01
   4.8490000000000000e-01   0.0000000000000000e+00   1.0294000000000001e+00  -1.1459999999999999e-01  -6.6600000000000006e-02  -3.0700000000000002e-02   3.1069999999999998e-01   1.1117999999999999e+00   2.0024000000000002e+00  -2.8899999999999999e-02   1.2509999999999999e-01   1.7249999999999999e-01
   4.6289999999999998e-01  -2.1980000000000000e-01   9.4359999999999999e-01  -2.5779999999999997e-01  -1.9000000000000000e-02  -7.4499999999999997e-02   2.6629999999999998e-01   1.1117999999999999e+00   2.4377000000000000e+00   9.6299999999999997e-02   1.4430000000000001e-01   2.1229999999999999e-01
   3.7469999999999998e-01   6.6000000000000003e-02   7.7210000000000001e-01  -2.0050000000000001e-01  -1.3320000000000001e-01  -2.1899999999999999e-02   1.1100000000000000e-01   8.6719999999999997e-01   1.9153000000000000e+00   7.7100000000000002e-02   2.2130000000000000e-01   2.3440000000000000e-01
   6.1719999999999997e-01  -8.7900000000000006e-02   1.0294000000000001e+00  -9.5500000000000002e-02  -5.7099999999999998e-02  -2.6300000000000000e-02   3.3289999999999997e-01   1.2007000000000001e+00   2.1764999999999999e+00   2.8899999999999999e-02   7.6999999999999999e-02   2.3890000000000000e-01
   5.7310000000000005e-01  -1.7590000000000000e-01   1.7157000000000000e+00  -3.0549999999999999e-01  -7.6100000000000001e-02  -3.5099999999999999e-02   1.3320000000000001e-01   1.2897000000000001e+00   1.9153000000000000e+00   1.9270000000000001e-01   2.0210000000000000e-01   2.1679999999999999e-01
   4.1880000000000001e-01  -8.7900000000000006e-02   7.7210000000000001e-01  -1.8140000000000001e-01  -5.7099999999999998e-02  -4.3900000000000002e-02   2.2189999999999999e-01   1.1785000000000001e+00   1.4800000000000000e+00   1.9300000000000001e-02   2.2130000000000000e-01   2.0349999999999999e-01
   4.8490000000000000e-01  -2.1980000000000000e-01   1.0294000000000001e+00  -1.7190000000000000e-01  -7.6100000000000001e-02  -2.1899999999999999e-02   8.8800000000000004e-02   1.0005999999999999e+00   2.4377000000000000e+00   3.8500000000000000e-02   1.3469999999999999e-01   2.6540000000000002e-01
   5.0700000000000001e-01  -1.0990000000000000e-01   1.3725000000000001e+00  -1.6230000000000000e-01   7.6100000000000001e-02  -4.3900000000000002e-02   1.9980000000000001e-01   1.1785000000000001e+00   2.2635999999999998e+00  -3.8500000000000000e-02   1.8279999999999999e-01   1.5920000000000001e-01
   4.8490000000000000e-01   1.5390000000000001e-01   1.1152000000000000e+00  -3.0549999999999999e-01   0.0000000000000000e+00  -2.6300000000000000e-02   2.2200000000000001e-02   1.1117999999999999e+00   2.2635999999999998e+00   1.2520000000000001e-01   2.0210000000000000e-01   2.1229999999999999e-01
   4.4080000000000003e-01   1.3189999999999999e-01   1.8015000000000001e+00  -2.1959999999999999e-01  -6.6600000000000006e-02  -4.3900000000000002e-02   1.3320000000000001e-01   1.0672999999999999e+00   1.3930000000000000e+00  -1.9300000000000001e-02   1.5400000000000000e-01   2.3890000000000000e-01
   3.3060000000000000e-01  -2.1980000000000000e-01   1.7157000000000000e+00  -1.5279999999999999e-01   2.8500000000000001e-02  -7.8899999999999998e-02   2.2189999999999999e-01   1.0672999999999999e+00   1.4800000000000000e+00   3.8500000000000000e-02   9.6199999999999994e-02   2.0349999999999999e-01
   4.1880000000000001e-01  -1.7590000000000000e-01   1.1152000000000000e+00  -2.3870000000000000e-01  -1.9000000000000000e-02  -6.1400000000000003e-02   1.5540000000000001e-01   1.2452000000000001e+00   1.4800000000000000e+00   7.7100000000000002e-02   2.4060000000000001e-01   2.0790000000000000e-01
   3.9679999999999999e-01  -1.0990000000000000e-01   1.0294000000000001e+00  -1.8140000000000001e-01  -9.4999999999999998e-03  -4.4000000000000003e-03   2.4410000000000001e-01   9.1169999999999995e-01   2.3506000000000000e+00   2.8899999999999999e-02   2.2130000000000000e-01   1.6810000000000000e-01
   5.5110000000000003e-01  -1.9789999999999999e-01   1.0294000000000001e+00  -2.6729999999999998e-01   1.9000000000000000e-02  -6.1400000000000003e-02   2.2189999999999999e-01   1.1563000000000001e+00   1.8283000000000000e+00   7.7100000000000002e-02   1.4430000000000001e-01   2.0790000000000000e-01
   4.8490000000000000e-01  -2.1980000000000000e-01   2.2303999999999999e+00  -2.0999999999999999e-01  -1.6180000000000000e-01  -1.7500000000000002e-02   1.9980000000000001e-01   1.2452000000000001e+00   2.2635999999999998e+00   7.7100000000000002e-02   1.3469999999999999e-01   2.2559999999999999e-01
   5.2900000000000003e-01   4.3999999999999997e-02   9.4359999999999999e-01  -1.7190000000000000e-01  -1.1420000000000000e-01  -4.4000000000000003e-03   3.5510000000000003e-01   1.1339999999999999e+00   2.4377000000000000e+00   1.0600000000000000e-01   2.5019999999999998e-01   2.3440000000000000e-01
   5.2900000000000003e-01  -1.0990000000000000e-01   1.1152000000000000e+00  -2.5779999999999997e-01  -4.7600000000000003e-02  -4.3900000000000002e-02   4.4400000000000002e-02   1.1117999999999999e+00   1.7412000000000001e+00   9.6299999999999997e-02   1.6360000000000000e-01   2.4329999999999999e-01
   3.7469999999999998e-01  -2.1999999999999999e-02   1.1152000000000000e+00  -2.2910000000000000e-01  -9.4999999999999998e-03  -3.5099999999999999e-02  -1.3320000000000001e-01   1.0450999999999999e+00   1.5670999999999999e+00   6.7400000000000002e-02   1.7319999999999999e-01   2.1229999999999999e-01
   4.6289999999999998e-01  -8.7900000000000006e-02   1.8872000000000000e+00  -2.2910000000000000e-01  -1.1420000000000000e-01  -1.7500000000000002e-02   2.2189999999999999e-01   9.7840000000000005e-01   2.5247000000000002e+00   1.1559999999999999e-01   2.1170000000000000e-01   1.9460000000000000e-01
   5.0700000000000001e-01  -8.7900000000000006e-02   1.2010000000000001e+00  -2.0050000000000001e-01  -3.8100000000000002e-02   3.9500000000000000e-02  -2.2200000000000001e-02   8.8939999999999997e-01   1.4800000000000000e+00   2.8899999999999999e-02   1.3469999999999999e-01   2.2120000000000001e-01
   2.4249999999999999e-01  -2.6379999999999998e-01   1.2010000000000001e+00  -2.0050000000000001e-01  -3.8100000000000002e-02  -4.3900000000000002e-02   0.0000000000000000e+00   1.0227999999999999e+00   1.6540999999999999e+00   6.7400000000000002e-02   9.6199999999999994e-02   2.2559999999999999e-01
   4.1880000000000001e-01  -1.9789999999999999e-01   1.1152000000000000e+00  -2.0999999999999999e-01  -7.6100000000000001e-02  -1.7500000000000002e-02   1.7760000000000001e-01   1.0894999999999999e+00   2.3506000000000000e+00   4.8200000000000000e-02   2.0210000000000000e-01   2.5659999999999999e-01
   3.0859999999999999e-01  -2.1980000000000000e-01   1.8015000000000001e+00  -2.9599999999999999e-01  -2.8500000000000001e-02  -3.5099999999999999e-02   1.1100000000000000e-01   1.0005999999999999e+00   1.9153000000000000e+00   1.6380000000000000e-01   5.7700000000000001e-02   2.2120000000000001e-01
   4.1880000000000001e-01  -1.7590000000000000e-01   9.4359999999999999e-01  -2.2910000000000000e-01  -6.6600000000000006e-02  -5.7000000000000002e-02   1.1100000000000000e-01   1.0450999999999999e+00   1.3930000000000000e+00  -9.5999999999999992e-03   2.5979999999999998e-01   2.0349999999999999e-01
   3.9679999999999999e-01  -3.9570000000000000e-01   1.8015000000000001e+00  -2.5779999999999997e-01  -3.8100000000000002e-02   0.0000000000000000e+00   1.3320000000000001e-01   1.1339999999999999e+00   2.2635999999999998e+00   1.1559999999999999e-01   1.2509999999999999e-01   2.3440000000000000e-01
   3.7469999999999998e-01   0.0000000000000000e+00   9.4359999999999999e-01  -1.8140000000000001e-01  -1.1420000000000000e-01   8.8000000000000005e-03  -2.2200000000000001e-02   1.1785000000000001e+00   1.8283000000000000e+00   4.8200000000000000e-02   2.0210000000000000e-01   2.1679999999999999e-01
   2.2040000000000001e-01  -2.4179999999999999e-01   1.2010000000000001e+00  -2.4820000000000000e-01   1.9000000000000000e-02  -6.5799999999999997e-02   4.4400000000000002e-02   1.1563000000000001e+00   2.4377000000000000e+00   7.7100000000000002e-02   1.5400000000000000e-01   2.0790000000000000e-01
   5.7310000000000005e-01   2.1999999999999999e-02   1.1152000000000000e+00  -1.6230000000000000e-01   9.4999999999999998e-03   0.0000000000000000e+00   8.8800000000000004e-02   1.0227999999999999e+00   1.8283000000000000e+00   4.8200000000000000e-02   2.3089999999999999e-01   1.7249999999999999e-01
   5.2900000000000003e-01  -1.0990000000000000e-01   2.0588000000000002e+00  -1.6230000000000000e-01  -1.9000000000000000e-02  -4.3900000000000002e-02   2.4410000000000001e-01   9.1169999999999995e-01   1.8283000000000000e+00   1.9300000000000001e-02   1.5400000000000000e-01   1.9910000000000000e-01
   4.6289999999999998e-01  -1.0990000000000000e-01   1.0294000000000001e+00  -2.1959999999999999e-01  -6.6600000000000006e-02  -3.0700000000000002e-02   1.1100000000000000e-01   1.0227999999999999e+00   2.6989000000000001e+00   6.7400000000000002e-02   9.6199999999999994e-02   2.1229999999999999e-01
   3.3060000000000000e-01  -1.9789999999999999e-01   1.1152000000000000e+00  -1.9089999999999999e-01  -8.5599999999999996e-02  -4.8200000000000000e-02   1.1100000000000000e-01   1.2230000000000001e+00   1.6540999999999999e+00   5.7799999999999997e-02   9.6199999999999994e-02   2.5659999999999999e-01
   7.7149999999999996e-01  -8.7900000000000006e-02   5.1470000000000005e-01  -2.4820000000000000e-01  -1.3320000000000001e-01   0.0000000000000000e+00   3.1069999999999998e-01   9.3389999999999995e-01   1.6540999999999999e+00   2.8899999999999999e-02   1.3469999999999999e-01   2.0349999999999999e-01
   3.5270000000000001e-01  -1.0990000000000000e-01   1.5441000000000000e+00  -2.2910000000000000e-01  -6.6600000000000006e-02  -3.5099999999999999e-02   2.2200000000000001e-02   1.1117999999999999e+00   1.8283000000000000e+00   1.4449999999999999e-01   1.6360000000000000e-01   2.1679999999999999e-01
   5.9509999999999996e-01   6.6000000000000003e-02   4.2890000000000000e-01  -2.4820000000000000e-01  -2.8500000000000001e-02  -5.2600000000000001e-02   2.2200000000000001e-02   1.0894999999999999e+00   2.0024000000000002e+00   1.3489999999999999e-01   2.0210000000000000e-01   2.3000000000000001e-01
   5.0700000000000001e-01   2.1999999999999999e-02   1.6298999999999999e+00  -2.2910000000000000e-01  -1.9000000000000000e-02   4.4000000000000003e-03   8.8800000000000004e-02   1.0894999999999999e+00   2.6118000000000001e+00   5.7799999999999997e-02   2.0210000000000000e-01   1.9460000000000000e-01
   3.9679999999999999e-01  -2.1980000000000000e-01   1.3725000000000001e+00  -2.1959999999999999e-01  -3.8100000000000002e-02   8.8000000000000005e-03   4.4400000000000002e-02   1.0894999999999999e+00   2.0893999999999999e+00   9.5999999999999992e-03   2.9830000000000001e-01   2.1679999999999999e-01
   3.7469999999999998e-01  -1.5390000000000001e-01   1.8015000000000001e+00  -2.1959999999999999e-01  -9.5200000000000007e-02  -5.7000000000000002e-02   1.7760000000000001e-01   1.0450999999999999e+00   2.1764999999999999e+00   6.7400000000000002e-02   1.1550000000000001e-01   2.3440000000000000e-01
   4.1880000000000001e-01  -4.3969999999999998e-01   2.1446000000000001e+00  -2.4820000000000000e-01  -8.5599999999999996e-02  -2.6300000000000000e-02   0.0000000000000000e+00   1.1117999999999999e+00   1.3059000000000001e+00   6.7400000000000002e-02   1.8279999999999999e-01   1.9460000000000000e-01
   5.7310000000000005e-01  -1.9789999999999999e-01   8.5780000000000001e-01  -6.6799999999999998e-02  -1.2370000000000000e-01  -5.2600000000000001e-02   1.3320000000000001e-01   1.1785000000000001e+00   1.5670999999999999e+00   8.6699999999999999e-02   1.7319999999999999e-01   2.3440000000000000e-01
   4.1880000000000001e-01  -1.5390000000000001e-01   1.4582999999999999e+00  -1.5279999999999999e-01   0.0000000000000000e+00  -8.7700000000000000e-02   2.2200000000000001e-02   1.1339999999999999e+00   1.8283000000000000e+00   6.7400000000000002e-02   1.5400000000000000e-01   2.3890000000000000e-01
   3.9679999999999999e-01  -2.1980000000000000e-01   1.3725000000000001e+00  -1.3370000000000001e-01  -9.5200000000000007e-02  -8.8000000000000005e-03   1.3320000000000001e-01   1.0450999999999999e+00   2.0893999999999999e+00   6.7400000000000002e-02   1.3469999999999999e-01   2.2559999999999999e-01
   7.0530000000000004e-01  -6.6000000000000003e-02   1.7157000000000000e+00  -2.8639999999999999e-01  -5.7099999999999998e-02  -8.3299999999999999e-02   3.1069999999999998e-01   1.1785000000000001e+00   2.6989000000000001e+00   2.8899999999999999e-02   2.0210000000000000e-01   2.0790000000000000e-01
   4.8490000000000000e-01  -2.6379999999999998e-01   1.2867999999999999e+00  -3.5330000000000000e-01  -9.5200000000000007e-02  -1.7500000000000002e-02   1.3320000000000001e-01   1.2007000000000001e+00   1.8283000000000000e+00   6.7400000000000002e-02   1.3469999999999999e-01   2.0790000000000000e-01
   6.6130000000000000e-01   2.1999999999999999e-02   1.8015000000000001e+00  -1.6230000000000000e-01  -1.2370000000000000e-01  -7.4499999999999997e-02   1.3320000000000001e-01   1.0005999999999999e+00   1.8283000000000000e+00   1.0600000000000000e-01   2.0210000000000000e-01   2.2120000000000001e-01
   3.7469999999999998e-01   0.0000000000000000e+00   1.5441000000000000e+00  -2.2910000000000000e-01  -3.8100000000000002e-02  -5.2600000000000001e-02   6.6600000000000006e-02   1.3786000000000000e+00   2.6118000000000001e+00   8.6699999999999999e-02   1.2509999999999999e-01   2.2559999999999999e-01
   4.6289999999999998e-01  -6.6000000000000003e-02   1.8015000000000001e+00  -2.6729999999999998e-01  -9.5200000000000007e-02  -3.0700000000000002e-02   2.6629999999999998e-01   1.0672999999999999e+00   2.1764999999999999e+00   7.7100000000000002e-02   2.2130000000000000e-01   2.1679999999999999e-01
   3.9679999999999999e-01  -1.7590000000000000e-01   1.4582999999999999e+00  -1.3370000000000001e-01  -7.6100000000000001e-02  -2.6300000000000000e-02   3.3289999999999997e-01   1.1563000000000001e+00   2.0024000000000002e+00   5.7799999999999997e-02   1.6360000000000000e-01   2.1229999999999999e-01
   4.1880000000000001e-01  -4.3999999999999997e-02   7.7210000000000001e-01  -2.0050000000000001e-01  -3.8100000000000002e-02  -2.6300000000000000e-02   4.4400000000000002e-02   1.0894999999999999e+00   1.2188000000000001e+00   7.7100000000000002e-02   2.1170000000000000e-01   2.1229999999999999e-01
   5.2900000000000003e-01   0.0000000000000000e+00   1.2867999999999999e+00  -2.8639999999999999e-01  -5.7099999999999998e-02  -7.4499999999999997e-02   1.5540000000000001e-01   8.8939999999999997e-01   2.3506000000000000e+00   8.6699999999999999e-02   8.6599999999999996e-02   1.7690000000000000e-01
   6.1719999999999997e-01  -4.3999999999999997e-02   1.2867999999999999e+00  -2.9599999999999999e-01   4.7600000000000003e-02  -1.0090000000000000e-01   6.6600000000000006e-02   1.1117999999999999e+00   2.5247000000000002e+00   8.6699999999999999e-02   1.4430000000000001e-01   1.8140000000000001e-01
   3.3060000000000000e-01  -2.1999999999999999e-02   1.3725000000000001e+00  -1.9089999999999999e-01  -3.8100000000000002e-02  -6.1400000000000003e-02  -2.2200000000000001e-02   1.2452000000000001e+00   2.0893999999999999e+00   1.2520000000000001e-01   1.3469999999999999e-01   2.1679999999999999e-01
   5.5110000000000003e-01  -1.9789999999999999e-01   7.7210000000000001e-01  -2.8639999999999999e-01  -6.6600000000000006e-02  -8.8000000000000005e-03   1.7760000000000001e-01   8.2269999999999999e-01   1.5670999999999999e+00   8.6699999999999999e-02   1.9239999999999999e-01   1.7690000000000000e-01
   4.1880000000000001e-01  -2.6379999999999998e-01   1.4582999999999999e+00  -3.1509999999999999e-01   1.9000000000000000e-02  -1.7500000000000002e-02   1.7760000000000001e-01   1.2452000000000001e+00   1.8283000000000000e+00   1.9300000000000001e-02   1.8279999999999999e-01   2.1679999999999999e-01
   5.7310000000000005e-01  -1.5390000000000001e-01   1.3725000000000001e+00  -2.0050000000000001e-01  -6.6600000000000006e-02  -3.9500000000000000e-02   4.4400000000000002e-02   1.0894999999999999e+00   2.2635999999999998e+00   2.8899999999999999e-02   1.3469999999999999e-01   2.1679999999999999e-01
   4.1880000000000001e-01  -1.7590000000000000e-01   1.2010000000000001e+00  -3.3420000000000000e-01  -1.9000000000000000e-02  -1.3200000000000000e-02   3.3289999999999997e-01   1.0672999999999999e+00   2.0893999999999999e+00  -9.5999999999999992e-03   7.6999999999999999e-02   1.9020000000000001e-01
   1.7630000000000001e-01   1.9789999999999999e-01   1.4582999999999999e+00  -1.7190000000000000e-01  -9.5200000000000007e-02  -2.1899999999999999e-02   2.2200000000000001e-02   1.3119000000000001e+00   1.9153000000000000e+00   9.6299999999999997e-02   1.3469999999999999e-01   1.9020000000000001e-01
   4.1880000000000001e-01  -1.9789999999999999e-01   1.5441000000000000e+00  -2.0999999999999999e-01  -8.5599999999999996e-02  -2.1899999999999999e-02   2.2189999999999999e-01   1.2897000000000001e+00   2.5247000000000002e+00   1.4449999999999999e-01   1.4430000000000001e-01   2.3440000000000000e-01
   4.4080000000000003e-01  -4.3999999999999997e-02   1.9730000000000001e+00  -1.3370000000000001e-01  -2.8500000000000001e-02  -9.2100000000000001e-02   2.2189999999999999e-01   9.3389999999999995e-01   2.0893999999999999e+00   8.6699999999999999e-02   2.5019999999999998e-01   1.8140000000000001e-01
   4.1880000000000001e-01  -1.9789999999999999e-01   1.7157000000000000e+00  -1.7190000000000000e-01  -3.8100000000000002e-02   4.4000000000000003e-03   2.6629999999999998e-01   1.2007000000000001e+00   2.3506000000000000e+00   7.7100000000000002e-02   1.7319999999999999e-01   2.0790000000000000e-01
   5.0700000000000001e-01   4.3999999999999997e-02   1.2010000000000001e+00  -2.3870000000000000e-01  -1.9000000000000000e-02  -2.1899999999999999e-02   2.2189999999999999e-01   1.0672999999999999e+00   1.5670999999999999e+00   1.1559999999999999e-01   1.1550000000000001e-01   2.0790000000000000e-01
   3.5270000000000001e-01   1.5390000000000001e-01   1.3725000000000001e+00  -1.5279999999999999e-01  -1.2370000000000000e-01  -1.3200000000000000e-02   1.9980000000000001e-01   9.7840000000000005e-01   2.1764999999999999e+00   3.8500000000000000e-02   6.7400000000000002e-02   2.1229999999999999e-01
   3.7469999999999998e-01  -4.3999999999999997e-02   1.1152000000000000e+00  -2.9599999999999999e-01  -1.3320000000000001e-01  -8.8000000000000005e-03   2.2200000000000001e-02   1.2007000000000001e+00   1.6540999999999999e+00   9.6299999999999997e-02   1.5400000000000000e-01   2.4770000000000000e-01
   4.4080000000000003e-01  -1.9789999999999999e-01   1.7157000000000000e+00  -2.2910000000000000e-01  -1.1420000000000000e-01  -1.3200000000000000e-02   1.3320000000000001e-01   8.8939999999999997e-01   1.6540999999999999e+00   5.7799999999999997e-02   1.0580000000000001e-01   2.2120000000000001e-01
   5.0700000000000001e-01   1.5390000000000001e-01   7.7210000000000001e-01  -1.6230000000000000e-01  -1.1420000000000000e-01  -4.3900000000000002e-02   2.4410000000000001e-01   1.1785000000000001e+00   2.1764999999999999e+00   8.6699999999999999e-02   1.7319999999999999e-01   1.9020000000000001e-01
   3.7469999999999998e-01  -2.4179999999999999e-01   1.4582999999999999e+00  -2.3870000000000000e-01  -2.8500000000000001e-02   1.3200000000000000e-02   2.2189999999999999e-01   1.1339999999999999e+00   1.6540999999999999e+00   1.2520000000000001e-01   1.5400000000000000e-01   2.3890000000000000e-01
   4.6289999999999998e-01  -1.0990000000000000e-01   1.0294000000000001e+00  -1.5279999999999999e-01  -7.6100000000000001e-02  -5.2600000000000001e-02   2.2189999999999999e-01   1.1563000000000001e+00   1.8283000000000000e+00   1.1559999999999999e-01   2.4060000000000001e-01   2.0790000000000000e-01
   5.2900000000000003e-01  -1.3189999999999999e-01   1.8015000000000001e+00  -3.4370000000000001e-01  -5.7099999999999998e-02  -4.3900000000000002e-02   8.8800000000000004e-02   1.2007000000000001e+00   1.7412000000000001e+00   7.7100000000000002e-02   1.4430000000000001e-01   2.3890000000000000e-01
   3.9679999999999999e-01  -1.5390000000000001e-01   3.4310000000000002e-01  -2.0050000000000001e-01  -1.2370000000000000e-01  -3.5099999999999999e-02   4.4400000000000002e-02   1.1117999999999999e+00   2.4377000000000000e+00   7.7100000000000002e-02   1.5400000000000000e-01   2.3440000000000000e-01
   5.0700000000000001e-01   1.0990000000000000e-01   1.7157000000000000e+00  -2.4820000000000000e-01  -1.1420000000000000e-01  -7.4499999999999997e-02   1.9980000000000001e-01   1.1785000000000001e+00   1.8283000000000000e+00   1.4449999999999999e-01   1.9239999999999999e-01   1.9910000000000000e-01
   6.6130000000000000e-01  -8.7900000000000006e-02   1.6298999999999999e+00  -1.9089999999999999e-01   9.4999999999999998e-03  -5.2600000000000001e-02   1.1100000000000000e-01   1.0450999999999999e+00   2.0893999999999999e+00   2.8899999999999999e-02   1.8279999999999999e-01   2.2559999999999999e-01
   4.4080000000000003e-01  -2.4179999999999999e-01   1.6298999999999999e+00  -1.9089999999999999e-01   0.0000000000000000e+00  -2.1899999999999999e-02  -1.3320000000000001e-01   1.0894999999999999e+00   2.0024000000000002e+00   6.7400000000000002e-02   2.2130000000000000e-01   2.0349999999999999e-01
   2.2040000000000001e-01  -6.6000000000000003e-02   1.1152000000000000e+00  -2.0999999999999999e-01  -6.6600000000000006e-02  -8.8000000000000005e-03   2.8849999999999998e-01   8.8939999999999997e-01   1.7412000000000001e+00   6.7400000000000002e-02   2.1170000000000000e-01   2.1229999999999999e-01
   3.7469999999999998e-01  -8.7900000000000006e-02   2.2303999999999999e+00  -2.1959999999999999e-01  -1.3320000000000001e-01  -2.6300000000000000e-02   4.2170000000000002e-01   1.1339999999999999e+00   2.4377000000000000e+00   6.7400000000000002e-02   1.4430000000000001e-01   2.6540000000000002e-01
   5.2900000000000003e-01  -8.7900000000000006e-02   1.5441000000000000e+00  -2.9599999999999999e-01  -3.8100000000000002e-02   8.8000000000000005e-03   2.4410000000000001e-01   1.1117999999999999e+00   7.8349999999999997e-01   1.2520000000000001e-01   1.2509999999999999e-01   2.3440000000000000e-01
   6.3919999999999999e-01  -2.8580000000000000e-01   1.1152000000000000e+00  -3.0549999999999999e-01  -4.7600000000000003e-02  -3.0700000000000002e-02   2.2200000000000001e-02   9.1169999999999995e-01   2.7858999999999998e+00   1.5409999999999999e-01   1.6360000000000000e-01   2.3000000000000001e-01
   4.1880000000000001e-01   2.1980000000000000e-01   1.1152000000000000e+00  -1.3370000000000001e-01  -4.7600000000000003e-02   2.1899999999999999e-02   1.7760000000000001e-01   1.1117999999999999e+00   2.0024000000000002e+00   4.8200000000000000e-02   2.0210000000000000e-01   2.1229999999999999e-01
   3.9679999999999999e-01  -8.7900000000000006e-02   1.9730000000000001e+00  -1.8140000000000001e-01  -6.6600000000000006e-02  -1.3200000000000000e-02   0.0000000000000000e+00   1.0227999999999999e+00   1.3930000000000000e+00  -1.9300000000000001e-02   1.0580000000000001e-01   2.2120000000000001e-01
   1.1021000000000001e+00   4.3999999999999997e-02   1.8872000000000000e+00  -2.1959999999999999e-01  -2.8500000000000001e-02  -8.8000000000000005e-03   1.7760000000000001e-01   1.2230000000000001e+00   1.3930000000000000e+00   9.5999999999999992e-03   1.5400000000000000e-01   1.9460000000000000e-01
   2.8649999999999998e-01   8.7900000000000006e-02   1.4582999999999999e+00  -1.4319999999999999e-01  -6.6600000000000006e-02  -2.1899999999999999e-02   1.5540000000000001e-01   8.8939999999999997e-01   1.7412000000000001e+00   9.6299999999999997e-02   1.3469999999999999e-01   2.3000000000000001e-01
   3.5270000000000001e-01  -8.7900000000000006e-02   1.3725000000000001e+00  -1.7190000000000000e-01  -1.9000000000000000e-02  -3.0700000000000002e-02   1.1100000000000000e-01   9.3389999999999995e-01   2.8730000000000002e+00   0.0000000000000000e+00   1.7319999999999999e-01   2.0790000000000000e-01
   2.4249999999999999e-01  -8.7900000000000006e-02   1.0294000000000001e+00  -8.5900000000000004e-02  -3.8100000000000002e-02   4.4000000000000003e-03   3.7730000000000002e-01   1.2007000000000001e+00   2.3506000000000000e+00   2.8899999999999999e-02   1.1550000000000001e-01   1.7690000000000000e-01
   4.6289999999999998e-01  -1.3189999999999999e-01   1.6298999999999999e+00  -2.8639999999999999e-01  -8.5599999999999996e-02   0.0000000000000000e+00   4.4400000000000002e-02   1.2897000000000001e+00   2.9600000000000000e+00   1.0600000000000000e-01   1.7319999999999999e-01   2.2559999999999999e-01
   5.5110000000000003e-01  -3.0780000000000002e-01   1.0294000000000001e+00  -2.7689999999999998e-01  -1.2370000000000000e-01  -3.9500000000000000e-02   2.8849999999999998e-01   9.3389999999999995e-01   1.4800000000000000e+00  -9.5999999999999992e-03   1.8279999999999999e-01   2.4770000000000000e-01
   2.1999999999999999e-02  -3.7369999999999998e-01   1.1152000000000000e+00  -2.0999999999999999e-01   1.9000000000000000e-02  -1.3200000000000000e-02   1.3320000000000001e-01   8.6719999999999997e-01   3.2212000000000001e+00   9.5999999999999992e-03   1.2509999999999999e-01   2.3440000000000000e-01
   5.9509999999999996e-01   2.1999999999999999e-02   1.6298999999999999e+00  -2.3870000000000000e-01   0.0000000000000000e+00  -6.1400000000000003e-02  -2.4410000000000001e-01   1.4008000000000000e+00   2.6118000000000001e+00   1.5409999999999999e-01   1.7319999999999999e-01   2.0349999999999999e-01
   3.7469999999999998e-01  -3.5170000000000001e-01   1.9730000000000001e+00  -2.2910000000000000e-01  -6.6600000000000006e-02  -6.1400000000000003e-02  -6.6600000000000006e-02   1.1785000000000001e+00   1.3930000000000000e+00   6.7400000000000002e-02   5.7700000000000001e-02   1.7249999999999999e-01
   5.0700000000000001e-01  -1.5390000000000001e-01   1.2010000000000001e+00  -2.0999999999999999e-01  -6.6600000000000006e-02  -4.3900000000000002e-02   5.5489999999999995e-01   6.6710000000000003e-01   1.6540999999999999e+00  -6.7400000000000002e-02   9.6199999999999994e-02   2.3890000000000000e-01
   3.5270000000000001e-01  -4.3999999999999997e-02   1.1152000000000000e+00  -1.5279999999999999e-01   0.0000000000000000e+00  -6.1400000000000003e-02  -1.7760000000000001e-01   1.8232999999999999e+00   2.0893999999999999e+00   1.4449999999999999e-01   2.5979999999999998e-01   2.1679999999999999e-01
   1.7630000000000001e-01  -1.9789999999999999e-01   1.3725000000000001e+00  -2.0999999999999999e-01   2.8500000000000001e-02  -3.9500000000000000e-02   1.3320000000000001e-01   1.2007000000000001e+00   2.0893999999999999e+00   1.9300000000000001e-02   1.9239999999999999e-01   1.8579999999999999e-01
   8.1559999999999999e-01  -1.3189999999999999e-01   5.1470000000000005e-01  -1.9089999999999999e-01  -1.0470000000000000e-01  -4.8200000000000000e-02   3.7730000000000002e-01   4.4469999999999998e-01   5.2239999999999998e-01   1.4449999999999999e-01   8.6599999999999996e-02   2.3890000000000000e-01
   2.8649999999999998e-01   0.0000000000000000e+00   1.5441000000000000e+00  -2.4820000000000000e-01  -1.2370000000000000e-01  -6.5799999999999997e-02   6.6600000000000006e-02   1.6454000000000000e+00   2.3506000000000000e+00   9.5999999999999992e-03   1.8279999999999999e-01   1.9020000000000001e-01
   6.1719999999999997e-01   2.1999999999999999e-02   1.1152000000000000e+00  -2.3870000000000000e-01  -4.7600000000000003e-02  -3.0700000000000002e-02  -1.1100000000000000e-01   1.3564000000000001e+00   2.6118000000000001e+00   1.0600000000000000e-01   3.2710000000000000e-01   2.2120000000000001e-01
   4.4080000000000003e-01  -2.1980000000000000e-01   1.8872000000000000e+00  -3.1509999999999999e-01  -1.9000000000000000e-02   4.4000000000000003e-03   3.7730000000000002e-01   5.5589999999999995e-01   1.3059000000000001e+00   1.9300000000000001e-02   1.8279999999999999e-01   2.1229999999999999e-01
   3.9679999999999999e-01  -1.9789999999999999e-01   1.0294000000000001e+00  -2.0050000000000001e-01  -4.7600000000000003e-02  -5.7000000000000002e-02   1.7760000000000001e-01   1.1339999999999999e+00   2.3506000000000000e+00   4.8200000000000000e-02   1.6360000000000000e-01   1.8140000000000001e-01
   4.8490000000000000e-01  -1.7590000000000000e-01   1.4582999999999999e+00  -3.1509999999999999e-01  -5.7099999999999998e-02  -4.8200000000000000e-02  -2.6629999999999998e-01   1.3564000000000001e+00   2.2635999999999998e+00   1.1559999999999999e-01   2.2130000000000000e-01   2.2559999999999999e-01
   2.2040000000000001e-01  -2.8580000000000000e-01   1.3725000000000001e+00  -2.7689999999999998e-01  -1.0470000000000000e-01  -3.5099999999999999e-02   1.1100000000000000e-01   7.5600000000000001e-01   9.5770000000000000e-01   6.7400000000000002e-02   1.3469999999999999e-01   2.3440000000000000e-01
   4.6289999999999998e-01  -8.7900000000000006e-02   1.1152000000000000e+00  -2.0999999999999999e-01  -3.8100000000000002e-02  -2.6300000000000000e-02   4.4390000000000002e-01   7.1150000000000002e-01   1.2188000000000001e+00   9.5999999999999992e-03   5.7700000000000001e-02   1.9910000000000000e-01
   7.2740000000000005e-01  -2.4179999999999999e-01   2.2303999999999999e+00  -1.7190000000000000e-01  -6.6600000000000006e-02  -5.2600000000000001e-02  -1.3320000000000001e-01   1.8455999999999999e+00   2.5247000000000002e+00   6.7400000000000002e-02   2.5979999999999998e-01   2.1229999999999999e-01
   3.0859999999999999e-01   8.7900000000000006e-02   1.3725000000000001e+00  -2.9599999999999999e-01  -7.6100000000000001e-02  -3.0700000000000002e-02   2.2189999999999999e-01   1.4453000000000000e+00   2.0893999999999999e+00   2.8899999999999999e-02   1.5400000000000000e-01   2.2120000000000001e-01
   3.0859999999999999e-01  -8.7900000000000006e-02   5.1470000000000005e-01  -1.5279999999999999e-01  -5.7099999999999998e-02  -2.6300000000000000e-02   1.5540000000000001e-01   5.1139999999999997e-01   1.4800000000000000e+00  -2.8899999999999999e-02   1.1550000000000001e-01   1.9460000000000000e-01
   5.0700000000000001e-01  -1.5390000000000001e-01   1.2010000000000001e+00  -1.7190000000000000e-01  -5.7099999999999998e-02  -7.8899999999999998e-02  -4.4400000000000002e-02   1.5120000000000000e+00   1.9153000000000000e+00   1.6380000000000000e-01   1.6360000000000000e-01   2.0790000000000000e-01
   7.2740000000000005e-01   0.0000000000000000e+00   2.1446000000000001e+00  -1.9089999999999999e-01   9.4999999999999998e-03   4.4000000000000003e-03   1.7760000000000001e-01   1.2674000000000001e+00   2.1764999999999999e+00   1.1559999999999999e-01   1.7319999999999999e-01   2.1679999999999999e-01
   2.8649999999999998e-01  -6.6000000000000003e-02   1.5441000000000000e+00  -2.2910000000000000e-01  -4.7600000000000003e-02  -8.8000000000000005e-03   3.3289999999999997e-01   6.8930000000000002e-01   1.3930000000000000e+00   6.7400000000000002e-02   8.6599999999999996e-02   1.9020000000000001e-01
   4.4080000000000003e-01   6.6000000000000003e-02   1.2867999999999999e+00  -2.0999999999999999e-01   0.0000000000000000e+00   1.3200000000000000e-02   2.2189999999999999e-01   1.2230000000000001e+00   1.3059000000000001e+00   1.4449999999999999e-01   1.2509999999999999e-01   2.3000000000000001e-01
   5.0700000000000001e-01  -2.1999999999999999e-02   1.8015000000000001e+00  -2.2910000000000000e-01  -1.0470000000000000e-01  -2.1899999999999999e-02  -8.8800000000000004e-02   1.2230000000000001e+00   2.4377000000000000e+00   9.6299999999999997e-02   3.0790000000000001e-01   2.2559999999999999e-01
   4.1880000000000001e-01  -2.6379999999999998e-01   1.0294000000000001e+00  -1.2410000000000000e-01  -1.3320000000000001e-01  -4.4000000000000003e-03   1.9980000000000001e-01   1.0672999999999999e+00   1.7412000000000001e+00   7.7100000000000002e-02   1.1550000000000001e-01   2.3440000000000000e-01
   3.7469999999999998e-01  -4.3999999999999997e-02   1.0294000000000001e+00  -1.7190000000000000e-01   3.8100000000000002e-02  -4.8200000000000000e-02   1.9980000000000001e-01   1.2230000000000001e+00   1.4800000000000000e+00   1.2520000000000001e-01   1.7319999999999999e-01   1.9020000000000001e-01
   5.2900000000000003e-01  -1.3189999999999999e-01   1.1152000000000000e+00  -8.5900000000000004e-02   4.7600000000000003e-02  -6.1400000000000003e-02   2.2189999999999999e-01   1.1785000000000001e+00   1.8283000000000000e+00   1.6380000000000000e-01   1.7319999999999999e-01   1.8140000000000001e-01
   4.1880000000000001e-01   2.1999999999999999e-02   1.5441000000000000e+00  -2.1959999999999999e-01  -9.4999999999999998e-03  -3.5099999999999999e-02  -6.6600000000000006e-02   1.2452000000000001e+00   2.3506000000000000e+00   9.6299999999999997e-02   2.4060000000000001e-01   2.3440000000000000e-01
   3.5270000000000001e-01  -1.5390000000000001e-01   1.2010000000000001e+00  -1.8140000000000001e-01  -2.8500000000000001e-02   6.1400000000000003e-02   1.7760000000000001e-01   8.8939999999999997e-01   1.3059000000000001e+00   2.8899999999999999e-02   1.4430000000000001e-01   2.0790000000000000e-01
   4.4080000000000003e-01  -4.3999999999999997e-02   1.2010000000000001e+00  -1.9089999999999999e-01  -5.7099999999999998e-02  -1.7500000000000002e-02   6.6600000000000006e-02   1.2452000000000001e+00   2.6118000000000001e+00   1.2520000000000001e-01   1.1550000000000001e-01   2.2559999999999999e-01
   5.0700000000000001e-01  -6.6000000000000003e-02   1.2867999999999999e+00  -2.5779999999999997e-01   2.8500000000000001e-02  -2.6300000000000000e-02  -8.8800000000000004e-02   1.4008000000000000e+00   1.9153000000000000e+00   1.8300000000000000e-01   2.0210000000000000e-01   2.1679999999999999e-01
   3.7469999999999998e-01  -1.0990000000000000e-01   1.4582999999999999e+00  -3.0549999999999999e-01  -7.6100000000000001e-02  -4.3900000000000002e-02   2.2189999999999999e-01   1.0672999999999999e+00   7.8349999999999997e-01   4.8200000000000000e-02   2.5979999999999998e-01   2.0790000000000000e-01
   4.8490000000000000e-01  -4.3999999999999997e-02   1.2867999999999999e+00  -1.8140000000000001e-01  -1.9000000000000000e-02   0.0000000000000000e+00   6.6600000000000006e-02   1.2230000000000001e+00   6.9650000000000001e-01   4.8200000000000000e-02   1.3469999999999999e-01   1.9020000000000001e-01
   3.7469999999999998e-01  -1.5390000000000001e-01   1.7157000000000000e+00  -2.6729999999999998e-01  -3.8100000000000002e-02  -8.8000000000000005e-03   1.7760000000000001e-01   1.3119000000000001e+00   3.0470999999999999e+00   1.3489999999999999e-01   1.8279999999999999e-01   2.2120000000000001e-01
   4.6289999999999998e-01  -2.6379999999999998e-01   1.8015000000000001e+00  -2.7689999999999998e-01  -1.2370000000000000e-01   1.7500000000000002e-02   1.3320000000000001e-01   1.0894999999999999e+00   2.0893999999999999e+00   1.3489999999999999e-01   2.1170000000000000e-01   2.1679999999999999e-01
   3.7469999999999998e-01   0.0000000000000000e+00   1.0294000000000001e+00  -2.3870000000000000e-01  -3.8100000000000002e-02  -5.2600000000000001e-02   6.6600000000000006e-02   1.0450999999999999e+00   2.0024000000000002e+00   9.6299999999999997e-02   1.0580000000000001e-01   2.1229999999999999e-01
   4.8490000000000000e-01  -1.7590000000000000e-01   2.0588000000000002e+00  -2.3870000000000000e-01  -4.7600000000000003e-02  -2.6300000000000000e-02   2.2200000000000001e-02   1.1785000000000001e+00   2.0024000000000002e+00  -1.9300000000000001e-02   1.7319999999999999e-01   2.3000000000000001e-01
   6.1719999999999997e-01  -1.9789999999999999e-01   2.0588000000000002e+00  -2.0050000000000001e-01  -7.6100000000000001e-02  -4.4000000000000003e-03   2.8849999999999998e-01   1.1117999999999999e+00   2.0893999999999999e+00   2.0230000000000001e-01   1.6360000000000000e-01   2.2559999999999999e-01
   5.7310000000000005e-01  -1.9789999999999999e-01   1.2867999999999999e+00  -1.2410000000000000e-01  -6.6600000000000006e-02  -3.9500000000000000e-02   0.0000000000000000e+00   1.1339999999999999e+00   1.6540999999999999e+00   3.8500000000000000e-02   1.5400000000000000e-01   2.2120000000000001e-01
   4.4080000000000003e-01  -6.6000000000000003e-02   1.0294000000000001e+00  -1.2410000000000000e-01  -2.8500000000000001e-02  -2.6300000000000000e-02   2.2200000000000001e-02   9.3389999999999995e-01   1.6540999999999999e+00   1.5409999999999999e-01   1.3469999999999999e-01   2.7870000000000000e-01
   4.8490000000000000e-01  -2.1999999999999999e-02   6.8630000000000002e-01  -2.3870000000000000e-01  -2.8500000000000001e-02  -3.0700000000000002e-02   6.6600000000000006e-02   1.0005999999999999e+00   2.3506000000000000e+00   0.0000000000000000e+00   1.9239999999999999e-01   1.9910000000000000e-01
   4.8490000000000000e-01  -1.7590000000000000e-01   4.2890000000000000e-01  -3.1509999999999999e-01  -1.3320000000000001e-01  -2.1899999999999999e-02   1.3320000000000001e-01   9.1169999999999995e-01   2.0893999999999999e+00   1.1559999999999999e-01   1.8279999999999999e-01   2.4770000000000000e-01
   3.5270000000000001e-01  -3.0780000000000002e-01   1.2010000000000001e+00  -1.8140000000000001e-01  -1.0470000000000000e-01  -5.2600000000000001e-02  -2.2200000000000001e-02   1.0894999999999999e+00   2.0024000000000002e+00   1.9300000000000001e-02   1.7319999999999999e-01   2.3440000000000000e-01
   4.1880000000000001e-01  -1.9789999999999999e-01   9.4359999999999999e-01  -2.8639999999999999e-01   9.4999999999999998e-03  -7.4499999999999997e-02  -6.6600000000000006e-02   1.1785000000000001e+00   1.6540999999999999e+00   1.6380000000000000e-01   1.8279999999999999e-01   1.9020000000000001e-01
   4.6289999999999998e-01  -3.0780000000000002e-01   1.8015000000000001e+00  -2.5779999999999997e-01  -9.5200000000000007e-02  -3.5099999999999999e-02   6.6600000000000006e-02   1.0672999999999999e+00   1.6540999999999999e+00   7.7100000000000002e-02   2.2130000000000000e-01   1.7249999999999999e-01
   3.9679999999999999e-01  -1.5390000000000001e-01   1.4582999999999999e+00  -2.1959999999999999e-01  -5.7099999999999998e-02  -4.4000000000000003e-03   6.6600000000000006e-02   1.0450999999999999e+00   2.6118000000000001e+00   1.3489999999999999e-01   1.2509999999999999e-01   2.1229999999999999e-01
   5.5110000000000003e-01  -2.1999999999999999e-02   1.1152000000000000e+00  -1.3370000000000001e-01   0.0000000000000000e+00  -4.8200000000000000e-02   1.3320000000000001e-01   1.1563000000000001e+00   1.7412000000000001e+00   1.1559999999999999e-01   1.6360000000000000e-01   2.3000000000000001e-01
   3.7469999999999998e-01  -2.1999999999999999e-02   1.0294000000000001e+00  -1.8140000000000001e-01  -9.5200000000000007e-02  -8.8000000000000005e-03   3.1069999999999998e-01   1.0672999999999999e+00   1.9153000000000000e+00   9.5999999999999992e-03   1.8279999999999999e-01   1.3270000000000001e-01
   4.8490000000000000e-01  -1.0990000000000000e-01   8.5780000000000001e-01  -1.5279999999999999e-01  -1.9000000000000000e-02   0.0000000000000000e+00   4.4400000000000002e-02   9.5609999999999995e-01   1.9153000000000000e+00   9.6299999999999997e-02   4.8099999999999997e-02   2.4329999999999999e-01
   4.1880000000000001e-01  -3.5170000000000001e-01   1.1152000000000000e+00  -1.1459999999999999e-01  -5.7099999999999998e-02  -3.9500000000000000e-02  -6.6600000000000006e-02   1.2230000000000001e+00   2.1764999999999999e+00   9.6299999999999997e-02   1.2509999999999999e-01   2.0349999999999999e-01
   5.7310000000000005e-01  -3.2979999999999998e-01   1.2867999999999999e+00  -2.4820000000000000e-01  -1.9980000000000001e-01  -1.7500000000000002e-02   0.0000000000000000e+00   1.2452000000000001e+00   1.6540999999999999e+00   1.3489999999999999e-01   2.3089999999999999e-01   2.2559999999999999e-01
   2.2040000000000001e-01   2.1999999999999999e-02   7.7210000000000001e-01  -2.7689999999999998e-01  -1.5229999999999999e-01  -4.4000000000000003e-03   1.5540000000000001e-01   1.1117999999999999e+00   2.5247000000000002e+00   4.8200000000000000e-02   1.5400000000000000e-01   2.3440000000000000e-01
   3.9679999999999999e-01  -4.3999999999999997e-02   6.0050000000000003e-01  -2.0050000000000001e-01  -1.1420000000000000e-01  -1.7500000000000002e-02   0.0000000000000000e+00   1.0894999999999999e+00   2.6118000000000001e+00   7.7100000000000002e-02   1.0580000000000001e-01   2.6540000000000002e-01
   4.6289999999999998e-01  -1.5390000000000001e-01   1.4582999999999999e+00  -2.0050000000000001e-01  -1.4269999999999999e-01   2.1899999999999999e-02   6.6600000000000006e-02   1.1785000000000001e+00   1.4800000000000000e+00   9.6299999999999997e-02   2.1170000000000000e-01   2.4770000000000000e-01
   5.0700000000000001e-01   0.0000000000000000e+00   1.0294000000000001e+00  -2.3870000000000000e-01   9.4999999999999998e-03  -2.6300000000000000e-02   0.0000000000000000e+00   1.0894999999999999e+00   1.9153000000000000e+00   1.0600000000000000e-01   1.8279999999999999e-01   1.6810000000000000e-01
   4.4080000000000003e-01   0.0000000000000000e+00   1.1152000000000000e+00  -2.4820000000000000e-01  -5.7099999999999998e-02  -1.7500000000000002e-02   1.5540000000000001e-01   9.5609999999999995e-01   1.6540999999999999e+00   7.7100000000000002e-02   1.4430000000000001e-01   2.0790000000000000e-01
   3.7469999999999998e-01  -3.0780000000000002e-01   9.4359999999999999e-01  -1.2410000000000000e-01  -2.8500000000000001e-02  -1.3200000000000000e-02   0.0000000000000000e+00   1.2007000000000001e+00   1.9153000000000000e+00   4.8200000000000000e-02   1.8279999999999999e-01   1.9910000000000000e-01
   5.2900000000000003e-01  -4.3999999999999997e-02   6.0050000000000003e-01  -2.4820000000000000e-01  -4.7600000000000003e-02  -7.0199999999999999e-02   1.3320000000000001e-01   9.3389999999999995e-01   2.2635999999999998e+00   1.1559999999999999e-01   1.1550000000000001e-01   2.1679999999999999e-01
   3.5270000000000001e-01  -4.3999999999999997e-02   1.5441000000000000e+00  -2.3870000000000000e-01  -2.8500000000000001e-02  -5.7000000000000002e-02  -8.8800000000000004e-02   1.1785000000000001e+00   2.6118000000000001e+00   1.1559999999999999e-01   1.3469999999999999e-01   2.1679999999999999e-01
   5.2900000000000003e-01  -1.9789999999999999e-01   1.2010000000000001e+00  -2.1959999999999999e-01  -9.4999999999999998e-03  -3.5099999999999999e-02   1.3320000000000001e-01   1.4231000000000000e+00   1.8283000000000000e+00   6.7400000000000002e-02   1.4430000000000001e-01   1.9460000000000000e-01
   4.4080000000000003e-01   8.7900000000000006e-02   4.2890000000000000e-01  -1.8140000000000001e-01  -8.5599999999999996e-02   1.3200000000000000e-02   6.6600000000000006e-02   9.3389999999999995e-01   2.7858999999999998e+00   7.7100000000000002e-02   1.8279999999999999e-01   2.0349999999999999e-01
   5.7310000000000005e-01  -2.6379999999999998e-01   1.4582999999999999e+00  -2.6729999999999998e-01  -9.5200000000000007e-02  -8.8000000000000005e-03   1.7760000000000001e-01   1.2897000000000001e+00   1.8283000000000000e+00   7.7100000000000002e-02   1.4430000000000001e-01   2.7429999999999999e-01
   5.2900000000000003e-01  -2.4179999999999999e-01   1.2010000000000001e+00  -2.6729999999999998e-01  -9.5200000000000007e-02  -4.3900000000000002e-02   3.1069999999999998e-01   1.1563000000000001e+00   2.1764999999999999e+00   7.7100000000000002e-02   1.8279999999999999e-01   2.2559999999999999e-01
   3.9679999999999999e-01  -3.9570000000000000e-01   1.8015000000000001e+00  -3.0549999999999999e-01  -1.2370000000000000e-01  -9.2100000000000001e-02   1.7760000000000001e-01   1.0450999999999999e+00   2.0024000000000002e+00   1.0600000000000000e-01   1.4430000000000001e-01   2.4770000000000000e-01
   6.1719999999999997e-01   2.1999999999999999e-02   9.4359999999999999e-01  -2.2910000000000000e-01   0.0000000000000000e+00  -2.1899999999999999e-02   1.5540000000000001e-01   1.1563000000000001e+00   1.9153000000000000e+00   1.8300000000000000e-01   1.2509999999999999e-01   1.8140000000000001e-01
   4.8490000000000000e-01  -6.6000000000000003e-02   1.2867999999999999e+00  -2.8639999999999999e-01   0.0000000000000000e+00  -2.1899999999999999e-02   8.8800000000000004e-02   1.1117999999999999e+00   2.2635999999999998e+00   1.3489999999999999e-01   1.4430000000000001e-01   2.0790000000000000e-01
   3.5270000000000001e-01  -1.0990000000000000e-01   7.7210000000000001e-01  -1.7190000000000000e-01   0.0000000000000000e+00  -1.0520000000000000e-01   1.9980000000000001e-01   1.1117999999999999e+00   2.4377000000000000e+00   1.2520000000000001e-01   1.6360000000000000e-01   2.6100000000000001e-01
   3.3060000000000000e-01  -1.0990000000000000e-01   1.7157000000000000e+00  -2.1959999999999999e-01  -5.7099999999999998e-02   4.3900000000000002e-02   1.5540000000000001e-01   1.2452000000000001e+00   1.9153000000000000e+00   6.7400000000000002e-02   2.2130000000000000e-01   1.9460000000000000e-01
   4.6289999999999998e-01  -3.9570000000000000e-01   1.6298999999999999e+00  -2.0999999999999999e-01  -4.7600000000000003e-02  -3.5099999999999999e-02   0.0000000000000000e+00   1.0005999999999999e+00   1.7412000000000001e+00   1.0600000000000000e-01   1.6360000000000000e-01   2.2120000000000001e-01
   4.1880000000000001e-01  -6.6000000000000003e-02   1.8872000000000000e+00  -1.3370000000000001e-01   1.9000000000000000e-02  -1.3200000000000000e-02   1.3320000000000001e-01   1.1117999999999999e+00   1.4800000000000000e+00   6.7400000000000002e-02   1.8279999999999999e-01   2.0349999999999999e-01
   5.5110000000000003e-01  -2.1980000000000000e-01   1.1152000000000000e+00  -2.0050000000000001e-01  -9.4999999999999998e-03  -3.5099999999999999e-02   0.0000000000000000e+00   1.1339999999999999e+00   2.6118000000000001e+00   9.6299999999999997e-02   7.6999999999999999e-02   1.9460000000000000e-01
   3.5270000000000001e-01  -1.3189999999999999e-01   3.4310000000000002e-01  -2.3870000000000000e-01   0.0000000000000000e+00  -2.6300000000000000e-02  -1.5540000000000001e-01   1.1785000000000001e+00   2.5247000000000002e+00   8.6699999999999999e-02   8.6599999999999996e-02   2.3000000000000001e-01
   3.7469999999999998e-01  -1.0990000000000000e-01   1.5441000000000000e+00  -2.4820000000000000e-01  -2.8500000000000001e-02  -3.5099999999999999e-02  -4.4400000000000002e-02   1.0672999999999999e+00   1.8283000000000000e+00   6.7400000000000002e-02   1.8279999999999999e-01   2.1229999999999999e-01
   3.9679999999999999e-01   2.1980000000000000e-01   1.3725000000000001e+00  -2.5779999999999997e-01  -7.6100000000000001e-02  -7.4499999999999997e-02   1.9980000000000001e-01   9.5609999999999995e-01   2.4377000000000000e+00   1.2520000000000001e-01   1.7319999999999999e-01   1.8140000000000001e-01
   5.0700000000000001e-01  -6.6000000000000003e-02   5.1470000000000005e-01  -2.1959999999999999e-01  -1.1420000000000000e-01  -1.3200000000000000e-02   4.4400000000000002e-02   1.1339999999999999e+00   2.3506000000000000e+00   1.0600000000000000e-01   1.4430000000000001e-01   1.9910000000000000e-01
   3.5270000000000001e-01  -4.3999999999999997e-02   9.4359999999999999e-01  -2.6729999999999998e-01  -6.6600000000000006e-02  -4.4000000000000003e-03  -6.6600000000000006e-02   1.1785000000000001e+00   1.8283000000000000e+00   8.6699999999999999e-02   1.1550000000000001e-01   2.6100000000000001e-01
   4.6289999999999998e-01  -1.7590000000000000e-01   1.1152000000000000e+00  -1.5279999999999999e-01  -7.6100000000000001e-02  -7.4499999999999997e-02   3.5510000000000003e-01   1.0005999999999999e+00   2.4377000000000000e+00   1.4449999999999999e-01   2.5019999999999998e-01   2.1229999999999999e-01
   4.1880000000000001e-01  -8.7900000000000006e-02   1.4582999999999999e+00  -2.0999999999999999e-01  -1.1420000000000000e-01  -8.8000000000000005e-03  -8.8800000000000004e-02   1.1785000000000001e+00   2.6989000000000001e+00   8.6699999999999999e-02   8.6599999999999996e-02   2.6100000000000001e-01
   5.0700000000000001e-01   1.9789999999999999e-01   8.5780000000000001e-01  -1.1459999999999999e-01  -1.0470000000000000e-01  -2.6300000000000000e-02   4.4400000000000002e-02   1.3341000000000001e+00   3.0470999999999999e+00   4.8200000000000000e-02   1.9239999999999999e-01   2.2559999999999999e-01
   3.5270000000000001e-01  -3.0780000000000002e-01   1.4582999999999999e+00  -2.5779999999999997e-01  -6.6600000000000006e-02  -4.4000000000000003e-03   1.7760000000000001e-01   1.0894999999999999e+00   2.9600000000000000e+00   4.8200000000000000e-02   1.0580000000000001e-01   2.1679999999999999e-01
   5.7310000000000005e-01   1.3189999999999999e-01   6.0050000000000003e-01  -2.1959999999999999e-01   0.0000000000000000e+00  -8.8000000000000005e-03   2.6629999999999998e-01   1.3786000000000000e+00   1.9153000000000000e+00   1.9300000000000001e-02   2.7900000000000003e-01   1.8140000000000001e-01
   4.4080000000000003e-01  -2.1999999999999999e-02   1.2010000000000001e+00  -2.0999999999999999e-01  -1.3320000000000001e-01  -6.5799999999999997e-02   8.8800000000000004e-02   1.1339999999999999e+00   2.2635999999999998e+00   7.7100000000000002e-02   6.7400000000000002e-02   2.6540000000000002e-01
   2.2040000000000001e-01  -1.9789999999999999e-01   1.3725000000000001e+00  -1.7190000000000000e-01  -1.3320000000000001e-01   8.8000000000000005e-03   2.2200000000000001e-02   1.1563000000000001e+00   2.0024000000000002e+00   5.7799999999999997e-02   1.9239999999999999e-01   2.3890000000000000e-01
   5.9509999999999996e-01  -2.1980000000000000e-01   1.2867999999999999e+00  -2.3870000000000000e-01  -9.5200000000000007e-02  -1.3200000000000000e-02   3.1069999999999998e-01   9.5609999999999995e-01   2.0024000000000002e+00   9.6299999999999997e-02   1.7319999999999999e-01   1.9910000000000000e-01
   5.2900000000000003e-01  -2.1980000000000000e-01   1.4582999999999999e+00  -2.2910000000000000e-01  -3.8100000000000002e-02   4.4000000000000003e-03   2.2189999999999999e-01   8.8939999999999997e-01   2.0893999999999999e+00   1.2520000000000001e-01   1.8279999999999999e-01   1.6370000000000001e-01
   6.1719999999999997e-01  -3.2979999999999998e-01   1.2867999999999999e+00  -2.0999999999999999e-01  -1.3320000000000001e-01  -3.0700000000000002e-02   1.9980000000000001e-01   1.0672999999999999e+00   1.8283000000000000e+00   9.6299999999999997e-02   1.6360000000000000e-01   2.0349999999999999e-01
   3.5270000000000001e-01  -1.3189999999999999e-01   1.2867999999999999e+00  -1.3370000000000001e-01  -1.9000000000000000e-02  -5.2600000000000001e-02  -4.4400000000000002e-02   1.4231000000000000e+00   1.4800000000000000e+00   0.0000000000000000e+00   1.7319999999999999e-01   1.4599999999999999e-01
   2.2040000000000001e-01  -1.3189999999999999e-01   9.4359999999999999e-01  -2.4820000000000000e-01  -1.6180000000000000e-01  -3.0700000000000002e-02   1.3320000000000001e-01   9.7840000000000005e-01   1.9153000000000000e+00   1.1559999999999999e-01   1.7319999999999999e-01   2.2559999999999999e-01
   3.5270000000000001e-01  -2.4179999999999999e-01   7.7210000000000001e-01  -1.8140000000000001e-01   0.0000000000000000e+00  -2.6300000000000000e-02   1.5540000000000001e-01   1.3119000000000001e+00   2.1764999999999999e+00   8.6699999999999999e-02   1.9239999999999999e-01   1.9020000000000001e-01
   7.9349999999999998e-01  -4.1770000000000002e-01   1.8872000000000000e+00  -1.3370000000000001e-01  -9.4999999999999998e-03  -1.7500000000000002e-02   6.6600000000000006e-02   9.7840000000000005e-01   1.7412000000000001e+00   1.9300000000000001e-02   2.2130000000000000e-01   2.6100000000000001e-01
   3.9679999999999999e-01  -2.8580000000000000e-01   8.5780000000000001e-01  -1.8140000000000001e-01  -6.6600000000000006e-02   2.6300000000000000e-02   2.2200000000000001e-02   1.0672999999999999e+00   1.4800000000000000e+00   3.8500000000000000e-02   2.0210000000000000e-01   1.8579999999999999e-01
   3.3060000000000000e-01  -6.6000000000000003e-02   1.3725000000000001e+00  -3.1509999999999999e-01  -1.2370000000000000e-01  -4.4000000000000003e-03   0.0000000000000000e+00   1.2007000000000001e+00   1.9153000000000000e+00   1.2520000000000001e-01   2.1170000000000000e-01   2.4329999999999999e-01
   1.1020000000000001e-01  -1.0990000000000000e-01   1.3725000000000001e+00  -1.9089999999999999e-01   4.7600000000000003e-02  -2.6300000000000000e-02   1.5540000000000001e-01   1.3119000000000001e+00   1.7412000000000001e+00   9.5999999999999992e-03   1.2509999999999999e-01   2.0790000000000000e-01
   1.2784000000000000e+00  -1.5390000000000001e-01   1.1152000000000000e+00  -2.7689999999999998e-01  -1.4269999999999999e-01   1.7500000000000002e-02   1.9980000000000001e-01   1.0450999999999999e+00   1.7412000000000001e+00   6.7400000000000002e-02   1.7319999999999999e-01   1.8579999999999999e-01
   4.4080000000000003e-01  -4.1770000000000002e-01   9.4359999999999999e-01  -2.3870000000000000e-01   0.0000000000000000e+00  -6.1400000000000003e-02   2.2189999999999999e-01   1.1785000000000001e+00   2.2635999999999998e+00   1.0600000000000000e-01   1.2509999999999999e-01   2.2559999999999999e-01
  -7.0530000000000004e-01   6.6000000000000003e-02   1.1152000000000000e+00  -7.6399999999999996e-02   8.5599999999999996e-02  -3.5099999999999999e-02   6.6600000000000006e-02   1.2007000000000001e+00   2.0893999999999999e+00   1.6380000000000000e-01   1.4430000000000001e-01   1.9910000000000000e-01
   8.1559999999999999e-01   4.3999999999999997e-02   1.5441000000000000e+00  -1.0500000000000000e-01   1.9000000000000000e-02  -6.1400000000000003e-02   4.4400000000000002e-02   1.3564000000000001e+00   2.2635999999999998e+00   1.1559999999999999e-01   1.3469999999999999e-01   2.0790000000000000e-01
   9.4779999999999998e-01  -3.5170000000000001e-01   2.0588000000000002e+00  -1.6230000000000000e-01  -1.0470000000000000e-01  -3.0700000000000002e-02   1.3320000000000001e-01   1.3119000000000001e+00   1.8283000000000000e+00   1.6380000000000000e-01   1.3469999999999999e-01   2.3000000000000001e-01
   4.8490000000000000e-01  -6.6000000000000003e-02   9.4359999999999999e-01  -1.1459999999999999e-01  -6.6600000000000006e-02  -4.4000000000000003e-03   1.7760000000000001e-01   1.0450999999999999e+00   1.9153000000000000e+00   1.0600000000000000e-01   1.1550000000000001e-01   2.2120000000000001e-01
  -3.7469999999999998e-01   1.5390000000000001e-01   4.2890000000000000e-01  -1.8140000000000001e-01  -6.6600000000000006e-02   2.6300000000000000e-02  -8.8800000000000004e-02   1.0450999999999999e+00   2.1764999999999999e+00  -3.8500000000000000e-02   6.7400000000000002e-02   2.1679999999999999e-01
   3.3060000000000000e-01  -2.4179999999999999e-01   1.2010000000000001e+00  -2.0999999999999999e-01  -4.7600000000000003e-02  -5.7000000000000002e-02   2.8849999999999998e-01   1.2452000000000001e+00   2.1764999999999999e+00   9.6299999999999997e-02   1.4430000000000001e-01   1.6370000000000001e-01
   1.1681999999999999e+00   0.0000000000000000e+00   1.6298999999999999e+00  -3.0549999999999999e-01  -1.3320000000000001e-01  -8.8000000000000005e-03   1.1100000000000000e-01   1.0894999999999999e+00   1.6540999999999999e+00   5.7799999999999997e-02   1.9239999999999999e-01   2.3440000000000000e-01
   5.5110000000000003e-01  -1.0990000000000000e-01   1.7157000000000000e+00  -9.5500000000000002e-02  -2.8500000000000001e-02  -7.8899999999999998e-02   8.8800000000000004e-02   1.0450999999999999e+00   2.1764999999999999e+00   9.6299999999999997e-02   1.9239999999999999e-01   2.1229999999999999e-01
   0.0000000000000000e+00   4.3999999999999997e-02   1.1152000000000000e+00  -2.6729999999999998e-01   3.8100000000000002e-02  -2.1899999999999999e-02   2.8849999999999998e-01   1.0672999999999999e+00   1.7412000000000001e+00   1.0600000000000000e-01   2.1170000000000000e-01   1.9020000000000001e-01
   4.8490000000000000e-01  -2.8580000000000000e-01   6.8630000000000002e-01  -2.7689999999999998e-01  -4.7600000000000003e-02   4.3900000000000002e-02  -4.4400000000000002e-02   1.1563000000000001e+00   2.6989000000000001e+00   1.9300000000000001e-02   1.8279999999999999e-01   2.2120000000000001e-01
   1.0360000000000000e+00  -3.2979999999999998e-01   1.3725000000000001e+00  -2.7689999999999998e-01  -1.0470000000000000e-01  -3.5099999999999999e-02   1.5540000000000001e-01   1.1339999999999999e+00   2.4377000000000000e+00   9.6299999999999997e-02   1.7319999999999999e-01   2.3440000000000000e-01
   4.8490000000000000e-01  -1.7590000000000000e-01   1.0294000000000001e+00  -1.9089999999999999e-01   7.6100000000000001e-02  -1.3200000000000000e-02   2.2200000000000001e-02   1.0672999999999999e+00   1.8283000000000000e+00  -9.5999999999999992e-03   1.3469999999999999e-01   1.8140000000000001e-01
  -4.4100000000000000e-02   4.3999999999999997e-02   1.3725000000000001e+00  -1.3370000000000001e-01  -7.6100000000000001e-02   2.1899999999999999e-02   1.3320000000000001e-01   1.2897000000000001e+00   1.7412000000000001e+00   4.8200000000000000e-02   2.2130000000000000e-01   2.0349999999999999e-01
   2.4249999999999999e-01  -2.8580000000000000e-01   1.2867999999999999e+00  -2.0999999999999999e-01  -6.6600000000000006e-02   2.1899999999999999e-02  -4.4400000000000002e-02   1.3564000000000001e+00   2.4377000000000000e+00   1.0600000000000000e-01   1.2509999999999999e-01   2.1679999999999999e-01
   8.3760000000000001e-01   1.5390000000000001e-01   2.1446000000000001e+00  -2.7689999999999998e-01  -4.7600000000000003e-02  -2.1899999999999999e-02   1.7760000000000001e-01   1.1117999999999999e+00   1.9153000000000000e+00   7.7100000000000002e-02   1.2509999999999999e-01   2.4329999999999999e-01
   5.7310000000000005e-01   2.1999999999999999e-02   1.1152000000000000e+00  -2.8639999999999999e-01  -1.1420000000000000e-01  -3.5099999999999999e-02   4.4400000000000002e-02   9.3389999999999995e-01   1.3059000000000001e+00   9.6299999999999997e-02   2.1170000000000000e-01   2.0349999999999999e-01
   1.3230000000000000e-01  -3.2979999999999998e-01   1.4582999999999999e+00  -2.4820000000000000e-01  -5.7099999999999998e-02   3.5099999999999999e-02   1.9980000000000001e-01   1.2230000000000001e+00   2.0024000000000002e+00   1.0600000000000000e-01   1.1550000000000001e-01   2.3000000000000001e-01
   0.0000000000000000e+00  -2.1999999999999999e-02   7.7210000000000001e-01  -2.4820000000000000e-01  -5.7099999999999998e-02  -4.3900000000000002e-02  -2.2200000000000001e-02   1.2007000000000001e+00   2.3506000000000000e+00   1.2520000000000001e-01   1.1550000000000001e-01   2.3000000000000001e-01
   6.3919999999999999e-01  -3.2979999999999998e-01   9.4359999999999999e-01  -1.5279999999999999e-01  -5.7099999999999998e-02  -4.4000000000000003e-03   3.1069999999999998e-01   1.1785000000000001e+00   2.2635999999999998e+00   6.7400000000000002e-02   1.3469999999999999e-01   1.5479999999999999e-01
   7.0530000000000004e-01  -3.7369999999999998e-01   1.1152000000000000e+00  -1.8140000000000001e-01   1.9000000000000000e-02  -5.7000000000000002e-02   1.3320000000000001e-01   1.0672999999999999e+00   2.1764999999999999e+00   8.6699999999999999e-02   2.2130000000000000e-01   2.3440000000000000e-01
   3.9679999999999999e-01  -8.7900000000000006e-02   1.0294000000000001e+00  -1.6230000000000000e-01   0.0000000000000000e+00  -1.7500000000000002e-02   2.4410000000000001e-01   1.2007000000000001e+00   1.2188000000000001e+00   8.6699999999999999e-02   1.5400000000000000e-01   1.8579999999999999e-01
   1.7630000000000001e-01   0.0000000000000000e+00   2.0588000000000002e+00  -1.0500000000000000e-01   3.8100000000000002e-02  -3.9500000000000000e-02   2.2200000000000001e-02   1.2452000000000001e+00   1.3059000000000001e+00   2.8899999999999999e-02   1.0580000000000001e-01   2.1679999999999999e-01
   4.8490000000000000e-01  -2.8580000000000000e-01   1.9730000000000001e+00  -1.6230000000000000e-01  -4.7600000000000003e-02  -7.4499999999999997e-02   1.5540000000000001e-01   8.6719999999999997e-01   2.1764999999999999e+00   1.0600000000000000e-01   8.6599999999999996e-02   2.1229999999999999e-01
   7.9349999999999998e-01  -2.1980000000000000e-01  -1.7160000000000000e-01  -2.3870000000000000e-01  -1.0470000000000000e-01  -1.3200000000000000e-02   2.2200000000000001e-02   1.2452000000000001e+00   2.1764999999999999e+00   0.0000000000000000e+00   2.0210000000000000e-01   2.0790000000000000e-01
   2.6450000000000001e-01  -1.0990000000000000e-01   6.0050000000000003e-01  -1.9089999999999999e-01  -1.9000000000000000e-02  -7.0199999999999999e-02  -2.2200000000000001e-02   1.2452000000000001e+00   1.3930000000000000e+00   7.7100000000000002e-02   1.2509999999999999e-01   1.9910000000000000e-01
   1.9839999999999999e-01  -1.0990000000000000e-01   1.3725000000000001e+00  -1.7190000000000000e-01  -9.4999999999999998e-03  -3.5099999999999999e-02   6.6600000000000006e-02   1.0227999999999999e+00   2.0893999999999999e+00   9.5999999999999992e-03   1.5400000000000000e-01   1.7249999999999999e-01
   5.9509999999999996e-01  -4.3999999999999997e-02   6.8630000000000002e-01  -1.2410000000000000e-01  -4.7600000000000003e-02  -3.0700000000000002e-02   3.1069999999999998e-01   1.2230000000000001e+00   2.2635999999999998e+00   1.2520000000000001e-01   2.0210000000000000e-01   2.1229999999999999e-01
   5.2900000000000003e-01  -4.3999999999999997e-02   1.7157000000000000e+00  -1.8140000000000001e-01  -1.1420000000000000e-01   1.3200000000000000e-02   6.6600000000000006e-02   1.0894999999999999e+00   2.6118000000000001e+00   2.8899999999999999e-02   1.1550000000000001e-01   2.2120000000000001e-01
   7.0530000000000004e-01   0.0000000000000000e+00   1.4582999999999999e+00  -2.9599999999999999e-01  -8.5599999999999996e-02  -3.0700000000000002e-02   0.0000000000000000e+00   1.0672999999999999e+00   1.4800000000000000e+00   9.6299999999999997e-02   2.1170000000000000e-01   1.9020000000000001e-01
   2.4249999999999999e-01   2.1999999999999999e-02   4.2890000000000000e-01  -1.9089999999999999e-01  -1.9000000000000000e-02  -3.5099999999999999e-02   1.3320000000000001e-01   1.1339999999999999e+00   2.4377000000000000e+00   9.6299999999999997e-02   1.0580000000000001e-01   2.0349999999999999e-01
   6.1719999999999997e-01   4.3999999999999997e-02   8.5780000000000001e-01  -2.8639999999999999e-01  -6.6600000000000006e-02   1.7500000000000002e-02   1.7760000000000001e-01   1.2230000000000001e+00   2.0024000000000002e+00   1.9300000000000001e-02   1.5400000000000000e-01   1.8579999999999999e-01
   6.3919999999999999e-01  -2.6379999999999998e-01   1.4582999999999999e+00  -2.1959999999999999e-01   4.7600000000000003e-02  -2.6300000000000000e-02  -1.1100000000000000e-01   1.0894999999999999e+00   1.3059000000000001e+00   7.7100000000000002e-02   2.0210000000000000e-01   1.6370000000000001e-01
   4.8490000000000000e-01  -2.1980000000000000e-01   1.3725000000000001e+00  -1.2410000000000000e-01  -9.5200000000000007e-02  -3.9500000000000000e-02   2.4410000000000001e-01   1.1563000000000001e+00   2.0024000000000002e+00  -9.5999999999999992e-03   1.5400000000000000e-01   2.3000000000000001e-01
   1.3230000000000000e-01  -6.6000000000000003e-02   0.0000000000000000e+00  -1.7190000000000000e-01  -5.7099999999999998e-02   2.6300000000000000e-02   6.6600000000000006e-02   1.1563000000000001e+00   1.9153000000000000e+00   4.8200000000000000e-02   2.3089999999999999e-01   2.4329999999999999e-01
   4.8490000000000000e-01  -4.3999999999999997e-02   9.4359999999999999e-01  -2.5779999999999997e-01   2.8500000000000001e-02   1.3200000000000000e-02   1.3320000000000001e-01   1.0894999999999999e+00   2.9600000000000000e+00   1.3489999999999999e-01   1.1550000000000001e-01   1.8140000000000001e-01
   5.9509999999999996e-01  -6.6000000000000003e-02   2.2303999999999999e+00  -2.6729999999999998e-01  -5.7099999999999998e-02  -1.3200000000000000e-02   1.7760000000000001e-01   9.1169999999999995e-01   2.0024000000000002e+00   1.1559999999999999e-01   2.0210000000000000e-01   2.1229999999999999e-01
   5.2900000000000003e-01  -1.7590000000000000e-01   1.3725000000000001e+00  -3.0549999999999999e-01   0.0000000000000000e+00  -4.3900000000000002e-02  -2.2200000000000001e-02   9.7840000000000005e-01   2.1764999999999999e+00   1.3489999999999999e-01   1.3469999999999999e-01   2.0790000000000000e-01
   3.9679999999999999e-01  -6.6000000000000003e-02   5.1470000000000005e-01  -1.7190000000000000e-01  -2.8500000000000001e-02  -3.5099999999999999e-02   2.6629999999999998e-01   1.2230000000000001e+00   2.0893999999999999e+00   5.7799999999999997e-02   1.4430000000000001e-01   2.0790000000000000e-01
   3.3060000000000000e-01  -6.6000000000000003e-02   1.0294000000000001e+00  -1.8140000000000001e-01  -5.7099999999999998e-02  -6.1400000000000003e-02  -1.1100000000000000e-01   1.2007000000000001e+00   2.1764999999999999e+00   1.6380000000000000e-01   1.3469999999999999e-01   2.0790000000000000e-01
   4.6289999999999998e-01   0.0000000000000000e+00   4.2890000000000000e-01  -2.6729999999999998e-01  -1.9000000000000000e-02  -2.1899999999999999e-02   2.6629999999999998e-01   1.3119000000000001e+00   1.8283000000000000e+00   8.6699999999999999e-02   1.4430000000000001e-01   2.3440000000000000e-01
   6.3919999999999999e-01  -1.3189999999999999e-01   9.4359999999999999e-01  -1.2410000000000000e-01  -1.9000000000000000e-02  -4.8200000000000000e-02   2.2200000000000001e-02   1.2452000000000001e+00   1.4800000000000000e+00   1.5409999999999999e-01   1.4430000000000001e-01   2.4770000000000000e-01
   2.8649999999999998e-01   2.1999999999999999e-02   1.8015000000000001e+00  -1.6230000000000000e-01   4.7600000000000003e-02  -3.5099999999999999e-02   1.1100000000000000e-01   1.0672999999999999e+00   1.1317999999999999e+00   1.0600000000000000e-01   1.4430000000000001e-01   2.3000000000000001e-01
   1.7630000000000001e-01  -1.0990000000000000e-01   2.0588000000000002e+00  -2.4820000000000000e-01   9.4999999999999998e-03   0.0000000000000000e+00   2.6629999999999998e-01   1.1117999999999999e+00   1.5670999999999999e+00   1.3489999999999999e-01   1.8279999999999999e-01   2.2559999999999999e-01
   4.6289999999999998e-01  -8.7900000000000006e-02   8.5780000000000001e-01  -1.5279999999999999e-01  -3.8100000000000002e-02  -3.5099999999999999e-02   1.9980000000000001e-01   1.2452000000000001e+00   1.6540999999999999e+00   1.1559999999999999e-01   1.8279999999999999e-01   1.9910000000000000e-01
   4.6289999999999998e-01   0.0000000000000000e+00   1.2867999999999999e+00  -2.3870000000000000e-01  -6.6600000000000006e-02   8.8000000000000005e-03   0.0000000000000000e+00   1.1785000000000001e+00   1.8283000000000000e+00   7.7100000000000002e-02   2.2130000000000000e-01   1.9460000000000000e-01
   2.6450000000000001e-01   6.6000000000000003e-02   1.1152000000000000e+00  -2.3870000000000000e-01  -9.5200000000000007e-02   4.4000000000000003e-03   1.9980000000000001e-01   9.3389999999999995e-01   2.4377000000000000e+00   0.0000000000000000e+00   1.4430000000000001e-01   2.0349999999999999e-01
   3.9679999999999999e-01   2.1999999999999999e-02   6.0050000000000003e-01  -1.8140000000000001e-01  -1.0470000000000000e-01   1.3200000000000000e-02  -2.2200000000000001e-02   1.0894999999999999e+00   1.9153000000000000e+00   9.5999999999999992e-03   8.6599999999999996e-02   2.1229999999999999e-01
   4.1880000000000001e-01  -2.1980000000000000e-01   8.5780000000000001e-01  -1.4319999999999999e-01  -4.7600000000000003e-02  -2.1899999999999999e-02   1.7760000000000001e-01   1.0005999999999999e+00   2.5247000000000002e+00   9.6299999999999997e-02   1.5400000000000000e-01   2.2559999999999999e-01
   5.2900000000000003e-01  -1.9789999999999999e-01   1.1152000000000000e+00  -2.0050000000000001e-01  -1.7130000000000001e-01  -2.6300000000000000e-02   1.9980000000000001e-01   1.0450999999999999e+00   1.5670999999999999e+00   9.6299999999999997e-02   1.2509999999999999e-01   2.3000000000000001e-01
   3.5270000000000001e-01  -2.6379999999999998e-01   1.0294000000000001e+00  -2.4820000000000000e-01   0.0000000000000000e+00  -1.7500000000000002e-02   8.8800000000000004e-02   1.0894999999999999e+00   2.5247000000000002e+00   4.8200000000000000e-02   2.3089999999999999e-01   2.0790000000000000e-01
   4.6289999999999998e-01  -1.9789999999999999e-01   1.3725000000000001e+00  -2.0050000000000001e-01  -5.7099999999999998e-02  -3.9500000000000000e-02   0.0000000000000000e+00   8.8939999999999997e-01   3.0470999999999999e+00   2.8899999999999999e-02   1.3469999999999999e-01   2.0349999999999999e-01
   5.0700000000000001e-01  -2.1980000000000000e-01   9.4359999999999999e-01  -1.4319999999999999e-01  -4.7600000000000003e-02   4.4000000000000003e-03   2.6629999999999998e-01   1.1339999999999999e+00   2.5247000000000002e+00   9.6299999999999997e-02   2.3089999999999999e-01   1.8579999999999999e-01
   4.4080000000000003e-01  -1.0990000000000000e-01   1.1152000000000000e+00  -2.6729999999999998e-01   0.0000000000000000e+00  -7.0199999999999999e-02   4.4400000000000002e-02   9.7840000000000005e-01   1.8283000000000000e+00   1.1559999999999999e-01   7.6999999999999999e-02   2.1229999999999999e-01
   7.7149999999999996e-01  -3.7369999999999998e-01   1.8015000000000001e+00  -2.0050000000000001e-01   6.6600000000000006e-02  -3.9500000000000000e-02   0.0000000000000000e+00   1.0450999999999999e+00   2.0893999999999999e+00  -9.5999999999999992e-03   1.6360000000000000e-01   2.3440000000000000e-01
   5.5110000000000003e-01  -4.3999999999999997e-02   1.2010000000000001e+00  -3.0549999999999999e-01  -7.6100000000000001e-02  -8.3299999999999999e-02   1.3320000000000001e-01   1.1563000000000001e+00   2.0024000000000002e+00   1.1559999999999999e-01   1.9239999999999999e-01   2.1229999999999999e-01
   6.6130000000000000e-01  -2.8580000000000000e-01   1.3725000000000001e+00  -2.4820000000000000e-01   0.0000000000000000e+00  -3.9500000000000000e-02  -6.6600000000000006e-02   1.2007000000000001e+00   1.3930000000000000e+00  -4.8200000000000000e-02   1.8279999999999999e-01   1.9020000000000001e-01
   5.0700000000000001e-01  -2.4179999999999999e-01   9.4359999999999999e-01  -3.4370000000000001e-01  -6.6600000000000006e-02  -8.8000000000000005e-03   8.8800000000000004e-02   1.1117999999999999e+00   2.0893999999999999e+00   1.3489999999999999e-01   2.0210000000000000e-01   2.0349999999999999e-01
   5.0700000000000001e-01  -1.3189999999999999e-01   1.2010000000000001e+00  -1.5279999999999999e-01  -4.7600000000000003e-02  -4.3900000000000002e-02  -4.4400000000000002e-02   1.2452000000000001e+00   2.0024000000000002e+00   1.4449999999999999e-01   1.4430000000000001e-01   1.9020000000000001e-01
   3.5270000000000001e-01  -1.0990000000000000e-01   9.4359999999999999e-01  -3.2460000000000000e-01  -2.8500000000000001e-02  -7.0199999999999999e-02   0.0000000000000000e+00   1.1117999999999999e+00   2.1764999999999999e+00   1.9300000000000001e-02   1.3469999999999999e-01   2.3000000000000001e-01
   5.0700000000000001e-01  -1.3189999999999999e-01   1.8872000000000000e+00  -2.3870000000000000e-01   1.9000000000000000e-02  -2.6300000000000000e-02   6.6600000000000006e-02   1.0450999999999999e+00   2.4377000000000000e+00   1.2520000000000001e-01   1.5400000000000000e-01   2.1229999999999999e-01
   7.2740000000000005e-01  -1.7590000000000000e-01   1.7157000000000000e+00  -1.8140000000000001e-01  -2.8500000000000001e-02   1.7500000000000002e-02   2.2189999999999999e-01   1.1339999999999999e+00   1.3930000000000000e+00   1.3489999999999999e-01   1.0580000000000001e-01   2.2559999999999999e-01
   5.2900000000000003e-01  -2.6379999999999998e-01   1.5441000000000000e+00  -2.4820000000000000e-01  -5.7099999999999998e-02  -2.1899999999999999e-02   2.2189999999999999e-01   1.1339999999999999e+00   2.6989000000000001e+00   8.6699999999999999e-02   1.7319999999999999e-01   2.3440000000000000e-01
   5.0700000000000001e-01   6.6000000000000003e-02   1.5441000000000000e+00  -2.6729999999999998e-01  -2.8500000000000001e-02  -3.0700000000000002e-02   1.3320000000000001e-01   1.2007000000000001e+00   2.2635999999999998e+00   8.6699999999999999e-02   2.3089999999999999e-01   1.5920000000000001e-01
   6.6130000000000000e-01  -1.5390000000000001e-01   1.6298999999999999e+00  -2.6729999999999998e-01  -3.8100000000000002e-02  -3.9500000000000000e-02   8.8800000000000004e-02   1.1339999999999999e+00   1.8283000000000000e+00   6.7400000000000002e-02   2.2130000000000000e-01   2.3440000000000000e-01
   4.1880000000000001e-01  -3.0780000000000002e-01   1.2010000000000001e+00  -1.6230000000000000e-01  -1.9000000000000000e-02  -3.5099999999999999e-02  -8.8800000000000004e-02   1.0894999999999999e+00   2.1764999999999999e+00   4.8200000000000000e-02   1.0580000000000001e-01   2.2559999999999999e-01
   5.7310000000000005e-01  -8.7900000000000006e-02   2.0588000000000002e+00  -2.3870000000000000e-01  -1.0470000000000000e-01  -4.3900000000000002e-02   4.4400000000000002e-02   1.0894999999999999e+00   2.8730000000000002e+00   7.7100000000000002e-02   2.0210000000000000e-01   1.9910000000000000e-01
   5.2900000000000003e-01  -6.6000000000000003e-02   1.4582999999999999e+00  -1.5279999999999999e-01  -1.9980000000000001e-01  -5.2600000000000001e-02   3.1069999999999998e-01   1.2897000000000001e+00   2.0024000000000002e+00   1.1559999999999999e-01   9.6199999999999994e-02   2.1229999999999999e-01
   5.9509999999999996e-01  -4.3999999999999997e-02   8.5780000000000001e-01  -2.8639999999999999e-01  -9.5200000000000007e-02   1.7500000000000002e-02  -8.8800000000000004e-02   1.0227999999999999e+00   2.1764999999999999e+00   5.7799999999999997e-02   1.5400000000000000e-01   1.9020000000000001e-01
   5.7310000000000005e-01   0.0000000000000000e+00   6.8630000000000002e-01  -1.5279999999999999e-01  -1.9980000000000001e-01   4.4000000000000003e-03   1.9980000000000001e-01   1.0672999999999999e+00   2.2635999999999998e+00   6.7400000000000002e-02   1.6360000000000000e-01   2.3890000000000000e-01
   5.2900000000000003e-01  -4.3999999999999997e-02   9.4359999999999999e-01  -2.0050000000000001e-01  -6.6600000000000006e-02  -5.7000000000000002e-02   1.5540000000000001e-01   1.1117999999999999e+00   1.8283000000000000e+00   1.6380000000000000e-01   2.1170000000000000e-01   1.5479999999999999e-01
   3.7469999999999998e-01  -2.1980000000000000e-01   2.3161999999999998e+00  -2.5779999999999997e-01  -1.9000000000000000e-02  -4.4000000000000003e-03   6.6600000000000006e-02   1.1117999999999999e+00   2.0024000000000002e+00   3.8500000000000000e-02   2.2130000000000000e-01   1.9020000000000001e-01
   3.7469999999999998e-01  -1.5390000000000001e-01   1.8872000000000000e+00  -2.2910000000000000e-01  -6.6600000000000006e-02   8.8000000000000005e-03   5.1049999999999995e-01   1.0450999999999999e+00   2.0893999999999999e+00   1.5409999999999999e-01   1.2509999999999999e-01   2.3000000000000001e-01
   5.2900000000000003e-01  -8.7900000000000006e-02   1.7157000000000000e+00  -2.0999999999999999e-01  -2.8500000000000001e-02   4.4000000000000003e-03   1.3320000000000001e-01   9.7840000000000005e-01   2.0893999999999999e+00   1.1559999999999999e-01   1.1550000000000001e-01   2.1229999999999999e-01
   5.5110000000000003e-01  -4.6170000000000000e-01   1.7157000000000000e+00  -2.4820000000000000e-01  -3.8100000000000002e-02  -7.8899999999999998e-02   2.2189999999999999e-01   9.1169999999999995e-01   1.6540999999999999e+00   9.5999999999999992e-03   1.0580000000000001e-01   2.2559999999999999e-01
   3.7469999999999998e-01  -1.3189999999999999e-01   8.5780000000000001e-01  -2.2910000000000000e-01  -1.0470000000000000e-01  -2.1899999999999999e-02   2.2200000000000001e-02   1.2674000000000001e+00   1.7412000000000001e+00   1.3489999999999999e-01   1.2509999999999999e-01   2.1229999999999999e-01
   3.0859999999999999e-01  -4.3999999999999997e-02   1.7157000000000000e+00  -2.5779999999999997e-01  -7.6100000000000001e-02   8.8000000000000005e-03   8.8800000000000004e-02   1.1339999999999999e+00   2.2635999999999998e+00   1.4449999999999999e-01   1.4430000000000001e-01   2.4329999999999999e-01
   4.6289999999999998e-01  -8.7900000000000006e-02   1.0294000000000001e+00  -2.0999999999999999e-01  -1.1420000000000000e-01  -1.7500000000000002e-02  -4.4400000000000002e-02   1.3786000000000000e+00   1.3930000000000000e+00   6.7400000000000002e-02   1.8279999999999999e-01   2.6100000000000001e-01
   5.5110000000000003e-01  -2.1980000000000000e-01   2.0588000000000002e+00  -2.2910000000000000e-01   2.8500000000000001e-02  -3.9500000000000000e-02  -2.2200000000000001e-02   1.0672999999999999e+00   1.5670999999999999e+00   2.8899999999999999e-02   1.4430000000000001e-01   2.5209999999999999e-01
   5.7310000000000005e-01  -4.3969999999999998e-01   1.7157000000000000e+00  -2.4820000000000000e-01  -1.0470000000000000e-01   1.7500000000000002e-02   1.3320000000000001e-01   1.1563000000000001e+00   2.1764999999999999e+00   8.6699999999999999e-02   1.5400000000000000e-01   2.2120000000000001e-01
   5.7310000000000005e-01  -2.6379999999999998e-01   1.2867999999999999e+00  -1.9089999999999999e-01  -3.8100000000000002e-02  -3.5099999999999999e-02   4.4400000000000002e-02   1.0894999999999999e+00   1.0447000000000000e+00   1.8300000000000000e-01   1.3469999999999999e-01   2.1229999999999999e-01
   3.0859999999999999e-01  -1.9789999999999999e-01   7.7210000000000001e-01  -1.6230000000000000e-01  -1.9000000000000000e-02  -6.5799999999999997e-02   1.5540000000000001e-01   1.0894999999999999e+00   1.8283000000000000e+00   1.0600000000000000e-01   1.3469999999999999e-01   2.0349999999999999e-01
   6.3919999999999999e-01  -4.3999999999999997e-02   1.8872000000000000e+00  -1.9089999999999999e-01  -2.8500000000000001e-02   0.0000000000000000e+00  -2.2200000000000001e-02   1.0894999999999999e+00   1.8283000000000000e+00   1.0600000000000000e-01   2.1170000000000000e-01   2.2559999999999999e-01
   4.6289999999999998e-01  -4.3999999999999997e-02   1.8015000000000001e+00  -3.0549999999999999e-01  -6.6600000000000006e-02  -8.8000000000000005e-03   1.1100000000000000e-01   1.2007000000000001e+00   2.1764999999999999e+00   8.6699999999999999e-02   1.3469999999999999e-01   1.8579999999999999e-01
   3.5270000000000001e-01   8.7900000000000006e-02   1.1152000000000000e+00  -1.1459999999999999e-01   2.8500000000000001e-02  -3.9500000000000000e-02   1.9980000000000001e-01   1.0672999999999999e+00   2.6118000000000001e+00   4.8200000000000000e-02   1.7319999999999999e-01   2.2559999999999999e-01
   4.6289999999999998e-01  -1.0990000000000000e-01   1.2010000000000001e+00  -1.0500000000000000e-01  -2.8500000000000001e-02   1.3200000000000000e-02  -2.2200000000000001e-02   1.2674000000000001e+00   1.5670999999999999e+00   5.7799999999999997e-02   2.0210000000000000e-01   2.0349999999999999e-01
   5.2900000000000003e-01  -3.2979999999999998e-01   1.8872000000000000e+00  -2.0050000000000001e-01  -4.7600000000000003e-02  -8.8000000000000005e-03   8.8800000000000004e-02   1.1785000000000001e+00   1.5670999999999999e+00   7.7100000000000002e-02   1.1550000000000001e-01   2.2559999999999999e-01
   5.2900000000000003e-01  -8.7900000000000006e-02   1.2010000000000001e+00  -2.5779999999999997e-01  -3.8100000000000002e-02  -2.1899999999999999e-02   1.7760000000000001e-01   1.2007000000000001e+00   2.1764999999999999e+00   9.6299999999999997e-02   9.6199999999999994e-02   2.4329999999999999e-01
   5.2900000000000003e-01  -1.9789999999999999e-01   9.4359999999999999e-01  -2.1959999999999999e-01  -8.5599999999999996e-02   2.1899999999999999e-02  -6.6600000000000006e-02   1.0005999999999999e+00   1.6540999999999999e+00   4.8200000000000000e-02   1.6360000000000000e-01   2.0349999999999999e-01
   4.8490000000000000e-01  -2.4179999999999999e-01   1.4582999999999999e+00  -2.1959999999999999e-01  -5.7099999999999998e-02  -3.9500000000000000e-02   1.3320000000000001e-01   1.0005999999999999e+00   1.4800000000000000e+00   6.7400000000000002e-02   1.1550000000000001e-01   2.1679999999999999e-01
   3.7469999999999998e-01  -1.0990000000000000e-01   0.0000000000000000e+00  -1.5279999999999999e-01  -1.0470000000000000e-01   3.9500000000000000e-02   6.6600000000000006e-02   1.1339999999999999e+00   1.8283000000000000e+00   3.8500000000000000e-02   8.6599999999999996e-02   1.6810000000000000e-01
   4.4080000000000003e-01  -1.5390000000000001e-01   1.5441000000000000e+00  -2.0050000000000001e-01   9.4999999999999998e-03   1.7500000000000002e-02   0.0000000000000000e+00   1.1563000000000001e+00   9.5770000000000000e-01   2.8899999999999999e-02   1.7319999999999999e-01   2.3000000000000001e-01
   2.8649999999999998e-01   2.1999999999999999e-02   1.3725000000000001e+00  -1.2410000000000000e-01   9.4999999999999998e-03  -5.7000000000000002e-02   8.8800000000000004e-02   1.3119000000000001e+00   1.3059000000000001e+00   1.6380000000000000e-01   1.5400000000000000e-01   1.9910000000000000e-01
   5.7310000000000005e-01  -1.5390000000000001e-01   1.5441000000000000e+00  -1.7190000000000000e-01  -6.6600000000000006e-02  -2.1899999999999999e-02  -8.8800000000000004e-02   1.0672999999999999e+00   1.9153000000000000e+00   3.8500000000000000e-02   1.4430000000000001e-01   1.7690000000000000e-01
   2.4249999999999999e-01   0.0000000000000000e+00   5.1470000000000005e-01  -1.5279999999999999e-01  -4.7600000000000003e-02  -2.1899999999999999e-02   1.3320000000000001e-01   1.1117999999999999e+00   2.7858999999999998e+00   1.0600000000000000e-01   1.3469999999999999e-01   2.1679999999999999e-01
   4.8490000000000000e-01  -2.4179999999999999e-01   1.2010000000000001e+00  -2.6729999999999998e-01  -9.5200000000000007e-02  -2.6300000000000000e-02   6.6600000000000006e-02   1.0672999999999999e+00   1.7412000000000001e+00   1.1559999999999999e-01   7.6999999999999999e-02   2.1679999999999999e-01
   4.8490000000000000e-01  -1.3189999999999999e-01   1.3725000000000001e+00  -2.2910000000000000e-01  -9.5200000000000007e-02  -3.0700000000000002e-02  -6.6600000000000006e-02   1.0005999999999999e+00   1.6540999999999999e+00   8.6699999999999999e-02   1.9239999999999999e-01   2.2120000000000001e-01
   4.6289999999999998e-01   4.3999999999999997e-02   1.1152000000000000e+00  -2.2910000000000000e-01  -6.6600000000000006e-02  -2.6300000000000000e-02   1.9980000000000001e-01   1.0450999999999999e+00   2.0024000000000002e+00   8.6699999999999999e-02   1.2509999999999999e-01   2.2559999999999999e-01
   5.2900000000000003e-01  -1.0990000000000000e-01   9.4359999999999999e-01  -2.0999999999999999e-01  -4.7600000000000003e-02  -7.4499999999999997e-02   0.0000000000000000e+00   1.2007000000000001e+00   1.3930000000000000e+00  -9.5999999999999992e-03   1.9239999999999999e-01   1.6810000000000000e-01
   4.1880000000000001e-01  -4.1770000000000002e-01   5.1470000000000005e-01  -2.3870000000000000e-01  -2.8500000000000001e-02  -2.1899999999999999e-02   6.6600000000000006e-02   1.2230000000000001e+00   2.0893999999999999e+00   1.4449999999999999e-01   1.9239999999999999e-01   2.0790000000000000e-01
   2.8649999999999998e-01  -1.5390000000000001e-01   1.2867999999999999e+00  -2.7689999999999998e-01  -1.1420000000000000e-01  -3.5099999999999999e-02  -2.2200000000000001e-02   1.1785000000000001e+00   2.2635999999999998e+00   1.4449999999999999e-01   1.7319999999999999e-01   2.1229999999999999e-01
   5.0700000000000001e-01  -1.9789999999999999e-01   7.7210000000000001e-01  -1.7190000000000000e-01  -5.7099999999999998e-02  -1.3200000000000000e-02  -2.2200000000000001e-02   1.0672999999999999e+00   1.3059000000000001e+00   6.7400000000000002e-02   1.5400000000000000e-01   1.9910000000000000e-01
   1.9839999999999999e-01  -2.4179999999999999e-01   1.0294000000000001e+00  -1.9089999999999999e-01  -3.8100000000000002e-02  -3.0700000000000002e-02   2.4410000000000001e-01   1.1117999999999999e+00   2.5247000000000002e+00   1.3489999999999999e-01   2.0210000000000000e-01   1.8140000000000001e-01
   5.2900000000000003e-01  -1.5390000000000001e-01   1.7157000000000000e+00  -2.0999999999999999e-01  -3.8100000000000002e-02  -3.5099999999999999e-02   1.9980000000000001e-01   1.1117999999999999e+00   2.5247000000000002e+00   1.8300000000000000e-01   1.5400000000000000e-01   2.3440000000000000e-01
   4.6289999999999998e-01  -1.3189999999999999e-01   1.8872000000000000e+00  -9.5500000000000002e-02  -7.6100000000000001e-02  -4.8200000000000000e-02   3.3289999999999997e-01   1.1785000000000001e+00   1.3059000000000001e+00   6.7400000000000002e-02   9.6199999999999994e-02   2.1679999999999999e-01
   2.8649999999999998e-01   4.3999999999999997e-02   1.2867999999999999e+00  -1.6230000000000000e-01  -8.5599999999999996e-02  -1.7500000000000002e-02   1.7760000000000001e-01   1.0227999999999999e+00   2.0893999999999999e+00   1.0600000000000000e-01   8.6599999999999996e-02   1.9460000000000000e-01
   2.4249999999999999e-01  -1.3189999999999999e-01   1.2867999999999999e+00  -2.5779999999999997e-01   2.8500000000000001e-02  -8.3299999999999999e-02   2.4410000000000001e-01   1.2007000000000001e+00   1.6540999999999999e+00   3.8500000000000000e-02   2.0210000000000000e-01   1.9910000000000000e-01
   3.9679999999999999e-01  -4.3999999999999997e-02   1.7157000000000000e+00  -1.7190000000000000e-01  -7.6100000000000001e-02  -4.4000000000000003e-03   6.6600000000000006e-02   1.3119000000000001e+00   2.8730000000000002e+00   1.5409999999999999e-01   1.4430000000000001e-01   2.2120000000000001e-01
   4.1880000000000001e-01  -2.1980000000000000e-01   1.0294000000000001e+00  -1.7190000000000000e-01  -8.5599999999999996e-02  -3.0700000000000002e-02   1.3320000000000001e-01   1.2230000000000001e+00   1.7412000000000001e+00   8.6699999999999999e-02   1.8279999999999999e-01   2.2120000000000001e-01
   3.7469999999999998e-01  -2.1999999999999999e-02   1.2010000000000001e+00  -2.5779999999999997e-01  -1.3320000000000001e-01   3.9500000000000000e-02   0.0000000000000000e+00   1.0672999999999999e+00   1.5670999999999999e+00   1.4449999999999999e-01   1.7319999999999999e-01   2.3890000000000000e-01
   6.1719999999999997e-01  -1.9789999999999999e-01   1.1152000000000000e+00  -2.4820000000000000e-01  -3.8100000000000002e-02  -3.0700000000000002e-02   3.5510000000000003e-01   9.7840000000000005e-01   2.6989000000000001e+00   9.5999999999999992e-03   1.7319999999999999e-01   1.9460000000000000e-01
   5.2900000000000003e-01   8.7900000000000006e-02   1.5441000000000000e+00  -2.0999999999999999e-01  -6.6600000000000006e-02  -4.4000000000000003e-03   2.2200000000000001e-02   1.2230000000000001e+00   2.3506000000000000e+00   3.8500000000000000e-02   1.4430000000000001e-01   2.0349999999999999e-01
   2.8649999999999998e-01   6.6000000000000003e-02   1.3725000000000001e+00  -2.0999999999999999e-01   9.4999999999999998e-03  -7.0199999999999999e-02   1.7760000000000001e-01   9.7840000000000005e-01   2.0024000000000002e+00   1.4449999999999999e-01   2.2130000000000000e-01   1.8140000000000001e-01
   2.6450000000000001e-01  -4.3999999999999997e-02   1.0294000000000001e+00  -2.6729999999999998e-01  -7.6100000000000001e-02  -3.0700000000000002e-02   2.2200000000000001e-02   1.0005999999999999e+00   1.8283000000000000e+00   1.0600000000000000e-01   1.3469999999999999e-01   2.4329999999999999e-01
   4.6289999999999998e-01   2.1999999999999999e-02   8.5780000000000001e-01  -1.9089999999999999e-01  -2.8500000000000001e-02  -1.3200000000000000e-02   2.2200000000000001e-02   1.2230000000000001e+00   1.7412000000000001e+00   5.7799999999999997e-02   1.3469999999999999e-01   2.1679999999999999e-01
   3.9679999999999999e-01  -1.0990000000000000e-01   1.6298999999999999e+00  -2.6729999999999998e-01   4.7600000000000003e-02  -5.7000000000000002e-02   1.1100000000000000e-01   1.0005999999999999e+00   2.6118000000000001e+00   9.6299999999999997e-02   2.2130000000000000e-01   2.2120000000000001e-01
   3.5270000000000001e-01  -3.0780000000000002e-01   1.1152000000000000e+00  -2.9599999999999999e-01  -5.7099999999999998e-02  -2.6300000000000000e-02   1.5540000000000001e-01   1.2674000000000001e+00   1.4800000000000000e+00   0.0000000000000000e+00   1.2509999999999999e-01   2.1679999999999999e-01
   1.7630000000000001e-01  -3.5170000000000001e-01   1.2867999999999999e+00  -2.8639999999999999e-01  -2.8500000000000001e-02  -1.3200000000000000e-02   8.8800000000000004e-02   1.3564000000000001e+00   1.3930000000000000e+00   4.8200000000000000e-02   1.2509999999999999e-01   2.2120000000000001e-01
   2.8649999999999998e-01  -8.7900000000000006e-02   1.2867999999999999e+00  -1.9089999999999999e-01  -7.6100000000000001e-02  -4.4000000000000003e-03   4.4400000000000002e-02   1.2452000000000001e+00   2.0893999999999999e+00   4.8200000000000000e-02   1.9239999999999999e-01   2.1229999999999999e-01
   5.0700000000000001e-01  -1.7590000000000000e-01   1.5441000000000000e+00  -3.1509999999999999e-01  -5.7099999999999998e-02  -1.7500000000000002e-02   6.6600000000000006e-02   1.2230000000000001e+00   1.9153000000000000e+00   9.6299999999999997e-02   1.4430000000000001e-01   2.1229999999999999e-01
   5.7310000000000005e-01  -1.5390000000000001e-01   7.7210000000000001e-01  -2.2910000000000000e-01  -7.6100000000000001e-02  -3.5099999999999999e-02   2.8849999999999998e-01   1.2230000000000001e+00   1.3930000000000000e+00   1.9300000000000001e-02   1.2509999999999999e-01   1.6370000000000001e-01
   3.5270000000000001e-01  -8.7900000000000006e-02   1.3725000000000001e+00  -1.3370000000000001e-01  -3.8100000000000002e-02  -7.0199999999999999e-02   2.2200000000000001e-02   1.0894999999999999e+00   2.2635999999999998e+00   1.1559999999999999e-01   1.5400000000000000e-01   2.4329999999999999e-01
   5.7310000000000005e-01  -2.8580000000000000e-01   1.3725000000000001e+00  -2.0050000000000001e-01  -8.5599999999999996e-02  -3.5099999999999999e-02   0.0000000000000000e+00   1.3564000000000001e+00   2.2635999999999998e+00   1.7340000000000000e-01   1.9239999999999999e-01   2.0790000000000000e-01
   4.4080000000000003e-01  -1.5390000000000001e-01   1.3725000000000001e+00  -1.2410000000000000e-01  -1.2370000000000000e-01  -1.3200000000000000e-02   2.2200000000000001e-02   1.0450999999999999e+00   2.0893999999999999e+00   4.8200000000000000e-02   1.4430000000000001e-01   1.9460000000000000e-01
   3.7469999999999998e-01  -2.1980000000000000e-01   7.7210000000000001e-01  -1.5279999999999999e-01   9.4999999999999998e-03  -5.2600000000000001e-02   2.2200000000000001e-02   1.3786000000000000e+00   2.6118000000000001e+00  -1.9300000000000001e-02   1.7319999999999999e-01   2.4770000000000000e-01
   4.4080000000000003e-01  -1.9789999999999999e-01   1.7157000000000000e+00  -2.5779999999999997e-01  -5.7099999999999998e-02  -1.7500000000000002e-02   4.4400000000000002e-02   1.1785000000000001e+00   1.9153000000000000e+00   9.6299999999999997e-02   9.6199999999999994e-02   2.1679999999999999e-01
   5.2900000000000003e-01  -6.6000000000000003e-02   1.2867999999999999e+00  -3.5330000000000000e-01  -1.2370000000000000e-01  -2.1899999999999999e-02   1.5540000000000001e-01   1.0672999999999999e+00   1.5670999999999999e+00   1.2520000000000001e-01   2.4060000000000001e-01   2.0349999999999999e-01
   1.5429999999999999e-01  -3.2979999999999998e-01   1.1152000000000000e+00  -3.2460000000000000e-01  -5.7099999999999998e-02   1.3200000000000000e-02   1.9980000000000001e-01   1.1117999999999999e+00   1.4800000000000000e+00   2.8899999999999999e-02   1.8279999999999999e-01   2.4329999999999999e-01
   4.8490000000000000e-01  -6.6000000000000003e-02   9.4359999999999999e-01  -2.0050000000000001e-01  -5.7099999999999998e-02   5.7000000000000002e-02   3.3289999999999997e-01   1.1785000000000001e+00   2.3506000000000000e+00   1.2520000000000001e-01   1.6360000000000000e-01   1.9910000000000000e-01
   4.1880000000000001e-01  -6.6000000000000003e-02   1.4582999999999999e+00  -2.0999999999999999e-01  -1.2370000000000000e-01  -6.1400000000000003e-02   2.2200000000000001e-02   9.7840000000000005e-01   2.4377000000000000e+00   3.8500000000000000e-02   1.1550000000000001e-01   1.9460000000000000e-01
   4.6289999999999998e-01  -2.6379999999999998e-01   1.3725000000000001e+00  -3.0549999999999999e-01  -3.8100000000000002e-02  -8.3299999999999999e-02   6.6600000000000006e-02   1.1563000000000001e+00   1.6540999999999999e+00   3.8500000000000000e-02   2.1170000000000000e-01   2.0790000000000000e-01
   3.7469999999999998e-01  -1.0990000000000000e-01   7.7210000000000001e-01  -2.1959999999999999e-01  -2.8500000000000001e-02  -4.3900000000000002e-02   0.0000000000000000e+00   1.0450999999999999e+00   2.7858999999999998e+00   8.6699999999999999e-02   1.7319999999999999e-01   1.9910000000000000e-01
   3.0859999999999999e-01  -2.4179999999999999e-01   1.0294000000000001e+00  -1.4319999999999999e-01   5.7099999999999998e-02  -2.6300000000000000e-02  -1.5540000000000001e-01   9.7840000000000005e-01   1.6540999999999999e+00   1.0600000000000000e-01   2.0210000000000000e-01   2.2559999999999999e-01
   5.7310000000000005e-01  -2.1980000000000000e-01   9.4359999999999999e-01  -2.0050000000000001e-01  -8.5599999999999996e-02  -2.1899999999999999e-02  -4.4400000000000002e-02   1.1117999999999999e+00   1.8283000000000000e+00   1.2520000000000001e-01   1.2509999999999999e-01   2.0790000000000000e-01
   3.7469999999999998e-01  -4.3999999999999997e-02   1.7157000000000000e+00  -2.0050000000000001e-01  -9.5200000000000007e-02  -4.8200000000000000e-02   2.8849999999999998e-01   1.1117999999999999e+00   2.1764999999999999e+00   5.7799999999999997e-02   1.4430000000000001e-01   2.4770000000000000e-01
   3.7469999999999998e-01  -1.3189999999999999e-01   1.6298999999999999e+00  -2.2910000000000000e-01  -9.5200000000000007e-02  -5.2600000000000001e-02   8.8800000000000004e-02   1.1117999999999999e+00   1.9153000000000000e+00   9.6299999999999997e-02   2.0210000000000000e-01   2.3890000000000000e-01
   2.6450000000000001e-01  -1.0990000000000000e-01   6.0050000000000003e-01  -2.4820000000000000e-01  -4.7600000000000003e-02  -6.5799999999999997e-02   2.2200000000000001e-02   1.2230000000000001e+00   2.4377000000000000e+00   1.0600000000000000e-01   2.3089999999999999e-01   2.2559999999999999e-01
   5.7310000000000005e-01  -3.7369999999999998e-01   8.5780000000000001e-01  -2.3870000000000000e-01  -1.3320000000000001e-01  -4.3900000000000002e-02   6.6600000000000006e-02   1.0450999999999999e+00   1.9153000000000000e+00   1.9300000000000001e-02   1.8279999999999999e-01   2.4329999999999999e-01
   5.7310000000000005e-01   0.0000000000000000e+00   5.1470000000000005e-01  -1.4319999999999999e-01   9.4999999999999998e-03  -6.1400000000000003e-02   1.9980000000000001e-01   9.7840000000000005e-01   1.3930000000000000e+00   3.8500000000000000e-02   2.2130000000000000e-01   2.4770000000000000e-01
   5.5110000000000003e-01  -1.3189999999999999e-01   9.4359999999999999e-01  -2.0050000000000001e-01  -7.6100000000000001e-02  -3.5099999999999999e-02   1.5540000000000001e-01   1.0227999999999999e+00   1.9153000000000000e+00   1.4449999999999999e-01   1.1550000000000001e-01   2.4329999999999999e-01
   5.9509999999999996e-01  -6.6000000000000003e-02   1.2867999999999999e+00  -1.4319999999999999e-01  -7.6100000000000001e-02  -2.6300000000000000e-02   2.2200000000000001e-02   1.0227999999999999e+00   1.3059000000000001e+00   9.6299999999999997e-02   1.7319999999999999e-01   1.8579999999999999e-01
   5.0700000000000001e-01  -3.2979999999999998e-01   2.0588000000000002e+00  -1.9089999999999999e-01   3.8100000000000002e-02  -8.8000000000000005e-03   1.5540000000000001e-01   1.1339999999999999e+00   1.4800000000000000e+00   4.8200000000000000e-02   1.5400000000000000e-01   1.9910000000000000e-01
   3.3060000000000000e-01  -8.7900000000000006e-02   1.2010000000000001e+00  -2.2910000000000000e-01  -1.9000000000000000e-02  -1.3200000000000000e-02  -6.6600000000000006e-02   1.3341000000000001e+00   1.3059000000000001e+00   7.7100000000000002e-02   1.7319999999999999e-01   2.3440000000000000e-01
   3.9679999999999999e-01  -2.1980000000000000e-01   1.8015000000000001e+00  -2.2910000000000000e-01  -5.7099999999999998e-02  -5.7000000000000002e-02   1.3320000000000001e-01   1.1339999999999999e+00   2.1764999999999999e+00   5.7799999999999997e-02   1.6360000000000000e-01   1.7249999999999999e-01
   5.9509999999999996e-01  -1.5390000000000001e-01   1.2010000000000001e+00  -1.4319999999999999e-01   2.8500000000000001e-02  -7.8899999999999998e-02   6.6600000000000006e-02   1.0672999999999999e+00   2.0024000000000002e+00   8.6699999999999999e-02   1.4430000000000001e-01   1.9910000000000000e-01
   5.0700000000000001e-01  -1.7590000000000000e-01   1.5441000000000000e+00  -2.1959999999999999e-01  -3.8100000000000002e-02  -2.6300000000000000e-02   3.3289999999999997e-01   1.0672999999999999e+00   2.6118000000000001e+00   6.7400000000000002e-02   1.4430000000000001e-01   2.3000000000000001e-01
   3.0859999999999999e-01  -4.3999999999999997e-02   6.8630000000000002e-01  -2.0999999999999999e-01  -2.8500000000000001e-02  -4.3900000000000002e-02   0.0000000000000000e+00   1.2230000000000001e+00   2.0893999999999999e+00   1.3489999999999999e-01   1.3469999999999999e-01   2.2559999999999999e-01
   4.4080000000000003e-01  -8.7900000000000006e-02   2.0588000000000002e+00  -1.2410000000000000e-01  -1.1420000000000000e-01   8.8000000000000005e-03   0.0000000000000000e+00   1.1339999999999999e+00   1.6540999999999999e+00   0.0000000000000000e+00   1.3469999999999999e-01   2.0349999999999999e-01
   4.8490000000000000e-01  -6.6000000000000003e-02   1.2867999999999999e+00  -1.3370000000000001e-01  -1.9000000000000000e-02  -6.5799999999999997e-02  -1.7760000000000001e-01   1.1563000000000001e+00   2.0024000000000002e+00   1.0600000000000000e-01   2.3089999999999999e-01   1.9460000000000000e-01
   5.7310000000000005e-01  -2.6379999999999998e-01   1.2010000000000001e+00  -2.3870000000000000e-01  -2.8500000000000001e-02  -2.6300000000000000e-02   2.2200000000000001e-02   1.3119000000000001e+00   1.9153000000000000e+00   6.7400000000000002e-02   7.6999999999999999e-02   2.1679999999999999e-01
   3.3060000000000000e-01  -2.6379999999999998e-01   1.7157000000000000e+00  -2.1959999999999999e-01  -7.6100000000000001e-02  -3.0700000000000002e-02   1.1100000000000000e-01   1.1785000000000001e+00   2.0893999999999999e+00   2.8899999999999999e-02   2.1170000000000000e-01   2.2559999999999999e-01
   5.2900000000000003e-01  -6.6000000000000003e-02   6.0050000000000003e-01  -1.7190000000000000e-01   9.4999999999999998e-03  -3.5099999999999999e-02   3.9950000000000002e-01   1.1339999999999999e+00   1.6540999999999999e+00   1.1559999999999999e-01   1.5400000000000000e-01   2.1679999999999999e-01
   4.1880000000000001e-01  -4.3999999999999997e-02   6.8630000000000002e-01  -2.8639999999999999e-01   9.4999999999999998e-03  -5.7000000000000002e-02   1.5540000000000001e-01   1.2897000000000001e+00   2.5247000000000002e+00   1.4449999999999999e-01   2.1170000000000000e-01   1.9460000000000000e-01
   6.1719999999999997e-01  -1.5390000000000001e-01   1.2010000000000001e+00  -2.7689999999999998e-01   0.0000000000000000e+00  -3.9500000000000000e-02   1.5540000000000001e-01   1.2897000000000001e+00   2.0893999999999999e+00   4.8200000000000000e-02   1.0580000000000001e-01   1.9910000000000000e-01
   5.5110000000000003e-01  -3.2979999999999998e-01   9.4359999999999999e-01  -2.5779999999999997e-01  -1.9000000000000000e-02  -6.5799999999999997e-02   4.4400000000000002e-02   1.0005999999999999e+00   2.7858999999999998e+00   1.9300000000000001e-02   1.1550000000000001e-01   2.2120000000000001e-01
   4.4080000000000003e-01  -1.7590000000000000e-01   2.1446000000000001e+00  -1.6230000000000000e-01  -1.9000000000000000e-02   1.3200000000000000e-02   2.2189999999999999e-01   1.3341000000000001e+00   2.0893999999999999e+00   1.1559999999999999e-01   1.5400000000000000e-01   1.6810000000000000e-01
   4.1880000000000001e-01  -1.9789999999999999e-01   1.3725000000000001e+00  -3.6280000000000001e-01  -6.6600000000000006e-02  -5.2600000000000001e-02   8.8800000000000004e-02   8.0049999999999999e-01   2.4377000000000000e+00   1.7340000000000000e-01   1.5400000000000000e-01   2.3890000000000000e-01
   2.6450000000000001e-01  -1.5390000000000001e-01   1.2010000000000001e+00  -2.9599999999999999e-01  -3.8100000000000002e-02   2.6300000000000000e-02   1.1100000000000000e-01   1.1339999999999999e+00   2.1764999999999999e+00   3.8500000000000000e-02   1.2509999999999999e-01   1.8140000000000001e-01
   4.6289999999999998e-01  -1.5390000000000001e-01   2.0588000000000002e+00  -2.1959999999999999e-01  -6.6600000000000006e-02  -2.6300000000000000e-02   0.0000000000000000e+00   1.1785000000000001e+00   2.6118000000000001e+00   1.5409999999999999e-01   1.8279999999999999e-01   2.3890000000000000e-01
   3.9679999999999999e-01  -1.0990000000000000e-01   9.4359999999999999e-01  -3.2460000000000000e-01  -1.5229999999999999e-01   0.0000000000000000e+00   1.5540000000000001e-01   1.2897000000000001e+00   2.2635999999999998e+00   8.6699999999999999e-02   1.4430000000000001e-01   1.9020000000000001e-01
   5.7310000000000005e-01  -1.7590000000000000e-01   1.2867999999999999e+00  -1.8140000000000001e-01  -1.0470000000000000e-01  -1.3200000000000000e-02   1.5540000000000001e-01   1.0227999999999999e+00   2.2635999999999998e+00   1.5409999999999999e-01   1.5400000000000000e-01   2.6540000000000002e-01
   3.5270000000000001e-01  -1.7590000000000000e-01   1.3725000000000001e+00  -1.6230000000000000e-01  -1.1420000000000000e-01  -2.6300000000000000e-02   2.2200000000000001e-02   1.0005999999999999e+00   2.3506000000000000e+00   6.7400000000000002e-02   7.6999999999999999e-02   2.3440000000000000e-01
   4.6289999999999998e-01  -2.8580000000000000e-01   1.1152000000000000e+00  -2.2910000000000000e-01  -6.6600000000000006e-02  -5.2600000000000001e-02   6.6600000000000006e-02   1.2674000000000001e+00   1.6540999999999999e+00   1.0600000000000000e-01   1.8279999999999999e-01   1.8140000000000001e-01
   4.8490000000000000e-01  -2.4179999999999999e-01   1.8015000000000001e+00  -1.6230000000000000e-01  -8.5599999999999996e-02  -3.9500000000000000e-02   0.0000000000000000e+00   1.2452000000000001e+00   1.6540999999999999e+00   7.7100000000000002e-02   2.5019999999999998e-01   2.2559999999999999e-01
   4.8490000000000000e-01  -1.9789999999999999e-01   6.8630000000000002e-01  -1.5279999999999999e-01  -7.6100000000000001e-02  -2.1899999999999999e-02   0.0000000000000000e+00   1.1117999999999999e+00   2.0893999999999999e+00   1.0600000000000000e-01   1.8279999999999999e-01   1.9020000000000001e-01
   5.9509999999999996e-01  -1.3189999999999999e-01   1.5441000000000000e+00  -2.1959999999999999e-01  -4.7600000000000003e-02  -2.6300000000000000e-02   1.5540000000000001e-01   1.1563000000000001e+00   1.2188000000000001e+00   9.6299999999999997e-02   1.4430000000000001e-01   2.6100000000000001e-01
   5.5110000000000003e-01  -2.4179999999999999e-01   7.7210000000000001e-01  -1.9089999999999999e-01  -1.9000000000000000e-02  -3.0700000000000002e-02   1.3320000000000001e-01   1.3341000000000001e+00   2.1764999999999999e+00   8.6699999999999999e-02   1.3469999999999999e-01   2.1229999999999999e-01
   5.2900000000000003e-01  -8.7900000000000006e-02   1.8872000000000000e+00  -2.7689999999999998e-01  -8.5599999999999996e-02  -4.3900000000000002e-02   6.6600000000000006e-02   1.1117999999999999e+00   2.3506000000000000e+00   3.8500000000000000e-02   1.5400000000000000e-01   2.0790000000000000e-01
   3.9679999999999999e-01  -1.3189999999999999e-01   1.2867999999999999e+00  -2.5779999999999997e-01  -8.5599999999999996e-02  -3.9500000000000000e-02  -4.4400000000000002e-02   1.0005999999999999e+00   2.1764999999999999e+00   6.7400000000000002e-02   1.5400000000000000e-01   1.9460000000000000e-01
   6.1719999999999997e-01  -8.7900000000000006e-02   1.8872000000000000e+00  -2.6729999999999998e-01  -2.8500000000000001e-02  -3.9500000000000000e-02   8.8800000000000004e-02   1.2230000000000001e+00   2.2635999999999998e+00   2.8899999999999999e-02   1.8279999999999999e-01   2.6100000000000001e-01
   5.5110000000000003e-01  -8.7900000000000006e-02   1.1152000000000000e+00  -2.0050000000000001e-01  -5.7099999999999998e-02  -3.5099999999999999e-02  -2.2200000000000001e-02   1.0672999999999999e+00   1.7412000000000001e+00   1.1559999999999999e-01   9.6199999999999994e-02   1.8579999999999999e-01
   4.4080000000000003e-01  -1.0990000000000000e-01   2.0588000000000002e+00  -2.0999999999999999e-01   2.8500000000000001e-02  -2.6300000000000000e-02   1.7760000000000001e-01   1.2674000000000001e+00   2.3506000000000000e+00   1.2520000000000001e-01   1.1550000000000001e-01   2.7429999999999999e-01
   2.8649999999999998e-01  -6.6000000000000003e-02   5.1470000000000005e-01  -1.9089999999999999e-01  -4.7600000000000003e-02  -1.7500000000000002e-02  -2.2200000000000001e-02   1.0005999999999999e+00   1.6540999999999999e+00   1.9300000000000001e-02   1.8279999999999999e-01   1.8579999999999999e-01
   3.5270000000000001e-01  -8.7900000000000006e-02   1.1152000000000000e+00  -1.3370000000000001e-01  -3.8100000000000002e-02  -5.7000000000000002e-02   1.7760000000000001e-01   1.1785000000000001e+00   1.6540999999999999e+00   9.5999999999999992e-03   1.5400000000000000e-01   2.3000000000000001e-01
   4.8490000000000000e-01  -6.6000000000000003e-02   1.1152000000000000e+00  -1.4319999999999999e-01  -6.6600000000000006e-02  -3.9500000000000000e-02  -8.8800000000000004e-02   1.0227999999999999e+00   2.0893999999999999e+00   1.3489999999999999e-01   1.7319999999999999e-01   2.2120000000000001e-01
   4.4080000000000003e-01  -1.3189999999999999e-01   9.4359999999999999e-01  -1.5279999999999999e-01  -7.6100000000000001e-02  -1.7500000000000002e-02   1.3320000000000001e-01   1.1563000000000001e+00   1.6540999999999999e+00   5.7799999999999997e-02   1.3469999999999999e-01   2.2559999999999999e-01
   4.8490000000000000e-01  -2.4179999999999999e-01   7.7210000000000001e-01  -2.0999999999999999e-01   0.0000000000000000e+00  -5.2600000000000001e-02   2.2189999999999999e-01   1.0005999999999999e+00   2.7858999999999998e+00   1.1559999999999999e-01   1.8279999999999999e-01   2.0349999999999999e-01
   1.5429999999999999e-01  -4.3999999999999997e-02   1.5441000000000000e+00  -2.1959999999999999e-01  -6.6600000000000006e-02  -3.9500000000000000e-02  -4.4400000000000002e-02   1.2674000000000001e+00   2.2635999999999998e+00  -9.5999999999999992e-03   1.4430000000000001e-01   1.7249999999999999e-01
   4.6289999999999998e-01  -1.3189999999999999e-01   1.7157000000000000e+00  -3.1509999999999999e-01  -3.8100000000000002e-02  -4.4000000000000003e-03   6.6600000000000006e-02   1.1563000000000001e+00   1.9153000000000000e+00   4.8200000000000000e-02   1.7319999999999999e-01   2.5209999999999999e-01
   4.4080000000000003e-01   8.7900000000000006e-02   1.8872000000000000e+00  -2.1959999999999999e-01  -1.3320000000000001e-01  -6.5799999999999997e-02   1.3320000000000001e-01   1.2007000000000001e+00   1.8283000000000000e+00   6.7400000000000002e-02   1.7319999999999999e-01   2.3440000000000000e-01
   3.0859999999999999e-01  -1.7590000000000000e-01   6.8630000000000002e-01  -2.7689999999999998e-01  -3.8100000000000002e-02   0.0000000000000000e+00   1.1100000000000000e-01   1.2230000000000001e+00   2.3506000000000000e+00   6.7400000000000002e-02   1.4430000000000001e-01   2.3890000000000000e-01
   5.2900000000000003e-01  -2.8580000000000000e-01   1.0294000000000001e+00  -1.6230000000000000e-01  -3.8100000000000002e-02  -3.9500000000000000e-02   1.7760000000000001e-01   8.8939999999999997e-01   1.6540999999999999e+00   5.7799999999999997e-02   1.0580000000000001e-01   1.9910000000000000e-01
   4.1880000000000001e-01  -6.6000000000000003e-02   1.0294000000000001e+00  -2.2910000000000000e-01   6.6600000000000006e-02  -1.7500000000000002e-02   8.8800000000000004e-02   1.0894999999999999e+00   2.6118000000000001e+00   1.2520000000000001e-01   1.0580000000000001e-01   2.1229999999999999e-01
   3.0859999999999999e-01  -3.2979999999999998e-01   1.0294000000000001e+00  -1.5279999999999999e-01  -6.6600000000000006e-02   0.0000000000000000e+00   4.4400000000000002e-02   1.2007000000000001e+00   2.0024000000000002e+00   8.6699999999999999e-02   1.4430000000000001e-01   2.1679999999999999e-01
   3.7469999999999998e-01  -6.6000000000000003e-02   8.5780000000000001e-01  -1.4319999999999999e-01  -1.9000000000000000e-02  -1.3200000000000000e-02   0.0000000000000000e+00   1.2452000000000001e+00   2.0893999999999999e+00   1.0600000000000000e-01   1.3469999999999999e-01   2.2120000000000001e-01
   3.7469999999999998e-01  -6.6000000000000003e-02   7.7210000000000001e-01  -1.6230000000000000e-01  -4.7600000000000003e-02  -3.0700000000000002e-02  -2.2200000000000001e-02   1.1117999999999999e+00   1.6540999999999999e+00   5.7799999999999997e-02   1.7319999999999999e-01   2.1679999999999999e-01
   3.7469999999999998e-01  -1.9789999999999999e-01   1.2867999999999999e+00  -2.1959999999999999e-01  -1.0470000000000000e-01  -2.1899999999999999e-02   6.6600000000000006e-02   1.1339999999999999e+00   1.9153000000000000e+00   1.4449999999999999e-01   1.1550000000000001e-01   1.6370000000000001e-01
   4.8490000000000000e-01  -4.3999999999999997e-02   5.1470000000000005e-01  -2.3870000000000000e-01  -5.7099999999999998e-02  -1.3200000000000000e-02   1.7760000000000001e-01   9.5609999999999995e-01   1.8283000000000000e+00   5.7799999999999997e-02   6.7400000000000002e-02   2.6100000000000001e-01
   5.5110000000000003e-01  -1.0990000000000000e-01   1.8015000000000001e+00  -1.8140000000000001e-01  -3.8100000000000002e-02   8.8000000000000005e-03   0.0000000000000000e+00   1.0894999999999999e+00   2.0893999999999999e+00  -1.9300000000000001e-02   1.2509999999999999e-01   2.1229999999999999e-01
   3.9679999999999999e-01  -1.7590000000000000e-01   1.3725000000000001e+00  -1.7190000000000000e-01  -1.9000000000000000e-02  -2.1899999999999999e-02   2.2189999999999999e-01   1.0450999999999999e+00   2.3506000000000000e+00   5.7799999999999997e-02   5.7700000000000001e-02   2.3000000000000001e-01
   3.5270000000000001e-01   2.1999999999999999e-02   1.0294000000000001e+00  -1.4319999999999999e-01  -2.8500000000000001e-02  -4.4000000000000003e-03   2.2200000000000001e-02   1.2897000000000001e+00   2.4377000000000000e+00   8.6699999999999999e-02   1.7319999999999999e-01   1.6370000000000001e-01
   3.9679999999999999e-01  -1.5390000000000001e-01   1.2867999999999999e+00  -1.8140000000000001e-01  -8.5599999999999996e-02   1.3200000000000000e-02   1.1100000000000000e-01   1.2452000000000001e+00   2.0893999999999999e+00   4.8200000000000000e-02   1.6360000000000000e-01   2.3890000000000000e-01
   5.2900000000000003e-01  -1.3189999999999999e-01   8.5780000000000001e-01  -1.7190000000000000e-01  -6.6600000000000006e-02   4.4000000000000003e-03   2.2200000000000001e-02   1.1563000000000001e+00   2.1764999999999999e+00  -2.8899999999999999e-02   1.6360000000000000e-01   2.1229999999999999e-01
   3.0859999999999999e-01  -2.6379999999999998e-01   1.0294000000000001e+00  -2.9599999999999999e-01   0.0000000000000000e+00  -3.0700000000000002e-02   2.6629999999999998e-01   1.0450999999999999e+00   1.8283000000000000e+00   2.8899999999999999e-02   1.4430000000000001e-01   2.2120000000000001e-01
   5.2900000000000003e-01  -8.7900000000000006e-02   1.4582999999999999e+00  -1.2410000000000000e-01  -2.8500000000000001e-02  -3.9500000000000000e-02   1.7760000000000001e-01   1.0672999999999999e+00   1.6540999999999999e+00   4.8200000000000000e-02   1.0580000000000001e-01   2.3000000000000001e-01
   5.7310000000000005e-01  -1.7590000000000000e-01   1.6298999999999999e+00  -2.0999999999999999e-01  -3.8100000000000002e-02  -4.3900000000000002e-02  -1.1100000000000000e-01   1.1339999999999999e+00   2.6989000000000001e+00   5.7799999999999997e-02   5.7700000000000001e-02   2.0349999999999999e-01
   4.8490000000000000e-01  -8.7900000000000006e-02   1.2867999999999999e+00  -2.5779999999999997e-01  -1.0470000000000000e-01  -3.0700000000000002e-02   2.2200000000000001e-02   1.0672999999999999e+00   1.8283000000000000e+00   1.3489999999999999e-01   1.4430000000000001e-01   2.2559999999999999e-01
   6.8330000000000002e-01  -1.0990000000000000e-01   8.5780000000000001e-01  -2.7689999999999998e-01  -1.0470000000000000e-01  -2.1899999999999999e-02   4.4400000000000002e-02   1.3341000000000001e+00   2.0024000000000002e+00   5.7799999999999997e-02   5.7700000000000001e-02   2.5209999999999999e-01
   4.6289999999999998e-01  -1.9789999999999999e-01   1.5441000000000000e+00  -2.0999999999999999e-01  -6.6600000000000006e-02  -7.8899999999999998e-02   2.4410000000000001e-01   1.1339999999999999e+00   1.3059000000000001e+00   1.4449999999999999e-01   9.5999999999999992e-03   2.4770000000000000e-01
   4.8490000000000000e-01  -1.9789999999999999e-01   1.5441000000000000e+00  -3.6280000000000001e-01  -5.7099999999999998e-02   1.3200000000000000e-02   8.8800000000000004e-02   1.0450999999999999e+00   2.5247000000000002e+00   1.3489999999999999e-01   1.0580000000000001e-01   2.1229999999999999e-01
   3.5270000000000001e-01   2.1999999999999999e-02   6.8630000000000002e-01  -2.2910000000000000e-01  -1.3320000000000001e-01  -3.5099999999999999e-02  -2.2189999999999999e-01   8.2269999999999999e-01   2.1764999999999999e+00   7.7100000000000002e-02   1.9239999999999999e-01   2.0790000000000000e-01
   4.6289999999999998e-01   4.3999999999999997e-02   1.0294000000000001e+00  -1.8140000000000001e-01  -9.4999999999999998e-03  -3.0700000000000002e-02   2.6629999999999998e-01   1.1563000000000001e+00   1.3930000000000000e+00  -2.8899999999999999e-02   9.6199999999999994e-02   1.8579999999999999e-01
   3.5270000000000001e-01  -3.7369999999999998e-01   9.4359999999999999e-01  -2.5779999999999997e-01  -5.7099999999999998e-02  -2.1899999999999999e-02  -2.2200000000000001e-02   1.0227999999999999e+00   1.8283000000000000e+00   1.2520000000000001e-01   1.3469999999999999e-01   1.9020000000000001e-01
   5.9509999999999996e-01  -6.6000000000000003e-02   5.1470000000000005e-01  -2.0050000000000001e-01  -1.9000000000000000e-02  -5.2600000000000001e-02   0.0000000000000000e+00   1.1339999999999999e+00   2.1764999999999999e+00   1.9270000000000001e-01   1.2509999999999999e-01   1.9460000000000000e-01
   4.8490000000000000e-01  -8.7900000000000006e-02   9.4359999999999999e-01  -2.4820000000000000e-01  -9.4999999999999998e-03  -3.5099999999999999e-02  -8.8800000000000004e-02   1.1339999999999999e+00   1.8283000000000000e+00   0.0000000000000000e+00   1.1550000000000001e-01   2.3000000000000001e-01
   5.0700000000000001e-01  -2.8580000000000000e-01   1.9730000000000001e+00  -1.7190000000000000e-01  -6.6600000000000006e-02  -1.7500000000000002e-02   6.6600000000000006e-02   9.5609999999999995e-01   1.7412000000000001e+00   6.7400000000000002e-02   1.3469999999999999e-01   2.2120000000000001e-01
   3.9679999999999999e-01  -1.9789999999999999e-01   7.7210000000000001e-01  -2.2910000000000000e-01  -6.6600000000000006e-02  -6.1400000000000003e-02   2.8849999999999998e-01   1.2230000000000001e+00   1.3059000000000001e+00   1.5409999999999999e-01   1.6360000000000000e-01   2.5659999999999999e-01
   3.3060000000000000e-01   4.3999999999999997e-02   1.0294000000000001e+00  -2.5779999999999997e-01  -5.7099999999999998e-02   1.3200000000000000e-02   1.1100000000000000e-01   1.2674000000000001e+00   2.6118000000000001e+00   1.3489999999999999e-01   1.8279999999999999e-01   2.4770000000000000e-01
   5.5110000000000003e-01  -8.7900000000000006e-02   0.0000000000000000e+00  -3.3420000000000000e-01  -1.9030000000000000e-01  -5.2600000000000001e-02   6.6600000000000006e-02   1.2007000000000001e+00   2.0024000000000002e+00   7.7100000000000002e-02   1.3469999999999999e-01   2.2559999999999999e-01
   3.3060000000000000e-01  -1.7590000000000000e-01   1.8872000000000000e+00  -1.7190000000000000e-01  -9.5200000000000007e-02  -2.6300000000000000e-02   2.6629999999999998e-01   1.0227999999999999e+00   1.6540999999999999e+00   7.7100000000000002e-02   1.9239999999999999e-01   2.0790000000000000e-01
   4.1880000000000001e-01  -1.3189999999999999e-01   1.5441000000000000e+00  -1.9089999999999999e-01  -7.6100000000000001e-02  -1.7500000000000002e-02  -4.4400000000000002e-02   1.0227999999999999e+00   1.8283000000000000e+00   9.6299999999999997e-02   1.7319999999999999e-01   1.9460000000000000e-01
   5.7310000000000005e-01  -8.7900000000000006e-02   6.8630000000000002e-01  -1.3370000000000001e-01  -5.7099999999999998e-02  -5.2600000000000001e-02   8.8800000000000004e-02   1.1339999999999999e+00   2.4377000000000000e+00   1.7340000000000000e-01   9.6199999999999994e-02   2.1229999999999999e-01
   4.6289999999999998e-01  -1.9789999999999999e-01   1.2867999999999999e+00  -2.1959999999999999e-01   6.6600000000000006e-02  -3.0700000000000002e-02   1.3320000000000001e-01   1.1563000000000001e+00   2.4377000000000000e+00   6.7400000000000002e-02   2.3089999999999999e-01   2.1229999999999999e-01
   5.9509999999999996e-01  -3.2979999999999998e-01   1.2010000000000001e+00  -2.1959999999999999e-01  -1.1420000000000000e-01  -1.3200000000000000e-02   6.6600000000000006e-02   1.2452000000000001e+00   1.8283000000000000e+00   9.5999999999999992e-03   2.2130000000000000e-01   2.3000000000000001e-01
   4.4080000000000003e-01  -1.3189999999999999e-01   1.1152000000000000e+00  -1.6230000000000000e-01   9.4999999999999998e-03  -2.1899999999999999e-02   2.4410000000000001e-01   1.0672999999999999e+00   1.9153000000000000e+00   8.6699999999999999e-02   1.0580000000000001e-01   2.2559999999999999e-01
   5.2900000000000003e-01  -2.1980000000000000e-01   1.7157000000000000e+00  -2.8639999999999999e-01   0.0000000000000000e+00  -2.6300000000000000e-02   2.2189999999999999e-01   1.0450999999999999e+00   1.3930000000000000e+00   8.6699999999999999e-02   1.9239999999999999e-01   2.0349999999999999e-01
   5.0700000000000001e-01  -3.2979999999999998e-01   1.2010000000000001e+00  -2.7689999999999998e-01  -3.8100000000000002e-02  -2.6300000000000000e-02   2.6629999999999998e-01   1.0894999999999999e+00   1.3930000000000000e+00   1.0600000000000000e-01   1.5400000000000000e-01   2.4770000000000000e-01
   3.7469999999999998e-01  -2.1980000000000000e-01   1.4582999999999999e+00  -2.2910000000000000e-01  -1.2370000000000000e-01   1.3200000000000000e-02   1.3320000000000001e-01   1.0005999999999999e+00   2.8730000000000002e+00   3.8500000000000000e-02   2.1170000000000000e-01   1.6370000000000001e-01
   5.5110000000000003e-01   4.3999999999999997e-02   1.1152000000000000e+00  -2.6729999999999998e-01  -7.6100000000000001e-02  -7.4499999999999997e-02  -4.4400000000000002e-02   1.1339999999999999e+00   2.0024000000000002e+00   1.9300000000000001e-02   2.0210000000000000e-01   2.2120000000000001e-01
   5.7310000000000005e-01  -1.7590000000000000e-01   1.6298999999999999e+00  -3.3420000000000000e-01  -1.0470000000000000e-01   8.8000000000000005e-03   0.0000000000000000e+00   1.2452000000000001e+00   2.1764999999999999e+00   4.8200000000000000e-02   1.4430000000000001e-01   2.0790000000000000e-01
   4.4080000000000003e-01  -2.1980000000000000e-01   1.2010000000000001e+00  -2.5779999999999997e-01  -6.6600000000000006e-02  -4.8200000000000000e-02   1.1100000000000000e-01   1.1785000000000001e+00   1.1317999999999999e+00   7.7100000000000002e-02   9.6199999999999994e-02   2.1679999999999999e-01
   4.6289999999999998e-01  -3.2979999999999998e-01   9.4359999999999999e-01  -1.8140000000000001e-01  -1.2370000000000000e-01  -3.0700000000000002e-02   6.6600000000000006e-02   1.1563000000000001e+00   2.0024000000000002e+00   9.5999999999999992e-03   2.2130000000000000e-01   1.7249999999999999e-01
   5.5110000000000003e-01  -1.0990000000000000e-01   1.6298999999999999e+00  -2.9599999999999999e-01   0.0000000000000000e+00  -4.8200000000000000e-02   2.2200000000000001e-02   1.0005999999999999e+00   2.0024000000000002e+00   4.8200000000000000e-02   2.3089999999999999e-01   2.1679999999999999e-01
   5.7310000000000005e-01   0.0000000000000000e+00   1.8872000000000000e+00  -3.2460000000000000e-01  -7.6100000000000001e-02  -1.0960000000000000e-01   1.1100000000000000e-01   1.0450999999999999e+00   1.6540999999999999e+00   8.6699999999999999e-02   1.8279999999999999e-01   2.1229999999999999e-01
   4.4080000000000003e-01  -1.3189999999999999e-01   1.0294000000000001e+00  -2.2910000000000000e-01  -9.4999999999999998e-03   4.4000000000000003e-03  -6.6600000000000006e-02   1.2230000000000001e+00   2.0024000000000002e+00   3.8500000000000000e-02   1.5400000000000000e-01   2.0790000000000000e-01
   2.6450000000000001e-01   1.0990000000000000e-01   2.1446000000000001e+00  -2.0999999999999999e-01  -1.0470000000000000e-01  -3.5099999999999999e-02   4.4390000000000002e-01   1.0227999999999999e+00   1.8283000000000000e+00   0.0000000000000000e+00   1.2509999999999999e-01   2.1229999999999999e-01
   7.0530000000000004e-01  -1.9789999999999999e-01   9.4359999999999999e-01  -1.8140000000000001e-01  -8.5599999999999996e-02   0.0000000000000000e+00  -2.2200000000000001e-02   1.0005999999999999e+00   2.3506000000000000e+00   3.8500000000000000e-02   5.7700000000000001e-02   2.5209999999999999e-01
   3.9679999999999999e-01  -1.0990000000000000e-01   1.6298999999999999e+00  -2.3870000000000000e-01  -5.7099999999999998e-02  -6.1400000000000003e-02   1.1100000000000000e-01   1.2007000000000001e+00   2.0893999999999999e+00   4.8200000000000000e-02   7.6999999999999999e-02   2.4329999999999999e-01
   5.7310000000000005e-01   4.3999999999999997e-02   1.7157000000000000e+00  -2.1959999999999999e-01   0.0000000000000000e+00  -3.5099999999999999e-02   1.3320000000000001e-01   1.1339999999999999e+00   1.9153000000000000e+00   1.0600000000000000e-01   2.3089999999999999e-01   2.2559999999999999e-01
   5.0700000000000001e-01  -1.5390000000000001e-01   1.3725000000000001e+00  -2.8639999999999999e-01  -2.8500000000000001e-02  -1.7500000000000002e-02   8.8800000000000004e-02   1.0894999999999999e+00   1.5670999999999999e+00   8.6699999999999999e-02   1.2509999999999999e-01   2.5209999999999999e-01
   5.0700000000000001e-01  -1.9789999999999999e-01   4.2890000000000000e-01  -1.8140000000000001e-01  -6.6600000000000006e-02  -7.4499999999999997e-02  -1.7760000000000001e-01   1.1117999999999999e+00   1.8283000000000000e+00   7.7100000000000002e-02   1.1550000000000001e-01   1.9460000000000000e-01
   5.7310000000000005e-01  -2.6379999999999998e-01   1.2867999999999999e+00  -1.4319999999999999e-01  -8.5599999999999996e-02  -3.0700000000000002e-02  -2.2200000000000001e-02   9.5609999999999995e-01   1.3930000000000000e+00   1.4449999999999999e-01   1.2509999999999999e-01   1.7249999999999999e-01
   4.6289999999999998e-01   0.0000000000000000e+00   1.2867999999999999e+00  -2.1959999999999999e-01  -2.8500000000000001e-02  -6.5799999999999997e-02  -1.5540000000000001e-01   1.3564000000000001e+00   1.7412000000000001e+00   6.7400000000000002e-02   1.2509999999999999e-01   2.2559999999999999e-01
   4.4080000000000003e-01  -1.0990000000000000e-01   1.1152000000000000e+00  -1.8140000000000001e-01  -5.7099999999999998e-02  -5.2600000000000001e-02   8.8800000000000004e-02   1.1339999999999999e+00   2.1764999999999999e+00   1.4449999999999999e-01   2.1170000000000000e-01   1.9910000000000000e-01
   4.6289999999999998e-01  -1.0990000000000000e-01   1.0294000000000001e+00  -2.6729999999999998e-01  -9.5200000000000007e-02  -9.2100000000000001e-02   0.0000000000000000e+00   1.1339999999999999e+00   2.0024000000000002e+00   1.5409999999999999e-01   1.7319999999999999e-01   2.0349999999999999e-01
   5.9509999999999996e-01  -6.6000000000000003e-02   8.5780000000000001e-01  -2.0999999999999999e-01  -6.6600000000000006e-02   1.3200000000000000e-02  -4.4400000000000002e-02   1.1117999999999999e+00   1.4800000000000000e+00   4.8200000000000000e-02   1.1550000000000001e-01   2.5659999999999999e-01
   5.7310000000000005e-01  -2.6379999999999998e-01   6.0050000000000003e-01  -2.3870000000000000e-01  -7.6100000000000001e-02  -5.7000000000000002e-02  -1.1100000000000000e-01   1.2230000000000001e+00   1.9153000000000000e+00   0.0000000000000000e+00   1.9239999999999999e-01   2.1679999999999999e-01
   4.1880000000000001e-01  -3.5170000000000001e-01   2.1446000000000001e+00  -3.5330000000000000e-01  -4.7600000000000003e-02  -8.7700000000000000e-02  -6.6600000000000006e-02   1.1339999999999999e+00   2.4377000000000000e+00   6.7400000000000002e-02   1.0580000000000001e-01   2.3890000000000000e-01
   3.7469999999999998e-01  -1.7590000000000000e-01   7.7210000000000001e-01  -2.4820000000000000e-01  -3.8100000000000002e-02  -3.5099999999999999e-02   1.7760000000000001e-01   1.0672999999999999e+00   2.3506000000000000e+00   6.7400000000000002e-02   1.3469999999999999e-01   2.5659999999999999e-01
   4.6289999999999998e-01  -1.5390000000000001e-01   9.4359999999999999e-01  -3.4370000000000001e-01  -5.7099999999999998e-02   4.4000000000000003e-03   1.1100000000000000e-01   1.2452000000000001e+00   1.9153000000000000e+00   1.0600000000000000e-01   1.8279999999999999e-01   1.9460000000000000e-01
   4.1880000000000001e-01  -1.9789999999999999e-01   1.6298999999999999e+00  -2.7689999999999998e-01  -6.6600000000000006e-02  -9.2100000000000001e-02  -8.8800000000000004e-02   1.0227999999999999e+00   2.0893999999999999e+00   3.8500000000000000e-02   1.3469999999999999e-01   2.2559999999999999e-01
   4.1880000000000001e-01  -1.3189999999999999e-01   1.2867999999999999e+00  -2.6729999999999998e-01   0.0000000000000000e+00  -2.6300000000000000e-02   8.8800000000000004e-02   1.3564000000000001e+00   2.0893999999999999e+00   1.6380000000000000e-01   5.7700000000000001e-02   1.9020000000000001e-01
   4.8490000000000000e-01  -1.7590000000000000e-01   1.7157000000000000e+00  -1.8140000000000001e-01   1.9000000000000000e-02  -5.7000000000000002e-02   1.1100000000000000e-01   1.2897000000000001e+00   1.7412000000000001e+00   3.8500000000000000e-02   1.4430000000000001e-01   2.5659999999999999e-01
   4.4080000000000003e-01  -1.3189999999999999e-01   1.9730000000000001e+00  -3.0549999999999999e-01  -1.0470000000000000e-01  -4.4000000000000003e-03  -2.2200000000000001e-02   1.1563000000000001e+00   1.7412000000000001e+00   1.4449999999999999e-01   1.5400000000000000e-01   2.3000000000000001e-01
   3.5270000000000001e-01  -1.0990000000000000e-01   1.5441000000000000e+00  -2.2910000000000000e-01  -1.9000000000000000e-02  -1.0090000000000000e-01   0.0000000000000000e+00   1.0450999999999999e+00   1.1317999999999999e+00   9.5999999999999992e-03   1.9239999999999999e-01   2.1679999999999999e-01
   4.4080000000000003e-01  -2.1999999999999999e-02   1.7157000000000000e+00  -2.9599999999999999e-01  -7.6100000000000001e-02  -4.4000000000000003e-03   8.8800000000000004e-02   1.0894999999999999e+00   2.3506000000000000e+00   5.7799999999999997e-02   1.2509999999999999e-01   2.0349999999999999e-01
   5.5110000000000003e-01  -6.6000000000000003e-02   1.6298999999999999e+00  -1.7190000000000000e-01  -1.5229999999999999e-01  -1.3200000000000000e-02   1.9980000000000001e-01   1.2897000000000001e+00   1.9153000000000000e+00   5.7799999999999997e-02   1.0580000000000001e-01   2.0349999999999999e-01
   4.6289999999999998e-01  -1.0990000000000000e-01   1.4582999999999999e+00  -2.8639999999999999e-01  -6.6600000000000006e-02   8.8000000000000005e-03   1.5540000000000001e-01   1.0894999999999999e+00   1.7412000000000001e+00   1.6380000000000000e-01   1.4430000000000001e-01   2.6100000000000001e-01
   4.8490000000000000e-01   0.0000000000000000e+00   6.0050000000000003e-01  -3.3420000000000000e-01  -1.1420000000000000e-01   4.8200000000000000e-02  -1.3320000000000001e-01   1.0894999999999999e+00   2.2635999999999998e+00   1.8300000000000000e-01   8.6599999999999996e-02   2.2120000000000001e-01
   5.7310000000000005e-01  -1.0990000000000000e-01   7.7210000000000001e-01  -2.0999999999999999e-01  -1.5229999999999999e-01  -1.7500000000000002e-02   2.6629999999999998e-01   1.0450999999999999e+00   2.3506000000000000e+00   1.4449999999999999e-01   7.6999999999999999e-02   2.2120000000000001e-01
   2.8649999999999998e-01  -8.7900000000000006e-02   6.8630000000000002e-01  -2.4820000000000000e-01  -1.0470000000000000e-01  -8.8000000000000005e-03   6.6600000000000006e-02   1.1117999999999999e+00   1.8283000000000000e+00   2.0230000000000001e-01   2.3089999999999999e-01   1.9910000000000000e-01
   2.4249999999999999e-01  -2.4179999999999999e-01   1.1152000000000000e+00  -2.0999999999999999e-01  -9.5200000000000007e-02  -5.2600000000000001e-02   6.6600000000000006e-02   1.1117999999999999e+00   2.6118000000000001e+00   9.6299999999999997e-02   1.6360000000000000e-01   2.5209999999999999e-01
   5.0700000000000001e-01  -8.7900000000000006e-02   1.5441000000000000e+00  -1.6230000000000000e-01   4.7600000000000003e-02  -5.7000000000000002e-02   1.9980000000000001e-01   9.1169999999999995e-01   1.7412000000000001e+00   1.2520000000000001e-01   1.6360000000000000e-01   1.9020000000000001e-01
   3.5270000000000001e-01  -1.7590000000000000e-01   1.5441000000000000e+00  -2.2910000000000000e-01   0.0000000000000000e+00  -8.8000000000000005e-03   1.1100000000000000e-01   1.0894999999999999e+00   2.0024000000000002e+00   0.0000000000000000e+00   2.3089999999999999e-01   2.1229999999999999e-01
   2.8649999999999998e-01  -4.3999999999999997e-02   1.2010000000000001e+00  -1.0500000000000000e-01  -9.5200000000000007e-02  -5.7000000000000002e-02   2.2200000000000001e-02   1.1785000000000001e+00   2.6118000000000001e+00   1.5409999999999999e-01   1.6360000000000000e-01   2.1679999999999999e-01
   6.3919999999999999e-01  -2.1999999999999999e-02   1.4582999999999999e+00  -1.6230000000000000e-01  -7.6100000000000001e-02  -4.4000000000000003e-03   4.4400000000000002e-02   1.1785000000000001e+00   1.7412000000000001e+00   1.1559999999999999e-01   1.0580000000000001e-01   2.4329999999999999e-01
   6.6130000000000000e-01   0.0000000000000000e+00   1.0294000000000001e+00  -3.0549999999999999e-01  -5.7099999999999998e-02  -3.9500000000000000e-02  -6.6600000000000006e-02   1.2452000000000001e+00   2.5247000000000002e+00   8.6699999999999999e-02   1.7319999999999999e-01   1.9460000000000000e-01
   3.5270000000000001e-01  -2.4179999999999999e-01   9.4359999999999999e-01  -1.9089999999999999e-01  -2.8500000000000001e-02  -4.3900000000000002e-02   1.7760000000000001e-01   1.0672999999999999e+00   1.4800000000000000e+00   5.7799999999999997e-02   1.9239999999999999e-01   1.9910000000000000e-01
   3.9679999999999999e-01  -2.6379999999999998e-01   1.5441000000000000e+00  -1.9089999999999999e-01   1.9000000000000000e-02  -4.4000000000000003e-03   1.1100000000000000e-01   1.1339999999999999e+00   2.1764999999999999e+00   4.8200000000000000e-02   1.9239999999999999e-01   1.8140000000000001e-01
   4.4080000000000003e-01   0.0000000000000000e+00   1.1152000000000000e+00  -2.6729999999999998e-01  -9.4999999999999998e-03  -3.0700000000000002e-02   1.5540000000000001e-01   1.1117999999999999e+00   3.1341999999999999e+00   1.5409999999999999e-01   1.6360000000000000e-01   1.9020000000000001e-01
   4.8490000000000000e-01  -6.6000000000000003e-02   1.2010000000000001e+00  -2.7689999999999998e-01  -1.1420000000000000e-01  -3.9500000000000000e-02   1.5540000000000001e-01   1.1563000000000001e+00   2.2635999999999998e+00   7.7100000000000002e-02   2.0210000000000000e-01   1.9910000000000000e-01
   2.8649999999999998e-01   6.6000000000000003e-02   6.0050000000000003e-01  -1.7190000000000000e-01  -3.8100000000000002e-02  -2.6300000000000000e-02   1.1100000000000000e-01   1.4008000000000000e+00   1.9153000000000000e+00  -1.9300000000000001e-02   1.2509999999999999e-01   2.1679999999999999e-01
   3.7469999999999998e-01  -4.3999999999999997e-02   5.1470000000000005e-01  -2.4820000000000000e-01  -3.8100000000000002e-02  -7.4499999999999997e-02   1.5540000000000001e-01   1.2452000000000001e+00   2.0893999999999999e+00   3.8500000000000000e-02   2.1170000000000000e-01   2.1679999999999999e-01
   4.8490000000000000e-01  -1.7590000000000000e-01   1.5441000000000000e+00  -2.0999999999999999e-01   9.4999999999999998e-03  -2.1899999999999999e-02   4.4400000000000002e-02   1.2230000000000001e+00   1.8283000000000000e+00   8.6699999999999999e-02   1.0580000000000001e-01   2.2559999999999999e-01
   3.3060000000000000e-01   8.7900000000000006e-02   1.3725000000000001e+00  -1.9089999999999999e-01  -4.7600000000000003e-02  -3.0700000000000002e-02   1.3320000000000001e-01   1.1563000000000001e+00   1.8283000000000000e+00   1.9270000000000001e-01   9.6199999999999994e-02   2.0790000000000000e-01
   3.7469999999999998e-01   2.1999999999999999e-02   1.4582999999999999e+00  -2.3870000000000000e-01   0.0000000000000000e+00  -3.0700000000000002e-02  -1.1100000000000000e-01   1.2230000000000001e+00   1.6540999999999999e+00   9.5999999999999992e-03   1.5400000000000000e-01   1.8140000000000001e-01
   3.3060000000000000e-01  -3.2979999999999998e-01   5.1470000000000005e-01  -2.9599999999999999e-01  -8.5599999999999996e-02  -3.5099999999999999e-02   4.4400000000000002e-02   1.3119000000000001e+00   1.7412000000000001e+00   7.7100000000000002e-02   9.6199999999999994e-02   2.3890000000000000e-01
   4.6289999999999998e-01  -2.6379999999999998e-01   8.5780000000000001e-01  -1.8140000000000001e-01  -2.1890000000000001e-01  -3.5099999999999999e-02   0.0000000000000000e+00   1.3564000000000001e+00   2.3506000000000000e+00   1.6380000000000000e-01   1.6360000000000000e-01   2.3890000000000000e-01
   6.3919999999999999e-01   2.1999999999999999e-02   8.5780000000000001e-01  -1.8140000000000001e-01   1.9000000000000000e-02  -1.3200000000000000e-02   1.5540000000000001e-01   1.0227999999999999e+00   1.9153000000000000e+00   4.8200000000000000e-02   1.3469999999999999e-01   1.8140000000000001e-01
   3.0859999999999999e-01  -1.9789999999999999e-01   1.2867999999999999e+00  -1.7190000000000000e-01  -6.6600000000000006e-02  -2.6300000000000000e-02  -2.2200000000000001e-02   1.3341000000000001e+00   1.9153000000000000e+00   1.2520000000000001e-01   1.9239999999999999e-01   1.9460000000000000e-01
   1.9839999999999999e-01  -1.3189999999999999e-01   1.3725000000000001e+00  -2.3870000000000000e-01   9.4999999999999998e-03  -4.8200000000000000e-02   2.2200000000000001e-02   1.2452000000000001e+00   2.4377000000000000e+00   6.7400000000000002e-02   1.4430000000000001e-01   1.9910000000000000e-01
   6.1719999999999997e-01  -2.1980000000000000e-01   1.2867999999999999e+00  -2.3870000000000000e-01  -5.7099999999999998e-02  -4.3900000000000002e-02  -4.4400000000000002e-02   1.0672999999999999e+00   2.2635999999999998e+00   9.6299999999999997e-02   1.9239999999999999e-01   1.8579999999999999e-01
   6.8330000000000002e-01  -8.7900000000000006e-02   3.4310000000000002e-01  -1.6230000000000000e-01  -1.9000000000000000e-02  -5.7000000000000002e-02  -6.6600000000000006e-02   1.1117999999999999e+00   1.2188000000000001e+00   1.9300000000000001e-02   1.4430000000000001e-01   1.9020000000000001e-01
  -6.6100000000000006e-02  -1.9789999999999999e-01   1.9730000000000001e+00  -2.8639999999999999e-01  -2.8500000000000001e-02  -4.3900000000000002e-02  -2.2200000000000001e-02   1.0894999999999999e+00   2.1764999999999999e+00   8.6699999999999999e-02   1.6360000000000000e-01   2.0790000000000000e-01
   6.8330000000000002e-01   6.6000000000000003e-02   1.2010000000000001e+00  -1.8140000000000001e-01  -1.9000000000000000e-02  -4.4000000000000003e-03   0.0000000000000000e+00   1.1117999999999999e+00   2.2635999999999998e+00   7.7100000000000002e-02   1.2509999999999999e-01   2.2559999999999999e-01
   1.5429999999999999e-01  -2.8580000000000000e-01   1.0294000000000001e+00  -1.6230000000000000e-01  -6.6600000000000006e-02   5.7000000000000002e-02   1.5540000000000001e-01   1.0450999999999999e+00   1.6540999999999999e+00   0.0000000000000000e+00   1.4430000000000001e-01   2.3440000000000000e-01
   7.2740000000000005e-01  -1.9789999999999999e-01   6.8630000000000002e-01  -3.5330000000000000e-01  -6.6600000000000006e-02   8.8000000000000005e-03   1.9980000000000001e-01   1.2007000000000001e+00   1.6540999999999999e+00   6.7400000000000002e-02   2.1170000000000000e-01   1.9460000000000000e-01
   3.3060000000000000e-01  -1.3189999999999999e-01   1.0294000000000001e+00  -2.7689999999999998e-01  -4.7600000000000003e-02  -3.5099999999999999e-02   2.8849999999999998e-01   1.2674000000000001e+00   2.0024000000000002e+00   7.7100000000000002e-02   1.9239999999999999e-01   2.3440000000000000e-01
   2.6450000000000001e-01  -2.4179999999999999e-01   1.2867999999999999e+00  -2.0999999999999999e-01  -2.8500000000000001e-02  -6.1400000000000003e-02   8.8800000000000004e-02   1.2230000000000001e+00   2.1764999999999999e+00   1.1559999999999999e-01   1.9239999999999999e-01   2.1679999999999999e-01
   6.6130000000000000e-01  -2.1980000000000000e-01   2.5740000000000002e-01  -3.0549999999999999e-01  -9.5200000000000007e-02  -1.7500000000000002e-02   1.7760000000000001e-01   1.2452000000000001e+00   1.4800000000000000e+00   4.8200000000000000e-02   1.8279999999999999e-01   2.2120000000000001e-01
   5.5110000000000003e-01  -1.5390000000000001e-01   1.2010000000000001e+00  -2.2910000000000000e-01  -8.5599999999999996e-02   0.0000000000000000e+00  -8.8800000000000004e-02   1.1117999999999999e+00   1.8283000000000000e+00   1.3489999999999999e-01   1.1550000000000001e-01   1.9460000000000000e-01
   6.6130000000000000e-01  -1.9789999999999999e-01   6.8630000000000002e-01  -2.2910000000000000e-01   3.8100000000000002e-02  -7.4499999999999997e-02   6.6600000000000006e-02   1.2674000000000001e+00   1.7412000000000001e+00   9.6299999999999997e-02   1.5400000000000000e-01   2.3440000000000000e-01
   4.1880000000000001e-01  -1.7590000000000000e-01   7.7210000000000001e-01  -9.5500000000000002e-02  -7.6100000000000001e-02  -6.1400000000000003e-02  -4.4400000000000002e-02   1.4231000000000000e+00   2.3506000000000000e+00   3.8500000000000000e-02   2.3089999999999999e-01   2.3000000000000001e-01
   4.1880000000000001e-01  -1.5390000000000001e-01   1.0294000000000001e+00  -2.3870000000000000e-01  -1.0470000000000000e-01  -4.3900000000000002e-02   2.2200000000000001e-02   1.1785000000000001e+00   1.6540999999999999e+00  -2.8899999999999999e-02   2.2130000000000000e-01   1.9460000000000000e-01
   4.6289999999999998e-01  -1.7590000000000000e-01   1.2010000000000001e+00  -1.9089999999999999e-01   1.9000000000000000e-02  -3.0700000000000002e-02   4.4400000000000002e-02   1.1117999999999999e+00   2.0024000000000002e+00   2.8899999999999999e-02   1.6360000000000000e-01   2.5659999999999999e-01
   4.4080000000000003e-01  -2.8580000000000000e-01   1.8872000000000000e+00  -2.0050000000000001e-01  -1.9000000000000000e-02  -4.8200000000000000e-02   1.3320000000000001e-01   1.3119000000000001e+00   1.9153000000000000e+00   3.8500000000000000e-02   1.3469999999999999e-01   1.8140000000000001e-01
   4.6289999999999998e-01  -8.7900000000000006e-02   1.2867999999999999e+00  -2.1959999999999999e-01  -9.5200000000000007e-02  -3.9500000000000000e-02  -8.8800000000000004e-02   1.0227999999999999e+00   1.4800000000000000e+00   7.7100000000000002e-02   1.4430000000000001e-01   2.4770000000000000e-01
   5.9509999999999996e-01  -2.1980000000000000e-01   1.7157000000000000e+00  -3.1509999999999999e-01  -1.4269999999999999e-01   2.1899999999999999e-02   8.8800000000000004e-02   8.4499999999999997e-01   2.0024000000000002e+00   8.6699999999999999e-02   1.6360000000000000e-01   2.6100000000000001e-01
   5.7310000000000005e-01  -3.5170000000000001e-01   3.4310000000000002e-01  -2.8639999999999999e-01   0.0000000000000000e+00  -4.4000000000000003e-03  -2.2200000000000001e-02   1.3564000000000001e+00   1.3930000000000000e+00   9.6299999999999997e-02   2.6939999999999997e-01   2.3440000000000000e-01
   5.0700000000000001e-01  -2.6379999999999998e-01   1.8872000000000000e+00  -2.7689999999999998e-01  -2.8500000000000001e-02  -7.0199999999999999e-02  -6.6600000000000006e-02   1.1563000000000001e+00   1.6540999999999999e+00   9.5999999999999992e-03   1.2509999999999999e-01   2.3000000000000001e-01
   4.8490000000000000e-01  -2.1980000000000000e-01   5.1470000000000005e-01  -3.0549999999999999e-01  -9.5200000000000007e-02  -8.8000000000000005e-03   6.6600000000000006e-02   9.1169999999999995e-01   1.6540999999999999e+00   1.9300000000000001e-02   1.2509999999999999e-01   2.1229999999999999e-01
   3.7469999999999998e-01  -1.9789999999999999e-01   4.2890000000000000e-01  -1.9089999999999999e-01   9.4999999999999998e-03  -3.0700000000000002e-02   4.4400000000000002e-02   1.2452000000000001e+00   1.4800000000000000e+00   2.8899999999999999e-02   1.8279999999999999e-01   2.0790000000000000e-01
   2.6450000000000001e-01  -2.1980000000000000e-01   1.6298999999999999e+00  -2.3870000000000000e-01   1.9000000000000000e-02  -4.8200000000000000e-02   1.1100000000000000e-01   9.5609999999999995e-01   1.3059000000000001e+00   2.8899999999999999e-02   1.3469999999999999e-01   1.8579999999999999e-01
   5.2900000000000003e-01  -4.3999999999999997e-02   1.6298999999999999e+00  -2.0999999999999999e-01  -3.8100000000000002e-02  -3.0700000000000002e-02   0.0000000000000000e+00   1.1563000000000001e+00   1.8283000000000000e+00   1.9300000000000001e-02   1.6360000000000000e-01   2.2559999999999999e-01
   5.7310000000000005e-01  -2.4179999999999999e-01   1.3725000000000001e+00  -1.1459999999999999e-01  -7.6100000000000001e-02  -1.3200000000000000e-02  -6.6600000000000006e-02   1.2674000000000001e+00   1.5670999999999999e+00   1.9300000000000001e-02   1.1550000000000001e-01   2.0790000000000000e-01
   3.5270000000000001e-01   0.0000000000000000e+00   1.1152000000000000e+00  -1.9089999999999999e-01  -1.5229999999999999e-01  -4.3900000000000002e-02   1.9980000000000001e-01   1.1785000000000001e+00   1.9153000000000000e+00   1.0600000000000000e-01   1.3469999999999999e-01   2.4329999999999999e-01
   3.3060000000000000e-01  -3.0780000000000002e-01   1.1152000000000000e+00  -2.8639999999999999e-01  -4.7600000000000003e-02  -4.8200000000000000e-02  -4.4400000000000002e-02   1.2897000000000001e+00   2.0024000000000002e+00   4.8200000000000000e-02   9.6199999999999994e-02   2.3000000000000001e-01
   2.6450000000000001e-01   2.1999999999999999e-02   7.7210000000000001e-01  -2.7689999999999998e-01  -6.6600000000000006e-02   4.4000000000000003e-03   4.4400000000000002e-02   1.0227999999999999e+00   2.1764999999999999e+00   8.6699999999999999e-02   1.2509999999999999e-01   2.1679999999999999e-01
   1.5429999999999999e-01   0.0000000000000000e+00   2.1446000000000001e+00  -2.2910000000000000e-01  -1.0470000000000000e-01   4.4000000000000003e-03   1.1100000000000000e-01   1.0672999999999999e+00   2.2635999999999998e+00   2.8899999999999999e-02   2.4060000000000001e-01   2.1229999999999999e-01
   5.5110000000000003e-01  -1.0990000000000000e-01   1.4582999999999999e+00  -3.3420000000000000e-01  -7.6100000000000001e-02  -8.3299999999999999e-02   2.8849999999999998e-01   1.3786000000000000e+00   2.0024000000000002e+00   4.8200000000000000e-02   2.3089999999999999e-01   2.1229999999999999e-01
   3.7469999999999998e-01  -1.5390000000000001e-01   9.4359999999999999e-01  -1.5279999999999999e-01  -1.0470000000000000e-01  -4.4000000000000003e-03   6.6600000000000006e-02   1.2897000000000001e+00   9.5770000000000000e-01   1.5409999999999999e-01   1.5400000000000000e-01   1.6810000000000000e-01
   4.4080000000000003e-01  -2.6379999999999998e-01   8.5780000000000001e-01  -2.7689999999999998e-01  -1.9000000000000000e-02  -3.0700000000000002e-02   1.1100000000000000e-01   1.2230000000000001e+00   2.0024000000000002e+00   1.9300000000000001e-02   2.0210000000000000e-01   2.4329999999999999e-01
   3.0859999999999999e-01   2.1999999999999999e-02   1.2010000000000001e+00  -1.2410000000000000e-01  -3.8100000000000002e-02  -1.3200000000000000e-02   1.5540000000000001e-01   1.0672999999999999e+00   2.5247000000000002e+00   1.0600000000000000e-01   1.5400000000000000e-01   2.1229999999999999e-01
   1.5429999999999999e-01   8.7900000000000006e-02   1.2867999999999999e+00  -2.5779999999999997e-01  -4.7600000000000003e-02  -2.1899999999999999e-02   2.2200000000000001e-02   1.0894999999999999e+00   1.8283000000000000e+00   1.3489999999999999e-01   2.4060000000000001e-01   2.0790000000000000e-01
   5.7310000000000005e-01  -6.6000000000000003e-02   5.1470000000000005e-01  -1.2410000000000000e-01  -6.6600000000000006e-02  -4.4000000000000003e-03  -8.8800000000000004e-02   1.2230000000000001e+00   1.9153000000000000e+00   4.8200000000000000e-02   1.8279999999999999e-01   2.0790000000000000e-01
   2.6450000000000001e-01  -4.3999999999999997e-02   9.4359999999999999e-01  -2.0050000000000001e-01  -4.7600000000000003e-02  -5.2600000000000001e-02   2.6629999999999998e-01   1.1563000000000001e+00   1.7412000000000001e+00   7.7100000000000002e-02   1.4430000000000001e-01   2.1679999999999999e-01
   4.4080000000000003e-01  -1.5390000000000001e-01   1.1152000000000000e+00  -2.5779999999999997e-01  -1.0470000000000000e-01   4.4000000000000003e-03   1.1100000000000000e-01   1.1563000000000001e+00   2.0893999999999999e+00   1.1559999999999999e-01   1.4430000000000001e-01   2.2559999999999999e-01
   4.8490000000000000e-01  -3.7369999999999998e-01   1.3725000000000001e+00  -2.7689999999999998e-01  -1.3320000000000001e-01  -1.3200000000000000e-02   1.7760000000000001e-01   1.3341000000000001e+00   2.1764999999999999e+00   1.9300000000000001e-02   1.6360000000000000e-01   2.2120000000000001e-01
   3.7469999999999998e-01  -4.3999999999999997e-02   1.3725000000000001e+00  -2.0999999999999999e-01   0.0000000000000000e+00   4.4000000000000003e-03  -2.2200000000000001e-02   1.2674000000000001e+00   1.9153000000000000e+00   4.8200000000000000e-02   1.6360000000000000e-01   2.3440000000000000e-01
   2.8649999999999998e-01  -2.4179999999999999e-01   1.2010000000000001e+00  -2.4820000000000000e-01  -6.6600000000000006e-02   0.0000000000000000e+00   1.3320000000000001e-01   1.1563000000000001e+00   1.8283000000000000e+00   7.7100000000000002e-02   1.6360000000000000e-01   2.0790000000000000e-01
   6.6130000000000000e-01  -2.1980000000000000e-01   7.7210000000000001e-01  -2.2910000000000000e-01  -1.3320000000000001e-01  -3.9500000000000000e-02   2.2200000000000001e-02   1.1339999999999999e+00   1.3930000000000000e+00   9.6299999999999997e-02   1.5400000000000000e-01   1.8140000000000001e-01
   5.0700000000000001e-01  -1.7590000000000000e-01   1.1152000000000000e+00  -1.2410000000000000e-01  -4.7600000000000003e-02  -8.8000000000000005e-03   1.7760000000000001e-01   1.1339999999999999e+00   2.2635999999999998e+00   6.7400000000000002e-02   1.2509999999999999e-01   2.0349999999999999e-01
   6.3919999999999999e-01  -1.3189999999999999e-01   1.5441000000000000e+00  -2.1959999999999999e-01  -7.6100000000000001e-02  -3.5099999999999999e-02   2.8849999999999998e-01   9.1169999999999995e-01   2.0893999999999999e+00   3.8500000000000000e-02   2.0210000000000000e-01   1.9910000000000000e-01
   4.8490000000000000e-01  -2.8580000000000000e-01   7.7210000000000001e-01  -2.4820000000000000e-01   4.7600000000000003e-02   2.1899999999999999e-02   1.9980000000000001e-01   1.2674000000000001e+00   2.0024000000000002e+00   6.7400000000000002e-02   1.9239999999999999e-01   2.6100000000000001e-01
   3.5270000000000001e-01  -2.6379999999999998e-01   7.7210000000000001e-01  -1.7190000000000000e-01   1.9000000000000000e-02  -3.0700000000000002e-02   4.4400000000000002e-02   1.2007000000000001e+00   2.0893999999999999e+00   4.8200000000000000e-02   1.5400000000000000e-01   2.6100000000000001e-01
   4.4080000000000003e-01  -2.4179999999999999e-01   7.7210000000000001e-01  -1.2410000000000000e-01  -1.7130000000000001e-01  -2.1899999999999999e-02   1.7760000000000001e-01   1.3119000000000001e+00   2.5247000000000002e+00   1.6380000000000000e-01   3.8500000000000000e-02   2.0349999999999999e-01
   5.0700000000000001e-01  -1.0990000000000000e-01   1.2867999999999999e+00  -2.2910000000000000e-01  -1.9000000000000000e-02   0.0000000000000000e+00   2.2200000000000001e-02   1.2452000000000001e+00   1.7412000000000001e+00   9.6299999999999997e-02   1.8279999999999999e-01   2.0790000000000000e-01
   4.4080000000000003e-01   8.7900000000000006e-02   1.5441000000000000e+00  -2.9599999999999999e-01  -7.6100000000000001e-02   0.0000000000000000e+00   1.7760000000000001e-01   1.1563000000000001e+00   2.6989000000000001e+00   9.6299999999999997e-02   1.4430000000000001e-01   2.0790000000000000e-01
   3.9679999999999999e-01  -2.6379999999999998e-01   7.7210000000000001e-01  -1.9089999999999999e-01  -2.8500000000000001e-02   1.3200000000000000e-02   0.0000000000000000e+00   1.1339999999999999e+00   2.6989000000000001e+00   9.5999999999999992e-03   1.5400000000000000e-01   2.2559999999999999e-01
   6.3919999999999999e-01  -1.0990000000000000e-01   7.7210000000000001e-01  -2.9599999999999999e-01  -5.7099999999999998e-02   8.8000000000000005e-03   1.9980000000000001e-01   1.2897000000000001e+00   2.2635999999999998e+00   3.8500000000000000e-02   1.5400000000000000e-01   2.2559999999999999e-01
   3.7469999999999998e-01  -1.7590000000000000e-01   1.5441000000000000e+00  -1.4319999999999999e-01  -3.8100000000000002e-02  -1.3200000000000000e-02   1.5540000000000001e-01   9.5609999999999995e-01   2.2635999999999998e+00   4.8200000000000000e-02   1.3469999999999999e-01   2.0349999999999999e-01
   5.0700000000000001e-01  -1.0990000000000000e-01   7.7210000000000001e-01  -1.7190000000000000e-01  -8.5599999999999996e-02  -1.7500000000000002e-02  -2.2200000000000001e-02   1.3786000000000000e+00   2.2635999999999998e+00  -9.5999999999999992e-03   1.4430000000000001e-01   2.4329999999999999e-01
   3.9679999999999999e-01  -1.5390000000000001e-01   8.5780000000000001e-01  -2.2910000000000000e-01  -1.9000000000000000e-02  -5.2600000000000001e-02   2.2200000000000001e-02   1.0227999999999999e+00   2.4377000000000000e+00   6.7400000000000002e-02   1.4430000000000001e-01   1.8579999999999999e-01
   4.8490000000000000e-01  -1.5390000000000001e-01   1.6298999999999999e+00  -2.3870000000000000e-01  -1.1420000000000000e-01  -2.6300000000000000e-02   4.4400000000000002e-02   1.2230000000000001e+00   1.5670999999999999e+00   3.8500000000000000e-02   1.9239999999999999e-01   2.2559999999999999e-01
   6.6130000000000000e-01  -3.2979999999999998e-01   1.2867999999999999e+00  -2.7689999999999998e-01  -2.8500000000000001e-02  -6.5799999999999997e-02   4.4400000000000002e-02   1.1785000000000001e+00   2.0024000000000002e+00   7.7100000000000002e-02   2.3089999999999999e-01   1.9460000000000000e-01
   4.6289999999999998e-01  -2.1999999999999999e-02   1.5441000000000000e+00  -1.5279999999999999e-01   0.0000000000000000e+00  -5.7000000000000002e-02  -1.5540000000000001e-01   1.0672999999999999e+00   2.0024000000000002e+00   3.8500000000000000e-02   1.4430000000000001e-01   2.5659999999999999e-01
   3.5270000000000001e-01  -8.7900000000000006e-02   3.4310000000000002e-01  -3.1509999999999999e-01  -8.5599999999999996e-02   8.8000000000000005e-03   6.6600000000000006e-02   1.1785000000000001e+00   2.0893999999999999e+00   1.2520000000000001e-01   2.4060000000000001e-01   2.3000000000000001e-01
   5.2900000000000003e-01  -8.7900000000000006e-02   1.2010000000000001e+00  -1.9089999999999999e-01  -1.0470000000000000e-01   1.3200000000000000e-02   0.0000000000000000e+00   1.3564000000000001e+00   1.7412000000000001e+00   8.6699999999999999e-02   5.7700000000000001e-02   2.5209999999999999e-01
   4.8490000000000000e-01  -3.2979999999999998e-01   9.4359999999999999e-01  -2.3870000000000000e-01  -1.2370000000000000e-01  -1.3200000000000000e-02   1.1100000000000000e-01   1.0450999999999999e+00   2.0893999999999999e+00   5.7799999999999997e-02   7.6999999999999999e-02   2.0349999999999999e-01
   4.4080000000000003e-01  -1.3189999999999999e-01   1.2010000000000001e+00  -2.3870000000000000e-01  -4.7600000000000003e-02  -4.8200000000000000e-02  -1.1100000000000000e-01   1.0894999999999999e+00   1.5670999999999999e+00   9.6299999999999997e-02   2.5979999999999998e-01   2.3000000000000001e-01
   5.0700000000000001e-01  -8.7900000000000006e-02   1.0294000000000001e+00  -1.9089999999999999e-01  -1.1420000000000000e-01  -3.9500000000000000e-02   1.5540000000000001e-01   1.2674000000000001e+00   1.9153000000000000e+00   3.8500000000000000e-02   2.0210000000000000e-01   2.1229999999999999e-01
   3.3060000000000000e-01  -2.1980000000000000e-01   1.1152000000000000e+00  -1.2410000000000000e-01   9.4999999999999998e-03  -3.9500000000000000e-02   4.4400000000000002e-02   1.3564000000000001e+00   2.0024000000000002e+00   1.9300000000000001e-02   1.3469999999999999e-01   1.9460000000000000e-01
   6.8330000000000002e-01  -1.7590000000000000e-01   1.5441000000000000e+00  -2.4820000000000000e-01  -9.4999999999999998e-03  -3.9500000000000000e-02   1.5540000000000001e-01   1.1339999999999999e+00   2.0024000000000002e+00   9.6299999999999997e-02   1.6360000000000000e-01   1.9910000000000000e-01
   3.0859999999999999e-01   1.9789999999999999e-01   3.4310000000000002e-01  -2.0050000000000001e-01  -9.4999999999999998e-03   8.8000000000000005e-03   4.4400000000000002e-02   1.1563000000000001e+00   1.7412000000000001e+00   1.6380000000000000e-01   1.9239999999999999e-01   2.1679999999999999e-01
   4.6289999999999998e-01  -8.7900000000000006e-02   1.3725000000000001e+00  -2.2910000000000000e-01   1.9000000000000000e-02  -5.2600000000000001e-02   1.9980000000000001e-01   1.1117999999999999e+00   2.1764999999999999e+00   9.5999999999999992e-03   1.6360000000000000e-01   2.1229999999999999e-01
   4.6289999999999998e-01  -8.7900000000000006e-02   1.2010000000000001e+00  -2.9599999999999999e-01  -2.8500000000000001e-02  -3.0700000000000002e-02  -1.5540000000000001e-01   1.2230000000000001e+00   1.9153000000000000e+00   1.0600000000000000e-01   1.9239999999999999e-01   2.2559999999999999e-01
   3.5270000000000001e-01  -1.3189999999999999e-01   1.5441000000000000e+00  -2.1959999999999999e-01  -1.1420000000000000e-01  -2.1899999999999999e-02   1.9980000000000001e-01   1.1339999999999999e+00   1.6540999999999999e+00   1.0600000000000000e-01   2.0210000000000000e-01   2.4329999999999999e-01
   5.0700000000000001e-01  -8.7900000000000006e-02   1.2010000000000001e+00  -1.9089999999999999e-01  -1.3320000000000001e-01  -1.3200000000000000e-02   0.0000000000000000e+00   1.0227999999999999e+00   2.6118000000000001e+00   1.2520000000000001e-01   1.5400000000000000e-01   2.5209999999999999e-01
   3.7469999999999998e-01   0.0000000000000000e+00   1.1152000000000000e+00  -2.3870000000000000e-01  -5.7099999999999998e-02  -3.5099999999999999e-02   2.2189999999999999e-01   9.7840000000000005e-01   1.9153000000000000e+00   3.8500000000000000e-02   2.1170000000000000e-01   2.3440000000000000e-01
   4.1880000000000001e-01  -2.1980000000000000e-01   1.2010000000000001e+00  -2.9599999999999999e-01  -1.9000000000000000e-02   1.3200000000000000e-02   2.4410000000000001e-01   1.0894999999999999e+00   2.0893999999999999e+00   1.6380000000000000e-01   1.8279999999999999e-01   2.0790000000000000e-01
   2.8649999999999998e-01  -2.1980000000000000e-01   1.4582999999999999e+00  -2.4820000000000000e-01   9.4999999999999998e-03  -2.6300000000000000e-02   2.2200000000000001e-02   1.1339999999999999e+00   1.9153000000000000e+00   1.7340000000000000e-01   9.6199999999999994e-02   2.2120000000000001e-01
   5.0700000000000001e-01  -2.1980000000000000e-01   1.2010000000000001e+00  -1.3370000000000001e-01  -2.8500000000000001e-02  -4.3900000000000002e-02   6.6600000000000006e-02   1.2452000000000001e+00   1.1317999999999999e+00   1.9300000000000001e-02   8.6599999999999996e-02   2.0790000000000000e-01
   5.5110000000000003e-01  -1.3189999999999999e-01   1.2010000000000001e+00  -1.5279999999999999e-01   4.7600000000000003e-02   2.1899999999999999e-02   2.6629999999999998e-01   1.0894999999999999e+00   1.9153000000000000e+00   1.3489999999999999e-01   1.3469999999999999e-01   1.8579999999999999e-01
   1.9839999999999999e-01  -2.1999999999999999e-02   1.0294000000000001e+00  -2.2910000000000000e-01  -1.5229999999999999e-01   3.5099999999999999e-02   4.4400000000000002e-02   9.3389999999999995e-01   1.3930000000000000e+00   1.0600000000000000e-01   1.4430000000000001e-01   1.9460000000000000e-01
   3.9679999999999999e-01  -2.1980000000000000e-01   1.4582999999999999e+00  -2.0999999999999999e-01  -9.4999999999999998e-03  -2.1899999999999999e-02   4.4400000000000002e-02   1.1339999999999999e+00   2.0024000000000002e+00   6.7400000000000002e-02   1.8279999999999999e-01   2.3000000000000001e-01
   5.9509999999999996e-01  -1.9789999999999999e-01   9.4359999999999999e-01  -1.2410000000000000e-01  -4.7600000000000003e-02  -3.0700000000000002e-02  -6.6600000000000006e-02   1.2452000000000001e+00   1.6540999999999999e+00   3.8500000000000000e-02   7.6999999999999999e-02   2.2559999999999999e-01
   1.9839999999999999e-01  -8.7900000000000006e-02   7.7210000000000001e-01  -2.9599999999999999e-01  -7.6100000000000001e-02  -1.3200000000000000e-02   4.4400000000000002e-02   1.3786000000000000e+00   2.6118000000000001e+00   1.2520000000000001e-01   2.5979999999999998e-01   2.6100000000000001e-01
   4.8490000000000000e-01   2.1999999999999999e-02   8.5780000000000001e-01  -2.7689999999999998e-01  -1.8079999999999999e-01  -4.8200000000000000e-02  -2.2200000000000001e-02   1.3786000000000000e+00   2.3506000000000000e+00   9.6299999999999997e-02   1.6360000000000000e-01   2.3440000000000000e-01
   5.5110000000000003e-01  -3.5170000000000001e-01   6.0050000000000003e-01  -2.0999999999999999e-01  -2.8500000000000001e-02  -3.5099999999999999e-02   1.5540000000000001e-01   1.3786000000000000e+00   2.3506000000000000e+00   4.8200000000000000e-02   1.1550000000000001e-01   1.9020000000000001e-01
   6.1719999999999997e-01  -3.2979999999999998e-01   1.8015000000000001e+00  -2.5779999999999997e-01  -3.8100000000000002e-02  -5.2600000000000001e-02   1.3320000000000001e-01   1.1339999999999999e+00   2.5247000000000002e+00   6.7400000000000002e-02   1.5400000000000000e-01   2.2559999999999999e-01
   4.4080000000000003e-01  -8.7900000000000006e-02   1.0294000000000001e+00  -2.3870000000000000e-01  -3.8100000000000002e-02  -3.0700000000000002e-02  -4.4400000000000002e-02   1.1563000000000001e+00   2.0893999999999999e+00  -9.5999999999999992e-03   1.9239999999999999e-01   2.1229999999999999e-01
   4.4080000000000003e-01  -2.4179999999999999e-01   6.0050000000000003e-01  -2.0050000000000001e-01  -1.9000000000000000e-02  -6.1400000000000003e-02   1.9980000000000001e-01   1.0005999999999999e+00   2.0893999999999999e+00   1.6380000000000000e-01   1.6360000000000000e-01   2.2559999999999999e-01
   2.8649999999999998e-01  -1.9789999999999999e-01   5.1470000000000005e-01  -2.0999999999999999e-01   2.8500000000000001e-02  -4.4000000000000003e-03   3.9950000000000002e-01   1.1117999999999999e+00   2.3506000000000000e+00   7.7100000000000002e-02   1.3469999999999999e-01   1.9460000000000000e-01
   3.7469999999999998e-01   1.0990000000000000e-01   1.0294000000000001e+00  -1.9089999999999999e-01  -1.2370000000000000e-01  -1.7500000000000002e-02   8.8800000000000004e-02   9.3389999999999995e-01   1.3059000000000001e+00   1.0600000000000000e-01   1.9239999999999999e-01   2.4770000000000000e-01
   4.4080000000000003e-01  -1.5390000000000001e-01   1.4582999999999999e+00  -2.5779999999999997e-01  -7.6100000000000001e-02   0.0000000000000000e+00   6.6600000000000006e-02   1.1563000000000001e+00   1.9153000000000000e+00   0.0000000000000000e+00   1.2509999999999999e-01   2.2120000000000001e-01
   5.5110000000000003e-01   0.0000000000000000e+00   1.8872000000000000e+00  -1.2410000000000000e-01  -9.5200000000000007e-02  -5.2600000000000001e-02   2.2200000000000001e-02   1.2230000000000001e+00   1.7412000000000001e+00   7.7100000000000002e-02   1.3469999999999999e-01   2.3440000000000000e-01
   6.6130000000000000e-01  -8.7900000000000006e-02   1.3725000000000001e+00  -2.6729999999999998e-01  -1.1420000000000000e-01  -2.6300000000000000e-02   1.1100000000000000e-01   1.3564000000000001e+00   2.2635999999999998e+00   6.7400000000000002e-02   1.3469999999999999e-01   2.3000000000000001e-01
   2.8649999999999998e-01  -3.7369999999999998e-01   1.1152000000000000e+00  -3.1509999999999999e-01  -1.0470000000000000e-01  -4.8200000000000000e-02   0.0000000000000000e+00   1.1785000000000001e+00   2.0024000000000002e+00   4.8200000000000000e-02   8.6599999999999996e-02   2.3890000000000000e-01
   3.9679999999999999e-01  -1.0990000000000000e-01   1.5441000000000000e+00  -1.1459999999999999e-01  -1.0470000000000000e-01  -2.6300000000000000e-02   1.5540000000000001e-01   1.1785000000000001e+00   1.3930000000000000e+00   4.8200000000000000e-02   5.7700000000000001e-02   2.4770000000000000e-01
   5.9509999999999996e-01  -3.9570000000000000e-01   1.1152000000000000e+00  -2.8639999999999999e-01  -7.6100000000000001e-02   4.4000000000000003e-03   2.4410000000000001e-01   1.1339999999999999e+00   1.9153000000000000e+00   9.6299999999999997e-02   1.4430000000000001e-01   2.4329999999999999e-01
   4.1880000000000001e-01  -5.0560000000000005e-01   1.2867999999999999e+00  -3.5330000000000000e-01  -1.9000000000000000e-02  -2.1899999999999999e-02   1.3320000000000001e-01   1.1339999999999999e+00   1.7412000000000001e+00   1.3489999999999999e-01   2.3089999999999999e-01   2.0349999999999999e-01
   3.9679999999999999e-01  -3.2979999999999998e-01   9.4359999999999999e-01  -1.0500000000000000e-01  -9.4999999999999998e-03  -1.7500000000000002e-02  -4.4400000000000002e-02   9.1169999999999995e-01   2.2635999999999998e+00   8.6699999999999999e-02   1.4430000000000001e-01   1.9910000000000000e-01
   4.1880000000000001e-01  -6.6000000000000003e-02   2.0588000000000002e+00  -2.4820000000000000e-01  -3.8100000000000002e-02  -1.3200000000000000e-02  -4.4400000000000002e-02   1.3119000000000001e+00   1.4800000000000000e+00   1.2520000000000001e-01   1.3469999999999999e-01   2.3000000000000001e-01
   4.6289999999999998e-01  -1.0990000000000000e-01   1.1152000000000000e+00  -2.3870000000000000e-01  -5.7099999999999998e-02   3.9500000000000000e-02   6.6600000000000006e-02   1.2674000000000001e+00   2.3506000000000000e+00   4.8200000000000000e-02   1.3469999999999999e-01   1.8579999999999999e-01
   4.8490000000000000e-01  -1.3189999999999999e-01   1.3725000000000001e+00  -2.3870000000000000e-01  -2.8500000000000001e-02  -3.5099999999999999e-02   0.0000000000000000e+00   1.2674000000000001e+00   1.8283000000000000e+00   3.8500000000000000e-02   1.0580000000000001e-01   2.3000000000000001e-01
   5.5110000000000003e-01   0.0000000000000000e+00   6.0050000000000003e-01  -1.4319999999999999e-01  -1.9000000000000000e-02  -4.4000000000000003e-03  -2.2200000000000001e-02   1.0450999999999999e+00   1.9153000000000000e+00   5.7799999999999997e-02   1.0580000000000001e-01   1.9910000000000000e-01
   4.4080000000000003e-01   0.0000000000000000e+00   1.0294000000000001e+00  -2.9599999999999999e-01  -9.5200000000000007e-02  -1.3200000000000000e-02  -8.8800000000000004e-02   1.0450999999999999e+00   1.7412000000000001e+00  -9.5999999999999992e-03   1.9239999999999999e-01   2.2559999999999999e-01
   5.5110000000000003e-01  -2.4179999999999999e-01   9.4359999999999999e-01  -2.6729999999999998e-01  -3.8100000000000002e-02  -1.7500000000000002e-02   6.6600000000000006e-02   1.3119000000000001e+00   1.5670999999999999e+00   1.5409999999999999e-01   1.7319999999999999e-01   2.2120000000000001e-01
   5.2900000000000003e-01  -1.5390000000000001e-01   1.7157000000000000e+00  -3.1509999999999999e-01  -4.7600000000000003e-02  -2.6300000000000000e-02   3.7730000000000002e-01   9.3389999999999995e-01   2.4377000000000000e+00   6.7400000000000002e-02   1.5400000000000000e-01   2.2559999999999999e-01
   2.8649999999999998e-01  -3.0780000000000002e-01   1.6298999999999999e+00  -2.7689999999999998e-01  -1.6180000000000000e-01  -4.4000000000000003e-03   2.6629999999999998e-01   1.1339999999999999e+00   2.1764999999999999e+00   8.6699999999999999e-02   1.5400000000000000e-01   2.0349999999999999e-01
   2.6450000000000001e-01  -3.5170000000000001e-01   1.0294000000000001e+00  -2.1959999999999999e-01  -3.8100000000000002e-02  -3.9500000000000000e-02   1.1100000000000000e-01   1.1563000000000001e+00   1.7412000000000001e+00   3.8500000000000000e-02   1.4430000000000001e-01   2.0349999999999999e-01
   4.1880000000000001e-01  -3.5170000000000001e-01   1.0294000000000001e+00  -1.9089999999999999e-01  -8.5599999999999996e-02  -1.7500000000000002e-02   1.3320000000000001e-01   1.2007000000000001e+00   1.5670999999999999e+00   3.8500000000000000e-02   8.6599999999999996e-02   2.0349999999999999e-01
   3.7469999999999998e-01  -2.6379999999999998e-01   1.1152000000000000e+00  -1.8140000000000001e-01  -9.4999999999999998e-03  -2.6300000000000000e-02   1.1100000000000000e-01   1.1563000000000001e+00   1.6540999999999999e+00   9.6299999999999997e-02   1.4430000000000001e-01   2.2120000000000001e-01
   5.2900000000000003e-01  -6.6000000000000003e-02   3.4310000000000002e-01  -1.8140000000000001e-01   3.8100000000000002e-02   4.4000000000000003e-03   2.2189999999999999e-01   1.0894999999999999e+00   2.0024000000000002e+00   7.7100000000000002e-02   1.6360000000000000e-01   2.1229999999999999e-01
   4.1880000000000001e-01  -2.6379999999999998e-01   4.2890000000000000e-01  -2.2910000000000000e-01   0.0000000000000000e+00  -4.3900000000000002e-02   1.1100000000000000e-01   1.2452000000000001e+00   2.3506000000000000e+00   1.2520000000000001e-01   1.2509999999999999e-01   2.1679999999999999e-01
   4.6289999999999998e-01  -1.7590000000000000e-01   7.7210000000000001e-01  -2.1959999999999999e-01   3.8100000000000002e-02  -3.0700000000000002e-02   4.4400000000000002e-02   1.1339999999999999e+00   1.6540999999999999e+00   1.0600000000000000e-01   7.6999999999999999e-02   1.9910000000000000e-01
   4.6289999999999998e-01  -8.7900000000000006e-02   1.0294000000000001e+00  -1.4319999999999999e-01   0.0000000000000000e+00   4.4000000000000003e-03   2.8849999999999998e-01   1.1117999999999999e+00   1.3059000000000001e+00   6.7400000000000002e-02   1.7319999999999999e-01   2.1229999999999999e-01
   2.6450000000000001e-01   4.3999999999999997e-02   1.2010000000000001e+00  -3.0549999999999999e-01  -4.7600000000000003e-02  -3.5099999999999999e-02  -4.4400000000000002e-02   1.2007000000000001e+00   1.5670999999999999e+00   8.6699999999999999e-02   1.4430000000000001e-01   2.6540000000000002e-01
   3.9679999999999999e-01   1.0990000000000000e-01   7.7210000000000001e-01  -2.1959999999999999e-01  -6.6600000000000006e-02  -2.1899999999999999e-02  -8.8800000000000004e-02   1.2674000000000001e+00   2.3506000000000000e+00   8.6699999999999999e-02   1.0580000000000001e-01   1.8140000000000001e-01
   3.7469999999999998e-01  -3.5170000000000001e-01   1.2010000000000001e+00  -3.0549999999999999e-01  -2.8500000000000001e-02  -4.8200000000000000e-02   2.8849999999999998e-01   1.1117999999999999e+00   1.3059000000000001e+00   5.7799999999999997e-02   2.4060000000000001e-01   2.2559999999999999e-01
   6.3919999999999999e-01  -1.3189999999999999e-01   8.5780000000000001e-01  -2.7689999999999998e-01  -7.6100000000000001e-02  -2.6300000000000000e-02   6.6600000000000006e-02   1.0005999999999999e+00   1.9153000000000000e+00   3.8500000000000000e-02   2.2130000000000000e-01   2.1679999999999999e-01
   1.9839999999999999e-01  -3.0780000000000002e-01   9.4359999999999999e-01  -2.5779999999999997e-01   1.9000000000000000e-02  -7.8899999999999998e-02   1.3320000000000001e-01   1.2452000000000001e+00   1.8283000000000000e+00   1.3489999999999999e-01   1.2509999999999999e-01   2.1679999999999999e-01
   6.3919999999999999e-01   6.6000000000000003e-02   1.7157000000000000e+00  -1.8140000000000001e-01  -2.8500000000000001e-02  -4.3900000000000002e-02   3.1069999999999998e-01   1.0450999999999999e+00   1.9153000000000000e+00   2.8899999999999999e-02   1.9239999999999999e-01   2.0790000000000000e-01
   9.4779999999999998e-01  -2.4179999999999999e-01   1.8015000000000001e+00  -3.2460000000000000e-01  -2.8500000000000001e-02  -1.7500000000000002e-02  -1.3320000000000001e-01   1.1117999999999999e+00   2.1764999999999999e+00   5.7799999999999997e-02   9.6199999999999994e-02   2.2559999999999999e-01
  -4.6289999999999998e-01  -1.9789999999999999e-01   1.7160000000000000e-01  -2.9599999999999999e-01  -1.9000000000000000e-02  -5.7000000000000002e-02  -1.9980000000000001e-01   1.0227999999999999e+00   1.9153000000000000e+00   2.8899999999999999e-02   2.0210000000000000e-01   2.2120000000000001e-01
   8.8200000000000001e-02   1.7590000000000000e-01   1.2010000000000001e+00  -2.0999999999999999e-01  -7.6100000000000001e-02  -1.3200000000000000e-02   2.2200000000000001e-02   1.0450999999999999e+00   1.7412000000000001e+00   9.6299999999999997e-02   1.3469999999999999e-01   2.3000000000000001e-01
   9.4779999999999998e-01  -1.9789999999999999e-01   1.8015000000000001e+00  -2.5779999999999997e-01  -1.7130000000000001e-01  -1.7500000000000002e-02  -8.8800000000000004e-02   1.1117999999999999e+00   1.7412000000000001e+00   1.0600000000000000e-01   1.9239999999999999e-01   2.1229999999999999e-01
