# Supplementary material for: Footwear and Foam Surface Alter Gait Initiation of Typical Subjects
Source: PLoS One. 2015 Aug 13;10(8):e0135821. doi: 10.1371/journal.pone.0135821 (PMC4536224; doi:10.1371/journal.pone.0135821)
Supplement: S1 Dataset — (ZIP) [file pone.0135821.s001.zip › 2_barefoot_av1_03.txt]

   1.9661600000000000e+01  -1.1277600000000000e+01   2.4517009999999999e+02  -2.1291000000000002e+00   2.2933199999999999e+01   1.1972000000000000e+00  -2.1529100000000000e+01  -5.7809999999999995e-01   2.6683949999999999e+02  -3.1884999999999999e+00  -1.6780799999999999e+01   8.3599999999999997e-01
   1.9353000000000002e+01  -1.0903900000000000e+01   2.4456960000000001e+02  -2.1863999999999999e+00   2.2914100000000001e+01   1.2235000000000000e+00  -2.1773199999999999e+01  -9.3389999999999995e-01   2.6692660000000001e+02  -3.4582000000000002e+00  -1.6838600000000000e+01   7.8739999999999999e-01
   1.9066400000000002e+01  -1.1013800000000000e+01   2.4233920000000001e+02  -2.4155000000000002e+00   2.2914100000000001e+01   1.2102999999999999e+00  -2.1751000000000001e+01  -1.8455999999999999e+00   2.6736189999999999e+02  -3.7953000000000001e+00  -1.6915500000000002e+01   7.3429999999999995e-01
   1.9066400000000002e+01  -1.0903900000000000e+01   2.4036619999999999e+02  -2.7591999999999999e+00   2.2761900000000001e+01   1.2454000000000001e+00  -2.2061800000000002e+01  -1.8677999999999999e+00   2.6753600000000000e+02  -4.0553999999999997e+00  -1.7040600000000001e+01   6.8120000000000003e-01
   1.8956199999999999e+01  -1.0815899999999999e+01   2.3976570000000001e+02  -2.7496999999999998e+00   2.2657200000000000e+01   1.2761000000000000e+00  -2.1484700000000000e+01  -2.1124000000000001e+00   2.6979950000000002e+02  -4.4503000000000004e+00  -1.7175300000000000e+01   4.9099999999999999e-01
   1.8581499999999998e+01  -1.0837899999999999e+01   2.3693480000000000e+02  -2.8738000000000001e+00   2.2609600000000000e+01   1.2498000000000000e+00  -2.1529100000000000e+01  -2.5571000000000002e+00   2.6849360000000001e+02  -4.8452999999999999e+00  -1.7387000000000000e+01   5.0429999999999997e-01
   1.8118600000000001e+01  -1.0728000000000000e+01   2.3573380000000000e+02  -2.9693000000000001e+00   2.2571600000000000e+01   1.2279000000000000e+00  -2.1173999999999999e+01  -2.9350999999999998e+00   2.7006070000000000e+02  -5.1824000000000003e+00  -1.7560199999999998e+01   3.7159999999999999e-01
   1.7964300000000001e+01  -1.0420199999999999e+01   2.3453290000000001e+02  -2.9310999999999998e+00   2.2428799999999999e+01   1.2805000000000000e+00  -2.1240600000000001e+01  -3.4910000000000001e+00   2.7023480000000001e+02  -5.6352000000000002e+00  -1.7694900000000001e+01   2.6100000000000001e-01
   1.7743900000000000e+01  -1.0376300000000001e+01   2.3273140000000001e+02  -2.9788000000000001e+00   2.2324200000000001e+01   1.3287000000000000e+00  -2.1506900000000002e+01  -3.9357000000000002e+00   2.7145370000000003e+02  -5.9820000000000002e+00  -1.7810400000000001e+01   2.7429999999999999e-01
   1.7369199999999999e+01  -1.0112500000000001e+01   2.3101570000000001e+02  -2.9979000000000000e+00   2.2295600000000000e+01   1.2628999999999999e+00  -2.0996400000000001e+01  -4.4694000000000003e+00   2.7275959999999998e+02  -6.2228000000000003e+00  -1.7974000000000000e+01   9.2899999999999996e-02
   1.7082699999999999e+01  -1.0156400000000000e+01   2.2878540000000001e+02  -3.2938999999999998e+00   2.2057700000000001e+01   1.3024000000000000e+00  -2.0996400000000001e+01  -4.7362000000000002e+00   2.7380430000000001e+02  -6.6081000000000003e+00  -1.8147200000000002e+01   2.2100000000000002e-02
   1.6972400000000000e+01  -1.0156400000000000e+01   2.2732700000000000e+02  -3.2652000000000001e+00   2.2048200000000001e+01   1.2717000000000001e+00  -2.1573499999999999e+01  -4.9363000000000001e+00   2.7467489999999998e+02  -7.0319000000000003e+00  -1.8358899999999998e+01  -6.6400000000000001e-02
   1.6509599999999999e+01  -9.7827000000000002e+00   2.2406720000000001e+02  -3.2843000000000000e+00   2.1829300000000000e+01   1.2717000000000001e+00  -2.1662299999999998e+01  -5.0252999999999997e+00   2.7676440000000002e+02  -7.3594999999999997e+00  -1.8599399999999999e+01  -1.8140000000000001e-01
   1.6267099999999999e+01  -1.0002500000000000e+01   2.2346680000000001e+02  -3.4180000000000001e+00   2.1629500000000000e+01   1.3331000000000000e+00  -2.1484700000000000e+01  -5.4477000000000002e+00   2.7772199999999998e+02  -7.5327999999999999e+00  -1.8772600000000001e+01  -2.1679999999999999e-01
   1.6178899999999999e+01  -1.0156400000000000e+01   2.2166530000000000e+02  -3.5038999999999998e+00   2.1486799999999999e+01   1.3682000000000001e+00  -2.1773199999999999e+01  -5.8924000000000003e+00   2.7920200000000000e+02  -8.0241000000000007e+00  -1.8984300000000001e+01  -3.7159999999999999e-01
   1.5914400000000001e+01  -1.0002500000000000e+01   2.1883439999999999e+02  -3.4657000000000000e+00   2.1239300000000000e+01   1.3770000000000000e+00  -2.2283700000000000e+01  -5.8479999999999999e+00   2.8094319999999999e+02  -8.4286999999999992e+00  -1.9224799999999998e+01  -4.0250000000000002e-01
   1.5363400000000000e+01  -1.0002500000000000e+01   2.1566040000000001e+02  -3.5994000000000002e+00   2.1030000000000001e+01   1.3550000000000000e+00  -2.2483499999999999e+01  -6.0926000000000000e+00   2.8303269999999998e+02  -8.7466000000000008e+00  -1.9484600000000000e+01  -4.9990000000000001e-01
   1.5032700000000000e+01  -1.0244400000000001e+01   2.1214330000000001e+02  -3.6375999999999999e+00   2.0744499999999999e+01   1.3200000000000001e+00  -2.2705400000000001e+01  -6.5594999999999999e+00   2.8399040000000002e+02  -8.9585000000000008e+00  -1.9725200000000001e+01  -6.4139999999999997e-01
   1.4635999999999999e+01  -1.0266299999999999e+01   2.0922669999999999e+02  -3.6185000000000000e+00   2.0592300000000002e+01   1.3331000000000000e+00  -2.3104900000000001e+01  -6.8262999999999998e+00   2.8660219999999998e+02  -9.4305000000000003e+00  -1.9917600000000000e+01  -7.5639999999999996e-01
   1.4503700000000000e+01  -1.0156400000000000e+01   2.0665309999999999e+02  -3.5802999999999998e+00   2.0382899999999999e+01   1.3637999999999999e+00  -2.3593200000000000e+01  -7.0932000000000004e+00   2.8843040000000002e+02  -9.7484000000000002e+00  -2.0167800000000000e+01  -8.5819999999999996e-01
   1.3842499999999999e+01  -1.0046500000000000e+01   2.0459430000000000e+02  -3.7616999999999998e+00   2.0164100000000001e+01   1.3419000000000001e+00  -2.3881799999999998e+01  -7.7380000000000004e+00   2.9051990000000001e+02  -1.0278200000000000e+01  -2.0485299999999999e+01  -9.7760000000000002e-01
   1.3423700000000000e+01  -9.9366000000000003e+00   2.0081979999999999e+02  -3.7330999999999999e+00   1.9897600000000001e+01   1.3770000000000000e+00  -2.4259100000000000e+01  -8.2716999999999992e+00   2.9234809999999999e+02  -1.0586399999999999e+01  -2.0812500000000000e+01  -1.0129999999999999e+00
   1.2982799999999999e+01  -9.7386999999999997e+00   1.9747430000000000e+02  -3.7711999999999999e+00   1.9650200000000002e+01   1.3506000000000000e+00  -2.4458800000000000e+01  -8.4939999999999998e+00   2.9469880000000001e+02  -1.0962100000000000e+01  -2.1168500000000002e+01  -1.1324000000000001e+00
   1.2740399999999999e+01  -9.6728000000000005e+00   1.9412870000000001e+02  -3.8763000000000001e+00   1.9336200000000002e+01   1.3945000000000001e+00  -2.5058100000000000e+01  -8.8719999999999999e+00   2.9757170000000002e+02  -1.1308900000000000e+01  -2.1322399999999998e+01  -1.2341000000000000e+00
   1.2167299999999999e+01  -9.7606999999999999e+00   1.9129780000000000e+02  -3.8475999999999999e+00   1.9079300000000000e+01   1.3770000000000000e+00  -2.5746099999999998e+01  -9.4502000000000006e+00   2.9931290000000001e+02  -1.1742400000000000e+01  -2.1678500000000000e+01  -1.3314999999999999e+00
   1.1902799999999999e+01  -9.1890999999999998e+00   1.8760910000000001e+02  -3.6949000000000001e+00   1.8831800000000001e+01   1.3287000000000000e+00  -2.5790500000000002e+01  -9.7392000000000003e+00   3.0314359999999999e+02  -1.2127700000000001e+01  -2.2034500000000001e+01  -1.4288000000000001e+00
   1.1484000000000000e+01  -8.7494999999999994e+00   1.8452090000000001e+02  -3.7425999999999999e+00   1.8498799999999999e+01   1.2936000000000001e+00  -2.5746099999999998e+01  -1.0139500000000000e+01   3.0706130000000002e+02  -1.2619000000000000e+01  -2.2409700000000001e+01  -1.5748000000000000e+00
   1.1373699999999999e+01  -8.4197000000000006e+00   1.8203319999999999e+02  -3.6280000000000001e+00   1.8327500000000001e+01   1.3111999999999999e+00  -2.6079100000000000e+01  -1.1073399999999999e+01   3.1019549999999998e+02  -1.3013900000000000e+01  -2.2688800000000001e+01  -1.7206999999999999e+00
   1.0932900000000000e+01  -8.0459999999999994e+00   1.7911650000000000e+02  -3.6280000000000001e+00   1.8042000000000002e+01   1.1972000000000000e+00  -2.6500800000000002e+01  -1.1896100000000001e+01   3.1367790000000002e+02  -1.3534100000000000e+01  -2.3169899999999998e+01  -1.8623000000000001e+00
   1.0712500000000000e+01  -7.4305000000000003e+00   1.7645720000000000e+02  -3.5516999999999999e+00   1.7813600000000001e+01   1.1270000000000000e+00  -2.6567299999999999e+01  -1.3252500000000000e+01   3.1689909999999998e+02  -1.4131300000000000e+01  -2.3497000000000000e+01  -2.0038000000000000e+00
   1.0183500000000000e+01  -7.0787000000000004e+00   1.7396950000000001e+02  -3.5611999999999999e+00   1.7442499999999999e+01   1.1182000000000001e+00  -2.6989000000000001e+01  -1.4052899999999999e+01   3.1985919999999999e+02  -1.4680400000000001e+01  -2.3997399999999999e+01  -2.1541999999999999e+00
   9.9629999999999992e+00  -7.1227000000000000e+00   1.7045240000000001e+02  -3.5421000000000000e+00   1.7318800000000000e+01   1.0919000000000001e+00  -2.7388600000000000e+01  -1.5253700000000000e+01   3.2264510000000001e+02  -1.5046400000000000e+01  -2.4324500000000000e+01  -2.2913999999999999e+00
   9.6765000000000008e+00  -6.9028000000000000e+00   1.6968029999999999e+02  -3.5897999999999999e+00   1.7252199999999998e+01   1.0392999999999999e+00  -2.7876799999999999e+01  -1.5987399999999999e+01   3.2456040000000002e+02  -1.5576200000000000e+01  -2.4670900000000000e+01  -2.3887000000000000e+00
   9.1475000000000009e+00  -7.0567000000000002e+00   1.6599160000000001e+02  -3.6089000000000002e+00   1.6976299999999998e+01   1.0788000000000000e+00  -2.8298500000000001e+01  -1.6943600000000000e+01   3.2795580000000001e+02  -1.5951900000000000e+01  -2.4873000000000001e+01  -2.5301999999999998e+00
   8.7507000000000001e+00  -7.1886000000000001e+00   1.6393279999999999e+02  -3.7330999999999999e+00   1.6662199999999999e+01   1.1357999999999999e+00  -2.8631499999999999e+01  -1.7721800000000002e+01   3.3065460000000002e+02  -1.6260100000000001e+01  -2.5238600000000002e+01  -2.6939000000000002e+00
   8.2438000000000002e+00  -7.4305000000000003e+00   1.6058720000000000e+02  -3.7044000000000001e+00   1.6443400000000000e+01   1.1137999999999999e+00  -2.8764600000000002e+01  -1.7988600000000002e+01   3.3239580000000001e+02  -1.6568400000000000e+01  -2.5507999999999999e+01  -2.6806000000000001e+00
   7.6707000000000001e+00  -7.7161999999999997e+00   1.5835690000000000e+02  -3.6949000000000001e+00   1.6167400000000001e+01   1.1883999999999999e+00  -2.9208500000000001e+01  -1.8388900000000000e+01   3.3378879999999998e+02  -1.6915199999999999e+01  -2.5671600000000002e+01  -2.8089000000000000e+00
   7.3399999999999999e+00  -7.9800000000000004e+00   1.5612649999999999e+02  -3.7521000000000000e+00   1.6062700000000000e+01   1.1357999999999999e+00  -2.9829999999999998e+01  -1.8722400000000000e+01   3.3727120000000002e+02  -1.7098199999999999e+01  -2.5931400000000000e+01  -2.8664000000000001e+00
   6.7889999999999997e+00  -8.0899999999999999e+00   1.5312410000000000e+02  -3.5994000000000002e+00   1.5815300000000001e+01   1.1445000000000001e+00  -3.0140699999999999e+01  -1.9211600000000001e+01   3.3997010000000000e+02  -1.7512400000000000e+01  -2.6258500000000002e+01  -2.8974000000000002e+00
   6.4583000000000004e+00  -7.9141000000000004e+00   1.4960690000000000e+02  -3.6089000000000002e+00   1.5491800000000000e+01   1.0700000000000001e+00  -3.0695599999999999e+01  -2.0100999999999999e+01   3.4345249999999999e+02  -1.7734000000000002e+01  -2.6451000000000001e+01  -3.0080000000000000e+00
   6.1056999999999997e+00  -7.7161999999999997e+00   1.4746230000000000e+02  -3.6089000000000002e+00   1.5225300000000001e+01   1.0525000000000000e+00  -3.1405799999999999e+01  -2.0012100000000000e+01   3.4589019999999999e+02  -1.7888100000000001e+01  -2.6710799999999999e+01  -3.0211999999999999e+00
   5.6428000000000003e+00  -7.1886000000000001e+00   1.4488880000000000e+02  -3.5230000000000001e+00   1.5044499999999999e+01   1.0305000000000000e+00  -3.1694400000000002e+01  -1.9656300000000002e+01   3.4676080000000002e+02  -1.7965199999999999e+01  -2.6845500000000001e+01  -3.0478000000000001e+00
   5.1138000000000003e+00  -7.0347000000000000e+00   1.4265840000000000e+02  -3.4944000000000002e+00   1.4797100000000000e+01   9.2969999999999997e-01  -3.2471200000000003e+01  -1.9989899999999999e+01   3.4841489999999999e+02  -1.8148199999999999e+01  -2.6980200000000000e+01  -3.0920000000000001e+00
   4.8493000000000004e+00  -6.7929000000000004e+00   1.4077119999999999e+02  -3.4466000000000001e+00   1.4530700000000000e+01   8.8139999999999996e-01  -3.2116100000000003e+01  -2.0612500000000001e+01   3.4989490000000001e+02  -1.8292700000000000e+01  -2.7114899999999999e+01  -3.1097000000000001e+00
   4.5848000000000004e+00  -6.3752000000000004e+00   1.3914130000000000e+02  -3.3702000000000001e+00   1.4397500000000001e+01   9.0339999999999998e-01  -3.2737499999999997e+01  -2.0367899999999999e+01   3.5259379999999999e+02  -1.8514199999999999e+01  -2.7278500000000001e+01  -3.1716000000000002e+00
   4.0998000000000001e+00  -6.4192000000000000e+00   1.3665360000000001e+02  -3.3988999999999998e+00   1.4188100000000000e+01   8.4199999999999997e-01  -3.3003900000000002e+01  -2.1168299999999999e+01   3.5398669999999998e+02  -1.8600899999999999e+01  -2.7499800000000000e+01  -3.2557000000000000e+00
   3.9895999999999998e+00  -6.1773999999999996e+00   1.3433740000000000e+02  -3.3988999999999998e+00   1.3988300000000001e+01   8.1130000000000002e-01  -3.3314599999999999e+01  -2.1635300000000001e+01   3.5659859999999998e+02  -1.8870600000000000e+01  -2.7682600000000001e+01  -3.3132000000000001e+00
   3.9895999999999998e+00  -5.8916000000000004e+00   1.3330799999999999e+02  -3.2269999999999999e+00   1.3978800000000000e+01   8.1130000000000002e-01  -3.3447800000000001e+01  -2.2146699999999999e+01   3.5921039999999999e+02  -1.8966999999999999e+01  -2.7884699999999999e+01  -3.4016999999999999e+00
   3.8353000000000002e+00  -5.8475999999999999e+00   1.3202119999999999e+02  -3.2079000000000000e+00   1.3874100000000000e+01   7.5860000000000005e-01  -3.3736300000000000e+01  -2.2835999999999999e+01   3.6103859999999997e+02  -1.9149999999999999e+01  -2.7942399999999999e+01  -3.4148999999999998e+00
   3.8132999999999999e+00  -5.2980000000000000e+00   1.3150649999999999e+02  -3.1698000000000000e+00   1.3788399999999999e+01   7.1040000000000003e-01  -3.4202399999999997e+01  -2.3547599999999999e+01   3.6321510000000001e+02  -1.9400400000000001e+01  -2.8231100000000001e+01  -3.5078000000000000e+00
   3.9235000000000002e+00  -5.1881000000000004e+00   1.3004820000000001e+02  -3.1219999999999999e+00   1.3636200000000001e+01   6.9730000000000003e-01  -3.4646299999999997e+01  -2.3836600000000001e+01   3.6382459999999998e+02  -1.9496800000000000e+01  -2.8394600000000001e+01  -3.5255000000000001e+00
   3.6149000000000000e+00  -5.0781999999999998e+00   1.2884719999999999e+02  -3.1029000000000000e+00   1.3531499999999999e+01   6.2270000000000003e-01  -3.5201200000000000e+01  -2.4459199999999999e+01   3.6530459999999999e+02  -1.9670200000000001e+01  -2.8510100000000001e+01  -3.6006999999999998e+00
   3.7031000000000001e+00  -4.7923999999999998e+00   1.2798940000000000e+02  -3.0647000000000002e+00   1.3455399999999999e+01   6.3149999999999995e-01  -3.5289999999999999e+01  -2.5104099999999999e+01   3.6652339999999998e+02  -1.9699100000000001e+01  -2.8596699999999998e+01  -3.6892000000000000e+00
   3.7911999999999999e+00  -4.7704000000000004e+00   1.2721740000000000e+02  -3.1219999999999999e+00   1.3312700000000000e+01   6.1390000000000000e-01  -3.6000200000000000e+01  -2.4970600000000001e+01   3.6800340000000000e+02  -1.9901299999999999e+01  -2.8673700000000000e+01  -3.7732000000000001e+00
   3.8132999999999999e+00  -4.3528000000000002e+00   1.2747470000000000e+02  -3.0360999999999998e+00   1.3188900000000000e+01   5.8320000000000005e-01  -3.6599499999999999e+01  -2.5304200000000002e+01   3.6948349999999999e+02  -1.9891700000000000e+01  -2.8798800000000000e+01  -3.7776000000000001e+00
   4.0557999999999996e+00  -4.0670000000000002e+00   1.2738890000000001e+02  -3.0455999999999999e+00   1.3388800000000000e+01   5.2180000000000004e-01  -3.6910200000000003e+01  -2.5504300000000001e+01   3.7052820000000003e+02  -2.0065100000000001e+01  -2.8875699999999998e+01  -3.7644000000000002e+00
   4.0117000000000003e+00  -3.9131000000000000e+00   1.2721740000000000e+02  -2.9883999999999999e+00   1.3388800000000000e+01   5.3500000000000003e-01  -3.7287500000000001e+01  -2.5237500000000001e+01   3.7113760000000002e+02  -2.0286700000000000e+01  -2.8952700000000000e+01  -3.8616999999999999e+00
   4.0998000000000001e+00  -3.7812000000000001e+00   1.2704580000000000e+02  -2.9405999999999999e+00   1.3303100000000001e+01   5.1310000000000000e-01  -3.7465100000000000e+01  -2.6015699999999999e+01   3.7244349999999997e+02  -2.0286700000000000e+01  -2.9039300000000001e+01  -3.8971000000000000e+00
   4.0777999999999999e+00  -3.5832999999999999e+00   1.2644530000000000e+02  -2.9502000000000002e+00   1.3341200000000001e+01   5.0429999999999997e-01  -3.8175300000000000e+01  -2.6416000000000000e+01   3.7470710000000003e+02  -2.0286700000000000e+01  -2.9135500000000000e+01  -3.8971000000000000e+00
   3.9676000000000000e+00  -4.2868000000000004e+00   1.2593060000000000e+02  -2.9215000000000000e+00   1.3331700000000000e+01   5.6569999999999998e-01  -3.8264099999999999e+01  -2.6860700000000001e+01   3.7531650000000002e+02  -2.0498600000000000e+01  -2.9308700000000002e+01  -4.0076999999999998e+00
   3.9455000000000000e+00  -4.7484999999999999e+00   1.2498699999999999e+02  -3.0265000000000000e+00   1.3074800000000000e+01   5.4820000000000002e-01  -3.8863300000000002e+01  -2.7283200000000001e+01   3.7644830000000002e+02  -2.0594899999999999e+01  -2.9356800000000000e+01  -4.0518999999999998e+00
   3.7031000000000001e+00  -4.9903000000000004e+00   1.2455810000000000e+02  -2.9979000000000000e+00   1.3074800000000000e+01   6.2270000000000003e-01  -3.9040900000000001e+01  -2.7572199999999999e+01   3.7714479999999998e+02  -2.0739400000000000e+01  -2.9491599999999998e+01  -4.0739999999999998e+00
   3.9235000000000002e+00  -5.3200000000000003e+00   1.2490120000000000e+02  -2.9979000000000000e+00   1.3103300000000001e+01   6.4019999999999999e-01  -3.9240699999999997e+01  -2.7928000000000001e+01   3.7906009999999998e+02  -2.0768300000000000e+01  -2.9568500000000000e+01  -4.1536000000000000e+00
   3.6810000000000000e+00  -4.9462999999999999e+00   1.2541589999999999e+02  -3.0552000000000001e+00   1.3084300000000001e+01   6.7969999999999997e-01  -3.9817700000000002e+01  -2.8417200000000001e+01   3.7906009999999998e+02  -2.0826100000000000e+01  -2.9626300000000001e+01  -4.1448000000000000e+00
   3.7250999999999999e+00  -4.9242999999999997e+00   1.2593060000000000e+02  -3.0265000000000000e+00   1.3179399999999999e+01   6.8850000000000000e-01  -3.9928699999999999e+01  -2.9173200000000001e+01   3.8010480000000001e+02  -2.0999500000000001e+01  -2.9732099999999999e+01  -4.2598000000000003e+00
   3.6370000000000000e+00  -4.5726000000000004e+00   1.2601640000000000e+02  -2.9979000000000000e+00   1.3208000000000000e+01   6.2270000000000003e-01  -4.0461399999999998e+01  -2.9684600000000000e+01   3.8097539999999998e+02  -2.1028400000000001e+01  -2.9693600000000000e+01  -4.3085000000000004e+00
   4.0557999999999996e+00  -4.1989000000000001e+00   1.2635950000000000e+02  -2.9883999999999999e+00   1.3255599999999999e+01   5.8320000000000005e-01  -4.0905299999999997e+01  -2.9795800000000000e+01   3.8175900000000001e+02  -2.1221000000000000e+01  -2.9770600000000002e+01  -4.3571000000000000e+00
   3.9235000000000002e+00  -3.7151999999999998e+00   1.2824680000000001e+02  -3.0647000000000002e+00   1.3331700000000000e+01   5.2180000000000004e-01  -4.1082799999999999e+01  -3.0196000000000002e+01   3.8149779999999998e+02  -2.1076499999999999e+01  -2.9780200000000001e+01  -4.4146000000000001e+00
   4.1219000000000001e+00  -3.1876000000000002e+00   1.2850409999999999e+02  -3.0552000000000001e+00   1.3560100000000000e+01   5.1749999999999996e-01  -4.1637700000000002e+01  -3.0285000000000000e+01   3.8167189999999999e+02  -2.1153600000000001e+01  -2.9847600000000000e+01  -4.4234999999999998e+00
   4.2541000000000002e+00  -2.9458000000000002e+00   1.2867570000000001e+02  -2.9597000000000002e+00   1.3522000000000000e+01   4.4729999999999998e-01  -4.1815300000000001e+01  -3.0351700000000001e+01   3.8245540000000000e+02  -2.1211400000000001e+01  -2.9857199999999999e+01  -4.4942000000000002e+00
   4.1439000000000004e+00  -2.9018000000000002e+00   1.2961930000000001e+02  -2.9405999999999999e+00   1.3617200000000000e+01   5.3939999999999999e-01  -4.2614300000000000e+01  -3.0818600000000000e+01   3.8184600000000000e+02  -2.1317399999999999e+01  -2.9799499999999998e+01  -4.5030999999999999e+00
   4.3202999999999996e+00  -2.8578999999999999e+00   1.3082030000000000e+02  -2.9597000000000002e+00   1.3721800000000000e+01   4.9109999999999998e-01  -4.2858400000000003e+01  -3.1441199999999998e+01   3.8149779999999998e+02  -2.1201799999999999e+01  -2.9741700000000002e+01  -4.5296000000000003e+00
   4.7390999999999996e+00  -3.2096000000000000e+00   1.3253590000000000e+02  -3.0838000000000001e+00   1.3988300000000001e+01   5.9199999999999997e-01  -4.3235700000000001e+01  -3.1641300000000001e+01   3.8132360000000000e+02  -2.1172899999999998e+01  -2.9732099999999999e+01  -4.5782999999999996e+00
   5.0476000000000001e+00  -3.3414999999999999e+00   1.3433740000000000e+02  -3.1410999999999998e+00   1.4026300000000001e+01   6.1829999999999996e-01  -4.3191400000000002e+01  -3.1752500000000001e+01   3.8097539999999998e+02  -2.1115100000000002e+01  -2.9674399999999999e+01  -4.6535000000000002e+00
   5.1578999999999997e+00  -3.6273000000000000e+00   1.3673939999999999e+02  -3.2269999999999999e+00   1.4273800000000000e+01   6.3590000000000002e-01  -4.3746200000000002e+01  -3.2130499999999998e+01   3.7984359999999998e+02  -2.1143999999999998e+01  -2.9539700000000000e+01  -4.7022000000000004e+00
   5.7750000000000004e+00  -4.2648000000000001e+00   1.3811189999999999e+02  -3.2843000000000000e+00   1.4540200000000000e+01   6.6659999999999997e-01  -4.3723999999999997e+01  -3.2441800000000001e+01   3.7975659999999999e+02  -2.1211400000000001e+01  -2.9568500000000000e+01  -4.7243000000000004e+00
   5.6868999999999996e+00  -4.5726000000000004e+00   1.4145750000000001e+02  -3.4561999999999999e+00   1.4797100000000000e+01   7.7620000000000000e-01  -4.3790599999999998e+01  -3.2641900000000000e+01   3.7897300000000001e+02  -2.1192100000000000e+01  -2.9597400000000000e+01  -4.7596999999999996e+00
   6.3040000000000003e+00  -4.9242999999999997e+00   1.4480300000000000e+02  -3.4561999999999999e+00   1.5035000000000000e+01   8.3320000000000005e-01  -4.4301099999999998e+01  -3.2886499999999998e+01   3.7845069999999998e+02  -2.1028400000000001e+01  -2.9501200000000001e+01  -4.8083000000000000e+00
   6.7008000000000001e+00  -5.2321000000000000e+00   1.4746230000000000e+02  -3.4752999999999998e+00   1.5415699999999999e+01   8.9019999999999999e-01  -4.4434300000000000e+01  -3.3575800000000001e+01   3.7662240000000003e+02  -2.1028400000000001e+01  -2.9347200000000001e+01  -4.8171999999999997e+00
   7.5824999999999996e+00  -5.7157000000000000e+00   1.5226620000000000e+02  -3.6375999999999999e+00   1.5843900000000000e+01   9.3410000000000004e-01  -4.4545200000000001e+01  -3.3820399999999999e+01   3.7496830000000000e+02  -2.0932099999999998e+01  -2.9135500000000000e+01  -4.8701999999999996e+00
   8.0673999999999992e+00  -6.2432999999999996e+00   1.5715590000000000e+02  -3.6949000000000001e+00   1.6243500000000001e+01   1.0261000000000000e+00  -4.4545200000000001e+01  -3.4420800000000000e+01   3.7305290000000002e+02  -2.0806799999999999e+01  -2.8923900000000000e+01  -4.9100999999999999e+00
   8.7065999999999999e+00  -6.8808999999999996e+00   1.6264609999999999e+02  -3.7808000000000002e+00   1.6843000000000000e+01   1.1137999999999999e+00  -4.4678400000000003e+01  -3.4665399999999998e+01   3.7105050000000000e+02  -2.0748999999999999e+01  -2.8866099999999999e+01  -4.9499000000000004e+00
   9.8528000000000002e+00  -7.2766000000000002e+00   1.6890830000000000e+02  -3.9622000000000002e+00   1.7442499999999999e+01   1.2365999999999999e+00  -4.4966900000000003e+01  -3.4465299999999999e+01   3.6861290000000002e+02  -2.0633400000000002e+01  -2.8683299999999999e+01  -4.9720000000000004e+00
   1.0866800000000000e+01  -8.0899999999999999e+00   1.7422690000000000e+02  -4.0959000000000003e+00   1.7918299999999999e+01   1.3726000000000000e+00  -4.5055700000000002e+01  -3.4687600000000003e+01   3.6782929999999999e+02  -2.0344500000000000e+01  -2.8452400000000001e+01  -4.9941000000000004e+00
   1.2035000000000000e+01  -9.0792000000000002e+00   1.8091800000000001e+02  -4.2773000000000003e+00   1.8489300000000000e+01   1.5962000000000001e+00  -4.5233300000000000e+01  -3.4732100000000003e+01   3.6408569999999997e+02  -2.0354099999999999e+01  -2.8327300000000001e+01  -4.9720000000000004e+00
   1.3048900000000000e+01  -9.7166999999999994e+00   1.8760910000000001e+02  -4.4778000000000002e+00   1.9155400000000000e+01   1.7453000000000001e+00  -4.5144500000000001e+01  -3.4531999999999996e+01   3.6112569999999999e+02  -2.0045800000000000e+01  -2.8096399999999999e+01  -4.9233000000000002e+00
   1.4239200000000000e+01  -1.0969799999999999e+01   1.9498650000000001e+02  -4.5922999999999998e+00   1.9935700000000001e+01   1.9119999999999999e+00  -4.5344299999999997e+01  -3.4020600000000002e+01   3.5807859999999999e+02  -1.9795400000000001e+01  -2.7807700000000001e+01  -4.9630999999999998e+00
   1.5583800000000000e+01  -1.2047000000000001e+01   2.0433699999999999e+02  -4.8118999999999996e+00   2.0754000000000001e+01   2.1223999999999998e+00  -4.5410800000000002e+01  -3.3998300000000000e+01   3.5372559999999999e+02  -1.9622000000000000e+01  -2.7422799999999999e+01  -4.9233000000000002e+00
   1.7457400000000000e+01  -1.3541900000000000e+01   2.1488839999999999e+02  -4.9932999999999996e+00   2.1658000000000001e+01   2.3372999999999999e+00  -4.5344299999999997e+01  -3.3842700000000001e+01   3.4928550000000001e+02  -1.9361899999999999e+01  -2.7047599999999999e+01  -4.9012000000000002e+00
   1.8890100000000000e+01  -1.5080700000000000e+01   2.2380990000000000e+02  -5.1269999999999998e+00   2.2733300000000000e+01   2.6092000000000000e+00  -4.4922600000000003e+01  -3.3709299999999999e+01   3.4388780000000003e+02  -1.8976600000000001e+01  -2.6556799999999999e+01  -4.8658000000000001e+00
   2.0300799999999999e+01  -1.6751500000000000e+01   2.3633430000000001e+02  -5.5374999999999996e+00   2.3684899999999999e+01   2.8811000000000000e+00  -4.4500900000000001e+01  -3.3798200000000001e+01   3.3796769999999998e+02  -1.8629799999999999e+01  -2.6162299999999998e+01  -4.8879000000000001e+00
   2.1557200000000002e+01  -1.8356300000000001e+01   2.4894450000000001e+02  -5.7093999999999996e+00   2.4988600000000002e+01   3.1968000000000001e+00  -4.4234499999999997e+01  -3.3798200000000001e+01   3.3239580000000001e+02  -1.8331199999999999e+01  -2.5642700000000001e+01  -4.8834999999999997e+00
   2.2747499999999999e+01  -2.0818500000000000e+01   2.6198370000000000e+02  -6.0721999999999996e+00   2.6178100000000001e+01   3.5345000000000000e+00  -4.3457700000000003e+01  -3.3620300000000000e+01   3.2586630000000002e+02  -1.7878499999999999e+01  -2.5103899999999999e+01  -4.8437000000000001e+00
   2.4047999999999998e+01  -2.3192699999999999e+01   2.7639540000000000e+02  -6.3872000000000000e+00   2.7605399999999999e+01   3.9159999999999999e+00  -4.3058199999999999e+01  -3.3620300000000000e+01   3.1890150000000000e+02  -1.7579799999999999e+01  -2.4593900000000001e+01  -4.7773000000000003e+00
   2.5238199999999999e+01  -2.5610900000000001e+01   2.9157909999999998e+02  -6.7881999999999998e+00   2.9051800000000000e+01   4.2492999999999999e+00  -4.2481099999999998e+01  -3.3286799999999999e+01   3.1132729999999998e+02  -1.7127099999999999e+01  -2.4026199999999999e+01  -4.7596999999999996e+00
   2.6494599999999998e+01  -2.8336800000000000e+01   3.0633390000000003e+02  -7.0747000000000000e+00   3.0583900000000000e+01   4.6527000000000003e+00  -4.1593299999999999e+01  -3.3197800000000001e+01   3.0192480000000000e+02  -1.6635800000000000e+01  -2.3227599999999999e+01  -4.6977000000000002e+00
   2.8125800000000002e+01  -3.1502500000000001e+01   3.2194650000000001e+02  -7.4470000000000001e+00   3.2011299999999999e+01   5.0518000000000001e+00  -4.0638900000000000e+01  -3.3020000000000003e+01   2.9191280000000000e+02  -1.6048200000000001e+01  -2.2554099999999998e+01  -4.6844999999999999e+00
   2.9117699999999999e+01  -3.4931899999999999e+01   3.3893169999999998e+02  -7.7142999999999997e+00   3.3705100000000002e+01   5.4771000000000001e+00  -3.9174100000000003e+01  -3.2886499999999998e+01   2.8129149999999998e+02  -1.5431699999999999e+01  -2.1562999999999999e+01  -4.6181000000000001e+00
   3.1035299999999999e+01  -3.8625200000000000e+01   3.5668900000000002e+02  -7.9817000000000000e+00   3.5522599999999997e+01   5.9550999999999998e+00  -3.8197499999999998e+01  -3.2842100000000002e+01   2.6901600000000002e+02  -1.4901899999999999e+01  -2.0658500000000000e+01  -4.5472999999999999e+00
   3.3063200000000002e+01  -4.2736100000000000e+01   3.7684820000000002e+02  -8.4304000000000006e+00   3.7321100000000001e+01   6.4067999999999996e+00  -3.6843600000000002e+01  -3.2930999999999997e+01   2.5534750000000000e+02  -1.4198700000000001e+01  -1.9523099999999999e+01  -4.4766000000000004e+00
   3.4694299999999998e+01  -4.6693100000000001e+01   3.9726470000000000e+02  -8.9077999999999999e+00   3.9224299999999999e+01   6.9637000000000002e+00  -3.5156799999999997e+01  -3.2686399999999999e+01   2.4072139999999999e+02  -1.3379899999999999e+01  -1.8407000000000000e+01  -4.3925000000000001e+00
   3.7096899999999998e+01  -5.1639400000000002e+01   4.1836750000000001e+02  -9.2418999999999993e+00   4.1194099999999999e+01   7.5777000000000001e+00  -3.2959499999999998e+01  -3.2263900000000000e+01   2.2391880000000000e+02  -1.2532299999999999e+01  -1.7127199999999998e+01  -4.2641999999999998e+00
   3.9631799999999998e+01  -5.5882300000000001e+01   4.3912720000000002e+02  -9.5855999999999995e+00   4.3268500000000003e+01   8.1608999999999998e+00  -3.0451499999999999e+01  -3.2108300000000000e+01   2.0520089999999999e+02  -1.1617100000000001e+01  -1.5751300000000001e+01  -4.0739999999999998e+00
   4.2342900000000000e+01  -6.0520800000000001e+01   4.6237459999999999e+02  -9.9483999999999995e+00   4.5200200000000002e+01   8.7396999999999991e+00  -2.7810300000000002e+01  -3.1263300000000001e+01   1.8683120000000000e+02  -1.0547900000000000e+01  -1.4269500000000001e+01  -3.8837999999999999e+00
   4.5318600000000004e+01  -6.4895600000000002e+01   4.8287689999999998e+02  -1.0301700000000000e+01   4.7008200000000002e+01   9.3097999999999992e+00  -2.4614200000000000e+01  -3.0062600000000000e+01   1.6654620000000000e+02  -9.4400999999999993e+00  -1.2758800000000001e+01  -3.5918999999999999e+00
   4.8360399999999998e+01  -6.8984499999999997e+01   5.0252140000000003e+02  -1.0521300000000000e+01   4.8701999999999998e+01   9.8185000000000002e+00  -2.1640100000000000e+01  -2.7838999999999999e+01   1.4669640000000001e+02  -8.3613000000000000e+00  -1.1315500000000000e+01  -3.2999000000000001e+00
   5.1490400000000001e+01  -7.3051500000000004e+01   5.2225170000000003e+02  -1.0760000000000000e+01   5.0500500000000002e+01   1.0296500000000000e+01  -1.8177700000000002e+01  -2.5437600000000000e+01   1.2588900000000000e+02  -7.2342000000000004e+00  -9.6509000000000000e+00  -2.8797000000000001e+00
   5.4399999999999999e+01  -7.5931299999999993e+01   5.3863639999999998e+02  -1.0884100000000000e+01   5.1785200000000003e+01   1.0713100000000001e+01  -1.4959400000000000e+01  -2.1879899999999999e+01   1.0534280000000000e+02  -5.9820000000000002e+00  -8.0343999999999998e+00  -2.4196000000000000e+00
   5.7111199999999997e+01  -7.8965000000000003e+01   5.5304809999999998e+02  -1.0903200000000000e+01   5.2974699999999999e+01   1.1169200000000000e+01  -1.1807700000000001e+01  -1.7855200000000000e+01   8.5754300000000001e+01  -4.7586000000000004e+00  -6.4371000000000000e+00  -1.9109000000000000e+00
   5.8940700000000000e+01  -8.1295299999999997e+01   5.6445730000000003e+02  -1.1008200000000000e+01   5.3907200000000003e+01   1.1493700000000000e+01  -8.5228999999999999e+00  -1.3408099999999999e+01   6.6600999999999999e+01  -3.6797000000000000e+00  -4.9264999999999999e+00  -1.4155000000000000e+00
   6.0483600000000003e+01  -8.3449700000000007e+01   5.7294989999999996e+02  -1.1122800000000000e+01   5.4630400000000002e+01   1.1739200000000000e+01  -5.5265000000000004e+00  -9.2722999999999995e+00   4.8927799999999998e+01  -2.5720000000000001e+00  -3.7814999999999999e+00  -9.5099999999999996e-01
   6.1806100000000001e+01  -8.5252399999999994e+01   5.7981259999999997e+02  -1.0989100000000001e+01   5.5248899999999999e+01   1.1905900000000001e+01  -3.0629000000000000e+00  -5.3587999999999996e+00   3.3866399999999999e+01  -1.7627999999999999e+00  -2.4921000000000002e+00  -4.8220000000000002e-01
   6.1982500000000002e+01  -8.6395499999999998e+01   5.8461649999999997e+02  -1.0893599999999999e+01   5.5610500000000002e+01   1.2076900000000000e+01  -1.1984999999999999e+00  -2.1345999999999998e+00   2.1329699999999999e+01  -1.0306999999999999e+00  -1.4722000000000000e+00  -1.0620000000000000e-01
   6.2004500000000000e+01  -8.7362799999999993e+01   5.8684690000000001e+02  -1.0807700000000001e+01   5.5677199999999999e+01   1.2252300000000000e+01  -2.4410000000000001e-01   2.0010000000000000e-01   1.2101400000000000e+01  -4.4309999999999999e-01  -7.8900000000000003e-01   1.1060000000000000e-01
   6.1144900000000000e+01  -8.8066299999999998e+01   5.8701840000000004e+02  -1.0721800000000000e+01   5.5772300000000001e+01   1.2313700000000001e+01   5.3269999999999995e-01   1.8010999999999999e+00   7.4001000000000001e+00  -1.1559999999999999e-01  -4.5219999999999999e-01   2.9189999999999999e-01
   6.0549700000000001e+01  -8.8483900000000006e+01   5.8538860000000000e+02  -1.0234900000000000e+01   5.5677199999999999e+01   1.2397000000000000e+01   1.0653999999999999e+00   2.7128000000000001e+00   4.4401000000000002e+00  -9.5999999999999992e-03  -5.7700000000000001e-02   3.9369999999999999e-01
   5.9601900000000001e+01  -8.8483900000000006e+01   5.8204300000000001e+02  -1.0177600000000000e+01   5.5420200000000001e+01   1.2344400000000000e+01   1.3539000000000001e+00   3.5577000000000001e+00   2.0893999999999999e+00   1.1559999999999999e-01   7.6999999999999999e-02   4.6000000000000002e-01
   5.8081000000000003e+01  -8.8593900000000005e+01   5.7672439999999995e+02  -9.8148000000000000e+00   5.4963500000000003e+01   1.2379500000000000e+01   1.8644000000000001e+00   3.8912000000000000e+00   1.7412000000000001e+00   1.3489999999999999e-01   9.6199999999999994e-02   5.3969999999999996e-01
   5.6538100000000000e+01  -8.8220100000000002e+01   5.7020479999999998e+02  -9.4806000000000008e+00   5.4554299999999998e+01   1.2322500000000000e+01   5.3269999999999995e-01   9.7840000000000005e-01   1.9153000000000000e+00   1.1559999999999999e-01   9.5999999999999992e-03   1.3270000000000001e-01
   5.5413899999999998e+01  -8.7714500000000001e+01   5.6368529999999998e+02  -9.0604999999999993e+00   5.3983300000000000e+01   1.2177800000000000e+01   8.4340000000000004e-01   1.2452000000000001e+00   1.3930000000000000e+00   1.4449999999999999e-01   1.7319999999999999e-01   3.8929999999999998e-01
   5.3804800000000000e+01  -8.7274799999999999e+01   5.5630780000000004e+02  -8.5831999999999997e+00   5.3231600000000000e+01   1.2094400000000000e+01  -2.2189999999999999e-01   3.5580000000000001e-01   2.3506000000000000e+00   9.5999999999999992e-03   2.9830000000000001e-01   7.5200000000000003e-02
   5.2570500000000003e+01  -8.6197599999999994e+01   5.4867309999999998e+02  -8.1249000000000002e+00   5.2517899999999997e+01   1.2019900000000000e+01   6.6600000000000006e-02   1.2452000000000001e+00   2.5247000000000002e+00   0.0000000000000000e+00   2.5979999999999998e-01   3.0959999999999999e-01
   5.1402200000000001e+01  -8.5889899999999997e+01   5.3983740000000000e+02  -7.4851999999999999e+00   5.1756599999999999e+01   1.1853300000000001e+01   1.3320000000000001e-01   4.0020000000000000e-01   2.2635999999999998e+00  -2.8899999999999999e-02   1.0580000000000001e-01   2.6100000000000001e-01
   5.0718899999999998e+01  -8.4636799999999994e+01   5.3143050000000005e+02  -6.9218999999999999e+00   5.0928800000000003e+01   1.1712899999999999e+01   5.7709999999999995e-01   1.0672999999999999e+00   1.2188000000000001e+00  -9.5999999999999992e-03   6.7400000000000002e-02   5.7500000000000002e-02
   4.9793199999999999e+01  -8.3295800000000000e+01   5.2405309999999997e+02  -6.2248999999999999e+00   5.0138900000000000e+01   1.1471700000000000e+01   6.2150000000000005e-01   1.6232000000000000e+00   2.2635999999999998e+00   1.3489999999999999e-01   8.6599999999999996e-02   2.6540000000000002e-01
   4.8977600000000002e+01  -8.2020799999999994e+01   5.1633259999999996e+02  -5.2415000000000003e+00   4.9377699999999997e+01   1.1243700000000000e+01   5.3269999999999995e-01   1.0227999999999999e+00   2.6118000000000001e+00   4.8200000000000000e-02   1.1550000000000001e-01   2.2559999999999999e-01
   4.7963700000000003e+01  -8.0855599999999995e+01   5.0809739999999999e+02  -4.4778000000000002e+00   4.8664000000000001e+01   1.1059500000000000e+01   1.5540000000000001e-01   1.0894999999999999e+00   1.8283000000000000e+00  -9.5999999999999992e-03   2.0210000000000000e-01   1.9020000000000001e-01
   4.7082000000000001e+01  -8.0174099999999996e+01   5.0046260000000001e+02  -3.7140000000000000e+00   4.7893200000000000e+01   1.0871000000000000e+01   1.7760000000000001e-01   8.2269999999999999e-01   2.3506000000000000e+00  -9.5999999999999992e-03   3.0790000000000001e-01   1.8140000000000001e-01
   4.6178300000000000e+01  -7.9580600000000004e+01   4.9377150000000000e+02  -2.8546999999999998e+00   4.7198500000000003e+01   1.0699900000000000e+01   2.8849999999999998e-01   1.1339999999999999e+00   2.4377000000000000e+00  -1.1559999999999999e-01   2.0210000000000000e-01   2.5659999999999999e-01
   4.5693300000000001e+01  -7.9404700000000005e+01   4.8750930000000000e+02  -1.9190000000000000e+00   4.6389699999999998e+01   1.0489500000000000e+01   1.5540000000000001e-01   1.0894999999999999e+00   1.9153000000000000e+00   1.2520000000000001e-01   1.8279999999999999e-01   1.9460000000000000e-01
   4.5230499999999999e+01  -7.8745199999999997e+01   4.8193329999999997e+02  -1.0310999999999999e+00   4.5504700000000000e+01   1.0327199999999999e+01   4.2170000000000002e-01   1.0227999999999999e+00   1.8283000000000000e+00   5.7799999999999997e-02   1.2509999999999999e-01   2.3440000000000000e-01
   4.5076200000000000e+01  -7.8503399999999999e+01   4.7687209999999999e+02  -1.2410000000000000e-01   4.5048000000000002e+01   1.0024600000000000e+01   3.5510000000000003e-01   1.3564000000000001e+00   2.1764999999999999e+00   9.5999999999999992e-03   1.1550000000000001e-01   2.6979999999999998e-01
   4.4701400000000000e+01  -7.7865899999999996e+01   4.7275439999999998e+02   9.6430000000000005e-01   4.4457999999999998e+01   9.8229000000000006e+00   2.4410000000000001e-01   1.0005999999999999e+00   1.9153000000000000e+00   1.9300000000000001e-02   2.3089999999999999e-01   2.0790000000000000e-01
   4.4172400000000003e+01  -7.7514099999999999e+01   4.6855099999999999e+02   1.8808000000000000e+00   4.3772799999999997e+01   9.5992999999999995e+00   1.7760000000000001e-01   7.3380000000000001e-01   1.8283000000000000e+00   7.7100000000000002e-02   1.8279999999999999e-01   2.5209999999999999e-01
   4.4172400000000003e+01  -7.7448200000000000e+01   4.6451920000000001e+02   2.8738000000000001e+00   4.3335099999999997e+01   9.4282000000000004e+00   2.8849999999999998e-01   1.0005999999999999e+00   1.7412000000000001e+00   9.6299999999999997e-02   6.7400000000000002e-02   2.5659999999999999e-01
   4.3907899999999998e+01  -7.7338300000000004e+01   4.6288929999999999e+02   3.8475999999999999e+00   4.2897399999999998e+01   9.2309000000000001e+00   2.4410000000000001e-01   1.0672999999999999e+00   2.0024000000000002e+00  -1.9300000000000001e-02   1.0580000000000001e-01   2.2120000000000001e-01
   4.3555300000000003e+01  -7.7580100000000002e+01   4.6125940000000003e+02   5.0315000000000003e+00   4.2583399999999997e+01   9.0248000000000008e+00   1.5540000000000001e-01   8.8939999999999997e-01   2.0024000000000002e+00   4.8200000000000000e-02   1.2509999999999999e-01   2.1229999999999999e-01
   4.3599299999999999e+01  -7.7448200000000000e+01   4.6005840000000001e+02   6.1104000000000003e+00   4.2316899999999997e+01   8.7484999999999999e+00   4.4390000000000002e-01   1.3564000000000001e+00   2.0024000000000002e+00  -2.8899999999999999e-02   2.0210000000000000e-01   2.3440000000000000e-01
   4.3665500000000002e+01  -7.7250299999999996e+01   4.5971530000000001e+02   7.3611000000000004e+00   4.2221800000000002e+01   8.4765999999999995e+00   3.7730000000000002e-01   1.3119000000000001e+00   2.6118000000000001e+00  -3.8500000000000000e-02   1.5400000000000000e-01   1.9020000000000001e-01
   4.3467100000000002e+01  -7.7074500000000000e+01   4.5945800000000003e+02   8.6882000000000001e+00   4.2002899999999997e+01   8.0951000000000004e+00   8.8800000000000004e-02   1.1563000000000001e+00   1.7412000000000001e+00   1.9300000000000001e-02   1.7319999999999999e-01   2.6540000000000002e-01
   4.2629500000000000e+01  -7.7052499999999995e+01   4.5902900000000000e+02   9.9007000000000005e+00   4.1831600000000002e+01   7.8670999999999998e+00   4.6610000000000001e-01   1.0672999999999999e+00   1.8283000000000000e+00   2.8899999999999999e-02   5.7700000000000001e-02   1.9910000000000000e-01
   4.2409100000000002e+01  -7.7140400000000000e+01   4.6014420000000001e+02   1.1390100000000000e+01   4.1631799999999998e+01   7.5514000000000001e+00   4.2170000000000002e-01   1.2230000000000001e+00   2.6118000000000001e+00  -7.7100000000000002e-02   1.1550000000000001e-01   2.3000000000000001e-01
   4.1946199999999997e+01  -7.7008499999999998e+01   4.6108780000000002e+02   1.2936800000000000e+01   4.1622300000000003e+01   7.3014000000000001e+00   4.2170000000000002e-01   1.1339999999999999e+00   2.3506000000000000e+00   1.0600000000000000e-01   1.3469999999999999e-01   2.3440000000000000e-01
   4.1835999999999999e+01  -7.6722700000000003e+01   4.6237459999999999e+02   1.4531200000000000e+01   4.1546100000000003e+01   7.0514000000000001e+00   2.6629999999999998e-01   1.0672999999999999e+00   1.3930000000000000e+00   1.9300000000000001e-02   1.8279999999999999e-01   2.0790000000000000e-01
   4.1329000000000001e+01  -7.6612799999999993e+01   4.6443340000000001e+02   1.6058800000000002e+01   4.1460500000000003e+01   6.7751999999999999e+00   3.9950000000000002e-01   1.1117999999999999e+00   2.1764999999999999e+00   5.7799999999999997e-02   1.6360000000000000e-01   2.7870000000000000e-01
   4.1240800000000000e+01  -7.6634799999999998e+01   4.6623489999999998e+02   1.7815500000000000e+01   4.1374899999999997e+01   6.5033000000000003e+00   2.2189999999999999e-01   1.1785000000000001e+00   2.0024000000000002e+00   6.7400000000000002e-02   9.6199999999999994e-02   1.9910000000000000e-01
   4.0910200000000003e+01  -7.6370999999999995e+01   4.6726429999999999e+02   1.9620000000000001e+01   4.1251100000000001e+01   6.1612000000000000e+00   4.6610000000000001e-01   1.0450999999999999e+00   1.2188000000000001e+00   9.5999999999999992e-03   1.8279999999999999e-01   2.3000000000000001e-01
   4.1350999999999999e+01  -7.5865399999999994e+01   4.6975200000000001e+02   2.1615400000000001e+01   4.1165500000000002e+01   5.8060000000000000e+00   2.4410000000000001e-01   1.0894999999999999e+00   1.6540999999999999e+00   1.5409999999999999e-01   1.4430000000000001e-01   2.1679999999999999e-01
   4.1329000000000001e+01  -7.5315799999999996e+01   4.7060980000000001e+02   2.3515400000000000e+01   4.1070300000000003e+01   5.3631000000000002e+00   3.7730000000000002e-01   1.0450999999999999e+00   2.4377000000000000e+00   2.8899999999999999e-02   1.5400000000000000e-01   2.4329999999999999e-01
   4.1439200000000000e+01  -7.4744200000000006e+01   4.7266870000000000e+02   2.5606300000000001e+01   4.0889499999999998e+01   5.0298999999999996e+00   3.5510000000000003e-01   9.3389999999999995e-01   2.3506000000000000e+00  -2.8899999999999999e-02   2.3089999999999999e-01   2.6100000000000001e-01
   4.1505299999999998e+01  -7.3579099999999997e+01   4.7404120000000000e+02   2.7716200000000001e+01   4.0632599999999996e+01   4.6527000000000003e+00   1.7760000000000001e-01   1.3119000000000001e+00   1.8283000000000000e+00   6.7400000000000002e-02   2.0210000000000000e-01   2.0349999999999999e-01
   4.1990299999999998e+01  -7.2040199999999999e+01   4.7549950000000001e+02   2.9950399999999998e+01   4.0566000000000003e+01   4.1835000000000004e+00   2.2189999999999999e-01   1.1563000000000001e+00   2.0893999999999999e+00   9.5999999999999992e-03   1.0580000000000001e-01   2.1679999999999999e-01
   4.1813899999999997e+01  -7.0941000000000003e+01   4.7764409999999998e+02   3.2146299999999997e+01   4.0385199999999998e+01   3.7625000000000002e+00   1.9980000000000001e-01   1.3341000000000001e+00   2.9600000000000000e+00   5.7799999999999997e-02   1.0580000000000001e-01   2.5209999999999999e-01
   4.1902099999999997e+01  -6.9973799999999997e+01   4.7953140000000002e+02   3.4370800000000003e+01   4.0232999999999997e+01   3.3854000000000002e+00   4.6610000000000001e-01   9.5609999999999995e-01   1.9153000000000000e+00  -9.5999999999999992e-03   1.2509999999999999e-01   2.3890000000000000e-01
   4.2232700000000001e+01  -6.8764700000000005e+01   4.8056079999999997e+02   3.6757700000000000e+01   4.0004600000000003e+01   2.9643999999999999e+00   2.2189999999999999e-01   1.2452000000000001e+00   3.1341999999999999e+00   9.5999999999999992e-03   1.3469999999999999e-01   2.3890000000000000e-01
   4.2409100000000002e+01  -6.6896100000000004e+01   4.8219069999999999e+02   3.9039499999999997e+01   3.9928400000000003e+01   2.4645000000000001e+00   2.2189999999999999e-01   1.1339999999999999e+00   2.1764999999999999e+00   4.8200000000000000e-02   1.3469999999999999e-01   2.1679999999999999e-01
   4.2342900000000000e+01  -6.5401200000000003e+01   4.8373480000000001e+02   4.1311799999999998e+01   3.9804699999999997e+01   2.0478999999999998e+00   1.3320000000000001e-01   1.0672999999999999e+00   1.8283000000000000e+00   9.5999999999999992e-03   1.6360000000000000e-01   2.1679999999999999e-01
   4.2254800000000003e+01  -6.4016199999999998e+01   4.8416370000000001e+02   4.3622300000000003e+01   3.9585900000000002e+01   1.6400999999999999e+00   1.9980000000000001e-01   1.1339999999999999e+00   2.0024000000000002e+00   1.0600000000000000e-01   2.4060000000000001e-01   1.9020000000000001e-01
   4.2497199999999999e+01  -6.2675199999999997e+01   4.8605090000000001e+02   4.5646400000000000e+01   3.9509799999999998e+01   1.2365999999999999e+00   1.5540000000000001e-01   1.0894999999999999e+00   2.6989000000000001e+00   2.8899999999999999e-02   1.4430000000000001e-01   1.9910000000000000e-01
   4.2717599999999997e+01  -6.1927799999999998e+01   4.8905340000000001e+02   4.7813600000000001e+01   3.9633499999999998e+01   8.1130000000000002e-01   1.1100000000000000e-01   1.2007000000000001e+00   1.6540999999999999e+00   2.8899999999999999e-02   1.0580000000000001e-01   2.5209999999999999e-01
   4.2651499999999999e+01  -6.1883800000000001e+01   4.9214159999999998e+02   4.9895000000000003e+01   3.9690600000000003e+01   4.8680000000000001e-01   3.7730000000000002e-01   1.2674000000000001e+00   1.4800000000000000e+00  -3.8500000000000000e-02   1.0580000000000001e-01   2.1229999999999999e-01
   4.2960099999999997e+01  -6.1466099999999997e+01   4.9574450000000002e+02   5.1985900000000001e+01   4.0014099999999999e+01   1.5350000000000000e-01   2.8849999999999998e-01   1.1563000000000001e+00   2.0893999999999999e+00   0.0000000000000000e+00   1.2509999999999999e-01   2.1229999999999999e-01
   4.3092399999999998e+01  -6.1576000000000001e+01   5.0029100000000000e+02   5.3914400000000001e+01   4.0223399999999998e+01  -1.0520000000000000e-01   2.2189999999999999e-01   1.1117999999999999e+00   1.4800000000000000e+00   2.8899999999999999e-02   1.6360000000000000e-01   2.1679999999999999e-01
   4.3423000000000002e+01  -6.2279499999999999e+01   5.0552379999999999e+02   5.5709400000000002e+01   4.0527900000000002e+01  -2.7629999999999999e-01   3.1069999999999998e-01   1.1339999999999999e+00   2.8730000000000002e+00   3.8500000000000000e-02   1.4430000000000001e-01   2.6540000000000002e-01
   4.3489100000000001e+01  -6.3928300000000000e+01   5.1092820000000000e+02   5.7408799999999999e+01   4.1032299999999999e+01  -4.1660000000000003e-01   2.6629999999999998e-01   8.8939999999999997e-01   2.3506000000000000e+00   4.8200000000000000e-02   1.6360000000000000e-01   2.3000000000000001e-01
   4.3114400000000003e+01  -6.5115399999999994e+01   5.1710469999999998e+02   5.9012799999999999e+01   4.1641300000000001e+01  -6.0950000000000004e-01   2.8849999999999998e-01   1.0672999999999999e+00   2.0893999999999999e+00  -2.8899999999999999e-02   2.4060000000000001e-01   2.0790000000000000e-01
   4.4481000000000002e+01  -6.7203800000000001e+01   5.2319529999999997e+02   6.0378100000000003e+01   4.2297899999999998e+01  -5.9199999999999997e-01   2.8849999999999998e-01   1.2452000000000001e+00   1.7412000000000001e+00   7.7100000000000002e-02   1.2509999999999999e-01   2.1229999999999999e-01
   4.5340699999999998e+01  -6.8698700000000002e+01   5.3108740000000000e+02   6.1819699999999997e+01   4.2859299999999998e+01  -5.9199999999999997e-01   2.8849999999999998e-01   1.2452000000000001e+00   1.8283000000000000e+00   7.7100000000000002e-02   1.0580000000000001e-01   2.3000000000000001e-01
   4.3467100000000002e+01  -6.4148099999999999e+01   5.4283979999999997e+02   6.3576500000000003e+01   4.4229599999999998e+01  -1.7278000000000000e+00   0.0000000000000000e+00   1.2230000000000001e+00   1.6540999999999999e+00   3.8500000000000000e-02   1.7319999999999999e-01   2.1229999999999999e-01
   4.0248899999999999e+01  -7.2765699999999995e+01   5.4687159999999994e+02   6.3967900000000000e+01   4.4810099999999998e+01   1.5790000000000001e-01   1.1100000000000000e-01   9.5609999999999995e-01   1.9153000000000000e+00   2.8899999999999999e-02   1.3469999999999999e-01   2.0349999999999999e-01
   4.1373100000000001e+01  -9.4375500000000002e+01   5.4712900000000002e+02   6.2927199999999999e+01   4.5038499999999999e+01   2.8499999999999998e-01   2.2189999999999999e-01   1.1785000000000001e+00   2.0893999999999999e+00   7.7100000000000002e-02   1.6360000000000000e-01   2.3890000000000000e-01
   4.4172400000000003e+01  -8.2042800000000000e+01   5.5656520000000000e+02   6.5104100000000003e+01   4.5676000000000002e+01  -6.5780000000000005e-01   1.3320000000000001e-01   1.2897000000000001e+00   2.0024000000000002e+00   7.7100000000000002e-02   2.5979999999999998e-01   2.6100000000000001e-01
   4.7633000000000003e+01  -7.6041200000000003e+01   5.6265580000000000e+02   6.6459800000000001e+01   4.6237400000000001e+01  -3.6399999999999999e-01   1.5540000000000001e-01   9.7840000000000005e-01   2.5247000000000002e+00   2.8899999999999999e-02   1.2509999999999999e-01   2.5209999999999999e-01
   4.4260599999999997e+01  -9.0506399999999999e+01   5.6454309999999998e+02   6.6077900000000000e+01   4.6798900000000003e+01  -3.0259999999999998e-01   1.7760000000000001e-01   1.2007000000000001e+00   1.8283000000000000e+00   6.7400000000000002e-02   1.8279999999999999e-01   2.3000000000000001e-01
   4.5274500000000003e+01  -8.7428700000000006e+01   5.6548670000000004e+02   6.6879900000000006e+01   4.7074800000000003e+01  -1.7500000000000002e-02   1.1100000000000000e-01   1.3119000000000001e+00   2.0893999999999999e+00   7.7100000000000002e-02   1.6360000000000000e-01   2.3440000000000000e-01
   4.7082000000000001e+01  -9.1429699999999997e+01   5.6788869999999997e+02   6.7376400000000004e+01   4.7331800000000001e+01   2.2800000000000001e-01   2.2200000000000001e-02   1.2452000000000001e+00   2.4377000000000000e+00   6.7400000000000002e-02   1.7319999999999999e-01   2.3440000000000000e-01
   4.7787300000000002e+01  -9.6222200000000001e+01   5.7114840000000004e+02   6.7395399999999995e+01   4.7474499999999999e+01   5.7000000000000002e-02   2.8849999999999998e-01   1.1563000000000001e+00   2.1764999999999999e+00  -2.8899999999999999e-02   1.4430000000000001e-01   2.1679999999999999e-01
   4.8294300000000000e+01  -9.4177700000000002e+01   5.7166309999999999e+02   6.8311999999999998e+01   4.7779000000000003e+01   3.2890000000000003e-01   1.7760000000000001e-01   1.3341000000000001e+00   2.0024000000000002e+00   4.8200000000000000e-02   2.5979999999999998e-01   1.7249999999999999e-01
   4.7765300000000003e+01  -9.9849500000000006e+01   5.7372199999999998e+02   6.8426599999999993e+01   4.8207200000000000e+01   4.3850000000000000e-01   1.7760000000000001e-01   1.2452000000000001e+00   1.5670999999999999e+00  -9.5999999999999992e-03   1.7319999999999999e-01   2.4329999999999999e-01
   4.8646999999999998e+01  -1.0270730000000000e+02   5.7492290000000003e+02   6.8837100000000007e+01   4.8511699999999998e+01   8.2440000000000002e-01   3.3289999999999997e-01   1.0672999999999999e+00   2.2635999999999998e+00   0.0000000000000000e+00   7.6999999999999999e-02   2.4329999999999999e-01
   4.9440500000000000e+01  -1.0176200000000000e+02   5.7578080000000000e+02   6.9448200000000000e+01   4.8606900000000003e+01   8.5509999999999997e-01   0.0000000000000000e+00   1.4008000000000000e+00   1.8283000000000000e+00   7.7100000000000002e-02   2.0210000000000000e-01   2.0790000000000000e-01
   4.8713099999999997e+01  -1.0714800000000000e+02   5.7672439999999995e+02   6.9476799999999997e+01   4.8968499999999999e+01   1.0042000000000000e+00   6.6600000000000006e-02   1.0005999999999999e+00   2.2635999999999998e+00   3.8500000000000000e-02   1.5400000000000000e-01   2.6540000000000002e-01
   4.8977600000000002e+01  -1.0815930000000000e+02   5.7578080000000000e+02   6.9620000000000005e+01   4.9082700000000003e+01   1.2936000000000001e+00   1.9980000000000001e-01   1.0005999999999999e+00   1.7412000000000001e+00   1.0600000000000000e-01   1.8279999999999999e-01   2.5659999999999999e-01
   4.9396400000000000e+01  -1.1051150000000000e+02   5.7475139999999999e+02   6.9524500000000003e+01   4.8873300000000000e+01   1.6400999999999999e+00   8.8800000000000004e-02   1.4676000000000000e+00   1.4800000000000000e+00   5.7799999999999997e-02   2.4060000000000001e-01   2.3440000000000000e-01
   4.8779200000000003e+01  -1.1468840000000000e+02   5.7200630000000001e+02   6.9419499999999999e+01   4.8844799999999999e+01   1.8593000000000000e+00   5.1049999999999995e-01   6.6710000000000003e-01   2.3506000000000000e+00   8.6699999999999999e-02   1.1550000000000001e-01   2.5209999999999999e-01
   4.8580900000000000e+01  -1.1517200000000000e+02   5.6960429999999997e+02   6.9419499999999999e+01   4.8873300000000000e+01   2.1530999999999998e+00   8.8800000000000004e-02   1.0227999999999999e+00   2.2635999999999998e+00   4.8200000000000000e-02   2.3089999999999999e-01   2.4770000000000000e-01
   4.8360399999999998e+01  -1.1748030000000000e+02   5.6557249999999999e+02   6.9199900000000000e+01   4.8806699999999999e+01   2.3723999999999998e+00   3.1069999999999998e-01   1.5565000000000000e+00   2.5247000000000002e+00   0.0000000000000000e+00   1.6360000000000000e-01   2.1229999999999999e-01
   4.8118000000000002e+01  -1.1981059999999999e+02   5.6282740000000001e+02   6.8789400000000001e+01   4.8616399999999999e+01   2.6398999999999999e+00   3.3289999999999997e-01   9.7840000000000005e-01   2.6118000000000001e+00   7.7100000000000002e-02   1.0580000000000001e-01   2.3440000000000000e-01
   4.7500799999999998e+01  -1.2031619999999999e+02   5.5699410000000000e+02   6.8388400000000004e+01   4.8321399999999997e+01   2.9687999999999999e+00   2.2189999999999999e-01   1.3564000000000001e+00   2.2635999999999998e+00   9.5999999999999992e-03   2.0210000000000000e-01   2.3440000000000000e-01
   4.7082000000000001e+01  -1.2376760000000000e+02   5.5116079999999999e+02   6.7739199999999997e+01   4.8035899999999998e+01   3.3283999999999998e+00   1.7760000000000001e-01   1.1563000000000001e+00   2.7858999999999998e+00   2.8899999999999999e-02   2.3089999999999999e-01   2.2120000000000001e-01
   4.6707299999999996e+01  -1.2557030000000000e+02   5.4344029999999998e+02   6.6717600000000004e+01   4.7360300000000002e+01   3.7054999999999998e+00   3.3289999999999997e-01   8.6719999999999997e-01   1.8283000000000000e+00   2.8899999999999999e-02   2.0210000000000000e-01   2.1679999999999999e-01
   4.5913800000000002e+01  -1.2572410000000001e+02   5.3529079999999999e+02   6.6011099999999999e+01   4.6646599999999999e+01   4.0125000000000002e+00   6.6600000000000006e-02   1.3119000000000001e+00   2.6989000000000001e+00   2.8899999999999999e-02   1.5400000000000000e-01   2.6100000000000001e-01
   4.4899799999999999e+01  -1.2794450000000001e+02   5.2551149999999996e+02   6.4588499999999996e+01   4.5828299999999999e+01   4.2492999999999999e+00   1.3320000000000001e-01   1.0450999999999999e+00   2.6989000000000001e+00   7.7100000000000002e-02   1.0580000000000001e-01   2.2559999999999999e-01
   4.3841799999999999e+01  -1.2871390000000000e+02   5.1324440000000004e+02   6.3232799999999997e+01   4.4819600000000001e+01   4.6352000000000002e+00   1.1100000000000000e-01   1.2452000000000001e+00   2.4377000000000000e+00   5.7799999999999997e-02   1.7319999999999999e-01   2.7870000000000000e-01
   4.2585400000000000e+01  -1.2851609999999999e+02   5.0063420000000002e+02   6.1552399999999999e+01   4.3630099999999999e+01   4.9771999999999998e+00   2.6629999999999998e-01   1.2452000000000001e+00   1.9153000000000000e+00   1.0600000000000000e-01   9.6199999999999994e-02   2.4329999999999999e-01
   4.1086500000000001e+01  -1.2888980000000001e+02   4.8442099999999999e+02   5.9633400000000002e+01   4.2307400000000001e+01   5.3017000000000003e+00   1.7760000000000001e-01   1.0005999999999999e+00   2.0024000000000002e+00   8.6699999999999999e-02   1.4430000000000001e-01   2.4329999999999999e-01
   3.9367199999999997e+01  -1.2675740000000000e+02   4.6623489999999998e+02   5.7628399999999999e+01   4.0737299999999998e+01   5.5034999999999998e+00  -2.2200000000000001e-02   1.2452000000000001e+00   1.7412000000000001e+00   6.7400000000000002e-02   1.9239999999999999e-01   2.1229999999999999e-01
   3.7251199999999997e+01  -1.2409739999999999e+02   4.4504629999999997e+02   5.5241500000000002e+01   3.8957799999999999e+01   5.7709999999999999e+00   2.8849999999999998e-01   1.4008000000000000e+00   2.6118000000000001e+00   2.8899999999999999e-02   1.4430000000000001e-01   2.4329999999999999e-01
   3.5046999999999997e+01  -1.2192100000000001e+02   4.2265670000000000e+02   5.2348700000000001e+01   3.6940500000000000e+01   5.9550999999999998e+00   1.9980000000000001e-01   1.0227999999999999e+00   1.8283000000000000e+00   1.2520000000000001e-01   1.5400000000000000e-01   2.3000000000000001e-01
   3.2556199999999997e+01  -1.1792000000000000e+02   3.9709309999999999e+02   4.9302999999999997e+01   3.4590100000000000e+01   6.0560000000000000e+00  -1.3320000000000001e-01   1.4453000000000000e+00   1.3059000000000001e+00   2.8899999999999999e-02   1.5400000000000000e-01   1.7249999999999999e-01
   2.9778900000000000e+01  -1.1303959999999999e+02   3.6895609999999999e+02   4.5904100000000000e+01   3.2230100000000000e+01   6.0778999999999996e+00   3.1069999999999998e-01   9.7840000000000005e-01   2.0024000000000002e+00   8.6699999999999999e-02   1.7319999999999999e-01   2.2120000000000001e-01
   2.6693000000000001e+01  -1.0763160000000001e+02   3.3970380000000000e+02   4.2390700000000002e+01   2.9679900000000000e+01   6.0427999999999997e+00   2.2189999999999999e-01   1.1563000000000001e+00   2.4377000000000000e+00   2.8899999999999999e-02   1.5400000000000000e-01   2.5209999999999999e-01
   2.3739400000000000e+01  -1.0099260000000000e+02   3.0882159999999999e+02   3.8590800000000002e+01   2.6863199999999999e+01   5.9507000000000003e+00   6.6600000000000006e-02   1.4453000000000000e+00   2.4377000000000000e+00   6.7400000000000002e-02   1.7319999999999999e-01   2.7429999999999999e-01
   2.0741599999999998e+01  -9.2990600000000001e+01   2.7502280000000002e+02   3.4752699999999997e+01   2.3960899999999999e+01   5.7271000000000001e+00   1.9980000000000001e-01   1.2452000000000001e+00   2.5247000000000002e+00   9.6299999999999997e-02   1.7319999999999999e-01   2.3440000000000000e-01
   1.7898199999999999e+01  -8.3537599999999998e+01   2.4242500000000001e+02   3.0857399999999998e+01   2.1068100000000001e+01   5.1219000000000001e+00   3.1069999999999998e-01   1.0450999999999999e+00   1.5670999999999999e+00   7.7100000000000002e-02   1.7319999999999999e-01   3.0080000000000001e-01
   1.5429500000000001e+01  -7.3139399999999995e+01   2.0845460000000000e+02   2.7095700000000001e+01   1.8032499999999999e+01   4.7755000000000001e+00   3.3289999999999997e-01   1.2230000000000001e+00   2.0893999999999999e+00   9.5999999999999992e-03   1.4430000000000001e-01   2.3000000000000001e-01
   1.1770500000000000e+01  -6.1576000000000001e+01   1.7585679999999999e+02   2.3544000000000000e+01   1.5149200000000000e+01   3.8546000000000000e+00   1.1100000000000000e-01   1.2674000000000001e+00   2.0893999999999999e+00   9.6299999999999997e-02   1.9239999999999999e-01   2.0349999999999999e-01
   8.0013000000000005e+00  -4.5242199999999997e+01   1.4806280000000001e+02   2.0527000000000001e+01   1.2779800000000000e+01   2.9161999999999999e+00   1.9980000000000001e-01   1.1117999999999999e+00   1.1317999999999999e+00   9.5999999999999992e-03   1.9239999999999999e-01   2.4770000000000000e-01
   3.4605999999999999e+00  -2.7897200000000002e+01   1.2627370000000001e+02   1.8760700000000000e+01   1.1105000000000000e+01   1.8462000000000001e+00   1.3320000000000001e-01   1.0894999999999999e+00   1.9153000000000000e+00   6.7400000000000002e-02   1.4430000000000001e-01   1.9460000000000000e-01
   2.9096000000000002e+00  -2.1411999999999999e+01   1.0431310000000001e+02   1.5848800000000001e+01   9.3731000000000009e+00   1.4515000000000000e+00   2.6629999999999998e-01   1.3341000000000001e+00   2.4377000000000000e+00   7.7100000000000002e-02   1.5400000000000000e-01   2.2559999999999999e-01
   3.7031000000000001e+00  -2.3258600000000001e+01   8.5183300000000003e+01   1.2631300000000000e+01   7.3653000000000004e+00   1.1577000000000000e+00   1.9980000000000001e-01   1.2230000000000001e+00   1.8283000000000000e+00   4.8200000000000000e-02   2.0210000000000000e-01   2.5659999999999999e-01
   4.6950000000000003e+00  -1.7630800000000001e+01   6.7168700000000001e+01   1.0091699999999999e+01   5.7476000000000003e+00   8.7700000000000000e-01   1.5540000000000001e-01   8.6719999999999997e-01   2.1764999999999999e+00   6.7400000000000002e-02   9.6199999999999994e-02   2.5209999999999999e-01
   3.6589999999999998e+00  -1.5366500000000000e+01   5.1556100000000001e+01   7.6570999999999998e+00   4.3582999999999998e+00   9.5599999999999996e-01   1.9980000000000001e-01   1.4453000000000000e+00   1.5670999999999999e+00   1.9300000000000001e-02   1.6360000000000000e-01   2.5659999999999999e-01
   1.6091000000000000e+00  -1.4399300000000000e+01   3.7830599999999997e+01   5.4230000000000000e+00   3.2734000000000001e+00   7.9810000000000003e-01   1.5540000000000001e-01   1.1785000000000001e+00   2.6989000000000001e+00   2.8899999999999999e-02   1.5400000000000000e-01   2.2559999999999999e-01
   1.7193000000000001e+00  -1.1431500000000000e+01   2.6936100000000000e+01   3.8380999999999998e+00   2.2837999999999998e+00   5.6569999999999998e-01   1.9980000000000001e-01   1.3119000000000001e+00   1.6540999999999999e+00  -2.8899999999999999e-02   1.7319999999999999e-01   2.3890000000000000e-01
   2.4466999999999999e+00  -6.9028000000000000e+00   1.9558700000000002e+01   2.6541999999999999e+00   1.4750000000000001e+00   3.1569999999999998e-01   1.7760000000000001e-01   1.1117999999999999e+00   2.4377000000000000e+00   5.7799999999999997e-02   1.4430000000000001e-01   2.3440000000000000e-01
   2.4026000000000001e+00  -4.1109000000000000e+00   1.2953400000000000e+01   1.5085000000000000e+00   7.8979999999999995e-01  -1.7500000000000002e-02   2.4410000000000001e-01   1.2007000000000001e+00   2.0024000000000002e+00   5.7799999999999997e-02   1.7319999999999999e-01   2.2559999999999999e-01
   1.4988999999999999e+00  -2.3521999999999998e+00   5.4901999999999997e+00   5.0600000000000001e-01   3.5210000000000002e-01  -5.2600000000000001e-02   8.8800000000000004e-02   1.1117999999999999e+00   1.6540999999999999e+00  -9.5999999999999992e-03   2.4060000000000001e-01   2.2120000000000001e-01
   9.2579999999999996e-01  -5.2759999999999996e-01   1.5441000000000000e+00  -9.4999999999999998e-03   9.5200000000000007e-02  -1.3159999999999999e-01   3.7730000000000002e-01   1.2007000000000001e+00   3.1341999999999999e+00   3.8500000000000000e-02   1.8279999999999999e-01   2.2559999999999999e-01
   4.1880000000000001e-01  -8.7900000000000006e-02   1.6298999999999999e+00  -1.1459999999999999e-01   6.6600000000000006e-02  -4.8200000000000000e-02   0.0000000000000000e+00   1.1339999999999999e+00   2.7858999999999998e+00   3.8500000000000000e-02   1.6360000000000000e-01   2.4329999999999999e-01
   4.6289999999999998e-01  -2.1980000000000000e-01   1.0294000000000001e+00  -1.4319999999999999e-01  -3.8100000000000002e-02  -2.6300000000000000e-02   1.7760000000000001e-01   1.2897000000000001e+00   1.9153000000000000e+00   4.8200000000000000e-02   2.1170000000000000e-01   2.1229999999999999e-01
   6.6130000000000000e-01  -8.7900000000000006e-02   1.3725000000000001e+00  -2.0999999999999999e-01  -1.9000000000000000e-02  -6.5799999999999997e-02   2.6629999999999998e-01   1.2230000000000001e+00   1.8283000000000000e+00   1.9300000000000001e-02   1.9239999999999999e-01   2.3890000000000000e-01
   3.0859999999999999e-01  -6.6000000000000003e-02   1.0294000000000001e+00  -1.4319999999999999e-01   4.7600000000000003e-02  -3.5099999999999999e-02   1.7760000000000001e-01   1.0227999999999999e+00   2.6118000000000001e+00   9.5999999999999992e-03   2.1170000000000000e-01   2.4329999999999999e-01
   5.0700000000000001e-01  -1.0990000000000000e-01   1.0294000000000001e+00  -2.4820000000000000e-01  -6.6600000000000006e-02  -3.0700000000000002e-02   8.8800000000000004e-02   1.4008000000000000e+00   1.6540999999999999e+00   8.6699999999999999e-02   1.7319999999999999e-01   2.3440000000000000e-01
   4.4080000000000003e-01  -1.9789999999999999e-01   1.0294000000000001e+00  -1.2410000000000000e-01  -2.8500000000000001e-02  -5.2600000000000001e-02   3.5510000000000003e-01   9.5609999999999995e-01   2.2635999999999998e+00   1.2520000000000001e-01   1.2509999999999999e-01   2.7429999999999999e-01
   6.1719999999999997e-01  -3.2979999999999998e-01   2.3161999999999998e+00  -2.7689999999999998e-01   9.4999999999999998e-03   4.4000000000000003e-03   2.8849999999999998e-01   1.0894999999999999e+00   1.9153000000000000e+00   4.8200000000000000e-02   1.8279999999999999e-01   2.5659999999999999e-01
   5.2900000000000003e-01  -8.7900000000000006e-02   1.8872000000000000e+00  -1.8140000000000001e-01   2.8500000000000001e-02  -6.1400000000000003e-02   1.7760000000000001e-01   1.0894999999999999e+00   2.2635999999999998e+00   4.8200000000000000e-02   1.8279999999999999e-01   2.2120000000000001e-01
   4.1880000000000001e-01  -2.6379999999999998e-01   1.1152000000000000e+00  -2.1959999999999999e-01  -7.6100000000000001e-02  -6.5799999999999997e-02   1.9980000000000001e-01   1.3119000000000001e+00   2.6118000000000001e+00   6.7400000000000002e-02   1.7319999999999999e-01   2.1679999999999999e-01
   3.7469999999999998e-01  -2.6379999999999998e-01   1.2010000000000001e+00  -8.5900000000000004e-02  -1.9000000000000000e-02  -8.8000000000000005e-03   4.4400000000000002e-02   1.1563000000000001e+00   1.9153000000000000e+00   8.6699999999999999e-02   6.7400000000000002e-02   2.2559999999999999e-01
   3.7469999999999998e-01   1.5390000000000001e-01   1.1152000000000000e+00  -8.5900000000000004e-02  -9.4999999999999998e-03  -8.3299999999999999e-02   2.4410000000000001e-01   1.0005999999999999e+00   2.6118000000000001e+00  -4.8200000000000000e-02   1.6360000000000000e-01   2.2120000000000001e-01
   4.6289999999999998e-01  -3.7369999999999998e-01   1.3725000000000001e+00  -2.5779999999999997e-01   5.7099999999999998e-02  -3.0700000000000002e-02   1.7760000000000001e-01   1.2230000000000001e+00   1.9153000000000000e+00   1.0600000000000000e-01   2.0210000000000000e-01   2.2120000000000001e-01
   5.5110000000000003e-01  -2.6379999999999998e-01   1.3725000000000001e+00  -1.0500000000000000e-01   6.6600000000000006e-02  -2.6300000000000000e-02   8.8800000000000004e-02   1.1339999999999999e+00   2.1764999999999999e+00   3.8500000000000000e-02   1.2509999999999999e-01   2.4770000000000000e-01
   5.7310000000000005e-01  -2.1999999999999999e-02   7.7210000000000001e-01  -1.4319999999999999e-01  -6.6600000000000006e-02  -3.0700000000000002e-02   2.8849999999999998e-01   1.2230000000000001e+00   2.5247000000000002e+00   7.7100000000000002e-02   1.7319999999999999e-01   2.4329999999999999e-01
   3.5270000000000001e-01  -2.1980000000000000e-01   1.2010000000000001e+00  -2.5779999999999997e-01   3.8100000000000002e-02  -3.9500000000000000e-02   2.8849999999999998e-01   1.1563000000000001e+00   1.6540999999999999e+00   1.2520000000000001e-01   1.2509999999999999e-01   1.9910000000000000e-01
   3.9679999999999999e-01  -3.0780000000000002e-01   1.9730000000000001e+00  -2.4820000000000000e-01  -6.6600000000000006e-02  -5.2600000000000001e-02   2.2189999999999999e-01   1.3786000000000000e+00   1.8283000000000000e+00   1.3489999999999999e-01   1.5400000000000000e-01   2.0790000000000000e-01
   5.0700000000000001e-01  -8.7900000000000006e-02   1.3725000000000001e+00  -1.7190000000000000e-01  -9.4999999999999998e-03  -7.0199999999999999e-02   3.1069999999999998e-01   1.3341000000000001e+00   1.7412000000000001e+00   6.7400000000000002e-02   1.8279999999999999e-01   2.4770000000000000e-01
   3.9679999999999999e-01  -2.1999999999999999e-02   1.6298999999999999e+00  -2.5779999999999997e-01   1.9000000000000000e-02  -2.1899999999999999e-02   2.2189999999999999e-01   1.1117999999999999e+00   2.0024000000000002e+00   9.6299999999999997e-02   1.8279999999999999e-01   2.4329999999999999e-01
   5.2900000000000003e-01  -1.0990000000000000e-01   1.8872000000000000e+00  -1.4319999999999999e-01   0.0000000000000000e+00  -3.5099999999999999e-02   2.6629999999999998e-01   1.1339999999999999e+00   1.8283000000000000e+00   8.6699999999999999e-02   1.9239999999999999e-01   2.3000000000000001e-01
   3.0859999999999999e-01  -3.0780000000000002e-01   1.7157000000000000e+00  -1.8140000000000001e-01   7.6100000000000001e-02  -6.1400000000000003e-02   3.5510000000000003e-01   1.3341000000000001e+00   1.6540999999999999e+00  -1.9300000000000001e-02   1.8279999999999999e-01   2.6540000000000002e-01
   4.1880000000000001e-01  -1.3189999999999999e-01   2.5740000000000002e-01  -1.6230000000000000e-01   2.8500000000000001e-02  -2.1899999999999999e-02   1.1100000000000000e-01   1.2897000000000001e+00   1.8283000000000000e+00   1.2520000000000001e-01   2.4060000000000001e-01   2.1229999999999999e-01
   5.7310000000000005e-01  -2.4179999999999999e-01   1.0294000000000001e+00  -1.6230000000000000e-01   4.7600000000000003e-02  -8.8000000000000005e-03   1.1100000000000000e-01   1.2897000000000001e+00   2.1764999999999999e+00   6.7400000000000002e-02   1.0580000000000001e-01   2.6540000000000002e-01
   4.6289999999999998e-01  -1.5390000000000001e-01   1.8015000000000001e+00  -1.4319999999999999e-01  -3.8100000000000002e-02  -4.8200000000000000e-02   3.3289999999999997e-01   1.3564000000000001e+00   2.2635999999999998e+00   4.8200000000000000e-02   1.5400000000000000e-01   2.7429999999999999e-01
   4.6289999999999998e-01  -8.7900000000000006e-02   2.1446000000000001e+00  -2.4820000000000000e-01  -1.9000000000000000e-02  -1.3200000000000000e-02   4.4390000000000002e-01   1.3564000000000001e+00   2.4377000000000000e+00   3.8500000000000000e-02   1.7319999999999999e-01   2.1679999999999999e-01
   2.8649999999999998e-01  -1.0990000000000000e-01   7.7210000000000001e-01  -2.6729999999999998e-01  -9.4999999999999998e-03  -3.0700000000000002e-02   8.8800000000000004e-02   1.1117999999999999e+00   2.8730000000000002e+00   1.5409999999999999e-01   1.6360000000000000e-01   2.2559999999999999e-01
   3.5270000000000001e-01  -3.7369999999999998e-01   1.5441000000000000e+00  -2.4820000000000000e-01  -2.8500000000000001e-02  -1.3200000000000000e-02  -4.4400000000000002e-02   1.4008000000000000e+00   2.3506000000000000e+00   6.7400000000000002e-02   7.6999999999999999e-02   2.3000000000000001e-01
   3.9679999999999999e-01  -8.7900000000000006e-02   2.0588000000000002e+00  -1.3370000000000001e-01   0.0000000000000000e+00  -1.3200000000000000e-02   2.4410000000000001e-01   1.1117999999999999e+00   2.2635999999999998e+00  -3.8500000000000000e-02   1.3469999999999999e-01   2.4770000000000000e-01
   5.2900000000000003e-01  -6.6000000000000003e-02   1.1152000000000000e+00  -2.0050000000000001e-01   8.5599999999999996e-02  -7.8899999999999998e-02   3.3289999999999997e-01   1.1563000000000001e+00   2.4377000000000000e+00   1.2520000000000001e-01   2.0210000000000000e-01   2.1679999999999999e-01
   3.0859999999999999e-01  -1.0990000000000000e-01   8.5780000000000001e-01  -2.2910000000000000e-01   9.4999999999999998e-03   1.7500000000000002e-02   2.8849999999999998e-01   1.3564000000000001e+00   1.9153000000000000e+00   5.7799999999999997e-02   2.1170000000000000e-01   2.3000000000000001e-01
   5.0700000000000001e-01  -4.1770000000000002e-01   1.4582999999999999e+00  -1.4319999999999999e-01  -2.8500000000000001e-02  -7.0199999999999999e-02   1.7760000000000001e-01   1.2897000000000001e+00   2.6989000000000001e+00   6.7400000000000002e-02   8.6599999999999996e-02   1.9460000000000000e-01
   4.4080000000000003e-01  -3.5170000000000001e-01   7.7210000000000001e-01  -9.5500000000000002e-02  -3.8100000000000002e-02  -1.7500000000000002e-02   2.4410000000000001e-01   1.1339999999999999e+00   2.5247000000000002e+00   8.6699999999999999e-02   1.7319999999999999e-01   2.2120000000000001e-01
   3.9679999999999999e-01   2.1999999999999999e-02   1.7157000000000000e+00  -1.5279999999999999e-01  -1.0470000000000000e-01  -6.1400000000000003e-02   6.6600000000000006e-02   1.2452000000000001e+00   1.7412000000000001e+00   6.7400000000000002e-02   1.2509999999999999e-01   2.4329999999999999e-01
   6.6130000000000000e-01  -1.5390000000000001e-01   1.5441000000000000e+00  -2.4820000000000000e-01   1.9000000000000000e-02  -7.0199999999999999e-02   4.4400000000000002e-02   1.1563000000000001e+00   2.0893999999999999e+00   1.0600000000000000e-01   1.0580000000000001e-01   2.2559999999999999e-01
   4.4080000000000003e-01  -1.7590000000000000e-01   1.7157000000000000e+00  -2.2910000000000000e-01  -9.4999999999999998e-03  -5.2600000000000001e-02   0.0000000000000000e+00   1.1339999999999999e+00   2.1764999999999999e+00   6.7400000000000002e-02   1.0580000000000001e-01   2.5659999999999999e-01
   4.6289999999999998e-01  -1.5390000000000001e-01   1.8872000000000000e+00  -2.9599999999999999e-01  -7.6100000000000001e-02  -7.8899999999999998e-02   2.8849999999999998e-01   1.1117999999999999e+00   1.5670999999999999e+00   9.6299999999999997e-02   2.0210000000000000e-01   2.2559999999999999e-01
   3.9679999999999999e-01  -4.1770000000000002e-01   1.8872000000000000e+00  -2.7689999999999998e-01   0.0000000000000000e+00   4.4000000000000003e-03   2.2189999999999999e-01   1.2452000000000001e+00   2.1764999999999999e+00  -3.8500000000000000e-02   1.5400000000000000e-01   1.8579999999999999e-01
   7.2740000000000005e-01  -1.9789999999999999e-01   9.4359999999999999e-01  -1.5279999999999999e-01  -1.9000000000000000e-02  -1.7500000000000002e-02   3.1069999999999998e-01   1.1785000000000001e+00   1.9153000000000000e+00   9.6299999999999997e-02   2.4060000000000001e-01   2.1229999999999999e-01
   5.2900000000000003e-01  -1.0990000000000000e-01   7.7210000000000001e-01  -2.0999999999999999e-01   2.8500000000000001e-02  -4.4000000000000003e-03   4.4390000000000002e-01   9.3389999999999995e-01   1.2188000000000001e+00   8.6699999999999999e-02   1.5400000000000000e-01   2.4329999999999999e-01
   4.6289999999999998e-01  -2.1999999999999999e-02   8.5780000000000001e-01  -2.1959999999999999e-01  -2.8500000000000001e-02   4.4000000000000003e-03   8.8800000000000004e-02   1.1563000000000001e+00   1.9153000000000000e+00   4.8200000000000000e-02   1.4430000000000001e-01   2.4329999999999999e-01
   5.7310000000000005e-01  -3.9570000000000000e-01   2.2303999999999999e+00  -1.9089999999999999e-01   7.6100000000000001e-02  -7.0199999999999999e-02   1.3320000000000001e-01   1.1563000000000001e+00   2.0024000000000002e+00   2.8899999999999999e-02   1.4430000000000001e-01   2.0790000000000000e-01
   5.5110000000000003e-01  -6.6000000000000003e-02   1.3725000000000001e+00  -2.1959999999999999e-01  -9.4999999999999998e-03  -4.3900000000000002e-02   2.4410000000000001e-01   1.1563000000000001e+00   2.0024000000000002e+00   7.7100000000000002e-02   1.9239999999999999e-01   2.2120000000000001e-01
   4.4080000000000003e-01  -1.3189999999999999e-01   7.7210000000000001e-01  -2.2910000000000000e-01  -2.8500000000000001e-02  -1.3200000000000000e-02   1.9980000000000001e-01   1.2230000000000001e+00   2.0024000000000002e+00   1.4449999999999999e-01   2.2130000000000000e-01   2.1229999999999999e-01
   4.4080000000000003e-01  -1.9789999999999999e-01   2.0588000000000002e+00  -1.3370000000000001e-01  -3.8100000000000002e-02  -4.8200000000000000e-02   1.5540000000000001e-01   1.1563000000000001e+00   1.4800000000000000e+00  -9.5999999999999992e-03   1.5400000000000000e-01   2.3890000000000000e-01
   3.9679999999999999e-01  -2.1999999999999999e-02   1.4582999999999999e+00  -1.6230000000000000e-01   6.6600000000000006e-02  -4.8200000000000000e-02   0.0000000000000000e+00   1.4008000000000000e+00   2.5247000000000002e+00   9.6299999999999997e-02   1.0580000000000001e-01   2.3890000000000000e-01
   4.6289999999999998e-01  -1.7590000000000000e-01   8.5780000000000001e-01  -2.6729999999999998e-01  -6.6600000000000006e-02  -1.7500000000000002e-02   1.7760000000000001e-01   1.1339999999999999e+00   2.0893999999999999e+00   1.9270000000000001e-01   1.5400000000000000e-01   2.0790000000000000e-01
   3.9679999999999999e-01  -3.9570000000000000e-01   2.0588000000000002e+00  -1.9089999999999999e-01  -7.6100000000000001e-02  -6.1400000000000003e-02   2.6629999999999998e-01   1.2674000000000001e+00   2.3506000000000000e+00  -6.7400000000000002e-02   1.3469999999999999e-01   2.8749999999999998e-01
   5.0700000000000001e-01  -1.0990000000000000e-01   1.8872000000000000e+00  -2.0999999999999999e-01  -2.8500000000000001e-02  -1.7500000000000002e-02   2.4410000000000001e-01   1.3564000000000001e+00   2.6989000000000001e+00   2.8899999999999999e-02   1.7319999999999999e-01   2.2120000000000001e-01
   5.5110000000000003e-01  -1.3189999999999999e-01   2.0588000000000002e+00  -2.9599999999999999e-01  -9.4999999999999998e-03  -4.8200000000000000e-02   1.7760000000000001e-01   1.2007000000000001e+00   1.8283000000000000e+00   9.5999999999999992e-03   1.1550000000000001e-01   2.5209999999999999e-01
   3.5270000000000001e-01  -5.0560000000000005e-01   1.0294000000000001e+00  -1.5279999999999999e-01  -4.7600000000000003e-02  -5.2600000000000001e-02   2.4410000000000001e-01   1.1563000000000001e+00   2.6989000000000001e+00   2.0230000000000001e-01   2.3089999999999999e-01   2.3000000000000001e-01
   5.2900000000000003e-01  -2.8580000000000000e-01   2.0588000000000002e+00  -2.5779999999999997e-01   5.7099999999999998e-02  -3.5099999999999999e-02   1.5540000000000001e-01   1.2230000000000001e+00   2.6118000000000001e+00   7.7100000000000002e-02   2.3089999999999999e-01   2.3440000000000000e-01
   4.1880000000000001e-01  -1.9789999999999999e-01   1.4582999999999999e+00  -1.1459999999999999e-01   2.8500000000000001e-02  -4.4000000000000003e-03   3.5510000000000003e-01   1.0672999999999999e+00   1.9153000000000000e+00   8.6699999999999999e-02   8.6599999999999996e-02   2.4770000000000000e-01
   2.6450000000000001e-01  -1.7590000000000000e-01   1.2010000000000001e+00  -2.6729999999999998e-01   1.9000000000000000e-02  -6.5799999999999997e-02   4.4400000000000002e-02   1.0894999999999999e+00   1.6540999999999999e+00   6.7400000000000002e-02   1.3469999999999999e-01   2.2559999999999999e-01
   3.3060000000000000e-01  -1.9789999999999999e-01   8.5780000000000001e-01  -1.6230000000000000e-01  -1.9000000000000000e-02  -5.2600000000000001e-02   3.1069999999999998e-01   1.1785000000000001e+00   1.1317999999999999e+00   1.2520000000000001e-01   1.1550000000000001e-01   2.3890000000000000e-01
   3.9679999999999999e-01  -2.6379999999999998e-01   1.2010000000000001e+00  -1.1459999999999999e-01  -9.5200000000000007e-02  -8.8000000000000005e-03   1.7760000000000001e-01   1.2230000000000001e+00   2.0893999999999999e+00   1.3489999999999999e-01   1.6360000000000000e-01   2.1679999999999999e-01
   3.5270000000000001e-01  -1.5390000000000001e-01   1.3725000000000001e+00  -1.9089999999999999e-01  -5.7099999999999998e-02  -8.3299999999999999e-02   2.6629999999999998e-01   1.1117999999999999e+00   2.3506000000000000e+00   1.0600000000000000e-01   2.1170000000000000e-01   2.3890000000000000e-01
   2.8649999999999998e-01  -2.4179999999999999e-01   1.3725000000000001e+00  -2.5779999999999997e-01  -9.5200000000000007e-02  -3.5099999999999999e-02   3.1069999999999998e-01   1.3786000000000000e+00   2.9600000000000000e+00   8.6699999999999999e-02   1.7319999999999999e-01   2.5659999999999999e-01
   3.9679999999999999e-01  -1.3189999999999999e-01   2.7450999999999999e+00  -2.5779999999999997e-01  -5.7099999999999998e-02  -4.3900000000000002e-02   6.6600000000000006e-02   1.2230000000000001e+00   2.6118000000000001e+00   1.1559999999999999e-01   7.6999999999999999e-02   2.5659999999999999e-01
   4.6289999999999998e-01  -2.6379999999999998e-01   1.9730000000000001e+00  -1.8140000000000001e-01  -1.4269999999999999e-01  -8.8000000000000005e-03   1.5540000000000001e-01   1.2007000000000001e+00   2.5247000000000002e+00   3.8500000000000000e-02   1.0580000000000001e-01   2.3440000000000000e-01
   3.3060000000000000e-01   2.1999999999999999e-02   1.3725000000000001e+00  -2.1959999999999999e-01  -9.4999999999999998e-03  -3.9500000000000000e-02   1.5540000000000001e-01   1.3119000000000001e+00   2.6989000000000001e+00   7.7100000000000002e-02   1.7319999999999999e-01   2.3000000000000001e-01
   3.3060000000000000e-01  -8.7900000000000006e-02   1.5441000000000000e+00  -1.3370000000000001e-01   4.7600000000000003e-02  -1.7500000000000002e-02   1.5540000000000001e-01   1.3341000000000001e+00   1.3930000000000000e+00   9.5999999999999992e-03   1.2509999999999999e-01   2.3000000000000001e-01
   4.6289999999999998e-01  -2.4179999999999999e-01   7.7210000000000001e-01  -6.6799999999999998e-02  -3.8100000000000002e-02  -4.4000000000000003e-03   2.6629999999999998e-01   1.1339999999999999e+00   2.2635999999999998e+00   2.8899999999999999e-02   2.1170000000000000e-01   2.1229999999999999e-01
   5.5110000000000003e-01  -1.0990000000000000e-01   1.8872000000000000e+00  -1.7190000000000000e-01  -1.0470000000000000e-01   3.9500000000000000e-02   1.9980000000000001e-01   1.3341000000000001e+00   2.0024000000000002e+00   5.7799999999999997e-02   2.8870000000000001e-01   1.8140000000000001e-01
   4.8490000000000000e-01  -4.3999999999999997e-02   1.4582999999999999e+00  -2.3870000000000000e-01   9.4999999999999998e-03  -7.0199999999999999e-02   2.4410000000000001e-01   8.6719999999999997e-01   2.1764999999999999e+00   9.5999999999999992e-03   1.9239999999999999e-01   1.1060000000000000e-01
   3.5270000000000001e-01   0.0000000000000000e+00   1.6298999999999999e+00  -1.4319999999999999e-01   2.8500000000000001e-02  -6.1400000000000003e-02   2.4410000000000001e-01   8.2269999999999999e-01   1.6540999999999999e+00   1.9300000000000001e-02   8.6599999999999996e-02   1.3710000000000000e-01
   3.7469999999999998e-01  -2.4179999999999999e-01   1.0294000000000001e+00  -2.2910000000000000e-01  -3.8100000000000002e-02  -3.0700000000000002e-02   1.7760000000000001e-01   4.6689999999999998e-01   1.3930000000000000e+00   0.0000000000000000e+00   1.9239999999999999e-01   2.6499999999999999e-02
   4.1880000000000001e-01  -2.1999999999999999e-02   1.5441000000000000e+00  -2.6729999999999998e-01  -1.2370000000000000e-01  -3.9500000000000000e-02   1.9980000000000001e-01  -6.6699999999999995e-02   1.3930000000000000e+00  -1.9300000000000001e-02   1.7319999999999999e-01  -2.2100000000000002e-02
   6.3919999999999999e-01   1.0990000000000000e-01   8.5780000000000001e-01  -1.7190000000000000e-01  -9.4999999999999998e-03  -8.8000000000000005e-03   2.6629999999999998e-01  -1.3339999999999999e-01   2.0024000000000002e+00   1.9300000000000001e-02   2.4060000000000001e-01  -5.7500000000000002e-02
   3.9679999999999999e-01  -2.4179999999999999e-01   1.7157000000000000e+00  -1.9089999999999999e-01  -1.9000000000000000e-02  -2.1899999999999999e-02   1.9980000000000001e-01  -4.8920000000000002e-01   1.8283000000000000e+00  -1.9300000000000001e-02   2.2130000000000000e-01  -1.8140000000000001e-01
   4.8490000000000000e-01  -1.3189999999999999e-01   9.4359999999999999e-01  -2.2910000000000000e-01  -8.5599999999999996e-02  -4.4000000000000003e-03   2.2189999999999999e-01  -1.1785000000000001e+00   1.7412000000000001e+00  -4.8200000000000000e-02   2.5019999999999998e-01  -3.5389999999999999e-01
   3.9679999999999999e-01  -1.0990000000000000e-01   9.4359999999999999e-01  -1.3370000000000001e-01  -3.8100000000000002e-02  -5.2600000000000001e-02   3.5510000000000003e-01  -1.3564000000000001e+00   1.2188000000000001e+00  -9.6299999999999997e-02   2.4060000000000001e-01  -3.8479999999999998e-01
   5.7310000000000005e-01  -6.6000000000000003e-02   1.4582999999999999e+00  -2.0050000000000001e-01  -4.7600000000000003e-02  -3.0700000000000002e-02   3.9950000000000002e-01  -1.6010000000000000e+00   2.0024000000000002e+00  -8.6699999999999999e-02   2.9830000000000001e-01  -3.8479999999999998e-01
   4.4080000000000003e-01  -1.0990000000000000e-01   1.7157000000000000e+00  -1.9089999999999999e-01   6.6600000000000006e-02  -7.4499999999999997e-02   4.6610000000000001e-01  -1.6899000000000000e+00   1.4800000000000000e+00  -5.7799999999999997e-02   2.4060000000000001e-01  -4.6000000000000002e-01
   3.7469999999999998e-01  -3.2979999999999998e-01   1.1152000000000000e+00  -2.7689999999999998e-01   3.8100000000000002e-02  -3.0700000000000002e-02   3.1069999999999998e-01  -1.6232000000000000e+00   2.7858999999999998e+00  -6.7400000000000002e-02   3.0790000000000001e-01  -4.8659999999999998e-01
   4.1880000000000001e-01  -6.6000000000000003e-02   2.2303999999999999e+00  -1.8140000000000001e-01   9.4999999999999998e-03  -7.8899999999999998e-02   4.4390000000000002e-01  -1.8010999999999999e+00   1.5670999999999999e+00  -1.1559999999999999e-01   2.4060000000000001e-01  -5.3520000000000001e-01
   3.0859999999999999e-01  -2.6379999999999998e-01   1.0294000000000001e+00  -2.0999999999999999e-01  -1.9000000000000000e-02  -1.7500000000000002e-02   5.3269999999999995e-01  -2.1124000000000001e+00   1.4800000000000000e+00  -1.3489999999999999e-01   2.8870000000000001e-01  -5.6620000000000004e-01
   3.0859999999999999e-01  -2.1980000000000000e-01   1.8015000000000001e+00  -2.8639999999999999e-01  -1.4269999999999999e-01  -2.1899999999999999e-02   1.7760000000000001e-01  -2.4681999999999999e+00   1.3930000000000000e+00  -1.6380000000000000e-01   2.5979999999999998e-01  -6.0599999999999998e-01
   1.5429999999999999e-01   2.1980000000000000e-01   8.5780000000000001e-01  -2.0050000000000001e-01  -7.6100000000000001e-02  -7.4499999999999997e-02   3.7730000000000002e-01  -2.3125000000000000e+00   1.5670999999999999e+00  -1.0600000000000000e-01   2.9830000000000001e-01  -6.4580000000000004e-01
   5.7310000000000005e-01  -3.7369999999999998e-01   1.2867999999999999e+00  -2.0999999999999999e-01  -8.5599999999999996e-02   0.0000000000000000e+00   5.7709999999999995e-01  -2.4904000000000002e+00   1.3059000000000001e+00  -1.4449999999999999e-01   2.9830000000000001e-01  -6.4139999999999997e-01
   3.5270000000000001e-01   2.1999999999999999e-02   2.4876999999999998e+00  -2.3870000000000000e-01  -8.5599999999999996e-02  -2.1899999999999999e-02   5.9930000000000005e-01  -2.2458000000000000e+00   1.8283000000000000e+00  -9.6299999999999997e-02   2.1170000000000000e-01  -6.7240000000000000e-01
   3.9679999999999999e-01   4.3999999999999997e-02   9.4359999999999999e-01  -1.7190000000000000e-01   7.6100000000000001e-02  -2.6300000000000000e-02   5.7709999999999995e-01  -2.5348999999999999e+00   1.7412000000000001e+00  -2.1190000000000001e-01   3.0790000000000001e-01  -7.0330000000000004e-01
   4.1880000000000001e-01  -1.0990000000000000e-01   1.8872000000000000e+00  -2.0999999999999999e-01   5.7099999999999998e-02  -8.3299999999999999e-02   3.5510000000000003e-01  -2.3792000000000000e+00   1.8283000000000000e+00  -1.9270000000000001e-01   2.9830000000000001e-01  -6.6349999999999998e-01
   2.6450000000000001e-01  -2.6379999999999998e-01   1.2010000000000001e+00  -2.2910000000000000e-01  -7.6100000000000001e-02  -8.8000000000000005e-03   5.5489999999999995e-01  -2.6238000000000001e+00   2.0024000000000002e+00  -2.6970000000000000e-01   3.1750000000000000e-01  -6.7679999999999996e-01
   5.0700000000000001e-01  -2.4179999999999999e-01   2.4018999999999999e+00  -1.4319999999999999e-01   0.0000000000000000e+00   0.0000000000000000e+00   4.2170000000000002e-01  -2.6238000000000001e+00   1.6540999999999999e+00  -2.0230000000000001e-01   3.0790000000000001e-01  -6.7679999999999996e-01
   3.3060000000000000e-01  -2.1999999999999999e-02   1.8015000000000001e+00  -1.9089999999999999e-01  -2.8500000000000001e-02   0.0000000000000000e+00   2.8849999999999998e-01  -2.5125999999999999e+00   2.0893999999999999e+00  -3.0819999999999997e-01   2.1170000000000000e-01  -6.1929999999999996e-01
   4.1880000000000001e-01  -3.7369999999999998e-01   2.4876999999999998e+00  -2.0999999999999999e-01  -1.9000000000000000e-02  -2.6300000000000000e-02   6.2150000000000005e-01  -2.6905000000000001e+00   2.0024000000000002e+00  -1.1559999999999999e-01   3.0790000000000001e-01  -6.5469999999999995e-01
   5.7310000000000005e-01  -3.9570000000000000e-01   1.8872000000000000e+00  -2.4820000000000000e-01  -1.2370000000000000e-01  -4.4000000000000003e-03   1.3320000000000001e-01  -2.4015000000000000e+00   1.1317999999999999e+00  -1.5409999999999999e-01   3.1750000000000000e-01  -6.1490000000000000e-01
   4.8490000000000000e-01  -3.0780000000000002e-01   1.0294000000000001e+00  -1.7190000000000000e-01  -7.6100000000000001e-02  -4.4000000000000003e-03   3.5510000000000003e-01  -2.6015999999999999e+00   1.6540999999999999e+00  -2.1190000000000001e-01   2.5019999999999998e-01  -6.5910000000000002e-01
   2.6450000000000001e-01   4.3999999999999997e-02   1.3725000000000001e+00  -2.4820000000000000e-01   5.7099999999999998e-02  -2.6300000000000000e-02   4.2170000000000002e-01  -2.2902999999999998e+00   1.8283000000000000e+00  -1.3489999999999999e-01   3.0790000000000001e-01  -6.5910000000000002e-01
   6.6130000000000000e-01  -4.3999999999999997e-02   2.4018999999999999e+00  -1.5279999999999999e-01  -6.6600000000000006e-02  -1.3200000000000000e-02   3.1069999999999998e-01  -2.4904000000000002e+00   1.9153000000000000e+00  -2.2159999999999999e-01   4.2340000000000000e-01  -6.5910000000000002e-01
   9.6989999999999998e-01  -4.1770000000000002e-01   2.5740000000000002e-01  -2.2910000000000000e-01  -3.8100000000000002e-02  -2.1899999999999999e-02   2.6629999999999998e-01  -2.6905000000000001e+00   2.0893999999999999e+00  -1.6380000000000000e-01   2.0210000000000000e-01  -6.4139999999999997e-01
  -6.6130000000000000e-01  -8.7900000000000006e-02   1.4582999999999999e+00  -1.1459999999999999e-01   1.0470000000000000e-01  -4.4000000000000003e-03   2.2189999999999999e-01  -2.3792000000000000e+00   5.2239999999999998e-01  -1.8300000000000000e-01   3.8490000000000002e-01  -6.6349999999999998e-01
   5.0700000000000001e-01   1.5390000000000001e-01   9.4359999999999999e-01  -1.6230000000000000e-01  -2.8500000000000001e-02  -2.6300000000000000e-02   8.8800000000000004e-02  -2.8016999999999999e+00   1.7412000000000001e+00  -8.6699999999999999e-02   2.8870000000000001e-01  -5.8830000000000005e-01
   9.9190000000000000e-01  -2.1980000000000000e-01   2.8309000000000002e+00  -8.5900000000000004e-02  -9.5200000000000007e-02  -1.7500000000000002e-02   4.4400000000000002e-02  -2.4237000000000002e+00   1.5670999999999999e+00  -1.3489999999999999e-01   1.9239999999999999e-01  -6.1490000000000000e-01
   7.4939999999999996e-01  -4.6170000000000000e-01   1.5441000000000000e+00  -2.0999999999999999e-01  -3.8100000000000002e-02  -7.8899999999999998e-02  -1.3320000000000001e-01  -2.7128000000000001e+00   1.6540999999999999e+00  -1.3489999999999999e-01   1.9239999999999999e-01  -5.5740000000000001e-01
  -1.1020000000000001e-01   3.7369999999999998e-01   6.0050000000000003e-01  -2.3870000000000000e-01   1.2370000000000000e-01  -2.1899999999999999e-02  -8.8800000000000004e-02  -2.8239000000000001e+00   1.3930000000000000e+00  -6.7400000000000002e-02   3.1750000000000000e-01  -5.5740000000000001e-01
   4.4100000000000000e-02  -8.7900000000000006e-02   1.1152000000000000e+00  -2.2910000000000000e-01  -1.9000000000000000e-02  -4.3900000000000002e-02  -3.5510000000000003e-01  -2.6015999999999999e+00   1.9153000000000000e+00  -1.0600000000000000e-01   1.7319999999999999e-01  -5.3969999999999996e-01
   9.0369999999999995e-01  -1.7590000000000000e-01   1.2867999999999999e+00  -1.8140000000000001e-01  -3.8100000000000002e-02  -2.6300000000000000e-02  -4.6610000000000001e-01  -2.6905000000000001e+00   2.4377000000000000e+00   1.9300000000000001e-02   1.7319999999999999e-01  -5.1749999999999996e-01
   5.7310000000000005e-01  -1.7590000000000000e-01   2.3161999999999998e+00  -1.6230000000000000e-01  -9.4999999999999998e-03  -2.6300000000000000e-02  -7.5460000000000005e-01  -3.0017999999999998e+00   1.9153000000000000e+00  -7.7100000000000002e-02   2.3089999999999999e-01  -4.9990000000000001e-01
   2.8649999999999998e-01   1.3189999999999999e-01   1.0294000000000001e+00  -2.5779999999999997e-01   2.8500000000000001e-02  -7.8899999999999998e-02  -3.5510000000000003e-01  -2.6459999999999999e+00   1.3930000000000000e+00  -6.7400000000000002e-02   2.0210000000000000e-01  -5.3969999999999996e-01
  -3.0859999999999999e-01  -4.6170000000000000e-01   1.0294000000000001e+00  -9.5500000000000002e-02   9.4999999999999998e-03  -7.0199999999999999e-02  -7.9900000000000004e-01  -2.7572000000000001e+00   2.6118000000000001e+00   6.7400000000000002e-02   1.0580000000000001e-01  -4.0699999999999997e-01
   8.8170000000000004e-01  -6.6000000000000003e-02   1.9730000000000001e+00  -3.1509999999999999e-01   1.9000000000000000e-02   1.3200000000000000e-02  -3.1069999999999998e-01  -2.6682999999999999e+00   2.6118000000000001e+00   2.1190000000000001e-01   1.0580000000000001e-01  -4.4230000000000003e-01
   7.0530000000000004e-01  -6.6000000000000003e-02   2.0588000000000002e+00  -2.1959999999999999e-01  -1.0470000000000000e-01  -4.3900000000000002e-02  -7.5460000000000005e-01  -2.2458000000000000e+00   1.8283000000000000e+00   1.9300000000000001e-02   1.5400000000000000e-01  -3.8929999999999998e-01
   3.0859999999999999e-01  -2.4179999999999999e-01   1.4582999999999999e+00  -2.5779999999999997e-01  -9.4999999999999998e-03  -7.8899999999999998e-02  -1.3320000000000001e-01  -2.5792999999999999e+00   2.4377000000000000e+00   7.7100000000000002e-02   2.8899999999999999e-02  -3.6270000000000002e-01
   0.0000000000000000e+00  -3.0780000000000002e-01   1.2010000000000001e+00  -1.9089999999999999e-01   1.2370000000000000e-01  -3.0700000000000002e-02  -6.8799999999999994e-01  -2.0678999999999998e+00   3.1341999999999999e+00   1.3489999999999999e-01   1.0580000000000001e-01  -3.8040000000000002e-01
   1.7630000000000001e-01   1.3189999999999999e-01   1.6298999999999999e+00  -2.8639999999999999e-01   2.8500000000000001e-02  -1.7500000000000002e-02  -5.5489999999999995e-01  -2.2235999999999998e+00   3.3953000000000002e+00   1.8300000000000000e-01   8.6599999999999996e-02  -3.3620000000000000e-01
   1.2122999999999999e+00  -1.5390000000000001e-01   1.7157000000000000e+00  -2.3870000000000000e-01  -1.3320000000000001e-01  -5.7000000000000002e-02  -6.2150000000000005e-01  -2.0457000000000001e+00   2.2635999999999998e+00   1.4449999999999999e-01  -4.8099999999999997e-02  -2.2120000000000001e-01
   4.4100000000000000e-02  -3.7369999999999998e-01   1.8872000000000000e+00  -2.5779999999999997e-01   0.0000000000000000e+00  -2.1899999999999999e-02  -1.3320000000000001e-01  -1.9123000000000001e+00   3.3083000000000000e+00   1.3489999999999999e-01  -1.9199999999999998e-02  -3.2729999999999998e-01
  -1.1020000000000001e-01   1.9789999999999999e-01   7.7210000000000001e-01  -2.5779999999999997e-01  -2.8500000000000001e-02  -2.1899999999999999e-02  -2.6629999999999998e-01  -1.6899000000000000e+00   2.5247000000000002e+00   1.8300000000000000e-01   1.9199999999999998e-02  -3.5389999999999999e-01
   5.0700000000000001e-01  -1.3189999999999999e-01   1.5441000000000000e+00  -1.9089999999999999e-01  -1.0470000000000000e-01  -3.0700000000000002e-02  -3.3289999999999997e-01  -2.0678999999999998e+00   2.1764999999999999e+00   1.7340000000000000e-01   7.6999999999999999e-02  -3.2729999999999998e-01
   7.4939999999999996e-01  -5.2759999999999996e-01   2.1446000000000001e+00  -1.7190000000000000e-01  -4.7600000000000003e-02  -3.0700000000000002e-02   4.4400000000000002e-02  -1.6899000000000000e+00   2.6118000000000001e+00   6.7400000000000002e-02   1.0580000000000001e-01  -3.7159999999999999e-01
   4.8490000000000000e-01  -1.3189999999999999e-01   1.5441000000000000e+00  -1.3370000000000001e-01   2.8500000000000001e-02  -5.7000000000000002e-02  -6.8799999999999994e-01  -1.7343999999999999e+00   2.2635999999999998e+00   5.7799999999999997e-02   1.9199999999999998e-02  -3.2290000000000002e-01
   4.4100000000000000e-02  -2.1999999999999999e-02   5.1470000000000005e-01  -1.2410000000000000e-01   9.5200000000000007e-02  -8.7700000000000000e-02  -1.3320000000000001e-01  -2.0234000000000001e+00   2.4377000000000000e+00   8.6699999999999999e-02   9.6199999999999994e-02  -3.1850000000000001e-01
   4.4080000000000003e-01  -6.6000000000000003e-02   2.0588000000000002e+00  -2.4820000000000000e-01  -2.8500000000000001e-02  -2.1899999999999999e-02  -4.6610000000000001e-01  -1.2897000000000001e+00   2.4377000000000000e+00   4.8200000000000000e-02   0.0000000000000000e+00  -3.2290000000000002e-01
   8.1559999999999999e-01  -4.8359999999999997e-01   1.8872000000000000e+00  -1.3370000000000001e-01  -5.7099999999999998e-02   8.8000000000000005e-03   3.3289999999999997e-01  -1.6454000000000000e+00   2.3506000000000000e+00   6.7400000000000002e-02   1.9199999999999998e-02  -3.0520000000000003e-01
   5.2900000000000003e-01   2.1999999999999999e-02   1.2010000000000001e+00  -9.5500000000000002e-02  -9.5200000000000007e-02  -4.3900000000000002e-02  -1.1100000000000000e-01  -1.9123000000000001e+00   2.0893999999999999e+00   1.0600000000000000e-01   7.6999999999999999e-02  -2.6540000000000002e-01
   2.1999999999999999e-02  -2.1999999999999999e-02   1.1152000000000000e+00  -3.0549999999999999e-01   9.4999999999999998e-03  -3.0700000000000002e-02  -8.8800000000000004e-02  -1.1339999999999999e+00   3.2212000000000001e+00   1.0600000000000000e-01   1.3469999999999999e-01  -3.4060000000000001e-01
   1.9839999999999999e-01  -1.0990000000000000e-01   1.2867999999999999e+00  -1.3370000000000001e-01   4.7600000000000003e-02  -8.7700000000000000e-02   0.0000000000000000e+00  -1.6010000000000000e+00   1.6540999999999999e+00   1.0600000000000000e-01   2.8899999999999999e-02  -2.9189999999999999e-01
   6.3919999999999999e-01  -1.5390000000000001e-01   1.4582999999999999e+00  -2.3870000000000000e-01  -9.4999999999999998e-03  -7.8899999999999998e-02   6.6600000000000006e-02  -1.7788999999999999e+00   2.2635999999999998e+00   1.9270000000000001e-01   0.0000000000000000e+00  -3.0080000000000001e-01
   2.6450000000000001e-01  -1.3189999999999999e-01   1.5441000000000000e+00  -2.8639999999999999e-01  -1.1420000000000000e-01  -3.5099999999999999e-02  -2.2189999999999999e-01  -1.3341000000000001e+00   3.7435999999999998e+00   5.7799999999999997e-02   7.6999999999999999e-02  -3.3179999999999998e-01
   2.8649999999999998e-01   2.1999999999999999e-02   1.5441000000000000e+00  -1.2410000000000000e-01   4.7600000000000003e-02  -4.8200000000000000e-02  -1.9980000000000001e-01  -1.6899000000000000e+00   3.2212000000000001e+00   1.3489999999999999e-01   6.7400000000000002e-02  -3.4060000000000001e-01
   1.3230000000000000e-01  -4.3999999999999997e-02   1.5441000000000000e+00  -1.4319999999999999e-01   7.6100000000000001e-02  -7.4499999999999997e-02  -2.2189999999999999e-01  -1.7121000000000000e+00   2.9600000000000000e+00   1.7340000000000000e-01   5.7700000000000001e-02  -2.6979999999999998e-01
   5.0700000000000001e-01   6.6000000000000003e-02   1.5441000000000000e+00  -2.0050000000000001e-01  -8.5599999999999996e-02  -3.5099999999999999e-02  -1.5540000000000001e-01  -1.1563000000000001e+00   2.4377000000000000e+00   1.4449999999999999e-01   1.3469999999999999e-01  -3.4060000000000001e-01
   5.9509999999999996e-01  -1.9789999999999999e-01   4.2890000000000000e-01  -1.6230000000000000e-01  -7.6100000000000001e-02  -5.7000000000000002e-02  -2.4410000000000001e-01  -1.6010000000000000e+00   2.9600000000000000e+00   1.5409999999999999e-01   1.2509999999999999e-01  -3.1409999999999999e-01
   3.5270000000000001e-01  -1.9789999999999999e-01   1.7157000000000000e+00  -2.1959999999999999e-01   6.6600000000000006e-02  -2.1899999999999999e-02  -4.4400000000000002e-02  -1.8232999999999999e+00   2.4377000000000000e+00   9.6299999999999997e-02   5.7700000000000001e-02  -2.6540000000000002e-01
   3.3060000000000000e-01   4.3999999999999997e-02   1.2010000000000001e+00  -1.8140000000000001e-01   3.8100000000000002e-02  -7.4499999999999997e-02  -3.5510000000000003e-01  -1.4008000000000000e+00   2.1764999999999999e+00   1.5409999999999999e-01   7.6999999999999999e-02  -3.3620000000000000e-01
   5.5110000000000003e-01  -1.3189999999999999e-01   1.0294000000000001e+00  -1.8140000000000001e-01  -1.3320000000000001e-01  -3.9500000000000000e-02  -4.4400000000000002e-02  -1.4453000000000000e+00   3.4824000000000002e+00   8.6699999999999999e-02  -4.8099999999999997e-02  -3.0080000000000001e-01
   9.0369999999999995e-01  -1.9789999999999999e-01   2.0588000000000002e+00  -2.0999999999999999e-01  -8.5599999999999996e-02  -2.6300000000000000e-02  -1.5540000000000001e-01  -1.6899000000000000e+00   2.6118000000000001e+00   1.4449999999999999e-01   7.6999999999999999e-02  -3.0520000000000003e-01
   1.7630000000000001e-01  -2.8580000000000000e-01   1.2010000000000001e+00  -2.0999999999999999e-01  -5.7099999999999998e-02   4.4000000000000003e-03  -2.2200000000000001e-02  -1.4898000000000000e+00   2.7858999999999998e+00   1.7340000000000000e-01   2.8899999999999999e-02  -3.1850000000000001e-01
   1.5429999999999999e-01  -2.1980000000000000e-01   6.8630000000000002e-01  -2.1959999999999999e-01   1.9000000000000000e-02  -4.3900000000000002e-02  -3.1069999999999998e-01  -1.4008000000000000e+00   2.5247000000000002e+00   1.1559999999999999e-01   1.0580000000000001e-01  -2.6100000000000001e-01
   5.9509999999999996e-01  -1.9789999999999999e-01   2.0588000000000002e+00  -1.5279999999999999e-01   1.9000000000000000e-02  -4.3900000000000002e-02  -4.4400000000000002e-02  -1.3119000000000001e+00   2.3506000000000000e+00   1.5409999999999999e-01   4.8099999999999997e-02  -3.0080000000000001e-01
   7.7149999999999996e-01  -1.3189999999999999e-01   1.9730000000000001e+00  -1.8140000000000001e-01  -3.8100000000000002e-02   8.8000000000000005e-03  -3.9950000000000002e-01  -1.5120000000000000e+00   2.8730000000000002e+00   9.6299999999999997e-02   4.8099999999999997e-02  -3.2290000000000002e-01
   3.9679999999999999e-01  -1.0990000000000000e-01   7.7210000000000001e-01  -2.2910000000000000e-01   1.9000000000000000e-02  -3.0700000000000002e-02  -1.3320000000000001e-01  -1.2452000000000001e+00   2.8730000000000002e+00   1.4449999999999999e-01   1.8279999999999999e-01  -3.0959999999999999e-01
   2.6450000000000001e-01   8.7900000000000006e-02   9.4359999999999999e-01  -1.3370000000000001e-01   0.0000000000000000e+00  -3.0700000000000002e-02  -2.2189999999999999e-01  -1.5343000000000000e+00   2.6118000000000001e+00   1.0600000000000000e-01   1.9199999999999998e-02  -2.7429999999999999e-01
   6.3919999999999999e-01  -8.7900000000000006e-02   1.6298999999999999e+00  -1.5279999999999999e-01  -4.7600000000000003e-02  -2.6300000000000000e-02  -1.5540000000000001e-01  -1.3786000000000000e+00   2.6989000000000001e+00   9.5999999999999992e-03   3.8500000000000000e-02  -3.0959999999999999e-01
   5.0700000000000001e-01  -3.2979999999999998e-01   1.4582999999999999e+00  -2.2910000000000000e-01  -2.0930000000000001e-01  -8.8000000000000005e-03  -8.8800000000000004e-02  -1.2897000000000001e+00   2.3506000000000000e+00   8.6699999999999999e-02   8.6599999999999996e-02  -3.1409999999999999e-01
   4.1880000000000001e-01  -1.3189999999999999e-01   1.0294000000000001e+00  -1.8140000000000001e-01  -1.0470000000000000e-01   1.3200000000000000e-02  -2.2189999999999999e-01  -1.4676000000000000e+00   2.3506000000000000e+00   1.1559999999999999e-01   7.6999999999999999e-02  -2.4770000000000000e-01
   1.7630000000000001e-01   0.0000000000000000e+00   1.2010000000000001e+00  -1.5279999999999999e-01  -9.5200000000000007e-02  -2.6300000000000000e-02  -1.1100000000000000e-01  -1.3119000000000001e+00   2.5247000000000002e+00   3.8500000000000000e-02   9.6199999999999994e-02  -2.8749999999999998e-01
   2.6450000000000001e-01  -6.6000000000000003e-02   1.6298999999999999e+00  -2.9599999999999999e-01  -9.5200000000000007e-02  -1.3200000000000000e-02  -4.4400000000000002e-02  -1.4231000000000000e+00   2.2635999999999998e+00   2.1190000000000001e-01   9.6199999999999994e-02  -3.3179999999999998e-01
   6.1719999999999997e-01  -2.4179999999999999e-01   1.2010000000000001e+00  -2.4820000000000000e-01  -3.8100000000000002e-02  -2.6300000000000000e-02  -2.2189999999999999e-01  -1.2897000000000001e+00   2.8730000000000002e+00   7.7100000000000002e-02   6.7400000000000002e-02  -3.1409999999999999e-01
   4.8490000000000000e-01  -1.7590000000000000e-01   1.8872000000000000e+00  -1.5279999999999999e-01  -5.7099999999999998e-02  -3.9500000000000000e-02  -1.7760000000000001e-01  -1.3119000000000001e+00   2.4377000000000000e+00   8.6699999999999999e-02   1.3469999999999999e-01  -2.8310000000000002e-01
   8.8200000000000001e-02  -6.6000000000000003e-02   9.4359999999999999e-01  -1.2410000000000000e-01   9.4999999999999998e-03  -5.7000000000000002e-02  -8.8800000000000004e-02  -1.3786000000000000e+00   2.3506000000000000e+00   1.0600000000000000e-01   2.8899999999999999e-02  -3.1409999999999999e-01
   1.7630000000000001e-01   0.0000000000000000e+00   1.8872000000000000e+00  -1.3370000000000001e-01   3.8100000000000002e-02  -3.0700000000000002e-02  -1.7760000000000001e-01  -1.2452000000000001e+00   2.7858999999999998e+00   1.0600000000000000e-01   7.6999999999999999e-02  -2.7429999999999999e-01
   4.4080000000000003e-01  -1.3189999999999999e-01   1.7157000000000000e+00  -2.0999999999999999e-01  -8.5599999999999996e-02  -1.3200000000000000e-02  -8.8800000000000004e-02  -1.2897000000000001e+00   2.2635999999999998e+00   1.5409999999999999e-01   7.6999999999999999e-02  -2.7429999999999999e-01
   2.8649999999999998e-01   1.0990000000000000e-01   1.5441000000000000e+00  -1.3370000000000001e-01  -1.1420000000000000e-01  -3.0700000000000002e-02  -6.6600000000000006e-02  -1.5565000000000000e+00   3.3083000000000000e+00   8.6699999999999999e-02   1.8279999999999999e-01  -2.7870000000000000e-01
   2.6450000000000001e-01  -2.8580000000000000e-01   1.8015000000000001e+00  -3.0549999999999999e-01  -2.8500000000000001e-02  -2.1899999999999999e-02  -6.6600000000000006e-02  -1.1785000000000001e+00   2.4377000000000000e+00   2.3119999999999999e-01   1.0580000000000001e-01  -2.8310000000000002e-01
   2.6450000000000001e-01   2.1999999999999999e-02   1.0294000000000001e+00  -2.0999999999999999e-01  -1.2370000000000000e-01  -3.9500000000000000e-02  -1.7760000000000001e-01  -1.4676000000000000e+00   2.3506000000000000e+00   1.1559999999999999e-01   1.9199999999999998e-02  -2.9189999999999999e-01
   6.1719999999999997e-01  -1.7590000000000000e-01   1.2867999999999999e+00  -1.6230000000000000e-01   0.0000000000000000e+00  -4.4000000000000003e-03   2.2200000000000001e-02  -1.3564000000000001e+00   2.1764999999999999e+00   1.4449999999999999e-01   1.4430000000000001e-01  -2.9189999999999999e-01
   7.0530000000000004e-01  -1.3189999999999999e-01   2.2303999999999999e+00  -2.2910000000000000e-01  -6.6600000000000006e-02  -5.7000000000000002e-02  -1.3320000000000001e-01  -1.0894999999999999e+00   2.6118000000000001e+00   1.5409999999999999e-01   5.7700000000000001e-02  -3.0080000000000001e-01
   3.3060000000000000e-01  -1.7590000000000000e-01   1.7157000000000000e+00  -2.9599999999999999e-01  -1.9000000000000000e-02  -2.1899999999999999e-02  -4.4400000000000002e-02  -1.5565000000000000e+00   3.1341999999999999e+00   1.3489999999999999e-01   1.1550000000000001e-01  -2.3000000000000001e-01
   3.3060000000000000e-01   0.0000000000000000e+00   9.4359999999999999e-01  -1.9089999999999999e-01   5.7099999999999998e-02  -1.3200000000000000e-02  -6.6600000000000006e-02  -1.4231000000000000e+00   2.8730000000000002e+00   1.2520000000000001e-01   4.8099999999999997e-02  -2.7429999999999999e-01
   4.4080000000000003e-01  -4.3969999999999998e-01   1.8015000000000001e+00  -1.9089999999999999e-01  -5.7099999999999998e-02  -7.8899999999999998e-02  -8.8800000000000004e-02  -1.2007000000000001e+00   2.1764999999999999e+00   6.7400000000000002e-02  -1.9199999999999998e-02  -3.0080000000000001e-01
   3.3060000000000000e-01  -1.3189999999999999e-01   1.2010000000000001e+00  -2.3870000000000000e-01  -9.5200000000000007e-02  -4.3900000000000002e-02   8.8800000000000004e-02  -1.2674000000000001e+00   2.5247000000000002e+00   7.7100000000000002e-02   8.6599999999999996e-02  -2.6100000000000001e-01
   3.0859999999999999e-01  -4.3999999999999997e-02   1.1152000000000000e+00  -1.6230000000000000e-01   2.8500000000000001e-02  -4.8200000000000000e-02   2.2200000000000001e-02  -1.3119000000000001e+00   3.3083000000000000e+00   7.7100000000000002e-02   3.8500000000000000e-02  -3.0080000000000001e-01
   1.7630000000000001e-01   2.1999999999999999e-02   8.5780000000000001e-01  -1.9089999999999999e-01   1.1420000000000000e-01  -6.5799999999999997e-02  -1.7760000000000001e-01  -1.2230000000000001e+00   2.6989000000000001e+00   4.8200000000000000e-02   7.6999999999999999e-02  -2.9189999999999999e-01
   5.2900000000000003e-01  -4.3999999999999997e-02   1.5441000000000000e+00  -2.3870000000000000e-01  -9.4999999999999998e-03  -8.8000000000000005e-03   1.1100000000000000e-01  -1.3341000000000001e+00   2.6118000000000001e+00   1.4449999999999999e-01   1.2509999999999999e-01  -3.0080000000000001e-01
   5.9509999999999996e-01  -1.0990000000000000e-01   1.5441000000000000e+00  -2.0999999999999999e-01  -1.9000000000000000e-02  -2.1899999999999999e-02   4.4400000000000002e-02  -1.2230000000000001e+00   2.5247000000000002e+00   1.5409999999999999e-01   1.9199999999999998e-02  -3.0080000000000001e-01
   3.3060000000000000e-01  -2.8580000000000000e-01   1.0294000000000001e+00  -2.8639999999999999e-01  -5.7099999999999998e-02  -8.7700000000000000e-02   4.4400000000000002e-02  -1.4231000000000000e+00   1.9153000000000000e+00   1.8300000000000000e-01   5.7700000000000001e-02  -3.3179999999999998e-01
   3.3060000000000000e-01  -4.3999999999999997e-02   1.2867999999999999e+00  -3.2460000000000000e-01  -2.8500000000000001e-02  -7.8899999999999998e-02   6.6600000000000006e-02  -1.2897000000000001e+00   2.2635999999999998e+00   1.7340000000000000e-01   8.6599999999999996e-02  -3.0520000000000003e-01
   4.8490000000000000e-01  -2.8580000000000000e-01   8.5780000000000001e-01  -3.2460000000000000e-01  -1.9000000000000000e-02  -3.5099999999999999e-02   2.2189999999999999e-01  -1.2897000000000001e+00   1.9153000000000000e+00   1.2520000000000001e-01   7.6999999999999999e-02  -3.0959999999999999e-01
   4.6289999999999998e-01  -8.7900000000000006e-02   1.2010000000000001e+00  -2.3870000000000000e-01  -1.0470000000000000e-01  -3.9500000000000000e-02   2.2200000000000001e-02  -1.3786000000000000e+00   2.5247000000000002e+00   1.9300000000000001e-02   6.7400000000000002e-02  -2.9640000000000000e-01
   2.6450000000000001e-01   6.6000000000000003e-02   2.2303999999999999e+00  -1.2410000000000000e-01  -1.1420000000000000e-01  -4.3900000000000002e-02   0.0000000000000000e+00  -1.1563000000000001e+00   2.3506000000000000e+00   1.0600000000000000e-01   2.8899999999999999e-02  -3.0520000000000003e-01
   2.6450000000000001e-01  -8.7900000000000006e-02   1.2867999999999999e+00  -2.3870000000000000e-01  -2.8500000000000001e-02  -3.9500000000000000e-02  -6.6600000000000006e-02  -1.2897000000000001e+00   2.0024000000000002e+00   1.6380000000000000e-01   1.6360000000000000e-01  -2.6979999999999998e-01
   3.5270000000000001e-01  -2.1999999999999999e-02   9.4359999999999999e-01  -1.1459999999999999e-01  -2.8500000000000001e-02  -3.0700000000000002e-02   6.6600000000000006e-02  -1.4453000000000000e+00   3.3953000000000002e+00   1.0600000000000000e-01   1.9199999999999998e-02  -2.9189999999999999e-01
   2.4249999999999999e-01   1.0990000000000000e-01   1.6298999999999999e+00  -1.6230000000000000e-01   0.0000000000000000e+00  -4.3900000000000002e-02  -1.3320000000000001e-01  -1.3119000000000001e+00   2.4377000000000000e+00   3.8500000000000000e-02   3.8500000000000000e-02  -3.0520000000000003e-01
   5.7310000000000005e-01  -1.0990000000000000e-01   1.1152000000000000e+00  -2.7689999999999998e-01  -7.6100000000000001e-02  -3.9500000000000000e-02   4.4400000000000002e-02  -1.3119000000000001e+00   3.2212000000000001e+00   1.6380000000000000e-01   6.7400000000000002e-02  -2.8310000000000002e-01
   3.5270000000000001e-01  -2.1980000000000000e-01   1.7157000000000000e+00  -2.3870000000000000e-01  -3.8100000000000002e-02  -2.6300000000000000e-02   2.2200000000000001e-02  -1.3119000000000001e+00   2.1764999999999999e+00   1.1559999999999999e-01   7.6999999999999999e-02  -2.9189999999999999e-01
   5.5110000000000003e-01  -1.9789999999999999e-01   1.6298999999999999e+00  -2.3870000000000000e-01  -1.0470000000000000e-01  -8.8000000000000005e-03   4.2170000000000002e-01  -1.3786000000000000e+00   2.6118000000000001e+00   5.7799999999999997e-02   9.6199999999999994e-02  -2.6100000000000001e-01
   2.2040000000000001e-01  -6.6000000000000003e-02   1.8015000000000001e+00  -1.5279999999999999e-01  -8.5599999999999996e-02  -4.3900000000000002e-02   4.4400000000000002e-02  -1.3341000000000001e+00   2.0024000000000002e+00   1.2520000000000001e-01   2.8899999999999999e-02  -2.9189999999999999e-01
   4.4080000000000003e-01  -2.1999999999999999e-02   1.4582999999999999e+00  -3.0549999999999999e-01  -3.8100000000000002e-02  -3.5099999999999999e-02   4.4400000000000002e-02  -1.3119000000000001e+00   2.5247000000000002e+00   1.2520000000000001e-01   4.8099999999999997e-02  -2.7870000000000000e-01
   4.4080000000000003e-01  -2.8580000000000000e-01   1.0294000000000001e+00  -2.8639999999999999e-01  -2.8500000000000001e-02   8.8000000000000005e-03  -4.4400000000000002e-02  -1.2230000000000001e+00   2.7858999999999998e+00   9.6299999999999997e-02   1.3469999999999999e-01  -2.8749999999999998e-01
   3.3060000000000000e-01   2.1999999999999999e-02   9.4359999999999999e-01  -2.0050000000000001e-01  -7.6100000000000001e-02  -1.3200000000000000e-02   0.0000000000000000e+00  -1.2897000000000001e+00   2.2635999999999998e+00   5.7799999999999997e-02   0.0000000000000000e+00  -3.1850000000000001e-01
   3.0859999999999999e-01  -4.3999999999999997e-02   1.2867999999999999e+00  -2.4820000000000000e-01  -6.6600000000000006e-02  -2.6300000000000000e-02   6.6600000000000006e-02  -1.2452000000000001e+00   2.6118000000000001e+00   1.0600000000000000e-01   9.6199999999999994e-02  -3.1409999999999999e-01
   4.4080000000000003e-01  -2.6379999999999998e-01   1.3725000000000001e+00  -1.9089999999999999e-01  -1.9000000000000000e-02  -8.3299999999999999e-02   0.0000000000000000e+00  -1.3119000000000001e+00   3.0470999999999999e+00   1.3489999999999999e-01   9.6199999999999994e-02  -3.0520000000000003e-01
   4.4080000000000003e-01  -2.6379999999999998e-01   6.0050000000000003e-01  -1.1459999999999999e-01   3.8100000000000002e-02   2.1899999999999999e-02   0.0000000000000000e+00  -1.4676000000000000e+00   2.8730000000000002e+00   9.6299999999999997e-02   6.7400000000000002e-02  -3.3179999999999998e-01
   3.7469999999999998e-01  -1.3189999999999999e-01   1.2010000000000001e+00  -2.6729999999999998e-01  -9.4999999999999998e-03  -5.2600000000000001e-02   8.8800000000000004e-02  -1.2674000000000001e+00   2.9600000000000000e+00   0.0000000000000000e+00   1.4430000000000001e-01  -2.6979999999999998e-01
   2.6450000000000001e-01  -3.0780000000000002e-01   1.8872000000000000e+00  -1.9089999999999999e-01  -1.5229999999999999e-01  -1.7500000000000002e-02   2.4410000000000001e-01  -1.4898000000000000e+00   2.4377000000000000e+00   1.2520000000000001e-01   8.6599999999999996e-02  -3.3179999999999998e-01
   4.1880000000000001e-01  -1.7590000000000000e-01   1.6298999999999999e+00  -2.7689999999999998e-01  -2.8500000000000001e-02  -7.4499999999999997e-02   0.0000000000000000e+00  -1.2007000000000001e+00   2.6989000000000001e+00   1.2520000000000001e-01   7.6999999999999999e-02  -2.8310000000000002e-01
   3.7469999999999998e-01   8.7900000000000006e-02   8.5780000000000001e-01  -2.5779999999999997e-01  -1.1420000000000000e-01  -2.1899999999999999e-02   2.4410000000000001e-01  -1.3341000000000001e+00   2.8730000000000002e+00   1.2520000000000001e-01   8.6599999999999996e-02  -2.8310000000000002e-01
   3.7469999999999998e-01  -1.7590000000000000e-01   1.7157000000000000e+00  -2.0050000000000001e-01  -9.5200000000000007e-02  -3.5099999999999999e-02   8.8800000000000004e-02  -1.3341000000000001e+00   2.5247000000000002e+00   9.6299999999999997e-02   1.7319999999999999e-01  -3.4949999999999998e-01
   4.6289999999999998e-01  -2.1999999999999999e-02   1.6298999999999999e+00  -1.4319999999999999e-01   7.6100000000000001e-02   4.4000000000000003e-03   6.6600000000000006e-02  -1.1117999999999999e+00   3.3083000000000000e+00   0.0000000000000000e+00   7.6999999999999999e-02  -3.0080000000000001e-01
   4.8490000000000000e-01  -2.8580000000000000e-01   1.3725000000000001e+00  -1.4319999999999999e-01  -1.9000000000000000e-02   2.1899999999999999e-02   4.4400000000000002e-02  -1.3564000000000001e+00   2.0893999999999999e+00   5.7799999999999997e-02  -9.5999999999999992e-03  -3.3179999999999998e-01
   4.6289999999999998e-01  -2.1999999999999999e-02   1.6298999999999999e+00  -2.0050000000000001e-01  -1.4269999999999999e-01   0.0000000000000000e+00   1.1100000000000000e-01  -9.7840000000000005e-01   2.9600000000000000e+00   8.6699999999999999e-02   8.6599999999999996e-02  -3.4499999999999997e-01
   5.5110000000000003e-01  -3.2979999999999998e-01   1.8015000000000001e+00  -1.0500000000000000e-01  -7.6100000000000001e-02  -2.1899999999999999e-02   8.8800000000000004e-02  -1.1339999999999999e+00   2.2635999999999998e+00   7.7100000000000002e-02   8.6599999999999996e-02  -2.8749999999999998e-01
   4.8490000000000000e-01  -1.5390000000000001e-01   1.5441000000000000e+00  -2.9599999999999999e-01   4.7600000000000003e-02  -3.5099999999999999e-02  -2.2200000000000001e-02  -1.3341000000000001e+00   3.3953000000000002e+00   6.7400000000000002e-02   5.7700000000000001e-02  -3.4060000000000001e-01
   2.8649999999999998e-01  -2.4179999999999999e-01   9.4359999999999999e-01  -1.6230000000000000e-01  -9.4999999999999998e-03  -3.5099999999999999e-02   8.8800000000000004e-02  -1.3341000000000001e+00   2.1764999999999999e+00   3.8500000000000000e-02   1.4430000000000001e-01  -3.2290000000000002e-01
   6.6130000000000000e-01  -2.6379999999999998e-01   1.5441000000000000e+00  -2.8639999999999999e-01  -2.8500000000000001e-02  -3.9500000000000000e-02   1.1100000000000000e-01  -1.4898000000000000e+00   2.8730000000000002e+00   1.0600000000000000e-01   1.5400000000000000e-01  -3.1850000000000001e-01
   4.1880000000000001e-01  -1.3189999999999999e-01   1.2867999999999999e+00  -2.4820000000000000e-01  -5.7099999999999998e-02  -8.3299999999999999e-02   1.1100000000000000e-01  -1.0450999999999999e+00   3.3953000000000002e+00   1.4449999999999999e-01   3.8500000000000000e-02  -3.1409999999999999e-01
   5.2900000000000003e-01  -2.1980000000000000e-01   1.6298999999999999e+00  -2.9599999999999999e-01  -1.8079999999999999e-01  -3.5099999999999999e-02   2.2200000000000001e-02  -1.2452000000000001e+00   1.8283000000000000e+00   1.4449999999999999e-01  -4.8099999999999997e-02  -3.0520000000000003e-01
   3.9679999999999999e-01  -2.6379999999999998e-01   1.5441000000000000e+00  -1.6230000000000000e-01  -1.2370000000000000e-01   0.0000000000000000e+00   1.7760000000000001e-01  -1.2452000000000001e+00   2.7858999999999998e+00   9.6299999999999997e-02   6.7400000000000002e-02  -3.0520000000000003e-01
   5.0700000000000001e-01  -1.3189999999999999e-01   1.6298999999999999e+00  -3.3420000000000000e-01  -6.6600000000000006e-02  -1.3200000000000000e-02  -8.8800000000000004e-02  -9.7840000000000005e-01   2.3506000000000000e+00   8.6699999999999999e-02   1.1550000000000001e-01  -2.9189999999999999e-01
   3.3060000000000000e-01  -2.1999999999999999e-02   1.9730000000000001e+00  -1.2410000000000000e-01  -2.8500000000000001e-02  -4.3900000000000002e-02  -8.8800000000000004e-02  -1.2007000000000001e+00   2.3506000000000000e+00   1.0600000000000000e-01   8.6599999999999996e-02  -3.0080000000000001e-01
   2.6450000000000001e-01  -8.7900000000000006e-02   1.5441000000000000e+00  -2.7689999999999998e-01  -4.7600000000000003e-02  -2.1899999999999999e-02   1.5540000000000001e-01  -1.3341000000000001e+00   2.9600000000000000e+00   4.8200000000000000e-02   4.8099999999999997e-02  -2.9189999999999999e-01
   4.8490000000000000e-01  -3.0780000000000002e-01   1.4582999999999999e+00  -1.8140000000000001e-01   4.7600000000000003e-02  -7.0199999999999999e-02   1.5540000000000001e-01  -1.1563000000000001e+00   2.0024000000000002e+00   1.3489999999999999e-01   1.9199999999999998e-02  -2.9640000000000000e-01
   3.0859999999999999e-01   6.6000000000000003e-02   1.2010000000000001e+00  -1.4319999999999999e-01  -3.8100000000000002e-02  -2.6300000000000000e-02   2.2200000000000001e-02  -1.1339999999999999e+00   2.4377000000000000e+00   8.6699999999999999e-02  -9.5999999999999992e-03  -3.2290000000000002e-01
   5.0700000000000001e-01  -4.3999999999999997e-02   1.4582999999999999e+00  -2.9599999999999999e-01  -5.7099999999999998e-02   1.7500000000000002e-02   0.0000000000000000e+00  -1.2674000000000001e+00   3.0470999999999999e+00   1.3489999999999999e-01   9.6199999999999994e-02  -2.8749999999999998e-01
   3.5270000000000001e-01  -1.7590000000000000e-01   1.1152000000000000e+00  -3.0549999999999999e-01  -1.8079999999999999e-01  -1.3200000000000000e-02  -1.5540000000000001e-01  -1.1563000000000001e+00   2.7858999999999998e+00   7.7100000000000002e-02   2.8899999999999999e-02  -2.6979999999999998e-01
   6.6100000000000006e-02   1.0990000000000000e-01   1.5441000000000000e+00  -1.2410000000000000e-01  -2.8500000000000001e-02  -4.4000000000000003e-03  -1.1100000000000000e-01  -1.4676000000000000e+00   3.2212000000000001e+00   8.6699999999999999e-02   8.6599999999999996e-02  -2.5659999999999999e-01
   3.0859999999999999e-01  -1.9789999999999999e-01   1.3725000000000001e+00  -2.9599999999999999e-01  -9.5200000000000007e-02   8.8000000000000005e-03   4.4400000000000002e-02  -1.0450999999999999e+00   3.1341999999999999e+00   1.8300000000000000e-01   1.1550000000000001e-01  -2.6540000000000002e-01
   8.1559999999999999e-01  -3.0780000000000002e-01   1.3725000000000001e+00  -2.0050000000000001e-01  -5.7099999999999998e-02  -1.3200000000000000e-02  -2.2200000000000001e-02  -1.3564000000000001e+00   2.6989000000000001e+00   6.7400000000000002e-02   1.8279999999999999e-01  -2.9640000000000000e-01
   1.3230000000000000e-01  -1.0990000000000000e-01   6.8630000000000002e-01  -1.6230000000000000e-01   7.6100000000000001e-02  -6.1400000000000003e-02   1.3320000000000001e-01  -1.3119000000000001e+00   3.2212000000000001e+00   7.7100000000000002e-02   6.7400000000000002e-02  -2.7870000000000000e-01
   5.0700000000000001e-01  -3.2979999999999998e-01   1.7157000000000000e+00  -2.0999999999999999e-01  -5.7099999999999998e-02  -1.7500000000000002e-02   6.6600000000000006e-02  -1.2452000000000001e+00   2.2635999999999998e+00   1.7340000000000000e-01   8.6599999999999996e-02  -2.7429999999999999e-01
   1.7630000000000001e-01  -1.5390000000000001e-01   2.2303999999999999e+00  -2.7689999999999998e-01  -3.8100000000000002e-02  -3.0700000000000002e-02  -6.6600000000000006e-02  -1.3119000000000001e+00   2.2635999999999998e+00   1.2520000000000001e-01   8.6599999999999996e-02  -3.0080000000000001e-01
   5.7310000000000005e-01  -6.6000000000000003e-02   1.4582999999999999e+00  -2.1959999999999999e-01  -8.5599999999999996e-02  -8.8000000000000005e-03  -6.6600000000000006e-02  -1.2007000000000001e+00   2.3506000000000000e+00   6.7400000000000002e-02   2.8899999999999999e-02  -3.0520000000000003e-01
   4.4080000000000003e-01  -6.6000000000000003e-02   1.3725000000000001e+00  -1.7190000000000000e-01  -3.8100000000000002e-02   0.0000000000000000e+00  -8.8800000000000004e-02  -1.4231000000000000e+00   8.7060000000000004e-01   9.5999999999999992e-03   7.6999999999999999e-02  -2.6100000000000001e-01
  -4.4100000000000000e-02  -1.3189999999999999e-01   1.2010000000000001e+00  -4.2009999999999997e-01  -1.2370000000000000e-01  -4.8200000000000000e-02   2.6629999999999998e-01  -1.5787000000000000e+00   4.1788999999999996e+00   9.5999999999999992e-03   2.0210000000000000e-01  -2.6979999999999998e-01
   6.6130000000000000e-01  -1.5390000000000001e-01   8.5780000000000001e-01  -3.0549999999999999e-01  -1.0470000000000000e-01  -1.7500000000000002e-02  -4.4390000000000002e-01  -4.4469999999999998e-01   3.5695000000000001e+00   1.0600000000000000e-01   1.7319999999999999e-01  -3.3179999999999998e-01
   4.4080000000000003e-01  -3.0780000000000002e-01   1.2867999999999999e+00  -2.0050000000000001e-01  -5.7099999999999998e-02  -5.2600000000000001e-02   2.6629999999999998e-01  -1.9790000000000001e+00   2.0893999999999999e+00   8.6699999999999999e-02   0.0000000000000000e+00  -2.9640000000000000e-01
   5.2900000000000003e-01  -3.5170000000000001e-01   1.0294000000000001e+00  -3.0549999999999999e-01  -6.6600000000000006e-02  -6.1400000000000003e-02   3.1069999999999998e-01  -1.6010000000000000e+00   2.9600000000000000e+00   7.7100000000000002e-02   5.7700000000000001e-02  -2.8749999999999998e-01
   3.5270000000000001e-01   8.7900000000000006e-02   5.1470000000000005e-01  -2.7689999999999998e-01  -3.8100000000000002e-02  -2.6300000000000000e-02  -4.4390000000000002e-01  -2.2239999999999999e-01   3.2212000000000001e+00   9.6299999999999997e-02   2.1170000000000000e-01  -2.9640000000000000e-01
   4.4080000000000003e-01  -2.8580000000000000e-01   1.8015000000000001e+00  -2.2910000000000000e-01  -7.6100000000000001e-02   8.8000000000000005e-03  -1.3320000000000001e-01  -1.9790000000000001e+00   2.6118000000000001e+00   9.6299999999999997e-02   2.8899999999999999e-02  -2.8310000000000002e-01
   7.2740000000000005e-01  -8.7900000000000006e-02   8.5780000000000001e-01  -2.0999999999999999e-01   9.4999999999999998e-03  -3.5099999999999999e-02   1.1100000000000000e-01  -1.4008000000000000e+00   2.8730000000000002e+00   9.6299999999999997e-02  -1.9199999999999998e-02  -2.4329999999999999e-01
   2.8649999999999998e-01  -2.6379999999999998e-01   9.4359999999999999e-01  -2.9599999999999999e-01   6.6600000000000006e-02  -3.9500000000000000e-02  -1.3320000000000001e-01  -5.7809999999999995e-01   3.7435999999999998e+00   1.3489999999999999e-01   1.1550000000000001e-01  -2.7429999999999999e-01
   2.4249999999999999e-01   4.3999999999999997e-02   1.5441000000000000e+00  -1.0500000000000000e-01  -9.4999999999999998e-03   4.8200000000000000e-02  -8.8800000000000004e-02  -1.4898000000000000e+00   2.5247000000000002e+00   1.3489999999999999e-01   6.7400000000000002e-02  -2.3890000000000000e-01
   3.7469999999999998e-01  -3.0780000000000002e-01   1.5441000000000000e+00  -2.2910000000000000e-01   0.0000000000000000e+00  -3.5099999999999999e-02   6.6600000000000006e-02  -1.6010000000000000e+00   1.5670999999999999e+00   4.8200000000000000e-02  -5.7700000000000001e-02  -2.9189999999999999e-01
   5.9509999999999996e-01  -8.7900000000000006e-02   1.2010000000000001e+00  -2.0050000000000001e-01  -2.8500000000000001e-02  -7.0199999999999999e-02   6.6600000000000006e-02  -9.1169999999999995e-01   2.4377000000000000e+00   1.5409999999999999e-01   1.5400000000000000e-01  -2.9640000000000000e-01
   2.8649999999999998e-01  -1.5390000000000001e-01   1.8872000000000000e+00  -2.4820000000000000e-01  -1.2370000000000000e-01  -3.9500000000000000e-02  -1.3320000000000001e-01  -9.7840000000000005e-01   2.6989000000000001e+00   1.2520000000000001e-01   7.6999999999999999e-02  -2.4770000000000000e-01
   3.0859999999999999e-01   6.6000000000000003e-02   3.4310000000000002e-01  -2.0050000000000001e-01  -5.7099999999999998e-02  -5.2600000000000001e-02   6.6600000000000006e-02  -1.4898000000000000e+00   1.5670999999999999e+00  -1.9300000000000001e-02   2.8899999999999999e-02  -2.9189999999999999e-01
   3.5270000000000001e-01  -3.5170000000000001e-01   1.5441000000000000e+00  -2.0050000000000001e-01  -9.5200000000000007e-02  -2.1899999999999999e-02   4.4400000000000002e-02  -1.2674000000000001e+00   2.2635999999999998e+00   3.8500000000000000e-02   1.1550000000000001e-01  -2.9640000000000000e-01
   3.5270000000000001e-01   2.1999999999999999e-02   1.8872000000000000e+00  -2.5779999999999997e-01   0.0000000000000000e+00  -3.0700000000000002e-02  -2.2200000000000001e-02  -7.3380000000000001e-01   2.8730000000000002e+00   1.7340000000000000e-01   1.3469999999999999e-01  -3.0080000000000001e-01
   6.6130000000000000e-01  -1.5390000000000001e-01   1.4582999999999999e+00  -2.0050000000000001e-01   6.6600000000000006e-02  -4.3900000000000002e-02   1.9980000000000001e-01  -1.3564000000000001e+00   1.2188000000000001e+00   1.9300000000000001e-02   5.7700000000000001e-02  -3.0080000000000001e-01
   3.0859999999999999e-01  -2.1999999999999999e-02   1.1152000000000000e+00  -1.3370000000000001e-01   0.0000000000000000e+00  -3.5099999999999999e-02   8.8800000000000004e-02  -1.4453000000000000e+00   2.9600000000000000e+00   1.4449999999999999e-01   9.6199999999999994e-02  -2.5209999999999999e-01
   4.6289999999999998e-01  -2.1999999999999999e-02   1.1152000000000000e+00  -2.5779999999999997e-01   2.8500000000000001e-02  -2.1899999999999999e-02  -2.2200000000000001e-02  -6.8930000000000002e-01   2.3506000000000000e+00   1.1559999999999999e-01   8.6599999999999996e-02  -2.9640000000000000e-01
   6.3919999999999999e-01  -3.7369999999999998e-01   1.3725000000000001e+00  -2.4820000000000000e-01   0.0000000000000000e+00  -4.3900000000000002e-02  -1.3320000000000001e-01  -1.4008000000000000e+00   3.0470999999999999e+00   8.6699999999999999e-02  -3.8500000000000000e-02  -2.8310000000000002e-01
   5.9509999999999996e-01   6.6000000000000003e-02   1.0294000000000001e+00  -1.8140000000000001e-01  -4.7600000000000003e-02  -1.7500000000000002e-02   1.3320000000000001e-01  -1.5120000000000000e+00   2.6118000000000001e+00   1.4449999999999999e-01   9.5999999999999992e-03  -2.8749999999999998e-01
   3.5270000000000001e-01  -2.4179999999999999e-01   1.2867999999999999e+00  -2.0999999999999999e-01  -1.1420000000000000e-01  -1.3200000000000000e-02   8.8800000000000004e-02  -9.1169999999999995e-01   2.8730000000000002e+00   1.0600000000000000e-01   9.6199999999999994e-02  -3.2729999999999998e-01
   3.7469999999999998e-01  -8.7900000000000006e-02   1.3725000000000001e+00  -2.6729999999999998e-01  -9.5200000000000007e-02   1.3200000000000000e-02  -1.7760000000000001e-01  -1.2674000000000001e+00   2.3506000000000000e+00   1.3489999999999999e-01   9.6199999999999994e-02  -2.6979999999999998e-01
   4.8490000000000000e-01  -1.5390000000000001e-01   1.0294000000000001e+00  -2.5779999999999997e-01  -8.5599999999999996e-02   4.4000000000000003e-03  -4.4400000000000002e-02  -1.3564000000000001e+00   1.9153000000000000e+00   1.2520000000000001e-01   8.6599999999999996e-02  -3.1850000000000001e-01
   4.8490000000000000e-01  -2.4179999999999999e-01   1.5441000000000000e+00  -3.2460000000000000e-01  -1.3320000000000001e-01   1.3200000000000000e-02  -1.5540000000000001e-01  -1.0005999999999999e+00   2.6118000000000001e+00   1.1559999999999999e-01   1.0580000000000001e-01  -3.5830000000000001e-01
   3.7469999999999998e-01  -3.7369999999999998e-01   8.5780000000000001e-01  -2.4820000000000000e-01   8.5599999999999996e-02  -2.6300000000000000e-02   8.8800000000000004e-02  -1.4453000000000000e+00   3.0470999999999999e+00   1.7340000000000000e-01   7.6999999999999999e-02  -3.4060000000000001e-01
   2.8649999999999998e-01  -1.9789999999999999e-01   1.8015000000000001e+00  -6.6799999999999998e-02  -4.7600000000000003e-02  -4.3900000000000002e-02  -6.6600000000000006e-02  -1.3119000000000001e+00   1.7412000000000001e+00   7.7100000000000002e-02   1.3469999999999999e-01  -2.7429999999999999e-01
   3.7469999999999998e-01  -1.5390000000000001e-01   1.5441000000000000e+00  -1.8140000000000001e-01   4.7600000000000003e-02  -7.8899999999999998e-02  -2.2200000000000001e-02  -1.1339999999999999e+00   2.9600000000000000e+00   3.8500000000000000e-02   9.5999999999999992e-03  -3.3179999999999998e-01
   3.5270000000000001e-01  -3.0780000000000002e-01   1.3725000000000001e+00  -2.9599999999999999e-01  -9.4999999999999998e-03   0.0000000000000000e+00   2.2200000000000001e-02  -1.2230000000000001e+00   2.4377000000000000e+00   1.3489999999999999e-01   1.3469999999999999e-01  -3.0520000000000003e-01
   3.0859999999999999e-01  -1.9789999999999999e-01   6.8630000000000002e-01  -1.8140000000000001e-01   3.8100000000000002e-02  -5.7000000000000002e-02  -1.3320000000000001e-01  -1.2452000000000001e+00   1.8283000000000000e+00   9.5999999999999992e-03   7.6999999999999999e-02  -2.9189999999999999e-01
   4.1880000000000001e-01   0.0000000000000000e+00   1.8872000000000000e+00  -1.8140000000000001e-01  -7.6100000000000001e-02  -4.3900000000000002e-02   1.3320000000000001e-01  -1.2452000000000001e+00   3.0470999999999999e+00   4.8200000000000000e-02   2.8899999999999999e-02  -3.1850000000000001e-01
   4.4080000000000003e-01  -3.9570000000000000e-01   1.7157000000000000e+00  -2.2910000000000000e-01  -7.6100000000000001e-02  -2.1899999999999999e-02   8.8800000000000004e-02  -1.2007000000000001e+00   2.6989000000000001e+00   1.6380000000000000e-01   4.8099999999999997e-02  -2.3890000000000000e-01
   4.1880000000000001e-01  -1.3189999999999999e-01   1.4582999999999999e+00  -3.4370000000000001e-01  -5.7099999999999998e-02  -1.7500000000000002e-02   1.3320000000000001e-01  -1.1563000000000001e+00   3.4824000000000002e+00   1.0600000000000000e-01   9.5999999999999992e-03  -2.8749999999999998e-01
   4.8490000000000000e-01  -1.7590000000000000e-01   2.0588000000000002e+00  -2.0999999999999999e-01  -1.9000000000000000e-02  -3.0700000000000002e-02   0.0000000000000000e+00  -1.4453000000000000e+00   2.3506000000000000e+00   1.8300000000000000e-01   1.9199999999999998e-02  -3.1850000000000001e-01
   5.0700000000000001e-01   0.0000000000000000e+00   1.0294000000000001e+00  -3.1509999999999999e-01  -7.6100000000000001e-02  -2.1899999999999999e-02   1.1100000000000000e-01  -1.0894999999999999e+00   3.0470999999999999e+00   7.7100000000000002e-02   1.4430000000000001e-01  -3.1850000000000001e-01
   5.5110000000000003e-01  -1.5390000000000001e-01   1.3725000000000001e+00  -2.9599999999999999e-01  -2.8500000000000001e-02  -6.1400000000000003e-02   2.2200000000000001e-02  -1.2452000000000001e+00   2.7858999999999998e+00   1.3489999999999999e-01   1.2509999999999999e-01  -2.8310000000000002e-01
   4.4080000000000003e-01  -1.3189999999999999e-01   2.3161999999999998e+00  -2.1959999999999999e-01  -4.7600000000000003e-02  -5.7000000000000002e-02   6.6600000000000006e-02  -1.2897000000000001e+00   2.5247000000000002e+00   1.0600000000000000e-01   5.7700000000000001e-02  -3.1850000000000001e-01
   3.3060000000000000e-01   0.0000000000000000e+00   9.4359999999999999e-01  -1.9089999999999999e-01  -6.6600000000000006e-02  -7.0199999999999999e-02  -1.9980000000000001e-01  -1.1339999999999999e+00   2.8730000000000002e+00   1.5409999999999999e-01   6.7400000000000002e-02  -3.1850000000000001e-01
   4.4080000000000003e-01  -1.9789999999999999e-01   1.4582999999999999e+00  -2.5779999999999997e-01   3.8100000000000002e-02  -6.1400000000000003e-02  -6.6600000000000006e-02  -1.2897000000000001e+00   1.9153000000000000e+00   8.6699999999999999e-02   1.1550000000000001e-01  -3.0959999999999999e-01
   3.5270000000000001e-01  -2.1980000000000000e-01   2.0588000000000002e+00  -2.1959999999999999e-01   0.0000000000000000e+00  -1.3200000000000000e-02  -4.4400000000000002e-02  -1.4898000000000000e+00   2.6118000000000001e+00   2.8899999999999999e-02   9.6199999999999994e-02  -2.6979999999999998e-01
   3.3060000000000000e-01  -3.5170000000000001e-01   1.0294000000000001e+00  -2.7689999999999998e-01  -1.0470000000000000e-01  -5.2600000000000001e-02  -1.7760000000000001e-01  -1.3119000000000001e+00   2.1764999999999999e+00   6.7400000000000002e-02  -1.9199999999999998e-02  -2.5659999999999999e-01
   5.5110000000000003e-01  -1.7590000000000000e-01   9.4359999999999999e-01  -1.9089999999999999e-01   0.0000000000000000e+00  -1.3200000000000000e-02   6.6600000000000006e-02  -1.0672999999999999e+00   2.5247000000000002e+00   1.3489999999999999e-01   1.0580000000000001e-01  -3.1409999999999999e-01
   3.7469999999999998e-01  -3.0780000000000002e-01   1.5441000000000000e+00  -2.0999999999999999e-01  -7.6100000000000001e-02  -3.5099999999999999e-02   8.8800000000000004e-02  -1.3786000000000000e+00   2.0893999999999999e+00   9.6299999999999997e-02   1.9199999999999998e-02  -2.8749999999999998e-01
   3.3060000000000000e-01  -1.3189999999999999e-01   1.0294000000000001e+00  -1.6230000000000000e-01  -1.2370000000000000e-01  -3.0700000000000002e-02   4.4400000000000002e-02  -1.3119000000000001e+00   2.1764999999999999e+00   1.4449999999999999e-01   9.6199999999999994e-02  -2.7870000000000000e-01
   2.6450000000000001e-01  -2.1999999999999999e-02   1.2010000000000001e+00  -1.2410000000000000e-01  -9.5200000000000007e-02  -1.3200000000000000e-02  -8.8800000000000004e-02  -1.2230000000000001e+00   2.6118000000000001e+00   8.6699999999999999e-02   5.7700000000000001e-02  -2.8749999999999998e-01
   2.6450000000000001e-01  -1.9789999999999999e-01   1.6298999999999999e+00  -2.1959999999999999e-01  -1.9000000000000000e-02  -4.8200000000000000e-02   2.4410000000000001e-01  -1.0894999999999999e+00   2.8730000000000002e+00   1.3489999999999999e-01   6.7400000000000002e-02  -3.0520000000000003e-01
   3.5270000000000001e-01  -1.9789999999999999e-01   8.5780000000000001e-01  -3.8199999999999998e-02  -7.6100000000000001e-02  -1.7500000000000002e-02   2.2200000000000001e-02  -1.1785000000000001e+00   3.0470999999999999e+00   2.6970000000000000e-01   1.1550000000000001e-01  -3.0080000000000001e-01
   5.5110000000000003e-01  -1.9789999999999999e-01   2.1446000000000001e+00  -1.6230000000000000e-01   6.6600000000000006e-02  -2.6300000000000000e-02  -1.3320000000000001e-01  -1.2452000000000001e+00   2.8730000000000002e+00   6.7400000000000002e-02   4.8099999999999997e-02  -3.0520000000000003e-01
   4.4080000000000003e-01  -1.0990000000000000e-01   9.4359999999999999e-01  -2.4820000000000000e-01  -8.5599999999999996e-02  -4.4000000000000003e-03  -2.2200000000000001e-02  -1.2007000000000001e+00   2.1764999999999999e+00   1.8300000000000000e-01   7.6999999999999999e-02  -3.1409999999999999e-01
   4.6289999999999998e-01   0.0000000000000000e+00   1.2867999999999999e+00  -2.5779999999999997e-01  -5.7099999999999998e-02  -5.2600000000000001e-02  -1.3320000000000001e-01  -1.0672999999999999e+00   2.1764999999999999e+00   1.7340000000000000e-01   0.0000000000000000e+00  -2.6100000000000001e-01
   3.7469999999999998e-01  -1.7590000000000000e-01   1.1152000000000000e+00  -2.4820000000000000e-01  -4.7600000000000003e-02  -5.2600000000000001e-02  -6.6600000000000006e-02  -1.1117999999999999e+00   2.9600000000000000e+00   7.7100000000000002e-02  -2.8899999999999999e-02  -2.3000000000000001e-01
   3.7469999999999998e-01  -1.7590000000000000e-01   1.3725000000000001e+00  -2.3870000000000000e-01  -1.9000000000000000e-02   0.0000000000000000e+00   1.7760000000000001e-01  -1.2007000000000001e+00   2.2635999999999998e+00   1.5409999999999999e-01   3.8500000000000000e-02  -2.9640000000000000e-01
   4.4080000000000003e-01  -8.7900000000000006e-02   1.1152000000000000e+00  -1.8140000000000001e-01  -5.7099999999999998e-02   0.0000000000000000e+00   6.6600000000000006e-02  -1.3786000000000000e+00   2.4377000000000000e+00   4.8200000000000000e-02   6.7400000000000002e-02  -3.3179999999999998e-01
   3.7469999999999998e-01  -1.7590000000000000e-01   1.2010000000000001e+00  -2.5779999999999997e-01  -4.7600000000000003e-02  -7.0199999999999999e-02   2.2189999999999999e-01  -1.5120000000000000e+00   2.6989000000000001e+00   6.7400000000000002e-02   4.8099999999999997e-02  -3.0520000000000003e-01
   4.4080000000000003e-01  -1.3189999999999999e-01   1.2867999999999999e+00  -2.4820000000000000e-01  -1.4269999999999999e-01  -5.2600000000000001e-02   4.4400000000000002e-02  -1.2897000000000001e+00   2.2635999999999998e+00   1.3489999999999999e-01   1.2509999999999999e-01  -2.8749999999999998e-01
   2.8649999999999998e-01  -2.4179999999999999e-01   1.2867999999999999e+00  -1.6230000000000000e-01  -7.6100000000000001e-02  -4.8200000000000000e-02   6.6600000000000006e-02  -9.7840000000000005e-01   3.3083000000000000e+00   1.4449999999999999e-01   4.8099999999999997e-02  -2.6540000000000002e-01
   3.3060000000000000e-01  -4.3999999999999997e-02   1.3725000000000001e+00  -2.1959999999999999e-01  -6.6600000000000006e-02  -3.9500000000000000e-02  -1.1100000000000000e-01  -1.3564000000000001e+00   2.6989000000000001e+00   1.2520000000000001e-01   1.0580000000000001e-01  -3.0080000000000001e-01
   3.0859999999999999e-01  -2.4179999999999999e-01   1.6298999999999999e+00  -1.4319999999999999e-01   9.4999999999999998e-03  -3.0700000000000002e-02  -2.2200000000000001e-02  -1.2452000000000001e+00   2.1764999999999999e+00   1.2520000000000001e-01   1.4430000000000001e-01  -2.4770000000000000e-01
   1.9839999999999999e-01  -1.9789999999999999e-01   6.8630000000000002e-01  -2.0050000000000001e-01   0.0000000000000000e+00  -3.0700000000000002e-02   2.2200000000000001e-02  -1.2230000000000001e+00   2.2635999999999998e+00   6.7400000000000002e-02   1.9199999999999998e-02  -2.9640000000000000e-01
   4.8490000000000000e-01  -1.0990000000000000e-01   1.3725000000000001e+00  -2.2910000000000000e-01  -1.9000000000000000e-02  -2.6300000000000000e-02  -1.3320000000000001e-01  -1.2007000000000001e+00   2.8730000000000002e+00   1.0600000000000000e-01   1.7319999999999999e-01  -2.9640000000000000e-01
   3.5270000000000001e-01  -2.1980000000000000e-01   7.7210000000000001e-01  -3.1509999999999999e-01  -1.9000000000000000e-02  -3.0700000000000002e-02  -6.6600000000000006e-02  -1.1785000000000001e+00   2.5247000000000002e+00   1.2520000000000001e-01   1.4430000000000001e-01  -2.5659999999999999e-01
   6.1719999999999997e-01  -1.7590000000000000e-01   1.4582999999999999e+00  -2.5779999999999997e-01  -5.7099999999999998e-02   3.0700000000000002e-02   6.6600000000000006e-02  -1.1563000000000001e+00   2.5247000000000002e+00   1.1559999999999999e-01   5.7700000000000001e-02  -3.1409999999999999e-01
   3.7469999999999998e-01  -1.7590000000000000e-01   1.6298999999999999e+00  -2.8639999999999999e-01  -8.5599999999999996e-02   8.8000000000000005e-03  -1.3320000000000001e-01  -1.1785000000000001e+00   2.4377000000000000e+00   8.6699999999999999e-02   7.6999999999999999e-02  -3.0080000000000001e-01
   4.4080000000000003e-01   4.3999999999999997e-02   1.1152000000000000e+00  -2.0050000000000001e-01  -9.4999999999999998e-03  -8.3299999999999999e-02   0.0000000000000000e+00  -1.2674000000000001e+00   2.6118000000000001e+00   1.7340000000000000e-01   2.8899999999999999e-02  -2.6100000000000001e-01
   7.7149999999999996e-01  -3.2979999999999998e-01   1.1152000000000000e+00  -2.1959999999999999e-01  -6.6600000000000006e-02  -3.9500000000000000e-02   8.8800000000000004e-02  -1.3341000000000001e+00   1.9153000000000000e+00   1.2520000000000001e-01   6.7400000000000002e-02  -2.4770000000000000e-01
   4.1880000000000001e-01   2.1999999999999999e-02   8.5780000000000001e-01  -2.7689999999999998e-01  -3.8100000000000002e-02  -8.8000000000000005e-03   2.2200000000000001e-02  -1.0227999999999999e+00   2.2635999999999998e+00   1.4449999999999999e-01   7.6999999999999999e-02  -2.9640000000000000e-01
   5.2900000000000003e-01   6.6000000000000003e-02   1.5441000000000000e+00  -1.9089999999999999e-01   1.9000000000000000e-02  -7.8899999999999998e-02   0.0000000000000000e+00  -1.2674000000000001e+00   1.9153000000000000e+00   8.6699999999999999e-02   1.0580000000000001e-01  -2.3440000000000000e-01
   3.0859999999999999e-01  -1.3189999999999999e-01   1.4582999999999999e+00  -1.7190000000000000e-01  -9.4999999999999998e-03  -3.0700000000000002e-02  -1.5540000000000001e-01  -1.0450999999999999e+00   2.3506000000000000e+00   1.6380000000000000e-01   1.6360000000000000e-01  -2.6100000000000001e-01
   4.8490000000000000e-01  -2.6379999999999998e-01   1.6298999999999999e+00  -2.1959999999999999e-01  -1.9000000000000000e-02  -4.3900000000000002e-02   1.5540000000000001e-01  -1.3341000000000001e+00   2.2635999999999998e+00   5.7799999999999997e-02   2.8899999999999999e-02  -2.9640000000000000e-01
   3.0859999999999999e-01  -2.6379999999999998e-01   1.2010000000000001e+00  -2.2910000000000000e-01  -9.4999999999999998e-03  -9.2100000000000001e-02  -6.6600000000000006e-02  -1.1563000000000001e+00   1.8283000000000000e+00   1.9270000000000001e-01   7.6999999999999999e-02  -2.9640000000000000e-01
   3.9679999999999999e-01  -1.3189999999999999e-01   1.7157000000000000e+00  -2.1959999999999999e-01   2.8500000000000001e-02  -5.7000000000000002e-02  -2.2200000000000001e-02  -1.3119000000000001e+00   1.8283000000000000e+00   1.3489999999999999e-01   6.7400000000000002e-02  -3.0080000000000001e-01
   4.6289999999999998e-01  -3.0780000000000002e-01   1.7157000000000000e+00  -1.7190000000000000e-01  -6.6600000000000006e-02  -4.3900000000000002e-02  -6.6600000000000006e-02  -1.0227999999999999e+00   1.8283000000000000e+00   1.5409999999999999e-01   9.6199999999999994e-02  -2.8310000000000002e-01
   3.7469999999999998e-01  -3.2979999999999998e-01   1.8872000000000000e+00  -2.5779999999999997e-01  -8.5599999999999996e-02  -8.8000000000000005e-03   1.5540000000000001e-01  -1.0450999999999999e+00   2.5247000000000002e+00   9.6299999999999997e-02   9.6199999999999994e-02  -3.0959999999999999e-01
   3.0859999999999999e-01  -2.6379999999999998e-01   1.8872000000000000e+00  -2.3870000000000000e-01   0.0000000000000000e+00  -3.9500000000000000e-02   1.1100000000000000e-01  -1.0005999999999999e+00   2.8730000000000002e+00   1.0600000000000000e-01   2.8899999999999999e-02  -3.0520000000000003e-01
   3.3060000000000000e-01  -1.0990000000000000e-01   1.7157000000000000e+00  -2.0050000000000001e-01  -4.7600000000000003e-02  -5.2600000000000001e-02   1.1100000000000000e-01  -1.2230000000000001e+00   2.4377000000000000e+00   1.0600000000000000e-01   5.7700000000000001e-02  -3.2290000000000002e-01
   4.1880000000000001e-01  -2.6379999999999998e-01   1.6298999999999999e+00  -2.6729999999999998e-01   9.4999999999999998e-03  -5.7000000000000002e-02   6.6600000000000006e-02  -1.1785000000000001e+00   3.2212000000000001e+00   1.2520000000000001e-01   1.2509999999999999e-01  -3.0520000000000003e-01
   3.9679999999999999e-01  -8.7900000000000006e-02   1.9730000000000001e+00  -2.0050000000000001e-01   2.8500000000000001e-02  -1.3200000000000000e-02  -6.6600000000000006e-02  -1.2230000000000001e+00   2.0893999999999999e+00   1.5409999999999999e-01   9.5999999999999992e-03  -3.0080000000000001e-01
   5.2900000000000003e-01  -2.4179999999999999e-01   1.0294000000000001e+00  -2.5779999999999997e-01   6.6600000000000006e-02  -3.9500000000000000e-02  -1.5540000000000001e-01  -1.0672999999999999e+00   2.3506000000000000e+00   1.8300000000000000e-01   7.6999999999999999e-02  -2.7870000000000000e-01
   3.7469999999999998e-01  -8.7900000000000006e-02   2.1446000000000001e+00  -2.0050000000000001e-01  -1.3320000000000001e-01  -3.0700000000000002e-02   4.4400000000000002e-02  -1.3119000000000001e+00   2.6989000000000001e+00   1.0600000000000000e-01   9.6199999999999994e-02  -3.1850000000000001e-01
   3.7469999999999998e-01  -1.7590000000000000e-01   1.3725000000000001e+00  -2.3870000000000000e-01  -5.7099999999999998e-02  -4.8200000000000000e-02  -1.1100000000000000e-01  -1.3341000000000001e+00   2.0893999999999999e+00   6.7400000000000002e-02   5.7700000000000001e-02  -2.9189999999999999e-01
   5.2900000000000003e-01  -6.6000000000000003e-02   9.4359999999999999e-01  -1.9089999999999999e-01  -4.7600000000000003e-02   1.3200000000000000e-02  -8.8800000000000004e-02  -1.2007000000000001e+00   2.4377000000000000e+00   1.1559999999999999e-01   8.6599999999999996e-02  -2.8310000000000002e-01
   3.7469999999999998e-01  -1.7590000000000000e-01   9.4359999999999999e-01  -2.0050000000000001e-01  -5.7099999999999998e-02  -3.5099999999999999e-02  -2.2200000000000001e-02  -1.3341000000000001e+00   2.3506000000000000e+00   1.0600000000000000e-01   1.0580000000000001e-01  -3.0520000000000003e-01
   1.5429999999999999e-01   2.1999999999999999e-02   1.3725000000000001e+00  -2.9599999999999999e-01  -1.0470000000000000e-01  -2.6300000000000000e-02   0.0000000000000000e+00  -1.2897000000000001e+00   3.1341999999999999e+00   1.6380000000000000e-01   1.3469999999999999e-01  -2.9640000000000000e-01
   6.6130000000000000e-01   8.7900000000000006e-02   2.0588000000000002e+00  -1.8140000000000001e-01   0.0000000000000000e+00  -7.4499999999999997e-02  -6.6600000000000006e-02  -1.0227999999999999e+00   2.7858999999999998e+00   7.7100000000000002e-02   6.7400000000000002e-02  -2.4329999999999999e-01
   3.3060000000000000e-01  -1.9789999999999999e-01   1.8015000000000001e+00  -1.4319999999999999e-01  -1.1420000000000000e-01   8.8000000000000005e-03  -1.5540000000000001e-01  -1.1117999999999999e+00   2.5247000000000002e+00   1.3489999999999999e-01   1.5400000000000000e-01  -2.7870000000000000e-01
   4.8490000000000000e-01  -3.0780000000000002e-01   4.2890000000000000e-01  -2.5779999999999997e-01   9.4999999999999998e-03  -3.5099999999999999e-02   1.1100000000000000e-01  -1.1339999999999999e+00   2.2635999999999998e+00   8.6699999999999999e-02   1.8279999999999999e-01  -3.0080000000000001e-01
   4.4080000000000003e-01  -2.4179999999999999e-01   1.1152000000000000e+00  -2.0050000000000001e-01  -7.6100000000000001e-02  -2.6300000000000000e-02   2.2200000000000001e-02  -1.2897000000000001e+00   2.6118000000000001e+00   1.1559999999999999e-01   9.6199999999999994e-02  -3.0080000000000001e-01
   4.1880000000000001e-01  -1.5390000000000001e-01   1.5441000000000000e+00  -2.0050000000000001e-01  -2.8500000000000001e-02  -8.3299999999999999e-02  -2.2200000000000001e-02  -1.3119000000000001e+00   2.6989000000000001e+00   1.0600000000000000e-01   7.6999999999999999e-02  -2.8749999999999998e-01
   2.6450000000000001e-01   4.3999999999999997e-02   8.5780000000000001e-01  -3.0549999999999999e-01  -3.8100000000000002e-02  -5.7000000000000002e-02   8.8800000000000004e-02  -1.2230000000000001e+00   2.8730000000000002e+00   1.0600000000000000e-01   8.6599999999999996e-02  -3.3620000000000000e-01
   5.2900000000000003e-01  -2.1999999999999999e-02   1.3725000000000001e+00  -1.9089999999999999e-01   0.0000000000000000e+00  -1.3200000000000000e-02   0.0000000000000000e+00  -1.0450999999999999e+00   2.6989000000000001e+00   6.7400000000000002e-02   4.8099999999999997e-02  -2.6540000000000002e-01
   5.5110000000000003e-01  -3.9570000000000000e-01   6.8630000000000002e-01  -1.7190000000000000e-01  -4.7600000000000003e-02  -3.0700000000000002e-02   1.1100000000000000e-01  -1.1339999999999999e+00   2.7858999999999998e+00   1.6380000000000000e-01  -3.8500000000000000e-02  -2.8749999999999998e-01
  -6.6100000000000006e-02  -1.3189999999999999e-01   6.8630000000000002e-01  -2.6729999999999998e-01   8.5599999999999996e-02  -2.1899999999999999e-02   0.0000000000000000e+00  -1.1785000000000001e+00   2.5247000000000002e+00   5.7799999999999997e-02   6.7400000000000002e-02  -2.7429999999999999e-01
   1.7630000000000001e-01   2.1999999999999999e-02   3.2597999999999998e+00  -1.5279999999999999e-01  -1.5229999999999999e-01   2.1899999999999999e-02   4.4400000000000002e-02  -1.3119000000000001e+00   3.2212000000000001e+00   1.3489999999999999e-01   9.6199999999999994e-02  -3.0959999999999999e-01
   1.6752000000000000e+00  -3.5170000000000001e-01   1.3725000000000001e+00  -2.0999999999999999e-01  -1.3320000000000001e-01  -5.2600000000000001e-02  -2.2200000000000001e-02  -1.3341000000000001e+00   2.5247000000000002e+00   1.1559999999999999e-01   5.7700000000000001e-02  -2.9640000000000000e-01
  -2.2040000000000001e-01  -5.7160000000000000e-01   1.3725000000000001e+00  -3.3420000000000000e-01   5.7099999999999998e-02  -1.3200000000000000e-02   2.2200000000000001e-02  -1.0672999999999999e+00   2.5247000000000002e+00   1.2520000000000001e-01   1.6360000000000000e-01  -2.6979999999999998e-01
  -5.5110000000000003e-01   1.7590000000000000e-01   6.8630000000000002e-01  -2.2910000000000000e-01   9.5200000000000007e-02  -5.2600000000000001e-02   1.5540000000000001e-01  -1.1563000000000001e+00   2.6989000000000001e+00   1.6380000000000000e-01   6.7400000000000002e-02  -3.2729999999999998e-01
   9.2579999999999996e-01   1.3189999999999999e-01   1.6298999999999999e+00  -1.7190000000000000e-01  -6.6600000000000006e-02  -4.4000000000000003e-03  -1.1100000000000000e-01  -1.0672999999999999e+00   2.8730000000000002e+00   1.8300000000000000e-01   6.7400000000000002e-02  -2.8310000000000002e-01
   1.1241000000000001e+00  -3.5170000000000001e-01   2.4876999999999998e+00  -2.3870000000000000e-01  -1.1420000000000000e-01  -2.6300000000000000e-02   6.6600000000000006e-02  -1.2452000000000001e+00   1.9153000000000000e+00   2.4079999999999999e-01   8.6599999999999996e-02  -2.7429999999999999e-01
   3.5270000000000001e-01  -6.6000000000000003e-02   1.1152000000000000e+00  -2.0999999999999999e-01  -2.8500000000000001e-02  -3.0700000000000002e-02   1.9980000000000001e-01  -9.7840000000000005e-01   2.3506000000000000e+00   1.5409999999999999e-01   1.0580000000000001e-01  -2.8749999999999998e-01
  -7.0530000000000004e-01   1.7590000000000000e-01   1.2010000000000001e+00  -2.5779999999999997e-01   1.8079999999999999e-01  -1.7500000000000002e-02   8.8800000000000004e-02  -1.5565000000000000e+00   2.6118000000000001e+00   8.6699999999999999e-02   1.9199999999999998e-02  -2.8749999999999998e-01
   6.1719999999999997e-01  -2.6379999999999998e-01   1.3725000000000001e+00  -2.8639999999999999e-01  -4.7600000000000003e-02  -1.3200000000000000e-02  -1.9980000000000001e-01  -1.1339999999999999e+00   3.3083000000000000e+00   9.6299999999999997e-02   1.1550000000000001e-01  -2.4329999999999999e-01
   1.3225000000000000e+00  -1.0990000000000000e-01   1.6298999999999999e+00  -2.9599999999999999e-01  -2.2839999999999999e-01  -4.3900000000000002e-02   2.4410000000000001e-01  -9.1169999999999995e-01   1.4800000000000000e+00   2.8899999999999999e-02   6.7400000000000002e-02  -2.6979999999999998e-01
   1.9839999999999999e-01  -1.9789999999999999e-01   6.8630000000000002e-01  -2.3870000000000000e-01  -5.7099999999999998e-02  -8.8000000000000005e-03  -2.2200000000000001e-02  -1.4898000000000000e+00   1.8283000000000000e+00   1.1559999999999999e-01   1.0580000000000001e-01  -3.4060000000000001e-01
  -4.8490000000000000e-01  -2.1999999999999999e-02   7.7210000000000001e-01  -2.3870000000000000e-01  -2.8500000000000001e-02  -4.8200000000000000e-02   1.9980000000000001e-01  -1.3341000000000001e+00   2.6118000000000001e+00   7.7100000000000002e-02   1.1550000000000001e-01  -2.5659999999999999e-01
   4.6289999999999998e-01  -1.5390000000000001e-01   1.1152000000000000e+00  -2.4820000000000000e-01  -9.5200000000000007e-02  -2.6300000000000000e-02  -1.7760000000000001e-01  -6.6710000000000003e-01   2.6118000000000001e+00   8.6699999999999999e-02   1.0580000000000001e-01  -2.5659999999999999e-01
   1.1681999999999999e+00  -1.0990000000000000e-01   2.4876999999999998e+00  -2.8639999999999999e-01  -7.6100000000000001e-02  -1.3200000000000000e-02  -1.3320000000000001e-01  -1.1339999999999999e+00   1.8283000000000000e+00   1.3489999999999999e-01   2.8899999999999999e-02  -3.2290000000000002e-01
   2.6450000000000001e-01  -2.4179999999999999e-01   1.6298999999999999e+00  -1.9089999999999999e-01  -2.8500000000000001e-02  -7.0199999999999999e-02   3.5510000000000003e-01  -1.3564000000000001e+00   2.4377000000000000e+00   2.8899999999999999e-02   4.8099999999999997e-02  -2.3440000000000000e-01
  -4.4100000000000000e-02   2.1999999999999999e-02   3.4310000000000002e-01  -1.4319999999999999e-01  -9.4999999999999998e-03  -4.3900000000000002e-02  -8.8800000000000004e-02  -7.5600000000000001e-01   2.9600000000000000e+00   1.8300000000000000e-01   1.9199999999999998e-02  -2.1229999999999999e-01
   1.7630000000000001e-01  -1.3189999999999999e-01   1.4582999999999999e+00  -1.7190000000000000e-01  -1.0470000000000000e-01  -5.7000000000000002e-02  -1.7760000000000001e-01  -1.4453000000000000e+00   2.8730000000000002e+00   2.0230000000000001e-01   2.8899999999999999e-02  -3.5389999999999999e-01
   9.9190000000000000e-01  -2.6379999999999998e-01   2.0588000000000002e+00  -2.1959999999999999e-01   6.6600000000000006e-02  -4.8200000000000000e-02   8.8800000000000004e-02  -9.5609999999999995e-01   2.0893999999999999e+00   0.0000000000000000e+00   8.6599999999999996e-02  -3.2290000000000002e-01
   7.7149999999999996e-01   0.0000000000000000e+00   1.3725000000000001e+00  -2.4820000000000000e-01  -1.1420000000000000e-01  -4.8200000000000000e-02   2.4410000000000001e-01  -8.6719999999999997e-01   1.9153000000000000e+00  -5.7799999999999997e-02   5.7700000000000001e-02  -1.8579999999999999e-01
  -1.7630000000000001e-01  -2.6379999999999998e-01   1.0294000000000001e+00  -3.2460000000000000e-01  -1.9000000000000000e-02  -2.6300000000000000e-02   2.2200000000000001e-02  -1.5787000000000000e+00   2.6118000000000001e+00   4.8200000000000000e-02   5.7700000000000001e-02  -3.3620000000000000e-01
  -2.1999999999999999e-02  -1.7590000000000000e-01   1.1152000000000000e+00  -1.3370000000000001e-01  -4.7600000000000003e-02   0.0000000000000000e+00  -1.5540000000000001e-01  -8.8939999999999997e-01   1.7412000000000001e+00   3.8500000000000000e-02   4.8099999999999997e-02  -3.6709999999999998e-01
   5.7310000000000005e-01  -1.0990000000000000e-01   1.3725000000000001e+00  -2.4820000000000000e-01  -1.3320000000000001e-01   3.9500000000000000e-02   1.7760000000000001e-01  -1.1563000000000001e+00   1.9153000000000000e+00   6.7400000000000002e-02   2.8899999999999999e-02  -1.9460000000000000e-01
   8.8170000000000004e-01  -1.5390000000000001e-01   1.5441000000000000e+00  -3.1509999999999999e-01  -8.5599999999999996e-02  -4.3900000000000002e-02   1.7760000000000001e-01  -1.1117999999999999e+00   2.1764999999999999e+00   1.4449999999999999e-01   1.0580000000000001e-01  -2.9189999999999999e-01
   0.0000000000000000e+00  -4.3999999999999997e-02   1.5441000000000000e+00  -2.5779999999999997e-01  -6.6600000000000006e-02  -2.1899999999999999e-02   0.0000000000000000e+00  -7.3380000000000001e-01   1.7412000000000001e+00   1.8300000000000000e-01   1.5400000000000000e-01  -3.4060000000000001e-01
   6.6100000000000006e-02   2.1999999999999999e-02   1.0294000000000001e+00  -1.9089999999999999e-01   2.8500000000000001e-02  -6.5799999999999997e-02   2.2200000000000001e-02  -1.4898000000000000e+00   2.4377000000000000e+00   1.3489999999999999e-01  -1.9199999999999998e-02  -2.4329999999999999e-01
   6.6130000000000000e-01  -3.5170000000000001e-01   1.7157000000000000e+00  -2.1959999999999999e-01  -1.9000000000000000e-02  -4.3900000000000002e-02   6.6600000000000006e-02  -1.0450999999999999e+00   1.6540999999999999e+00   4.8200000000000000e-02   1.5400000000000000e-01  -2.5659999999999999e-01
   7.9349999999999998e-01  -1.9789999999999999e-01   1.7157000000000000e+00  -3.0549999999999999e-01  -9.5200000000000007e-02  -2.6300000000000000e-02   6.6600000000000006e-02  -9.5609999999999995e-01   2.8730000000000002e+00   8.6699999999999999e-02   2.0210000000000000e-01  -3.4060000000000001e-01
   2.2040000000000001e-01  -6.6000000000000003e-02   1.7157000000000000e+00  -1.6230000000000000e-01  -1.2370000000000000e-01   4.4000000000000003e-03   2.2189999999999999e-01  -1.4231000000000000e+00   2.1764999999999999e+00   2.8899999999999999e-02   4.8099999999999997e-02  -2.8310000000000002e-01
   1.1020000000000001e-01  -2.1980000000000000e-01   1.5441000000000000e+00  -2.0050000000000001e-01   0.0000000000000000e+00  -8.8000000000000005e-03   1.3320000000000001e-01  -1.1339999999999999e+00   2.5247000000000002e+00   9.6299999999999997e-02   7.6999999999999999e-02  -2.6979999999999998e-01
   6.3919999999999999e-01  -1.9789999999999999e-01   1.2010000000000001e+00  -2.6729999999999998e-01  -1.5229999999999999e-01  -3.0700000000000002e-02  -4.4400000000000002e-02  -1.0227999999999999e+00   2.4377000000000000e+00   1.3489999999999999e-01   1.3469999999999999e-01  -3.2729999999999998e-01
   4.8490000000000000e-01   0.0000000000000000e+00   9.4359999999999999e-01  -1.2410000000000000e-01  -3.8100000000000002e-02  -4.3900000000000002e-02   3.1069999999999998e-01  -1.4453000000000000e+00   2.4377000000000000e+00   4.8200000000000000e-02   9.5999999999999992e-03  -3.3179999999999998e-01
   5.2900000000000003e-01  -2.1999999999999999e-02   4.2890000000000000e-01  -2.6729999999999998e-01   9.4999999999999998e-03  -8.3299999999999999e-02   4.4400000000000002e-02  -1.0672999999999999e+00   2.7858999999999998e+00   3.8500000000000000e-02   1.3469999999999999e-01  -2.7429999999999999e-01
   2.1999999999999999e-02  -4.3999999999999997e-02   4.2890000000000000e-01  -1.7190000000000000e-01  -1.0470000000000000e-01   1.7500000000000002e-02   2.2200000000000001e-02  -1.1785000000000001e+00   2.4377000000000000e+00   1.2520000000000001e-01   2.2130000000000000e-01  -3.0520000000000003e-01
   4.1880000000000001e-01   0.0000000000000000e+00   1.8872000000000000e+00  -2.0050000000000001e-01   9.4999999999999998e-03  -3.9500000000000000e-02  -1.1100000000000000e-01  -1.1117999999999999e+00   2.3506000000000000e+00   9.6299999999999997e-02   8.6599999999999996e-02  -3.3179999999999998e-01
   7.7149999999999996e-01  -1.7590000000000000e-01   1.6298999999999999e+00  -1.9089999999999999e-01  -1.9000000000000000e-02  -1.7500000000000002e-02   1.3320000000000001e-01  -1.3564000000000001e+00   2.0893999999999999e+00   6.7400000000000002e-02   8.6599999999999996e-02  -2.9640000000000000e-01
   5.5110000000000003e-01  -1.7590000000000000e-01   1.8872000000000000e+00  -1.3370000000000001e-01  -3.8100000000000002e-02  -1.3200000000000000e-02  -1.9980000000000001e-01  -1.2897000000000001e+00   2.6118000000000001e+00   1.1559999999999999e-01   6.7400000000000002e-02  -3.4060000000000001e-01
   3.3060000000000000e-01  -6.6000000000000003e-02   1.4582999999999999e+00  -2.2910000000000000e-01  -5.7099999999999998e-02  -3.0700000000000002e-02   1.5540000000000001e-01  -1.0894999999999999e+00   2.4377000000000000e+00   1.1559999999999999e-01   1.2509999999999999e-01  -3.4060000000000001e-01
   1.9839999999999999e-01  -1.0990000000000000e-01   1.4582999999999999e+00  -2.1959999999999999e-01  -9.5200000000000007e-02  -4.8200000000000000e-02   8.8800000000000004e-02  -1.2674000000000001e+00   2.9600000000000000e+00   1.8300000000000000e-01   7.6999999999999999e-02  -2.3000000000000001e-01
   7.2740000000000005e-01  -3.0780000000000002e-01   9.4359999999999999e-01  -2.4820000000000000e-01   2.8500000000000001e-02  -2.6300000000000000e-02   2.4410000000000001e-01  -1.0672999999999999e+00   2.8730000000000002e+00   1.2520000000000001e-01   4.8099999999999997e-02  -2.5659999999999999e-01
   5.2900000000000003e-01  -2.8580000000000000e-01   1.0294000000000001e+00  -1.9089999999999999e-01  -9.5200000000000007e-02  -4.4000000000000003e-03   1.1100000000000000e-01  -1.1117999999999999e+00   2.6989000000000001e+00   9.6299999999999997e-02   1.8279999999999999e-01  -2.9640000000000000e-01
   1.7630000000000001e-01  -1.5390000000000001e-01   1.1152000000000000e+00  -2.7689999999999998e-01  -1.9000000000000000e-02  -7.4499999999999997e-02   0.0000000000000000e+00  -1.2674000000000001e+00   2.7858999999999998e+00   3.8500000000000000e-02   1.5400000000000000e-01  -2.9640000000000000e-01
   1.5429999999999999e-01  -1.5390000000000001e-01   1.8015000000000001e+00  -2.3870000000000000e-01  -8.5599999999999996e-02  -8.7700000000000000e-02   4.4400000000000002e-02  -1.3341000000000001e+00   2.6118000000000001e+00   8.6699999999999999e-02   6.7400000000000002e-02  -2.8749999999999998e-01
   3.0859999999999999e-01   1.0990000000000000e-01   1.2867999999999999e+00  -2.5779999999999997e-01   4.7600000000000003e-02  -4.4000000000000003e-03   1.1100000000000000e-01  -1.0450999999999999e+00   2.4377000000000000e+00   1.6380000000000000e-01   1.1550000000000001e-01  -2.9189999999999999e-01
   6.1719999999999997e-01  -1.5390000000000001e-01   8.5780000000000001e-01  -2.0050000000000001e-01  -3.8100000000000002e-02  -3.0700000000000002e-02   1.3320000000000001e-01  -1.1117999999999999e+00   3.1341999999999999e+00   8.6699999999999999e-02   1.8279999999999999e-01  -2.9640000000000000e-01
   3.0859999999999999e-01  -2.1999999999999999e-02   1.1152000000000000e+00  -1.9089999999999999e-01  -2.8500000000000001e-02  -7.0199999999999999e-02   6.6600000000000006e-02  -1.0672999999999999e+00   2.0893999999999999e+00   6.7400000000000002e-02   9.6199999999999994e-02  -2.6100000000000001e-01
   2.6450000000000001e-01  -8.7900000000000006e-02   1.3725000000000001e+00  -1.7190000000000000e-01  -4.7600000000000003e-02  -5.2600000000000001e-02   8.8800000000000004e-02  -1.3564000000000001e+00   2.6989000000000001e+00   5.7799999999999997e-02   1.0580000000000001e-01  -2.8749999999999998e-01
   3.9679999999999999e-01  -2.1980000000000000e-01   9.4359999999999999e-01  -1.2410000000000000e-01  -1.9000000000000000e-02  -3.5099999999999999e-02   3.3289999999999997e-01  -1.2007000000000001e+00   2.5247000000000002e+00   9.6299999999999997e-02   8.6599999999999996e-02  -2.6979999999999998e-01
   3.9679999999999999e-01  -3.2979999999999998e-01   6.8630000000000002e-01  -2.0999999999999999e-01  -1.0470000000000000e-01  -2.6300000000000000e-02   1.3320000000000001e-01  -1.0227999999999999e+00   2.6118000000000001e+00   1.7340000000000000e-01   2.8899999999999999e-02  -3.1850000000000001e-01
   4.1880000000000001e-01  -1.9789999999999999e-01   1.6298999999999999e+00  -2.0999999999999999e-01  -1.9000000000000000e-02  -4.4000000000000003e-03  -6.6600000000000006e-02  -1.1785000000000001e+00   1.9153000000000000e+00   1.2520000000000001e-01   9.5999999999999992e-03  -2.8749999999999998e-01
   3.5270000000000001e-01  -3.5170000000000001e-01   1.1152000000000000e+00  -2.0050000000000001e-01  -1.3320000000000001e-01  -2.6300000000000000e-02   1.3320000000000001e-01  -1.1339999999999999e+00   2.0893999999999999e+00   1.1559999999999999e-01   1.7319999999999999e-01  -2.9189999999999999e-01
   5.0700000000000001e-01  -6.6000000000000003e-02   9.4359999999999999e-01  -3.5330000000000000e-01  -7.6100000000000001e-02  -1.7500000000000002e-02   6.6600000000000006e-02  -1.2230000000000001e+00   2.0893999999999999e+00   7.7100000000000002e-02   7.6999999999999999e-02  -3.1850000000000001e-01
   5.9509999999999996e-01   4.3999999999999997e-02   1.2010000000000001e+00  -2.2910000000000000e-01  -2.8500000000000001e-02  -6.1400000000000003e-02   4.4400000000000002e-02  -1.2674000000000001e+00   2.6989000000000001e+00   1.0600000000000000e-01   1.2509999999999999e-01  -2.6540000000000002e-01
   5.0700000000000001e-01  -6.6000000000000003e-02   1.8015000000000001e+00  -2.4820000000000000e-01   5.7099999999999998e-02  -5.7000000000000002e-02   0.0000000000000000e+00  -1.1785000000000001e+00   3.0470999999999999e+00   1.5409999999999999e-01   2.8899999999999999e-02  -3.0959999999999999e-01
   3.5270000000000001e-01  -1.7590000000000000e-01   1.2867999999999999e+00  -1.5279999999999999e-01  -1.9000000000000000e-02  -3.0700000000000002e-02   8.8800000000000004e-02  -1.2230000000000001e+00   1.5670999999999999e+00   1.0600000000000000e-01   1.6360000000000000e-01  -2.7870000000000000e-01
   2.6450000000000001e-01  -6.6000000000000003e-02   1.8872000000000000e+00  -2.0050000000000001e-01  -9.5200000000000007e-02  -7.8899999999999998e-02   4.4400000000000002e-02  -1.3119000000000001e+00   2.0024000000000002e+00   6.7400000000000002e-02   9.6199999999999994e-02  -3.3179999999999998e-01
   6.1719999999999997e-01  -2.1980000000000000e-01   1.8872000000000000e+00  -1.6230000000000000e-01   4.7600000000000003e-02  -5.2600000000000001e-02   4.4400000000000002e-02  -9.3389999999999995e-01   2.2635999999999998e+00   1.8300000000000000e-01   1.2509999999999999e-01  -3.3620000000000000e-01
   3.3060000000000000e-01  -8.7900000000000006e-02   1.8015000000000001e+00  -2.0999999999999999e-01  -9.4999999999999998e-03  -6.1400000000000003e-02   4.4400000000000002e-02  -1.1785000000000001e+00   1.9153000000000000e+00   5.7799999999999997e-02   0.0000000000000000e+00  -2.8749999999999998e-01
   2.6450000000000001e-01   8.7900000000000006e-02   1.2010000000000001e+00  -1.9089999999999999e-01  -3.8100000000000002e-02  -3.5099999999999999e-02   6.6600000000000006e-02  -1.0450999999999999e+00   2.0893999999999999e+00   7.7100000000000002e-02   2.8899999999999999e-02  -2.6979999999999998e-01
   1.7630000000000001e-01  -4.3999999999999997e-02   9.4359999999999999e-01  -2.3870000000000000e-01  -1.1420000000000000e-01  -4.3900000000000002e-02   8.8800000000000004e-02  -1.1563000000000001e+00   2.6118000000000001e+00   9.6299999999999997e-02   1.1550000000000001e-01  -3.0959999999999999e-01
   4.1880000000000001e-01  -1.3189999999999999e-01   1.0294000000000001e+00  -2.7689999999999998e-01  -4.7600000000000003e-02  -6.5799999999999997e-02   1.3320000000000001e-01  -1.0450999999999999e+00   2.0024000000000002e+00   9.6299999999999997e-02   1.9239999999999999e-01  -3.1409999999999999e-01
   5.7310000000000005e-01  -6.6000000000000003e-02   1.5441000000000000e+00  -2.5779999999999997e-01  -9.5200000000000007e-02  -1.7500000000000002e-02   2.2200000000000001e-02  -1.1785000000000001e+00   2.7858999999999998e+00   5.7799999999999997e-02   1.9199999999999998e-02  -2.8749999999999998e-01
   4.1880000000000001e-01  -1.7590000000000000e-01   1.2867999999999999e+00  -2.4820000000000000e-01   9.4999999999999998e-03  -3.0700000000000002e-02   2.2200000000000001e-02  -1.2452000000000001e+00   2.5247000000000002e+00   1.3489999999999999e-01   1.7319999999999999e-01  -3.0520000000000003e-01
   4.4080000000000003e-01  -1.7590000000000000e-01   6.0050000000000003e-01  -2.7689999999999998e-01   0.0000000000000000e+00  -5.7000000000000002e-02   1.3320000000000001e-01  -1.2230000000000001e+00   3.2212000000000001e+00   5.7799999999999997e-02   1.2509999999999999e-01  -2.7870000000000000e-01
   3.0859999999999999e-01   4.3999999999999997e-02   1.4582999999999999e+00  -2.3870000000000000e-01  -2.8500000000000001e-02  -2.6300000000000000e-02   4.4400000000000002e-02  -1.2452000000000001e+00   3.4824000000000002e+00   8.6699999999999999e-02   3.8500000000000000e-02  -3.0080000000000001e-01
   4.1880000000000001e-01  -1.0990000000000000e-01   1.3725000000000001e+00  -2.0999999999999999e-01  -9.4999999999999998e-03  -4.3900000000000002e-02  -4.4400000000000002e-02  -1.1563000000000001e+00   2.4377000000000000e+00   4.8200000000000000e-02   9.6199999999999994e-02  -3.1409999999999999e-01
   2.4249999999999999e-01  -1.9789999999999999e-01   1.2010000000000001e+00  -1.1459999999999999e-01  -9.4999999999999998e-03  -4.4000000000000003e-03   1.5540000000000001e-01  -1.1785000000000001e+00   2.6989000000000001e+00   1.8300000000000000e-01   9.6199999999999994e-02  -3.1850000000000001e-01
   5.0700000000000001e-01  -2.8580000000000000e-01   1.4582999999999999e+00  -2.1959999999999999e-01  -6.6600000000000006e-02  -3.5099999999999999e-02   8.8800000000000004e-02  -1.2230000000000001e+00   2.7858999999999998e+00   0.0000000000000000e+00   3.8500000000000000e-02  -2.7870000000000000e-01
   3.9679999999999999e-01  -8.7900000000000006e-02   1.8015000000000001e+00  -1.5279999999999999e-01  -3.8100000000000002e-02  -7.0199999999999999e-02   1.9980000000000001e-01  -1.1117999999999999e+00   2.1764999999999999e+00   1.0600000000000000e-01   1.1550000000000001e-01  -3.0520000000000003e-01
   5.5110000000000003e-01  -2.1999999999999999e-02   9.4359999999999999e-01  -2.3870000000000000e-01  -2.8500000000000001e-02   4.4000000000000003e-03   6.6600000000000006e-02  -1.2230000000000001e+00   2.7858999999999998e+00   7.7100000000000002e-02   1.7319999999999999e-01  -2.3440000000000000e-01
   4.6289999999999998e-01   0.0000000000000000e+00   8.5780000000000001e-01  -3.2460000000000000e-01  -1.0470000000000000e-01   0.0000000000000000e+00  -8.8800000000000004e-02  -1.2674000000000001e+00   2.5247000000000002e+00   3.8500000000000000e-02   8.6599999999999996e-02  -3.0080000000000001e-01
   4.4080000000000003e-01  -1.3189999999999999e-01   1.3725000000000001e+00  -2.3870000000000000e-01  -6.6600000000000006e-02  -2.6300000000000000e-02  -2.2200000000000001e-02  -1.0894999999999999e+00   2.9600000000000000e+00   1.0600000000000000e-01   4.8099999999999997e-02  -2.5659999999999999e-01
   2.6450000000000001e-01  -1.7590000000000000e-01   8.5780000000000001e-01  -2.0999999999999999e-01  -6.6600000000000006e-02  -6.1400000000000003e-02  -6.6600000000000006e-02  -1.1563000000000001e+00   2.4377000000000000e+00   1.4449999999999999e-01   1.2509999999999999e-01  -2.8310000000000002e-01
   3.9679999999999999e-01  -1.0990000000000000e-01   1.2867999999999999e+00  -3.3420000000000000e-01   9.4999999999999998e-03  -3.9500000000000000e-02   6.6600000000000006e-02  -1.0894999999999999e+00   2.6118000000000001e+00   1.2520000000000001e-01   3.8500000000000000e-02  -2.7870000000000000e-01
   3.5270000000000001e-01  -6.6000000000000003e-02   2.5740000000000002e-01  -1.6230000000000000e-01   2.8500000000000001e-02  -2.6300000000000000e-02   1.9980000000000001e-01  -1.2452000000000001e+00   2.1764999999999999e+00   7.7100000000000002e-02  -9.5999999999999992e-03  -3.0959999999999999e-01
   2.8649999999999998e-01  -1.5390000000000001e-01   6.0050000000000003e-01  -2.0050000000000001e-01  -3.8100000000000002e-02  -3.0700000000000002e-02   2.4410000000000001e-01  -1.1339999999999999e+00   2.4377000000000000e+00   1.2520000000000001e-01   1.8279999999999999e-01  -3.0080000000000001e-01
   5.0700000000000001e-01  -4.3999999999999997e-02   1.6298999999999999e+00  -1.5279999999999999e-01  -4.7600000000000003e-02  -4.8200000000000000e-02   1.5540000000000001e-01  -1.1785000000000001e+00   3.3083000000000000e+00   9.5999999999999992e-03   4.8099999999999997e-02  -3.2290000000000002e-01
   4.6289999999999998e-01  -4.3969999999999998e-01   1.6298999999999999e+00  -2.2910000000000000e-01  -4.7600000000000003e-02  -2.6300000000000000e-02   1.9980000000000001e-01  -1.1563000000000001e+00   2.2635999999999998e+00   7.7100000000000002e-02   1.5400000000000000e-01  -2.9189999999999999e-01
   4.8490000000000000e-01  -6.6000000000000003e-02   1.8015000000000001e+00  -2.7689999999999998e-01   4.7600000000000003e-02  -7.0199999999999999e-02  -4.4400000000000002e-02  -1.1563000000000001e+00   2.0024000000000002e+00   7.7100000000000002e-02   1.5400000000000000e-01  -2.5659999999999999e-01
   4.8490000000000000e-01  -1.0990000000000000e-01   1.0294000000000001e+00  -2.2910000000000000e-01  -8.5599999999999996e-02  -6.5799999999999997e-02   1.3320000000000001e-01  -1.1785000000000001e+00   2.8730000000000002e+00   1.3489999999999999e-01   5.7700000000000001e-02  -2.5659999999999999e-01
   3.7469999999999998e-01   0.0000000000000000e+00   1.4582999999999999e+00  -3.2460000000000000e-01  -1.0470000000000000e-01  -7.4499999999999997e-02   1.7760000000000001e-01  -1.0894999999999999e+00   2.6989000000000001e+00   4.8200000000000000e-02   5.7700000000000001e-02  -2.7429999999999999e-01
   3.7469999999999998e-01  -1.5390000000000001e-01   9.4359999999999999e-01  -1.8140000000000001e-01  -4.7600000000000003e-02  -1.7500000000000002e-02   6.6600000000000006e-02  -1.0450999999999999e+00   2.9600000000000000e+00   1.6380000000000000e-01   4.8099999999999997e-02  -2.4329999999999999e-01
   3.0859999999999999e-01  -1.0990000000000000e-01   1.2867999999999999e+00  -2.6729999999999998e-01   1.9000000000000000e-02  -3.0700000000000002e-02   1.1100000000000000e-01  -1.0894999999999999e+00   2.6118000000000001e+00   4.8200000000000000e-02   6.7400000000000002e-02  -3.0959999999999999e-01
   2.8649999999999998e-01   0.0000000000000000e+00   1.4582999999999999e+00  -2.8639999999999999e-01  -8.5599999999999996e-02  -2.1899999999999999e-02   2.2200000000000001e-02  -1.1117999999999999e+00   2.1764999999999999e+00   9.5999999999999992e-03   3.8500000000000000e-02  -2.8310000000000002e-01
   3.3060000000000000e-01  -2.8580000000000000e-01   1.5441000000000000e+00  -2.5779999999999997e-01   0.0000000000000000e+00  -2.6300000000000000e-02   0.0000000000000000e+00  -1.0450999999999999e+00   3.1341999999999999e+00   1.3489999999999999e-01   1.7319999999999999e-01  -3.0080000000000001e-01
   5.5110000000000003e-01  -2.6379999999999998e-01   1.4582999999999999e+00  -1.9089999999999999e-01  -5.7099999999999998e-02  -1.7500000000000002e-02  -1.1100000000000000e-01  -1.2452000000000001e+00   2.6118000000000001e+00  -9.5999999999999992e-03  -1.9199999999999998e-02  -2.7870000000000000e-01
   6.8330000000000002e-01  -1.0990000000000000e-01   1.2867999999999999e+00  -1.6230000000000000e-01   0.0000000000000000e+00  -6.5799999999999997e-02   4.4400000000000002e-02  -1.2007000000000001e+00   2.6989000000000001e+00   1.3489999999999999e-01   9.5999999999999992e-03  -2.6979999999999998e-01
   4.4080000000000003e-01  -6.6000000000000003e-02   1.2010000000000001e+00  -2.5779999999999997e-01  -7.6100000000000001e-02  -7.8899999999999998e-02   0.0000000000000000e+00  -1.1339999999999999e+00   2.6118000000000001e+00   5.7799999999999997e-02   7.6999999999999999e-02  -2.8310000000000002e-01
   3.5270000000000001e-01  -3.0780000000000002e-01   1.0294000000000001e+00  -1.6230000000000000e-01  -2.8500000000000001e-02  -1.3200000000000000e-02  -1.3320000000000001e-01  -1.1339999999999999e+00   2.1764999999999999e+00   1.0600000000000000e-01   4.8099999999999997e-02  -2.9189999999999999e-01
   2.6450000000000001e-01  -3.0780000000000002e-01   1.8015000000000001e+00  -2.0999999999999999e-01  -2.8500000000000001e-02  -3.0700000000000002e-02   6.6600000000000006e-02  -1.2007000000000001e+00   2.6989000000000001e+00   8.6699999999999999e-02   9.5999999999999992e-03  -2.9189999999999999e-01
   6.1719999999999997e-01  -2.6379999999999998e-01   1.4582999999999999e+00  -2.5779999999999997e-01  -1.1420000000000000e-01  -1.3200000000000000e-02   4.4400000000000002e-02  -9.3389999999999995e-01   2.4377000000000000e+00   1.5409999999999999e-01   1.3469999999999999e-01  -2.6540000000000002e-01
   1.7630000000000001e-01  -3.2979999999999998e-01   1.9730000000000001e+00  -2.4820000000000000e-01  -1.2370000000000000e-01  -4.4000000000000003e-03   0.0000000000000000e+00  -9.7840000000000005e-01   2.2635999999999998e+00   1.5409999999999999e-01   6.7400000000000002e-02  -2.8749999999999998e-01
   2.6450000000000001e-01  -2.1999999999999999e-02   1.8872000000000000e+00  -1.9089999999999999e-01  -3.8100000000000002e-02  -1.0960000000000000e-01   2.4410000000000001e-01  -1.0227999999999999e+00   3.3083000000000000e+00   6.7400000000000002e-02   3.8500000000000000e-02  -2.9640000000000000e-01
   6.3919999999999999e-01  -1.5390000000000001e-01   1.2867999999999999e+00  -1.9089999999999999e-01  -4.7600000000000003e-02  -2.1899999999999999e-02  -8.8800000000000004e-02  -9.1169999999999995e-01   2.2635999999999998e+00   4.8200000000000000e-02   3.8500000000000000e-02  -2.8749999999999998e-01
   3.0859999999999999e-01  -1.3189999999999999e-01   1.8015000000000001e+00  -2.4820000000000000e-01  -1.2370000000000000e-01  -1.3200000000000000e-02   3.7730000000000002e-01  -1.6232000000000000e+00   2.8730000000000002e+00   1.0600000000000000e-01   8.6599999999999996e-02  -2.6540000000000002e-01
   2.8649999999999998e-01  -1.0990000000000000e-01   1.4582999999999999e+00  -1.9089999999999999e-01  -4.7600000000000003e-02  -3.0700000000000002e-02  -8.8800000000000004e-02  -1.0672999999999999e+00   2.2635999999999998e+00   1.0600000000000000e-01   1.4430000000000001e-01  -2.6979999999999998e-01
   2.6450000000000001e-01  -3.2979999999999998e-01   1.3725000000000001e+00  -3.0549999999999999e-01   9.4999999999999998e-03  -7.8899999999999998e-02   1.7760000000000001e-01  -7.5600000000000001e-01   2.6118000000000001e+00   1.3489999999999999e-01   1.4430000000000001e-01  -2.9640000000000000e-01
   2.4249999999999999e-01  -3.0780000000000002e-01   9.4359999999999999e-01  -1.3370000000000001e-01  -1.0470000000000000e-01   0.0000000000000000e+00  -1.7760000000000001e-01  -1.4676000000000000e+00   2.1764999999999999e+00   1.3489999999999999e-01   8.6599999999999996e-02  -2.7870000000000000e-01
   1.7630000000000001e-01  -1.0990000000000000e-01   8.5780000000000001e-01  -2.5779999999999997e-01  -5.7099999999999998e-02  -4.3900000000000002e-02   0.0000000000000000e+00  -1.0227999999999999e+00   2.8730000000000002e+00   1.9300000000000001e-02   1.0580000000000001e-01  -2.8310000000000002e-01
   3.9679999999999999e-01  -1.7590000000000000e-01   9.4359999999999999e-01  -1.8140000000000001e-01  -3.8100000000000002e-02  -1.3200000000000000e-02  -6.6600000000000006e-02  -8.8939999999999997e-01   2.1764999999999999e+00   5.7799999999999997e-02   1.4430000000000001e-01  -3.0520000000000003e-01
   2.4249999999999999e-01  -1.9789999999999999e-01   1.4582999999999999e+00  -3.3420000000000000e-01  -2.8500000000000001e-02  -1.7500000000000002e-02   1.7760000000000001e-01  -1.5343000000000000e+00   2.9600000000000000e+00   1.5409999999999999e-01   6.7400000000000002e-02  -2.7870000000000000e-01
   3.3060000000000000e-01  -3.0780000000000002e-01   1.5441000000000000e+00  -2.5779999999999997e-01  -7.6100000000000001e-02  -4.3900000000000002e-02  -1.9980000000000001e-01  -1.0672999999999999e+00   2.4377000000000000e+00   1.0600000000000000e-01   9.6199999999999994e-02  -2.7429999999999999e-01
   3.3060000000000000e-01  -1.7590000000000000e-01   9.4359999999999999e-01  -2.0050000000000001e-01  -1.4269999999999999e-01  -3.0700000000000002e-02   8.8800000000000004e-02  -1.1785000000000001e+00   1.9153000000000000e+00   1.3489999999999999e-01   1.9199999999999998e-02  -2.4329999999999999e-01
   4.1880000000000001e-01  -2.4179999999999999e-01   1.8872000000000000e+00  -2.4820000000000000e-01  -4.7600000000000003e-02  -3.5099999999999999e-02   8.8800000000000004e-02  -9.1169999999999995e-01   2.6989000000000001e+00   2.8899999999999999e-02   8.6599999999999996e-02  -2.7429999999999999e-01
   4.6289999999999998e-01  -1.7590000000000000e-01   1.2867999999999999e+00  -2.2910000000000000e-01  -1.1420000000000000e-01  -4.3900000000000002e-02   6.6600000000000006e-02  -8.4499999999999997e-01   1.6540999999999999e+00   1.3489999999999999e-01   1.0580000000000001e-01  -2.8310000000000002e-01
   4.4080000000000003e-01  -6.6000000000000003e-02   5.1470000000000005e-01  -1.9089999999999999e-01  -8.5599999999999996e-02  -3.0700000000000002e-02   8.8800000000000004e-02  -1.2452000000000001e+00   2.7858999999999998e+00   1.9300000000000001e-02   9.6199999999999994e-02  -2.8310000000000002e-01
   4.8490000000000000e-01  -4.3999999999999997e-02   1.3725000000000001e+00  -1.9089999999999999e-01  -7.6100000000000001e-02  -3.5099999999999999e-02   6.6600000000000006e-02  -1.1339999999999999e+00   2.7858999999999998e+00   1.1559999999999999e-01   1.0580000000000001e-01  -2.7429999999999999e-01
   4.4080000000000003e-01  -3.2979999999999998e-01   1.2867999999999999e+00  -2.1959999999999999e-01  -9.4999999999999998e-03  -2.6300000000000000e-02  -1.7760000000000001e-01  -1.0672999999999999e+00   1.9153000000000000e+00   7.7100000000000002e-02   5.7700000000000001e-02  -2.6979999999999998e-01
   1.9839999999999999e-01   1.0990000000000000e-01   1.7157000000000000e+00  -2.4820000000000000e-01  -3.8100000000000002e-02   0.0000000000000000e+00  -2.2200000000000001e-02  -1.0005999999999999e+00   2.9600000000000000e+00   6.7400000000000002e-02   1.3469999999999999e-01  -2.4329999999999999e-01
   3.0859999999999999e-01  -2.4179999999999999e-01   6.0050000000000003e-01  -2.2910000000000000e-01  -7.6100000000000001e-02  -5.2600000000000001e-02  -1.7760000000000001e-01  -1.0227999999999999e+00   2.0893999999999999e+00   8.6699999999999999e-02  -2.8899999999999999e-02  -2.7429999999999999e-01
   4.4080000000000003e-01  -4.3999999999999997e-02   1.2010000000000001e+00  -2.5779999999999997e-01   9.4999999999999998e-03  -1.7500000000000002e-02   1.9980000000000001e-01  -1.4008000000000000e+00   2.6989000000000001e+00  -3.8500000000000000e-02   1.5400000000000000e-01  -3.0520000000000003e-01
   4.1880000000000001e-01  -6.6000000000000003e-02   1.1152000000000000e+00  -3.2460000000000000e-01  -5.7099999999999998e-02  -4.3900000000000002e-02  -4.4400000000000002e-02  -1.2897000000000001e+00   1.7412000000000001e+00   5.7799999999999997e-02   1.0580000000000001e-01  -3.1850000000000001e-01
   3.9679999999999999e-01  -4.3999999999999997e-02   6.8630000000000002e-01  -5.7299999999999997e-02  -2.8500000000000001e-02   4.4000000000000003e-03   0.0000000000000000e+00  -1.0672999999999999e+00   2.0893999999999999e+00   1.4449999999999999e-01   7.6999999999999999e-02  -2.8749999999999998e-01
   3.7469999999999998e-01  -2.1980000000000000e-01   1.3725000000000001e+00  -1.6230000000000000e-01   9.4999999999999998e-03  -1.3200000000000000e-02  -4.4400000000000002e-02  -1.4008000000000000e+00   2.0893999999999999e+00   2.8899999999999999e-02   8.6599999999999996e-02  -2.5209999999999999e-01
   3.5270000000000001e-01  -3.0780000000000002e-01   9.4359999999999999e-01  -2.6729999999999998e-01  -1.2370000000000000e-01  -2.6300000000000000e-02  -4.4400000000000002e-02  -1.2230000000000001e+00   2.2635999999999998e+00   3.8500000000000000e-02   1.1550000000000001e-01  -3.0080000000000001e-01
   5.7310000000000005e-01  -2.1999999999999999e-02   9.4359999999999999e-01  -2.1959999999999999e-01  -1.1420000000000000e-01  -1.7500000000000002e-02   0.0000000000000000e+00  -1.1117999999999999e+00   1.6540999999999999e+00   9.6299999999999997e-02   5.7700000000000001e-02  -2.5659999999999999e-01
   4.1880000000000001e-01  -2.4179999999999999e-01   1.7157000000000000e+00  -1.9089999999999999e-01  -1.9000000000000000e-02  -3.0700000000000002e-02   4.4400000000000002e-02  -1.2674000000000001e+00   2.5247000000000002e+00   3.8500000000000000e-02   1.1550000000000001e-01  -3.0959999999999999e-01
   4.6289999999999998e-01  -1.5390000000000001e-01   1.3725000000000001e+00  -1.0500000000000000e-01  -1.9000000000000000e-02  -3.0700000000000002e-02  -4.4400000000000002e-02  -1.0005999999999999e+00   2.1764999999999999e+00   1.4449999999999999e-01   1.1550000000000001e-01  -3.0959999999999999e-01
   3.0859999999999999e-01  -2.1980000000000000e-01   2.0588000000000002e+00  -2.0999999999999999e-01  -1.9000000000000000e-02  -3.5099999999999999e-02  -1.3320000000000001e-01  -1.1563000000000001e+00   2.6989000000000001e+00   6.7400000000000002e-02   4.8099999999999997e-02  -2.6100000000000001e-01
   3.0859999999999999e-01  -2.1999999999999999e-02   1.9730000000000001e+00  -2.5779999999999997e-01  -4.7600000000000003e-02  -7.4499999999999997e-02   2.2200000000000001e-02  -1.1785000000000001e+00   2.6989000000000001e+00   1.1559999999999999e-01   5.7700000000000001e-02  -2.9640000000000000e-01
   4.6289999999999998e-01  -3.0780000000000002e-01   1.3725000000000001e+00  -2.0999999999999999e-01  -2.8500000000000001e-02   1.3200000000000000e-02  -2.2200000000000001e-02  -1.2674000000000001e+00   2.0893999999999999e+00   8.6699999999999999e-02   1.2509999999999999e-01  -3.0959999999999999e-01
   3.0859999999999999e-01   0.0000000000000000e+00   1.0294000000000001e+00  -2.4820000000000000e-01  -1.3320000000000001e-01  -2.6300000000000000e-02  -8.8800000000000004e-02  -1.0672999999999999e+00   2.1764999999999999e+00   7.7100000000000002e-02   8.6599999999999996e-02  -2.8749999999999998e-01
   3.9679999999999999e-01  -1.9789999999999999e-01   1.8015000000000001e+00  -2.2910000000000000e-01  -6.6600000000000006e-02  -2.6300000000000000e-02   6.6600000000000006e-02  -1.2230000000000001e+00   2.7858999999999998e+00   1.3489999999999999e-01   9.5999999999999992e-03  -2.8749999999999998e-01
   4.6289999999999998e-01  -1.3189999999999999e-01   1.1152000000000000e+00  -2.4820000000000000e-01  -9.4999999999999998e-03  -9.2100000000000001e-02  -6.6600000000000006e-02  -1.1563000000000001e+00   1.7412000000000001e+00   7.7100000000000002e-02   6.7400000000000002e-02  -2.4770000000000000e-01
   4.8490000000000000e-01  -2.1980000000000000e-01   1.2867999999999999e+00  -1.8140000000000001e-01  -1.3320000000000001e-01  -4.3900000000000002e-02  -6.6600000000000006e-02  -8.8939999999999997e-01   2.3506000000000000e+00   1.7340000000000000e-01   7.6999999999999999e-02  -2.7429999999999999e-01
   3.5270000000000001e-01  -1.5390000000000001e-01   8.5780000000000001e-01  -2.2910000000000000e-01   2.8500000000000001e-02  -5.2600000000000001e-02  -1.3320000000000001e-01  -1.1117999999999999e+00   2.7858999999999998e+00   1.2520000000000001e-01   9.6199999999999994e-02  -2.8749999999999998e-01
   4.1880000000000001e-01  -6.6000000000000003e-02   7.7210000000000001e-01  -2.7689999999999998e-01  -7.6100000000000001e-02  -3.5099999999999999e-02   0.0000000000000000e+00  -1.0227999999999999e+00   2.4377000000000000e+00   5.7799999999999997e-02   2.8899999999999999e-02  -3.3620000000000000e-01
   3.5270000000000001e-01   6.6000000000000003e-02   1.2867999999999999e+00  -2.3870000000000000e-01  -3.8100000000000002e-02  -3.0700000000000002e-02  -2.2200000000000001e-02  -1.0894999999999999e+00   2.2635999999999998e+00   1.4449999999999999e-01   3.8500000000000000e-02  -2.7429999999999999e-01
   3.3060000000000000e-01  -1.0990000000000000e-01   1.4582999999999999e+00  -2.0050000000000001e-01  -3.8100000000000002e-02  -2.1899999999999999e-02   2.2200000000000001e-02  -1.2230000000000001e+00   2.7858999999999998e+00   1.6380000000000000e-01   9.5999999999999992e-03  -2.3440000000000000e-01
   3.7469999999999998e-01   0.0000000000000000e+00   1.1152000000000000e+00  -1.3370000000000001e-01  -1.9000000000000000e-02  -4.8200000000000000e-02   6.6600000000000006e-02  -1.4676000000000000e+00   2.5247000000000002e+00   1.5409999999999999e-01   1.9199999999999998e-02  -2.6540000000000002e-01
   3.0859999999999999e-01  -1.3189999999999999e-01   7.7210000000000001e-01  -2.2910000000000000e-01  -1.8079999999999999e-01  -2.1899999999999999e-02   1.1100000000000000e-01  -1.1339999999999999e+00   2.4377000000000000e+00   1.8300000000000000e-01   4.8099999999999997e-02  -2.6540000000000002e-01
   2.8649999999999998e-01  -1.3189999999999999e-01   1.7157000000000000e+00  -2.8639999999999999e-01  -7.6100000000000001e-02  -5.7000000000000002e-02  -1.3320000000000001e-01  -1.0227999999999999e+00   2.1764999999999999e+00   1.8300000000000000e-01   4.8099999999999997e-02  -2.5659999999999999e-01
   3.0859999999999999e-01  -6.6000000000000003e-02   9.4359999999999999e-01  -1.9089999999999999e-01  -9.4999999999999998e-03  -7.0199999999999999e-02  -2.8849999999999998e-01  -1.2897000000000001e+00   2.4377000000000000e+00   4.8200000000000000e-02   2.8899999999999999e-02  -2.9189999999999999e-01
   3.5270000000000001e-01  -2.8580000000000000e-01   1.6298999999999999e+00  -3.0549999999999999e-01  -9.5200000000000007e-02  -5.2600000000000001e-02   2.2189999999999999e-01  -1.1339999999999999e+00   2.6989000000000001e+00   1.3489999999999999e-01   5.7700000000000001e-02  -3.0959999999999999e-01
   3.9679999999999999e-01  -2.1980000000000000e-01   1.0294000000000001e+00  -2.5779999999999997e-01  -5.7099999999999998e-02  -4.3900000000000002e-02  -8.8800000000000004e-02  -1.1339999999999999e+00   2.6989000000000001e+00   8.6699999999999999e-02   8.6599999999999996e-02  -2.6540000000000002e-01
   3.5270000000000001e-01  -2.1980000000000000e-01   1.2867999999999999e+00  -1.6230000000000000e-01  -8.5599999999999996e-02  -6.1400000000000003e-02   1.9980000000000001e-01  -1.2007000000000001e+00   2.0893999999999999e+00   1.6380000000000000e-01   1.0580000000000001e-01  -2.2120000000000001e-01
   3.9679999999999999e-01   8.7900000000000006e-02   1.2010000000000001e+00  -1.7190000000000000e-01  -7.6100000000000001e-02  -5.7000000000000002e-02  -2.2200000000000001e-02  -1.1117999999999999e+00   2.4377000000000000e+00   1.0600000000000000e-01   8.6599999999999996e-02  -3.0080000000000001e-01
   1.9839999999999999e-01  -1.0990000000000000e-01   1.4582999999999999e+00  -2.3870000000000000e-01  -7.6100000000000001e-02  -1.7500000000000002e-02   2.2189999999999999e-01  -1.2007000000000001e+00   2.9600000000000000e+00   8.6699999999999999e-02   6.7400000000000002e-02  -2.7870000000000000e-01
   4.4080000000000003e-01  -1.3189999999999999e-01   1.0294000000000001e+00  -1.6230000000000000e-01  -1.9000000000000000e-02  -3.9500000000000000e-02   2.8849999999999998e-01  -1.0005999999999999e+00   2.5247000000000002e+00   1.4449999999999999e-01   1.9199999999999998e-02  -2.6540000000000002e-01
   3.9679999999999999e-01  -1.9789999999999999e-01   1.0294000000000001e+00  -2.7689999999999998e-01  -4.7600000000000003e-02  -7.4499999999999997e-02  -4.4400000000000002e-02  -1.2452000000000001e+00   2.6989000000000001e+00   1.3489999999999999e-01   5.7700000000000001e-02  -2.6979999999999998e-01
   6.6100000000000006e-02  -2.8580000000000000e-01   2.0588000000000002e+00  -2.3870000000000000e-01  -9.4999999999999998e-03   1.7500000000000002e-02   4.4400000000000002e-02  -1.0450999999999999e+00   2.8730000000000002e+00   1.0600000000000000e-01   1.9199999999999998e-02  -2.7870000000000000e-01
   3.5270000000000001e-01  -2.4179999999999999e-01   6.8630000000000002e-01  -3.1509999999999999e-01  -8.5599999999999996e-02   0.0000000000000000e+00   4.4400000000000002e-02  -1.1117999999999999e+00   2.2635999999999998e+00   6.7400000000000002e-02   1.7319999999999999e-01  -2.8310000000000002e-01
   4.8490000000000000e-01  -2.1999999999999999e-02   1.6298999999999999e+00  -2.6729999999999998e-01  -8.5599999999999996e-02  -6.5799999999999997e-02   1.1100000000000000e-01  -1.2230000000000001e+00   2.2635999999999998e+00   4.8200000000000000e-02   1.2509999999999999e-01  -2.8749999999999998e-01
   1.3230000000000000e-01  -1.7590000000000000e-01   4.2890000000000000e-01  -2.0050000000000001e-01  -8.5599999999999996e-02  -4.3900000000000002e-02   4.4400000000000002e-02  -1.2230000000000001e+00   2.2635999999999998e+00   1.6380000000000000e-01   5.7700000000000001e-02  -2.7870000000000000e-01
   4.8490000000000000e-01  -1.0990000000000000e-01   1.2010000000000001e+00  -2.0999999999999999e-01   2.8500000000000001e-02  -4.4000000000000003e-03  -1.3320000000000001e-01  -1.2674000000000001e+00   2.4377000000000000e+00   2.8899999999999999e-02   1.0580000000000001e-01  -2.8749999999999998e-01
   2.6450000000000001e-01  -1.3189999999999999e-01   5.1470000000000005e-01  -1.7190000000000000e-01  -6.6600000000000006e-02  -2.1899999999999999e-02  -4.4400000000000002e-02  -1.4231000000000000e+00   2.1764999999999999e+00   1.0600000000000000e-01   1.3469999999999999e-01  -2.7429999999999999e-01
   3.5270000000000001e-01  -2.1999999999999999e-02   1.1152000000000000e+00  -2.0999999999999999e-01   5.7099999999999998e-02  -3.0700000000000002e-02  -1.5540000000000001e-01  -1.0005999999999999e+00   2.2635999999999998e+00   1.6380000000000000e-01  -9.5999999999999992e-03  -2.9640000000000000e-01
   3.9679999999999999e-01  -3.0780000000000002e-01   1.1152000000000000e+00  -2.5779999999999997e-01  -3.8100000000000002e-02  -1.3200000000000000e-02   2.2200000000000001e-02  -1.1117999999999999e+00   2.7858999999999998e+00   3.8500000000000000e-02   1.9199999999999998e-02  -2.8310000000000002e-01
   2.4249999999999999e-01   0.0000000000000000e+00   1.4582999999999999e+00  -3.4370000000000001e-01   3.8100000000000002e-02  -3.0700000000000002e-02   1.5540000000000001e-01  -1.2007000000000001e+00   2.0893999999999999e+00   3.8500000000000000e-02   8.6599999999999996e-02  -3.1850000000000001e-01
   3.7469999999999998e-01  -2.1999999999999999e-02   1.5441000000000000e+00  -2.2910000000000000e-01   0.0000000000000000e+00  -2.1899999999999999e-02  -8.8800000000000004e-02  -1.0672999999999999e+00   2.2635999999999998e+00   2.2159999999999999e-01   8.6599999999999996e-02  -2.7429999999999999e-01
   4.4080000000000003e-01  -8.7900000000000006e-02   1.3725000000000001e+00  -2.3870000000000000e-01  -2.8500000000000001e-02  -5.2600000000000001e-02   8.8800000000000004e-02  -1.3786000000000000e+00   2.2635999999999998e+00   1.1559999999999999e-01   9.5999999999999992e-03  -3.1850000000000001e-01
   5.9509999999999996e-01  -2.8580000000000000e-01   1.1152000000000000e+00  -3.2460000000000000e-01  -1.6180000000000000e-01  -2.1899999999999999e-02  -1.3320000000000001e-01  -1.1117999999999999e+00   2.4377000000000000e+00   1.3489999999999999e-01   1.0580000000000001e-01  -2.8749999999999998e-01
   5.2900000000000003e-01  -2.6379999999999998e-01   6.0050000000000003e-01  -1.5279999999999999e-01  -1.2370000000000000e-01  -5.2600000000000001e-02  -1.3320000000000001e-01  -9.3389999999999995e-01   2.4377000000000000e+00   9.6299999999999997e-02   1.0580000000000001e-01  -2.6100000000000001e-01
   3.0859999999999999e-01  -2.1999999999999999e-02   9.4359999999999999e-01  -1.7190000000000000e-01  -3.8100000000000002e-02  -5.7000000000000002e-02   8.8800000000000004e-02  -9.1169999999999995e-01   2.0893999999999999e+00   1.5409999999999999e-01   1.2509999999999999e-01  -3.1850000000000001e-01
   2.4249999999999999e-01  -1.0990000000000000e-01   9.4359999999999999e-01  -1.8140000000000001e-01  -1.9000000000000000e-02  -7.4499999999999997e-02  -2.2200000000000001e-02  -1.1339999999999999e+00   2.1764999999999999e+00   1.1559999999999999e-01   1.2509999999999999e-01  -2.8310000000000002e-01
   1.9839999999999999e-01  -2.1999999999999999e-02   1.6298999999999999e+00  -1.5279999999999999e-01  -7.6100000000000001e-02  -3.5099999999999999e-02  -4.4400000000000002e-02  -1.0450999999999999e+00   2.2635999999999998e+00   5.7799999999999997e-02   1.0580000000000001e-01  -2.6540000000000002e-01
   5.9509999999999996e-01  -2.1999999999999999e-02   1.0294000000000001e+00  -1.8140000000000001e-01  -7.6100000000000001e-02  -1.7500000000000002e-02  -6.6600000000000006e-02  -9.5609999999999995e-01   1.7412000000000001e+00   1.5409999999999999e-01   5.7700000000000001e-02  -2.6100000000000001e-01
   2.4249999999999999e-01  -1.3189999999999999e-01   1.7157000000000000e+00  -2.1959999999999999e-01  -3.8100000000000002e-02  -3.0700000000000002e-02   1.3320000000000001e-01  -1.0450999999999999e+00   2.0024000000000002e+00   1.8300000000000000e-01   7.6999999999999999e-02  -2.7870000000000000e-01
   2.4249999999999999e-01  -6.6000000000000003e-02   1.2010000000000001e+00  -1.0500000000000000e-01  -1.3320000000000001e-01   3.9500000000000000e-02   6.6600000000000006e-02  -1.3341000000000001e+00   1.9153000000000000e+00   1.0600000000000000e-01   8.6599999999999996e-02  -2.7870000000000000e-01
   7.0530000000000004e-01  -8.7900000000000006e-02   2.0588000000000002e+00  -2.3870000000000000e-01   0.0000000000000000e+00  -4.8200000000000000e-02   0.0000000000000000e+00  -1.1563000000000001e+00   2.2635999999999998e+00   1.0600000000000000e-01   1.9199999999999998e-02  -2.6540000000000002e-01
   2.2040000000000001e-01  -2.4179999999999999e-01   1.5441000000000000e+00  -1.9089999999999999e-01  -1.5229999999999999e-01  -1.3200000000000000e-02  -8.8800000000000004e-02  -1.0450999999999999e+00   2.2635999999999998e+00   7.7100000000000002e-02   2.8899999999999999e-02  -3.1850000000000001e-01
   4.6289999999999998e-01  -3.9570000000000000e-01   7.7210000000000001e-01  -1.9089999999999999e-01  -4.7600000000000003e-02   2.1899999999999999e-02   8.8800000000000004e-02  -1.1117999999999999e+00   3.2212000000000001e+00   1.4449999999999999e-01   8.6599999999999996e-02  -2.4770000000000000e-01
   3.7469999999999998e-01  -1.0990000000000000e-01   5.1470000000000005e-01  -2.3870000000000000e-01  -6.6600000000000006e-02  -3.9500000000000000e-02  -2.2200000000000001e-02  -1.2230000000000001e+00   2.9600000000000000e+00   1.9270000000000001e-01  -1.9199999999999998e-02  -2.8310000000000002e-01
   4.1880000000000001e-01  -2.4179999999999999e-01   1.2010000000000001e+00  -2.8639999999999999e-01  -7.6100000000000001e-02  -2.1899999999999999e-02   1.3320000000000001e-01  -1.0894999999999999e+00   2.4377000000000000e+00   1.0600000000000000e-01   1.0580000000000001e-01  -2.8310000000000002e-01
   4.8490000000000000e-01  -2.1980000000000000e-01   1.1152000000000000e+00  -2.6729999999999998e-01  -1.4269999999999999e-01  -3.5099999999999999e-02  -6.6600000000000006e-02  -1.0450999999999999e+00   3.1341999999999999e+00   1.7340000000000000e-01   1.5400000000000000e-01  -2.5209999999999999e-01
   3.5270000000000001e-01  -2.6379999999999998e-01   1.5441000000000000e+00  -2.6729999999999998e-01  -3.8100000000000002e-02  -3.5099999999999999e-02   1.5540000000000001e-01  -1.0672999999999999e+00   2.6118000000000001e+00   1.0600000000000000e-01   1.9199999999999998e-02  -3.0959999999999999e-01
   4.6289999999999998e-01   0.0000000000000000e+00   5.1470000000000005e-01  -1.9089999999999999e-01   5.7099999999999998e-02  -5.7000000000000002e-02  -8.8800000000000004e-02  -1.0005999999999999e+00   1.6540999999999999e+00   1.2520000000000001e-01   1.1550000000000001e-01  -2.6540000000000002e-01
   2.8649999999999998e-01  -1.5390000000000001e-01   2.0588000000000002e+00  -2.2910000000000000e-01  -1.9000000000000000e-02  -2.1899999999999999e-02  -8.8800000000000004e-02  -9.3389999999999995e-01   1.8283000000000000e+00   2.6970000000000000e-01   6.7400000000000002e-02  -2.3890000000000000e-01
   3.7469999999999998e-01  -4.3999999999999997e-02   7.7210000000000001e-01  -1.9089999999999999e-01  -2.8500000000000001e-02  -3.5099999999999999e-02  -1.7760000000000001e-01  -1.2230000000000001e+00   2.2635999999999998e+00  -3.8500000000000000e-02   4.8099999999999997e-02  -2.6979999999999998e-01
   2.6450000000000001e-01  -2.4179999999999999e-01   1.0294000000000001e+00  -2.0999999999999999e-01  -1.9000000000000000e-02   4.4000000000000003e-03  -4.4400000000000002e-02  -1.1563000000000001e+00   2.2635999999999998e+00   9.6299999999999997e-02   2.8899999999999999e-02  -2.5659999999999999e-01
   1.7630000000000001e-01  -2.1980000000000000e-01   7.7210000000000001e-01  -2.1959999999999999e-01  -1.2370000000000000e-01  -4.3900000000000002e-02   1.5540000000000001e-01  -1.0894999999999999e+00   1.9153000000000000e+00   8.6699999999999999e-02   1.4430000000000001e-01  -2.8749999999999998e-01
   2.4249999999999999e-01  -1.9789999999999999e-01   1.4582999999999999e+00  -2.5779999999999997e-01  -6.6600000000000006e-02  -8.7700000000000000e-02   2.2200000000000001e-02  -9.7840000000000005e-01   3.0470999999999999e+00   9.6299999999999997e-02   2.8899999999999999e-02  -2.9640000000000000e-01
   3.7469999999999998e-01  -1.5390000000000001e-01   9.4359999999999999e-01  -2.0999999999999999e-01   0.0000000000000000e+00  -4.3900000000000002e-02   1.1100000000000000e-01  -1.1563000000000001e+00   2.6989000000000001e+00   1.1559999999999999e-01   1.1550000000000001e-01  -2.7429999999999999e-01
   3.3060000000000000e-01  -2.1999999999999999e-02   8.5780000000000001e-01  -2.5779999999999997e-01  -9.5200000000000007e-02  -8.8000000000000005e-03   4.4400000000000002e-02  -1.1563000000000001e+00   2.4377000000000000e+00   1.7340000000000000e-01   8.6599999999999996e-02  -2.7870000000000000e-01
   4.1880000000000001e-01  -2.1999999999999999e-02   1.0294000000000001e+00  -2.7689999999999998e-01  -9.5200000000000007e-02   3.5099999999999999e-02  -4.4400000000000002e-02  -1.0227999999999999e+00   2.4377000000000000e+00   1.3489999999999999e-01   1.2509999999999999e-01  -3.0080000000000001e-01
   4.4080000000000003e-01  -3.2979999999999998e-01   1.1152000000000000e+00  -1.3370000000000001e-01   0.0000000000000000e+00  -1.7500000000000002e-02   0.0000000000000000e+00  -1.3119000000000001e+00   2.3506000000000000e+00   9.6299999999999997e-02   1.4430000000000001e-01  -2.7870000000000000e-01
   4.6289999999999998e-01   2.1999999999999999e-02   2.4876999999999998e+00  -1.4319999999999999e-01   0.0000000000000000e+00  -2.1899999999999999e-02   8.8800000000000004e-02  -1.1339999999999999e+00   2.2635999999999998e+00   2.8899999999999999e-02   1.2509999999999999e-01  -2.8310000000000002e-01
   4.6289999999999998e-01  -3.2979999999999998e-01   6.8630000000000002e-01  -2.4820000000000000e-01  -9.5200000000000007e-02  -8.8000000000000005e-03   0.0000000000000000e+00  -1.3564000000000001e+00   2.6118000000000001e+00   7.7100000000000002e-02   1.4430000000000001e-01  -2.9640000000000000e-01
   3.9679999999999999e-01  -3.5170000000000001e-01   4.2890000000000000e-01  -1.3370000000000001e-01  -5.7099999999999998e-02  -2.1899999999999999e-02   8.8800000000000004e-02  -1.2674000000000001e+00   3.4824000000000002e+00   1.5409999999999999e-01   0.0000000000000000e+00  -2.6100000000000001e-01
   5.5110000000000003e-01  -1.5390000000000001e-01   6.0050000000000003e-01  -2.0999999999999999e-01   4.7600000000000003e-02  -5.7000000000000002e-02   1.9980000000000001e-01  -1.0672999999999999e+00   1.9153000000000000e+00   9.6299999999999997e-02   1.0580000000000001e-01  -2.9189999999999999e-01
   4.1880000000000001e-01  -1.5390000000000001e-01   1.3725000000000001e+00  -2.3870000000000000e-01   0.0000000000000000e+00  -4.4000000000000003e-03   1.3320000000000001e-01  -1.0450999999999999e+00   2.2635999999999998e+00   1.8300000000000000e-01   4.8099999999999997e-02  -2.8310000000000002e-01
   1.9839999999999999e-01  -1.3189999999999999e-01   1.2867999999999999e+00  -3.0549999999999999e-01  -7.6100000000000001e-02  -3.5099999999999999e-02   2.2200000000000001e-02  -1.0227999999999999e+00   3.0470999999999999e+00   2.8899999999999999e-02   8.6599999999999996e-02  -2.6100000000000001e-01
   2.6450000000000001e-01  -2.1999999999999999e-02   1.8015000000000001e+00  -2.2910000000000000e-01  -2.8500000000000001e-02  -6.5799999999999997e-02   8.8800000000000004e-02  -1.1339999999999999e+00   3.0470999999999999e+00   6.7400000000000002e-02   9.6199999999999994e-02  -2.5209999999999999e-01
   3.5270000000000001e-01  -6.6000000000000003e-02   6.0050000000000003e-01  -2.3870000000000000e-01  -3.8100000000000002e-02  -7.0199999999999999e-02   8.8800000000000004e-02  -1.1785000000000001e+00   2.3506000000000000e+00   7.7100000000000002e-02   3.8500000000000000e-02  -2.9189999999999999e-01
   4.6289999999999998e-01  -4.3999999999999997e-02   1.2010000000000001e+00  -2.2910000000000000e-01  -2.8500000000000001e-02  -4.4000000000000003e-03   1.9980000000000001e-01  -1.1339999999999999e+00   2.3506000000000000e+00   9.6299999999999997e-02   1.0580000000000001e-01  -3.0080000000000001e-01
   2.6450000000000001e-01   0.0000000000000000e+00   1.3725000000000001e+00  -2.2910000000000000e-01  -3.8100000000000002e-02   4.4000000000000003e-03  -1.3320000000000001e-01  -1.1785000000000001e+00   2.5247000000000002e+00   2.0230000000000001e-01   4.8099999999999997e-02  -2.4770000000000000e-01
   3.5270000000000001e-01  -4.3999999999999997e-02   6.8630000000000002e-01  -1.0500000000000000e-01   0.0000000000000000e+00  -6.5799999999999997e-02   1.9980000000000001e-01  -1.0005999999999999e+00   2.7858999999999998e+00   7.7100000000000002e-02   2.8899999999999999e-02  -2.7870000000000000e-01
   4.8490000000000000e-01  -1.7590000000000000e-01   1.3725000000000001e+00  -2.6729999999999998e-01  -1.0470000000000000e-01  -3.0700000000000002e-02   2.2200000000000001e-02  -1.3341000000000001e+00   2.4377000000000000e+00   1.0600000000000000e-01   2.8899999999999999e-02  -2.6100000000000001e-01
   3.0859999999999999e-01  -6.6000000000000003e-02   1.0294000000000001e+00  -1.8140000000000001e-01  -1.2370000000000000e-01  -5.7000000000000002e-02   4.4400000000000002e-02  -1.0672999999999999e+00   1.9153000000000000e+00   9.6299999999999997e-02   2.8899999999999999e-02  -2.6100000000000001e-01
   5.7310000000000005e-01  -4.3999999999999997e-02   1.4582999999999999e+00  -2.7689999999999998e-01  -3.8100000000000002e-02  -6.1400000000000003e-02  -1.5540000000000001e-01  -1.0005999999999999e+00   2.7858999999999998e+00   2.8899999999999999e-02   6.7400000000000002e-02  -2.5209999999999999e-01
   2.4249999999999999e-01  -1.3189999999999999e-01   1.2867999999999999e+00  -3.4370000000000001e-01  -1.0470000000000000e-01   2.1899999999999999e-02  -8.8800000000000004e-02  -1.0005999999999999e+00   2.0024000000000002e+00   9.6299999999999997e-02   1.9199999999999998e-02  -3.0080000000000001e-01
   4.1880000000000001e-01  -1.3189999999999999e-01   1.7157000000000000e+00  -1.8140000000000001e-01  -8.5599999999999996e-02  -7.0199999999999999e-02  -1.1100000000000000e-01  -1.1117999999999999e+00   2.0893999999999999e+00   1.9270000000000001e-01   2.8899999999999999e-02  -2.6979999999999998e-01
   3.3060000000000000e-01  -3.2979999999999998e-01   9.4359999999999999e-01  -2.0050000000000001e-01  -6.6600000000000006e-02  -5.2600000000000001e-02  -4.4400000000000002e-02  -1.1339999999999999e+00   2.8730000000000002e+00   1.8300000000000000e-01   8.6599999999999996e-02  -2.5659999999999999e-01
   4.4080000000000003e-01  -2.1980000000000000e-01   7.7210000000000001e-01  -2.0999999999999999e-01  -4.7600000000000003e-02  -4.4000000000000003e-03   1.1100000000000000e-01  -1.0894999999999999e+00   2.5247000000000002e+00   1.2520000000000001e-01   1.0580000000000001e-01  -2.6979999999999998e-01
   2.8649999999999998e-01  -8.7900000000000006e-02   9.4359999999999999e-01  -2.0050000000000001e-01  -1.5229999999999999e-01  -5.2600000000000001e-02  -2.2200000000000001e-02  -1.0005999999999999e+00   1.7412000000000001e+00   0.0000000000000000e+00   1.2509999999999999e-01  -3.1409999999999999e-01
   5.5110000000000003e-01  -1.3189999999999999e-01   1.5441000000000000e+00  -1.7190000000000000e-01  -1.9000000000000000e-02  -4.3900000000000002e-02  -1.9980000000000001e-01  -1.0672999999999999e+00   1.5670999999999999e+00   2.0230000000000001e-01  -1.9199999999999998e-02  -2.8749999999999998e-01
   4.8490000000000000e-01  -4.3999999999999997e-02   1.7157000000000000e+00  -1.6230000000000000e-01  -6.6600000000000006e-02  -4.4000000000000003e-03   4.4400000000000002e-02  -1.1339999999999999e+00   2.5247000000000002e+00   7.7100000000000002e-02   9.6199999999999994e-02  -2.9640000000000000e-01
   3.0859999999999999e-01   2.1999999999999999e-02   9.4359999999999999e-01  -1.6230000000000000e-01  -2.8500000000000001e-02   1.3200000000000000e-02   8.8800000000000004e-02  -1.0227999999999999e+00   2.6989000000000001e+00   1.7340000000000000e-01   1.5400000000000000e-01  -3.0080000000000001e-01
   3.7469999999999998e-01  -8.7900000000000006e-02   1.7157000000000000e+00  -2.3870000000000000e-01  -2.8500000000000001e-02  -6.1400000000000003e-02   0.0000000000000000e+00  -1.1563000000000001e+00   2.4377000000000000e+00   1.4449999999999999e-01   3.8500000000000000e-02  -2.5659999999999999e-01
   3.3060000000000000e-01   0.0000000000000000e+00   1.2010000000000001e+00  -2.7689999999999998e-01  -1.2370000000000000e-01  -2.6300000000000000e-02  -4.4400000000000002e-02  -1.0450999999999999e+00   2.2635999999999998e+00   4.8200000000000000e-02   1.1550000000000001e-01  -2.8310000000000002e-01
   3.0859999999999999e-01  -1.3189999999999999e-01   1.3725000000000001e+00  -1.9089999999999999e-01  -9.4999999999999998e-03  -4.8200000000000000e-02   2.2200000000000001e-02  -1.1785000000000001e+00   2.0893999999999999e+00   1.8300000000000000e-01   7.6999999999999999e-02  -2.6100000000000001e-01
   3.7469999999999998e-01  -1.0990000000000000e-01   4.2890000000000000e-01  -2.8639999999999999e-01  -2.8500000000000001e-02  -1.7500000000000002e-02   2.2200000000000001e-02  -1.4231000000000000e+00   2.3506000000000000e+00   6.7400000000000002e-02   4.8099999999999997e-02  -3.0080000000000001e-01
   3.7469999999999998e-01  -2.4179999999999999e-01   7.7210000000000001e-01  -1.9089999999999999e-01  -9.5200000000000007e-02  -5.7000000000000002e-02   4.4400000000000002e-02  -1.1339999999999999e+00   2.6118000000000001e+00   1.0600000000000000e-01   1.4430000000000001e-01  -3.0080000000000001e-01
   2.6450000000000001e-01  -1.0990000000000000e-01   1.2867999999999999e+00  -1.9089999999999999e-01  -1.0470000000000000e-01  -8.8000000000000005e-03  -4.4400000000000002e-02  -1.1785000000000001e+00   1.9153000000000000e+00   4.8200000000000000e-02   7.6999999999999999e-02  -2.4770000000000000e-01
   3.5270000000000001e-01  -2.1999999999999999e-02   1.5441000000000000e+00  -1.2410000000000000e-01  -1.1420000000000000e-01  -2.1899999999999999e-02   2.2200000000000001e-02  -1.0894999999999999e+00   2.8730000000000002e+00   8.6699999999999999e-02   1.2509999999999999e-01  -2.8749999999999998e-01
   3.0859999999999999e-01  -1.9789999999999999e-01   1.2010000000000001e+00  -2.2910000000000000e-01  -5.7099999999999998e-02  -3.0700000000000002e-02   8.8800000000000004e-02  -1.1785000000000001e+00   2.5247000000000002e+00   7.7100000000000002e-02   9.6199999999999994e-02  -2.7429999999999999e-01
   3.5270000000000001e-01  -6.6000000000000003e-02   1.7157000000000000e+00  -1.6230000000000000e-01  -3.8100000000000002e-02  -5.2600000000000001e-02   0.0000000000000000e+00  -1.2230000000000001e+00   2.2635999999999998e+00   5.7799999999999997e-02   3.8500000000000000e-02  -2.9640000000000000e-01
   4.1880000000000001e-01  -4.3999999999999997e-02   1.7157000000000000e+00  -3.3420000000000000e-01  -3.8100000000000002e-02  -5.2600000000000001e-02  -2.2200000000000001e-02  -1.1339999999999999e+00   2.0024000000000002e+00   1.3489999999999999e-01   1.3469999999999999e-01  -2.6540000000000002e-01
   2.6450000000000001e-01  -1.7590000000000000e-01   1.3725000000000001e+00  -2.4820000000000000e-01  -9.5200000000000007e-02  -2.1899999999999999e-02  -1.3320000000000001e-01  -1.1117999999999999e+00   3.5695000000000001e+00   1.1559999999999999e-01   8.6599999999999996e-02  -2.5659999999999999e-01
   5.7310000000000005e-01   8.7900000000000006e-02   1.2867999999999999e+00  -1.9089999999999999e-01  -5.7099999999999998e-02  -1.0520000000000000e-01   4.4400000000000002e-02  -9.1169999999999995e-01   2.3506000000000000e+00   5.7799999999999997e-02   3.8500000000000000e-02  -2.9640000000000000e-01
   1.9839999999999999e-01  -1.0990000000000000e-01   1.2010000000000001e+00  -3.4370000000000001e-01  -8.5599999999999996e-02   4.4000000000000003e-03   6.6600000000000006e-02  -1.1117999999999999e+00   2.0893999999999999e+00   1.8300000000000000e-01   1.3469999999999999e-01  -2.8310000000000002e-01
   1.7630000000000001e-01   4.3999999999999997e-02   1.2867999999999999e+00  -2.5779999999999997e-01  -4.7600000000000003e-02   3.5099999999999999e-02  -6.6600000000000006e-02  -1.1117999999999999e+00   3.2212000000000001e+00   1.9300000000000001e-02   7.6999999999999999e-02  -2.7870000000000000e-01
   1.9839999999999999e-01  -1.7590000000000000e-01   1.0294000000000001e+00  -1.9089999999999999e-01   5.7099999999999998e-02  -2.1899999999999999e-02   1.1100000000000000e-01  -1.1339999999999999e+00   2.2635999999999998e+00   7.7100000000000002e-02   1.2509999999999999e-01  -2.4770000000000000e-01
   4.1880000000000001e-01  -6.6000000000000003e-02   8.5780000000000001e-01  -1.9089999999999999e-01  -5.7099999999999998e-02  -8.8000000000000005e-03   2.2200000000000001e-02  -1.2452000000000001e+00   2.0024000000000002e+00   6.7400000000000002e-02   1.1550000000000001e-01  -3.0959999999999999e-01
   4.8490000000000000e-01  -1.5390000000000001e-01   9.4359999999999999e-01  -1.9089999999999999e-01  -8.5599999999999996e-02  -3.5099999999999999e-02   3.5510000000000003e-01  -1.1117999999999999e+00   1.6540999999999999e+00   3.8500000000000000e-02   8.6599999999999996e-02  -2.6100000000000001e-01
   3.7469999999999998e-01  -3.0780000000000002e-01   6.8630000000000002e-01  -2.0999999999999999e-01  -1.9000000000000000e-02  -4.8200000000000000e-02   2.2200000000000001e-02  -1.1563000000000001e+00   2.5247000000000002e+00   8.6699999999999999e-02   6.7400000000000002e-02  -3.0520000000000003e-01
   4.6289999999999998e-01  -1.0990000000000000e-01   9.4359999999999999e-01  -2.0050000000000001e-01  -6.6600000000000006e-02   0.0000000000000000e+00  -8.8800000000000004e-02  -1.0227999999999999e+00   2.1764999999999999e+00   6.7400000000000002e-02   1.4430000000000001e-01  -2.6100000000000001e-01
   3.3060000000000000e-01   2.1999999999999999e-02   2.0588000000000002e+00  -2.5779999999999997e-01  -7.6100000000000001e-02  -3.5099999999999999e-02   1.7760000000000001e-01  -1.1117999999999999e+00   1.4800000000000000e+00   1.9270000000000001e-01   9.6199999999999994e-02  -2.3890000000000000e-01
   5.5110000000000003e-01  -1.9789999999999999e-01   2.3161999999999998e+00  -2.5779999999999997e-01  -4.7600000000000003e-02  -1.7500000000000002e-02   6.6600000000000006e-02  -1.1563000000000001e+00   1.6540999999999999e+00   5.7799999999999997e-02   2.8899999999999999e-02  -2.6979999999999998e-01
   3.9679999999999999e-01  -4.3999999999999997e-02   1.0294000000000001e+00  -1.9089999999999999e-01   9.4999999999999998e-03  -3.0700000000000002e-02   4.4400000000000002e-02  -1.2007000000000001e+00   2.5247000000000002e+00   3.8500000000000000e-02   1.0580000000000001e-01  -2.6100000000000001e-01
   5.0700000000000001e-01  -2.4179999999999999e-01   5.1470000000000005e-01  -2.4820000000000000e-01  -5.7099999999999998e-02   4.4000000000000003e-03  -2.2200000000000001e-02  -1.1563000000000001e+00   2.4377000000000000e+00   1.6380000000000000e-01   4.8099999999999997e-02  -2.5209999999999999e-01
   3.7469999999999998e-01  -1.5390000000000001e-01   7.7210000000000001e-01  -3.2460000000000000e-01  -8.5599999999999996e-02  -8.8000000000000005e-03  -1.9980000000000001e-01  -1.0450999999999999e+00   2.2635999999999998e+00   1.5409999999999999e-01   1.4430000000000001e-01  -2.3000000000000001e-01
   3.9679999999999999e-01  -1.9789999999999999e-01   1.1152000000000000e+00  -2.7689999999999998e-01  -7.6100000000000001e-02  -3.9500000000000000e-02   0.0000000000000000e+00  -1.1563000000000001e+00   1.8283000000000000e+00   6.7400000000000002e-02   4.8099999999999997e-02  -2.5209999999999999e-01
   2.8649999999999998e-01  -2.6379999999999998e-01   3.4310000000000002e-01  -2.2910000000000000e-01  -1.7130000000000001e-01  -3.0700000000000002e-02   1.5540000000000001e-01  -1.1563000000000001e+00   2.6118000000000001e+00   1.0600000000000000e-01   1.1550000000000001e-01  -2.6540000000000002e-01
   4.1880000000000001e-01  -1.3189999999999999e-01   1.0294000000000001e+00  -3.1509999999999999e-01  -5.7099999999999998e-02  -4.4000000000000003e-03   6.6600000000000006e-02  -1.2674000000000001e+00   2.5247000000000002e+00   1.1559999999999999e-01   1.0580000000000001e-01  -2.7429999999999999e-01
   2.2040000000000001e-01  -2.6379999999999998e-01   1.1152000000000000e+00  -1.7190000000000000e-01  -1.8079999999999999e-01  -2.1899999999999999e-02  -1.1100000000000000e-01  -1.1785000000000001e+00   2.3506000000000000e+00   5.7799999999999997e-02   3.8500000000000000e-02  -2.8749999999999998e-01
   4.8490000000000000e-01  -1.7590000000000000e-01   1.2867999999999999e+00  -2.2910000000000000e-01  -5.7099999999999998e-02   8.8000000000000005e-03   1.1100000000000000e-01  -1.1563000000000001e+00   2.6118000000000001e+00   5.7799999999999997e-02   3.8500000000000000e-02  -3.0520000000000003e-01
   2.8649999999999998e-01  -2.1980000000000000e-01   1.1152000000000000e+00  -2.9599999999999999e-01  -2.8500000000000001e-02  -5.2600000000000001e-02   4.4400000000000002e-02  -9.7840000000000005e-01   2.5247000000000002e+00   1.7340000000000000e-01   3.8500000000000000e-02  -2.8310000000000002e-01
   3.3060000000000000e-01  -1.0990000000000000e-01   1.4582999999999999e+00  -1.5279999999999999e-01   9.4999999999999998e-03  -4.4000000000000003e-03  -4.4400000000000002e-02  -1.2674000000000001e+00   2.8730000000000002e+00   4.8200000000000000e-02   2.8899999999999999e-02  -2.5659999999999999e-01
   3.9679999999999999e-01  -2.1999999999999999e-02   1.1152000000000000e+00  -2.5779999999999997e-01  -7.6100000000000001e-02  -6.1400000000000003e-02   2.2200000000000001e-02  -8.8939999999999997e-01   2.3506000000000000e+00   1.6380000000000000e-01  -3.8500000000000000e-02  -2.2120000000000001e-01
   4.1880000000000001e-01  -6.6000000000000003e-02   1.1152000000000000e+00  -2.4820000000000000e-01  -1.9000000000000000e-02   3.5099999999999999e-02   6.6600000000000006e-02  -1.0450999999999999e+00   2.0893999999999999e+00   3.8500000000000000e-02   1.5400000000000000e-01  -2.4329999999999999e-01
   3.0859999999999999e-01  -1.3189999999999999e-01   1.2867999999999999e+00  -2.1959999999999999e-01  -1.1420000000000000e-01  -5.2600000000000001e-02  -4.4400000000000002e-02  -1.2230000000000001e+00   1.8283000000000000e+00   1.4449999999999999e-01   4.8099999999999997e-02  -2.8749999999999998e-01
   2.6450000000000001e-01  -2.1980000000000000e-01   2.0588000000000002e+00  -1.7190000000000000e-01   1.9000000000000000e-02  -4.4000000000000003e-03  -3.3289999999999997e-01  -1.0227999999999999e+00   2.3506000000000000e+00   9.6299999999999997e-02   8.6599999999999996e-02  -2.7429999999999999e-01
   5.0700000000000001e-01  -1.5390000000000001e-01   1.2010000000000001e+00  -2.6729999999999998e-01  -1.7130000000000001e-01  -8.8000000000000005e-03   0.0000000000000000e+00  -9.5609999999999995e-01   3.2212000000000001e+00   1.6380000000000000e-01   5.7700000000000001e-02  -2.5209999999999999e-01
   4.6289999999999998e-01  -1.0990000000000000e-01   1.1152000000000000e+00  -2.3870000000000000e-01  -7.6100000000000001e-02  -2.6300000000000000e-02  -8.8800000000000004e-02  -1.0894999999999999e+00   2.4377000000000000e+00   1.3489999999999999e-01   9.6199999999999994e-02  -2.8310000000000002e-01
   2.4249999999999999e-01  -1.3189999999999999e-01   1.5441000000000000e+00  -7.6399999999999996e-02  -3.8100000000000002e-02  -5.7000000000000002e-02  -8.8800000000000004e-02  -1.0672999999999999e+00   2.6989000000000001e+00   2.4079999999999999e-01   4.8099999999999997e-02  -2.6540000000000002e-01
   5.9509999999999996e-01  -1.9789999999999999e-01   1.0294000000000001e+00  -9.5500000000000002e-02   5.7099999999999998e-02  -8.3299999999999999e-02  -1.7760000000000001e-01  -1.2230000000000001e+00   3.3953000000000002e+00   2.1190000000000001e-01   1.1550000000000001e-01  -2.5209999999999999e-01
   3.7469999999999998e-01  -3.0780000000000002e-01   1.2867999999999999e+00  -2.5779999999999997e-01  -4.7600000000000003e-02   8.8000000000000005e-03   2.2200000000000001e-02  -1.0450999999999999e+00   3.1341999999999999e+00   2.8899999999999999e-02   1.0580000000000001e-01  -2.7429999999999999e-01
   3.5270000000000001e-01  -1.7590000000000000e-01   1.5441000000000000e+00  -2.1959999999999999e-01  -1.0470000000000000e-01  -4.3900000000000002e-02   6.6600000000000006e-02  -1.0672999999999999e+00   2.4377000000000000e+00   7.7100000000000002e-02   1.1550000000000001e-01  -2.7870000000000000e-01
   3.9679999999999999e-01   1.0990000000000000e-01   2.5740000000000002e-01  -1.5279999999999999e-01   3.8100000000000002e-02  -6.5799999999999997e-02   0.0000000000000000e+00  -1.0005999999999999e+00   2.6118000000000001e+00   1.6380000000000000e-01   7.6999999999999999e-02  -2.6100000000000001e-01
   2.6450000000000001e-01  -2.4179999999999999e-01   6.0050000000000003e-01  -3.1509999999999999e-01  -1.0470000000000000e-01  -4.4000000000000003e-03   1.7760000000000001e-01  -1.1563000000000001e+00   2.0893999999999999e+00   9.6299999999999997e-02   1.0580000000000001e-01  -2.6979999999999998e-01
   4.1880000000000001e-01  -1.0990000000000000e-01   8.5780000000000001e-01  -2.4820000000000000e-01  -1.3320000000000001e-01   1.3200000000000000e-02   2.2200000000000001e-02  -1.0450999999999999e+00   2.1764999999999999e+00   1.6380000000000000e-01   5.7700000000000001e-02  -2.3440000000000000e-01
   7.4939999999999996e-01  -1.7590000000000000e-01   8.5780000000000001e-01  -2.0999999999999999e-01   3.8100000000000002e-02  -2.1899999999999999e-02   1.1100000000000000e-01  -9.3389999999999995e-01   2.7858999999999998e+00   1.5409999999999999e-01   9.6199999999999994e-02  -2.8749999999999998e-01
   1.9839999999999999e-01  -6.6000000000000003e-02   6.8630000000000002e-01  -2.5779999999999997e-01   4.7600000000000003e-02  -2.1899999999999999e-02   1.7760000000000001e-01  -1.1563000000000001e+00   2.1764999999999999e+00   1.2520000000000001e-01   1.0580000000000001e-01  -2.5659999999999999e-01
   6.6100000000000006e-02   1.0990000000000000e-01   1.7157000000000000e+00  -8.5900000000000004e-02  -3.8100000000000002e-02  -1.7500000000000002e-02  -8.8800000000000004e-02  -1.3341000000000001e+00   2.4377000000000000e+00   1.1559999999999999e-01   5.7700000000000001e-02  -2.6100000000000001e-01
   1.1462000000000001e+00  -4.8359999999999997e-01   7.7210000000000001e-01  -2.3870000000000000e-01  -1.1420000000000000e-01  -8.7700000000000000e-02  -8.8800000000000004e-02  -1.1339999999999999e+00   1.3930000000000000e+00   1.2520000000000001e-01   6.7400000000000002e-02  -2.8310000000000002e-01
  -3.9679999999999999e-01  -1.3189999999999999e-01   1.7157000000000000e+00  -1.7190000000000000e-01  -7.6100000000000001e-02  -3.9500000000000000e-02  -1.1100000000000000e-01  -1.0227999999999999e+00   1.9153000000000000e+00   1.2520000000000001e-01   1.3469999999999999e-01  -2.3440000000000000e-01
   4.6289999999999998e-01  -2.1999999999999999e-02   8.5780000000000001e-01  -1.6230000000000000e-01   0.0000000000000000e+00  -3.5099999999999999e-02  -8.8800000000000004e-02  -1.1339999999999999e+00   2.3506000000000000e+00   6.7400000000000002e-02   1.2509999999999999e-01  -2.9640000000000000e-01
   2.2040000000000001e-01  -3.5170000000000001e-01   1.2010000000000001e+00  -2.9599999999999999e-01  -1.1420000000000000e-01  -1.0090000000000000e-01  -1.3320000000000001e-01  -1.0227999999999999e+00   2.5247000000000002e+00   1.4449999999999999e-01   4.8099999999999997e-02  -2.5659999999999999e-01
   5.5110000000000003e-01  -2.8580000000000000e-01   1.2010000000000001e+00  -1.4319999999999999e-01   2.8500000000000001e-02  -4.4000000000000003e-03   6.6600000000000006e-02  -8.6719999999999997e-01   2.3506000000000000e+00   6.7400000000000002e-02   1.1550000000000001e-01  -2.6540000000000002e-01
   5.0700000000000001e-01   8.7900000000000006e-02   1.7160000000000000e-01  -2.9599999999999999e-01  -1.4269999999999999e-01   8.8000000000000005e-03   1.3320000000000001e-01  -1.0450999999999999e+00   1.7412000000000001e+00  -9.5999999999999992e-03   4.8099999999999997e-02  -2.8310000000000002e-01
   1.7630000000000001e-01  -1.9789999999999999e-01   1.5441000000000000e+00  -2.4820000000000000e-01  -2.8500000000000001e-02  -1.3200000000000000e-02   2.2200000000000001e-02  -1.0672999999999999e+00   2.6118000000000001e+00   4.8200000000000000e-02   6.7400000000000002e-02  -3.0520000000000003e-01
   5.5110000000000003e-01  -1.3189999999999999e-01   1.5441000000000000e+00  -2.4820000000000000e-01  -1.9000000000000000e-02  -2.1899999999999999e-02  -2.2189999999999999e-01  -1.2007000000000001e+00   2.6118000000000001e+00   1.7340000000000000e-01   9.6199999999999994e-02  -2.6540000000000002e-01
   0.0000000000000000e+00  -1.0990000000000000e-01   8.5780000000000001e-01  -1.5279999999999999e-01  -8.5599999999999996e-02  -2.1899999999999999e-02   2.2200000000000001e-02  -8.4499999999999997e-01   1.9153000000000000e+00  -1.9300000000000001e-02   1.9239999999999999e-01  -2.7429999999999999e-01
   6.6130000000000000e-01  -4.3999999999999997e-02   1.4582999999999999e+00  -1.7190000000000000e-01  -2.0930000000000001e-01  -8.8000000000000005e-03  -2.4410000000000001e-01  -1.1785000000000001e+00   2.0024000000000002e+00   2.4079999999999999e-01  -3.8500000000000000e-02  -2.6979999999999998e-01
   2.6450000000000001e-01   1.7590000000000000e-01   1.3725000000000001e+00  -1.7190000000000000e-01  -2.8500000000000001e-02  -2.6300000000000000e-02   3.9950000000000002e-01  -9.3389999999999995e-01   2.3506000000000000e+00   0.0000000000000000e+00   1.9239999999999999e-01  -2.7429999999999999e-01
   5.9509999999999996e-01  -1.5390000000000001e-01   1.1152000000000000e+00  -2.2910000000000000e-01   6.6600000000000006e-02  -3.5099999999999999e-02  -5.3269999999999995e-01  -8.4499999999999997e-01   2.0893999999999999e+00   6.7400000000000002e-02   1.0580000000000001e-01  -2.0349999999999999e-01
   6.1719999999999997e-01  -2.1980000000000000e-01   1.2010000000000001e+00  -1.8140000000000001e-01  -5.7099999999999998e-02  -3.0700000000000002e-02   5.5489999999999995e-01  -1.6677000000000000e+00   2.3506000000000000e+00   6.7400000000000002e-02   1.4430000000000001e-01  -3.1409999999999999e-01
   4.4080000000000003e-01  -1.7590000000000000e-01   9.4359999999999999e-01  -2.0050000000000001e-01  -6.6600000000000006e-02  -3.9500000000000000e-02  -4.8830000000000001e-01  -7.3380000000000001e-01   2.7858999999999998e+00   5.7799999999999997e-02   1.0580000000000001e-01  -2.7870000000000000e-01
   5.2900000000000003e-01  -8.7900000000000006e-02   7.7210000000000001e-01  -1.8140000000000001e-01  -7.6100000000000001e-02  -2.1899999999999999e-02   3.3289999999999997e-01  -1.0227999999999999e+00   3.1341999999999999e+00   7.7100000000000002e-02   8.6599999999999996e-02  -2.4770000000000000e-01
   8.8200000000000001e-02   2.1999999999999999e-02   9.4359999999999999e-01  -2.4820000000000000e-01  -6.6600000000000006e-02   2.6300000000000000e-02  -3.3289999999999997e-01  -1.6010000000000000e+00   2.4377000000000000e+00   1.7340000000000000e-01   4.8099999999999997e-02  -2.4770000000000000e-01
   6.6130000000000000e-01  -3.7369999999999998e-01   4.2890000000000000e-01  -2.5779999999999997e-01  -8.5599999999999996e-02  -3.0700000000000002e-02   8.8800000000000004e-02  -5.7809999999999995e-01   1.8283000000000000e+00   4.8200000000000000e-02   1.3469999999999999e-01  -3.8040000000000002e-01
   2.4249999999999999e-01  -1.9789999999999999e-01   1.6298999999999999e+00  -2.0999999999999999e-01  -3.8100000000000002e-02  -8.8000000000000005e-03  -2.6629999999999998e-01  -1.0450999999999999e+00   2.8730000000000002e+00   1.2520000000000001e-01   5.7700000000000001e-02  -1.9460000000000000e-01
   2.2040000000000001e-01  -1.7590000000000000e-01   6.8630000000000002e-01  -1.7190000000000000e-01  -7.6100000000000001e-02  -6.1400000000000003e-02   2.8849999999999998e-01  -1.3119000000000001e+00   1.9153000000000000e+00   8.6699999999999999e-02   1.6360000000000000e-01  -2.6100000000000001e-01
   4.4080000000000003e-01  -2.1999999999999999e-02   7.7210000000000001e-01  -2.5779999999999997e-01  -1.2370000000000000e-01   0.0000000000000000e+00  -1.9980000000000001e-01  -6.2260000000000004e-01   1.8283000000000000e+00   8.6699999999999999e-02   1.1550000000000001e-01  -3.1850000000000001e-01
   1.9839999999999999e-01   0.0000000000000000e+00   2.0588000000000002e+00  -2.0999999999999999e-01  -6.6600000000000006e-02  -2.6300000000000000e-02   3.5510000000000003e-01  -1.3786000000000000e+00   2.9600000000000000e+00   2.8899999999999999e-02  -1.9199999999999998e-02  -2.6540000000000002e-01
   6.8330000000000002e-01  -2.1999999999999999e-02   1.0294000000000001e+00  -1.6230000000000000e-01   9.4999999999999998e-03  -5.2600000000000001e-02  -1.3320000000000001e-01  -8.6719999999999997e-01   2.0024000000000002e+00   7.7100000000000002e-02   9.6199999999999994e-02  -2.5659999999999999e-01
   3.5270000000000001e-01  -8.7900000000000006e-02   6.8630000000000002e-01  -2.1959999999999999e-01   5.7099999999999998e-02  -5.2600000000000001e-02   6.6600000000000006e-02  -1.0450999999999999e+00   2.5247000000000002e+00   1.3489999999999999e-01   1.3469999999999999e-01  -3.4949999999999998e-01
   2.6450000000000001e-01  -1.9789999999999999e-01   1.5441000000000000e+00  -1.8140000000000001e-01  -1.2370000000000000e-01   2.1899999999999999e-02   0.0000000000000000e+00  -1.2452000000000001e+00   2.0024000000000002e+00   1.3489999999999999e-01   1.7319999999999999e-01  -2.4770000000000000e-01
   3.3060000000000000e-01  -8.7900000000000006e-02   1.6298999999999999e+00  -3.1509999999999999e-01  -1.5229999999999999e-01  -3.5099999999999999e-02   4.4400000000000002e-02  -9.3389999999999995e-01   2.0024000000000002e+00  -9.5999999999999992e-03   6.7400000000000002e-02  -2.3890000000000000e-01
   2.8649999999999998e-01  -1.9789999999999999e-01   6.8630000000000002e-01  -3.2460000000000000e-01  -6.6600000000000006e-02   1.3200000000000000e-02  -2.2200000000000001e-02  -1.4008000000000000e+00   2.5247000000000002e+00   1.5409999999999999e-01   8.6599999999999996e-02  -2.9189999999999999e-01
   2.6450000000000001e-01  -2.4179999999999999e-01   5.1470000000000005e-01  -2.2910000000000000e-01   1.9000000000000000e-02  -3.9500000000000000e-02   1.5540000000000001e-01  -9.5609999999999995e-01   2.6118000000000001e+00   4.8200000000000000e-02   9.6199999999999994e-02  -2.6540000000000002e-01
   4.4080000000000003e-01  -2.6379999999999998e-01   9.4359999999999999e-01  -2.5779999999999997e-01   9.4999999999999998e-03  -8.8000000000000005e-03  -2.2200000000000001e-02  -1.0894999999999999e+00   2.5247000000000002e+00   1.0600000000000000e-01   4.8099999999999997e-02  -2.4770000000000000e-01
   3.3060000000000000e-01   2.1999999999999999e-02   1.1152000000000000e+00  -1.7190000000000000e-01  -1.1420000000000000e-01  -3.0700000000000002e-02   8.8800000000000004e-02  -1.1339999999999999e+00   2.6118000000000001e+00   2.8899999999999999e-02   1.2509999999999999e-01  -3.2290000000000002e-01
   3.5270000000000001e-01  -1.0990000000000000e-01   1.1152000000000000e+00  -1.3370000000000001e-01  -1.3320000000000001e-01  -4.8200000000000000e-02   4.4400000000000002e-02  -8.2269999999999999e-01   2.3506000000000000e+00   2.1190000000000001e-01   5.7700000000000001e-02  -2.6979999999999998e-01
   4.4080000000000003e-01  -1.5390000000000001e-01   1.2867999999999999e+00  -2.1959999999999999e-01  -1.0470000000000000e-01  -4.8200000000000000e-02   2.2200000000000001e-02  -1.1785000000000001e+00   1.7412000000000001e+00   8.6699999999999999e-02   7.6999999999999999e-02  -3.0520000000000003e-01
   4.4080000000000003e-01  -3.5170000000000001e-01   7.7210000000000001e-01  -1.2410000000000000e-01   0.0000000000000000e+00  -7.0199999999999999e-02  -1.3320000000000001e-01  -9.7840000000000005e-01   2.1764999999999999e+00   1.4449999999999999e-01   6.7400000000000002e-02  -2.7429999999999999e-01
   6.1719999999999997e-01  -8.7900000000000006e-02   1.8015000000000001e+00  -1.9089999999999999e-01  -1.3320000000000001e-01   8.8000000000000005e-03   1.5540000000000001e-01  -1.0672999999999999e+00   2.9600000000000000e+00   1.2520000000000001e-01   1.8279999999999999e-01  -2.5209999999999999e-01
   5.2900000000000003e-01  -2.4179999999999999e-01   1.7157000000000000e+00  -2.1959999999999999e-01  -8.5599999999999996e-02  -8.3299999999999999e-02  -2.2200000000000001e-02  -1.1563000000000001e+00   2.8730000000000002e+00   1.2520000000000001e-01   1.1550000000000001e-01  -2.4770000000000000e-01
   3.3060000000000000e-01  -1.3189999999999999e-01   1.1152000000000000e+00  -2.8639999999999999e-01  -4.7600000000000003e-02  -1.7500000000000002e-02  -6.6600000000000006e-02  -1.0005999999999999e+00   2.4377000000000000e+00   9.5999999999999992e-03   1.3469999999999999e-01  -2.9640000000000000e-01
   5.0700000000000001e-01  -2.8580000000000000e-01   6.8630000000000002e-01  -2.0050000000000001e-01  -9.5200000000000007e-02  -3.5099999999999999e-02   0.0000000000000000e+00  -1.1339999999999999e+00   2.4377000000000000e+00  -1.9300000000000001e-02   1.7319999999999999e-01  -2.9640000000000000e-01
   3.0859999999999999e-01  -1.7590000000000000e-01   1.0294000000000001e+00  -3.4370000000000001e-01  -1.1420000000000000e-01   1.7500000000000002e-02   1.1100000000000000e-01  -9.7840000000000005e-01   1.6540999999999999e+00   1.4449999999999999e-01   8.6599999999999996e-02  -2.6100000000000001e-01
   3.9679999999999999e-01  -1.7590000000000000e-01   1.4582999999999999e+00  -1.3370000000000001e-01  -1.6180000000000000e-01  -3.5099999999999999e-02   2.6629999999999998e-01  -8.0049999999999999e-01   2.7858999999999998e+00   7.7100000000000002e-02   7.6999999999999999e-02  -2.7870000000000000e-01
   2.8649999999999998e-01  -2.4179999999999999e-01   7.7210000000000001e-01  -3.3420000000000000e-01   2.8500000000000001e-02  -7.8899999999999998e-02   6.6600000000000006e-02  -1.2452000000000001e+00   2.1764999999999999e+00   1.2520000000000001e-01   4.8099999999999997e-02  -2.6540000000000002e-01
   4.8490000000000000e-01  -1.5390000000000001e-01   1.0294000000000001e+00  -2.3870000000000000e-01  -7.6100000000000001e-02  -3.9500000000000000e-02  -2.2200000000000001e-02  -1.0450999999999999e+00   2.3506000000000000e+00   1.1559999999999999e-01   7.6999999999999999e-02  -2.6100000000000001e-01
   3.7469999999999998e-01  -1.0990000000000000e-01   1.1152000000000000e+00  -2.6729999999999998e-01  -8.5599999999999996e-02  -4.8200000000000000e-02   1.1100000000000000e-01  -1.2230000000000001e+00   2.6118000000000001e+00   1.1559999999999999e-01   4.8099999999999997e-02  -2.6540000000000002e-01
   5.2900000000000003e-01  -3.2979999999999998e-01   3.4310000000000002e-01  -2.0050000000000001e-01  -1.9000000000000000e-02  -6.5799999999999997e-02  -8.8800000000000004e-02  -1.0450999999999999e+00   2.5247000000000002e+00   4.8200000000000000e-02   2.8899999999999999e-02  -2.6100000000000001e-01
   2.8649999999999998e-01  -4.1770000000000002e-01   8.5780000000000001e-01  -2.0999999999999999e-01  -9.4999999999999998e-03  -6.5799999999999997e-02  -8.8800000000000004e-02  -9.7840000000000005e-01   1.4800000000000000e+00   1.2520000000000001e-01   6.7400000000000002e-02  -2.6100000000000001e-01
   2.6450000000000001e-01  -6.6000000000000003e-02   1.1152000000000000e+00  -1.2410000000000000e-01  -6.6600000000000006e-02  -1.3200000000000000e-02   1.3320000000000001e-01  -1.1117999999999999e+00   2.0024000000000002e+00   9.6299999999999997e-02  -1.9199999999999998e-02  -2.3890000000000000e-01
   3.0859999999999999e-01  -2.8580000000000000e-01   7.7210000000000001e-01  -2.2910000000000000e-01  -1.3320000000000001e-01  -2.6300000000000000e-02   0.0000000000000000e+00  -9.5609999999999995e-01   2.6118000000000001e+00   4.8200000000000000e-02   4.8099999999999997e-02  -2.9640000000000000e-01
   4.4080000000000003e-01   0.0000000000000000e+00   6.8630000000000002e-01  -2.3870000000000000e-01  -8.5599999999999996e-02  -2.6300000000000000e-02  -1.1100000000000000e-01  -1.0227999999999999e+00   1.3059000000000001e+00   9.6299999999999997e-02   7.6999999999999999e-02  -3.0520000000000003e-01
   2.2040000000000001e-01  -4.3999999999999997e-02   1.2010000000000001e+00  -2.6729999999999998e-01  -1.3320000000000001e-01   2.1899999999999999e-02  -4.4400000000000002e-02  -1.1563000000000001e+00   2.3506000000000000e+00   2.8899999999999999e-02   8.6599999999999996e-02  -2.5659999999999999e-01
   2.8649999999999998e-01  -1.7590000000000000e-01   1.2867999999999999e+00  -1.4319999999999999e-01  -1.2370000000000000e-01  -6.1400000000000003e-02  -8.8800000000000004e-02  -1.0005999999999999e+00   2.0024000000000002e+00   1.9300000000000001e-02   1.8279999999999999e-01  -2.9640000000000000e-01
   3.0859999999999999e-01  -2.4179999999999999e-01   8.5780000000000001e-01  -3.0549999999999999e-01  -8.5599999999999996e-02  -9.2100000000000001e-02   1.7760000000000001e-01  -9.3389999999999995e-01   2.1764999999999999e+00   1.1559999999999999e-01   1.4430000000000001e-01  -2.6979999999999998e-01
   4.4080000000000003e-01  -4.3999999999999997e-02   1.2867999999999999e+00  -2.3870000000000000e-01  -5.7099999999999998e-02  -4.4000000000000003e-03  -2.2200000000000001e-02  -1.0227999999999999e+00   2.5247000000000002e+00   3.8500000000000000e-02   1.3469999999999999e-01  -2.7429999999999999e-01
   4.4080000000000003e-01  -6.6000000000000003e-02   1.4582999999999999e+00  -2.6729999999999998e-01  -3.8100000000000002e-02  -3.0700000000000002e-02   1.3320000000000001e-01  -9.5609999999999995e-01   1.9153000000000000e+00   9.6299999999999997e-02   7.6999999999999999e-02  -2.5209999999999999e-01
   3.5270000000000001e-01  -1.3189999999999999e-01   1.2010000000000001e+00  -2.0999999999999999e-01  -9.4999999999999998e-03  -7.8899999999999998e-02   8.8800000000000004e-02  -1.0005999999999999e+00   2.4377000000000000e+00   3.8500000000000000e-02   1.0580000000000001e-01  -2.3890000000000000e-01
   3.3060000000000000e-01  -1.9789999999999999e-01   2.1446000000000001e+00  -2.4820000000000000e-01  -1.1420000000000000e-01  -8.8000000000000005e-03  -6.6600000000000006e-02  -1.1563000000000001e+00   2.4377000000000000e+00   1.0600000000000000e-01   1.4430000000000001e-01  -2.5209999999999999e-01
   3.5270000000000001e-01  -1.0990000000000000e-01   1.1152000000000000e+00  -2.3870000000000000e-01  -1.0470000000000000e-01  -3.9500000000000000e-02   4.4400000000000002e-02  -1.0227999999999999e+00   2.1764999999999999e+00   7.7100000000000002e-02   7.6999999999999999e-02  -2.6100000000000001e-01
   2.2040000000000001e-01  -1.3189999999999999e-01   1.6298999999999999e+00  -2.2910000000000000e-01   1.9000000000000000e-02  -4.8200000000000000e-02   2.2200000000000001e-02  -1.0894999999999999e+00   3.5695000000000001e+00   1.9300000000000001e-02   5.7700000000000001e-02  -2.5209999999999999e-01
   2.8649999999999998e-01   4.3999999999999997e-02   9.4359999999999999e-01  -2.9599999999999999e-01  -4.7600000000000003e-02  -1.3200000000000000e-02   1.7760000000000001e-01  -1.1117999999999999e+00   2.3506000000000000e+00   1.0600000000000000e-01   1.4430000000000001e-01  -2.8749999999999998e-01
   4.1880000000000001e-01  -3.9570000000000000e-01   1.0294000000000001e+00  -2.7689999999999998e-01  -1.1420000000000000e-01  -1.3200000000000000e-02  -2.2200000000000001e-02  -1.1563000000000001e+00   2.6118000000000001e+00   1.0600000000000000e-01   1.0580000000000001e-01  -2.9640000000000000e-01
   3.0859999999999999e-01   0.0000000000000000e+00   1.4582999999999999e+00  -2.0050000000000001e-01  -4.7600000000000003e-02  -4.8200000000000000e-02   0.0000000000000000e+00  -1.0894999999999999e+00   2.0024000000000002e+00   1.3489999999999999e-01   8.6599999999999996e-02  -2.6540000000000002e-01
   4.8490000000000000e-01  -3.0780000000000002e-01   8.5780000000000001e-01  -3.1509999999999999e-01  -2.8500000000000001e-02  -8.8000000000000005e-03   0.0000000000000000e+00  -1.1785000000000001e+00   2.0024000000000002e+00   8.6699999999999999e-02   1.1550000000000001e-01  -2.8749999999999998e-01
   3.5270000000000001e-01  -3.0780000000000002e-01   8.5780000000000001e-01  -2.6729999999999998e-01   2.8500000000000001e-02  -2.6300000000000000e-02   1.9980000000000001e-01  -1.2674000000000001e+00   2.4377000000000000e+00   1.7340000000000000e-01   5.7700000000000001e-02  -2.9640000000000000e-01
   3.3060000000000000e-01  -1.9789999999999999e-01   6.8630000000000002e-01  -1.3370000000000001e-01  -5.7099999999999998e-02  -2.6300000000000000e-02  -6.6600000000000006e-02  -1.0672999999999999e+00   2.5247000000000002e+00   1.0600000000000000e-01   3.8500000000000000e-02  -2.3890000000000000e-01
   3.7469999999999998e-01   6.6000000000000003e-02   1.1152000000000000e+00  -2.2910000000000000e-01   3.8100000000000002e-02  -6.1400000000000003e-02  -2.2200000000000001e-02  -1.0450999999999999e+00   3.0470999999999999e+00   6.7400000000000002e-02   1.4430000000000001e-01  -2.9189999999999999e-01
   5.2900000000000003e-01  -1.5390000000000001e-01   1.0294000000000001e+00  -2.1959999999999999e-01  -5.7099999999999998e-02   1.7500000000000002e-02   1.9980000000000001e-01  -9.1169999999999995e-01   2.2635999999999998e+00   1.7340000000000000e-01   1.6360000000000000e-01  -2.0790000000000000e-01
   3.7469999999999998e-01  -1.3189999999999999e-01   1.6298999999999999e+00  -2.2910000000000000e-01  -4.7600000000000003e-02  -3.5099999999999999e-02  -1.1100000000000000e-01  -1.0450999999999999e+00   2.6118000000000001e+00   5.7799999999999997e-02   0.0000000000000000e+00  -2.4329999999999999e-01
   4.1880000000000001e-01  -8.7900000000000006e-02   1.0294000000000001e+00  -1.9089999999999999e-01  -1.0470000000000000e-01  -3.0700000000000002e-02  -1.1100000000000000e-01  -1.1785000000000001e+00   2.7858999999999998e+00   5.7799999999999997e-02   6.7400000000000002e-02  -2.4329999999999999e-01
   3.7469999999999998e-01  -8.7900000000000006e-02   1.3725000000000001e+00  -2.1959999999999999e-01  -3.8100000000000002e-02   1.3200000000000000e-02   4.4400000000000002e-02  -1.0672999999999999e+00   1.5670999999999999e+00   5.7799999999999997e-02   1.2509999999999999e-01  -2.5659999999999999e-01
   4.8490000000000000e-01  -6.6000000000000003e-02   8.5780000000000001e-01  -1.7190000000000000e-01   0.0000000000000000e+00  -1.3200000000000000e-02   8.8800000000000004e-02  -1.1117999999999999e+00   1.8283000000000000e+00   6.7400000000000002e-02   8.6599999999999996e-02  -2.1229999999999999e-01
   2.6450000000000001e-01  -1.0990000000000000e-01   1.2867999999999999e+00  -2.5779999999999997e-01  -4.7600000000000003e-02  -4.3900000000000002e-02   1.5540000000000001e-01  -1.0450999999999999e+00   2.7858999999999998e+00   6.7400000000000002e-02   5.7700000000000001e-02  -2.1679999999999999e-01
   4.1880000000000001e-01  -2.6379999999999998e-01   1.4582999999999999e+00  -1.7190000000000000e-01  -5.7099999999999998e-02  -1.7500000000000002e-02   0.0000000000000000e+00  -1.2452000000000001e+00   2.5247000000000002e+00   1.1559999999999999e-01   1.4430000000000001e-01  -2.1229999999999999e-01
   2.2040000000000001e-01   4.3999999999999997e-02   1.6298999999999999e+00  -2.0999999999999999e-01  -1.8079999999999999e-01   0.0000000000000000e+00   1.7760000000000001e-01  -1.1339999999999999e+00   2.5247000000000002e+00   9.6299999999999997e-02   7.6999999999999999e-02  -2.5659999999999999e-01
   4.4080000000000003e-01  -1.9789999999999999e-01   1.0294000000000001e+00  -2.3870000000000000e-01  -4.7600000000000003e-02  -4.3900000000000002e-02  -1.7760000000000001e-01  -1.0227999999999999e+00   2.6118000000000001e+00   0.0000000000000000e+00   5.7700000000000001e-02  -2.3890000000000000e-01
   3.9679999999999999e-01  -1.5390000000000001e-01   7.7210000000000001e-01  -1.4319999999999999e-01  -4.7600000000000003e-02  -5.7000000000000002e-02  -2.2200000000000001e-02  -1.2230000000000001e+00   2.0893999999999999e+00   6.7400000000000002e-02   1.3469999999999999e-01  -2.3000000000000001e-01
   3.5270000000000001e-01  -3.7369999999999998e-01   1.2010000000000001e+00  -2.2910000000000000e-01  -9.4999999999999998e-03   2.1899999999999999e-02   0.0000000000000000e+00  -9.7840000000000005e-01   2.0893999999999999e+00   8.6699999999999999e-02   1.1550000000000001e-01  -2.6540000000000002e-01
   2.4249999999999999e-01  -1.7590000000000000e-01   6.8630000000000002e-01  -1.8140000000000001e-01  -1.5229999999999999e-01   4.4000000000000003e-03  -6.6600000000000006e-02  -8.8939999999999997e-01   3.0470999999999999e+00   5.7799999999999997e-02  -1.9199999999999998e-02  -2.6979999999999998e-01
   5.0700000000000001e-01  -1.0990000000000000e-01   9.4359999999999999e-01  -2.1959999999999999e-01   4.7600000000000003e-02  -3.9500000000000000e-02  -1.1100000000000000e-01  -1.0227999999999999e+00   2.3506000000000000e+00   3.8500000000000000e-02   0.0000000000000000e+00  -2.6979999999999998e-01
   3.7469999999999998e-01  -2.4179999999999999e-01   1.2010000000000001e+00  -2.4820000000000000e-01  -6.6600000000000006e-02  -2.6300000000000000e-02  -2.2200000000000001e-02  -1.1117999999999999e+00   1.7412000000000001e+00   1.5409999999999999e-01   1.3469999999999999e-01  -2.3440000000000000e-01
   2.4249999999999999e-01  -2.1980000000000000e-01   1.5441000000000000e+00  -2.8639999999999999e-01   1.9000000000000000e-02  -4.3900000000000002e-02   2.2200000000000001e-02  -1.1785000000000001e+00   2.5247000000000002e+00   1.3489999999999999e-01   1.9239999999999999e-01  -2.5209999999999999e-01
   3.7469999999999998e-01  -1.9789999999999999e-01   1.3725000000000001e+00  -1.6230000000000000e-01  -3.8100000000000002e-02  -5.2600000000000001e-02   4.4400000000000002e-02  -1.1117999999999999e+00   1.7412000000000001e+00   1.5409999999999999e-01   1.1550000000000001e-01  -2.7870000000000000e-01
   4.1880000000000001e-01   1.3189999999999999e-01   1.2867999999999999e+00  -3.2460000000000000e-01  -5.7099999999999998e-02  -3.9500000000000000e-02  -6.6600000000000006e-02  -1.1563000000000001e+00   1.9153000000000000e+00   1.3489999999999999e-01   1.0580000000000001e-01  -3.2290000000000002e-01
   2.8649999999999998e-01   0.0000000000000000e+00   9.4359999999999999e-01  -1.9089999999999999e-01  -1.9000000000000000e-02  -1.7500000000000002e-02  -1.7760000000000001e-01  -9.3389999999999995e-01   2.2635999999999998e+00   1.3489999999999999e-01   4.8099999999999997e-02  -2.5659999999999999e-01
   2.4249999999999999e-01  -2.1999999999999999e-02   1.4582999999999999e+00  -1.6230000000000000e-01  -7.6100000000000001e-02   2.1899999999999999e-02  -1.1100000000000000e-01  -1.1117999999999999e+00   2.4377000000000000e+00   1.9300000000000001e-02   9.6199999999999994e-02  -2.3440000000000000e-01
   2.6450000000000001e-01  -8.7900000000000006e-02   2.0588000000000002e+00  -1.5279999999999999e-01   9.4999999999999998e-03  -5.7000000000000002e-02  -2.8849999999999998e-01  -9.3389999999999995e-01   2.1764999999999999e+00   9.6299999999999997e-02   5.7700000000000001e-02  -2.4329999999999999e-01
   3.9679999999999999e-01  -3.0780000000000002e-01   1.2867999999999999e+00  -2.5779999999999997e-01  -7.6100000000000001e-02  -2.6300000000000000e-02  -2.2189999999999999e-01  -1.0227999999999999e+00   2.9600000000000000e+00   8.6699999999999999e-02   7.6999999999999999e-02  -2.3440000000000000e-01
   2.4249999999999999e-01   2.1999999999999999e-02   1.2867999999999999e+00  -2.2910000000000000e-01  -3.8100000000000002e-02  -2.6300000000000000e-02   1.5540000000000001e-01  -1.1117999999999999e+00   1.8283000000000000e+00   9.6299999999999997e-02   2.8899999999999999e-02  -2.3000000000000001e-01
   3.3060000000000000e-01   4.3999999999999997e-02   1.7157000000000000e+00  -1.5279999999999999e-01  -9.4999999999999998e-03   4.4000000000000003e-03  -8.8800000000000004e-02  -9.1169999999999995e-01   2.4377000000000000e+00   8.6699999999999999e-02   3.8500000000000000e-02  -2.7429999999999999e-01
   1.3230000000000000e-01   4.3999999999999997e-02   6.8630000000000002e-01  -3.0549999999999999e-01  -3.8100000000000002e-02  -3.5099999999999999e-02  -4.4400000000000002e-02  -1.1785000000000001e+00   2.0893999999999999e+00   7.7100000000000002e-02   6.7400000000000002e-02  -2.8749999999999998e-01
   2.8649999999999998e-01  -1.9789999999999999e-01   9.4359999999999999e-01  -1.7190000000000000e-01  -3.8100000000000002e-02  -2.1899999999999999e-02   4.4400000000000002e-02  -1.1117999999999999e+00   2.2635999999999998e+00   3.8500000000000000e-02   1.0580000000000001e-01  -2.7429999999999999e-01
   5.2900000000000003e-01  -2.8580000000000000e-01   6.8630000000000002e-01  -2.4820000000000000e-01  -4.7600000000000003e-02  -5.7000000000000002e-02  -2.2200000000000001e-02  -9.3389999999999995e-01   3.2212000000000001e+00   1.4449999999999999e-01   8.6599999999999996e-02  -2.1229999999999999e-01
   6.1719999999999997e-01   0.0000000000000000e+00   1.1152000000000000e+00  -2.5779999999999997e-01  -8.5599999999999996e-02  -8.8000000000000005e-03  -4.4400000000000002e-02  -1.0227999999999999e+00   1.5670999999999999e+00   1.1559999999999999e-01   7.6999999999999999e-02  -2.5659999999999999e-01
   3.5270000000000001e-01  -2.1999999999999999e-02   1.3725000000000001e+00  -2.0999999999999999e-01  -5.7099999999999998e-02  -2.1899999999999999e-02  -4.4400000000000002e-02  -9.3389999999999995e-01   2.4377000000000000e+00   9.6299999999999997e-02   1.4430000000000001e-01  -2.6100000000000001e-01
   2.2040000000000001e-01  -3.2979999999999998e-01   1.1152000000000000e+00  -2.0050000000000001e-01   3.8100000000000002e-02  -8.7700000000000000e-02   0.0000000000000000e+00  -1.0227999999999999e+00   2.2635999999999998e+00   1.1559999999999999e-01   3.8500000000000000e-02  -2.7429999999999999e-01
   4.1880000000000001e-01  -4.3999999999999997e-02   6.8630000000000002e-01  -1.1459999999999999e-01  -4.7600000000000003e-02   4.4000000000000003e-03  -4.4400000000000002e-02  -1.0227999999999999e+00   2.7858999999999998e+00   5.7799999999999997e-02   6.7400000000000002e-02  -2.5209999999999999e-01
   3.0859999999999999e-01  -6.6000000000000003e-02   2.1446000000000001e+00  -2.3870000000000000e-01  -4.7600000000000003e-02  -4.3900000000000002e-02   0.0000000000000000e+00  -9.7840000000000005e-01   2.2635999999999998e+00   4.8200000000000000e-02   4.8099999999999997e-02  -2.6540000000000002e-01
   2.6450000000000001e-01  -1.7590000000000000e-01   1.4582999999999999e+00  -2.1959999999999999e-01   8.5599999999999996e-02  -5.7000000000000002e-02   2.2200000000000001e-02  -1.0005999999999999e+00   2.6118000000000001e+00   1.4449999999999999e-01   5.7700000000000001e-02  -2.6100000000000001e-01
   3.0859999999999999e-01  -3.5170000000000001e-01   1.5441000000000000e+00  -2.1959999999999999e-01  -2.8500000000000001e-02  -1.3200000000000000e-02   2.2200000000000001e-02  -9.3389999999999995e-01   2.1764999999999999e+00   1.3489999999999999e-01   6.7400000000000002e-02  -2.4770000000000000e-01
   4.4080000000000003e-01  -6.6000000000000003e-02   7.7210000000000001e-01  -3.2460000000000000e-01  -1.1420000000000000e-01  -8.8000000000000005e-03   0.0000000000000000e+00  -1.1339999999999999e+00   2.0893999999999999e+00   1.5409999999999999e-01   1.0580000000000001e-01  -2.1679999999999999e-01
   3.0859999999999999e-01   2.1999999999999999e-02   1.7160000000000000e-01  -2.4820000000000000e-01  -6.6600000000000006e-02  -2.1899999999999999e-02  -6.6600000000000006e-02  -1.1339999999999999e+00   2.2635999999999998e+00   8.6699999999999999e-02   8.6599999999999996e-02  -2.7870000000000000e-01
   4.4100000000000000e-02  -2.4179999999999999e-01   1.6298999999999999e+00  -1.1459999999999999e-01  -6.6600000000000006e-02  -5.2600000000000001e-02   1.1100000000000000e-01  -1.1339999999999999e+00   2.1764999999999999e+00   8.6699999999999999e-02   7.6999999999999999e-02  -2.6540000000000002e-01
   7.0530000000000004e-01  -2.6379999999999998e-01   9.4359999999999999e-01  -2.4820000000000000e-01  -3.8100000000000002e-02  -1.7500000000000002e-02   4.4400000000000002e-02  -1.1563000000000001e+00   2.4377000000000000e+00   1.8300000000000000e-01   8.6599999999999996e-02  -2.8310000000000002e-01
   6.8330000000000002e-01  -1.7590000000000000e-01   1.2867999999999999e+00  -3.2460000000000000e-01  -4.7600000000000003e-02  -3.5099999999999999e-02   6.6600000000000006e-02  -1.0672999999999999e+00   2.0893999999999999e+00   1.0600000000000000e-01   1.4430000000000001e-01  -2.8310000000000002e-01
  -4.4100000000000000e-02  -6.6000000000000003e-02   1.3725000000000001e+00  -1.2410000000000000e-01   9.5200000000000007e-02  -4.8200000000000000e-02  -1.5540000000000001e-01  -9.3389999999999995e-01   2.1764999999999999e+00   7.7100000000000002e-02   8.6599999999999996e-02  -2.8310000000000002e-01
   4.4080000000000003e-01   0.0000000000000000e+00   8.5780000000000001e-01  -2.6729999999999998e-01  -3.8100000000000002e-02  -3.0700000000000002e-02  -8.8800000000000004e-02  -1.0450999999999999e+00   2.6118000000000001e+00   1.1559999999999999e-01   5.7700000000000001e-02  -2.9189999999999999e-01
   8.3760000000000001e-01  -2.6379999999999998e-01   1.2010000000000001e+00  -3.0549999999999999e-01  -1.0470000000000000e-01  -2.6300000000000000e-02   1.1100000000000000e-01  -1.1117999999999999e+00   2.3506000000000000e+00   5.7799999999999997e-02   1.1550000000000001e-01  -2.6100000000000001e-01
   4.6289999999999998e-01   2.1999999999999999e-02   1.8015000000000001e+00  -2.5779999999999997e-01  -9.5200000000000007e-02  -7.4499999999999997e-02  -8.8800000000000004e-02  -1.0005999999999999e+00   2.3506000000000000e+00   9.6299999999999997e-02   5.7700000000000001e-02  -2.1229999999999999e-01
   4.4100000000000000e-02   4.3999999999999997e-02   1.2010000000000001e+00  -2.6729999999999998e-01  -9.4999999999999998e-03  -5.2600000000000001e-02  -2.2200000000000001e-02  -1.1563000000000001e+00   2.1764999999999999e+00   9.6299999999999997e-02   1.4430000000000001e-01  -3.0080000000000001e-01
   6.1719999999999997e-01  -1.3189999999999999e-01   2.5740000000000002e-01  -2.5779999999999997e-01  -9.5200000000000007e-02  -4.8200000000000000e-02   3.7730000000000002e-01  -1.0005999999999999e+00   2.3506000000000000e+00  -9.5999999999999992e-03   9.6199999999999994e-02  -2.6100000000000001e-01
   7.9349999999999998e-01  -3.5170000000000001e-01   1.3725000000000001e+00  -2.4820000000000000e-01  -1.0470000000000000e-01   1.7500000000000002e-02  -2.2200000000000001e-02  -8.0049999999999999e-01   2.3506000000000000e+00   2.8899999999999999e-02   7.6999999999999999e-02  -2.8310000000000002e-01
   2.1999999999999999e-02   0.0000000000000000e+00   1.5441000000000000e+00  -2.0999999999999999e-01  -9.4999999999999998e-03  -4.4000000000000003e-03  -2.2200000000000001e-02  -1.2230000000000001e+00   1.2188000000000001e+00   5.7799999999999997e-02   1.3469999999999999e-01  -3.3620000000000000e-01
   1.0360000000000000e+00  -1.5390000000000001e-01   1.6298999999999999e+00  -2.0050000000000001e-01  -1.7130000000000001e-01  -1.3200000000000000e-02  -1.9980000000000001e-01  -1.0672999999999999e+00   2.0024000000000002e+00   1.2520000000000001e-01   1.7319999999999999e-01  -2.3440000000000000e-01
   1.9839999999999999e-01  -4.6170000000000000e-01   9.4359999999999999e-01  -2.9599999999999999e-01  -6.6600000000000006e-02  -3.9500000000000000e-02  -1.5540000000000001e-01  -7.3380000000000001e-01   2.6118000000000001e+00   9.6299999999999997e-02   9.6199999999999994e-02  -2.4770000000000000e-01
  -1.0580000000000001e+00   2.6379999999999998e-01   3.4310000000000002e-01  -1.6230000000000000e-01   8.5599999999999996e-02  -5.2600000000000001e-02  -2.8849999999999998e-01  -1.0005999999999999e+00   1.7412000000000001e+00   1.5409999999999999e-01   1.0580000000000001e-01  -2.3440000000000000e-01
   1.2564000000000000e+00   1.3189999999999999e-01   1.6298999999999999e+00  -1.6230000000000000e-01  -2.3790000000000000e-01  -3.5099999999999999e-02  -5.1049999999999995e-01  -1.0672999999999999e+00   2.2635999999999998e+00   3.8500000000000000e-02   1.7319999999999999e-01  -1.1060000000000000e-01
   1.1241000000000001e+00  -3.7369999999999998e-01   1.8015000000000001e+00  -3.1509999999999999e-01  -1.0470000000000000e-01  -5.7000000000000002e-02  -4.6610000000000001e-01  -1.2452000000000001e+00   2.4377000000000000e+00   1.8300000000000000e-01   1.5400000000000000e-01  -3.1409999999999999e-01
  -3.5270000000000001e-01  -4.3999999999999997e-02   9.4359999999999999e-01  -2.7689999999999998e-01   7.6100000000000001e-02   7.4499999999999997e-02  -2.2189999999999999e-01  -1.4453000000000000e+00   1.4800000000000000e+00   3.8500000000000000e-02   8.6599999999999996e-02  -2.6540000000000002e-01
  -7.2740000000000005e-01   2.6379999999999998e-01  -1.7160000000000000e-01  -1.2410000000000000e-01   4.7600000000000003e-02   0.0000000000000000e+00   6.6600000000000006e-02  -1.1117999999999999e+00   1.4800000000000000e+00  -1.9300000000000001e-02   9.6199999999999994e-02  -3.8929999999999998e-01
   6.3919999999999999e-01  -1.9789999999999999e-01   1.4582999999999999e+00  -2.6729999999999998e-01  -1.2370000000000000e-01  -2.1899999999999999e-02  -6.6600000000000006e-02  -1.2897000000000001e+00   2.6118000000000001e+00   3.8500000000000000e-02   1.4430000000000001e-01  -2.4770000000000000e-01
   1.3446000000000000e+00  -7.6939999999999997e-01   1.9730000000000001e+00  -2.3870000000000000e-01  -1.4269999999999999e-01  -8.8000000000000005e-03  -3.3289999999999997e-01  -1.0450999999999999e+00   2.0024000000000002e+00   6.7400000000000002e-02   4.8099999999999997e-02  -3.0959999999999999e-01
   1.5429999999999999e-01   3.0780000000000002e-01   1.8015000000000001e+00  -1.9089999999999999e-01  -2.8500000000000001e-02  -7.4499999999999997e-02   1.1100000000000000e-01  -1.4898000000000000e+00   2.1764999999999999e+00   3.8500000000000000e-02   1.1550000000000001e-01  -2.2120000000000001e-01
   1.5429999999999999e-01  -1.9789999999999999e-01  -1.7160000000000000e-01  -1.5279999999999999e-01  -4.7600000000000003e-02  -1.3200000000000000e-02  -5.1049999999999995e-01  -1.9567000000000001e+00   2.4377000000000000e+00   2.1190000000000001e-01   2.2130000000000000e-01  -1.9910000000000000e-01
   9.9190000000000000e-01  -3.2979999999999998e-01   1.3725000000000001e+00  -2.2910000000000000e-01  -1.4269999999999999e-01  -4.3900000000000002e-02   6.6600000000000006e-02  -1.5787000000000000e+00   1.7412000000000001e+00   1.5409999999999999e-01   3.1750000000000000e-01  -4.7770000000000001e-01
   7.4939999999999996e-01  -2.6379999999999998e-01   1.2010000000000001e+00  -1.9089999999999999e-01  -9.5200000000000007e-02  -5.7000000000000002e-02  -3.9950000000000002e-01  -1.4898000000000000e+00   1.4800000000000000e+00  -5.7799999999999997e-02   9.6199999999999994e-02  -3.0959999999999999e-01
   2.8649999999999998e-01   1.3189999999999999e-01   1.5441000000000000e+00  -1.7190000000000000e-01  -3.8100000000000002e-02  -2.6300000000000000e-02   3.5510000000000003e-01  -1.6899000000000000e+00   2.1764999999999999e+00  -1.9270000000000001e-01  -1.9199999999999998e-02  -3.6270000000000002e-01
   0.0000000000000000e+00  -3.7369999999999998e-01   1.3725000000000001e+00  -3.1509999999999999e-01   1.9000000000000000e-02  -7.8899999999999998e-02  -5.1049999999999995e-01  -1.4898000000000000e+00   1.7412000000000001e+00  -7.7100000000000002e-02   1.3469999999999999e-01  -5.3969999999999996e-01
   4.6289999999999998e-01  -2.8580000000000000e-01   1.6298999999999999e+00  -2.7689999999999998e-01  -3.8100000000000002e-02  -4.4000000000000003e-03   1.5540000000000001e-01  -1.5343000000000000e+00   2.3506000000000000e+00  -1.1559999999999999e-01   1.6360000000000000e-01  -3.0520000000000003e-01
   5.2900000000000003e-01  -2.4179999999999999e-01   1.2010000000000001e+00  -1.2410000000000000e-01  -7.6100000000000001e-02  -7.0199999999999999e-02  -7.7680000000000005e-01  -1.6232000000000000e+00   2.0024000000000002e+00   1.5409999999999999e-01   2.3089999999999999e-01  -1.8140000000000001e-01
   3.7469999999999998e-01  -1.9789999999999999e-01   0.0000000000000000e+00  -2.4820000000000000e-01  -2.8500000000000001e-02  -3.0700000000000002e-02  -3.3289999999999997e-01  -1.4676000000000000e+00   8.7060000000000004e-01   2.4079999999999999e-01   2.1170000000000000e-01  -2.9189999999999999e-01
  -6.6100000000000006e-02  -2.1980000000000000e-01   4.2890000000000000e-01  -2.3870000000000000e-01  -6.6600000000000006e-02  -3.0700000000000002e-02  -8.2120000000000004e-01  -1.6454000000000000e+00   2.6118000000000001e+00   1.4449999999999999e-01   1.3469999999999999e-01  -2.5659999999999999e-01
   4.1880000000000001e-01  -2.4179999999999999e-01   1.5441000000000000e+00  -1.9089999999999999e-01  -1.0470000000000000e-01  -5.7000000000000002e-02  -2.4410000000000001e-01  -2.1124000000000001e+00   2.6989000000000001e+00  -8.6699999999999999e-02   1.4430000000000001e-01  -2.7429999999999999e-01
   6.8330000000000002e-01  -1.3189999999999999e-01   1.5441000000000000e+00  -3.2460000000000000e-01  -9.4999999999999998e-03  -6.5799999999999997e-02  -7.9900000000000004e-01  -1.8010999999999999e+00   2.3506000000000000e+00  -4.8200000000000000e-02   1.8279999999999999e-01  -4.3350000000000000e-01
   2.8649999999999998e-01  -8.7900000000000006e-02   8.5780000000000001e-01  -2.3870000000000000e-01  -7.6100000000000001e-02  -4.8200000000000000e-02  -5.9930000000000005e-01  -1.8677999999999999e+00   3.2212000000000001e+00  -6.7400000000000002e-02   1.2509999999999999e-01  -2.7870000000000000e-01
   8.8200000000000001e-02   6.6000000000000003e-02   2.5740000000000002e-01  -1.3370000000000001e-01  -1.9000000000000000e-02  -1.7500000000000002e-02  -2.4410000000000001e-01  -1.9567000000000001e+00   2.8730000000000002e+00  -2.8899999999999999e-02   1.3469999999999999e-01  -2.4770000000000000e-01
   5.5110000000000003e-01   4.3999999999999997e-02   1.4582999999999999e+00  -1.6230000000000000e-01   0.0000000000000000e+00  -1.7500000000000002e-02  -5.7709999999999995e-01  -1.6010000000000000e+00   1.3059000000000001e+00   1.1559999999999999e-01   1.6360000000000000e-01  -3.2290000000000002e-01
   5.0700000000000001e-01  -1.5390000000000001e-01   9.4359999999999999e-01  -1.6230000000000000e-01  -1.7130000000000001e-01   2.1899999999999999e-02  -4.4390000000000002e-01  -1.9790000000000001e+00   3.3083000000000000e+00   6.7400000000000002e-02   2.4060000000000001e-01  -3.2729999999999998e-01
   3.9679999999999999e-01   4.3999999999999997e-02   6.8630000000000002e-01  -2.0999999999999999e-01  -2.8500000000000001e-02  -5.7000000000000002e-02  -2.2189999999999999e-01  -1.7343999999999999e+00   1.9153000000000000e+00   3.8500000000000000e-02   1.9239999999999999e-01  -2.9189999999999999e-01
   2.4249999999999999e-01  -2.1999999999999999e-02   1.2867999999999999e+00  -1.9089999999999999e-01  -1.9000000000000000e-02  -3.0700000000000002e-02  -5.5489999999999995e-01  -1.8232999999999999e+00   1.6540999999999999e+00  -5.7799999999999997e-02   9.6199999999999994e-02  -3.8040000000000002e-01
   1.1020000000000001e-01  -8.7900000000000006e-02   0.0000000000000000e+00  -3.1509999999999999e-01  -1.2370000000000000e-01   1.3200000000000000e-02  -2.6629999999999998e-01  -1.7121000000000000e+00   2.3506000000000000e+00  -2.8899999999999999e-02   1.9239999999999999e-01  -3.1409999999999999e-01
   4.4080000000000003e-01  -1.3189999999999999e-01   1.2010000000000001e+00  -3.0549999999999999e-01  -1.9000000000000000e-02  -8.7700000000000000e-02  -3.3289999999999997e-01  -1.4898000000000000e+00   1.8283000000000000e+00   3.8500000000000000e-02   1.0580000000000001e-01  -2.7870000000000000e-01
   4.8490000000000000e-01  -1.3189999999999999e-01   9.4359999999999999e-01  -3.0549999999999999e-01  -4.7600000000000003e-02  -3.9500000000000000e-02  -3.5510000000000003e-01  -1.6677000000000000e+00   2.5247000000000002e+00   2.8899999999999999e-02   1.5400000000000000e-01  -3.1850000000000001e-01
   1.3230000000000000e-01  -1.5390000000000001e-01   1.0294000000000001e+00  -3.0549999999999999e-01   0.0000000000000000e+00   0.0000000000000000e+00  -4.2170000000000002e-01  -1.8455999999999999e+00   2.0893999999999999e+00   1.9300000000000001e-02   2.1170000000000000e-01  -3.1850000000000001e-01
   3.0859999999999999e-01  -1.3189999999999999e-01   1.0294000000000001e+00  -2.7689999999999998e-01  -1.9000000000000000e-02  -3.9500000000000000e-02  -2.8849999999999998e-01  -1.8010999999999999e+00   2.2635999999999998e+00   1.9300000000000001e-02   2.3089999999999999e-01  -3.3179999999999998e-01
   3.7469999999999998e-01  -4.3999999999999997e-02   8.5780000000000001e-01  -1.5279999999999999e-01  -4.7600000000000003e-02  -4.3900000000000002e-02  -5.3269999999999995e-01  -1.9123000000000001e+00   1.9153000000000000e+00  -2.8899999999999999e-02   1.4430000000000001e-01  -3.1409999999999999e-01
   3.7469999999999998e-01  -3.5170000000000001e-01   1.9730000000000001e+00  -2.0999999999999999e-01  -8.5599999999999996e-02  -1.3200000000000000e-02  -5.1049999999999995e-01  -2.0678999999999998e+00   1.9153000000000000e+00   9.5999999999999992e-03   1.1550000000000001e-01  -3.3179999999999998e-01
   4.1880000000000001e-01  -6.6000000000000003e-02   6.8630000000000002e-01  -2.4820000000000000e-01  -2.8500000000000001e-02  -3.9500000000000000e-02  -4.8830000000000001e-01  -1.6677000000000000e+00   3.3953000000000002e+00   9.6299999999999997e-02   1.5400000000000000e-01  -3.0959999999999999e-01
   1.1020000000000001e-01  -3.7369999999999998e-01   8.5780000000000001e-01  -1.2410000000000000e-01   6.6600000000000006e-02  -4.3900000000000002e-02  -7.3240000000000005e-01  -1.9567000000000001e+00   2.0024000000000002e+00  -1.9300000000000001e-02   1.7319999999999999e-01  -2.8749999999999998e-01
   2.8649999999999998e-01  -2.8580000000000000e-01   1.2010000000000001e+00  -2.9599999999999999e-01  -1.9000000000000000e-02  -4.8200000000000000e-02  -7.3240000000000005e-01  -1.9345000000000001e+00   2.2635999999999998e+00   6.7400000000000002e-02   9.6199999999999994e-02  -3.4949999999999998e-01
   6.6130000000000000e-01  -2.8580000000000000e-01   1.8015000000000001e+00  -2.1959999999999999e-01  -3.8100000000000002e-02  -2.6300000000000000e-02  -4.8830000000000001e-01  -2.1568999999999998e+00   1.6540999999999999e+00   1.0600000000000000e-01   1.7319999999999999e-01  -3.7159999999999999e-01
   4.6289999999999998e-01   6.6000000000000003e-02   1.4582999999999999e+00  -3.3420000000000000e-01  -1.1420000000000000e-01  -7.4499999999999997e-02  -6.4370000000000005e-01  -1.8677999999999999e+00   2.6118000000000001e+00   5.7799999999999997e-02   1.7319999999999999e-01  -2.7870000000000000e-01
   2.2040000000000001e-01  -1.3189999999999999e-01   9.4359999999999999e-01  -2.7689999999999998e-01  -2.8500000000000001e-02  -4.3900000000000002e-02  -4.8830000000000001e-01  -1.9567000000000001e+00   1.7412000000000001e+00   0.0000000000000000e+00   1.1550000000000001e-01  -3.3179999999999998e-01
   3.5270000000000001e-01  -1.5390000000000001e-01   8.5780000000000001e-01  -2.7689999999999998e-01  -1.4269999999999999e-01  -2.6300000000000000e-02  -5.1049999999999995e-01  -2.0011999999999999e+00   2.1764999999999999e+00   1.9300000000000001e-02   1.5400000000000000e-01  -3.3620000000000000e-01
   4.4080000000000003e-01   4.3999999999999997e-02   1.2010000000000001e+00  -3.3420000000000000e-01   4.7600000000000003e-02  -7.8899999999999998e-02  -4.6610000000000001e-01  -1.8455999999999999e+00   2.4377000000000000e+00  -1.9300000000000001e-02   1.9239999999999999e-01  -3.1850000000000001e-01
   6.6130000000000000e-01  -1.0990000000000000e-01   6.8630000000000002e-01  -2.1959999999999999e-01  -9.4999999999999998e-03  -1.3200000000000000e-02  -7.3240000000000005e-01  -2.1568999999999998e+00   2.2635999999999998e+00   2.8899999999999999e-02   1.0580000000000001e-01  -3.1409999999999999e-01
   3.9679999999999999e-01  -1.7590000000000000e-01   1.4582999999999999e+00  -1.9089999999999999e-01  -3.8100000000000002e-02  -5.7000000000000002e-02  -6.4370000000000005e-01  -1.9345000000000001e+00   2.3506000000000000e+00   3.8500000000000000e-02   1.6360000000000000e-01  -3.8929999999999998e-01
   5.7310000000000005e-01   0.0000000000000000e+00   6.8630000000000002e-01  -2.3870000000000000e-01  -1.9000000000000000e-02  -4.8200000000000000e-02  -5.7709999999999995e-01  -1.9567000000000001e+00   2.5247000000000002e+00   8.6699999999999999e-02   1.9199999999999998e-02  -3.6709999999999998e-01
   3.3060000000000000e-01  -1.9789999999999999e-01   1.3725000000000001e+00  -2.6729999999999998e-01  -9.4999999999999998e-03  -3.5099999999999999e-02  -6.4370000000000005e-01  -1.8455999999999999e+00   2.2635999999999998e+00   3.8500000000000000e-02   8.6599999999999996e-02  -2.7870000000000000e-01
   5.0700000000000001e-01   2.1999999999999999e-02   7.7210000000000001e-01  -2.5779999999999997e-01  -1.5229999999999999e-01  -1.3200000000000000e-02  -7.3240000000000005e-01  -2.0011999999999999e+00   3.0470999999999999e+00   7.7100000000000002e-02   6.7400000000000002e-02  -3.4060000000000001e-01
   2.8649999999999998e-01  -4.3999999999999997e-02   3.4310000000000002e-01  -2.1959999999999999e-01  -1.0470000000000000e-01  -4.4000000000000003e-03  -7.5460000000000005e-01  -1.9345000000000001e+00   1.8283000000000000e+00   1.4449999999999999e-01   3.8500000000000000e-02  -3.3179999999999998e-01
   4.4080000000000003e-01  -3.0780000000000002e-01   7.7210000000000001e-01  -2.0050000000000001e-01  -1.1420000000000000e-01  -4.3900000000000002e-02  -3.5510000000000003e-01  -1.9567000000000001e+00   2.6989000000000001e+00  -3.8500000000000000e-02   8.6599999999999996e-02  -3.3620000000000000e-01
   5.0700000000000001e-01  -8.7900000000000006e-02   1.2867999999999999e+00  -2.7689999999999998e-01   7.6100000000000001e-02  -4.8200000000000000e-02  -5.5489999999999995e-01  -1.8677999999999999e+00   1.6540999999999999e+00   1.0600000000000000e-01   1.0580000000000001e-01  -3.4060000000000001e-01
   4.4080000000000003e-01   4.3999999999999997e-02   5.1470000000000005e-01  -1.9089999999999999e-01   1.9000000000000000e-02  -8.8000000000000005e-03  -5.1049999999999995e-01  -1.9123000000000001e+00   1.9153000000000000e+00   4.8200000000000000e-02   8.6599999999999996e-02  -3.7600000000000000e-01
   1.5429999999999999e-01   2.1999999999999999e-02   1.2010000000000001e+00  -1.1459999999999999e-01  -8.5599999999999996e-02   8.8000000000000005e-03  -3.5510000000000003e-01  -2.1345999999999998e+00   2.7858999999999998e+00   1.4449999999999999e-01   9.6199999999999994e-02  -3.3620000000000000e-01
   2.2040000000000001e-01  -2.8580000000000000e-01   1.1152000000000000e+00  -1.8140000000000001e-01  -1.0470000000000000e-01  -1.3200000000000000e-02  -4.8830000000000001e-01  -2.2235999999999998e+00   1.4800000000000000e+00   6.7400000000000002e-02   1.9239999999999999e-01  -3.7600000000000000e-01
   3.0859999999999999e-01  -1.0990000000000000e-01   1.0294000000000001e+00  -2.0050000000000001e-01  -3.8100000000000002e-02  -3.9500000000000000e-02  -5.1049999999999995e-01  -1.9345000000000001e+00   2.6118000000000001e+00   7.7100000000000002e-02   1.6360000000000000e-01  -3.5830000000000001e-01
   4.8490000000000000e-01  -1.5390000000000001e-01   1.2867999999999999e+00  -2.0999999999999999e-01  -1.9000000000000000e-02  -2.6300000000000000e-02  -3.9950000000000002e-01  -1.8899999999999999e+00   2.7858999999999998e+00   8.6699999999999999e-02   1.1550000000000001e-01  -3.8479999999999998e-01
   4.4080000000000003e-01  -6.6000000000000003e-02   2.2303999999999999e+00  -2.1959999999999999e-01  -4.7600000000000003e-02  -7.0199999999999999e-02  -3.3289999999999997e-01  -1.9345000000000001e+00   1.9153000000000000e+00   7.7100000000000002e-02   1.4430000000000001e-01  -3.5389999999999999e-01
   4.4080000000000003e-01  -6.6000000000000003e-02   1.2867999999999999e+00  -2.7689999999999998e-01  -9.4999999999999998e-03  -3.9500000000000000e-02  -3.7730000000000002e-01  -1.8899999999999999e+00   2.0024000000000002e+00   8.6699999999999999e-02   1.0580000000000001e-01  -3.9810000000000001e-01
   3.5270000000000001e-01  -3.5170000000000001e-01   1.3725000000000001e+00  -3.5330000000000000e-01  -1.0470000000000000e-01  -4.4000000000000003e-03  -1.7760000000000001e-01  -2.0234000000000001e+00   3.1341999999999999e+00   1.9300000000000001e-02   1.5400000000000000e-01  -4.0250000000000002e-01
   5.2900000000000003e-01  -2.4179999999999999e-01   1.0294000000000001e+00  -3.2460000000000000e-01  -1.5229999999999999e-01  -6.1400000000000003e-02  -3.7730000000000002e-01  -2.0011999999999999e+00   2.0024000000000002e+00   4.8200000000000000e-02   1.8279999999999999e-01  -4.1580000000000000e-01
   4.4080000000000003e-01  -2.6379999999999998e-01   1.2010000000000001e+00  -2.1959999999999999e-01   9.4999999999999998e-03  -5.2600000000000001e-02  -8.8800000000000004e-02  -1.8677999999999999e+00   2.3506000000000000e+00   1.9300000000000001e-02   2.0210000000000000e-01  -4.2909999999999998e-01
   3.3060000000000000e-01  -1.5390000000000001e-01   6.0050000000000003e-01  -2.3870000000000000e-01  -1.9030000000000000e-01   1.3200000000000000e-02  -2.4410000000000001e-01  -1.7565999999999999e+00   1.8283000000000000e+00   3.8500000000000000e-02   2.5019999999999998e-01  -3.9369999999999999e-01
   4.6289999999999998e-01  -1.9789999999999999e-01   7.7210000000000001e-01  -2.4820000000000000e-01  -2.8500000000000001e-02  -4.3900000000000002e-02  -1.5540000000000001e-01  -1.8232999999999999e+00   3.3083000000000000e+00   9.6299999999999997e-02   5.7700000000000001e-02  -3.8479999999999998e-01
   3.5270000000000001e-01  -1.5390000000000001e-01   1.4582999999999999e+00  -1.5279999999999999e-01   9.4999999999999998e-03  -4.3900000000000002e-02  -1.3320000000000001e-01  -1.9567000000000001e+00   3.0470999999999999e+00  -9.5999999999999992e-03   1.3469999999999999e-01  -3.7600000000000000e-01
   3.3060000000000000e-01  -1.7590000000000000e-01   1.0294000000000001e+00  -1.5279999999999999e-01  -7.6100000000000001e-02  -7.0199999999999999e-02  -2.2189999999999999e-01  -1.9567000000000001e+00   2.4377000000000000e+00   3.8500000000000000e-02   1.4430000000000001e-01  -3.5830000000000001e-01
   2.8649999999999998e-01  -3.2979999999999998e-01   1.0294000000000001e+00  -2.9599999999999999e-01   6.6600000000000006e-02  -2.6300000000000000e-02  -3.1069999999999998e-01  -1.8677999999999999e+00   1.5670999999999999e+00   6.7400000000000002e-02   2.5019999999999998e-01  -3.5830000000000001e-01
   5.9509999999999996e-01   0.0000000000000000e+00   4.2890000000000000e-01  -2.4820000000000000e-01  -8.5599999999999996e-02  -2.1899999999999999e-02  -4.8830000000000001e-01  -1.8677999999999999e+00   1.9153000000000000e+00   5.7799999999999997e-02   7.6999999999999999e-02  -3.0959999999999999e-01
   4.1880000000000001e-01  -1.0990000000000000e-01   1.2010000000000001e+00  -1.7190000000000000e-01  -9.4999999999999998e-03  -2.1899999999999999e-02  -3.7730000000000002e-01  -1.8455999999999999e+00   2.0893999999999999e+00   1.9300000000000001e-02   1.2509999999999999e-01  -3.0520000000000003e-01
   4.6289999999999998e-01  -4.3999999999999997e-02   1.0294000000000001e+00  -1.4319999999999999e-01  -1.5229999999999999e-01   4.4000000000000003e-03  -6.4370000000000005e-01  -2.1124000000000001e+00   2.4377000000000000e+00   1.9300000000000001e-02   1.8279999999999999e-01  -3.1850000000000001e-01
   4.6289999999999998e-01  -1.3189999999999999e-01   1.5441000000000000e+00  -2.2910000000000000e-01  -9.5200000000000007e-02  -1.3200000000000000e-02  -8.4340000000000004e-01  -1.9790000000000001e+00   1.9153000000000000e+00   4.8200000000000000e-02   7.6999999999999999e-02  -3.1409999999999999e-01
   1.5429999999999999e-01  -2.1999999999999999e-02   9.4359999999999999e-01  -1.9089999999999999e-01  -1.9000000000000000e-02  -8.3299999999999999e-02  -7.3240000000000005e-01  -1.8010999999999999e+00   2.4377000000000000e+00   6.7400000000000002e-02   8.6599999999999996e-02  -2.8310000000000002e-01
   5.9509999999999996e-01  -2.6379999999999998e-01   1.1152000000000000e+00  -3.3420000000000000e-01  -7.6100000000000001e-02  -7.0199999999999999e-02  -7.3240000000000005e-01  -1.8232999999999999e+00   2.0024000000000002e+00   5.7799999999999997e-02   1.3469999999999999e-01  -2.8749999999999998e-01
   4.4080000000000003e-01  -2.4179999999999999e-01   3.4310000000000002e-01  -1.2410000000000000e-01  -5.7099999999999998e-02  -7.0199999999999999e-02  -7.7680000000000005e-01  -1.9123000000000001e+00   1.9153000000000000e+00   7.7100000000000002e-02   1.1550000000000001e-01  -3.0959999999999999e-01
   3.0859999999999999e-01  -1.3189999999999999e-01   1.9730000000000001e+00  -2.4820000000000000e-01  -9.5200000000000007e-02   0.0000000000000000e+00  -7.5460000000000005e-01  -1.7565999999999999e+00   2.0024000000000002e+00   8.6699999999999999e-02   1.6360000000000000e-01  -2.4329999999999999e-01
   4.8490000000000000e-01  -3.5170000000000001e-01   1.4582999999999999e+00  -2.6729999999999998e-01  -3.8100000000000002e-02  -7.0199999999999999e-02  -7.3240000000000005e-01  -1.9790000000000001e+00   2.2635999999999998e+00   9.5999999999999992e-03   1.5400000000000000e-01  -3.4060000000000001e-01
   3.7469999999999998e-01   6.6000000000000003e-02   6.0050000000000003e-01  -3.3420000000000000e-01  -4.7600000000000003e-02  -1.7500000000000002e-02  -5.9930000000000005e-01  -1.8899999999999999e+00   2.0893999999999999e+00   4.8200000000000000e-02   2.0210000000000000e-01  -3.3620000000000000e-01
   3.7469999999999998e-01  -1.3189999999999999e-01   1.2010000000000001e+00  -2.1959999999999999e-01  -5.7099999999999998e-02  -9.2100000000000001e-02  -7.3240000000000005e-01  -1.8899999999999999e+00   2.4377000000000000e+00   3.8500000000000000e-02   1.0580000000000001e-01  -2.9640000000000000e-01
   3.5270000000000001e-01  -1.0990000000000000e-01   1.2010000000000001e+00  -2.5779999999999997e-01  -7.6100000000000001e-02  -6.5799999999999997e-02  -9.1000000000000003e-01  -2.0678999999999998e+00   2.0024000000000002e+00  -1.9300000000000001e-02   9.6199999999999994e-02  -3.2290000000000002e-01
   3.5270000000000001e-01  -2.1999999999999999e-02   8.5780000000000001e-01  -2.4820000000000000e-01  -9.4999999999999998e-03  -4.8200000000000000e-02  -6.2150000000000005e-01  -2.3125000000000000e+00   2.5247000000000002e+00   8.6699999999999999e-02   2.1170000000000000e-01  -3.1850000000000001e-01
   3.9679999999999999e-01  -1.5390000000000001e-01   6.8630000000000002e-01  -2.8639999999999999e-01  -1.1420000000000000e-01  -2.6300000000000000e-02  -5.9930000000000005e-01  -1.8677999999999999e+00   2.0024000000000002e+00   5.7799999999999997e-02   1.4430000000000001e-01  -3.1409999999999999e-01
   3.5270000000000001e-01  -8.7900000000000006e-02   1.2010000000000001e+00  -2.8639999999999999e-01  -8.5599999999999996e-02  -6.5799999999999997e-02  -5.7709999999999995e-01  -1.9790000000000001e+00   2.3506000000000000e+00  -1.9300000000000001e-02   1.4430000000000001e-01  -3.2290000000000002e-01
   3.5270000000000001e-01  -6.6000000000000003e-02   1.4582999999999999e+00  -1.7190000000000000e-01  -5.7099999999999998e-02  -3.0700000000000002e-02  -6.8799999999999994e-01  -2.2235999999999998e+00   2.2635999999999998e+00   8.6699999999999999e-02   1.4430000000000001e-01  -3.2290000000000002e-01
   1.9839999999999999e-01  -2.6379999999999998e-01   1.8015000000000001e+00  -2.0050000000000001e-01  -1.9000000000000000e-02  -2.6300000000000000e-02  -5.9930000000000005e-01  -2.0234000000000001e+00   2.6118000000000001e+00   1.9300000000000001e-02   1.1550000000000001e-01  -3.3620000000000000e-01
   2.2040000000000001e-01   4.3999999999999997e-02   1.2010000000000001e+00  -3.0549999999999999e-01   4.7600000000000003e-02  -3.0700000000000002e-02  -7.1020000000000005e-01  -2.1791000000000000e+00   2.3506000000000000e+00   9.6299999999999997e-02   1.4430000000000001e-01  -3.7159999999999999e-01
   3.9679999999999999e-01  -6.6000000000000003e-02   1.2867999999999999e+00  -2.0999999999999999e-01  -7.6100000000000001e-02  -9.2100000000000001e-02  -5.7709999999999995e-01  -2.1568999999999998e+00   2.3506000000000000e+00   6.7400000000000002e-02   6.7400000000000002e-02  -3.3179999999999998e-01
   5.9509999999999996e-01  -8.7900000000000006e-02   7.7210000000000001e-01  -2.1959999999999999e-01  -8.5599999999999996e-02  -4.8200000000000000e-02  -8.8780000000000003e-01  -1.9345000000000001e+00   2.6989000000000001e+00   0.0000000000000000e+00   1.6360000000000000e-01  -3.0959999999999999e-01
   5.0700000000000001e-01  -1.0990000000000000e-01   1.5441000000000000e+00  -1.3370000000000001e-01  -9.5200000000000007e-02  -3.0700000000000002e-02  -8.2120000000000004e-01  -2.2458000000000000e+00   2.2635999999999998e+00  -2.8899999999999999e-02   1.1550000000000001e-01  -3.1850000000000001e-01
   4.1880000000000001e-01  -2.1999999999999999e-02   1.3725000000000001e+00  -2.0050000000000001e-01  -2.8500000000000001e-02  -1.3200000000000000e-02  -8.6560000000000004e-01  -2.2235999999999998e+00   2.5247000000000002e+00   6.7400000000000002e-02   2.4060000000000001e-01  -3.2290000000000002e-01
   3.9679999999999999e-01  -3.2979999999999998e-01   4.2890000000000000e-01  -2.8639999999999999e-01  -9.5200000000000007e-02  -1.7500000000000002e-02  -7.9900000000000004e-01  -2.2902999999999998e+00   1.8283000000000000e+00   2.8899999999999999e-02   1.7319999999999999e-01  -2.9189999999999999e-01
   5.9509999999999996e-01  -1.7590000000000000e-01   1.1152000000000000e+00  -2.4820000000000000e-01  -5.7099999999999998e-02  -1.7500000000000002e-02  -7.7680000000000005e-01  -2.3125000000000000e+00   3.1341999999999999e+00   9.6299999999999997e-02   3.8500000000000000e-02  -3.1409999999999999e-01
