# Supplementary material for: Footwear and Foam Surface Alter Gait Initiation of Typical Subjects
Source: PLoS One. 2015 Aug 13;10(8):e0135821. doi: 10.1371/journal.pone.0135821 (PMC4536224; doi:10.1371/journal.pone.0135821)
Supplement: S1 Dataset — (ZIP) [file pone.0135821.s001.zip › 2_barefoot_av1_04.txt]

   2.3629200000000001e+01  -8.8594000000000008e+00   2.3967990000000000e+02   2.5205000000000002e+00   1.7766100000000002e+01   3.3770000000000000e-01  -2.6145600000000002e+01  -4.8250999999999999e+00   2.6771010000000001e+02   6.0109000000000004e+00  -1.1536799999999999e+01   5.7060000000000000e-01
   2.2813600000000001e+01  -9.1890999999999998e+00   2.3822160000000000e+02   1.9859000000000000e+00   1.7766100000000002e+01   4.6920000000000001e-01  -2.6034700000000001e+01  -4.8029000000000002e+00   2.6762299999999999e+02   5.6833000000000000e+00  -1.1748500000000000e+01   5.8389999999999997e-01
   2.2483000000000001e+01  -1.0244400000000001e+01   2.3642009999999999e+02   1.3653000000000000e+00   1.7794599999999999e+01   6.4459999999999995e-01  -2.5390999999999998e+01  -5.7145999999999999e+00   2.6666539999999998e+02   5.2788000000000004e+00  -1.1825500000000000e+01   5.8389999999999997e-01
   2.2196400000000001e+01  -1.1387499999999999e+01   2.3453290000000001e+02   5.9189999999999998e-01   1.7813600000000001e+01   8.2879999999999998e-01  -2.5124700000000001e+01  -5.6700999999999997e+00   2.6744889999999998e+02   4.7297000000000002e+00  -1.1921700000000000e+01   3.9369999999999999e-01
   2.1909900000000000e+01  -1.2552600000000000e+01   2.3170200000000000e+02  -1.7190000000000000e-01   1.7728000000000002e+01   1.0218000000000000e+00  -2.4858300000000000e+01  -5.8924000000000003e+00   2.6988659999999999e+02   4.3925999999999998e+00  -1.2220000000000001e+01   3.4060000000000001e-01
   2.1248600000000000e+01  -1.3805700000000000e+01   2.2912850000000000e+02  -8.4019999999999995e-01   1.7756599999999999e+01   1.2365999999999999e+00  -2.4858300000000000e+01  -6.8262999999999998e+00   2.7023480000000001e+02   3.8820000000000001e+00  -1.2239200000000000e+01   3.0080000000000001e-01
   2.0675500000000000e+01  -1.4838900000000001e+01   2.2835640000000001e+02  -1.6134999999999999e+00   1.7747000000000000e+01   1.4164000000000001e+00  -2.4614200000000000e+01  -6.3593999999999999e+00   2.7223719999999997e+02   3.4293000000000000e+00  -1.2547100000000000e+01   1.5040000000000001e-01
   1.9992200000000000e+01  -1.5454499999999999e+01   2.2518240000000000e+02  -2.1768000000000001e+00   1.7813600000000001e+01   1.5568000000000000e+00  -2.4880500000000001e+01  -6.2481999999999998e+00   2.7467489999999998e+02   2.9186999999999999e+00  -1.2758800000000001e+01   1.1940000000000001e-01
   2.0124500000000001e+01  -1.5938100000000000e+01   2.2226580000000001e+02  -2.6065000000000000e+00   1.7794599999999999e+01   1.5654999999999999e+00  -2.4836099999999998e+01  -6.5818000000000003e+00   2.7554550000000000e+02   2.3408000000000002e+00  -1.3086000000000000e+01   6.1899999999999997e-02
   1.9926100000000002e+01  -1.5982100000000001e+01   2.2037850000000000e+02  -2.9215000000000000e+00   1.7642399999999999e+01   1.6664000000000001e+00  -2.4924900000000001e+01  -6.8708000000000000e+00   2.7815730000000002e+02   1.5605000000000000e+00  -1.3220700000000001e+01  -1.3710000000000000e-01
   1.9463200000000001e+01  -1.6047999999999998e+01   2.1634670000000000e+02  -3.2843000000000000e+00   1.7423500000000001e+01   1.6927000000000001e+00  -2.5679500000000001e+01  -7.3377999999999997e+00   2.8007260000000002e+02   8.9580000000000004e-01  -1.3576700000000001e+01  -2.7870000000000000e-01
   1.9088500000000000e+01  -1.5366500000000000e+01   2.1214330000000001e+02  -3.5230000000000001e+00   1.7366399999999999e+01   1.7145999999999999e+00  -2.6478600000000000e+01  -8.6719000000000008e+00   2.8268450000000001e+02   9.6299999999999997e-02  -1.3740300000000000e+01  -3.3179999999999998e-01
   1.8713799999999999e+01  -1.4816900000000000e+01   2.0836879999999999e+02  -3.7425999999999999e+00   1.7100000000000001e+01   1.6882999999999999e+00  -2.6944700000000001e+01  -9.2500000000000000e+00   2.8520920000000001e+02  -8.2840000000000003e-01  -1.4163600000000001e+01  -4.2020000000000002e-01
   1.7964300000000001e+01  -1.4663100000000000e+01   2.0416540000000001e+02  -3.9622000000000002e+00   1.6805000000000000e+01   1.7364999999999999e+00  -2.7388600000000000e+01  -9.7836999999999996e+00   2.8764690000000002e+02  -1.4641999999999999e+00  -1.4461900000000000e+01  -5.3969999999999996e-01
   1.7303100000000001e+01  -1.4091500000000000e+01   2.0030510000000001e+02  -4.0194999999999999e+00   1.6538499999999999e+01   1.7672000000000001e+00  -2.8076599999999999e+01  -1.0539700000000000e+01   2.9121629999999999e+02  -2.3214999999999999e+00  -1.4827600000000000e+01  -6.5469999999999995e-01
   1.6707899999999999e+01  -1.3673800000000000e+01   1.9472919999999999e+02  -4.1913000000000000e+00   1.6186399999999999e+01   1.7101999999999999e+00  -2.9030999999999999e+01  -1.0895500000000000e+01   2.9347989999999999e+02  -3.0343000000000000e+00  -1.5173999999999999e+01  -7.2989999999999999e-01
   1.6377300000000002e+01  -1.3036300000000001e+01   1.8941059999999999e+02  -4.3917999999999999e+00   1.5843900000000000e+01   1.6752000000000000e+00  -2.9164200000000001e+01  -1.1473599999999999e+01   2.9713639999999998e+02  -3.7953000000000001e+00  -1.5414500000000000e+01  -8.9349999999999996e-01
   1.5649900000000001e+01  -1.2948300000000000e+01   1.8486410000000001e+02  -4.4968000000000004e+00   1.5567900000000000e+01   1.7278000000000000e+00  -2.9297300000000000e+01  -1.1762700000000001e+01   3.0018349999999998e+02  -4.5563000000000002e+00  -1.5866700000000000e+01  -1.0882000000000001e+00
   1.4900499999999999e+01  -1.2200900000000001e+01   1.7971700000000001e+02  -4.4299999999999997e+00   1.5225300000000001e+01   1.6664000000000001e+00  -2.9608100000000000e+01  -1.2496400000000000e+01   3.0427539999999999e+02  -5.2980000000000000e+00  -1.6347799999999999e+01  -1.1721999999999999e+00
   1.4062900000000001e+01  -1.1783200000000001e+01   1.7534209999999999e+02  -4.4204999999999997e+00   1.4901800000000000e+01   1.6181000000000001e+00  -3.0140699999999999e+01  -1.2718800000000000e+01   3.0801900000000001e+02  -6.1456999999999997e+00  -1.6761600000000001e+01  -1.3977999999999999e+00
   1.3181200000000000e+01  -1.1189600000000000e+01   1.6899410000000000e+02  -4.5064000000000002e+00   1.4597300000000001e+01   1.6181000000000001e+00  -3.0606800000000000e+01  -1.4275300000000000e+01   3.1089200000000000e+02  -7.1185999999999998e+00  -1.7136900000000001e+01  -1.5482000000000000e+00
   1.2409700000000001e+01  -1.0728000000000000e+01   1.6590580000000000e+02  -4.5827999999999998e+00   1.4292800000000000e+01   1.5128999999999999e+00  -3.1028500000000001e+01  -1.5587199999999999e+01   3.1568029999999999e+02  -8.1590000000000007e+00  -1.7771899999999999e+01  -1.7119000000000000e+00
   1.1814600000000000e+01  -1.0706000000000000e+01   1.6187400000000000e+02  -4.4682000000000004e+00   1.4064399999999999e+01   1.5217000000000001e+00  -3.1095099999999999e+01  -1.6899100000000001e+01   3.2055560000000003e+02  -9.1318999999999999e+00  -1.8378100000000000e+01  -2.0480999999999998e+00
   1.1087199999999999e+01  -1.0310300000000000e+01   1.5801370000000000e+02  -4.4587000000000003e+00   1.3750400000000001e+01   1.5304000000000000e+00  -3.1472400000000000e+01  -1.8188800000000001e+01   3.2525689999999997e+02  -1.0075900000000001e+01  -1.8897700000000000e+01  -2.2648000000000001e+00
   1.0381800000000000e+01  -1.0376300000000001e+01   1.5535440000000000e+02  -4.4682000000000004e+00   1.3522000000000000e+01   1.5085000000000000e+00  -3.1938500000000001e+01  -1.9900900000000000e+01   3.2952280000000002e+02  -1.1000600000000000e+01  -1.9446100000000001e+01  -2.4815999999999998e+00
   9.9850999999999992e+00  -1.0662000000000001e+01   1.5166569999999999e+02  -4.4490999999999996e+00   1.3246000000000000e+01   1.5524000000000000e+00  -3.2626600000000003e+01  -2.1412900000000000e+01   3.3474639999999999e+02  -1.1906100000000000e+01  -1.9879100000000001e+01  -2.7115999999999998e+00
   9.7646999999999995e+00  -1.0772000000000000e+01   1.4926380000000000e+02  -4.4968000000000004e+00   1.3074800000000000e+01   1.5699000000000001e+00  -3.3514400000000002e+01  -2.2569199999999999e+01   3.3718410000000000e+02  -1.2744199999999999e+01  -2.0254400000000000e+01  -2.9371999999999998e+00
   9.1475000000000009e+00  -1.0508200000000000e+01   1.4643289999999999e+02  -4.4204999999999997e+00   1.2770300000000001e+01   1.5347999999999999e+00  -3.4668500000000002e+01  -2.3614300000000000e+01   3.3927359999999999e+02  -1.3399200000000000e+01  -2.0600800000000000e+01  -3.1274000000000002e+00
   8.9931999999999999e+00  -1.0288300000000000e+01   1.4454570000000001e+02  -4.3632000000000000e+00   1.2789300000000001e+01   1.4515000000000000e+00  -3.5800400000000003e+01  -2.4325800000000001e+01   3.4240769999999998e+02  -1.4063900000000000e+01  -2.0956800000000001e+01  -3.3132000000000001e+00
   8.6845999999999997e+00  -1.0024500000000000e+01   1.4120009999999999e+02  -4.2485999999999997e+00   1.2541900000000000e+01   1.4910000000000001e+00  -3.6688200000000002e+01  -2.4970600000000001e+01   3.4554190000000000e+02  -1.4728500000000000e+01  -2.1226199999999999e+01  -3.5344000000000002e+00
   8.6625999999999994e+00  -9.7166999999999994e+00   1.3922710000000001e+02  -4.2390999999999996e+00   1.2275399999999999e+01   1.4339999999999999e+00  -3.7309699999999999e+01  -2.5748899999999999e+01   3.4972080000000000e+02  -1.5296900000000001e+01  -2.1514900000000001e+01  -3.6404999999999998e+00
   8.0673999999999992e+00  -9.6948000000000008e+00   1.3682509999999999e+02  -4.2199999999999998e+00   1.2170800000000000e+01   1.3419000000000001e+00  -3.7975499999999997e+01  -2.6126899999999999e+01   3.5294200000000001e+02  -1.5903700000000001e+01  -2.1832400000000000e+01  -3.7732000000000001e+00
   7.9793000000000003e+00  -9.8267000000000007e+00   1.3536680000000001e+02  -4.1531000000000002e+00   1.1932900000000000e+01   1.3989000000000000e+00  -3.8574800000000003e+01  -2.6816199999999998e+01   3.5564089999999999e+02  -1.6491299999999999e+01  -2.2130700000000001e+01  -3.9811000000000001e+00
   7.6707000000000001e+00  -9.5629000000000008e+00   1.3279329999999999e+02  -4.0959000000000003e+00   1.1752100000000000e+01   1.3989000000000000e+00  -3.8929900000000004e+01  -2.7616700000000002e+01   3.5755619999999999e+02  -1.6741800000000001e+01  -2.2352000000000000e+01  -4.0606999999999998e+00
   7.4501999999999997e+00  -9.4748999999999999e+00   1.3021979999999999e+02  -3.9716999999999998e+00   1.1542700000000000e+01   1.3856999999999999e+00  -3.9373800000000003e+01  -2.8328199999999999e+01   3.5981979999999999e+02  -1.7117500000000000e+01  -2.2611799999999999e+01  -4.1712999999999996e+00
   7.3179999999999996e+00  -9.5189000000000004e+00   1.2936189999999999e+02  -3.8572000000000002e+00   1.1409500000000000e+01   1.2761000000000000e+00  -3.9640200000000000e+01  -2.8461600000000001e+01   3.6321510000000001e+02  -1.7637599999999999e+01  -2.2987100000000002e+01  -4.2377000000000002e+00
   6.9432999999999998e+00  -8.9913000000000007e+00   1.2764630000000000e+02  -3.7044000000000001e+00   1.1314299999999999e+01   1.2279000000000000e+00  -3.9839900000000000e+01  -2.9351099999999999e+01   3.6608810000000000e+02  -1.7811000000000000e+01  -2.3169899999999998e+01  -4.3483000000000001e+00
   6.7228000000000003e+00  -8.6175999999999995e+00   1.2610220000000000e+02  -3.6185000000000000e+00   1.1047900000000000e+01   1.2322000000000000e+00  -3.9506999999999998e+01  -2.9818000000000001e+01   3.6774230000000000e+02  -1.8215599999999998e+01  -2.3275700000000001e+01  -4.4101999999999997e+00
   6.7889999999999997e+00  -8.3977000000000004e+00   1.2567319999999999e+02  -3.3130000000000002e+00   1.1038399999999999e+01   1.1796000000000000e+00  -3.9595799999999997e+01  -2.9951400000000000e+01   3.7026700000000000e+02  -1.8388999999999999e+01  -2.3651000000000000e+01  -4.4279000000000002e+00
   6.6125999999999996e+00  -7.8041999999999998e+00   1.2524430000000000e+02  -3.2557000000000000e+00   1.0867100000000001e+01   1.1137999999999999e+00  -3.9862099999999998e+01  -3.0373899999999999e+01   3.7183409999999998e+02  -1.8754999999999999e+01  -2.3689499999999999e+01  -4.5340999999999996e+00
   6.7668999999999997e+00  -7.4964000000000004e+00   1.2464380000000000e+02  -3.0743000000000000e+00   1.0848100000000001e+01   1.0305000000000000e+00  -3.9795499999999997e+01  -3.0596299999999999e+01   3.7374939999999998e+02  -1.8870600000000000e+01  -2.3968499999999999e+01  -4.5429000000000004e+00
   6.6566999999999998e+00  -7.2766000000000002e+00   1.2318550000000000e+02  -2.9310999999999998e+00   1.0667299999999999e+01   9.6040000000000003e-01  -3.9995300000000000e+01  -3.0885300000000001e+01   3.7636120000000000e+02  -1.9140400000000000e+01  -2.4045500000000001e+01  -4.6314000000000002e+00
   6.6787999999999998e+00  -6.8148999999999997e+00   1.2198450000000000e+02  -2.8546999999999998e+00   1.0591100000000001e+01   9.6470000000000000e-01  -4.0217199999999998e+01  -3.1241099999999999e+01   3.7740589999999997e+02  -1.9332999999999998e+01  -2.4237900000000000e+01  -4.6977000000000002e+00
   6.5465000000000000e+00  -6.6609999999999996e+00   1.2164140000000000e+02  -2.7496999999999998e+00   1.0429399999999999e+01   9.6909999999999996e-01  -4.0527999999999999e+01  -3.1752500000000001e+01   3.7871179999999998e+02  -1.9429300000000001e+01  -2.4353400000000001e+01  -4.7331000000000003e+00
   6.6566999999999998e+00  -6.7050000000000001e+00   1.1983990000000000e+02  -2.6351000000000000e+00   1.0334199999999999e+01   9.5160000000000000e-01  -4.1016199999999998e+01  -3.1663599999999999e+01   3.8106250000000000e+02  -1.9660499999999999e+01  -2.4526599999999998e+01  -4.7065999999999999e+00
   6.8331000000000000e+00  -6.4412000000000003e+00   1.1906789999999999e+02  -2.6255000000000002e+00   1.0258100000000001e+01   9.4279999999999997e-01  -4.1282600000000002e+01  -3.1752500000000001e+01   3.8184600000000000e+02  -1.9679800000000000e+01  -2.4507300000000001e+01  -4.7949999999999999e+00
   6.8551000000000002e+00  -6.3093000000000004e+00   1.1872480000000000e+02  -2.4918999999999998e+00   1.0134399999999999e+01   9.3410000000000004e-01  -4.2059399999999997e+01  -3.2397399999999998e+01   3.8271660000000003e+02  -1.9785799999999998e+01  -2.4593900000000001e+01  -4.8216000000000001e+00
   6.5686000000000000e+00  -6.5071000000000003e+00   1.1735220000000000e+02  -2.4251000000000000e+00   1.0162900000000000e+01   9.3410000000000004e-01  -4.3146999999999998e+01  -3.2330599999999997e+01   3.8315190000000001e+02  -1.9747199999999999e+01  -2.4440000000000001e+01  -4.8525000000000000e+00
   6.5023999999999997e+00  -6.9028000000000000e+00   1.1683750000000001e+02  -2.3487000000000000e+00   1.0048700000000000e+01   9.1210000000000002e-01  -4.3590899999999998e+01  -3.2708700000000000e+01   3.8219430000000000e+02  -1.9872399999999999e+01  -2.4430399999999999e+01  -4.8746999999999998e+00
   6.3480999999999996e+00  -6.9467999999999996e+00   1.1529340000000001e+02  -2.3105000000000002e+00   9.9535999999999998e+00   9.5599999999999996e-01  -4.3657400000000003e+01  -3.3153399999999998e+01   3.8245540000000000e+02  -1.9920600000000000e+01  -2.4488099999999999e+01  -4.8658000000000001e+00
   6.4363000000000001e+00  -7.2106000000000003e+00   1.1555080000000000e+02  -2.4060000000000001e+00   1.0001099999999999e+01   9.6040000000000003e-01  -4.3923800000000000e+01  -3.3464700000000001e+01   3.8323899999999998e+02  -1.9959099999999999e+01  -2.4497699999999998e+01  -4.9630999999999998e+00
   6.4142999999999999e+00  -7.6943000000000001e+00   1.1426400000000000e+02  -2.3487000000000000e+00   9.9631000000000007e+00   9.9539999999999995e-01  -4.3901600000000002e+01  -3.4220700000000001e+01   3.8367430000000002e+02  -1.9988000000000000e+01  -2.4488099999999999e+01  -4.9763999999999999e+00
   6.1056999999999997e+00  -8.4417000000000009e+00   1.1392090000000000e+02  -2.4537000000000000e+00   9.7918000000000003e+00   1.0437000000000001e+00  -4.4234499999999997e+01  -3.4665399999999998e+01   3.8428370000000001e+02  -2.0094000000000001e+01  -2.4574700000000000e+01  -5.0472000000000001e+00
   6.1497999999999999e+00  -8.9033999999999995e+00   1.1374930000000001e+02  -2.4441000000000002e+00   9.8299000000000003e+00   1.0831000000000000e+00  -4.4567399999999999e+01  -3.4754300000000001e+01   3.8367430000000002e+02  -2.0084399999999999e+01  -2.4574700000000000e+01  -5.1090999999999998e+00
   5.9733999999999998e+00  -9.0571999999999999e+00   1.1323460000000000e+02  -2.5301000000000000e+00   9.7441999999999993e+00   1.1402000000000001e+00  -4.4811599999999999e+01  -3.5488100000000003e+01   3.8506720000000001e+02  -2.0151800000000001e+01  -2.4555399999999999e+01  -5.0693000000000001e+00
   6.0175000000000001e+00  -8.9253000000000000e+00   1.1237680000000000e+02  -2.3868999999999998e+00   9.7251999999999992e+00   1.0919000000000001e+00  -4.5344299999999997e+01  -3.5510300000000001e+01   3.8585079999999999e+02  -2.0016900000000000e+01  -2.4536200000000001e+01  -5.1268000000000002e+00
   6.3261000000000003e+00  -8.4856999999999996e+00   1.1280570000000000e+02  -2.3296000000000001e+00   9.6395000000000000e+00   1.0788000000000000e+00  -4.5943500000000000e+01  -3.5354700000000001e+01   3.8524140000000000e+02  -2.0026599999999998e+01  -2.4507300000000001e+01  -5.1798999999999999e+00
   6.6346999999999996e+00  -7.6063000000000001e+00   1.1306300000000000e+02  -2.2246000000000001e+00   9.6585999999999999e+00   1.0437000000000001e+00  -4.6520600000000002e+01  -3.5510300000000001e+01   3.8585079999999999e+02  -1.9872399999999999e+01  -2.4411100000000001e+01  -5.1976000000000004e+00
   6.7008000000000001e+00  -6.7929000000000004e+00   1.1280570000000000e+02  -2.0240999999999998e+00   9.6585999999999999e+00   9.6909999999999996e-01  -4.7363999999999997e+01  -3.5376899999999999e+01   3.8602490000000000e+02  -1.9862800000000000e+01  -2.4478500000000000e+01  -5.2374000000000001e+00
   7.1196000000000002e+00  -5.9794999999999998e+00   1.1254830000000000e+02  -1.8808000000000000e+00   9.6204999999999998e+00   8.8139999999999996e-01  -4.7918900000000001e+01  -3.5465899999999998e+01   3.8706959999999998e+02  -1.9901299999999999e+01  -2.4324500000000000e+01  -5.1798999999999999e+00
   7.2298000000000000e+00  -4.9903000000000004e+00   1.1289149999999999e+02  -1.6803999999999999e+00   9.5920000000000005e+00   8.7700000000000000e-01  -4.8673499999999997e+01  -3.5799399999999999e+01   3.8820139999999998e+02  -1.9814599999999999e+01  -2.4257200000000001e+01  -5.2196999999999996e+00
   7.4722999999999997e+00  -4.1109000000000000e+00   1.1383510000000000e+02  -1.4988999999999999e+00   9.6395000000000000e+00   8.6829999999999996e-01  -4.9183999999999997e+01  -3.6177399999999999e+01   3.8898489999999998e+02  -1.9679800000000000e+01  -2.4324500000000000e+01  -5.2329999999999997e+00
   8.3099000000000007e+00  -4.0010000000000003e+00   1.1460710000000000e+02  -1.3748000000000000e+00   9.6966000000000001e+00   8.1999999999999995e-01  -4.9827599999999997e+01  -3.6488700000000001e+01   3.9020380000000000e+02  -1.9641300000000001e+01  -2.4257200000000001e+01  -5.2992999999999997e+00
   8.5523000000000007e+00  -3.6493000000000002e+00   1.1640860000000001e+02  -1.2794000000000001e+00   9.7251999999999992e+00   8.1999999999999995e-01  -5.0271500000000003e+01  -3.7000100000000003e+01   3.9194499999999999e+02  -1.9496800000000000e+01  -2.4199400000000001e+01  -5.3436000000000003e+00
   8.9931999999999999e+00  -3.4954000000000001e+00   1.1786690000000000e+02  -1.1648000000000001e+00   9.9250000000000007e+00   8.7270000000000003e-01  -5.0737600000000000e+01  -3.7200299999999999e+01   3.9168380000000002e+02  -1.9448599999999999e+01  -2.4257200000000001e+01  -5.3125999999999998e+00
   9.6104000000000003e+00  -3.0118000000000000e+00   1.2009730000000000e+02  -1.1266000000000000e+00   1.0001099999999999e+01   9.0769999999999995e-01  -5.1314700000000002e+01  -3.7555999999999997e+01   3.9203210000000001e+02  -1.9265599999999999e+01  -2.4180199999999999e+01  -5.3479999999999999e+00
   9.9850999999999992e+00  -3.3414999999999999e+00   1.2404340000000001e+02  -1.0598000000000001e+00   1.0391299999999999e+01   9.5599999999999996e-01  -5.2202500000000001e+01  -3.7822899999999997e+01   3.9307679999999999e+02  -1.9140400000000000e+01  -2.4026199999999999e+01  -5.4055000000000000e+00
   1.0690400000000000e+01  -3.6493000000000002e+00   1.2764630000000000e+02  -1.1361000000000001e+00   1.0600600000000000e+01   1.0437000000000001e+00  -5.3245699999999999e+01  -3.8156399999999998e+01   3.9307679999999999e+02  -1.8870600000000000e+01  -2.3910799999999998e+01  -5.4055000000000000e+00
   1.1219400000000000e+01  -3.7812000000000001e+00   1.3245020000000000e+02  -1.0216000000000001e+00   1.1009800000000000e+01   1.1270000000000000e+00  -5.3778300000000002e+01  -3.8267600000000002e+01   3.9368619999999999e+02  -1.8639399999999998e+01  -2.3718299999999999e+01  -5.4142999999999999e+00
   1.2101100000000001e+01  -4.1109000000000000e+00   1.3922710000000001e+02  -1.0216000000000001e+00   1.1571300000000001e+01   1.2102999999999999e+00  -5.4555199999999999e+01  -3.8667800000000000e+01   3.9107440000000003e+02  -1.8244499999999999e+01  -2.3506599999999999e+01  -5.3834000000000000e+00
   1.3004899999999999e+01  -4.7264999999999997e+00   1.4634710000000001e+02  -1.0216000000000001e+00   1.2180300000000001e+01   1.3770000000000000e+00  -5.4799300000000002e+01  -3.9312600000000003e+01   3.8942020000000002e+02  -1.8109600000000000e+01  -2.3323799999999999e+01  -5.4231999999999996e+00
   1.3952700000000000e+01  -5.2100999999999997e+00   1.5466820000000001e+02  -8.8790000000000002e-01   1.2770300000000001e+01   1.5787000000000000e+00  -5.5376399999999997e+01  -3.9757399999999997e+01   3.8724369999999999e+02  -1.7714700000000001e+01  -2.2919699999999999e+01  -5.3258999999999999e+00
   1.4680099999999999e+01  -6.3752000000000004e+00   1.6247450000000001e+02  -1.0216000000000001e+00   1.3388800000000000e+01   1.7322000000000000e+00  -5.5775900000000000e+01  -4.0246499999999997e+01   3.8306490000000002e+02  -1.7194500000000001e+01  -2.2554099999999998e+01  -5.3170000000000002e+00
   1.5804200000000000e+01  -7.1665999999999999e+00   1.7122440000000000e+02  -8.8790000000000002e-01   1.4102499999999999e+01   1.8681000000000001e+00  -5.5687100000000001e+01  -4.0668999999999997e+01   3.7775420000000003e+02  -1.6462399999999999e+01  -2.2024799999999999e+01  -5.2417999999999996e+00
   1.7280999999999999e+01  -8.4197000000000006e+00   1.8134690000000001e+02  -8.4970000000000001e-01   1.4835200000000000e+01   2.1400000000000001e+00  -5.5620500000000000e+01  -4.0735700000000001e+01   3.7557769999999999e+02  -1.5817000000000000e+01  -2.1524500000000000e+01  -5.0605000000000002e+00
   1.8713799999999999e+01  -9.7166999999999994e+00   1.9129780000000000e+02  -7.1609999999999996e-01   1.5644000000000000e+01   2.3416999999999999e+00  -5.6508299999999998e+01  -4.0491100000000003e+01   3.7070229999999998e+02  -1.4728500000000000e+01  -2.0850999999999999e+01  -4.9012000000000002e+00
   2.0102399999999999e+01  -1.1145700000000000e+01   2.0339340000000001e+02  -6.8740000000000001e-01   1.6462399999999999e+01   2.5960999999999999e+00  -5.7862200000000001e+01  -3.9912999999999997e+01   3.6774230000000000e+02  -1.3553300000000000e+01  -2.0138900000000000e+01  -4.7065999999999999e+00
   2.2020099999999999e+01  -1.2069000000000001e+01   2.1583199999999999e+02  -5.9189999999999998e-01   1.7366399999999999e+01   2.8679000000000001e+00  -5.9304900000000004e+01  -4.0290999999999997e+01   3.6234449999999998e+02  -1.2146900000000000e+01  -1.9205600000000000e+01  -4.4146000000000001e+00
   2.3959800000000001e+01  -1.3673800000000000e+01   2.2869960000000000e+02  -5.1559999999999995e-01   1.8489300000000000e+01   3.0169999999999999e+00  -6.0237099999999998e+01  -3.9668399999999998e+01   3.5903620000000001e+02  -1.0711700000000000e+01  -1.8435800000000000e+01  -4.1536000000000000e+00
   2.5635000000000002e+01  -1.5256600000000001e+01   2.4319700000000000e+02  -4.1049999999999998e-01   1.9564599999999999e+01   3.3765999999999998e+00  -6.0037300000000002e+01  -3.9001300000000001e+01   3.5320319999999998e+02  -9.2378000000000000e+00  -1.7589099999999998e+01  -3.8616999999999999e+00
   2.7530600000000000e+01  -1.7367000000000001e+01   2.5906700000000001e+02  -4.2959999999999998e-01   2.0868200000000002e+01   3.6747999999999998e+00  -5.9460200000000000e+01  -3.7978499999999997e+01   3.4441010000000000e+02  -7.6966000000000001e+00  -1.6838600000000000e+01  -3.5211000000000001e+00
   2.9712800000000001e+01  -2.0224900000000002e+01   2.7605220000000003e+02  -3.4370000000000001e-01   2.2286100000000001e+01   4.0212000000000003e+00  -5.7906599999999997e+01  -3.6955700000000000e+01   3.3465940000000001e+02  -6.0301000000000000e+00  -1.5934100000000001e+01  -3.2645000000000000e+00
   3.2049300000000002e+01  -2.3016800000000000e+01   2.9526780000000002e+02  -4.2959999999999998e-01   2.3627800000000001e+01   4.3983999999999996e+00  -5.6996600000000001e+01  -3.6221899999999998e+01   3.2334160000000003e+02  -4.4406999999999996e+00  -1.5010400000000001e+01  -3.0034999999999998e+00
   3.4672300000000000e+01  -2.6138500000000001e+01   3.1628480000000002e+02  -3.5330000000000000e-01   2.5236000000000001e+01   4.8150000000000004e+00  -5.6219799999999999e+01  -3.5421399999999998e+01   3.1097899999999998e+02  -2.8609000000000000e+00  -1.3961600000000001e+01  -2.6983000000000001e+00
   3.7140999999999998e+01  -2.9348099999999999e+01   3.3876020000000000e+02  -4.6779999999999999e-01   2.6939299999999999e+01   5.2053000000000003e+00  -5.5109999999999999e+01  -3.4643200000000000e+01   2.9800700000000001e+02  -1.2619000000000000e+00  -1.2932000000000000e+01  -2.3178999999999998e+00
   4.0006500000000003e+01  -3.2513700000000000e+01   3.6089240000000001e+02  -3.2460000000000000e-01   2.8699800000000000e+01   5.6306000000000003e+00  -5.3334400000000002e+01  -3.3220100000000002e+01   2.8294560000000001e+02   2.4079999999999999e-01  -1.1902500000000000e+01  -2.0746000000000002e+00
   4.2739699999999999e+01  -3.6162999999999997e+01   3.8371089999999998e+02  -3.7240000000000001e-01   3.0517299999999999e+01   6.0690999999999997e+00  -5.0981800000000000e+01  -3.1685800000000000e+01   2.6927719999999999e+02   1.7339000000000000e+00  -1.0997999999999999e+01  -1.7517000000000000e+00
   4.5693300000000001e+01  -3.9922199999999997e+01   4.0661509999999998e+02  -3.0549999999999999e-01   3.2115900000000003e+01   6.4244000000000003e+00  -4.8673499999999997e+01  -3.0218299999999999e+01   2.5317099999999999e+02   3.2174000000000000e+00  -9.8529999999999998e+00  -1.4597000000000000e+00
   4.8470599999999997e+01  -4.3087800000000001e+01   4.2746060000000000e+02  -2.4820000000000000e-01   3.3781199999999998e+01   6.7796000000000003e+00  -4.6032299999999999e+01  -2.8306000000000001e+01   2.3715199999999999e+02   4.7103999999999999e+00  -8.6887000000000008e+00  -1.0705000000000000e+00
   5.1314100000000003e+01  -4.5901699999999998e+01   4.4598989999999998e+02  -1.6230000000000000e-01   3.5180000000000000e+01   7.0646000000000004e+00  -4.3302300000000002e+01  -2.5860099999999999e+01   2.2008820000000000e+02   6.0879000000000003e+00  -7.7073000000000000e+00  -7.6970000000000005e-01
   5.4091400000000000e+01  -4.8451799999999999e+01   4.6263200000000001e+02  -3.8199999999999998e-02   3.6103099999999998e+01   7.3232999999999997e+00  -4.0372599999999998e+01  -2.3191800000000001e+01   2.0241499999999999e+02   7.4076000000000004e+00  -6.6585000000000001e+00  -4.2909999999999998e-01
   5.6714399999999998e+01  -5.1023899999999998e+01   4.7644310000000002e+02   9.4999999999999998e-03   3.7149799999999999e+01   7.5819999999999999e+00  -3.7309699999999999e+01  -2.0545700000000000e+01   1.8674410000000000e+02   8.5250000000000004e+00  -5.8212999999999999e+00  -1.4160000000000000e-01
   5.8962699999999998e+01  -5.2760599999999997e+01   4.8716609999999997e+02  -3.8199999999999998e-02   3.7920600000000000e+01   7.8407999999999998e+00  -3.4579700000000003e+01  -1.8099799999999998e+01   1.7203090000000000e+02   9.6616999999999997e+00  -4.9745999999999997e+00   1.6370000000000001e-01
   6.0593800000000002e+01  -5.4629199999999997e+01   4.9694549999999998e+02  -1.3370000000000001e-01   3.8615299999999998e+01   7.9372999999999996e+00  -3.1982900000000001e+01  -1.5698399999999999e+01   1.5984250000000000e+02   1.0567200000000000e+01  -4.4165000000000001e+00   3.9810000000000001e-01
   6.1629800000000003e+01  -5.6541800000000002e+01   5.0629590000000002e+02  -1.0500000000000000e-01   3.9148099999999999e+01   8.1477000000000004e+00  -2.9097600000000000e+01  -1.3808299999999999e+01   1.4913409999999999e+02   1.1241500000000000e+01  -3.9354000000000000e+00   6.0599999999999998e-01
   6.2643700000000003e+01  -5.8696199999999997e+01   5.1401639999999998e+02  -1.3370000000000001e-01   3.9871400000000001e+01   8.2967999999999993e+00  -2.6545100000000001e+01  -1.3052300000000001e+01   1.4225640000000001e+02   1.1385999999999999e+01  -3.7141000000000002e+00   6.5910000000000002e-01
   6.3194800000000001e+01  -6.0674700000000001e+01   5.2096489999999994e+02  -3.1509999999999999e-01   4.0366199999999999e+01   8.4809999999999999e+00  -2.3770800000000001e+01  -1.2985600000000000e+01   1.3616210000000001e+02   1.1318500000000000e+01  -3.7717999999999998e+00   6.9010000000000005e-01
   6.3481299999999997e+01  -6.2279499999999999e+01   5.2748450000000003e+02  -3.4370000000000001e-01   4.0918100000000003e+01   8.5556000000000001e+00  -2.1573499999999999e+01  -1.2763299999999999e+01   1.2945849999999999e+02   1.1000600000000000e+01  -3.8102999999999998e+00   6.4139999999999997e-01
   6.3106600000000000e+01  -6.3928300000000000e+01   5.3271730000000002e+02  -2.3870000000000000e-01   4.1422400000000003e+01   8.6519999999999992e+00  -1.8399600000000000e+01  -1.1807100000000000e+01   1.2249370000000000e+02   1.0490100000000000e+01  -3.8776999999999999e+00   7.0330000000000004e-01
   6.2753900000000002e+01  -6.5467100000000002e+01   5.3649180000000001e+02  -1.7190000000000000e-01   4.1831600000000002e+01   8.6563999999999997e+00  -1.6157900000000001e+01  -1.2763299999999999e+01   1.1274299999999999e+02   9.6905999999999999e+00  -3.6371000000000002e+00   4.4679999999999997e-01
   6.1828200000000002e+01  -6.6786100000000005e+01   5.4026630000000000e+02  -1.3370000000000001e-01   4.2193199999999997e+01   8.7003000000000004e+00  -1.3361400000000000e+01  -1.3852800000000000e+01   1.0081570000000001e+02   8.8332999999999995e+00  -3.6756000000000002e+00   2.6979999999999998e-01
   6.0924399999999999e+01  -6.8039199999999994e+01   5.4232510000000002e+02  -1.2410000000000000e-01   4.2374000000000002e+01   8.6477000000000004e+00  -1.0831099999999999e+01  -1.3296900000000001e+01   8.9759100000000004e+01   7.8315000000000001e+00  -3.4542999999999999e+00   9.2899999999999996e-02
   6.0241100000000003e+01  -6.8896600000000007e+01   5.4172460000000001e+02   9.5500000000000002e-02   4.2383499999999998e+01   8.6037999999999997e+00  -8.3452999999999999e+00  -1.1673700000000000e+01   7.6177700000000002e+01   6.8103999999999996e+00  -3.0693999999999999e+00  -1.5920000000000001e-01
   5.9469700000000003e+01  -6.9556100000000001e+01   5.4120989999999995e+02   8.5900000000000004e-02   4.2431100000000001e+01   8.5292999999999992e+00  -6.2812000000000001e+00  -1.0228400000000001e+01   6.3118600000000001e+01   5.7122000000000002e+00  -2.6172000000000000e+00  -1.9910000000000000e-01
   5.8632100000000001e+01  -6.9951800000000006e+01   5.3872220000000004e+02   1.4319999999999999e-01   4.2231299999999997e+01   8.4372000000000007e+00  -4.8829000000000002e+00  -8.0937999999999999e+00   5.1713799999999999e+01   4.7393000000000001e+00  -2.2323000000000000e+00  -2.6100000000000001e-01
   5.8058999999999997e+01  -7.0325500000000005e+01   5.3546240000000000e+02   5.1559999999999995e-01   4.2031399999999998e+01   8.3275000000000006e+00  -3.7953000000000001e+00  -5.4477000000000002e+00   4.0134700000000002e+01   3.7664000000000000e+00  -1.8571000000000000e+00  -2.5209999999999999e-01
   5.7309500000000000e+01  -7.0809100000000001e+01   5.3022960000000000e+02   5.8240000000000003e-01   4.1612800000000000e+01   8.2134999999999998e+00  -3.0629000000000000e+00  -3.0684999999999998e+00   3.0296900000000001e+01   2.9573000000000000e+00  -1.3471000000000000e+00  -2.4770000000000000e-01
   5.6648299999999999e+01  -7.0435400000000001e+01   5.2499680000000001e+02   8.6880000000000002e-01   4.1232100000000003e+01   8.0820000000000007e+00  -1.9310000000000000e+00  -1.2007000000000001e+00   2.1068600000000000e+01   2.1865999999999999e+00  -9.8140000000000005e-01  -2.1679999999999999e-01
   5.5788600000000002e+01  -7.0127600000000001e+01   5.1796249999999998e+02   1.2316000000000000e+00   4.0642099999999999e+01   7.8670999999999998e+00  -1.5093000000000001e+00   6.0040000000000004e-01   1.3668500000000000e+01   1.4064000000000001e+00  -6.2539999999999996e-01  -2.6979999999999998e-01
   5.5017200000000003e+01  -6.9688000000000002e+01   5.1118560000000002e+02   1.5180000000000000e+00   4.0052199999999999e+01   7.7224000000000004e+00  -8.4340000000000004e-01   1.1785000000000001e+00   7.9225000000000003e+00   8.7660000000000005e-01  -1.8279999999999999e-01  -2.5209999999999999e-01
   5.4179600000000001e+01  -6.8962500000000006e+01   5.0320769999999999e+02   1.8045000000000000e+00   3.9357500000000002e+01   7.5075000000000003e+00   4.4400000000000002e-02  -7.7820000000000000e-01   4.3529999999999998e+00   3.3710000000000001e-01   0.0000000000000000e+00  -4.0699999999999997e-01
   5.3253799999999998e+01  -6.8369000000000000e+01   4.9600180000000000e+02   2.1385999999999998e+00   3.8900700000000001e+01   7.2751000000000001e+00   4.6610000000000001e-01  -2.3570000000000002e+00   2.4377000000000000e+00   1.0600000000000000e-01   1.2509999999999999e-01  -4.2020000000000002e-01
   5.2019399999999997e+01  -6.7973299999999995e+01   4.8939650000000000e+02   2.3773000000000000e+00   3.8310800000000000e+01   7.1435000000000004e+00  -2.8849999999999998e-01  -2.0011999999999999e+00   3.5695000000000001e+00   1.9300000000000001e-02   1.3469999999999999e-01  -3.8040000000000002e-01
   5.1181800000000003e+01  -6.7643500000000003e+01   4.8261959999999999e+02   2.7210000000000001e+00   3.7844499999999996e+01   6.9329999999999998e+00  -1.1100000000000000e-01  -1.5565000000000000e+00   3.3953000000000002e+00  -1.9300000000000001e-02   1.3469999999999999e-01  -3.5389999999999999e-01
   4.9859299999999998e+01  -6.7115899999999996e+01   4.7730099999999999e+02   3.0074000000000001e+00   3.7425800000000002e+01   6.7882999999999996e+00   2.2200000000000001e-02  -1.9790000000000001e+00   2.6989000000000001e+00   6.7400000000000002e-02   1.2509999999999999e-01  -2.9640000000000000e-01
   4.8668999999999997e+01  -6.7225800000000007e+01   4.7172500000000002e+02   3.3512000000000000e+00   3.6950000000000003e+01   6.6040999999999999e+00   4.2170000000000002e-01  -1.5787000000000000e+00   1.3930000000000000e+00   7.7100000000000002e-02   2.4060000000000001e-01  -3.4060000000000001e-01
   4.8206099999999999e+01  -6.7159899999999993e+01   4.6632069999999999e+02   3.5421000000000000e+00   3.6588400000000000e+01   6.3849000000000000e+00   2.4410000000000001e-01  -1.6010000000000000e+00   2.6989000000000001e+00   8.6699999999999999e-02   1.1550000000000001e-01  -3.4060000000000001e-01
   4.7126100000000001e+01  -6.7071899999999999e+01   4.6057310000000001e+02   3.9525999999999999e+00   3.6112600000000000e+01   6.2401999999999997e+00   6.6600000000000006e-02  -2.0678999999999998e+00   2.6118000000000001e+00   1.1559999999999999e-01   1.2509999999999999e-01  -3.8040000000000002e-01
   4.6420699999999997e+01  -6.7225800000000007e+01   4.5731340000000000e+02   4.4587000000000003e+00   3.5874699999999997e+01   6.0648000000000000e+00   1.7760000000000001e-01  -1.8455999999999999e+00   2.6118000000000001e+00   0.0000000000000000e+00   8.6599999999999996e-02  -3.4949999999999998e-01
   4.5561100000000003e+01  -6.7071899999999999e+01   4.5371039999999999e+02   5.0124000000000004e+00   3.5446500000000000e+01   5.9157000000000002e+00   2.4410000000000001e-01  -1.4008000000000000e+00   2.4377000000000000e+00   9.5999999999999992e-03   1.5400000000000000e-01  -3.9369999999999999e-01
   4.5230499999999999e+01  -6.6918000000000006e+01   4.5156580000000002e+02   5.4706999999999999e+00   3.5284700000000001e+01   5.7183000000000002e+00   8.8800000000000004e-02  -1.5120000000000000e+00   1.9153000000000000e+00   1.1559999999999999e-01   1.4430000000000001e-01  -3.2729999999999998e-01
   4.4370800000000003e+01  -6.6632300000000001e+01   4.4890649999999999e+02   6.1295000000000002e+00   3.5122999999999998e+01   5.5998999999999999e+00   6.6600000000000006e-02  -1.9123000000000001e+00   2.0024000000000002e+00  -4.8200000000000000e-02   6.7400000000000002e-02  -3.5389999999999999e-01
   4.3753599999999999e+01  -6.7006000000000000e+01   4.4684769999999997e+02   6.6355000000000004e+00   3.4875500000000002e+01   5.4025999999999996e+00   1.5540000000000001e-01  -1.7121000000000000e+00   2.3506000000000000e+00   2.8899999999999999e-02   7.6999999999999999e-02  -3.4060000000000001e-01
   4.3423000000000002e+01  -6.7533600000000007e+01   4.4564679999999998e+02   7.2656000000000001e+00   3.4704300000000003e+01   5.2797999999999998e+00   2.4410000000000001e-01  -1.4231000000000000e+00   2.2635999999999998e+00   9.5999999999999992e-03   5.7700000000000001e-02  -3.9369999999999999e-01
   4.3136400000000002e+01  -6.7863299999999995e+01   4.4607569999999998e+02   7.9721000000000002e+00   3.4552000000000000e+01   5.1044000000000000e+00   1.1100000000000000e-01  -1.8010999999999999e+00   2.1764999999999999e+00   8.6699999999999999e-02   3.8500000000000000e-02  -3.2729999999999998e-01
   4.2651499999999999e+01  -6.8017200000000003e+01   4.4736239999999998e+02   8.9555000000000007e+00   3.4485399999999998e+01   4.9027000000000003e+00   2.4410000000000001e-01  -1.9123000000000001e+00   2.6118000000000001e+00   1.4449999999999999e-01   7.6999999999999999e-02  -3.4499999999999997e-01
   4.2519300000000001e+01  -6.8325000000000003e+01   4.4813450000000000e+02   9.8720999999999997e+00   3.4437800000000003e+01   4.7229000000000001e+00   8.8800000000000004e-02  -1.5565000000000000e+00   2.9600000000000000e+00   9.6299999999999997e-02   8.6599999999999996e-02  -3.8929999999999998e-01
   4.2805799999999998e+01  -6.8369000000000000e+01   4.4959280000000001e+02   1.0845900000000000e+01   3.4409300000000002e+01   4.5212000000000003e+00   1.1100000000000000e-01  -1.8232999999999999e+00   3.0470999999999999e+00   3.8500000000000000e-02   1.3469999999999999e-01  -3.9369999999999999e-01
   4.2673600000000000e+01  -6.8237099999999998e+01   4.5182319999999999e+02   1.1915200000000000e+01   3.4314100000000003e+01   4.3151000000000002e+00   2.8849999999999998e-01  -1.4898000000000000e+00   2.0024000000000002e+00   1.2520000000000001e-01   8.6599999999999996e-02  -3.6270000000000002e-01
   4.2629500000000000e+01  -6.8149100000000004e+01   4.5225209999999998e+02   1.3032299999999999e+01   3.4295099999999998e+01   4.0694999999999997e+00   1.3320000000000001e-01  -1.7121000000000000e+00   2.2635999999999998e+00   1.9300000000000001e-02   7.6999999999999999e-02  -3.4949999999999998e-01
   4.2938099999999999e+01  -6.7709500000000006e+01   4.5516879999999998e+02   1.4149300000000000e+01   3.4314100000000003e+01   3.8371000000000000e+00   2.6629999999999998e-01  -1.5787000000000000e+00   3.0470999999999999e+00   5.7799999999999997e-02   1.7319999999999999e-01  -3.7159999999999999e-01
   4.3224600000000002e+01  -6.7863299999999995e+01   4.5568349999999998e+02   1.5409599999999999e+01   3.4276000000000003e+01   3.6133999999999999e+00  -1.1100000000000000e-01  -1.5565000000000000e+00   2.4377000000000000e+00   1.5409999999999999e-01   1.6360000000000000e-01  -3.4499999999999997e-01
   4.3555300000000003e+01  -6.7907300000000006e+01   4.5920060000000001e+02   1.6698499999999999e+01   3.4218899999999998e+01   3.4161000000000001e+00   3.1069999999999998e-01  -1.4453000000000000e+00   1.7412000000000001e+00   8.6699999999999999e-02   5.7700000000000001e-02  -3.3620000000000000e-01
   4.3709499999999998e+01  -6.7313699999999997e+01   4.6143099999999998e+02   1.8082899999999999e+01   3.4095199999999998e+01   3.1398000000000001e+00   2.6629999999999998e-01  -1.4676000000000000e+00   2.8730000000000002e+00   9.5999999999999992e-03   7.6999999999999999e-02  -3.3620000000000000e-01
   4.4414900000000003e+01  -6.7313699999999997e+01   4.6366140000000001e+02   1.9438600000000001e+01   3.4095199999999998e+01   2.8898999999999999e+00   6.6600000000000006e-02  -1.6232000000000000e+00   2.5247000000000002e+00   9.6299999999999997e-02   5.7700000000000001e-02  -3.4499999999999997e-01
   4.4701400000000000e+01  -6.7159899999999993e+01   4.6632069999999999e+02   2.0908899999999999e+01   3.4095199999999998e+01   2.6092000000000000e+00  -4.4400000000000002e-02  -1.4898000000000000e+00   2.6118000000000001e+00   4.8200000000000000e-02   3.8500000000000000e-02  -3.1850000000000001e-01
   4.4877800000000001e+01  -6.7006000000000000e+01   4.6846530000000001e+02   2.2474699999999999e+01   3.3866900000000001e+01   2.3812000000000002e+00   2.2200000000000001e-02  -1.5565000000000000e+00   2.5247000000000002e+00   8.6699999999999999e-02   9.6199999999999994e-02  -3.8479999999999998e-01
   4.5164299999999997e+01  -6.6302499999999995e+01   4.7198239999999998e+02   2.4202800000000000e+01   3.3914400000000001e+01   2.0215999999999998e+00   1.5540000000000001e-01  -1.7121000000000000e+00   2.3506000000000000e+00   8.6699999999999999e-02  -1.9199999999999998e-02  -3.8929999999999998e-01
   4.5781500000000001e+01  -6.5511099999999999e+01   4.7515640000000002e+02   2.6026299999999999e+01   3.4000100000000003e+01   1.6795000000000000e+00   1.3320000000000001e-01  -1.5787000000000000e+00   2.9600000000000000e+00   8.6699999999999999e-02   1.7319999999999999e-01  -3.6709999999999998e-01
   4.6376600000000003e+01  -6.4521799999999999e+01   4.7721519999999998e+02   2.7840399999999999e+01   3.3724100000000000e+01   1.3243000000000000e+00   6.6600000000000006e-02  -1.5565000000000000e+00   3.0470999999999999e+00   1.7340000000000000e-01   7.6999999999999999e-02  -3.6709999999999998e-01
   4.6332599999999999e+01  -6.3466600000000000e+01   4.7961709999999999e+02   2.9778500000000001e+01   3.3676499999999997e+01   1.0218000000000000e+00   0.0000000000000000e+00  -1.8010999999999999e+00   2.2635999999999998e+00   1.8300000000000000e-01   7.6999999999999999e-02  -3.7600000000000000e-01
   4.6663200000000003e+01  -6.2763100000000001e+01   4.8296269999999998e+02   3.1573399999999999e+01   3.3581400000000002e+01   7.0160000000000000e-01   2.6629999999999998e-01  -1.6010000000000000e+00   2.8730000000000002e+00   9.6299999999999997e-02   1.0580000000000001e-01  -3.2729999999999998e-01
   4.6707299999999996e+01  -6.2037700000000001e+01   4.8364900000000000e+02   3.3320599999999999e+01   3.3486199999999997e+01   3.1140000000000001e-01   2.2200000000000001e-02  -1.6010000000000000e+00   2.6118000000000001e+00   1.6380000000000000e-01   1.9199999999999998e-02  -3.5389999999999999e-01
   4.6993800000000000e+01  -6.1114400000000003e+01   4.8605090000000001e+02   3.5086900000000000e+01   3.3410100000000000e+01  -2.1899999999999999e-02   2.2189999999999999e-01  -1.4676000000000000e+00   2.7858999999999998e+00   1.5409999999999999e-01   1.2509999999999999e-01  -3.0959999999999999e-01
   4.7192200000000000e+01  -6.0740699999999997e+01   4.8862439999999998e+02   3.6910400000000003e+01   3.3343499999999999e+01  -3.5080000000000000e-01   1.7760000000000001e-01  -1.6010000000000000e+00   2.3506000000000000e+00   8.6699999999999999e-02   9.6199999999999994e-02  -3.2729999999999998e-01
   4.7390599999999999e+01  -6.0564799999999998e+01   4.9188420000000002e+02   3.8762599999999999e+01   3.3191200000000002e+01  -6.3590000000000002e-01   1.7760000000000001e-01  -1.7788999999999999e+00   2.4377000000000000e+00   2.4079999999999999e-01  -2.8899999999999999e-02  -3.8479999999999998e-01
   4.7721200000000003e+01  -6.0498800000000003e+01   4.9411460000000000e+02   4.0509799999999998e+01   3.3191200000000002e+01  -9.0339999999999998e-01   6.6600000000000006e-02  -1.6454000000000000e+00   2.9600000000000000e+00   6.7400000000000002e-02   1.3469999999999999e-01  -3.8040000000000002e-01
   4.7985700000000001e+01  -6.0147100000000002e+01   4.9728859999999997e+02   4.2314300000000003e+01   3.3039000000000001e+01  -1.1796000000000000e+00   4.4400000000000002e-02  -1.7788999999999999e+00   2.6118000000000001e+00   2.8899999999999999e-02   5.7700000000000001e-02  -3.9369999999999999e-01
   4.8250200000000000e+01  -6.0279000000000003e+01   4.9943320000000000e+02   4.4176099999999998e+01   3.3143700000000003e+01  -1.4954000000000001e+00   3.5510000000000003e-01  -1.7121000000000000e+00   2.8730000000000002e+00   1.2520000000000001e-01   8.6599999999999996e-02  -3.7600000000000000e-01
   4.8955599999999997e+01  -6.0279000000000003e+01   5.0243560000000002e+02   4.5970999999999997e+01   3.3029499999999999e+01  -1.7453000000000001e+00   2.6629999999999998e-01  -1.5565000000000000e+00   2.6118000000000001e+00   1.0600000000000000e-01   6.7400000000000002e-02  -4.0250000000000002e-01
   4.9154000000000003e+01  -6.0564799999999998e+01   5.0672480000000002e+02   4.7756300000000003e+01   3.3134099999999997e+01  -2.0040000000000000e+00  -4.4400000000000002e-02  -1.6899000000000000e+00   2.8730000000000002e+00   1.5409999999999999e-01   3.8500000000000000e-02  -3.3620000000000000e-01
   4.9793199999999999e+01  -6.0784599999999998e+01   5.1058510000000001e+02   4.9665799999999997e+01   3.3048499999999997e+01  -2.2627999999999999e+00   2.8849999999999998e-01  -1.4676000000000000e+00   2.6118000000000001e+00   1.0600000000000000e-01  -9.5999999999999992e-03  -3.7600000000000000e-01
   5.0079700000000003e+01  -6.1136400000000002e+01   5.1444539999999995e+02   5.1422600000000003e+01   3.3105600000000003e+01  -2.4952000000000001e+00   3.5510000000000003e-01  -1.5343000000000000e+00   2.2635999999999998e+00   1.4449999999999999e-01   1.0580000000000001e-01  -3.7600000000000000e-01
   5.0696899999999999e+01  -6.2081699999999998e+01   5.1933500000000004e+02   5.3074300000000001e+01   3.3295900000000003e+01  -2.6705999999999999e+00   1.5540000000000001e-01  -1.5787000000000000e+00   3.3953000000000002e+00   2.8899999999999999e-02   4.8099999999999997e-02  -3.7159999999999999e-01
   5.1093699999999998e+01  -6.3400700000000001e+01   5.2422469999999998e+02   5.4773699999999998e+01   3.3448200000000000e+01  -2.7890000000000001e+00   2.6629999999999998e-01  -1.6010000000000000e+00   2.9600000000000000e+00   1.6380000000000000e-01  -3.8500000000000000e-02  -3.5389999999999999e-01
   5.1666800000000002e+01  -6.4851600000000005e+01   5.2988639999999998e+02   5.6482700000000001e+01   3.3686100000000003e+01  -2.9293000000000000e+00   2.2189999999999999e-01  -1.5787000000000000e+00   2.8730000000000002e+00   1.0600000000000000e-01   1.7319999999999999e-01  -3.7600000000000000e-01
   5.1887200000000000e+01  -6.6214600000000004e+01   5.3752120000000002e+02   5.8086700000000000e+01   3.4009599999999999e+01  -3.1179000000000001e+00   1.1100000000000000e-01  -1.6677000000000000e+00   2.6989000000000001e+00   1.3489999999999999e-01   3.8500000000000000e-02  -3.9810000000000001e-01
   5.2085599999999999e+01  -6.7797399999999996e+01   5.4532749999999999e+02   5.9480600000000003e+01   3.4295099999999998e+01  -3.3065000000000002e+00   2.6629999999999998e-01  -1.7565999999999999e+00   3.3083000000000000e+00   1.2520000000000001e-01   7.6999999999999999e-02  -4.0699999999999997e-01
   5.0212000000000003e+01  -6.1378200000000000e+01   5.5639359999999999e+02   6.1456899999999997e+01   3.5313299999999998e+01  -4.7580000000000000e+00   8.8800000000000004e-02  -1.8010999999999999e+00   2.5247000000000002e+00   2.4079999999999999e-01   4.8099999999999997e-02  -3.8040000000000002e-01
   4.6530900000000003e+01  -7.6436899999999994e+01   5.6154070000000002e+02   6.1523800000000001e+01   3.5598700000000001e+01  -2.2890999999999999e+00   2.6629999999999998e-01  -1.7121000000000000e+00   3.3953000000000002e+00   1.4449999999999999e-01   2.8899999999999999e-02  -3.8040000000000002e-01
   4.9043700000000001e+01  -9.7870900000000006e+01   5.6660190000000000e+02   6.1055900000000001e+01   3.6122100000000003e+01  -2.5434000000000001e+00   2.4410000000000001e-01  -1.5565000000000000e+00   2.8730000000000002e+00   1.8300000000000000e-01   1.1550000000000001e-01  -3.9369999999999999e-01
   5.3848900000000000e+01  -7.9558599999999998e+01   5.8049890000000005e+02   6.3786499999999997e+01   3.6493200000000002e+01  -3.6528999999999998e+00   3.5510000000000003e-01  -1.7121000000000000e+00   3.2212000000000001e+00   3.8500000000000000e-02   9.6199999999999994e-02  -4.1580000000000000e-01
   5.4686500000000002e+01  -8.2416499999999999e+01   5.8950620000000004e+02   6.5037199999999999e+01   3.7140300000000003e+01  -3.2275000000000000e+00   4.4400000000000002e-02  -1.5343000000000000e+00   3.7435999999999998e+00   1.9270000000000001e-01   4.8099999999999997e-02  -3.6709999999999998e-01
   5.4796700000000001e+01  -9.4177700000000002e+01   5.9336640000000000e+02   6.4865399999999994e+01   3.7635100000000001e+01  -3.0697000000000001e+00   6.6600000000000006e-02  -1.6899000000000000e+00   2.4377000000000000e+00   1.3489999999999999e-01   1.4430000000000001e-01  -4.2470000000000002e-01
   5.5656399999999998e+01  -9.4067800000000005e+01   5.9937130000000002e+02   6.5887000000000000e+01   3.7825400000000002e+01  -2.6617999999999999e+00   8.8800000000000004e-02  -1.6232000000000000e+00   2.6989000000000001e+00   2.3119999999999999e-01   0.0000000000000000e+00  -3.5389999999999999e-01
   5.7243400000000001e+01  -9.5782499999999999e+01   6.0125860000000000e+02   6.6459800000000001e+01   3.8167999999999999e+01  -2.8942000000000001e+00   2.6629999999999998e-01  -1.7565999999999999e+00   3.1341999999999999e+00   9.5999999999999992e-03   0.0000000000000000e+00  -3.5830000000000001e-01
   5.6670299999999997e+01  -1.0204780000000000e+02   6.0597670000000005e+02   6.6669799999999995e+01   3.8301200000000001e+01  -2.6574000000000000e+00   2.8849999999999998e-01  -1.6232000000000000e+00   3.3953000000000002e+00   1.5409999999999999e-01   8.6599999999999996e-02  -3.5389999999999999e-01
   5.9293300000000002e+01  -1.0072880000000001e+02   6.0511879999999996e+02   6.7185400000000001e+01   3.8463000000000001e+01  -2.4426000000000001e+00   6.6600000000000006e-02  -1.2897000000000001e+00   2.1764999999999999e+00   2.1190000000000001e-01   5.7700000000000001e-02  -3.7159999999999999e-01
   5.8103099999999998e+01  -1.0708210000000000e+02   6.0743499999999995e+02   6.6984899999999996e+01   3.8491599999999998e+01  -2.2321000000000000e+00   4.4390000000000002e-01  -1.7565999999999999e+00   2.9600000000000000e+00   9.6299999999999997e-02   1.0580000000000001e-01  -3.5830000000000001e-01
   5.8565899999999999e+01  -1.0939030000000000e+02   6.0743499999999995e+02   6.7013599999999997e+01   3.8615299999999998e+01  -2.0434999999999999e+00   2.2200000000000001e-02  -1.7343999999999999e+00   3.0470999999999999e+00   1.0600000000000000e-01   1.3469999999999999e-01  -3.3179999999999998e-01
   5.9469700000000003e+01  -1.1108310000000000e+02   6.0597670000000005e+02   6.7156800000000004e+01   3.8481999999999999e+01  -1.7541000000000000e+00  -4.4400000000000002e-02  -1.4898000000000000e+00   2.4377000000000000e+00   9.6299999999999997e-02   8.6599999999999996e-02  -4.3790000000000001e-01
   5.9359499999999997e+01  -1.1523800000000000e+02   6.0237369999999999e+02   6.6765299999999996e+01   3.8396400000000000e+01  -1.5918000000000001e+00   3.1069999999999998e-01  -1.6677000000000000e+00   2.7858999999999998e+00   1.3489999999999999e-01   1.6360000000000000e-01  -3.6270000000000002e-01
   5.8698200000000000e+01  -1.1526000000000001e+02   5.9705510000000004e+02   6.6345200000000006e+01   3.8263199999999998e+01  -1.4033000000000000e+00   0.0000000000000000e+00  -1.6454000000000000e+00   2.4377000000000000e+00   8.6699999999999999e-02   7.6999999999999999e-02  -3.1409999999999999e-01
   5.9139000000000003e+01  -1.1855750000000000e+02   5.9010670000000005e+02   6.5590999999999994e+01   3.7654200000000003e+01  -9.1210000000000002e-01   4.4400000000000002e-02  -1.8010999999999999e+00   2.6118000000000001e+00   1.1559999999999999e-01   1.0580000000000001e-01  -4.1139999999999999e-01
   5.8808399999999999e+01  -1.2167919999999999e+02   5.8212879999999996e+02   6.4664900000000003e+01   3.7235500000000002e+01  -6.9730000000000003e-01   2.2189999999999999e-01  -1.8455999999999999e+00   3.3083000000000000e+00   1.3489999999999999e-01   9.6199999999999994e-02  -3.8040000000000002e-01
   5.7573999999999998e+01  -1.2104160000000000e+02   5.7217780000000005e+02   6.3843800000000002e+01   3.6816800000000001e+01  -5.0429999999999997e-01   1.7760000000000001e-01  -1.6677000000000000e+00   2.7858999999999998e+00   1.1559999999999999e-01   6.7400000000000002e-02  -3.4499999999999997e-01
   5.6604199999999999e+01  -1.2060200000000000e+02   5.6111170000000004e+02   6.2640799999999999e+01   3.6017400000000002e+01  -2.6310000000000000e-01   0.0000000000000000e+00  -1.6677000000000000e+00   3.4824000000000002e+00   1.6380000000000000e-01  -3.8500000000000000e-02  -3.4060000000000001e-01
   5.5810699999999997e+01  -1.2229470000000001e+02   5.4507020000000000e+02   6.0845900000000000e+01   3.5151499999999999e+01   2.8939999999999999e-01   2.2200000000000001e-02  -1.7343999999999999e+00   2.9600000000000000e+00   1.8300000000000000e-01   1.1550000000000001e-01  -3.9810000000000001e-01
   5.3584400000000002e+01  -1.2374560000000000e+02   5.2602620000000002e+02   5.8840899999999998e+01   3.3971499999999999e+01   6.4900000000000002e-01  -2.2200000000000001e-02  -1.4676000000000000e+00   2.5247000000000002e+00   2.1190000000000001e-01   1.4430000000000001e-01  -3.5389999999999999e-01
   5.0652799999999999e+01  -1.2247060000000000e+02   5.0638170000000002e+02   5.6721400000000003e+01   3.2972400000000000e+01   9.6909999999999996e-01   1.9980000000000001e-01  -1.7121000000000000e+00   2.4377000000000000e+00   1.1559999999999999e-01   1.4430000000000001e-01  -3.4499999999999997e-01
   4.8845399999999998e+01  -1.1959070000000000e+02   4.8450680000000000e+02   5.4286799999999999e+01   3.1554500000000001e+01   1.3068000000000000e+00  -1.1100000000000000e-01  -1.5565000000000000e+00   3.0470999999999999e+00   1.0600000000000000e-01   9.6199999999999994e-02  -3.7600000000000000e-01
   4.6178300000000000e+01  -1.1721650000000000e+02   4.6177409999999998e+02   5.1747199999999999e+01   3.0050999999999998e+01   1.5874999999999999e+00  -2.2200000000000001e-02  -1.2007000000000001e+00   3.1341999999999999e+00   9.6299999999999997e-02   9.6199999999999994e-02  -2.6979999999999998e-01
   4.3070300000000003e+01  -1.1473230000000000e+02   4.3509539999999998e+02   4.8844799999999999e+01   2.8385700000000000e+01   1.8681000000000001e+00   1.5540000000000001e-01  -9.5609999999999995e-01   2.9600000000000000e+00   1.9300000000000001e-02   6.7400000000000002e-02  -1.8579999999999999e-01
   3.8816200000000002e+01  -1.1088520000000000e+02   4.0584309999999999e+02   4.5636800000000001e+01   2.6634799999999998e+01   2.1619000000000002e+00   6.6600000000000006e-02  -4.2249999999999999e-01   2.1764999999999999e+00   1.4449999999999999e-01   1.9239999999999999e-01  -1.0620000000000000e-01
   3.6127099999999999e+01  -1.0659840000000000e+02   3.7616190000000000e+02   4.2381100000000004e+01   2.4817299999999999e+01   2.4030999999999998e+00  -2.8849999999999998e-01  -4.2249999999999999e-01   2.9600000000000000e+00   1.2520000000000001e-01   1.1550000000000001e-01  -1.2830000000000000e-01
   3.2754600000000003e+01  -1.0152020000000000e+02   3.4648070000000001e+02   3.8991799999999998e+01   2.2714300000000001e+01   2.5127000000000002e+00   1.5540000000000001e-01  -8.0049999999999999e-01   3.3083000000000000e+00   3.8500000000000000e-02   7.6999999999999999e-02  -1.6370000000000001e-01
   2.8963400000000000e+01  -9.5408799999999999e+01   3.1405439999999999e+02   3.5506999999999998e+01   2.0801600000000001e+01   2.6661999999999999e+00   1.7760000000000001e-01  -5.3369999999999995e-01   2.5247000000000002e+00   1.4449999999999999e-01   1.0580000000000001e-01  -1.7249999999999999e-01
   2.5216200000000001e+01  -8.8769700000000000e+01   2.8162819999999999e+02   3.2022100000000002e+01   1.8727200000000000e+01   2.6574000000000000e+00  -6.6600000000000006e-02  -4.6689999999999998e-01   2.6118000000000001e+00   7.7100000000000002e-02   1.3469999999999999e-01  -2.0349999999999999e-01
   2.1799700000000001e+01  -8.0767700000000005e+01   2.4825829999999999e+02   2.8460899999999999e+01   1.6481400000000001e+01   2.5960999999999999e+00   8.8800000000000004e-02  -4.2249999999999999e-01   2.5247000000000002e+00   1.1559999999999999e-01   1.0580000000000001e-01  -8.4000000000000005e-02
   1.8184799999999999e+01  -7.1072900000000004e+01   2.1497420000000000e+02   2.4842500000000001e+01   1.4321300000000001e+01   2.3416999999999999e+00   2.2189999999999999e-01  -2.4460000000000001e-01   1.5670999999999999e+00   1.0600000000000000e-01   2.8899999999999999e-02  -1.3270000000000001e-01
   1.5694000000000001e+01  -6.2433399999999999e+01   1.8057490000000001e+02   2.1414899999999999e+01   1.1961399999999999e+01   2.3241999999999998e+00   1.1100000000000000e-01  -1.7790000000000000e-01   2.4377000000000000e+00   1.1559999999999999e-01   1.1550000000000001e-01  -6.6400000000000001e-02
   1.2277500000000000e+01  -5.1969200000000001e+01   1.4789120000000000e+02   1.8168800000000001e+01   9.8393999999999995e+00   1.8418000000000001e+00   1.5540000000000001e-01  -1.3339999999999999e-01   1.9153000000000000e+00   7.7100000000000002e-02   7.6999999999999999e-02  -7.5200000000000003e-02
   9.9629999999999992e+00  -3.8757100000000001e+01   1.2104089999999999e+02   1.5505100000000001e+01   8.0789000000000009e+00   1.2805000000000000e+00   1.3320000000000001e-01  -3.5580000000000001e-01   2.6118000000000001e+00   6.7400000000000002e-02   9.6199999999999994e-02  -1.7700000000000000e-02
   7.2298000000000000e+00  -2.5083300000000001e+01   9.9938100000000006e+01   1.3566900000000000e+01   6.6230000000000002e+00   6.9730000000000003e-01   1.1100000000000000e-01   2.2200000000000001e-02   2.5247000000000002e+00   9.6299999999999997e-02   1.3469999999999999e-01  -3.5400000000000001e-02
   4.7390999999999996e+00  -1.2926299999999999e+01   8.5183300000000003e+01   1.2173000000000000e+01   5.7285000000000004e+00   1.7500000000000002e-02   1.1100000000000000e-01  -4.0020000000000000e-01   3.0470999999999999e+00  -1.9300000000000001e-02   9.6199999999999994e-02  -7.9600000000000004e-02
   4.5186000000000002e+00  -9.9366000000000003e+00   7.0600099999999998e+01   1.0378100000000000e+01   4.6246999999999998e+00   1.1840000000000001e-01  -2.2200000000000001e-02  -6.6710000000000003e-01   2.8730000000000002e+00   9.6299999999999997e-02   3.8500000000000000e-02  -1.2390000000000000e-01
   5.2680999999999996e+00  -9.4748999999999999e+00   5.5587899999999998e+01   7.8956999999999997e+00   3.4828000000000001e+00  -1.7979999999999999e-01  -8.8800000000000004e-02  -7.3380000000000001e-01   3.2212000000000001e+00   9.6299999999999997e-02   5.7700000000000001e-02  -1.3710000000000000e-01
   4.2541000000000002e+00  -8.8374000000000006e+00   4.0833100000000002e+01   5.7476000000000003e+00   2.5977999999999999e+00  -4.3900000000000002e-02  -1.1100000000000000e-01  -2.2200000000000001e-02   2.3506000000000000e+00  -1.9300000000000001e-02   1.2509999999999999e-01  -6.1899999999999997e-02
   3.2622000000000000e+00  -5.6058000000000003e+00   2.9252300000000002e+01   4.1818000000000000e+00   1.8841000000000001e+00  -4.8200000000000000e-02   1.3320000000000001e-01  -4.4499999999999998e-02   2.2635999999999998e+00   8.6699999999999999e-02   1.4430000000000001e-01   3.9800000000000002e-02
   2.1381000000000001e+00  -5.7816999999999998e+00   1.9730300000000000e+01   2.7591999999999999e+00   1.2561000000000000e+00  -5.2600000000000001e-02   1.7760000000000001e-01   2.2200000000000001e-02   2.6989000000000001e+00   3.8500000000000000e-02   3.8500000000000000e-02   8.8000000000000005e-03
   2.4687000000000001e+00  -3.8910999999999998e+00   1.3553800000000001e+01   1.7281000000000000e+00   7.8029999999999999e-01  -1.5790000000000001e-01   6.6600000000000006e-02  -8.8900000000000007e-02   3.1341999999999999e+00   8.6699999999999999e-02   1.0580000000000001e-01  -2.6499999999999999e-02
   2.7772999999999999e+00  -1.7806999999999999e+00   8.5784000000000002e+00   9.9290000000000000e-01   3.2350000000000001e-01  -2.5000000000000000e-01  -1.9980000000000001e-01   0.0000000000000000e+00   2.1764999999999999e+00   1.0600000000000000e-01   5.7700000000000001e-02  -3.9800000000000002e-02
   2.2263000000000002e+00  -4.1770000000000002e-01   4.5465000000000000e+00   3.5330000000000000e-01   2.2839999999999999e-01  -2.8499999999999998e-01   1.9980000000000001e-01   3.3350000000000002e-01   2.4377000000000000e+00   3.8500000000000000e-02   8.6599999999999996e-02   3.9800000000000002e-02
   8.3760000000000001e-01  -1.7590000000000000e-01   6.8630000000000002e-01  -1.2410000000000000e-01  -9.4999999999999998e-03  -1.1400000000000000e-01   0.0000000000000000e+00   4.0020000000000000e-01   1.8283000000000000e+00   1.1559999999999999e-01   1.7319999999999999e-01   3.9800000000000002e-02
  -2.8649999999999998e-01  -4.8359999999999997e-01   6.8630000000000002e-01  -1.6230000000000000e-01   9.4999999999999998e-03  -2.1899999999999999e-02  -2.2200000000000001e-02   3.5580000000000001e-01   2.0024000000000002e+00   5.7799999999999997e-02  -9.5999999999999992e-03   3.9800000000000002e-02
   4.4080000000000003e-01   2.1999999999999999e-02   1.5441000000000000e+00   0.0000000000000000e+00   4.7600000000000003e-02   4.4000000000000003e-03   1.1100000000000000e-01  -6.6699999999999995e-02   2.3506000000000000e+00   1.6380000000000000e-01   7.6999999999999999e-02   3.1000000000000000e-02
   7.9349999999999998e-01  -2.1980000000000000e-01   1.8015000000000001e+00  -1.6230000000000000e-01  -7.6100000000000001e-02  -5.2600000000000001e-02  -1.3320000000000001e-01   2.4460000000000001e-01   1.8283000000000000e+00   7.7100000000000002e-02   1.6360000000000000e-01   0.0000000000000000e+00
   7.2740000000000005e-01  -1.7590000000000000e-01   5.1470000000000005e-01  -8.5900000000000004e-02  -2.8500000000000001e-02   5.2600000000000001e-02  -4.4400000000000002e-02   4.8920000000000002e-01   2.4377000000000000e+00   9.6299999999999997e-02   1.4430000000000001e-01   6.1899999999999997e-02
   1.7630000000000001e-01  -2.1980000000000000e-01   1.7157000000000000e+00  -1.9089999999999999e-01   6.6600000000000006e-02  -4.8200000000000000e-02   2.2200000000000001e-02   3.1130000000000002e-01   2.4377000000000000e+00   6.7400000000000002e-02   1.1550000000000001e-01   5.3100000000000001e-02
   1.7630000000000001e-01   2.1980000000000000e-01   1.2867999999999999e+00  -1.2410000000000000e-01   1.2370000000000000e-01  -7.0199999999999999e-02   0.0000000000000000e+00   3.1130000000000002e-01   3.0470999999999999e+00   7.7100000000000002e-02   1.4430000000000001e-01   5.3100000000000001e-02
   9.0369999999999995e-01  -2.1999999999999999e-02   1.6298999999999999e+00  -2.8600000000000000e-02  -4.7600000000000003e-02  -8.8000000000000005e-03   1.7760000000000001e-01   8.8900000000000007e-02   2.5247000000000002e+00   5.7799999999999997e-02   1.2509999999999999e-01   8.8000000000000005e-03
   7.0530000000000004e-01  -3.0780000000000002e-01   1.6298999999999999e+00  -1.3370000000000001e-01   5.7099999999999998e-02  -8.8000000000000005e-03   2.2189999999999999e-01   6.6699999999999995e-02   2.2635999999999998e+00   1.1559999999999999e-01   1.8279999999999999e-01   1.7700000000000000e-02
   2.4249999999999999e-01   4.3999999999999997e-02   1.3725000000000001e+00  -5.7299999999999997e-02   5.7099999999999998e-02  -2.6300000000000000e-02   1.3320000000000001e-01   1.3339999999999999e-01   2.0893999999999999e+00   6.7400000000000002e-02   2.2130000000000000e-01   5.3100000000000001e-02
   4.4080000000000003e-01   2.1999999999999999e-02   1.1152000000000000e+00  -1.7190000000000000e-01  -9.4999999999999998e-03   4.4000000000000003e-03   1.9980000000000001e-01   2.2239999999999999e-01   2.6118000000000001e+00  -9.5999999999999992e-03   5.7700000000000001e-02   1.7700000000000000e-02
   4.6289999999999998e-01  -1.7590000000000000e-01   1.2867999999999999e+00  -1.1459999999999999e-01  -7.6100000000000001e-02  -8.8000000000000005e-03  -1.5540000000000001e-01   1.3339999999999999e-01   1.6540999999999999e+00   1.0600000000000000e-01   1.9239999999999999e-01   3.1000000000000000e-02
   6.3919999999999999e-01  -2.1980000000000000e-01   2.4018999999999999e+00  -9.5500000000000002e-02   9.4999999999999998e-03  -5.2600000000000001e-02   1.9980000000000001e-01   3.3350000000000002e-01   2.8730000000000002e+00   7.7100000000000002e-02   1.5400000000000000e-01   6.6400000000000001e-02
   2.8649999999999998e-01  -1.5390000000000001e-01   4.2890000000000000e-01  -3.0549999999999999e-01  -1.9000000000000000e-02  -8.3299999999999999e-02   8.8800000000000004e-02   2.4460000000000001e-01   2.8730000000000002e+00   4.8200000000000000e-02   4.8099999999999997e-02   4.8700000000000000e-02
   5.2900000000000003e-01  -1.5390000000000001e-01   9.4359999999999999e-01  -2.5779999999999997e-01   6.6600000000000006e-02  -4.8200000000000000e-02   2.2200000000000001e-02   3.3350000000000002e-01   2.0024000000000002e+00   2.8899999999999999e-02   1.2509999999999999e-01   2.6499999999999999e-02
   3.5270000000000001e-01  -4.3999999999999997e-02   1.4582999999999999e+00  -1.7190000000000000e-01   3.8100000000000002e-02  -3.0700000000000002e-02   2.2200000000000001e-02   1.5559999999999999e-01   2.6989000000000001e+00   9.6299999999999997e-02   1.2509999999999999e-01   1.3299999999999999e-02
   5.7310000000000005e-01  -6.6000000000000003e-02   2.3161999999999998e+00  -9.5500000000000002e-02   3.8100000000000002e-02  -2.1899999999999999e-02   1.5540000000000001e-01   6.6699999999999995e-02   1.9153000000000000e+00   1.0600000000000000e-01   2.0210000000000000e-01   2.6499999999999999e-02
   2.8649999999999998e-01  -2.8580000000000000e-01   1.4582999999999999e+00  -1.4319999999999999e-01  -6.6600000000000006e-02  -2.1899999999999999e-02   1.1100000000000000e-01   1.1119999999999999e-01   2.2635999999999998e+00   8.6699999999999999e-02   2.4060000000000001e-01   2.6499999999999999e-02
   5.9509999999999996e-01  -1.3189999999999999e-01   1.6298999999999999e+00  -1.2410000000000000e-01   3.8100000000000002e-02  -6.5799999999999997e-02   1.1100000000000000e-01   1.7790000000000000e-01   2.5247000000000002e+00   6.7400000000000002e-02   2.5979999999999998e-01   2.2100000000000002e-02
   5.0700000000000001e-01   1.9789999999999999e-01   7.7210000000000001e-01  -4.7699999999999999e-02  -1.1420000000000000e-01  -4.3900000000000002e-02   0.0000000000000000e+00   1.5559999999999999e-01   1.9153000000000000e+00   1.9270000000000001e-01   1.6360000000000000e-01   4.4200000000000003e-02
   5.9509999999999996e-01  -4.3999999999999997e-02   1.8872000000000000e+00  -1.2410000000000000e-01   9.4999999999999998e-03  -3.5099999999999999e-02   1.3320000000000001e-01  -3.3350000000000002e-01   2.6118000000000001e+00   1.9270000000000001e-01   1.9239999999999999e-01   0.0000000000000000e+00
   6.1719999999999997e-01  -8.7900000000000006e-02   7.7210000000000001e-01  -2.0050000000000001e-01  -9.4999999999999998e-03  -1.3200000000000000e-02   2.2200000000000001e-02   0.0000000000000000e+00   2.6118000000000001e+00   4.8200000000000000e-02   2.0210000000000000e-01  -2.6499999999999999e-02
   5.2900000000000003e-01   1.3189999999999999e-01   1.4582999999999999e+00  -1.6230000000000000e-01  -9.4999999999999998e-03  -1.7500000000000002e-02   1.5540000000000001e-01  -8.8900000000000007e-02   1.8283000000000000e+00   9.6299999999999997e-02   1.0580000000000001e-01  -2.2100000000000002e-02
   4.4080000000000003e-01  -1.5390000000000001e-01   1.2867999999999999e+00  -1.1459999999999999e-01   6.6600000000000006e-02  -2.6300000000000000e-02   3.1069999999999998e-01  -2.2239999999999999e-01   2.7858999999999998e+00   1.3489999999999999e-01   1.6360000000000000e-01  -4.4200000000000003e-02
   4.4080000000000003e-01  -1.3189999999999999e-01   1.1152000000000000e+00  -1.5279999999999999e-01   9.4999999999999998e-03  -5.2600000000000001e-02   1.9980000000000001e-01  -6.6699999999999995e-02   1.5670999999999999e+00   4.8200000000000000e-02   1.0580000000000001e-01  -5.3100000000000001e-02
   6.1719999999999997e-01  -1.0990000000000000e-01   1.2010000000000001e+00  -1.1459999999999999e-01   0.0000000000000000e+00   4.4000000000000003e-03   1.7760000000000001e-01  -4.4469999999999998e-01   2.2635999999999998e+00   6.7400000000000002e-02   1.6360000000000000e-01  -5.3100000000000001e-02
   2.8649999999999998e-01  -3.7369999999999998e-01   1.4582999999999999e+00  -1.5279999999999999e-01  -8.5599999999999996e-02  -5.7000000000000002e-02   2.6629999999999998e-01  -2.6679999999999998e-01   2.6118000000000001e+00   9.6299999999999997e-02   1.6360000000000000e-01  -4.8700000000000000e-02
   1.9839999999999999e-01  -2.8580000000000000e-01   1.6298999999999999e+00  -1.5279999999999999e-01   4.7600000000000003e-02  -2.6300000000000000e-02   1.7760000000000001e-01  -4.0020000000000000e-01   2.6118000000000001e+00   7.7100000000000002e-02   1.2509999999999999e-01  -9.2899999999999996e-02
   8.3760000000000001e-01  -2.4179999999999999e-01   1.4582999999999999e+00   2.8600000000000000e-02   5.7099999999999998e-02  -3.9500000000000000e-02   3.1069999999999998e-01  -3.3350000000000002e-01   1.9153000000000000e+00   7.7100000000000002e-02   1.6360000000000000e-01  -8.4000000000000005e-02
   5.5110000000000003e-01   8.7900000000000006e-02   1.8872000000000000e+00  -2.2910000000000000e-01  -9.4999999999999998e-03  -8.3299999999999999e-02   2.2189999999999999e-01  -5.1139999999999997e-01   2.1764999999999999e+00   3.8500000000000000e-02   2.0210000000000000e-01  -7.0800000000000002e-02
   3.7469999999999998e-01   6.6000000000000003e-02   1.7157000000000000e+00  -1.7190000000000000e-01   2.8500000000000001e-02  -2.1899999999999999e-02   1.9980000000000001e-01  -3.7800000000000000e-01   2.9600000000000000e+00   0.0000000000000000e+00   1.5400000000000000e-01  -1.3710000000000000e-01
   3.0859999999999999e-01  -1.3189999999999999e-01   1.9730000000000001e+00  -1.9089999999999999e-01  -9.4999999999999998e-03  -6.1400000000000003e-02   2.4410000000000001e-01  -3.7800000000000000e-01   2.2635999999999998e+00  -3.8500000000000000e-02   1.5400000000000000e-01  -1.6370000000000001e-01
   3.7469999999999998e-01  -8.7900000000000006e-02   1.0294000000000001e+00  -1.5279999999999999e-01   0.0000000000000000e+00  -7.0199999999999999e-02   8.8800000000000004e-02  -6.6710000000000003e-01   2.6989000000000001e+00   4.8200000000000000e-02   2.2130000000000000e-01  -1.5479999999999999e-01
   4.1880000000000001e-01   4.3999999999999997e-02   1.5441000000000000e+00  -2.0999999999999999e-01  -8.5599999999999996e-02   3.9500000000000000e-02   3.3289999999999997e-01  -5.7809999999999995e-01   2.5247000000000002e+00   5.7799999999999997e-02   2.3089999999999999e-01  -1.5040000000000001e-01
   5.2900000000000003e-01  -1.3189999999999999e-01   1.1152000000000000e+00  -1.2410000000000000e-01   9.4999999999999998e-03  -1.3200000000000000e-02   2.2189999999999999e-01  -6.6710000000000003e-01   1.5670999999999999e+00   4.8200000000000000e-02   1.5400000000000000e-01  -2.3000000000000001e-01
   4.1880000000000001e-01   4.3999999999999997e-02   1.1152000000000000e+00  -1.9089999999999999e-01   9.4999999999999998e-03  -1.7500000000000002e-02   2.6629999999999998e-01  -5.7809999999999995e-01   3.1341999999999999e+00   1.9300000000000001e-02   2.1170000000000000e-01  -1.8140000000000001e-01
   5.7310000000000005e-01  -1.5390000000000001e-01   2.0588000000000002e+00  -2.0999999999999999e-01   3.8100000000000002e-02  -3.5099999999999999e-02   2.2189999999999999e-01  -6.4480000000000004e-01   2.9600000000000000e+00  -1.9300000000000001e-02   1.4430000000000001e-01  -2.1679999999999999e-01
   3.5270000000000001e-01   1.5390000000000001e-01   1.2867999999999999e+00  -1.0500000000000000e-01  -6.6600000000000006e-02  -6.5799999999999997e-02   4.2170000000000002e-01  -6.6710000000000003e-01   2.2635999999999998e+00   8.6699999999999999e-02   1.7319999999999999e-01  -2.1679999999999999e-01
   5.0700000000000001e-01   2.6379999999999998e-01   1.8015000000000001e+00  -1.1459999999999999e-01   2.8500000000000001e-02  -3.9500000000000000e-02   2.4410000000000001e-01  -7.3380000000000001e-01   2.6118000000000001e+00  -9.5999999999999992e-03   4.8099999999999997e-02  -2.2120000000000001e-01
   3.3060000000000000e-01   1.9789999999999999e-01   1.0294000000000001e+00  -6.6799999999999998e-02  -6.6600000000000006e-02  -2.1899999999999999e-02   3.3289999999999997e-01  -1.0672999999999999e+00   2.7858999999999998e+00   9.5999999999999992e-03   1.7319999999999999e-01  -2.2120000000000001e-01
   4.8490000000000000e-01  -1.3189999999999999e-01   9.4359999999999999e-01  -2.2910000000000000e-01  -8.5599999999999996e-02  -1.7500000000000002e-02   2.8849999999999998e-01  -7.1150000000000002e-01   1.8283000000000000e+00   4.8200000000000000e-02   1.3469999999999999e-01  -2.3440000000000000e-01
   3.3060000000000000e-01   2.1999999999999999e-02   1.6298999999999999e+00  -2.6729999999999998e-01  -4.7600000000000003e-02  -3.0700000000000002e-02   1.5540000000000001e-01  -9.3389999999999995e-01   2.9600000000000000e+00   9.5999999999999992e-03   1.3469999999999999e-01  -2.4329999999999999e-01
   5.2900000000000003e-01   2.1999999999999999e-02   1.2010000000000001e+00  -2.0999999999999999e-01   7.6100000000000001e-02  -7.0199999999999999e-02   2.6629999999999998e-01  -8.6719999999999997e-01   2.3506000000000000e+00   4.8200000000000000e-02   1.1550000000000001e-01  -2.7429999999999999e-01
   3.7469999999999998e-01   0.0000000000000000e+00   1.2010000000000001e+00  -2.1959999999999999e-01  -9.4999999999999998e-03  -5.7000000000000002e-02   3.3289999999999997e-01  -8.4499999999999997e-01   2.2635999999999998e+00  -9.5999999999999992e-03   1.9239999999999999e-01  -2.5659999999999999e-01
   4.1880000000000001e-01  -1.0990000000000000e-01   8.5780000000000001e-01  -1.2410000000000000e-01   0.0000000000000000e+00  -5.2600000000000001e-02   2.2189999999999999e-01  -8.6719999999999997e-01   2.6989000000000001e+00   1.2520000000000001e-01   2.1170000000000000e-01  -2.3890000000000000e-01
   2.8649999999999998e-01  -1.5390000000000001e-01   1.1152000000000000e+00  -1.2410000000000000e-01  -9.5200000000000007e-02  -2.1899999999999999e-02   2.2189999999999999e-01  -8.6719999999999997e-01   2.1764999999999999e+00  -3.8500000000000000e-02   2.4060000000000001e-01  -2.7429999999999999e-01
   6.6130000000000000e-01  -1.0990000000000000e-01   1.2010000000000001e+00  -1.1459999999999999e-01   8.5599999999999996e-02  -8.8000000000000005e-03   3.3289999999999997e-01  -9.1169999999999995e-01   2.6118000000000001e+00   2.8899999999999999e-02   1.8279999999999999e-01  -2.9640000000000000e-01
   6.3919999999999999e-01   4.3999999999999997e-02   1.3725000000000001e+00  -9.5500000000000002e-02   9.4999999999999998e-03  -3.0700000000000002e-02   4.4390000000000002e-01  -9.3389999999999995e-01   2.0024000000000002e+00   9.5999999999999992e-03   2.0210000000000000e-01  -2.8749999999999998e-01
   3.3060000000000000e-01   4.3999999999999997e-02   2.0588000000000002e+00  -1.1459999999999999e-01   3.8100000000000002e-02   0.0000000000000000e+00   3.3289999999999997e-01  -1.0005999999999999e+00   1.8283000000000000e+00  -9.5999999999999992e-03   1.5400000000000000e-01  -2.8310000000000002e-01
   3.3060000000000000e-01  -1.7590000000000000e-01   1.3725000000000001e+00  -1.2410000000000000e-01  -4.7600000000000003e-02  -3.9500000000000000e-02   1.9980000000000001e-01  -8.8939999999999997e-01   1.4800000000000000e+00   9.6299999999999997e-02   1.6360000000000000e-01  -2.8749999999999998e-01
   4.8490000000000000e-01  -8.7900000000000006e-02   1.3725000000000001e+00  -2.8639999999999999e-01  -6.6600000000000006e-02  -5.7000000000000002e-02   3.3289999999999997e-01  -1.2452000000000001e+00   3.3083000000000000e+00   1.1559999999999999e-01   1.8279999999999999e-01  -3.0520000000000003e-01
   4.4080000000000003e-01  -1.9789999999999999e-01   1.9730000000000001e+00  -1.5279999999999999e-01  -9.4999999999999998e-03  -4.3900000000000002e-02   2.2189999999999999e-01  -1.4008000000000000e+00   2.0024000000000002e+00   1.1559999999999999e-01   3.8500000000000000e-02  -2.9640000000000000e-01
   5.7310000000000005e-01  -1.9789999999999999e-01   9.4359999999999999e-01  -1.3370000000000001e-01   9.4999999999999998e-03  -4.8200000000000000e-02   2.4410000000000001e-01  -1.2230000000000001e+00   3.1341999999999999e+00   8.6699999999999999e-02   1.8279999999999999e-01  -3.2729999999999998e-01
   3.5270000000000001e-01  -6.6000000000000003e-02   1.1152000000000000e+00  -1.4319999999999999e-01  -9.4999999999999998e-03  -2.6300000000000000e-02   1.5540000000000001e-01  -1.1117999999999999e+00   2.0024000000000002e+00   6.7400000000000002e-02   1.6360000000000000e-01  -3.0520000000000003e-01
   5.7310000000000005e-01  -1.3189999999999999e-01   1.9730000000000001e+00  -2.0050000000000001e-01   9.4999999999999998e-03  -6.5799999999999997e-02   6.6600000000000006e-02  -1.5565000000000000e+00   2.3506000000000000e+00  -1.9300000000000001e-02   1.3469999999999999e-01  -3.6270000000000002e-01
   5.7310000000000005e-01   4.3999999999999997e-02   2.5735000000000001e+00  -2.0999999999999999e-01   2.8500000000000001e-02  -1.3200000000000000e-02   3.5510000000000003e-01  -1.3564000000000001e+00   2.3506000000000000e+00   9.6299999999999997e-02   1.1550000000000001e-01  -3.7600000000000000e-01
   3.3060000000000000e-01   6.6000000000000003e-02   7.7210000000000001e-01  -1.7190000000000000e-01   9.4999999999999998e-03  -2.6300000000000000e-02   2.4410000000000001e-01  -1.2674000000000001e+00   2.8730000000000002e+00   4.8200000000000000e-02   1.6360000000000000e-01  -3.8929999999999998e-01
   2.2040000000000001e-01   0.0000000000000000e+00   9.4359999999999999e-01  -2.0999999999999999e-01   9.4999999999999998e-03  -3.9500000000000000e-02   1.1100000000000000e-01  -1.4231000000000000e+00   2.0024000000000002e+00   7.7100000000000002e-02   1.6360000000000000e-01  -3.5389999999999999e-01
   1.5429999999999999e-01  -2.1999999999999999e-02   1.9730000000000001e+00  -2.2910000000000000e-01   9.4999999999999998e-03  -3.5099999999999999e-02   8.8800000000000004e-02  -1.3564000000000001e+00   2.4377000000000000e+00   9.6299999999999997e-02   1.1550000000000001e-01  -3.8040000000000002e-01
   4.1880000000000001e-01  -1.7590000000000000e-01   1.2010000000000001e+00  -2.2910000000000000e-01   9.4999999999999998e-03  -2.6300000000000000e-02   1.5540000000000001e-01  -1.6010000000000000e+00   2.5247000000000002e+00   2.8899999999999999e-02   1.5400000000000000e-01  -3.4499999999999997e-01
   4.6289999999999998e-01  -8.7900000000000006e-02   2.1446000000000001e+00  -1.4319999999999999e-01   1.9000000000000000e-02  -3.5099999999999999e-02   2.4410000000000001e-01  -1.4008000000000000e+00   2.3506000000000000e+00   3.8500000000000000e-02   8.6599999999999996e-02  -3.8040000000000002e-01
   3.0859999999999999e-01  -8.7900000000000006e-02   1.2867999999999999e+00  -1.9089999999999999e-01   3.8100000000000002e-02   1.3200000000000000e-02   0.0000000000000000e+00  -1.5120000000000000e+00   2.3506000000000000e+00  -9.5999999999999992e-03   5.7700000000000001e-02  -3.6709999999999998e-01
   4.4080000000000003e-01  -3.7369999999999998e-01   1.8015000000000001e+00  -1.5279999999999999e-01  -3.8100000000000002e-02  -8.8000000000000005e-03   2.4410000000000001e-01  -1.3119000000000001e+00   2.8730000000000002e+00   0.0000000000000000e+00   1.7319999999999999e-01  -3.8040000000000002e-01
   4.4080000000000003e-01  -2.6379999999999998e-01   1.6298999999999999e+00  -2.1959999999999999e-01   9.4999999999999998e-03  -1.7500000000000002e-02   1.3320000000000001e-01  -1.7788999999999999e+00   2.4377000000000000e+00  -1.9300000000000001e-02   1.9239999999999999e-01  -3.7159999999999999e-01
   2.6450000000000001e-01  -2.4179999999999999e-01   1.2867999999999999e+00  -2.2910000000000000e-01   1.9000000000000000e-02  -6.1400000000000003e-02   2.4410000000000001e-01  -1.4898000000000000e+00   2.6118000000000001e+00   0.0000000000000000e+00   1.2509999999999999e-01  -3.8479999999999998e-01
   5.0700000000000001e-01  -2.1999999999999999e-02   1.5441000000000000e+00  -2.4820000000000000e-01   2.8500000000000001e-02  -3.5099999999999999e-02   1.3320000000000001e-01  -1.4676000000000000e+00   2.6118000000000001e+00  -9.5999999999999992e-03   2.6939999999999997e-01  -3.8479999999999998e-01
   3.9679999999999999e-01   2.1999999999999999e-02   1.7157000000000000e+00  -1.6230000000000000e-01   3.8100000000000002e-02  -1.7500000000000002e-02   4.4400000000000002e-02  -1.5343000000000000e+00   3.4824000000000002e+00   6.7400000000000002e-02   2.2130000000000000e-01  -3.8040000000000002e-01
   2.6450000000000001e-01   6.6000000000000003e-02   1.5441000000000000e+00  -1.5279999999999999e-01   7.6100000000000001e-02  -8.8000000000000005e-03  -2.2200000000000001e-02  -1.3119000000000001e+00   2.6118000000000001e+00   3.8500000000000000e-02   1.2509999999999999e-01  -3.4949999999999998e-01
   3.3060000000000000e-01  -1.9789999999999999e-01   1.8015000000000001e+00  -2.1959999999999999e-01  -2.8500000000000001e-02  -3.9500000000000000e-02   1.3320000000000001e-01  -1.4453000000000000e+00   2.7858999999999998e+00   0.0000000000000000e+00   8.6599999999999996e-02  -3.4060000000000001e-01
   3.5270000000000001e-01  -6.6000000000000003e-02   9.4359999999999999e-01  -1.9089999999999999e-01   2.8500000000000001e-02  -4.8200000000000000e-02   1.5540000000000001e-01  -1.3341000000000001e+00   2.7858999999999998e+00   4.8200000000000000e-02   1.4430000000000001e-01  -3.1850000000000001e-01
   2.2040000000000001e-01  -8.7900000000000006e-02   1.4582999999999999e+00  -2.0999999999999999e-01   0.0000000000000000e+00  -3.0700000000000002e-02   3.5510000000000003e-01  -1.4898000000000000e+00   3.0470999999999999e+00   4.8200000000000000e-02   1.3469999999999999e-01  -3.7159999999999999e-01
   2.6450000000000001e-01   6.6000000000000003e-02   1.8015000000000001e+00  -2.1959999999999999e-01   0.0000000000000000e+00  -2.6300000000000000e-02  -6.6600000000000006e-02  -1.5343000000000000e+00   2.5247000000000002e+00   5.7799999999999997e-02   1.7319999999999999e-01  -3.1850000000000001e-01
   2.8649999999999998e-01  -1.3189999999999999e-01   4.2890000000000000e-01  -1.4319999999999999e-01  -1.9000000000000000e-02  -2.1899999999999999e-02   8.8800000000000004e-02  -1.6010000000000000e+00   1.9153000000000000e+00  -9.5999999999999992e-03   1.3469999999999999e-01  -3.3179999999999998e-01
   3.3060000000000000e-01   6.6000000000000003e-02   1.6298999999999999e+00  -2.0999999999999999e-01  -1.1420000000000000e-01   0.0000000000000000e+00   1.1100000000000000e-01  -1.5787000000000000e+00   2.8730000000000002e+00   1.9300000000000001e-02   1.2509999999999999e-01  -3.4060000000000001e-01
   4.1880000000000001e-01  -4.3999999999999997e-02   1.4582999999999999e+00  -2.2910000000000000e-01  -5.7099999999999998e-02  -5.7000000000000002e-02   1.7760000000000001e-01  -1.6899000000000000e+00   2.6118000000000001e+00   9.5999999999999992e-03   1.3469999999999999e-01  -3.5830000000000001e-01
   2.2040000000000001e-01  -1.0990000000000000e-01   1.2867999999999999e+00  -2.2910000000000000e-01   0.0000000000000000e+00  -5.2600000000000001e-02   8.8800000000000004e-02  -1.8010999999999999e+00   2.7858999999999998e+00   1.0600000000000000e-01   9.6199999999999994e-02  -4.2020000000000002e-01
   2.4249999999999999e-01  -8.7900000000000006e-02   1.1152000000000000e+00  -1.6230000000000000e-01   0.0000000000000000e+00   2.1899999999999999e-02   1.5540000000000001e-01  -2.0457000000000001e+00   1.9153000000000000e+00   4.8200000000000000e-02   1.0580000000000001e-01  -4.4679999999999997e-01
   5.2900000000000003e-01  -1.0990000000000000e-01   1.1152000000000000e+00  -1.0500000000000000e-01  -8.5599999999999996e-02  -2.6300000000000000e-02  -1.1100000000000000e-01  -2.2902999999999998e+00   2.1764999999999999e+00   3.8500000000000000e-02   1.9239999999999999e-01  -5.0870000000000004e-01
   3.3060000000000000e-01   6.6000000000000003e-02   2.4876999999999998e+00  -1.4319999999999999e-01  -6.6600000000000006e-02  -2.6300000000000000e-02   3.1069999999999998e-01  -2.7572000000000001e+00   1.6540999999999999e+00  -5.7799999999999997e-02   2.0210000000000000e-01  -6.2370000000000003e-01
   3.0859999999999999e-01  -1.0990000000000000e-01   1.2010000000000001e+00  -1.6230000000000000e-01  -6.6600000000000006e-02  -4.8200000000000000e-02   3.1069999999999998e-01  -3.0240000000000000e+00   2.0893999999999999e+00  -5.7799999999999997e-02   1.7319999999999999e-01  -8.0059999999999998e-01
   3.7469999999999998e-01  -1.9789999999999999e-01   1.7157000000000000e+00  -2.2910000000000000e-01   9.4999999999999998e-03  -4.3900000000000002e-02   1.7760000000000001e-01  -3.6244000000000001e+00   2.0024000000000002e+00  -8.6699999999999999e-02   1.8279999999999999e-01  -8.2279999999999998e-01
   4.1880000000000001e-01  -1.5390000000000001e-01   8.5780000000000001e-01  -2.1959999999999999e-01  -1.9000000000000000e-02  -4.4000000000000003e-03   1.5540000000000001e-01  -3.4910000000000001e+00   2.4377000000000000e+00  -8.6699999999999999e-02   1.9239999999999999e-01  -8.3160000000000001e-01
   4.6289999999999998e-01  -1.7590000000000000e-01   1.8015000000000001e+00  -1.6230000000000000e-01   3.8100000000000002e-02  -5.2600000000000001e-02   5.1049999999999995e-01  -3.6244000000000001e+00   2.0024000000000002e+00  -1.0600000000000000e-01   1.9239999999999999e-01  -9.4660000000000000e-01
   6.6130000000000000e-01   0.0000000000000000e+00   2.0588000000000002e+00  -3.0549999999999999e-01   2.8500000000000001e-02  -4.4000000000000003e-03   5.5489999999999995e-01  -4.2915000000000001e+00   1.7412000000000001e+00  -1.1559999999999999e-01   2.3089999999999999e-01  -1.0749000000000000e+00
   5.0700000000000001e-01  -6.6000000000000003e-02   1.2867999999999999e+00  -2.2910000000000000e-01  -1.9000000000000000e-02  -2.6300000000000000e-02   8.2120000000000004e-01  -4.8029000000000002e+00   2.3506000000000000e+00  -1.1559999999999999e-01   1.7319999999999999e-01  -1.1677999999999999e+00
   2.6450000000000001e-01   1.7590000000000000e-01   9.4359999999999999e-01  -2.2910000000000000e-01   4.7600000000000003e-02  -4.3900000000000002e-02   4.8830000000000001e-01  -5.2476000000000003e+00   1.3930000000000000e+00  -1.1559999999999999e-01   2.3089999999999999e-01  -1.3359000000000001e+00
   4.4080000000000003e-01  -1.3189999999999999e-01   1.3725000000000001e+00  -1.7190000000000000e-01   0.0000000000000000e+00  -1.3200000000000000e-02   7.1020000000000005e-01  -5.5366999999999997e+00   2.6989000000000001e+00  -1.7340000000000000e-01   2.6939999999999997e-01  -1.3890000000000000e+00
   3.0859999999999999e-01  -3.5170000000000001e-01   1.3725000000000001e+00  -2.3870000000000000e-01  -1.9000000000000000e-02  -1.7500000000000002e-02   7.1020000000000005e-01  -5.5366999999999997e+00   1.4800000000000000e+00  -1.6380000000000000e-01   2.3089999999999999e-01  -1.4332000000000000e+00
   4.6289999999999998e-01   4.3999999999999997e-02   1.0294000000000001e+00  -1.2410000000000000e-01   2.8500000000000001e-02   3.0700000000000002e-02   6.8799999999999994e-01  -5.7367999999999997e+00   1.8283000000000000e+00  -1.3489999999999999e-01   2.0210000000000000e-01  -1.4996000000000000e+00
   3.9679999999999999e-01   2.1980000000000000e-01   1.5441000000000000e+00  -2.0050000000000001e-01  -9.4999999999999998e-03  -3.0700000000000002e-02   7.5460000000000005e-01  -5.9146999999999998e+00   1.7412000000000001e+00  -2.6010000000000000e-01   2.3089999999999999e-01  -1.5127999999999999e+00
   6.6100000000000006e-02   1.3189999999999999e-01   1.8872000000000000e+00  -2.0050000000000001e-01   9.4999999999999998e-03   4.4000000000000003e-03   9.3220000000000003e-01  -6.1369999999999996e+00   1.9153000000000000e+00  -3.0819999999999997e-01   1.6360000000000000e-01  -1.5127999999999999e+00
   7.7149999999999996e-01  -2.4179999999999999e-01   2.0588000000000002e+00  -2.7689999999999998e-01  -4.7600000000000003e-02  -9.2100000000000001e-02   7.9900000000000004e-01  -5.9146999999999998e+00   2.5247000000000002e+00  -2.6010000000000000e-01   2.5019999999999998e-01  -1.5348999999999999e+00
   6.3919999999999999e-01   2.1999999999999999e-02   1.3725000000000001e+00  -3.8199999999999998e-02  -7.6100000000000001e-02  -4.4000000000000003e-03   8.6560000000000004e-01  -5.8924000000000003e+00   1.3930000000000000e+00  -2.6010000000000000e-01   1.9239999999999999e-01  -1.5570999999999999e+00
  -1.5429999999999999e-01  -1.5390000000000001e-01   7.7210000000000001e-01  -2.5779999999999997e-01   0.0000000000000000e+00   8.8000000000000005e-03   8.2120000000000004e-01  -6.0480999999999998e+00   1.6540999999999999e+00  -2.6010000000000000e-01   2.0210000000000000e-01  -1.5526000000000000e+00
   8.8200000000000001e-02   4.3999999999999997e-02   2.4876999999999998e+00  -1.9099999999999999e-02   1.9000000000000000e-02  -1.7500000000000002e-02   9.3220000000000003e-01  -6.0035999999999996e+00   1.7412000000000001e+00  -2.3119999999999999e-01   2.3089999999999999e-01  -1.5615000000000001e+00
   8.3760000000000001e-01   0.0000000000000000e+00   1.8872000000000000e+00  -1.9089999999999999e-01  -1.4269999999999999e-01   4.4000000000000003e-03   9.1000000000000003e-01  -5.8701999999999996e+00   1.8283000000000000e+00  -3.2750000000000001e-01   2.9830000000000001e-01  -1.5969000000000000e+00
   6.3919999999999999e-01  -2.6379999999999998e-01   1.7157000000000000e+00  -2.6729999999999998e-01  -5.7099999999999998e-02  -2.6300000000000000e-02   1.0653999999999999e+00  -6.0702999999999996e+00   2.2635999999999998e+00  -2.0230000000000001e-01   2.6939999999999997e-01  -1.6056999999999999e+00
   8.8200000000000001e-02  -4.3999999999999997e-02   5.1470000000000005e-01  -1.4319999999999999e-01   9.4999999999999998e-03   0.0000000000000000e+00   1.2206999999999999e+00  -6.0035999999999996e+00   2.0893999999999999e+00  -1.9270000000000001e-01   3.1750000000000000e-01  -1.4951000000000001e+00
  -2.1999999999999999e-02  -1.5390000000000001e-01   1.5441000000000000e+00  -2.1959999999999999e-01   0.0000000000000000e+00  -2.1899999999999999e-02   1.9980000000000001e-01  -6.2481999999999998e+00   2.7858999999999998e+00  -1.4449999999999999e-01   2.1170000000000000e-01  -1.6056999999999999e+00
   6.3919999999999999e-01  -1.5390000000000001e-01   2.2303999999999999e+00  -2.0050000000000001e-01  -2.8500000000000001e-02  -4.8200000000000000e-02   1.3539000000000001e+00  -6.4260999999999999e+00   2.2635999999999998e+00  -3.8529999999999998e-01   2.5979999999999998e-01  -1.5703000000000000e+00
   7.2740000000000005e-01  -1.0990000000000000e-01   1.1152000000000000e+00  -1.9089999999999999e-01  -7.6100000000000001e-02   4.4000000000000003e-03   7.9900000000000004e-01  -5.7367999999999997e+00   9.5770000000000000e-01  -1.3489999999999999e-01   3.5599999999999998e-01  -1.6720999999999999e+00
   3.3060000000000000e-01  -1.9789999999999999e-01   1.5441000000000000e+00  -2.2910000000000000e-01   9.4999999999999998e-03  -3.5099999999999999e-02   9.9880000000000002e-01  -6.3372000000000002e+00   2.0893999999999999e+00  -2.5050000000000000e-01   3.6559999999999998e-01  -1.5924000000000000e+00
  -2.1999999999999999e-02  -3.2979999999999998e-01   1.6298999999999999e+00  -1.4319999999999999e-01   2.8500000000000001e-02  -9.6500000000000002e-02   2.6629999999999998e-01  -6.1147999999999998e+00   1.7412000000000001e+00  -1.6380000000000000e-01   3.1750000000000000e-01  -1.5438000000000001e+00
   2.8649999999999998e-01   4.3999999999999997e-02   1.6298999999999999e+00  -1.9089999999999999e-01  -3.8100000000000002e-02   3.5099999999999999e-02   1.0653999999999999e+00  -6.2260000000000000e+00   2.0893999999999999e+00  -2.5050000000000000e-01   3.0790000000000001e-01  -1.6234000000000000e+00
   9.4779999999999998e-01  -3.7369999999999998e-01   1.3725000000000001e+00  -2.1959999999999999e-01  -1.6180000000000000e-01   4.4000000000000003e-03   8.8780000000000003e-01  -5.9146999999999998e+00   6.0940000000000005e-01  -3.6599999999999999e-01   2.9830000000000001e-01  -1.6056999999999999e+00
   3.5270000000000001e-01  -1.0990000000000000e-01   1.2010000000000001e+00  -1.6230000000000000e-01  -7.6100000000000001e-02  -3.5099999999999999e-02   1.0209999999999999e+00  -5.9368999999999996e+00   2.1764999999999999e+00  -3.1790000000000002e-01   3.9450000000000002e-01  -1.6056999999999999e+00
  -8.8200000000000001e-02  -1.3189999999999999e-01   7.7210000000000001e-01  -2.0050000000000001e-01   7.6100000000000001e-02   2.6300000000000000e-02   5.7709999999999995e-01  -6.3148999999999997e+00   2.1764999999999999e+00  -2.0230000000000001e-01   3.8490000000000002e-01  -1.6588000000000001e+00
   3.7469999999999998e-01   8.7900000000000006e-02   1.2010000000000001e+00  -1.5279999999999999e-01   0.0000000000000000e+00  -8.8000000000000005e-03   1.1984999999999999e+00  -6.1814999999999998e+00   1.1317999999999999e+00  -2.8899999999999998e-01   2.6939999999999997e-01  -1.6898000000000000e+00
   8.5960000000000003e-01  -2.1999999999999999e-02   1.8872000000000000e+00  -2.5779999999999997e-01  -9.4999999999999998e-03  -4.3900000000000002e-02   7.7680000000000005e-01  -6.3148999999999997e+00   1.1317999999999999e+00  -2.9859999999999998e-01   3.8490000000000002e-01  -1.5924000000000000e+00
   3.7469999999999998e-01   1.5390000000000001e-01   1.2010000000000001e+00  -1.4319999999999999e-01   0.0000000000000000e+00  -8.8000000000000005e-03   9.3220000000000003e-01  -6.2481999999999998e+00   2.5247000000000002e+00  -3.3710000000000001e-01   3.3679999999999999e-01  -1.6012999999999999e+00
   1.1020000000000001e-01  -1.5390000000000001e-01   1.1152000000000000e+00  -2.0050000000000001e-01   8.5599999999999996e-02  -2.6300000000000000e-02   6.8799999999999994e-01  -6.2927000000000000e+00   1.4800000000000000e+00  -3.4680000000000000e-01   4.4259999999999999e-01  -1.6367000000000000e+00
   1.9839999999999999e-01  -8.7900000000000006e-02   1.0294000000000001e+00  -1.7190000000000000e-01   3.8100000000000002e-02  -8.8000000000000005e-03   1.0209999999999999e+00  -6.3593999999999999e+00   1.1317999999999999e+00  -3.1790000000000002e-01   4.0410000000000001e-01  -1.5040000000000000e+00
   8.3760000000000001e-01   3.5170000000000001e-01   1.7157000000000000e+00  -8.5900000000000004e-02  -1.2370000000000000e-01   2.6300000000000000e-02   3.9950000000000002e-01  -5.9146999999999998e+00   1.5670999999999999e+00  -3.8529999999999998e-01   3.5599999999999998e-01  -1.4819000000000000e+00
   3.7469999999999998e-01  -4.1770000000000002e-01   1.2010000000000001e+00  -2.7689999999999998e-01  -6.6600000000000006e-02  -6.1400000000000003e-02   7.1020000000000005e-01  -5.5589000000000004e+00   1.4800000000000000e+00  -3.5639999999999999e-01   3.7530000000000002e-01  -1.3801000000000001e+00
   6.6100000000000006e-02  -3.2979999999999998e-01   1.8872000000000000e+00  -2.3870000000000000e-01  -4.7600000000000003e-02  -2.6300000000000000e-02   5.5489999999999995e-01  -5.2698999999999998e+00   9.5770000000000000e-01  -2.5050000000000000e-01   3.3679999999999999e-01  -1.1766000000000001e+00
   8.8200000000000001e-02   6.6000000000000003e-02   1.4582999999999999e+00  -1.4319999999999999e-01   2.8500000000000001e-02   1.7500000000000002e-02   4.4390000000000002e-01  -3.5354999999999999e+00   1.8283000000000000e+00  -1.9270000000000001e-01   3.3679999999999999e-01  -9.0680000000000005e-01
   3.5270000000000001e-01   1.3189999999999999e-01   6.0050000000000003e-01  -1.3370000000000001e-01  -4.7600000000000003e-02  -4.3900000000000002e-02   8.8800000000000004e-02  -2.0678999999999998e+00   2.9600000000000000e+00  -1.9300000000000001e-02   2.3089999999999999e-01  -4.4679999999999997e-01
   5.9509999999999996e-01  -2.6379999999999998e-01   1.7157000000000000e+00  -2.7689999999999998e-01  -1.9000000000000000e-02   8.8000000000000005e-03   1.9980000000000001e-01   0.0000000000000000e+00   2.4377000000000000e+00   3.8500000000000000e-02   2.4060000000000001e-01  -6.1899999999999997e-02
   2.8649999999999998e-01  -3.0780000000000002e-01   1.8015000000000001e+00  -1.5279999999999999e-01  -9.4999999999999998e-03  -1.3200000000000000e-02   3.9950000000000002e-01   3.3350000000000002e-01   1.0447000000000000e+00  -6.7400000000000002e-02   1.9239999999999999e-01  -6.1899999999999997e-02
   1.7630000000000001e-01   1.9789999999999999e-01   1.4582999999999999e+00  -1.5279999999999999e-01  -6.6600000000000006e-02  -3.9500000000000000e-02   4.8830000000000001e-01  -4.6689999999999998e-01   1.8283000000000000e+00  -7.7100000000000002e-02   2.1170000000000000e-01  -1.1940000000000001e-01
   4.6289999999999998e-01  -1.9789999999999999e-01   1.6298999999999999e+00  -2.7689999999999998e-01  -1.9000000000000000e-02  -1.3200000000000000e-02   4.4400000000000002e-02  -2.2200000000000001e-02   1.3059000000000001e+00  -5.7799999999999997e-02   2.6939999999999997e-01  -1.0170000000000000e-01
   6.1719999999999997e-01  -6.6000000000000003e-02   1.2867999999999999e+00  -2.2910000000000000e-01   2.8500000000000001e-02  -2.1899999999999999e-02   2.2200000000000001e-02   1.5559999999999999e-01   2.5247000000000002e+00   0.0000000000000000e+00   2.1170000000000000e-01  -5.3100000000000001e-02
   3.0859999999999999e-01   6.6000000000000003e-02   1.8872000000000000e+00  -1.1459999999999999e-01  -2.8500000000000001e-02  -4.4000000000000003e-03   3.3289999999999997e-01  -2.6679999999999998e-01   2.0024000000000002e+00  -9.5999999999999992e-03   1.4430000000000001e-01  -4.8700000000000000e-02
   4.4080000000000003e-01  -2.4179999999999999e-01   1.6298999999999999e+00  -2.7689999999999998e-01  -4.7600000000000003e-02  -6.1400000000000003e-02   4.4390000000000002e-01   1.1119999999999999e-01   1.9153000000000000e+00  -2.8899999999999999e-02   1.6360000000000000e-01  -5.3100000000000001e-02
   4.4080000000000003e-01  -1.0990000000000000e-01   1.1152000000000000e+00  -1.1459999999999999e-01  -1.0470000000000000e-01   2.1899999999999999e-02   1.9980000000000001e-01   3.3350000000000002e-01   2.4377000000000000e+00  -1.9300000000000001e-02   1.3469999999999999e-01   1.3299999999999999e-02
   4.6289999999999998e-01   1.5390000000000001e-01   1.5441000000000000e+00  -1.3370000000000001e-01   0.0000000000000000e+00  -6.1400000000000003e-02   2.2200000000000001e-02   3.5580000000000001e-01   1.6540999999999999e+00   5.7799999999999997e-02   1.4430000000000001e-01  -3.1000000000000000e-02
   3.9679999999999999e-01  -8.7900000000000006e-02   1.2867999999999999e+00  -1.5279999999999999e-01   4.7600000000000003e-02   1.3200000000000000e-02   2.6629999999999998e-01   2.4460000000000001e-01   1.7412000000000001e+00   4.8200000000000000e-02   2.1170000000000000e-01  -8.8000000000000005e-03
   1.9839999999999999e-01   8.7900000000000006e-02   1.2010000000000001e+00  -1.5279999999999999e-01   0.0000000000000000e+00  -4.4000000000000003e-03   4.6610000000000001e-01   3.1130000000000002e-01   1.3930000000000000e+00   8.6699999999999999e-02   2.3089999999999999e-01   4.4000000000000003e-03
   6.1719999999999997e-01   0.0000000000000000e+00   1.2867999999999999e+00  -2.0999999999999999e-01  -1.9000000000000000e-02  -2.1899999999999999e-02   1.5540000000000001e-01   3.3350000000000002e-01   2.0893999999999999e+00   0.0000000000000000e+00   2.2130000000000000e-01  -1.3299999999999999e-02
   6.6130000000000000e-01   4.3999999999999997e-02   1.3725000000000001e+00  -7.6399999999999996e-02  -7.6100000000000001e-02  -1.7500000000000002e-02   1.7760000000000001e-01   1.5559999999999999e-01   2.0893999999999999e+00  -1.9300000000000001e-02   1.4430000000000001e-01  -4.4200000000000003e-02
   3.9679999999999999e-01  -6.6000000000000003e-02   1.6298999999999999e+00  -1.9089999999999999e-01   1.9000000000000000e-02  -3.0700000000000002e-02   2.8849999999999998e-01   5.3369999999999995e-01   1.9153000000000000e+00   4.8200000000000000e-02   2.0210000000000000e-01   2.2100000000000002e-02
   2.1999999999999999e-02   0.0000000000000000e+00   1.2867999999999999e+00  -2.2910000000000000e-01   0.0000000000000000e+00  -3.9500000000000000e-02   2.8849999999999998e-01   3.1130000000000002e-01   1.9153000000000000e+00  -1.9300000000000001e-02   1.8279999999999999e-01   3.9800000000000002e-02
   4.1880000000000001e-01  -4.3999999999999997e-02   1.4582999999999999e+00  -2.0999999999999999e-01   5.7099999999999998e-02  -5.2600000000000001e-02   4.4390000000000002e-01   1.3339999999999999e-01   2.0893999999999999e+00  -9.5999999999999992e-03   2.1170000000000000e-01  -2.2100000000000002e-02
   4.4080000000000003e-01  -8.7900000000000006e-02   1.6298999999999999e+00  -2.3870000000000000e-01   0.0000000000000000e+00  -7.4499999999999997e-02   2.8849999999999998e-01   2.0010000000000000e-01   1.7412000000000001e+00   1.9300000000000001e-02   2.7900000000000003e-01   1.7700000000000000e-02
   4.8490000000000000e-01  -2.1999999999999999e-02   9.4359999999999999e-01  -2.5779999999999997e-01   9.4999999999999998e-03  -5.2600000000000001e-02   3.1069999999999998e-01   3.7800000000000000e-01   2.4377000000000000e+00  -3.8500000000000000e-02   1.0580000000000001e-01   4.4000000000000003e-03
   3.9679999999999999e-01   4.3999999999999997e-02   5.1470000000000005e-01  -1.9089999999999999e-01   1.9000000000000000e-02  -3.5099999999999999e-02  -2.2200000000000001e-02   3.1130000000000002e-01   2.3506000000000000e+00  -2.8899999999999999e-02   1.8279999999999999e-01  -8.8000000000000005e-03
   2.4249999999999999e-01  -3.5170000000000001e-01   1.1152000000000000e+00  -1.9089999999999999e-01  -2.8500000000000001e-02   4.4000000000000003e-03   1.9980000000000001e-01   8.8900000000000007e-02   2.0024000000000002e+00   1.9300000000000001e-02   1.9239999999999999e-01  -5.3100000000000001e-02
   3.5270000000000001e-01  -1.0990000000000000e-01   1.4582999999999999e+00  -2.0999999999999999e-01  -9.4999999999999998e-03  -8.8000000000000005e-03   8.8800000000000004e-02   3.3350000000000002e-01   2.6989000000000001e+00   1.0600000000000000e-01   2.2130000000000000e-01  -2.6499999999999999e-02
   5.5110000000000003e-01  -2.1999999999999999e-02   1.1152000000000000e+00  -1.7190000000000000e-01  -2.8500000000000001e-02  -2.6300000000000000e-02   1.7760000000000001e-01   2.8910000000000002e-01   2.0024000000000002e+00  -6.7400000000000002e-02   1.4430000000000001e-01  -3.1000000000000000e-02
   5.2900000000000003e-01  -4.3999999999999997e-02   2.0588000000000002e+00  -1.9089999999999999e-01   8.5599999999999996e-02   4.4000000000000003e-03   2.4410000000000001e-01   6.6699999999999995e-02   1.6540999999999999e+00  -2.8899999999999999e-02   2.1170000000000000e-01  -1.3299999999999999e-02
   2.8649999999999998e-01   4.3999999999999997e-02   1.2867999999999999e+00  -2.0050000000000001e-01   2.8500000000000001e-02  -8.3299999999999999e-02   3.7730000000000002e-01   2.4460000000000001e-01   1.7412000000000001e+00   1.0600000000000000e-01   1.2509999999999999e-01   4.8700000000000000e-02
   4.1880000000000001e-01   0.0000000000000000e+00   1.6298999999999999e+00  -1.1459999999999999e-01  -5.7099999999999998e-02  -2.6300000000000000e-02  -6.6600000000000006e-02   3.7800000000000000e-01   2.6989000000000001e+00   3.8500000000000000e-02   2.3089999999999999e-01   0.0000000000000000e+00
   4.8490000000000000e-01  -8.7900000000000006e-02   8.5780000000000001e-01  -2.5779999999999997e-01   9.4999999999999998e-03  -2.1899999999999999e-02   1.1100000000000000e-01  -6.6699999999999995e-02   1.9153000000000000e+00  -1.9300000000000001e-02   2.1170000000000000e-01   1.7700000000000000e-02
   5.2900000000000003e-01  -1.3189999999999999e-01   1.8015000000000001e+00  -2.7689999999999998e-01  -3.8100000000000002e-02  -8.8000000000000005e-03   2.6629999999999998e-01   2.0010000000000000e-01   2.3506000000000000e+00   2.8899999999999999e-02   1.4430000000000001e-01  -3.9800000000000002e-02
   3.7469999999999998e-01  -1.0990000000000000e-01   5.1470000000000005e-01  -2.5779999999999997e-01  -1.9000000000000000e-02  -5.2600000000000001e-02  -1.5540000000000001e-01   3.5580000000000001e-01   2.2635999999999998e+00   5.7799999999999997e-02   1.9239999999999999e-01   3.5400000000000001e-02
   5.2900000000000003e-01  -3.2979999999999998e-01   1.7157000000000000e+00  -2.0999999999999999e-01  -9.4999999999999998e-03  -3.5099999999999999e-02   1.3320000000000001e-01   2.4460000000000001e-01   3.0470999999999999e+00   6.7400000000000002e-02   2.4060000000000001e-01   3.5400000000000001e-02
   5.7310000000000005e-01   6.6000000000000003e-02   1.5441000000000000e+00  -1.7190000000000000e-01  -9.5200000000000007e-02  -3.9500000000000000e-02  -8.8800000000000004e-02   2.0010000000000000e-01   1.6540999999999999e+00  -2.8899999999999999e-02   2.4060000000000001e-01   4.4000000000000003e-03
   2.6450000000000001e-01  -1.0990000000000000e-01   1.4582999999999999e+00  -2.5779999999999997e-01  -7.6100000000000001e-02  -2.1899999999999999e-02   4.4400000000000002e-02   2.2239999999999999e-01   2.5247000000000002e+00   1.9300000000000001e-02   1.5400000000000000e-01  -4.8700000000000000e-02
   4.6289999999999998e-01  -1.7590000000000000e-01   2.3161999999999998e+00  -1.4319999999999999e-01  -3.8100000000000002e-02  -4.4000000000000003e-03  -2.2200000000000001e-02   2.2200000000000001e-02   2.7858999999999998e+00  -1.9300000000000001e-02   1.6360000000000000e-01   3.9800000000000002e-02
   3.7469999999999998e-01  -2.1999999999999999e-02   1.4582999999999999e+00  -1.9089999999999999e-01  -6.6600000000000006e-02   1.7500000000000002e-02  -2.2189999999999999e-01  -1.5559999999999999e-01   2.6118000000000001e+00   0.0000000000000000e+00   2.1170000000000000e-01   2.2100000000000002e-02
   5.5110000000000003e-01  -8.7900000000000006e-02   1.2010000000000001e+00  -2.2910000000000000e-01  -9.5200000000000007e-02   1.7500000000000002e-02   2.2200000000000001e-02  -6.6699999999999995e-02   2.1764999999999999e+00   2.8899999999999999e-02   1.5400000000000000e-01   1.7700000000000000e-02
   2.2040000000000001e-01   6.6000000000000003e-02   1.4582999999999999e+00  -1.4319999999999999e-01  -1.4269999999999999e-01   0.0000000000000000e+00   0.0000000000000000e+00   1.5559999999999999e-01   2.6118000000000001e+00   5.7799999999999997e-02   1.2509999999999999e-01  -3.5400000000000001e-02
   1.7630000000000001e-01   6.6000000000000003e-02   1.2010000000000001e+00  -1.8140000000000001e-01   5.7099999999999998e-02   0.0000000000000000e+00  -1.1100000000000000e-01   8.8900000000000007e-02   1.5670999999999999e+00  -6.7400000000000002e-02   2.1170000000000000e-01   5.7500000000000002e-02
   1.9839999999999999e-01   2.1999999999999999e-02   1.5441000000000000e+00  -2.4820000000000000e-01   1.9000000000000000e-02   2.1899999999999999e-02  -1.7760000000000001e-01   8.8900000000000007e-02   1.9153000000000000e+00   3.8500000000000000e-02   1.7319999999999999e-01   3.1000000000000000e-02
   4.8490000000000000e-01  -1.0990000000000000e-01   1.9730000000000001e+00  -2.0999999999999999e-01  -1.1420000000000000e-01  -2.1899999999999999e-02  -3.1069999999999998e-01   2.8910000000000002e-01   2.2635999999999998e+00   5.7799999999999997e-02   1.7319999999999999e-01   4.4000000000000003e-03
   5.2900000000000003e-01  -1.3189999999999999e-01   1.2010000000000001e+00  -2.0050000000000001e-01  -1.9000000000000000e-02   0.0000000000000000e+00   1.5540000000000001e-01  -4.4499999999999998e-02   1.9153000000000000e+00   3.8500000000000000e-02   2.5019999999999998e-01   4.4000000000000003e-03
   4.8490000000000000e-01  -1.5390000000000001e-01   1.5441000000000000e+00  -2.0050000000000001e-01  -3.8100000000000002e-02  -4.4000000000000003e-03   8.8800000000000004e-02   2.6679999999999998e-01   1.7412000000000001e+00   5.7799999999999997e-02   1.6360000000000000e-01  -3.1000000000000000e-02
   2.2040000000000001e-01  -1.5390000000000001e-01   1.4582999999999999e+00  -1.2410000000000000e-01  -1.3320000000000001e-01   2.1899999999999999e-02  -1.9980000000000001e-01  -2.2200000000000001e-02   2.3506000000000000e+00  -2.8899999999999999e-02   1.9239999999999999e-01   2.2100000000000002e-02
   2.4249999999999999e-01   2.1999999999999999e-02   1.0294000000000001e+00  -2.1959999999999999e-01  -5.7099999999999998e-02   1.3200000000000000e-02   1.5540000000000001e-01   1.5559999999999999e-01   2.0893999999999999e+00  -9.5999999999999992e-03   2.0210000000000000e-01   3.1000000000000000e-02
   3.3060000000000000e-01  -6.6000000000000003e-02   1.2867999999999999e+00  -2.2910000000000000e-01  -9.4999999999999998e-03  -4.4000000000000003e-03  -6.6600000000000006e-02   8.8900000000000007e-02   2.0893999999999999e+00   7.7100000000000002e-02   1.9239999999999999e-01   1.7700000000000000e-02
   3.0859999999999999e-01  -6.6000000000000003e-02   1.4582999999999999e+00  -2.4820000000000000e-01   3.8100000000000002e-02  -8.8000000000000005e-03  -1.3320000000000001e-01   6.6699999999999995e-02   2.0024000000000002e+00  -9.5999999999999992e-03   1.2509999999999999e-01   4.4000000000000003e-03
   4.6289999999999998e-01  -1.0990000000000000e-01   9.4359999999999999e-01  -1.7190000000000000e-01   1.9000000000000000e-02   0.0000000000000000e+00  -1.3320000000000001e-01  -6.6699999999999995e-02   2.0024000000000002e+00  -8.6699999999999999e-02   2.1170000000000000e-01   8.8000000000000005e-03
   4.6289999999999998e-01  -4.3999999999999997e-02   6.0050000000000003e-01  -1.7190000000000000e-01  -2.8500000000000001e-02  -8.8000000000000005e-03   2.2200000000000001e-02   2.2239999999999999e-01   2.3506000000000000e+00   0.0000000000000000e+00   2.0210000000000000e-01   4.4200000000000003e-02
   3.7469999999999998e-01   0.0000000000000000e+00   1.6298999999999999e+00  -2.0999999999999999e-01  -3.8100000000000002e-02  -7.4499999999999997e-02  -2.8849999999999998e-01  -2.2200000000000001e-02   2.1764999999999999e+00   4.8200000000000000e-02   1.6360000000000000e-01   3.5400000000000001e-02
   4.6289999999999998e-01   2.1999999999999999e-02   1.0294000000000001e+00  -2.0999999999999999e-01   0.0000000000000000e+00   0.0000000000000000e+00   2.2189999999999999e-01   1.1119999999999999e-01   2.2635999999999998e+00   5.7799999999999997e-02   1.3469999999999999e-01   3.9800000000000002e-02
   3.5270000000000001e-01   4.3999999999999997e-02   1.2867999999999999e+00  -2.0999999999999999e-01   1.9000000000000000e-02   1.3200000000000000e-02  -1.1100000000000000e-01   2.2239999999999999e-01   2.2635999999999998e+00   1.9300000000000001e-02   1.1550000000000001e-01   2.6499999999999999e-02
   3.7469999999999998e-01  -1.3189999999999999e-01   1.3725000000000001e+00  -1.1459999999999999e-01  -4.7600000000000003e-02  -3.5099999999999999e-02   2.2189999999999999e-01   1.1119999999999999e-01   2.4377000000000000e+00   6.7400000000000002e-02   2.0210000000000000e-01   0.0000000000000000e+00
   3.0859999999999999e-01   2.1999999999999999e-02   1.2010000000000001e+00  -2.2910000000000000e-01  -1.1420000000000000e-01  -1.3200000000000000e-02   0.0000000000000000e+00   2.6679999999999998e-01   2.2635999999999998e+00  -9.5999999999999992e-03   2.3089999999999999e-01  -1.7700000000000000e-02
   1.3230000000000000e-01   1.5390000000000001e-01   1.2010000000000001e+00  -2.0999999999999999e-01   2.8500000000000001e-02  -2.6300000000000000e-02  -1.3320000000000001e-01   1.1119999999999999e-01   1.8283000000000000e+00   3.8500000000000000e-02   2.1170000000000000e-01   2.6499999999999999e-02
   2.8649999999999998e-01  -2.1999999999999999e-02   1.5441000000000000e+00  -2.1959999999999999e-01   1.9000000000000000e-02   0.0000000000000000e+00   0.0000000000000000e+00   2.2200000000000001e-02   1.6540999999999999e+00   3.8500000000000000e-02   1.4430000000000001e-01   3.1000000000000000e-02
   3.7469999999999998e-01  -1.0990000000000000e-01   1.2010000000000001e+00  -2.0050000000000001e-01  -3.8100000000000002e-02  -4.4000000000000003e-03  -4.4400000000000002e-02   1.7790000000000000e-01   2.5247000000000002e+00   2.8899999999999999e-02   1.6360000000000000e-01  -1.7700000000000000e-02
   3.3060000000000000e-01   2.1999999999999999e-02   1.9730000000000001e+00  -1.5279999999999999e-01  -2.8500000000000001e-02  -8.8000000000000005e-03  -1.1100000000000000e-01  -6.6699999999999995e-02   2.8730000000000002e+00   7.7100000000000002e-02   1.3469999999999999e-01   4.4200000000000003e-02
   3.0859999999999999e-01   0.0000000000000000e+00   1.0294000000000001e+00  -2.0999999999999999e-01   0.0000000000000000e+00  -3.0700000000000002e-02  -2.8849999999999998e-01  -4.4499999999999998e-02   2.4377000000000000e+00   7.7100000000000002e-02   1.9239999999999999e-01   3.5400000000000001e-02
   4.6289999999999998e-01   2.1999999999999999e-02   1.5441000000000000e+00  -1.9089999999999999e-01  -1.5229999999999999e-01  -1.7500000000000002e-02  -1.7760000000000001e-01   1.1119999999999999e-01   3.2212000000000001e+00  -1.0600000000000000e-01   1.3469999999999999e-01   3.9800000000000002e-02
   3.5270000000000001e-01  -1.7590000000000000e-01   1.2867999999999999e+00  -2.4820000000000000e-01  -5.7099999999999998e-02  -8.8000000000000005e-03  -1.3320000000000001e-01   2.2200000000000001e-02   2.5247000000000002e+00   2.8899999999999999e-02   1.3469999999999999e-01   1.3299999999999999e-02
   3.7469999999999998e-01  -4.3999999999999997e-02   1.1152000000000000e+00  -1.2410000000000000e-01  -3.8100000000000002e-02  -3.9500000000000000e-02  -4.4400000000000002e-02   6.6699999999999995e-02   2.8730000000000002e+00   6.7400000000000002e-02   1.4430000000000001e-01   4.8700000000000000e-02
   2.6450000000000001e-01   2.4179999999999999e-01   9.4359999999999999e-01  -1.8140000000000001e-01   9.4999999999999998e-03  -2.6300000000000000e-02  -1.5540000000000001e-01   2.2200000000000001e-02   1.7412000000000001e+00   5.7799999999999997e-02   2.1170000000000000e-01   4.4200000000000003e-02
   2.2040000000000001e-01  -2.1999999999999999e-02   1.2867999999999999e+00  -1.9089999999999999e-01  -8.5599999999999996e-02   6.5799999999999997e-02  -1.9980000000000001e-01   1.5559999999999999e-01   1.3930000000000000e+00  -3.8500000000000000e-02   1.0580000000000001e-01   3.5400000000000001e-02
   5.0700000000000001e-01   0.0000000000000000e+00   1.7157000000000000e+00  -1.6230000000000000e-01   6.6600000000000006e-02  -3.5099999999999999e-02   8.8800000000000004e-02   2.2239999999999999e-01   3.0470999999999999e+00   3.8500000000000000e-02   2.1170000000000000e-01  -8.8000000000000005e-03
   4.8490000000000000e-01   4.3999999999999997e-02   1.4582999999999999e+00  -1.1459999999999999e-01   0.0000000000000000e+00  -8.8000000000000005e-03  -6.6600000000000006e-02   0.0000000000000000e+00   2.4377000000000000e+00   9.5999999999999992e-03   1.7319999999999999e-01   2.2100000000000002e-02
   5.5110000000000003e-01   0.0000000000000000e+00   2.4018999999999999e+00  -2.3870000000000000e-01  -5.7099999999999998e-02  -2.6300000000000000e-02  -8.8800000000000004e-02   0.0000000000000000e+00   2.9600000000000000e+00  -8.6699999999999999e-02   2.0210000000000000e-01  -2.6499999999999999e-02
   4.4080000000000003e-01   8.7900000000000006e-02   8.5780000000000001e-01  -1.9089999999999999e-01  -1.9000000000000000e-02  -1.3200000000000000e-02   4.4400000000000002e-02  -1.5559999999999999e-01   2.5247000000000002e+00   9.5999999999999992e-03   5.7700000000000001e-02  -1.7700000000000000e-02
   2.4249999999999999e-01   0.0000000000000000e+00   1.2010000000000001e+00  -1.5279999999999999e-01   9.4999999999999998e-03  -2.6300000000000000e-02  -4.4400000000000002e-02  -6.6699999999999995e-02   2.4377000000000000e+00   3.8500000000000000e-02   2.2130000000000000e-01   4.8700000000000000e-02
   4.4080000000000003e-01  -1.0990000000000000e-01   1.9730000000000001e+00  -3.1509999999999999e-01  -9.5200000000000007e-02   0.0000000000000000e+00   1.1100000000000000e-01   4.4499999999999998e-02   2.5247000000000002e+00   5.7799999999999997e-02   1.2509999999999999e-01  -4.4000000000000003e-03
   3.3060000000000000e-01  -2.1980000000000000e-01   6.0050000000000003e-01  -2.4820000000000000e-01   0.0000000000000000e+00  -2.6300000000000000e-02   4.4400000000000002e-02   0.0000000000000000e+00   2.2635999999999998e+00   9.5999999999999992e-03   1.2509999999999999e-01  -8.8000000000000005e-03
   1.9839999999999999e-01   0.0000000000000000e+00   1.5441000000000000e+00  -2.2910000000000000e-01  -2.8500000000000001e-02  -5.7000000000000002e-02  -1.1100000000000000e-01   8.8900000000000007e-02   2.1764999999999999e+00   7.7100000000000002e-02   1.2509999999999999e-01  -1.3299999999999999e-02
   4.1880000000000001e-01  -2.1999999999999999e-02   9.4359999999999999e-01  -1.4319999999999999e-01   3.8100000000000002e-02  -3.5099999999999999e-02   0.0000000000000000e+00   1.7790000000000000e-01   1.7412000000000001e+00   3.8500000000000000e-02   1.6360000000000000e-01  -1.7700000000000000e-02
   4.8490000000000000e-01  -4.3999999999999997e-02   1.6298999999999999e+00  -2.3870000000000000e-01  -3.8100000000000002e-02   8.8000000000000005e-03   0.0000000000000000e+00   6.6699999999999995e-02   2.9600000000000000e+00   6.7400000000000002e-02   1.8279999999999999e-01  -1.3299999999999999e-02
   3.0859999999999999e-01   0.0000000000000000e+00   9.4359999999999999e-01  -2.5779999999999997e-01  -9.4999999999999998e-03  -4.4000000000000003e-03   8.8800000000000004e-02   2.2200000000000001e-02   2.1764999999999999e+00   8.6699999999999999e-02   1.2509999999999999e-01   4.4000000000000003e-03
   5.0700000000000001e-01  -1.0990000000000000e-01   1.8872000000000000e+00  -1.3370000000000001e-01   9.4999999999999998e-03  -8.8000000000000005e-03   1.1100000000000000e-01   0.0000000000000000e+00   2.4377000000000000e+00   9.5999999999999992e-03   2.0210000000000000e-01  -4.4000000000000003e-03
   1.7630000000000001e-01  -1.5390000000000001e-01   1.7157000000000000e+00  -1.8140000000000001e-01   1.9000000000000000e-02  -4.8200000000000000e-02   4.4400000000000002e-02   4.4499999999999998e-02   2.0893999999999999e+00   5.7799999999999997e-02   1.5400000000000000e-01   2.6499999999999999e-02
   3.0859999999999999e-01  -6.6000000000000003e-02   1.7157000000000000e+00  -2.0999999999999999e-01   1.9000000000000000e-02  -1.7500000000000002e-02   0.0000000000000000e+00   2.2200000000000001e-02   1.6540999999999999e+00  -2.8899999999999999e-02   1.8279999999999999e-01   8.8000000000000005e-03
   4.1880000000000001e-01   1.3189999999999999e-01   1.2010000000000001e+00  -1.7190000000000000e-01  -6.6600000000000006e-02   4.4000000000000003e-03   8.8800000000000004e-02   2.2200000000000001e-02   2.6989000000000001e+00  -9.5999999999999992e-03   1.3469999999999999e-01   4.4000000000000003e-03
   2.8649999999999998e-01   0.0000000000000000e+00   1.2010000000000001e+00  -2.3870000000000000e-01  -4.7600000000000003e-02  -2.1899999999999999e-02   1.3320000000000001e-01  -8.8900000000000007e-02   2.3506000000000000e+00   5.7799999999999997e-02   2.0210000000000000e-01   2.2100000000000002e-02
   2.2040000000000001e-01  -3.5170000000000001e-01   7.7210000000000001e-01  -2.1959999999999999e-01  -1.2370000000000000e-01  -5.7000000000000002e-02   0.0000000000000000e+00  -6.6699999999999995e-02   2.0024000000000002e+00   8.6699999999999999e-02   1.7319999999999999e-01  -2.6499999999999999e-02
   2.6450000000000001e-01  -6.6000000000000003e-02   1.8015000000000001e+00  -2.3870000000000000e-01   4.7600000000000003e-02   8.8000000000000005e-03   1.5540000000000001e-01   4.4499999999999998e-02   2.7858999999999998e+00   8.6699999999999999e-02   1.5400000000000000e-01   4.4000000000000003e-03
   2.8649999999999998e-01  -2.1980000000000000e-01   1.3725000000000001e+00  -2.0050000000000001e-01   8.5599999999999996e-02  -3.5099999999999999e-02   4.4400000000000002e-02   8.8900000000000007e-02   2.1764999999999999e+00   9.6299999999999997e-02   2.1170000000000000e-01  -4.8700000000000000e-02
   3.7469999999999998e-01   1.0990000000000000e-01   6.8630000000000002e-01  -1.8140000000000001e-01   0.0000000000000000e+00   4.4000000000000003e-03   0.0000000000000000e+00   6.6699999999999995e-02   3.0470999999999999e+00   4.8200000000000000e-02   1.3469999999999999e-01   2.6499999999999999e-02
   3.3060000000000000e-01  -2.4179999999999999e-01   1.5441000000000000e+00  -2.0999999999999999e-01   1.9000000000000000e-02  -5.7000000000000002e-02   6.6600000000000006e-02  -4.4499999999999998e-02   2.9600000000000000e+00   7.7100000000000002e-02   1.5400000000000000e-01  -1.7700000000000000e-02
   2.6450000000000001e-01  -6.6000000000000003e-02   1.2010000000000001e+00  -1.7190000000000000e-01  -6.6600000000000006e-02  -3.0700000000000002e-02  -6.6600000000000006e-02   1.3339999999999999e-01   1.3059000000000001e+00   7.7100000000000002e-02   1.7319999999999999e-01   4.4000000000000003e-03
   4.6289999999999998e-01  -2.6379999999999998e-01   4.2890000000000000e-01  -1.9089999999999999e-01  -9.4999999999999998e-03  -1.7500000000000002e-02   1.1100000000000000e-01   6.6699999999999995e-02   1.2188000000000001e+00   0.0000000000000000e+00   1.4430000000000001e-01  -8.8000000000000005e-03
   1.5429999999999999e-01   4.3999999999999997e-02   9.4359999999999999e-01  -2.8639999999999999e-01  -4.7600000000000003e-02  -3.5099999999999999e-02   0.0000000000000000e+00  -2.2200000000000001e-02   2.3506000000000000e+00   4.8200000000000000e-02   1.4430000000000001e-01  -4.4000000000000003e-03
   4.6289999999999998e-01  -2.8580000000000000e-01   1.8872000000000000e+00  -1.8140000000000001e-01  -2.8500000000000001e-02  -4.4000000000000003e-03  -2.2200000000000001e-02  -1.1119999999999999e-01   2.1764999999999999e+00   3.8500000000000000e-02   1.1550000000000001e-01  -8.8000000000000005e-03
   3.9679999999999999e-01  -2.6379999999999998e-01   1.5441000000000000e+00  -1.9089999999999999e-01  -1.0470000000000000e-01  -4.4000000000000003e-03  -4.4400000000000002e-02   2.0010000000000000e-01   3.3953000000000002e+00   1.5409999999999999e-01   2.4060000000000001e-01  -3.1000000000000000e-02
   1.5429999999999999e-01   2.1999999999999999e-02   1.8015000000000001e+00  -3.0549999999999999e-01   2.8500000000000001e-02   1.7500000000000002e-02   8.8800000000000004e-02  -1.5559999999999999e-01   2.0024000000000002e+00   8.6699999999999999e-02   1.6360000000000000e-01  -8.8000000000000005e-03
   5.0700000000000001e-01  -3.0780000000000002e-01   1.8015000000000001e+00  -2.3870000000000000e-01  -5.7099999999999998e-02  -5.7000000000000002e-02   2.2200000000000001e-02  -1.1119999999999999e-01   2.0024000000000002e+00   7.7100000000000002e-02   1.6360000000000000e-01  -2.6499999999999999e-02
   4.8490000000000000e-01  -2.1980000000000000e-01   1.3725000000000001e+00  -2.7689999999999998e-01   3.8100000000000002e-02  -6.1400000000000003e-02   1.1100000000000000e-01  -2.2200000000000001e-02   2.5247000000000002e+00  -3.8500000000000000e-02   1.1550000000000001e-01  -3.1000000000000000e-02
   6.6100000000000006e-02   2.1999999999999999e-02   1.6298999999999999e+00  -2.0999999999999999e-01  -3.8100000000000002e-02  -4.3900000000000002e-02   4.4400000000000002e-02  -1.3339999999999999e-01   1.8283000000000000e+00   1.9300000000000001e-02   2.0210000000000000e-01  -4.8700000000000000e-02
   2.8649999999999998e-01  -1.0990000000000000e-01   1.8872000000000000e+00  -2.2910000000000000e-01  -4.7600000000000003e-02  -8.8000000000000005e-03   8.8800000000000004e-02   1.7790000000000000e-01   1.9153000000000000e+00   3.8500000000000000e-02   1.3469999999999999e-01  -3.1000000000000000e-02
   9.6989999999999998e-01  -1.7590000000000000e-01   1.8015000000000001e+00  -1.6230000000000000e-01  -8.5599999999999996e-02   4.4000000000000003e-03  -1.1100000000000000e-01   2.2200000000000001e-02   2.3506000000000000e+00   4.8200000000000000e-02   1.8279999999999999e-01  -1.3299999999999999e-02
   1.9839999999999999e-01   0.0000000000000000e+00   1.6298999999999999e+00  -1.7190000000000000e-01  -6.6600000000000006e-02  -8.8000000000000005e-03   8.8800000000000004e-02   0.0000000000000000e+00   2.5247000000000002e+00   2.8899999999999999e-02   1.8279999999999999e-01   1.3299999999999999e-02
   3.3060000000000000e-01  -2.4179999999999999e-01   1.2010000000000001e+00  -1.7190000000000000e-01  -1.9000000000000000e-02  -1.7500000000000002e-02   8.8800000000000004e-02  -4.4499999999999998e-02   2.0893999999999999e+00  -6.7400000000000002e-02   1.7319999999999999e-01  -8.8000000000000005e-03
   8.8200000000000001e-02  -2.6379999999999998e-01   1.8872000000000000e+00  -2.3870000000000000e-01   2.8500000000000001e-02  -6.5799999999999997e-02  -4.4400000000000002e-02   4.4499999999999998e-02   3.2212000000000001e+00   8.6699999999999999e-02   8.6599999999999996e-02  -2.6499999999999999e-02
   5.7310000000000005e-01   1.7590000000000000e-01   2.4018999999999999e+00  -2.0050000000000001e-01  -9.5200000000000007e-02  -3.5099999999999999e-02   1.9980000000000001e-01   1.5559999999999999e-01   1.9153000000000000e+00  -1.9300000000000001e-02   1.5400000000000000e-01   4.4000000000000003e-03
   5.9509999999999996e-01  -6.6000000000000003e-02   6.8630000000000002e-01  -1.6230000000000000e-01  -9.4999999999999998e-03  -8.8000000000000005e-03   8.8800000000000004e-02  -1.1119999999999999e-01   6.0940000000000005e-01   9.6299999999999997e-02   7.6999999999999999e-02  -8.8000000000000005e-03
  -2.2040000000000001e-01  -2.8580000000000000e-01   5.1470000000000005e-01  -1.5279999999999999e-01   1.9000000000000000e-02  -5.7000000000000002e-02   3.5510000000000003e-01   2.2200000000000001e-02   2.5247000000000002e+00   1.9300000000000001e-02   1.9239999999999999e-01   4.4000000000000003e-03
   4.8490000000000000e-01   1.0990000000000000e-01   1.9730000000000001e+00  -1.5279999999999999e-01  -1.9000000000000000e-02  -8.8000000000000005e-03  -3.3289999999999997e-01   7.7820000000000000e-01   2.2635999999999998e+00   5.7799999999999997e-02   2.0210000000000000e-01  -7.0800000000000002e-02
   2.8649999999999998e-01  -1.0990000000000000e-01   1.2867999999999999e+00  -2.4820000000000000e-01  -9.5200000000000007e-02   4.4000000000000003e-03   4.2170000000000002e-01  -3.5580000000000001e-01   7.8349999999999997e-01   9.5999999999999992e-03   1.4430000000000001e-01  -2.6499999999999999e-02
   5.0700000000000001e-01  -1.5390000000000001e-01   9.4359999999999999e-01  -1.4319999999999999e-01  -3.8100000000000002e-02  -2.1899999999999999e-02   3.1069999999999998e-01   0.0000000000000000e+00   2.2635999999999998e+00   4.8200000000000000e-02   1.5400000000000000e-01   2.6499999999999999e-02
   1.5429999999999999e-01   8.7900000000000006e-02   1.5441000000000000e+00  -1.0500000000000000e-01   5.7099999999999998e-02  -2.1899999999999999e-02  -1.1100000000000000e-01   1.1339999999999999e+00   3.5695000000000001e+00  -3.8500000000000000e-02   2.5019999999999998e-01  -7.0800000000000002e-02
   2.1999999999999999e-02  -1.7590000000000000e-01   1.2010000000000001e+00  -2.4820000000000000e-01   0.0000000000000000e+00  -2.6300000000000000e-02   1.7760000000000001e-01  -5.7809999999999995e-01   1.7412000000000001e+00   9.6299999999999997e-02   1.5400000000000000e-01  -4.4200000000000003e-02
   5.5110000000000003e-01  -1.9789999999999999e-01   6.8630000000000002e-01  -2.7689999999999998e-01  -9.4999999999999998e-03   8.8000000000000005e-03   6.6600000000000006e-02  -4.6689999999999998e-01   1.4800000000000000e+00   9.5999999999999992e-03   1.0580000000000001e-01   1.7700000000000000e-02
   3.3060000000000000e-01  -4.3999999999999997e-02   6.8630000000000002e-01  -1.0500000000000000e-01  -2.8500000000000001e-02   3.0700000000000002e-02   4.4400000000000002e-02   1.0005999999999999e+00   2.6989000000000001e+00   1.2520000000000001e-01   2.1170000000000000e-01  -7.9600000000000004e-02
   3.5270000000000001e-01  -2.1999999999999999e-02   5.1470000000000005e-01  -2.6729999999999998e-01  -5.7099999999999998e-02  -1.3200000000000000e-02  -1.7760000000000001e-01  -2.2200000000000001e-02   1.8283000000000000e+00   8.6699999999999999e-02   2.4060000000000001e-01  -4.4200000000000003e-02
   1.3230000000000000e-01  -4.3999999999999997e-02   1.5441000000000000e+00  -2.5779999999999997e-01  -6.6600000000000006e-02  -5.2600000000000001e-02   1.1100000000000000e-01  -5.5589999999999995e-01   1.3930000000000000e+00   2.8899999999999999e-02   1.3469999999999999e-01  -3.9800000000000002e-02
   5.0700000000000001e-01  -1.3189999999999999e-01   8.5780000000000001e-01  -1.9089999999999999e-01  -1.0470000000000000e-01  -8.8000000000000005e-03   1.1100000000000000e-01   4.4469999999999998e-01   3.3953000000000002e+00  -3.8500000000000000e-02   2.8870000000000001e-01  -8.4000000000000005e-02
   5.2900000000000003e-01  -1.7590000000000000e-01   1.3725000000000001e+00  -2.0999999999999999e-01  -2.8500000000000001e-02  -3.9500000000000000e-02   0.0000000000000000e+00   3.5580000000000001e-01   2.4377000000000000e+00   2.8899999999999999e-02   2.6939999999999997e-01  -7.5200000000000003e-02
   4.6289999999999998e-01  -2.6379999999999998e-01   1.3725000000000001e+00  -1.1459999999999999e-01  -1.2370000000000000e-01  -4.4000000000000003e-03   2.2189999999999999e-01  -7.3380000000000001e-01   1.0447000000000000e+00   1.0600000000000000e-01   1.8279999999999999e-01  -5.3100000000000001e-02
   1.7630000000000001e-01  -1.0990000000000000e-01   1.2867999999999999e+00  -2.0050000000000001e-01   7.6100000000000001e-02   0.0000000000000000e+00   2.6629999999999998e-01   1.1119999999999999e-01   2.5247000000000002e+00  -1.9300000000000001e-02   2.7900000000000003e-01  -5.7500000000000002e-02
   3.7469999999999998e-01  -1.0990000000000000e-01   2.3161999999999998e+00  -1.6230000000000000e-01   0.0000000000000000e+00  -5.7000000000000002e-02   0.0000000000000000e+00   7.1150000000000002e-01   3.0470999999999999e+00   4.8200000000000000e-02   1.4430000000000001e-01  -3.9800000000000002e-02
   5.2900000000000003e-01   4.3999999999999997e-02   1.8872000000000000e+00  -3.2460000000000000e-01  -1.9000000000000000e-02  -1.7500000000000002e-02   1.1100000000000000e-01  -2.8910000000000002e-01   1.3930000000000000e+00   5.7799999999999997e-02   2.1170000000000000e-01  -3.9800000000000002e-02
   2.6450000000000001e-01  -4.3969999999999998e-01   1.6298999999999999e+00  -2.0999999999999999e-01  -6.6600000000000006e-02  -2.1899999999999999e-02   1.1100000000000000e-01   1.1119999999999999e-01   1.5670999999999999e+00   4.8200000000000000e-02   1.4430000000000001e-01  -2.6499999999999999e-02
   3.3060000000000000e-01  -2.4179999999999999e-01   1.8015000000000001e+00  -1.6230000000000000e-01   4.7600000000000003e-02  -6.5799999999999997e-02   2.8849999999999998e-01   6.8930000000000002e-01   3.0470999999999999e+00  -3.8500000000000000e-02   1.8279999999999999e-01  -6.1899999999999997e-02
   8.8200000000000001e-02  -4.3999999999999997e-02   9.4359999999999999e-01  -2.1959999999999999e-01  -7.6100000000000001e-02  -3.0700000000000002e-02   6.6600000000000006e-02  -4.4499999999999998e-02   2.1764999999999999e+00   6.7400000000000002e-02   2.8870000000000001e-01  -6.1899999999999997e-02
   5.0700000000000001e-01  -5.2759999999999996e-01   1.5441000000000000e+00  -1.5279999999999999e-01  -8.5599999999999996e-02   2.1899999999999999e-02   4.6610000000000001e-01  -2.2239999999999999e-01   1.5670999999999999e+00  -6.7400000000000002e-02   1.6360000000000000e-01  -1.3299999999999999e-02
   4.8490000000000000e-01  -1.3189999999999999e-01   1.5441000000000000e+00  -2.1959999999999999e-01  -1.2370000000000000e-01   5.2600000000000001e-02   0.0000000000000000e+00   4.0020000000000000e-01   1.8283000000000000e+00   8.6699999999999999e-02   2.0210000000000000e-01   8.8000000000000005e-03
   3.9679999999999999e-01   1.5390000000000001e-01   9.4359999999999999e-01  -1.8140000000000001e-01   7.6100000000000001e-02  -4.3900000000000002e-02   2.6629999999999998e-01  -1.7790000000000000e-01   2.7858999999999998e+00   5.7799999999999997e-02   1.4430000000000001e-01  -2.2100000000000002e-02
   1.9839999999999999e-01   8.7900000000000006e-02   1.0294000000000001e+00  -2.7689999999999998e-01   6.6600000000000006e-02  -4.4000000000000003e-03   3.7730000000000002e-01  -2.4460000000000001e-01   1.4800000000000000e+00  -2.8899999999999999e-02   1.1550000000000001e-01  -4.4200000000000003e-02
   3.0859999999999999e-01  -2.4179999999999999e-01   1.0294000000000001e+00  -1.1459999999999999e-01  -3.8100000000000002e-02  -8.8000000000000005e-03   1.3320000000000001e-01   1.7790000000000000e-01   2.4377000000000000e+00   9.5999999999999992e-03   1.2509999999999999e-01  -3.9800000000000002e-02
   4.1880000000000001e-01   8.7900000000000006e-02   6.0050000000000003e-01  -1.5279999999999999e-01  -7.6100000000000001e-02  -3.9500000000000000e-02   2.2189999999999999e-01   2.2239999999999999e-01   2.1764999999999999e+00   5.7799999999999997e-02   2.5019999999999998e-01  -5.3100000000000001e-02
   3.0859999999999999e-01  -1.3189999999999999e-01   1.4582999999999999e+00  -1.7190000000000000e-01   0.0000000000000000e+00  -1.7500000000000002e-02   2.8849999999999998e-01  -1.1119999999999999e-01   1.3930000000000000e+00   1.9300000000000001e-02   1.6360000000000000e-01  -2.2100000000000002e-02
   3.9679999999999999e-01   0.0000000000000000e+00   1.3725000000000001e+00  -2.1959999999999999e-01   2.8500000000000001e-02   1.7500000000000002e-02   4.8830000000000001e-01  -4.4499999999999998e-02   2.2635999999999998e+00  -5.7799999999999997e-02   2.3089999999999999e-01  -3.5400000000000001e-02
   2.6450000000000001e-01  -8.7900000000000006e-02   1.1152000000000000e+00  -2.4820000000000000e-01  -5.7099999999999998e-02  -1.7500000000000002e-02   1.1100000000000000e-01   2.6679999999999998e-01   2.8730000000000002e+00   9.5999999999999992e-03   1.2509999999999999e-01  -3.1000000000000000e-02
   4.4080000000000003e-01   8.7900000000000006e-02   2.4876999999999998e+00  -2.9599999999999999e-01  -1.1420000000000000e-01  -2.6300000000000000e-02   2.6629999999999998e-01   2.2200000000000001e-02   2.3506000000000000e+00   1.4449999999999999e-01   2.1170000000000000e-01  -6.1899999999999997e-02
   3.9679999999999999e-01  -2.4179999999999999e-01   8.5780000000000001e-01  -1.9089999999999999e-01  -2.8500000000000001e-02   1.7500000000000002e-02   3.3289999999999997e-01  -1.1119999999999999e-01   1.9153000000000000e+00   9.5999999999999992e-03   2.2130000000000000e-01  -3.1000000000000000e-02
   3.3060000000000000e-01  -1.5390000000000001e-01   1.5441000000000000e+00  -2.1959999999999999e-01  -3.8100000000000002e-02   8.8000000000000005e-03   2.2200000000000001e-02   1.1119999999999999e-01   1.7412000000000001e+00   5.7799999999999997e-02   1.7319999999999999e-01  -2.6499999999999999e-02
   3.5270000000000001e-01   1.9789999999999999e-01   9.4359999999999999e-01  -1.5279999999999999e-01  -9.4999999999999998e-03   4.4000000000000003e-03   2.4410000000000001e-01  -1.5559999999999999e-01   1.8283000000000000e+00  -2.8899999999999999e-02   2.4060000000000001e-01  -4.8700000000000000e-02
   3.5270000000000001e-01  -1.3189999999999999e-01   2.2303999999999999e+00  -2.0050000000000001e-01  -3.8100000000000002e-02  -2.6300000000000000e-02   1.3320000000000001e-01  -4.4499999999999998e-02   1.9153000000000000e+00   2.8899999999999999e-02   1.7319999999999999e-01  -2.6499999999999999e-02
   5.2900000000000003e-01  -1.3189999999999999e-01   2.4876999999999998e+00  -2.0050000000000001e-01  -6.6600000000000006e-02  -8.8000000000000005e-03   1.1100000000000000e-01   1.7790000000000000e-01   2.0024000000000002e+00   4.8200000000000000e-02   2.0210000000000000e-01  -2.6499999999999999e-02
   8.8200000000000001e-02   6.6000000000000003e-02   1.9730000000000001e+00  -8.5900000000000004e-02   2.8500000000000001e-02  -3.9500000000000000e-02   1.9980000000000001e-01  -4.4499999999999998e-02   2.9600000000000000e+00   3.8500000000000000e-02   1.2509999999999999e-01  -3.1000000000000000e-02
   3.0859999999999999e-01  -4.3999999999999997e-02   1.8872000000000000e+00  -2.1959999999999999e-01  -7.6100000000000001e-02  -3.0700000000000002e-02   1.7760000000000001e-01   6.6699999999999995e-02   1.7412000000000001e+00   4.8200000000000000e-02   1.5400000000000000e-01  -1.7700000000000000e-02
   3.9679999999999999e-01  -2.4179999999999999e-01   1.9730000000000001e+00  -1.8140000000000001e-01   5.7099999999999998e-02  -2.6300000000000000e-02   3.5510000000000003e-01   1.5559999999999999e-01   1.4800000000000000e+00   3.8500000000000000e-02   1.7319999999999999e-01  -3.1000000000000000e-02
   3.9679999999999999e-01  -4.3999999999999997e-02   1.8872000000000000e+00  -1.4319999999999999e-01  -2.8500000000000001e-02   0.0000000000000000e+00   1.3320000000000001e-01   2.2200000000000001e-02   2.0024000000000002e+00   5.7799999999999997e-02   1.9239999999999999e-01  -6.1899999999999997e-02
   5.0700000000000001e-01  -1.0990000000000000e-01   1.0294000000000001e+00  -1.9089999999999999e-01   0.0000000000000000e+00  -2.1899999999999999e-02   4.8830000000000001e-01  -8.8900000000000007e-02   2.4377000000000000e+00   0.0000000000000000e+00   1.9239999999999999e-01  -3.5400000000000001e-02
   2.8649999999999998e-01  -3.0780000000000002e-01   1.1152000000000000e+00  -2.3870000000000000e-01   0.0000000000000000e+00  -1.3200000000000000e-02   0.0000000000000000e+00   1.3339999999999999e-01   1.6540999999999999e+00   2.8899999999999999e-02   2.1170000000000000e-01   4.4000000000000003e-03
   3.7469999999999998e-01   0.0000000000000000e+00   9.4359999999999999e-01  -2.1959999999999999e-01   6.6600000000000006e-02   1.7500000000000002e-02   1.9980000000000001e-01  -2.0010000000000000e-01   1.8283000000000000e+00  -2.8899999999999999e-02   1.6360000000000000e-01  -7.5200000000000003e-02
   3.5270000000000001e-01   6.6000000000000003e-02   1.1152000000000000e+00  -2.6729999999999998e-01  -1.9000000000000000e-02  -3.5099999999999999e-02   1.5540000000000001e-01   2.2200000000000001e-02   2.0893999999999999e+00   5.7799999999999997e-02   2.5979999999999998e-01  -7.9600000000000004e-02
   3.3060000000000000e-01   2.1999999999999999e-02   1.1152000000000000e+00  -2.4820000000000000e-01  -9.5200000000000007e-02   0.0000000000000000e+00   6.6600000000000006e-02   2.4460000000000001e-01   2.2635999999999998e+00   1.9300000000000001e-02   1.6360000000000000e-01  -4.4200000000000003e-02
   3.5270000000000001e-01  -2.4179999999999999e-01   1.3725000000000001e+00  -2.0050000000000001e-01  -5.7099999999999998e-02   4.4000000000000003e-03   1.5540000000000001e-01   1.5559999999999999e-01   1.3059000000000001e+00   7.7100000000000002e-02   1.7319999999999999e-01  -5.7500000000000002e-02
   5.5110000000000003e-01  -4.3999999999999997e-02   1.1152000000000000e+00  -7.6399999999999996e-02   1.9000000000000000e-02  -6.5799999999999997e-02   1.5540000000000001e-01   1.1119999999999999e-01   2.1764999999999999e+00   1.0600000000000000e-01   1.8279999999999999e-01  -2.6499999999999999e-02
   3.5270000000000001e-01  -2.6379999999999998e-01   2.0588000000000002e+00  -1.9089999999999999e-01  -3.8100000000000002e-02  -1.7500000000000002e-02   1.7760000000000001e-01  -1.3339999999999999e-01   2.3506000000000000e+00   9.6299999999999997e-02   1.0580000000000001e-01  -2.2100000000000002e-02
   4.8490000000000000e-01  -8.7900000000000006e-02   1.2867999999999999e+00  -2.8639999999999999e-01  -4.7600000000000003e-02   0.0000000000000000e+00   1.3320000000000001e-01   1.1119999999999999e-01   2.6118000000000001e+00  -2.8899999999999999e-02   1.9239999999999999e-01   0.0000000000000000e+00
   4.1880000000000001e-01  -1.5390000000000001e-01   1.5441000000000000e+00  -1.6230000000000000e-01  -1.3320000000000001e-01   2.6300000000000000e-02   2.6629999999999998e-01   4.4499999999999998e-02   2.0024000000000002e+00   4.8200000000000000e-02   1.1550000000000001e-01  -1.7700000000000000e-02
   2.4249999999999999e-01  -2.1999999999999999e-02   1.4582999999999999e+00  -2.8639999999999999e-01   2.8500000000000001e-02  -3.5099999999999999e-02   1.7760000000000001e-01  -6.6699999999999995e-02   2.6118000000000001e+00   0.0000000000000000e+00   1.6360000000000000e-01   4.4000000000000003e-03
   3.0859999999999999e-01  -4.3999999999999997e-02   1.6298999999999999e+00  -1.9089999999999999e-01  -9.5200000000000007e-02  -3.9500000000000000e-02   3.1069999999999998e-01  -4.4499999999999998e-02   1.9153000000000000e+00   1.1559999999999999e-01   1.6360000000000000e-01  -1.7700000000000000e-02
   3.9679999999999999e-01  -2.1999999999999999e-02   1.7157000000000000e+00  -1.8140000000000001e-01   3.8100000000000002e-02  -2.6300000000000000e-02   3.9950000000000002e-01  -2.2200000000000001e-02   1.9153000000000000e+00   1.9300000000000001e-02   1.2509999999999999e-01  -3.9800000000000002e-02
   3.0859999999999999e-01   1.0990000000000000e-01   6.0050000000000003e-01  -2.1959999999999999e-01  -7.6100000000000001e-02  -2.1899999999999999e-02   0.0000000000000000e+00  -8.8900000000000007e-02   1.3930000000000000e+00   5.7799999999999997e-02   1.3469999999999999e-01  -6.1899999999999997e-02
   3.3060000000000000e-01  -1.0990000000000000e-01   1.5441000000000000e+00  -3.2460000000000000e-01   1.9000000000000000e-02  -3.5099999999999999e-02   2.4410000000000001e-01   6.6699999999999995e-02   2.8730000000000002e+00  -3.8500000000000000e-02   2.3089999999999999e-01  -2.2100000000000002e-02
   2.4249999999999999e-01  -1.7590000000000000e-01   1.7157000000000000e+00  -1.1459999999999999e-01  -7.6100000000000001e-02  -4.3900000000000002e-02   2.2200000000000001e-02   8.8900000000000007e-02   2.0024000000000002e+00   3.8500000000000000e-02   2.3089999999999999e-01  -8.8000000000000005e-03
   3.3060000000000000e-01  -2.1980000000000000e-01   1.5441000000000000e+00  -1.6230000000000000e-01   6.6600000000000006e-02  -4.8200000000000000e-02   1.7760000000000001e-01  -2.2200000000000001e-02   2.4377000000000000e+00  -7.7100000000000002e-02   1.5400000000000000e-01  -5.7500000000000002e-02
   5.2900000000000003e-01  -1.7590000000000000e-01   2.0588000000000002e+00  -2.5779999999999997e-01  -2.8500000000000001e-02  -9.2100000000000001e-02  -2.2200000000000001e-02   4.4499999999999998e-02   2.5247000000000002e+00   8.6699999999999999e-02   1.0580000000000001e-01  -6.6400000000000001e-02
   4.4080000000000003e-01   4.3999999999999997e-02   1.4582999999999999e+00  -2.1959999999999999e-01  -3.8100000000000002e-02  -1.7500000000000002e-02   2.4410000000000001e-01   1.5559999999999999e-01   2.3506000000000000e+00   2.8899999999999999e-02   1.1550000000000001e-01  -5.7500000000000002e-02
   1.5429999999999999e-01   6.6000000000000003e-02   7.7210000000000001e-01  -2.3870000000000000e-01  -8.5599999999999996e-02  -5.2600000000000001e-02   2.6629999999999998e-01   0.0000000000000000e+00   1.8283000000000000e+00   3.8500000000000000e-02   1.7319999999999999e-01  -7.5200000000000003e-02
   4.1880000000000001e-01  -1.7590000000000000e-01   1.5441000000000000e+00  -2.0999999999999999e-01  -1.8079999999999999e-01   5.7000000000000002e-02   1.7760000000000001e-01  -1.3339999999999999e-01   2.0893999999999999e+00   1.9300000000000001e-02   1.0580000000000001e-01  -7.0800000000000002e-02
   3.9679999999999999e-01  -1.0990000000000000e-01   2.5740000000000002e-01  -2.0999999999999999e-01  -7.6100000000000001e-02   2.1899999999999999e-02   6.6600000000000006e-02   2.2200000000000001e-02   2.0024000000000002e+00   3.8500000000000000e-02   2.0210000000000000e-01  -3.5400000000000001e-02
   1.9839999999999999e-01  -1.0990000000000000e-01   8.5780000000000001e-01  -1.8140000000000001e-01  -7.6100000000000001e-02   0.0000000000000000e+00   1.5540000000000001e-01  -2.2200000000000001e-02   2.7858999999999998e+00   3.8500000000000000e-02   2.1170000000000000e-01  -5.7500000000000002e-02
   1.5429999999999999e-01  -2.1999999999999999e-02   1.1152000000000000e+00  -2.0050000000000001e-01  -1.4269999999999999e-01  -2.1899999999999999e-02   3.1069999999999998e-01   0.0000000000000000e+00   2.4377000000000000e+00  -2.8899999999999999e-02   1.3469999999999999e-01  -5.7500000000000002e-02
   3.7469999999999998e-01  -6.6000000000000003e-02   1.1152000000000000e+00  -2.1959999999999999e-01  -2.8500000000000001e-02  -8.8000000000000005e-03   1.7760000000000001e-01  -2.2200000000000001e-02   2.1764999999999999e+00   4.8200000000000000e-02   2.0210000000000000e-01  -5.3100000000000001e-02
   3.7469999999999998e-01   4.3999999999999997e-02   1.1152000000000000e+00  -1.6230000000000000e-01  -2.8500000000000001e-02   2.6300000000000000e-02   1.1100000000000000e-01  -1.3339999999999999e-01   2.0893999999999999e+00  -1.9300000000000001e-02   1.4430000000000001e-01  -7.0800000000000002e-02
   2.6450000000000001e-01  -6.6000000000000003e-02   1.4582999999999999e+00  -1.8140000000000001e-01   0.0000000000000000e+00  -4.8200000000000000e-02   1.7760000000000001e-01  -6.6699999999999995e-02   2.0024000000000002e+00   0.0000000000000000e+00   2.8870000000000001e-01  -5.7500000000000002e-02
   1.9839999999999999e-01  -2.6379999999999998e-01   1.7157000000000000e+00  -2.4820000000000000e-01  -9.4999999999999998e-03   2.6300000000000000e-02   1.5540000000000001e-01  -6.6699999999999995e-02   1.5670999999999999e+00   9.5999999999999992e-03   2.2130000000000000e-01  -2.6499999999999999e-02
   4.4080000000000003e-01  -4.3999999999999997e-02   1.2010000000000001e+00  -1.8140000000000001e-01  -3.8100000000000002e-02   4.4000000000000003e-03   2.8849999999999998e-01   2.2200000000000001e-02   1.3930000000000000e+00   1.9300000000000001e-02   1.2509999999999999e-01  -5.3100000000000001e-02
   3.9679999999999999e-01  -1.0990000000000000e-01   1.2010000000000001e+00  -2.1959999999999999e-01   3.8100000000000002e-02  -3.5099999999999999e-02   8.8800000000000004e-02  -4.4499999999999998e-02   2.1764999999999999e+00   8.6699999999999999e-02   1.8279999999999999e-01  -3.1000000000000000e-02
   3.0859999999999999e-01   1.5390000000000001e-01   1.8872000000000000e+00  -3.0549999999999999e-01  -9.4999999999999998e-03  -1.3200000000000000e-02   2.8849999999999998e-01   0.0000000000000000e+00   2.2635999999999998e+00   3.8500000000000000e-02   1.8279999999999999e-01  -5.7500000000000002e-02
   2.8649999999999998e-01  -1.0990000000000000e-01   4.2890000000000000e-01  -1.6230000000000000e-01  -4.7600000000000003e-02  -5.7000000000000002e-02   4.4400000000000002e-02   4.4499999999999998e-02   1.9153000000000000e+00  -2.8899999999999999e-02   2.1170000000000000e-01  -4.8700000000000000e-02
   2.8649999999999998e-01  -1.5390000000000001e-01   1.5441000000000000e+00  -1.8140000000000001e-01  -1.0470000000000000e-01   8.8000000000000005e-03   3.1069999999999998e-01  -2.0010000000000000e-01   2.0024000000000002e+00   4.8200000000000000e-02   1.4430000000000001e-01  -3.1000000000000000e-02
   5.5110000000000003e-01  -1.3189999999999999e-01   9.4359999999999999e-01  -3.0549999999999999e-01  -9.5200000000000007e-02  -3.9500000000000000e-02   2.4410000000000001e-01  -2.2200000000000001e-02   2.0893999999999999e+00  -2.8899999999999999e-02   2.2130000000000000e-01  -7.0800000000000002e-02
   3.0859999999999999e-01  -1.0990000000000000e-01   1.9730000000000001e+00  -2.8639999999999999e-01   9.4999999999999998e-03  -1.3200000000000000e-02   2.2189999999999999e-01   6.6699999999999995e-02   2.4377000000000000e+00   4.8200000000000000e-02   1.5400000000000000e-01  -1.7700000000000000e-02
   1.5429999999999999e-01  -6.6000000000000003e-02   1.6298999999999999e+00  -1.5279999999999999e-01  -3.8100000000000002e-02  -1.7500000000000002e-02  -1.3320000000000001e-01   2.2200000000000001e-02   8.7060000000000004e-01   1.0600000000000000e-01   1.6360000000000000e-01  -3.9800000000000002e-02
   3.9679999999999999e-01  -8.7900000000000006e-02   1.4582999999999999e+00  -2.0050000000000001e-01   1.9000000000000000e-02  -4.8200000000000000e-02  -2.2200000000000001e-02   8.8900000000000007e-02   1.7412000000000001e+00   1.9300000000000001e-02   2.5019999999999998e-01  -6.1899999999999997e-02
   2.4249999999999999e-01  -2.1980000000000000e-01   1.6298999999999999e+00  -1.6230000000000000e-01  -1.1420000000000000e-01   8.8000000000000005e-03   1.1100000000000000e-01  -2.4460000000000001e-01   3.2212000000000001e+00  -8.6699999999999999e-02   1.8279999999999999e-01  -1.1940000000000001e-01
   2.6450000000000001e-01   2.1999999999999999e-02   8.5780000000000001e-01  -1.4319999999999999e-01   1.9000000000000000e-02   3.5099999999999999e-02   1.5540000000000001e-01   8.8900000000000007e-02   1.6540999999999999e+00   2.8899999999999999e-02   2.1170000000000000e-01  -6.6400000000000001e-02
   3.3060000000000000e-01   0.0000000000000000e+00   1.6298999999999999e+00  -2.9599999999999999e-01   1.9000000000000000e-02  -1.7500000000000002e-02   1.1100000000000000e-01   0.0000000000000000e+00   2.5247000000000002e+00  -2.8899999999999999e-02   1.7319999999999999e-01  -3.5400000000000001e-02
   3.7469999999999998e-01   6.6000000000000003e-02   3.4310000000000002e-01  -2.4820000000000000e-01  -4.7600000000000003e-02  -1.3200000000000000e-02   1.9980000000000001e-01  -6.6699999999999995e-02   2.2635999999999998e+00  -9.5999999999999992e-03   2.0210000000000000e-01  -2.2100000000000002e-02
   3.9679999999999999e-01  -2.4179999999999999e-01   9.4359999999999999e-01  -2.5779999999999997e-01  -3.8100000000000002e-02  -4.3900000000000002e-02   3.3289999999999997e-01  -2.2200000000000001e-02   1.7412000000000001e+00   5.7799999999999997e-02   1.9239999999999999e-01  -5.3100000000000001e-02
   5.9509999999999996e-01  -2.1980000000000000e-01   1.3725000000000001e+00  -2.1959999999999999e-01  -7.6100000000000001e-02  -4.3900000000000002e-02   8.8800000000000004e-02   0.0000000000000000e+00   2.7858999999999998e+00   3.8500000000000000e-02   2.2130000000000000e-01  -2.6499999999999999e-02
   3.9679999999999999e-01  -1.7590000000000000e-01   6.8630000000000002e-01  -2.1959999999999999e-01   2.8500000000000001e-02   1.3200000000000000e-02   1.5540000000000001e-01   1.1119999999999999e-01   2.0893999999999999e+00   3.8500000000000000e-02   2.4060000000000001e-01  -5.7500000000000002e-02
   3.9679999999999999e-01  -4.3999999999999997e-02   1.7157000000000000e+00  -1.6230000000000000e-01  -5.7099999999999998e-02  -4.8200000000000000e-02   8.8800000000000004e-02   2.2200000000000001e-02   1.4800000000000000e+00   1.9300000000000001e-02   1.9239999999999999e-01  -1.7700000000000000e-02
   1.3230000000000000e-01  -2.1980000000000000e-01   9.4359999999999999e-01  -2.3870000000000000e-01  -9.4999999999999998e-03  -8.3299999999999999e-02   1.9980000000000001e-01   1.3339999999999999e-01   2.4377000000000000e+00  -9.5999999999999992e-03   1.2509999999999999e-01  -3.1000000000000000e-02
   7.2740000000000005e-01  -6.6000000000000003e-02   1.8015000000000001e+00  -2.3870000000000000e-01   0.0000000000000000e+00  -4.4000000000000003e-03   3.1069999999999998e-01   1.1119999999999999e-01   2.0893999999999999e+00   1.9300000000000001e-02   2.6939999999999997e-01  -7.0800000000000002e-02
   4.1880000000000001e-01  -1.5390000000000001e-01   1.4582999999999999e+00  -2.3870000000000000e-01   0.0000000000000000e+00  -8.8000000000000005e-03   3.3289999999999997e-01  -6.6699999999999995e-02   1.8283000000000000e+00  -2.8899999999999999e-02   1.7319999999999999e-01  -6.6400000000000001e-02
   4.4080000000000003e-01  -6.6000000000000003e-02   1.1152000000000000e+00  -2.3870000000000000e-01  -3.8100000000000002e-02   1.3200000000000000e-02   1.1100000000000000e-01   2.2200000000000001e-02   2.6989000000000001e+00   4.8200000000000000e-02   2.1170000000000000e-01  -3.5400000000000001e-02
   2.8649999999999998e-01  -6.6000000000000003e-02   6.0050000000000003e-01  -6.6799999999999998e-02  -9.4999999999999998e-03  -4.4000000000000003e-03   2.2200000000000001e-02  -6.6699999999999995e-02   2.1764999999999999e+00   2.8899999999999999e-02   1.7319999999999999e-01  -1.3299999999999999e-02
   4.8490000000000000e-01  -2.1980000000000000e-01   1.2010000000000001e+00  -2.6729999999999998e-01  -7.6100000000000001e-02   3.0700000000000002e-02   2.8849999999999998e-01   0.0000000000000000e+00   2.6989000000000001e+00   6.7400000000000002e-02   2.3089999999999999e-01  -8.8499999999999995e-02
   4.6289999999999998e-01  -1.7590000000000000e-01   1.2010000000000001e+00  -1.7190000000000000e-01  -5.7099999999999998e-02  -2.6300000000000000e-02   1.3320000000000001e-01   2.0010000000000000e-01   2.0893999999999999e+00   2.8899999999999999e-02   1.3469999999999999e-01  -4.4200000000000003e-02
   3.7469999999999998e-01  -1.7590000000000000e-01   1.4582999999999999e+00  -2.0999999999999999e-01   0.0000000000000000e+00  -5.2600000000000001e-02   1.1100000000000000e-01   2.2200000000000001e-02   2.6989000000000001e+00   2.8899999999999999e-02   1.9239999999999999e-01  -3.1000000000000000e-02
   4.8490000000000000e-01  -1.9789999999999999e-01   7.7210000000000001e-01  -2.0999999999999999e-01  -7.6100000000000001e-02   4.4000000000000003e-03   4.8830000000000001e-01  -2.2200000000000001e-02   2.0024000000000002e+00   9.5999999999999992e-03   2.4060000000000001e-01  -3.9800000000000002e-02
   4.1880000000000001e-01  -2.1980000000000000e-01   1.8872000000000000e+00  -2.1959999999999999e-01  -1.9000000000000000e-02   0.0000000000000000e+00   2.6629999999999998e-01   2.0010000000000000e-01   2.0893999999999999e+00  -4.8200000000000000e-02   2.3089999999999999e-01  -3.9800000000000002e-02
   1.7630000000000001e-01   2.4179999999999999e-01   1.9730000000000001e+00  -1.6230000000000000e-01   1.9000000000000000e-02  -4.3900000000000002e-02   8.8800000000000004e-02   2.2200000000000001e-02   2.6118000000000001e+00   0.0000000000000000e+00   1.9239999999999999e-01  -5.3100000000000001e-02
   8.8170000000000004e-01  -8.7900000000000006e-02   1.8015000000000001e+00  -1.7190000000000000e-01  -7.6100000000000001e-02   1.3200000000000000e-02   0.0000000000000000e+00   2.0010000000000000e-01   2.0893999999999999e+00   3.8500000000000000e-02   2.0210000000000000e-01  -4.8700000000000000e-02
   3.3060000000000000e-01  -1.9789999999999999e-01   1.2010000000000001e+00  -2.0050000000000001e-01   9.4999999999999998e-03  -3.5099999999999999e-02   3.1069999999999998e-01  -8.8900000000000007e-02   2.4377000000000000e+00   1.9300000000000001e-02   1.9239999999999999e-01  -5.7500000000000002e-02
  -3.7469999999999998e-01   1.9789999999999999e-01   8.5800000000000001e-02  -1.7190000000000000e-01  -9.4999999999999998e-03   1.7500000000000002e-02   3.3289999999999997e-01   0.0000000000000000e+00   1.5670999999999999e+00   3.8500000000000000e-02   1.3469999999999999e-01  -6.1899999999999997e-02
   8.8170000000000004e-01   1.9789999999999999e-01   2.3161999999999998e+00  -1.0500000000000000e-01  -1.7130000000000001e-01   3.9500000000000000e-02   2.8849999999999998e-01  -8.8900000000000007e-02   2.1764999999999999e+00  -6.7400000000000002e-02   9.6199999999999994e-02  -5.3100000000000001e-02
   8.8170000000000004e-01  -5.9360000000000002e-01   1.3725000000000001e+00  -3.5330000000000000e-01  -1.2370000000000000e-01  -2.1899999999999999e-02   1.3320000000000001e-01   2.2200000000000001e-02   2.0893999999999999e+00   4.8200000000000000e-02   2.0210000000000000e-01  -8.8499999999999995e-02
  -1.9839999999999999e-01  -4.3999999999999997e-02   8.5800000000000001e-02  -2.6729999999999998e-01  -6.6600000000000006e-02   4.8200000000000000e-02   3.3289999999999997e-01   2.2200000000000001e-02   2.0893999999999999e+00  -1.9300000000000001e-02   1.0580000000000001e-01  -2.2100000000000002e-02
   7.7149999999999996e-01  -6.6000000000000003e-02   2.5740000000000002e-01  -8.5900000000000004e-02  -3.8100000000000002e-02   3.0700000000000002e-02   4.4400000000000002e-02   1.3339999999999999e-01   1.8283000000000000e+00   1.0600000000000000e-01   1.4430000000000001e-01  -3.9800000000000002e-02
  -2.4249999999999999e-01   4.3999999999999997e-02   2.0588000000000002e+00  -2.6729999999999998e-01   1.9000000000000000e-02   0.0000000000000000e+00   1.5540000000000001e-01   6.6699999999999995e-02   2.1764999999999999e+00   8.6699999999999999e-02   2.1170000000000000e-01  -2.2100000000000002e-02
   1.3225000000000000e+00  -8.7900000000000006e-02   2.4876999999999998e+00  -3.6280000000000001e-01  -3.8100000000000002e-02   5.7000000000000002e-02   3.1069999999999998e-01  -4.4499999999999998e-02   1.7412000000000001e+00   9.5999999999999992e-03   2.8870000000000001e-01  -6.6400000000000001e-02
   5.7310000000000005e-01  -1.0990000000000000e-01   1.0294000000000001e+00  -2.4820000000000000e-01   3.8100000000000002e-02  -2.6300000000000000e-02   1.7760000000000001e-01  -2.2200000000000001e-02   1.3930000000000000e+00   1.0600000000000000e-01   2.0210000000000000e-01  -3.9800000000000002e-02
  -7.2740000000000005e-01  -1.7590000000000000e-01   1.8872000000000000e+00  -2.0999999999999999e-01   6.6600000000000006e-02  -3.0700000000000002e-02   3.1069999999999998e-01  -1.7790000000000000e-01   2.2635999999999998e+00  -3.8500000000000000e-02   1.2509999999999999e-01  -5.7500000000000002e-02
   5.2900000000000003e-01  -8.7900000000000006e-02   1.1152000000000000e+00  -1.6230000000000000e-01  -9.4999999999999998e-03  -7.4499999999999997e-02   1.5540000000000001e-01   1.7790000000000000e-01   2.0893999999999999e+00   3.8500000000000000e-02   2.1170000000000000e-01  -7.0800000000000002e-02
   6.6130000000000000e-01  -3.9570000000000000e-01   2.9165999999999999e+00  -2.0050000000000001e-01  -1.4269999999999999e-01  -1.3159999999999999e-01   1.7760000000000001e-01   2.2200000000000001e-02   1.3930000000000000e+00   3.8500000000000000e-02   4.8099999999999997e-02   7.0800000000000002e-02
   1.1021000000000001e+00  -2.8580000000000000e-01   8.5780000000000001e-01  -1.2410000000000000e-01   3.8100000000000002e-02  -1.1400000000000000e-01   3.9950000000000002e-01   1.5559999999999999e-01   1.2188000000000001e+00  -3.8500000000000000e-02   1.0580000000000001e-01  -1.1940000000000001e-01
  -7.2740000000000005e-01  -2.4179999999999999e-01   1.9730000000000001e+00  -2.4820000000000000e-01   0.0000000000000000e+00  -5.7000000000000002e-02  -3.7730000000000002e-01   2.2200000000000001e-02   2.1764999999999999e+00   3.8500000000000000e-02   1.6360000000000000e-01   3.1000000000000000e-02
   0.0000000000000000e+00   0.0000000000000000e+00   8.5780000000000001e-01  -1.3370000000000001e-01  -4.7600000000000003e-02  -6.1400000000000003e-02   5.5489999999999995e-01  -1.7790000000000000e-01   2.6989000000000001e+00  -8.6699999999999999e-02   2.3089999999999999e-01  -2.2100000000000002e-02
   1.2564000000000000e+00  -3.0780000000000002e-01   1.2010000000000001e+00  -2.0050000000000001e-01  -8.5599999999999996e-02   8.8000000000000005e-03  -5.7709999999999995e-01   1.1119999999999999e-01   1.5670999999999999e+00   1.2520000000000001e-01   1.0580000000000001e-01  -5.3100000000000001e-02
   5.2900000000000003e-01  -1.5390000000000001e-01   1.9730000000000001e+00  -1.5279999999999999e-01  -6.6600000000000006e-02  -3.9500000000000000e-02   8.4340000000000004e-01   1.7790000000000000e-01   1.7412000000000001e+00   1.1559999999999999e-01   2.3089999999999999e-01  -1.1940000000000001e-01
   8.8200000000000001e-02  -2.1999999999999999e-02   1.0294000000000001e+00  -1.7190000000000000e-01   3.8100000000000002e-02  -9.2100000000000001e-02  -3.5510000000000003e-01   2.2200000000000001e-02   1.8283000000000000e+00   8.6699999999999999e-02   1.6360000000000000e-01   7.0800000000000002e-02
  -3.0859999999999999e-01  -6.6000000000000003e-02   1.5441000000000000e+00  -1.6230000000000000e-01  -4.7600000000000003e-02  -2.6300000000000000e-02   7.3240000000000005e-01   1.7790000000000000e-01   2.0024000000000002e+00   0.0000000000000000e+00   2.6939999999999997e-01  -5.3100000000000001e-02
   8.5960000000000003e-01  -4.3999999999999997e-02   1.4582999999999999e+00  -1.4319999999999999e-01  -6.6600000000000006e-02   1.7500000000000002e-02  -3.3289999999999997e-01   2.8910000000000002e-01   2.2635999999999998e+00   1.1559999999999999e-01   2.1170000000000000e-01   0.0000000000000000e+00
   7.0530000000000004e-01   1.0990000000000000e-01   2.3161999999999998e+00  -3.1509999999999999e-01  -1.6180000000000000e-01  -1.3200000000000000e-02   5.9930000000000005e-01  -4.4499999999999998e-02   2.5247000000000002e+00  -1.2520000000000001e-01   2.2130000000000000e-01  -5.7500000000000002e-02
   4.1880000000000001e-01  -2.1999999999999999e-02   1.3725000000000001e+00  -1.1459999999999999e-01   2.8500000000000001e-02   1.3200000000000000e-02  -3.7730000000000002e-01  -1.7790000000000000e-01   1.3930000000000000e+00  -9.5999999999999992e-03   7.6999999999999999e-02  -5.7500000000000002e-02
  -4.4100000000000000e-02   6.6000000000000003e-02   5.1470000000000005e-01  -2.1959999999999999e-01  -4.7600000000000003e-02   2.6300000000000000e-02   5.3269999999999995e-01   2.2200000000000001e-02   2.1764999999999999e+00  -4.8200000000000000e-02   1.4430000000000001e-01  -3.1000000000000000e-02
   3.0859999999999999e-01  -2.6379999999999998e-01   1.4582999999999999e+00  -3.0549999999999999e-01  -4.7600000000000003e-02  -1.3200000000000000e-02  -1.7760000000000001e-01  -1.1119999999999999e-01   2.6118000000000001e+00   1.5409999999999999e-01   2.5019999999999998e-01   6.1899999999999997e-02
   8.3760000000000001e-01  -8.7900000000000006e-02   1.8015000000000001e+00  -2.9599999999999999e-01  -9.5200000000000007e-02  -1.7500000000000002e-02   6.8799999999999994e-01   0.0000000000000000e+00   1.2188000000000001e+00   9.6299999999999997e-02   2.5019999999999998e-01  -2.2100000000000002e-02
   2.8649999999999998e-01  -3.5170000000000001e-01   1.5441000000000000e+00  -2.2910000000000000e-01  -9.4999999999999998e-03   0.0000000000000000e+00  -2.6629999999999998e-01   2.0010000000000000e-01   2.2635999999999998e+00   7.7100000000000002e-02   1.9239999999999999e-01  -1.7700000000000000e-02
  -1.5429999999999999e-01  -1.0990000000000000e-01   1.1152000000000000e+00  -2.0999999999999999e-01   1.9000000000000000e-02  -3.0700000000000002e-02   4.6610000000000001e-01   6.6699999999999995e-02   1.9153000000000000e+00   2.8899999999999999e-02   2.5019999999999998e-01  -7.9600000000000004e-02
   1.7630000000000001e-01   0.0000000000000000e+00   1.2867999999999999e+00  -1.4319999999999999e-01  -1.9000000000000000e-02  -4.4000000000000003e-03  -2.6629999999999998e-01   4.4499999999999998e-02   2.8730000000000002e+00  -9.5999999999999992e-03   1.2509999999999999e-01  -4.4000000000000003e-03
   7.9349999999999998e-01  -1.7590000000000000e-01   1.5441000000000000e+00  -2.0050000000000001e-01  -9.5200000000000007e-02  -3.0700000000000002e-02   3.3289999999999997e-01  -1.3339999999999999e-01   1.6540999999999999e+00  -7.7100000000000002e-02   2.2130000000000000e-01  -1.1940000000000001e-01
   4.6289999999999998e-01  -1.5390000000000001e-01   1.1152000000000000e+00  -3.5330000000000000e-01  -1.1420000000000000e-01  -4.8200000000000000e-02  -3.1069999999999998e-01  -1.1119999999999999e-01   1.4800000000000000e+00  -9.5999999999999992e-03   5.7700000000000001e-02  -6.1899999999999997e-02
   6.6100000000000006e-02   0.0000000000000000e+00   6.8630000000000002e-01  -2.8639999999999999e-01   9.4999999999999998e-03  -6.5799999999999997e-02   2.2189999999999999e-01  -2.2200000000000001e-02   2.2635999999999998e+00   6.7400000000000002e-02   1.2509999999999999e-01  -4.4000000000000003e-03
   1.5429999999999999e-01  -1.5390000000000001e-01   6.0050000000000003e-01  -3.1509999999999999e-01  -1.9000000000000000e-02  -2.6300000000000000e-02  -2.6629999999999998e-01   2.2239999999999999e-01   1.7412000000000001e+00   8.6699999999999999e-02   1.8279999999999999e-01  -4.4000000000000003e-03
   6.1719999999999997e-01  -3.0780000000000002e-01   1.8872000000000000e+00  -3.0549999999999999e-01  -1.0470000000000000e-01  -7.0199999999999999e-02   5.1049999999999995e-01  -1.5559999999999999e-01   1.8283000000000000e+00   7.7100000000000002e-02   2.5019999999999998e-01  -2.2100000000000002e-02
   5.9509999999999996e-01  -1.9789999999999999e-01   1.2010000000000001e+00  -2.8639999999999999e-01  -6.6600000000000006e-02  -4.3900000000000002e-02   0.0000000000000000e+00   8.8900000000000007e-02   1.3930000000000000e+00   7.7100000000000002e-02   2.1170000000000000e-01   7.5200000000000003e-02
   2.2040000000000001e-01  -4.3999999999999997e-02   9.4359999999999999e-01  -2.4820000000000000e-01  -5.7099999999999998e-02  -4.8200000000000000e-02   4.6610000000000001e-01   6.6699999999999995e-02   1.9153000000000000e+00   1.9300000000000001e-02   1.2509999999999999e-01  -4.8700000000000000e-02
   1.3230000000000000e-01  -2.1999999999999999e-02   1.1152000000000000e+00  -2.7689999999999998e-01  -9.4999999999999998e-03   0.0000000000000000e+00  -2.4410000000000001e-01   0.0000000000000000e+00   2.1764999999999999e+00  -3.8500000000000000e-02   1.6360000000000000e-01  -8.4000000000000005e-02
   2.4249999999999999e-01  -2.6379999999999998e-01   1.0294000000000001e+00  -2.2910000000000000e-01  -5.7099999999999998e-02  -3.9500000000000000e-02   2.6629999999999998e-01   4.4499999999999998e-02   2.1764999999999999e+00   2.8899999999999999e-02   1.7319999999999999e-01  -1.1500000000000000e-01
   5.0700000000000001e-01  -1.7590000000000000e-01   1.5441000000000000e+00  -2.3870000000000000e-01  -5.7099999999999998e-02  -2.6300000000000000e-02   4.4400000000000002e-02  -6.6699999999999995e-02   1.7412000000000001e+00   2.8899999999999999e-02   2.0210000000000000e-01  -2.6499999999999999e-02
   2.4249999999999999e-01   0.0000000000000000e+00   8.5780000000000001e-01  -1.7190000000000000e-01  -2.8500000000000001e-02  -3.0700000000000002e-02   2.4410000000000001e-01   8.8900000000000007e-02   2.2635999999999998e+00  -1.1559999999999999e-01   1.6360000000000000e-01  -6.6400000000000001e-02
   1.7630000000000001e-01   0.0000000000000000e+00   7.7210000000000001e-01  -1.6230000000000000e-01  -9.4999999999999998e-03  -3.5099999999999999e-02   1.3320000000000001e-01   2.0010000000000000e-01   2.3506000000000000e+00   1.4449999999999999e-01   2.5019999999999998e-01   0.0000000000000000e+00
   3.3060000000000000e-01   4.3999999999999997e-02   1.6298999999999999e+00  -1.7190000000000000e-01  -5.7099999999999998e-02  -1.3200000000000000e-02   1.7760000000000001e-01   6.6699999999999995e-02   1.5670999999999999e+00   2.8899999999999999e-02   2.0210000000000000e-01  -3.5400000000000001e-02
   4.6289999999999998e-01  -1.5390000000000001e-01   1.5441000000000000e+00  -2.8639999999999999e-01  -9.4999999999999998e-03  -3.5099999999999999e-02  -1.3320000000000001e-01   3.7800000000000000e-01   2.2635999999999998e+00   9.5999999999999992e-03   2.2130000000000000e-01  -3.1000000000000000e-02
   3.5270000000000001e-01   6.6000000000000003e-02   1.4582999999999999e+00  -2.5779999999999997e-01  -3.8100000000000002e-02   0.0000000000000000e+00   1.9980000000000001e-01  -4.4499999999999998e-02   1.8283000000000000e+00   9.5999999999999992e-03   1.3469999999999999e-01  -8.4000000000000005e-02
   2.4249999999999999e-01   1.7590000000000000e-01   9.4359999999999999e-01  -2.7689999999999998e-01   0.0000000000000000e+00  -3.9500000000000000e-02   1.1100000000000000e-01  -1.3339999999999999e-01   2.0024000000000002e+00  -4.8200000000000000e-02   2.4060000000000001e-01  -7.5200000000000003e-02
   4.1880000000000001e-01   4.3999999999999997e-02   1.1152000000000000e+00  -2.5779999999999997e-01  -4.7600000000000003e-02  -3.0700000000000002e-02   1.3320000000000001e-01  -8.8900000000000007e-02   3.1341999999999999e+00   7.7100000000000002e-02   1.9239999999999999e-01  -8.8499999999999995e-02
   6.1719999999999997e-01  -4.3999999999999997e-02   1.2010000000000001e+00  -2.2910000000000000e-01  -5.7099999999999998e-02  -1.3200000000000000e-02   8.8800000000000004e-02  -2.2200000000000001e-02   1.9153000000000000e+00   9.6299999999999997e-02   2.1170000000000000e-01  -3.5400000000000001e-02
   3.5270000000000001e-01  -2.1999999999999999e-02   8.5780000000000001e-01  -1.4319999999999999e-01  -9.5200000000000007e-02  -2.6300000000000000e-02   2.4410000000000001e-01   1.5559999999999999e-01   1.5670999999999999e+00   1.1559999999999999e-01   2.5019999999999998e-01  -3.9800000000000002e-02
   2.2040000000000001e-01  -2.1999999999999999e-02   1.6298999999999999e+00  -1.7190000000000000e-01   2.8500000000000001e-02  -3.0700000000000002e-02  -2.2200000000000001e-02   1.3339999999999999e-01   3.2212000000000001e+00   0.0000000000000000e+00   1.4430000000000001e-01  -5.3100000000000001e-02
   3.0859999999999999e-01  -1.9789999999999999e-01   1.4582999999999999e+00  -1.1459999999999999e-01   6.6600000000000006e-02  -1.7500000000000002e-02   1.3320000000000001e-01  -8.8900000000000007e-02   2.0024000000000002e+00   2.8899999999999999e-02   1.3469999999999999e-01  -3.9800000000000002e-02
   4.4080000000000003e-01  -1.7590000000000000e-01   2.4018999999999999e+00  -2.0050000000000001e-01  -4.7600000000000003e-02   2.1899999999999999e-02   2.2200000000000001e-02   1.7790000000000000e-01   2.6989000000000001e+00   5.7799999999999997e-02   1.7319999999999999e-01  -7.0800000000000002e-02
   3.0859999999999999e-01   8.7900000000000006e-02   1.2867999999999999e+00  -2.8639999999999999e-01  -8.5599999999999996e-02  -6.5799999999999997e-02   1.1100000000000000e-01  -8.8900000000000007e-02   2.7858999999999998e+00   1.1559999999999999e-01   1.1550000000000001e-01  -5.7500000000000002e-02
   3.7469999999999998e-01   1.0990000000000000e-01   6.8630000000000002e-01  -1.5279999999999999e-01  -4.7600000000000003e-02  -2.1899999999999999e-02   2.2200000000000001e-02  -8.8900000000000007e-02   1.3930000000000000e+00  -6.7400000000000002e-02   1.1550000000000001e-01  -4.8700000000000000e-02
   5.5110000000000003e-01  -1.0990000000000000e-01   1.6298999999999999e+00  -2.3870000000000000e-01  -3.8100000000000002e-02  -4.8200000000000000e-02   4.4400000000000002e-02   1.5559999999999999e-01   2.0893999999999999e+00   1.9300000000000001e-02   9.6199999999999994e-02  -5.7500000000000002e-02
   2.4249999999999999e-01  -2.1980000000000000e-01   2.1446000000000001e+00  -2.4820000000000000e-01   0.0000000000000000e+00  -2.1899999999999999e-02   2.2200000000000001e-02   2.2239999999999999e-01   1.3930000000000000e+00   8.6699999999999999e-02   1.9239999999999999e-01  -4.4200000000000003e-02
   3.5270000000000001e-01   0.0000000000000000e+00   1.2010000000000001e+00  -1.2410000000000000e-01  -5.7099999999999998e-02  -2.1899999999999999e-02   1.5540000000000001e-01   1.5559999999999999e-01   2.9600000000000000e+00   2.8899999999999999e-02   1.6360000000000000e-01  -3.5400000000000001e-02
   3.7469999999999998e-01   1.0990000000000000e-01   1.3725000000000001e+00  -1.9089999999999999e-01  -6.6600000000000006e-02  -2.1899999999999999e-02   1.1100000000000000e-01   2.2239999999999999e-01   1.7412000000000001e+00  -9.5999999999999992e-03   1.7319999999999999e-01  -4.8700000000000000e-02
   3.3060000000000000e-01  -2.1999999999999999e-02   9.4359999999999999e-01  -2.5779999999999997e-01   3.8100000000000002e-02  -7.4499999999999997e-02   1.7760000000000001e-01   1.1119999999999999e-01   2.6118000000000001e+00   2.8899999999999999e-02   1.6360000000000000e-01  -1.3299999999999999e-02
   3.7469999999999998e-01  -2.8580000000000000e-01   1.6298999999999999e+00  -2.0050000000000001e-01  -2.8500000000000001e-02  -5.7000000000000002e-02   1.5540000000000001e-01  -8.8900000000000007e-02   2.4377000000000000e+00   4.8200000000000000e-02   1.4430000000000001e-01  -4.4200000000000003e-02
   4.8490000000000000e-01   6.6000000000000003e-02   1.4582999999999999e+00  -9.5500000000000002e-02  -5.7099999999999998e-02  -4.4000000000000003e-03   2.8849999999999998e-01   0.0000000000000000e+00   1.5670999999999999e+00  -9.5999999999999992e-03   7.6999999999999999e-02  -4.8700000000000000e-02
   1.5429999999999999e-01  -2.6379999999999998e-01   1.8015000000000001e+00  -1.9089999999999999e-01  -8.5599999999999996e-02  -2.6300000000000000e-02   1.3320000000000001e-01   2.2239999999999999e-01   2.1764999999999999e+00   4.8200000000000000e-02   5.7700000000000001e-02  -9.7299999999999998e-02
   3.0859999999999999e-01   8.7900000000000006e-02   1.2010000000000001e+00  -1.6230000000000000e-01   0.0000000000000000e+00  -2.6300000000000000e-02   2.4410000000000001e-01  -4.4499999999999998e-02   1.3059000000000001e+00   8.6699999999999999e-02   2.3089999999999999e-01  -2.6499999999999999e-02
   3.7469999999999998e-01  -2.4179999999999999e-01   1.4582999999999999e+00  -1.9089999999999999e-01  -2.8500000000000001e-02  -2.1899999999999999e-02   2.2200000000000001e-02   2.4460000000000001e-01   1.8283000000000000e+00  -5.7799999999999997e-02   1.1550000000000001e-01  -3.9800000000000002e-02
   4.4080000000000003e-01  -2.1999999999999999e-02   1.4582999999999999e+00  -2.2910000000000000e-01   0.0000000000000000e+00   0.0000000000000000e+00   2.4410000000000001e-01  -2.2200000000000001e-02   2.0893999999999999e+00   5.7799999999999997e-02   1.8279999999999999e-01  -1.7700000000000000e-02
   3.5270000000000001e-01  -6.6000000000000003e-02   1.2010000000000001e+00  -2.0999999999999999e-01  -7.6100000000000001e-02   3.9500000000000000e-02   1.5540000000000001e-01  -8.8900000000000007e-02   1.7412000000000001e+00   9.6299999999999997e-02   1.3469999999999999e-01  -2.6499999999999999e-02
   3.0859999999999999e-01  -1.3189999999999999e-01   1.2867999999999999e+00  -3.0549999999999999e-01  -9.5200000000000007e-02  -1.7500000000000002e-02   3.5510000000000003e-01  -2.2239999999999999e-01   2.2635999999999998e+00   8.6699999999999999e-02   2.1170000000000000e-01  -3.1000000000000000e-02
   1.5429999999999999e-01  -4.3999999999999997e-02   6.0050000000000003e-01  -2.6729999999999998e-01  -5.7099999999999998e-02  -8.8000000000000005e-03   2.2189999999999999e-01  -6.6699999999999995e-02   2.2635999999999998e+00  -9.5999999999999992e-03   1.6360000000000000e-01  -4.8700000000000000e-02
   3.7469999999999998e-01  -8.7900000000000006e-02   6.8630000000000002e-01  -1.8140000000000001e-01   6.6600000000000006e-02   3.5099999999999999e-02   4.4400000000000002e-02  -6.6699999999999995e-02   1.9153000000000000e+00   2.8899999999999999e-02   1.3469999999999999e-01  -4.4200000000000003e-02
   1.7630000000000001e-01   4.3999999999999997e-02   1.7157000000000000e+00  -2.0999999999999999e-01  -3.8100000000000002e-02  -5.7000000000000002e-02  -6.6600000000000006e-02   8.8900000000000007e-02   2.0893999999999999e+00   7.7100000000000002e-02   1.2509999999999999e-01  -4.8700000000000000e-02
   1.9839999999999999e-01  -2.6379999999999998e-01   9.4359999999999999e-01  -7.6399999999999996e-02  -9.4999999999999998e-03  -5.2600000000000001e-02   1.3320000000000001e-01   2.2200000000000001e-02   1.5670999999999999e+00   4.8200000000000000e-02   1.9239999999999999e-01  -5.3100000000000001e-02
   4.8490000000000000e-01   4.3999999999999997e-02   1.4582999999999999e+00  -2.7689999999999998e-01   5.7099999999999998e-02  -4.8200000000000000e-02   0.0000000000000000e+00   1.3339999999999999e-01   2.0893999999999999e+00   1.9300000000000001e-02   1.6360000000000000e-01  -3.1000000000000000e-02
   3.7469999999999998e-01  -1.3189999999999999e-01   9.4359999999999999e-01  -2.0999999999999999e-01  -6.6600000000000006e-02  -4.4000000000000003e-03   1.3320000000000001e-01   1.3339999999999999e-01   1.9153000000000000e+00   4.8200000000000000e-02   1.9239999999999999e-01  -7.0800000000000002e-02
   3.5270000000000001e-01   1.3189999999999999e-01   1.2010000000000001e+00  -1.8140000000000001e-01  -4.7600000000000003e-02  -8.8000000000000005e-03   1.3320000000000001e-01  -2.2200000000000001e-02   2.1764999999999999e+00   5.7799999999999997e-02   1.1550000000000001e-01   1.7700000000000000e-02
   2.6450000000000001e-01  -6.6000000000000003e-02   1.1152000000000000e+00  -1.8140000000000001e-01  -2.8500000000000001e-02  -4.8200000000000000e-02   4.4400000000000002e-02   8.8900000000000007e-02   1.7412000000000001e+00   2.8899999999999999e-02   1.7319999999999999e-01  -4.4200000000000003e-02
   3.7469999999999998e-01  -1.7590000000000000e-01   1.3725000000000001e+00  -1.7190000000000000e-01  -6.6600000000000006e-02  -2.6300000000000000e-02  -2.2200000000000001e-02   8.8900000000000007e-02   2.0893999999999999e+00   7.7100000000000002e-02   1.3469999999999999e-01  -5.7500000000000002e-02
   3.0859999999999999e-01  -2.6379999999999998e-01   1.7157000000000000e+00  -1.9089999999999999e-01   0.0000000000000000e+00  -3.9500000000000000e-02   1.3320000000000001e-01   8.8900000000000007e-02   1.6540999999999999e+00  -2.8899999999999999e-02   1.8279999999999999e-01  -1.3299999999999999e-02
   4.4080000000000003e-01  -2.1999999999999999e-02   9.4359999999999999e-01  -2.3870000000000000e-01  -4.7600000000000003e-02  -4.4000000000000003e-03   1.1100000000000000e-01   4.4499999999999998e-02   2.0024000000000002e+00  -5.7799999999999997e-02   2.0210000000000000e-01  -8.8000000000000005e-03
   3.0859999999999999e-01   2.1999999999999999e-02   6.0050000000000003e-01  -2.2910000000000000e-01  -2.8500000000000001e-02   0.0000000000000000e+00   1.1100000000000000e-01   2.2200000000000001e-02   2.0024000000000002e+00   8.6699999999999999e-02   1.8279999999999999e-01  -4.8700000000000000e-02
   2.8649999999999998e-01   0.0000000000000000e+00   1.0294000000000001e+00  -2.1959999999999999e-01   4.7600000000000003e-02  -2.6300000000000000e-02   2.2189999999999999e-01   1.1119999999999999e-01   1.7412000000000001e+00   3.8500000000000000e-02   2.0210000000000000e-01  -8.8000000000000005e-03
   2.2040000000000001e-01  -4.3999999999999997e-02   1.2867999999999999e+00  -1.7190000000000000e-01   1.9000000000000000e-02  -7.0199999999999999e-02   1.5540000000000001e-01  -4.4499999999999998e-02   2.2635999999999998e+00   1.9300000000000001e-02   1.4430000000000001e-01  -8.8000000000000005e-03
   3.7469999999999998e-01  -2.1980000000000000e-01   2.1446000000000001e+00  -1.5279999999999999e-01  -5.7099999999999998e-02  -8.8000000000000005e-03   0.0000000000000000e+00   8.8900000000000007e-02   2.1764999999999999e+00   1.9300000000000001e-02   1.5400000000000000e-01  -3.5400000000000001e-02
   1.9839999999999999e-01  -8.7900000000000006e-02   6.8630000000000002e-01  -2.0050000000000001e-01  -4.7600000000000003e-02   3.0700000000000002e-02  -1.7760000000000001e-01  -2.2200000000000001e-02   1.9153000000000000e+00  -4.8200000000000000e-02   1.0580000000000001e-01  -8.8000000000000005e-03
   3.0859999999999999e-01  -2.1999999999999999e-02   1.4582999999999999e+00  -1.0500000000000000e-01   2.8500000000000001e-02  -4.3900000000000002e-02  -4.4400000000000002e-02  -2.2200000000000001e-02   2.4377000000000000e+00   1.9300000000000001e-02   1.4430000000000001e-01  -4.8700000000000000e-02
   2.8649999999999998e-01  -1.3189999999999999e-01   2.1446000000000001e+00  -2.2910000000000000e-01  -4.7600000000000003e-02  -3.5099999999999999e-02   2.6629999999999998e-01   2.2200000000000001e-02   1.8283000000000000e+00   9.6299999999999997e-02   9.6199999999999994e-02  -3.5400000000000001e-02
   1.7630000000000001e-01  -1.0990000000000000e-01   3.4310000000000002e-01  -3.1509999999999999e-01  -9.4999999999999998e-03  -3.9500000000000000e-02   2.4410000000000001e-01  -8.8900000000000007e-02   2.1764999999999999e+00  -1.9300000000000001e-02   1.9239999999999999e-01  -3.1000000000000000e-02
   2.8649999999999998e-01  -2.8580000000000000e-01   1.4582999999999999e+00  -2.5779999999999997e-01  -9.5200000000000007e-02   2.6300000000000000e-02   1.7760000000000001e-01  -4.4499999999999998e-02   2.1764999999999999e+00  -2.8899999999999999e-02   1.4430000000000001e-01  -3.9800000000000002e-02
   4.1880000000000001e-01   2.1999999999999999e-02   4.2890000000000000e-01  -2.1959999999999999e-01  -2.8500000000000001e-02   0.0000000000000000e+00   2.2189999999999999e-01  -8.8900000000000007e-02   3.1341999999999999e+00  -9.5999999999999992e-03   2.0210000000000000e-01  -1.7700000000000000e-02
   3.0859999999999999e-01  -4.3969999999999998e-01   9.4359999999999999e-01  -1.7190000000000000e-01  -6.6600000000000006e-02  -2.1899999999999999e-02   8.8800000000000004e-02   4.4499999999999998e-02   1.3059000000000001e+00   7.7100000000000002e-02   1.4430000000000001e-01  -8.8499999999999995e-02
   1.9839999999999999e-01  -8.7900000000000006e-02   7.7210000000000001e-01  -2.0050000000000001e-01  -1.9000000000000000e-02  -8.8000000000000005e-03   2.6629999999999998e-01  -1.3339999999999999e-01   2.8730000000000002e+00   3.8500000000000000e-02   1.8279999999999999e-01  -6.1899999999999997e-02
   1.9839999999999999e-01   4.3999999999999997e-02   1.1152000000000000e+00  -1.8140000000000001e-01   1.9000000000000000e-02   8.8000000000000005e-03   0.0000000000000000e+00  -6.6699999999999995e-02   2.1764999999999999e+00  -2.8899999999999999e-02   1.8279999999999999e-01  -4.4200000000000003e-02
   3.3060000000000000e-01  -4.3999999999999997e-02   1.2867999999999999e+00  -7.6399999999999996e-02   7.6100000000000001e-02  -3.5099999999999999e-02   1.3320000000000001e-01   8.8900000000000007e-02   2.5247000000000002e+00   0.0000000000000000e+00   2.2130000000000000e-01  -7.0800000000000002e-02
   4.4080000000000003e-01  -6.6000000000000003e-02   1.4582999999999999e+00  -1.4319999999999999e-01  -1.9000000000000000e-02   1.3200000000000000e-02   2.6629999999999998e-01  -8.8900000000000007e-02   2.0893999999999999e+00   5.7799999999999997e-02   7.6999999999999999e-02  -4.8700000000000000e-02
   4.4080000000000003e-01  -1.5390000000000001e-01   1.7157000000000000e+00  -2.4820000000000000e-01  -4.7600000000000003e-02   2.1899999999999999e-02   0.0000000000000000e+00  -1.7790000000000000e-01   2.5247000000000002e+00   3.8500000000000000e-02   9.6199999999999994e-02  -3.1000000000000000e-02
   3.3060000000000000e-01   2.1999999999999999e-02   1.3725000000000001e+00  -1.3370000000000001e-01  -1.9000000000000000e-02  -6.5799999999999997e-02  -8.8800000000000004e-02  -6.6699999999999995e-02   1.8283000000000000e+00  -9.5999999999999992e-03   1.4430000000000001e-01  -4.4000000000000003e-03
   3.7469999999999998e-01  -8.7900000000000006e-02   1.5441000000000000e+00  -2.0999999999999999e-01  -3.8100000000000002e-02  -2.1899999999999999e-02   8.8800000000000004e-02   4.4499999999999998e-02   1.6540999999999999e+00   7.7100000000000002e-02   1.4430000000000001e-01  -7.5200000000000003e-02
   5.2900000000000003e-01  -3.5170000000000001e-01   1.8015000000000001e+00  -2.5779999999999997e-01  -5.7099999999999998e-02  -3.0700000000000002e-02   8.8800000000000004e-02   1.3339999999999999e-01   1.6540999999999999e+00   4.8200000000000000e-02   1.2509999999999999e-01  -2.6499999999999999e-02
   4.8490000000000000e-01  -2.1999999999999999e-02   1.3725000000000001e+00  -1.8140000000000001e-01  -3.8100000000000002e-02  -3.5099999999999999e-02   1.5540000000000001e-01  -4.4499999999999998e-02   2.4377000000000000e+00   2.8899999999999999e-02   1.5400000000000000e-01  -3.9800000000000002e-02
   4.8490000000000000e-01  -2.4179999999999999e-01   2.0588000000000002e+00  -2.7689999999999998e-01   0.0000000000000000e+00  -1.7500000000000002e-02   2.2200000000000001e-02   1.3339999999999999e-01   2.1764999999999999e+00  -9.5999999999999992e-03   2.4060000000000001e-01  -3.9800000000000002e-02
   4.6289999999999998e-01  -2.4179999999999999e-01   2.0588000000000002e+00  -2.7689999999999998e-01  -4.7600000000000003e-02  -6.5799999999999997e-02   6.6600000000000006e-02  -8.8900000000000007e-02   1.2188000000000001e+00   6.7400000000000002e-02   1.2509999999999999e-01  -7.5200000000000003e-02
   4.6289999999999998e-01  -1.5390000000000001e-01   1.2010000000000001e+00  -2.2910000000000000e-01   3.8100000000000002e-02  -9.2100000000000001e-02   4.2170000000000002e-01   4.4499999999999998e-02   2.0893999999999999e+00   7.7100000000000002e-02   2.6939999999999997e-01  -7.0800000000000002e-02
   4.8490000000000000e-01  -1.0990000000000000e-01   1.4582999999999999e+00  -7.6399999999999996e-02  -7.6100000000000001e-02  -8.8000000000000005e-03   2.2200000000000001e-02   6.6699999999999995e-02   2.4377000000000000e+00   2.8899999999999999e-02   2.4060000000000001e-01  -5.7500000000000002e-02
   2.4249999999999999e-01  -8.7900000000000006e-02   1.3725000000000001e+00  -2.2910000000000000e-01  -3.8100000000000002e-02  -3.0700000000000002e-02   1.7760000000000001e-01   2.2200000000000001e-02   2.1764999999999999e+00  -9.5999999999999992e-03   1.8279999999999999e-01  -6.6400000000000001e-02
   3.3060000000000000e-01   8.7900000000000006e-02   1.7157000000000000e+00  -1.2410000000000000e-01  -7.6100000000000001e-02  -3.9500000000000000e-02   8.8800000000000004e-02  -6.6699999999999995e-02   2.4377000000000000e+00   9.5999999999999992e-03   9.6199999999999994e-02  -4.4200000000000003e-02
   5.2900000000000003e-01  -1.7590000000000000e-01   8.5780000000000001e-01  -1.6230000000000000e-01  -5.7099999999999998e-02  -2.6300000000000000e-02   2.2189999999999999e-01   1.1119999999999999e-01   2.2635999999999998e+00   1.9300000000000001e-02   1.0580000000000001e-01  -7.5200000000000003e-02
   2.6450000000000001e-01  -2.8580000000000000e-01   6.0050000000000003e-01  -2.6729999999999998e-01  -7.6100000000000001e-02  -8.8000000000000005e-03  -8.8800000000000004e-02  -2.0010000000000000e-01   2.5247000000000002e+00   0.0000000000000000e+00   8.6599999999999996e-02  -6.1899999999999997e-02
   5.7310000000000005e-01   2.1999999999999999e-02   1.2867999999999999e+00  -2.0050000000000001e-01  -1.9000000000000000e-02  -1.7500000000000002e-02   0.0000000000000000e+00  -4.4499999999999998e-02   1.7412000000000001e+00   9.5999999999999992e-03   1.1550000000000001e-01  -6.6400000000000001e-02
   3.3060000000000000e-01   2.1999999999999999e-02   1.5441000000000000e+00  -8.5900000000000004e-02   1.9000000000000000e-02  -3.0700000000000002e-02   1.3320000000000001e-01   0.0000000000000000e+00   1.8283000000000000e+00   9.5999999999999992e-03   1.5400000000000000e-01  -4.4000000000000003e-03
   2.4249999999999999e-01  -4.3969999999999998e-01   1.2867999999999999e+00  -2.7689999999999998e-01   0.0000000000000000e+00  -4.4000000000000003e-03   1.7760000000000001e-01  -6.6699999999999995e-02   2.2635999999999998e+00   5.7799999999999997e-02   1.4430000000000001e-01  -7.0800000000000002e-02
   5.5110000000000003e-01  -4.3999999999999997e-02   1.2867999999999999e+00  -3.1509999999999999e-01   1.9000000000000000e-02  -3.0700000000000002e-02   1.7760000000000001e-01   1.1119999999999999e-01   2.3506000000000000e+00   9.5999999999999992e-03   2.1170000000000000e-01  -3.5400000000000001e-02
   4.4080000000000003e-01  -2.8580000000000000e-01   1.0294000000000001e+00  -1.8140000000000001e-01   3.8100000000000002e-02  -2.1899999999999999e-02   4.4400000000000002e-02  -6.6699999999999995e-02   2.2635999999999998e+00  -8.6699999999999999e-02   1.3469999999999999e-01  -1.7700000000000000e-02
   3.5270000000000001e-01   8.7900000000000006e-02   1.3725000000000001e+00  -1.8140000000000001e-01  -5.7099999999999998e-02  -5.2600000000000001e-02   4.4400000000000002e-02   0.0000000000000000e+00   2.2635999999999998e+00   8.6699999999999999e-02   1.6360000000000000e-01  -6.6400000000000001e-02
   3.7469999999999998e-01   2.1999999999999999e-02   1.7157000000000000e+00  -2.2910000000000000e-01  -6.6600000000000006e-02  -4.4000000000000003e-03  -4.4400000000000002e-02   6.6699999999999995e-02   2.3506000000000000e+00   5.7799999999999997e-02   1.0580000000000001e-01  -4.4200000000000003e-02
   2.8649999999999998e-01  -8.7900000000000006e-02   1.3725000000000001e+00  -2.0050000000000001e-01  -1.9000000000000000e-02   1.3200000000000000e-02  -6.6600000000000006e-02   6.6699999999999995e-02   1.9153000000000000e+00   0.0000000000000000e+00   1.0580000000000001e-01  -7.9600000000000004e-02
   3.9679999999999999e-01   1.0990000000000000e-01   1.2010000000000001e+00  -1.4319999999999999e-01   0.0000000000000000e+00   0.0000000000000000e+00   4.4400000000000002e-02  -2.0010000000000000e-01   2.2635999999999998e+00   6.7400000000000002e-02   1.6360000000000000e-01  -3.1000000000000000e-02
   4.1880000000000001e-01   0.0000000000000000e+00   1.2867999999999999e+00  -1.8140000000000001e-01  -4.7600000000000003e-02   3.9500000000000000e-02  -2.2200000000000001e-02   4.4499999999999998e-02   1.5670999999999999e+00   2.8899999999999999e-02   2.0210000000000000e-01  -5.3100000000000001e-02
   3.9679999999999999e-01   2.1999999999999999e-02   1.2867999999999999e+00  -2.4820000000000000e-01  -1.3320000000000001e-01  -4.3900000000000002e-02   6.6600000000000006e-02   6.6699999999999995e-02   9.5770000000000000e-01   1.9300000000000001e-02   1.2509999999999999e-01  -5.3100000000000001e-02
   3.0859999999999999e-01   0.0000000000000000e+00   9.4359999999999999e-01  -2.1959999999999999e-01   2.8500000000000001e-02  -3.0700000000000002e-02   1.3320000000000001e-01  -3.5580000000000001e-01   2.1764999999999999e+00   9.6299999999999997e-02   1.9239999999999999e-01  -5.7500000000000002e-02
   3.5270000000000001e-01   6.6000000000000003e-02   7.7210000000000001e-01  -2.0999999999999999e-01  -1.9000000000000000e-02  -3.0700000000000002e-02   6.6600000000000006e-02   4.4499999999999998e-02   1.8283000000000000e+00  -3.8500000000000000e-02   1.3469999999999999e-01  -3.1000000000000000e-02
   4.8490000000000000e-01  -2.4179999999999999e-01   8.5780000000000001e-01  -1.8140000000000001e-01  -3.8100000000000002e-02  -2.1899999999999999e-02   4.4400000000000002e-02   8.8900000000000007e-02   1.5670999999999999e+00   3.8500000000000000e-02   1.1550000000000001e-01  -9.2899999999999996e-02
   4.1880000000000001e-01  -1.3189999999999999e-01   1.6298999999999999e+00  -1.9089999999999999e-01  -6.6600000000000006e-02  -2.1899999999999999e-02   2.2200000000000001e-02  -1.1119999999999999e-01   2.0893999999999999e+00   9.5999999999999992e-03   2.0210000000000000e-01  -4.4000000000000003e-03
   2.6450000000000001e-01   1.3189999999999999e-01   8.5780000000000001e-01  -2.2910000000000000e-01   9.4999999999999998e-03   4.3900000000000002e-02  -4.4400000000000002e-02   4.4499999999999998e-02   2.2635999999999998e+00   9.5999999999999992e-03   2.4060000000000001e-01  -4.4200000000000003e-02
   1.7630000000000001e-01  -1.3189999999999999e-01   1.9730000000000001e+00  -1.9089999999999999e-01  -1.2370000000000000e-01  -1.7500000000000002e-02   2.8849999999999998e-01   2.2200000000000001e-02   2.2635999999999998e+00  -3.8500000000000000e-02   1.5400000000000000e-01  -1.0170000000000000e-01
   2.4249999999999999e-01  -2.6379999999999998e-01   1.2010000000000001e+00  -1.5279999999999999e-01   3.8100000000000002e-02  -2.6300000000000000e-02   0.0000000000000000e+00  -1.1119999999999999e-01   1.2188000000000001e+00   8.6699999999999999e-02   1.3469999999999999e-01  -3.9800000000000002e-02
   3.5270000000000001e-01  -1.5390000000000001e-01   5.1470000000000005e-01  -1.5279999999999999e-01  -1.3320000000000001e-01  -1.3200000000000000e-02   1.9980000000000001e-01   1.7790000000000000e-01   2.6118000000000001e+00   0.0000000000000000e+00   1.1550000000000001e-01  -2.2100000000000002e-02
   3.3060000000000000e-01  -6.6000000000000003e-02   1.7157000000000000e+00  -2.5779999999999997e-01  -3.8100000000000002e-02  -2.6300000000000000e-02   1.3320000000000001e-01  -2.6679999999999998e-01   1.8283000000000000e+00  -9.5999999999999992e-03   1.6360000000000000e-01  -7.0800000000000002e-02
   2.4249999999999999e-01  -1.0990000000000000e-01   6.8630000000000002e-01  -2.9599999999999999e-01  -1.9000000000000000e-02  -2.1899999999999999e-02   8.8800000000000004e-02  -6.6699999999999995e-02   1.7412000000000001e+00   0.0000000000000000e+00   1.4430000000000001e-01  -5.3100000000000001e-02
   4.4080000000000003e-01  -8.7900000000000006e-02   1.5441000000000000e+00  -1.1459999999999999e-01  -1.2370000000000000e-01  -4.3900000000000002e-02   4.4400000000000002e-02  -4.4499999999999998e-02   2.6118000000000001e+00   7.7100000000000002e-02   1.9239999999999999e-01  -4.4000000000000003e-03
   2.8649999999999998e-01   1.5390000000000001e-01   1.6298999999999999e+00  -2.9599999999999999e-01  -1.2370000000000000e-01  -8.8000000000000005e-03   4.4400000000000002e-02   8.8900000000000007e-02   2.3506000000000000e+00   7.7100000000000002e-02   1.9239999999999999e-01  -5.3100000000000001e-02
   3.9679999999999999e-01  -1.5390000000000001e-01   1.6298999999999999e+00  -1.8140000000000001e-01   5.7099999999999998e-02  -1.3200000000000000e-02   1.7760000000000001e-01   4.4499999999999998e-02   2.3506000000000000e+00   5.7799999999999997e-02   1.1550000000000001e-01  -7.5200000000000003e-02
   2.6450000000000001e-01  -8.7900000000000006e-02   1.8015000000000001e+00  -1.2410000000000000e-01  -1.9000000000000000e-02  -8.8000000000000005e-03  -2.2200000000000001e-02  -6.6699999999999995e-02   2.3506000000000000e+00   2.8899999999999999e-02   2.3089999999999999e-01  -3.1000000000000000e-02
   3.7469999999999998e-01   4.3999999999999997e-02   1.4582999999999999e+00  -1.6230000000000000e-01  -1.2370000000000000e-01  -3.5099999999999999e-02   2.6629999999999998e-01  -1.5559999999999999e-01   2.1764999999999999e+00   4.8200000000000000e-02   2.0210000000000000e-01  -5.7500000000000002e-02
   1.9839999999999999e-01   2.1999999999999999e-02   1.5441000000000000e+00  -2.2910000000000000e-01  -3.8100000000000002e-02   5.7000000000000002e-02  -2.2200000000000001e-02  -2.2200000000000001e-02   2.6989000000000001e+00   1.9300000000000001e-02   5.7700000000000001e-02  -1.7700000000000000e-02
   2.6450000000000001e-01  -4.3999999999999997e-02   8.5780000000000001e-01  -1.0500000000000000e-01  -7.6100000000000001e-02   5.2600000000000001e-02  -1.1100000000000000e-01   2.2239999999999999e-01   2.2635999999999998e+00   6.7400000000000002e-02   1.3469999999999999e-01  -3.1000000000000000e-02
   4.4080000000000003e-01  -2.1980000000000000e-01   1.8015000000000001e+00  -2.3870000000000000e-01   0.0000000000000000e+00  -1.3200000000000000e-02   1.1100000000000000e-01   8.8900000000000007e-02   2.0024000000000002e+00   5.7799999999999997e-02   1.3469999999999999e-01  -8.4000000000000005e-02
   5.2900000000000003e-01  -2.4179999999999999e-01   1.7157000000000000e+00  -2.5779999999999997e-01  -2.8500000000000001e-02  -4.3900000000000002e-02   8.8800000000000004e-02   2.2200000000000001e-02   2.6118000000000001e+00   2.8899999999999999e-02   1.3469999999999999e-01  -6.6400000000000001e-02
   3.5270000000000001e-01  -6.6000000000000003e-02   6.0050000000000003e-01  -2.0999999999999999e-01  -2.8500000000000001e-02  -4.3900000000000002e-02   0.0000000000000000e+00  -1.3339999999999999e-01   2.0893999999999999e+00   9.6299999999999997e-02   1.7319999999999999e-01  -2.6499999999999999e-02
   2.4249999999999999e-01  -8.7900000000000006e-02   9.4359999999999999e-01  -1.4319999999999999e-01  -5.7099999999999998e-02  -3.9500000000000000e-02   1.9980000000000001e-01   4.4499999999999998e-02   1.3930000000000000e+00   2.8899999999999999e-02   1.5400000000000000e-01  -4.8700000000000000e-02
   5.9509999999999996e-01  -1.7590000000000000e-01   2.1446000000000001e+00  -2.3870000000000000e-01  -5.7099999999999998e-02   0.0000000000000000e+00   2.4410000000000001e-01  -2.2200000000000001e-02   2.5247000000000002e+00   6.7400000000000002e-02   2.1170000000000000e-01  -5.3100000000000001e-02
   3.5270000000000001e-01   2.1999999999999999e-02   7.7210000000000001e-01  -2.5779999999999997e-01  -1.9000000000000000e-02  -4.8200000000000000e-02   1.9980000000000001e-01  -1.1119999999999999e-01   3.2212000000000001e+00   1.9300000000000001e-02   1.3469999999999999e-01  -7.0800000000000002e-02
   3.7469999999999998e-01   8.7900000000000006e-02   1.2867999999999999e+00  -9.5500000000000002e-02  -8.5599999999999996e-02  -1.7500000000000002e-02   1.9980000000000001e-01   2.6679999999999998e-01   1.9153000000000000e+00  -1.9300000000000001e-02   1.9239999999999999e-01  -3.1000000000000000e-02
   5.2900000000000003e-01   4.3999999999999997e-02   1.8872000000000000e+00  -2.6729999999999998e-01   9.4999999999999998e-03  -4.4000000000000003e-03   0.0000000000000000e+00   1.7790000000000000e-01   1.3059000000000001e+00   1.0600000000000000e-01   9.6199999999999994e-02  -4.4200000000000003e-02
   4.6289999999999998e-01  -6.6000000000000003e-02   1.5441000000000000e+00  -3.0549999999999999e-01  -5.7099999999999998e-02   8.8000000000000005e-03   0.0000000000000000e+00  -2.2200000000000001e-02   2.0024000000000002e+00   8.6699999999999999e-02   2.0210000000000000e-01  -3.9800000000000002e-02
   3.5270000000000001e-01  -4.3999999999999997e-02   1.2010000000000001e+00  -1.0500000000000000e-01   5.7099999999999998e-02   2.1899999999999999e-02   6.6600000000000006e-02  -4.4499999999999998e-02   2.0893999999999999e+00   6.7400000000000002e-02   1.1550000000000001e-01  -8.8000000000000005e-03
   3.9679999999999999e-01  -6.6000000000000003e-02   9.4359999999999999e-01  -1.3370000000000001e-01   0.0000000000000000e+00   0.0000000000000000e+00   4.4400000000000002e-02   0.0000000000000000e+00   2.3506000000000000e+00  -1.9300000000000001e-02   2.0210000000000000e-01  -2.6499999999999999e-02
   5.7310000000000005e-01   6.6000000000000003e-02   1.4582999999999999e+00  -1.7190000000000000e-01  -1.1420000000000000e-01   3.9500000000000000e-02   1.3320000000000001e-01   1.1119999999999999e-01   1.9153000000000000e+00  -9.5999999999999992e-03   2.1170000000000000e-01  -3.9800000000000002e-02
   3.5270000000000001e-01  -4.3999999999999997e-02   1.7157000000000000e+00  -2.6729999999999998e-01  -8.5599999999999996e-02  -1.3200000000000000e-02   6.6600000000000006e-02   1.7790000000000000e-01   2.2635999999999998e+00  -9.5999999999999992e-03   1.5400000000000000e-01  -3.5400000000000001e-02
   3.3060000000000000e-01   2.1999999999999999e-02   1.6298999999999999e+00  -2.0999999999999999e-01  -1.9000000000000000e-02  -2.1899999999999999e-02   6.6600000000000006e-02   8.8900000000000007e-02   2.0893999999999999e+00   5.7799999999999997e-02   2.2130000000000000e-01  -5.7500000000000002e-02
   2.8649999999999998e-01  -8.7900000000000006e-02   1.2867999999999999e+00  -2.6729999999999998e-01  -2.8500000000000001e-02   3.5099999999999999e-02   1.3320000000000001e-01  -1.3339999999999999e-01   2.1764999999999999e+00   9.6299999999999997e-02   1.5400000000000000e-01  -4.8700000000000000e-02
   3.7469999999999998e-01  -4.3999999999999997e-02   1.5441000000000000e+00  -2.5779999999999997e-01  -2.8500000000000001e-02  -5.2600000000000001e-02   1.7760000000000001e-01   2.2200000000000001e-02   1.1317999999999999e+00   1.1559999999999999e-01   9.6199999999999994e-02  -1.3299999999999999e-02
   4.6289999999999998e-01  -1.7590000000000000e-01   8.5780000000000001e-01  -1.9089999999999999e-01   7.6100000000000001e-02  -3.5099999999999999e-02  -6.6600000000000006e-02  -1.5559999999999999e-01   1.9153000000000000e+00  -2.8899999999999999e-02   1.8279999999999999e-01  -6.1899999999999997e-02
   3.3060000000000000e-01   8.7900000000000006e-02   1.2010000000000001e+00  -2.2910000000000000e-01   9.4999999999999998e-03   2.6300000000000000e-02   1.9980000000000001e-01  -8.8900000000000007e-02   1.9153000000000000e+00   3.8500000000000000e-02   2.5979999999999998e-01  -5.3100000000000001e-02
   3.7469999999999998e-01  -2.1999999999999999e-02   9.4359999999999999e-01  -8.5900000000000004e-02   9.4999999999999998e-03  -4.3900000000000002e-02   1.7760000000000001e-01  -6.6699999999999995e-02   2.3506000000000000e+00   2.8899999999999999e-02   1.9239999999999999e-01  -4.8700000000000000e-02
   2.2040000000000001e-01  -8.7900000000000006e-02   1.2010000000000001e+00  -2.3870000000000000e-01   1.9000000000000000e-02  -1.7500000000000002e-02   6.6600000000000006e-02   8.8900000000000007e-02   1.7412000000000001e+00   0.0000000000000000e+00   1.9239999999999999e-01  -1.7700000000000000e-02
   2.6450000000000001e-01  -2.6379999999999998e-01   1.8015000000000001e+00  -1.6230000000000000e-01  -2.8500000000000001e-02  -6.1400000000000003e-02   1.5540000000000001e-01   6.6699999999999995e-02   1.4800000000000000e+00   6.7400000000000002e-02   1.6360000000000000e-01  -5.7500000000000002e-02
   1.9839999999999999e-01  -4.3999999999999997e-02   1.4582999999999999e+00  -2.5779999999999997e-01  -5.7099999999999998e-02   0.0000000000000000e+00   2.2189999999999999e-01  -1.1119999999999999e-01   2.7858999999999998e+00   4.8200000000000000e-02   1.1550000000000001e-01  -5.7500000000000002e-02
   3.7469999999999998e-01  -1.5390000000000001e-01   1.8015000000000001e+00  -2.0999999999999999e-01   0.0000000000000000e+00   1.3200000000000000e-02   2.4410000000000001e-01   1.1119999999999999e-01   1.4800000000000000e+00   1.9300000000000001e-02   2.0210000000000000e-01  -6.6400000000000001e-02
   3.7469999999999998e-01  -1.0990000000000000e-01   6.8630000000000002e-01  -1.6230000000000000e-01  -1.0470000000000000e-01  -4.4000000000000003e-03   1.9980000000000001e-01   4.4499999999999998e-02   1.7412000000000001e+00   3.8500000000000000e-02   1.2509999999999999e-01  -6.6400000000000001e-02
   4.8490000000000000e-01  -1.3189999999999999e-01   1.8015000000000001e+00  -2.7689999999999998e-01  -6.6600000000000006e-02  -4.4000000000000003e-03   1.1100000000000000e-01   2.2200000000000001e-02   2.7858999999999998e+00   4.8200000000000000e-02   2.1170000000000000e-01  -6.1899999999999997e-02
   2.6450000000000001e-01   8.7900000000000006e-02   1.2010000000000001e+00  -2.2910000000000000e-01  -5.7099999999999998e-02  -7.0199999999999999e-02   0.0000000000000000e+00  -2.2200000000000001e-02   2.3506000000000000e+00   8.6699999999999999e-02   2.1170000000000000e-01  -3.9800000000000002e-02
   2.6450000000000001e-01  -1.9789999999999999e-01   1.8015000000000001e+00  -1.1459999999999999e-01   9.5200000000000007e-02  -1.3200000000000000e-02   6.6600000000000006e-02  -1.7790000000000000e-01   2.4377000000000000e+00   9.5999999999999992e-03   1.3469999999999999e-01  -5.3100000000000001e-02
   4.1880000000000001e-01   8.7900000000000006e-02   8.5780000000000001e-01  -1.2410000000000000e-01   1.9000000000000000e-02  -1.7500000000000002e-02   1.7760000000000001e-01  -3.1130000000000002e-01   2.1764999999999999e+00   7.7100000000000002e-02   9.6199999999999994e-02  -5.3100000000000001e-02
   2.4249999999999999e-01  -1.0990000000000000e-01   1.1152000000000000e+00  -2.9599999999999999e-01  -1.4269999999999999e-01  -1.3200000000000000e-02   8.8800000000000004e-02   2.0010000000000000e-01   2.0893999999999999e+00   3.8500000000000000e-02   1.1550000000000001e-01  -6.6400000000000001e-02
   1.9839999999999999e-01  -1.0990000000000000e-01   1.8015000000000001e+00  -2.7689999999999998e-01   0.0000000000000000e+00   0.0000000000000000e+00   1.7760000000000001e-01   0.0000000000000000e+00   2.6118000000000001e+00   7.7100000000000002e-02   2.8899999999999999e-02  -5.7500000000000002e-02
   4.4080000000000003e-01   0.0000000000000000e+00   1.8015000000000001e+00  -1.2410000000000000e-01  -9.4999999999999998e-03  -1.7500000000000002e-02   8.8800000000000004e-02   2.2200000000000001e-02   2.8730000000000002e+00   7.7100000000000002e-02   1.3469999999999999e-01  -3.1000000000000000e-02
   3.9679999999999999e-01   4.3999999999999997e-02   1.6298999999999999e+00  -2.4820000000000000e-01  -3.8100000000000002e-02  -2.6300000000000000e-02  -2.2200000000000001e-02   0.0000000000000000e+00   2.4377000000000000e+00   7.7100000000000002e-02   2.0210000000000000e-01  -8.8499999999999995e-02
   3.3060000000000000e-01   0.0000000000000000e+00   2.5740000000000002e-01  -1.2410000000000000e-01  -7.6100000000000001e-02  -7.0199999999999999e-02   4.4400000000000002e-02  -1.7790000000000000e-01   2.1764999999999999e+00   3.8500000000000000e-02   1.6360000000000000e-01  -2.6499999999999999e-02
   3.3060000000000000e-01   6.6000000000000003e-02   1.2010000000000001e+00  -1.8140000000000001e-01  -7.6100000000000001e-02  -8.8000000000000005e-03   1.3320000000000001e-01  -2.2200000000000001e-02   1.3059000000000001e+00   3.8500000000000000e-02   1.3469999999999999e-01  -3.1000000000000000e-02
   3.7469999999999998e-01  -1.0990000000000000e-01   6.0050000000000003e-01  -1.9089999999999999e-01  -9.5200000000000007e-02   4.4000000000000003e-03   1.7760000000000001e-01   4.4499999999999998e-02   2.0024000000000002e+00   0.0000000000000000e+00   2.4060000000000001e-01  -5.3100000000000001e-02
   3.7469999999999998e-01   6.6000000000000003e-02   9.4359999999999999e-01  -1.6230000000000000e-01   9.4999999999999998e-03  -5.7000000000000002e-02   2.6629999999999998e-01   6.6699999999999995e-02   2.1764999999999999e+00   5.7799999999999997e-02   1.8279999999999999e-01  -6.1899999999999997e-02
   4.6289999999999998e-01  -1.3189999999999999e-01   1.2867999999999999e+00  -1.5279999999999999e-01   4.7600000000000003e-02  -8.8000000000000005e-03   1.5540000000000001e-01   1.3339999999999999e-01   2.2635999999999998e+00   9.5999999999999992e-03   1.5400000000000000e-01  -4.4200000000000003e-02
   4.4080000000000003e-01  -2.8580000000000000e-01   1.8872000000000000e+00  -2.1959999999999999e-01  -2.8500000000000001e-02  -3.5099999999999999e-02   1.5540000000000001e-01   0.0000000000000000e+00   1.8283000000000000e+00   5.7799999999999997e-02   1.9239999999999999e-01  -5.3100000000000001e-02
   3.9679999999999999e-01  -1.5390000000000001e-01   1.2010000000000001e+00  -1.5279999999999999e-01  -9.4999999999999998e-03  -2.6300000000000000e-02   6.6600000000000006e-02   0.0000000000000000e+00   2.0024000000000002e+00   1.9300000000000001e-02   1.9239999999999999e-01  -6.6400000000000001e-02
   3.7469999999999998e-01  -6.6000000000000003e-02   1.3725000000000001e+00  -1.8140000000000001e-01  -2.8500000000000001e-02   1.3200000000000000e-02   2.2200000000000001e-02   2.2200000000000001e-02   1.7412000000000001e+00   5.7799999999999997e-02   6.7400000000000002e-02  -4.4200000000000003e-02
   5.5110000000000003e-01   2.1999999999999999e-02   1.2010000000000001e+00  -1.9089999999999999e-01   9.4999999999999998e-03  -3.9500000000000000e-02   6.6600000000000006e-02  -6.6699999999999995e-02   2.0024000000000002e+00   1.9300000000000001e-02   9.6199999999999994e-02  -4.4200000000000003e-02
   1.5429999999999999e-01  -2.8580000000000000e-01   1.3725000000000001e+00  -3.0549999999999999e-01  -1.2370000000000000e-01  -3.0700000000000002e-02   1.5540000000000001e-01   0.0000000000000000e+00   2.0893999999999999e+00   1.9300000000000001e-02   2.1170000000000000e-01  -7.0800000000000002e-02
   1.7630000000000001e-01  -6.6000000000000003e-02   5.1470000000000005e-01  -2.2910000000000000e-01  -4.7600000000000003e-02  -8.8000000000000005e-03  -4.4400000000000002e-02   6.6699999999999995e-02   2.7858999999999998e+00   1.1559999999999999e-01   2.4060000000000001e-01  -5.3100000000000001e-02
   1.7630000000000001e-01  -1.9789999999999999e-01   2.0588000000000002e+00  -2.4820000000000000e-01  -9.4999999999999998e-03  -7.8899999999999998e-02   2.2200000000000001e-02   8.8900000000000007e-02   1.6540999999999999e+00   8.6699999999999999e-02   1.6360000000000000e-01  -2.6499999999999999e-02
   2.6450000000000001e-01  -1.9789999999999999e-01   2.6593000000000000e+00  -2.0050000000000001e-01  -3.8100000000000002e-02  -8.8000000000000005e-03   2.4410000000000001e-01   6.6699999999999995e-02   2.2635999999999998e+00   6.7400000000000002e-02   2.5019999999999998e-01  -3.5400000000000001e-02
   1.9839999999999999e-01  -3.0780000000000002e-01   1.7157000000000000e+00  -2.8639999999999999e-01   3.8100000000000002e-02  -3.0700000000000002e-02   1.9980000000000001e-01  -1.1119999999999999e-01   2.5247000000000002e+00   4.8200000000000000e-02   1.6360000000000000e-01  -5.7500000000000002e-02
   3.5270000000000001e-01  -4.3999999999999997e-02   4.2890000000000000e-01  -2.2910000000000000e-01   4.7600000000000003e-02  -3.9500000000000000e-02   1.3320000000000001e-01   8.8900000000000007e-02   1.7412000000000001e+00   4.8200000000000000e-02   1.8279999999999999e-01  -2.6499999999999999e-02
   4.1880000000000001e-01   6.6000000000000003e-02   1.7157000000000000e+00  -2.0999999999999999e-01  -4.7600000000000003e-02  -3.9500000000000000e-02  -4.4400000000000002e-02   2.2239999999999999e-01   1.9153000000000000e+00   3.8500000000000000e-02   1.6360000000000000e-01  -3.5400000000000001e-02
   3.7469999999999998e-01  -2.6379999999999998e-01   1.1152000000000000e+00  -2.0050000000000001e-01  -2.8500000000000001e-02   4.4000000000000003e-03   1.5540000000000001e-01   1.5559999999999999e-01   2.0893999999999999e+00   0.0000000000000000e+00   1.4430000000000001e-01  -7.9600000000000004e-02
   3.7469999999999998e-01  -6.6000000000000003e-02   1.6298999999999999e+00  -1.6230000000000000e-01   1.9000000000000000e-02  -7.0199999999999999e-02   8.8800000000000004e-02   2.4460000000000001e-01   2.6118000000000001e+00   9.5999999999999992e-03   2.0210000000000000e-01   1.7700000000000000e-02
   3.7469999999999998e-01  -3.9570000000000000e-01   1.2010000000000001e+00  -2.3870000000000000e-01   0.0000000000000000e+00  -5.2600000000000001e-02  -2.2200000000000001e-02  -2.2200000000000001e-02   2.0893999999999999e+00   6.7400000000000002e-02   9.6199999999999994e-02  -9.2899999999999996e-02
   2.8649999999999998e-01  -2.6379999999999998e-01   1.9730000000000001e+00  -2.7689999999999998e-01  -1.7130000000000001e-01  -2.6300000000000000e-02   1.1100000000000000e-01   6.6699999999999995e-02   2.0024000000000002e+00   3.8500000000000000e-02   1.5400000000000000e-01  -4.8700000000000000e-02
   3.0859999999999999e-01  -3.5170000000000001e-01   1.5441000000000000e+00  -1.9089999999999999e-01  -9.5200000000000007e-02  -5.2600000000000001e-02   1.1100000000000000e-01  -8.8900000000000007e-02   2.0893999999999999e+00   1.5409999999999999e-01   1.4430000000000001e-01   1.3299999999999999e-02
   3.9679999999999999e-01  -2.8580000000000000e-01   1.7157000000000000e+00  -2.3870000000000000e-01  -6.6600000000000006e-02  -2.6300000000000000e-02   1.7760000000000001e-01  -4.4499999999999998e-02   2.2635999999999998e+00   3.8500000000000000e-02   1.9239999999999999e-01  -4.8700000000000000e-02
   1.7630000000000001e-01   4.3999999999999997e-02   1.3725000000000001e+00  -2.2910000000000000e-01  -1.2370000000000000e-01   3.9500000000000000e-02   1.3320000000000001e-01   0.0000000000000000e+00   3.1341999999999999e+00   5.7799999999999997e-02   6.7400000000000002e-02  -6.1899999999999997e-02
   2.2040000000000001e-01  -4.3999999999999997e-02   1.2010000000000001e+00  -2.5779999999999997e-01   5.7099999999999998e-02  -1.7500000000000002e-02   1.3320000000000001e-01   0.0000000000000000e+00   1.5670999999999999e+00   7.7100000000000002e-02   1.1550000000000001e-01  -8.8499999999999995e-02
   3.5270000000000001e-01  -1.3189999999999999e-01   1.1152000000000000e+00  -1.7190000000000000e-01  -2.8500000000000001e-02  -1.3200000000000000e-02   6.6600000000000006e-02   4.4499999999999998e-02   2.4377000000000000e+00   8.6699999999999999e-02   2.0210000000000000e-01  -4.4200000000000003e-02
   4.1880000000000001e-01  -1.3189999999999999e-01   1.8872000000000000e+00  -2.2910000000000000e-01  -4.7600000000000003e-02  -7.4499999999999997e-02   1.7760000000000001e-01   8.8900000000000007e-02   1.7412000000000001e+00   7.7100000000000002e-02   2.4060000000000001e-01  -7.9600000000000004e-02
   3.3060000000000000e-01  -1.7590000000000000e-01   6.8630000000000002e-01  -1.3370000000000001e-01  -7.6100000000000001e-02  -1.3200000000000000e-02   6.6600000000000006e-02  -2.2200000000000001e-02   2.6118000000000001e+00   1.9300000000000001e-02   2.1170000000000000e-01  -9.7299999999999998e-02
   4.1880000000000001e-01  -1.5390000000000001e-01   1.4582999999999999e+00  -2.3870000000000000e-01  -3.8100000000000002e-02  -3.9500000000000000e-02   6.6600000000000006e-02   4.4499999999999998e-02   1.4800000000000000e+00   9.6299999999999997e-02   1.0580000000000001e-01  -3.1000000000000000e-02
   3.3060000000000000e-01   4.3999999999999997e-02   1.8015000000000001e+00  -2.0050000000000001e-01  -2.8500000000000001e-02  -4.3900000000000002e-02   6.6600000000000006e-02   8.8900000000000007e-02   2.2635999999999998e+00   2.8899999999999999e-02   1.7319999999999999e-01  -6.1899999999999997e-02
   3.5270000000000001e-01  -3.0780000000000002e-01   1.1152000000000000e+00  -2.5779999999999997e-01  -1.9000000000000000e-02  -1.3200000000000000e-02   1.7760000000000001e-01   0.0000000000000000e+00   1.8283000000000000e+00   1.9300000000000001e-02   2.2130000000000000e-01  -4.4200000000000003e-02
   1.9839999999999999e-01  -4.3999999999999997e-02   4.2890000000000000e-01  -2.3870000000000000e-01  -6.6600000000000006e-02  -3.0700000000000002e-02   1.5540000000000001e-01   2.2200000000000001e-02   2.5247000000000002e+00   7.7100000000000002e-02   1.4430000000000001e-01  -2.2100000000000002e-02
   1.9839999999999999e-01  -6.6000000000000003e-02   6.8630000000000002e-01  -2.5779999999999997e-01   2.8500000000000001e-02  -3.0700000000000002e-02   1.9980000000000001e-01   0.0000000000000000e+00   2.2635999999999998e+00   7.7100000000000002e-02   2.0210000000000000e-01  -5.7500000000000002e-02
   3.0859999999999999e-01   1.0990000000000000e-01   1.2010000000000001e+00  -2.3870000000000000e-01   2.8500000000000001e-02  -8.8000000000000005e-03   2.4410000000000001e-01  -2.2200000000000001e-02   2.0893999999999999e+00   2.8899999999999999e-02   2.0210000000000000e-01  -4.8700000000000000e-02
   2.6450000000000001e-01  -3.0780000000000002e-01   1.7157000000000000e+00  -2.0999999999999999e-01  -3.8100000000000002e-02  -5.2600000000000001e-02   2.4410000000000001e-01   1.7790000000000000e-01   1.4800000000000000e+00   0.0000000000000000e+00   1.4430000000000001e-01  -1.0620000000000000e-01
   5.0700000000000001e-01  -8.7900000000000006e-02   1.3725000000000001e+00  -1.2410000000000000e-01   1.9000000000000000e-02  -3.5099999999999999e-02   2.4410000000000001e-01   2.2239999999999999e-01   1.1317999999999999e+00   7.7100000000000002e-02   1.3469999999999999e-01  -6.6400000000000001e-02
   3.9679999999999999e-01  -1.9789999999999999e-01   1.2867999999999999e+00  -2.0050000000000001e-01   3.8100000000000002e-02  -4.4000000000000003e-03   8.8800000000000004e-02   8.8900000000000007e-02   2.1764999999999999e+00   1.9300000000000001e-02   5.7700000000000001e-02  -3.9800000000000002e-02
   2.2040000000000001e-01  -1.7590000000000000e-01   6.0050000000000003e-01  -1.8140000000000001e-01  -6.6600000000000006e-02   2.1899999999999999e-02   1.9980000000000001e-01   2.2200000000000001e-02   2.8730000000000002e+00   1.9300000000000001e-02   8.6599999999999996e-02   1.3299999999999999e-02
   4.1880000000000001e-01  -1.7590000000000000e-01   1.8015000000000001e+00  -1.9089999999999999e-01  -5.7099999999999998e-02  -3.0700000000000002e-02  -1.1100000000000000e-01  -2.2200000000000001e-02   1.6540999999999999e+00   1.9300000000000001e-02   9.6199999999999994e-02  -4.8700000000000000e-02
   2.6450000000000001e-01   2.1999999999999999e-02   9.4359999999999999e-01  -2.0050000000000001e-01  -9.5200000000000007e-02  -5.7000000000000002e-02  -4.4400000000000002e-02  -1.5559999999999999e-01   2.5247000000000002e+00   3.8500000000000000e-02   7.6999999999999999e-02  -3.1000000000000000e-02
   4.6289999999999998e-01  -2.1980000000000000e-01   8.5780000000000001e-01  -2.5779999999999997e-01  -4.7600000000000003e-02  -3.5099999999999999e-02   2.4410000000000001e-01   8.8900000000000007e-02   1.8283000000000000e+00   8.6699999999999999e-02   2.4060000000000001e-01  -4.8700000000000000e-02
   3.3060000000000000e-01  -2.6379999999999998e-01   7.7210000000000001e-01  -1.8140000000000001e-01  -9.4999999999999998e-03  -8.8000000000000005e-03   2.4410000000000001e-01   0.0000000000000000e+00   2.1764999999999999e+00   3.8500000000000000e-02   2.5019999999999998e-01  -4.4200000000000003e-02
   3.7469999999999998e-01  -6.6000000000000003e-02   1.1152000000000000e+00  -2.0999999999999999e-01  -2.8500000000000001e-02  -8.8000000000000005e-03   2.2200000000000001e-02   2.2200000000000001e-02   2.1764999999999999e+00   1.2520000000000001e-01   1.1550000000000001e-01  -3.5400000000000001e-02
   1.9839999999999999e-01  -8.7900000000000006e-02   1.2010000000000001e+00  -2.5779999999999997e-01   6.6600000000000006e-02  -3.9500000000000000e-02  -2.2200000000000001e-02   8.8900000000000007e-02   1.8283000000000000e+00   2.8899999999999999e-02   1.6360000000000000e-01  -5.3100000000000001e-02
   3.5270000000000001e-01  -2.1999999999999999e-02   9.4359999999999999e-01  -1.5279999999999999e-01   0.0000000000000000e+00   1.3200000000000000e-02   1.9980000000000001e-01   2.2239999999999999e-01   1.4800000000000000e+00   3.8500000000000000e-02   1.2509999999999999e-01  -6.1899999999999997e-02
   2.8649999999999998e-01  -1.5390000000000001e-01   1.2010000000000001e+00  -2.2910000000000000e-01  -9.5200000000000007e-02   4.4000000000000003e-03  -8.8800000000000004e-02  -6.6699999999999995e-02   1.5670999999999999e+00   1.6380000000000000e-01   1.1550000000000001e-01  -7.9600000000000004e-02
   4.6289999999999998e-01  -6.6000000000000003e-02   5.1470000000000005e-01  -2.0050000000000001e-01  -8.5599999999999996e-02  -4.8200000000000000e-02   1.1100000000000000e-01   6.6699999999999995e-02   2.4377000000000000e+00   8.6699999999999999e-02   9.6199999999999994e-02  -3.1000000000000000e-02
   4.6289999999999998e-01  -3.0780000000000002e-01   1.5441000000000000e+00  -2.0050000000000001e-01  -5.7099999999999998e-02  -3.0700000000000002e-02   8.8800000000000004e-02   6.6699999999999995e-02   2.3506000000000000e+00   1.0600000000000000e-01   1.2509999999999999e-01  -5.7500000000000002e-02
   8.8200000000000001e-02   1.5390000000000001e-01   1.2867999999999999e+00  -1.6230000000000000e-01   0.0000000000000000e+00   0.0000000000000000e+00  -1.1100000000000000e-01   2.2200000000000001e-02   1.7412000000000001e+00  -1.9300000000000001e-02   2.5979999999999998e-01  -4.8700000000000000e-02
   1.7630000000000001e-01   1.0990000000000000e-01   1.2010000000000001e+00  -1.1459999999999999e-01  -5.7099999999999998e-02   4.8200000000000000e-02   1.3320000000000001e-01  -2.2200000000000001e-02   2.4377000000000000e+00   1.9300000000000001e-02   1.9239999999999999e-01  -6.1899999999999997e-02
   5.0700000000000001e-01  -6.6000000000000003e-02   3.4310000000000002e-01  -3.0549999999999999e-01   0.0000000000000000e+00   4.4000000000000003e-03   2.8849999999999998e-01  -1.3339999999999999e-01   1.8283000000000000e+00   2.0230000000000001e-01   1.3469999999999999e-01  -3.9800000000000002e-02
   5.5110000000000003e-01   8.7900000000000006e-02   1.2010000000000001e+00  -2.1959999999999999e-01  -3.8100000000000002e-02  -3.5099999999999999e-02  -2.2200000000000001e-02  -2.2200000000000001e-02   2.7858999999999998e+00   9.5999999999999992e-03   1.4430000000000001e-01  -5.3100000000000001e-02
   3.3060000000000000e-01   2.1999999999999999e-02   7.7210000000000001e-01  -2.0999999999999999e-01  -4.7600000000000003e-02  -1.3200000000000000e-02   2.2200000000000001e-02  -6.6699999999999995e-02   2.3506000000000000e+00   1.7340000000000000e-01   1.7319999999999999e-01  -6.6400000000000001e-02
   5.0700000000000001e-01  -1.5390000000000001e-01   6.8630000000000002e-01  -1.8140000000000001e-01  -6.6600000000000006e-02  -3.9500000000000000e-02   8.8800000000000004e-02  -6.6699999999999995e-02   2.3506000000000000e+00  -4.8200000000000000e-02   1.5400000000000000e-01  -6.6400000000000001e-02
   8.8200000000000001e-02   2.1999999999999999e-02   7.7210000000000001e-01  -2.0999999999999999e-01   0.0000000000000000e+00  -8.8000000000000005e-03   1.5540000000000001e-01  -4.4499999999999998e-02   2.5247000000000002e+00   0.0000000000000000e+00   2.3089999999999999e-01  -2.2100000000000002e-02
   4.6289999999999998e-01   8.7900000000000006e-02   1.8872000000000000e+00  -1.8140000000000001e-01  -2.8500000000000001e-02  -3.5099999999999999e-02  -1.3320000000000001e-01  -6.6699999999999995e-02   2.0893999999999999e+00   2.8899999999999999e-02   1.2509999999999999e-01  -5.3100000000000001e-02
   2.8649999999999998e-01  -4.3999999999999997e-02   1.3725000000000001e+00  -2.4820000000000000e-01  -5.7099999999999998e-02  -7.8899999999999998e-02   1.5540000000000001e-01   2.2200000000000001e-02   2.0893999999999999e+00   2.8899999999999999e-02   1.7319999999999999e-01  -4.4200000000000003e-02
   2.6450000000000001e-01  -1.7590000000000000e-01   1.9730000000000001e+00  -2.3870000000000000e-01   0.0000000000000000e+00  -3.0700000000000002e-02  -6.6600000000000006e-02  -2.2200000000000001e-02   2.3506000000000000e+00   8.6699999999999999e-02   1.1550000000000001e-01  -6.1899999999999997e-02
   3.0859999999999999e-01  -1.5390000000000001e-01   9.4359999999999999e-01  -3.0549999999999999e-01  -8.5599999999999996e-02  -3.0700000000000002e-02   6.6600000000000006e-02  -4.4499999999999998e-02   2.1764999999999999e+00   2.8899999999999999e-02   1.2509999999999999e-01  -2.2100000000000002e-02
   4.8490000000000000e-01  -1.7590000000000000e-01   1.4582999999999999e+00  -2.2910000000000000e-01  -6.6600000000000006e-02   3.0700000000000002e-02  -6.6600000000000006e-02  -8.8900000000000007e-02   2.0024000000000002e+00   1.9300000000000001e-02   1.7319999999999999e-01  -8.8000000000000005e-03
   2.4249999999999999e-01  -1.9789999999999999e-01   5.1470000000000005e-01  -2.1959999999999999e-01  -4.7600000000000003e-02  -3.5099999999999999e-02   1.3320000000000001e-01  -1.3339999999999999e-01   1.9153000000000000e+00   5.7799999999999997e-02   1.8279999999999999e-01  -3.9800000000000002e-02
   4.4080000000000003e-01  -4.3999999999999997e-02   7.7210000000000001e-01  -3.2460000000000000e-01   4.7600000000000003e-02   1.3200000000000000e-02   8.8800000000000004e-02  -2.2200000000000001e-02   1.4800000000000000e+00   8.6699999999999999e-02   1.2509999999999999e-01  -3.9800000000000002e-02
   4.6289999999999998e-01  -1.9789999999999999e-01   1.4582999999999999e+00  -1.4319999999999999e-01   1.9000000000000000e-02  -6.1400000000000003e-02   1.3320000000000001e-01  -1.5559999999999999e-01   2.3506000000000000e+00   1.1559999999999999e-01   2.1170000000000000e-01   4.4000000000000003e-03
   3.0859999999999999e-01  -6.6000000000000003e-02   1.4582999999999999e+00  -2.4820000000000000e-01  -2.8500000000000001e-02  -4.4000000000000003e-03   2.2189999999999999e-01  -6.6699999999999995e-02   2.0893999999999999e+00   1.2520000000000001e-01   2.6939999999999997e-01  -6.1899999999999997e-02
   5.9509999999999996e-01  -4.3999999999999997e-02   1.1152000000000000e+00  -1.7190000000000000e-01  -1.2370000000000000e-01  -3.9500000000000000e-02   2.4410000000000001e-01   1.5559999999999999e-01   2.2635999999999998e+00   8.6699999999999999e-02   1.3469999999999999e-01  -9.2899999999999996e-02
   3.7469999999999998e-01   1.9789999999999999e-01   1.7157000000000000e+00  -2.2910000000000000e-01   9.4999999999999998e-03  -3.0700000000000002e-02   1.5540000000000001e-01  -1.1119999999999999e-01   2.2635999999999998e+00   1.3489999999999999e-01   1.2509999999999999e-01  -3.1000000000000000e-02
   3.9679999999999999e-01  -2.1980000000000000e-01   1.4582999999999999e+00  -1.8140000000000001e-01   3.8100000000000002e-02  -4.4000000000000003e-03   1.5540000000000001e-01  -4.4499999999999998e-02   2.4377000000000000e+00   6.7400000000000002e-02   1.6360000000000000e-01  -6.6400000000000001e-02
   1.7630000000000001e-01  -8.7900000000000006e-02   1.0294000000000001e+00  -1.8140000000000001e-01  -9.4999999999999998e-03  -8.8000000000000005e-03   2.2200000000000001e-02  -1.1119999999999999e-01   1.7412000000000001e+00   8.6699999999999999e-02   5.7700000000000001e-02  -4.8700000000000000e-02
   5.0700000000000001e-01  -8.7900000000000006e-02   1.5441000000000000e+00  -2.1959999999999999e-01   1.9000000000000000e-02  -5.2600000000000001e-02   2.6629999999999998e-01  -2.2200000000000001e-02   2.6118000000000001e+00  -3.8500000000000000e-02   2.2130000000000000e-01  -5.7500000000000002e-02
   4.1880000000000001e-01  -8.7900000000000006e-02   6.8630000000000002e-01  -2.1959999999999999e-01   0.0000000000000000e+00  -1.3200000000000000e-02   6.6600000000000006e-02   4.4499999999999998e-02   2.5247000000000002e+00   0.0000000000000000e+00   2.2130000000000000e-01  -5.7500000000000002e-02
   5.0700000000000001e-01  -1.3189999999999999e-01   6.8630000000000002e-01  -1.1459999999999999e-01  -1.4269999999999999e-01   3.0700000000000002e-02   3.1069999999999998e-01  -1.7790000000000000e-01   2.0024000000000002e+00  -9.5999999999999992e-03   1.4430000000000001e-01  -3.5400000000000001e-02
   4.6289999999999998e-01  -1.7590000000000000e-01   1.6298999999999999e+00  -2.3870000000000000e-01   0.0000000000000000e+00  -1.7500000000000002e-02   1.1100000000000000e-01   6.6699999999999995e-02   1.9153000000000000e+00  -2.8899999999999999e-02   1.4430000000000001e-01  -1.3299999999999999e-02
   3.5270000000000001e-01  -2.1999999999999999e-02   1.6298999999999999e+00  -2.8639999999999999e-01  -3.8100000000000002e-02  -7.4499999999999997e-02   1.3320000000000001e-01   1.1119999999999999e-01   3.2212000000000001e+00   9.6299999999999997e-02   1.9239999999999999e-01  -3.9800000000000002e-02
   2.4249999999999999e-01  -1.7590000000000000e-01   2.0588000000000002e+00  -3.2460000000000000e-01  -2.8500000000000001e-02  -3.0700000000000002e-02   6.6600000000000006e-02   6.6699999999999995e-02   2.0893999999999999e+00   9.5999999999999992e-03   1.1550000000000001e-01  -5.3100000000000001e-02
   5.9509999999999996e-01  -4.3999999999999997e-02   1.2010000000000001e+00  -3.1509999999999999e-01  -9.4999999999999998e-03  -2.6300000000000000e-02   2.2200000000000001e-02  -6.6699999999999995e-02   2.6118000000000001e+00   1.9270000000000001e-01   2.4060000000000001e-01  -4.8700000000000000e-02
   2.2040000000000001e-01  -1.7590000000000000e-01   1.2010000000000001e+00  -1.2410000000000000e-01   9.4999999999999998e-03  -3.9500000000000000e-02   6.6600000000000006e-02  -2.2200000000000001e-02   3.1341999999999999e+00  -9.5999999999999992e-03   1.8279999999999999e-01  -1.3299999999999999e-02
   4.4080000000000003e-01  -1.5390000000000001e-01   1.6298999999999999e+00  -1.6230000000000000e-01  -5.7099999999999998e-02  -3.5099999999999999e-02   1.1100000000000000e-01   1.5559999999999999e-01   2.0024000000000002e+00   1.4449999999999999e-01   1.8279999999999999e-01  -4.4000000000000003e-03
   2.6450000000000001e-01   1.9789999999999999e-01   9.4359999999999999e-01  -1.8140000000000001e-01  -2.8500000000000001e-02  -1.7500000000000002e-02   1.7760000000000001e-01  -8.8900000000000007e-02   1.3930000000000000e+00   6.7400000000000002e-02   1.1550000000000001e-01  -7.5200000000000003e-02
   4.1880000000000001e-01  -2.1999999999999999e-02   1.5441000000000000e+00  -2.0050000000000001e-01  -8.5599999999999996e-02  -1.7500000000000002e-02   1.1100000000000000e-01   0.0000000000000000e+00   2.3506000000000000e+00   2.8899999999999999e-02   1.1550000000000001e-01  -1.7700000000000000e-02
   3.5270000000000001e-01  -2.6379999999999998e-01   1.0294000000000001e+00  -1.4319999999999999e-01  -2.8500000000000001e-02  -5.2600000000000001e-02   2.2200000000000001e-02   6.6699999999999995e-02   1.5670999999999999e+00   9.5999999999999992e-03   1.6360000000000000e-01  -1.3299999999999999e-02
   2.6450000000000001e-01  -6.6000000000000003e-02   6.0050000000000003e-01  -2.6729999999999998e-01  -6.6600000000000006e-02   0.0000000000000000e+00   1.1100000000000000e-01  -6.6699999999999995e-02   2.7858999999999998e+00   9.5999999999999992e-03   9.6199999999999994e-02  -4.8700000000000000e-02
   2.2040000000000001e-01  -3.2979999999999998e-01   1.1152000000000000e+00  -2.2910000000000000e-01  -1.1420000000000000e-01  -2.6300000000000000e-02   1.3320000000000001e-01  -6.6699999999999995e-02   2.0893999999999999e+00   1.9300000000000001e-02   1.2509999999999999e-01  -1.1060000000000000e-01
   3.9679999999999999e-01  -1.0990000000000000e-01   8.5780000000000001e-01  -2.5779999999999997e-01  -3.8100000000000002e-02  -8.8000000000000005e-03   1.1100000000000000e-01   0.0000000000000000e+00   1.4800000000000000e+00   4.8200000000000000e-02   1.2509999999999999e-01   1.3299999999999999e-02
   3.7469999999999998e-01  -1.7590000000000000e-01   9.4359999999999999e-01  -2.8639999999999999e-01  -1.9000000000000000e-02  -1.7500000000000002e-02   1.7760000000000001e-01   2.2200000000000001e-02   1.7412000000000001e+00   5.7799999999999997e-02   1.2509999999999999e-01  -7.0800000000000002e-02
   3.0859999999999999e-01  -2.1999999999999999e-02   1.0294000000000001e+00  -2.2910000000000000e-01  -6.6600000000000006e-02  -2.1899999999999999e-02   2.6629999999999998e-01  -1.1119999999999999e-01   2.0893999999999999e+00   5.7799999999999997e-02   1.7319999999999999e-01  -3.5400000000000001e-02
   3.3060000000000000e-01  -2.4179999999999999e-01   1.4582999999999999e+00  -1.8140000000000001e-01   8.5599999999999996e-02   2.1899999999999999e-02   8.8800000000000004e-02   6.6699999999999995e-02   1.5670999999999999e+00   1.4449999999999999e-01   1.7319999999999999e-01  -7.5200000000000003e-02
   4.1880000000000001e-01  -1.7590000000000000e-01   1.8015000000000001e+00  -2.3870000000000000e-01   9.4999999999999998e-03   4.4000000000000003e-03   1.5540000000000001e-01   1.3339999999999999e-01   2.6118000000000001e+00   2.8899999999999999e-02   7.6999999999999999e-02  -4.8700000000000000e-02
   5.5110000000000003e-01  -1.7590000000000000e-01   1.7157000000000000e+00  -2.1959999999999999e-01  -9.5200000000000007e-02  -4.3900000000000002e-02   2.2200000000000001e-02  -1.3339999999999999e-01   1.8283000000000000e+00   6.7400000000000002e-02   1.7319999999999999e-01  -5.7500000000000002e-02
   2.2040000000000001e-01   1.9789999999999999e-01   1.4582999999999999e+00  -1.7190000000000000e-01   3.8100000000000002e-02  -4.3900000000000002e-02   1.9980000000000001e-01  -2.8910000000000002e-01   2.4377000000000000e+00   1.0600000000000000e-01   9.6199999999999994e-02  -5.3100000000000001e-02
   5.2900000000000003e-01  -2.1999999999999999e-02   1.5441000000000000e+00  -7.6399999999999996e-02  -9.5200000000000007e-02   2.6300000000000000e-02   1.5540000000000001e-01   4.4499999999999998e-02   1.7412000000000001e+00   3.8500000000000000e-02   1.4430000000000001e-01  -3.9800000000000002e-02
   3.5270000000000001e-01  -1.3189999999999999e-01   1.2867999999999999e+00  -1.7190000000000000e-01  -6.6600000000000006e-02  -3.9500000000000000e-02   1.7760000000000001e-01   8.8900000000000007e-02   1.8283000000000000e+00   1.9300000000000001e-02   1.2509999999999999e-01  -5.7500000000000002e-02
   4.6289999999999998e-01  -1.9789999999999999e-01   7.7210000000000001e-01  -2.5779999999999997e-01  -5.7099999999999998e-02  -4.4000000000000003e-03  -1.3320000000000001e-01   4.4499999999999998e-02   2.0024000000000002e+00   1.2520000000000001e-01   1.5400000000000000e-01  -3.5400000000000001e-02
   2.4249999999999999e-01  -4.3999999999999997e-02   1.0294000000000001e+00  -2.0999999999999999e-01  -9.5200000000000007e-02  -2.6300000000000000e-02   2.4410000000000001e-01  -4.4499999999999998e-02   1.6540999999999999e+00  -1.3489999999999999e-01   1.4430000000000001e-01  -4.8700000000000000e-02
   3.7469999999999998e-01  -1.5390000000000001e-01   1.6298999999999999e+00  -2.1959999999999999e-01  -5.7099999999999998e-02   0.0000000000000000e+00   4.4400000000000002e-02   1.1119999999999999e-01   1.7412000000000001e+00   8.6699999999999999e-02   2.2130000000000000e-01  -4.8700000000000000e-02
   3.9679999999999999e-01  -6.6000000000000003e-02   3.4310000000000002e-01  -2.2910000000000000e-01  -1.2370000000000000e-01  -1.7500000000000002e-02   1.9980000000000001e-01   1.7790000000000000e-01   2.1764999999999999e+00   9.5999999999999992e-03   1.8279999999999999e-01  -3.9800000000000002e-02
   4.6289999999999998e-01   3.0780000000000002e-01   1.5441000000000000e+00  -2.2910000000000000e-01   5.7099999999999998e-02   3.5099999999999999e-02  -4.4400000000000002e-02  -1.1119999999999999e-01   2.9600000000000000e+00   9.5999999999999992e-03   7.6999999999999999e-02  -7.9600000000000004e-02
   4.8490000000000000e-01  -2.6379999999999998e-01   5.1470000000000005e-01  -1.0500000000000000e-01  -6.6600000000000006e-02  -6.1400000000000003e-02   1.3320000000000001e-01   0.0000000000000000e+00   1.8283000000000000e+00  -9.5999999999999992e-03   1.6360000000000000e-01  -8.4000000000000005e-02
   4.4080000000000003e-01   0.0000000000000000e+00   1.2010000000000001e+00  -2.8639999999999999e-01  -2.8500000000000001e-02   6.1400000000000003e-02   6.6600000000000006e-02   1.5559999999999999e-01   1.8283000000000000e+00   8.6699999999999999e-02   2.6939999999999997e-01  -6.6400000000000001e-02
   3.7469999999999998e-01   1.0990000000000000e-01   1.3725000000000001e+00  -1.7190000000000000e-01  -1.9000000000000000e-02  -2.6300000000000000e-02  -2.2200000000000001e-02  -1.1119999999999999e-01   2.2635999999999998e+00   9.5999999999999992e-03   8.6599999999999996e-02  -1.7700000000000000e-02
   4.1880000000000001e-01  -2.1980000000000000e-01   1.4582999999999999e+00  -1.5279999999999999e-01  -1.2370000000000000e-01   4.4000000000000003e-03  -4.4400000000000002e-02  -2.2200000000000001e-02   1.6540999999999999e+00   9.5999999999999992e-03   2.0210000000000000e-01  -1.7700000000000000e-02
   3.5270000000000001e-01  -1.5390000000000001e-01   1.1152000000000000e+00  -2.4820000000000000e-01  -1.9000000000000000e-02  -1.7500000000000002e-02   2.2200000000000001e-02   0.0000000000000000e+00   2.0893999999999999e+00   6.7400000000000002e-02   1.7319999999999999e-01  -6.1899999999999997e-02
   3.0859999999999999e-01  -1.7590000000000000e-01   6.8630000000000002e-01  -2.0999999999999999e-01   9.4999999999999998e-03   1.7500000000000002e-02   1.9980000000000001e-01  -1.1119999999999999e-01   2.6118000000000001e+00   6.7400000000000002e-02   1.0580000000000001e-01  -1.3299999999999999e-02
   3.5270000000000001e-01  -1.0990000000000000e-01   1.4582999999999999e+00  -2.4820000000000000e-01  -1.9000000000000000e-02   8.8000000000000005e-03   2.2200000000000001e-02   1.1119999999999999e-01   1.6540999999999999e+00  -2.8899999999999999e-02   1.3469999999999999e-01  -4.8700000000000000e-02
   3.5270000000000001e-01  -1.0990000000000000e-01   1.2867999999999999e+00  -2.7689999999999998e-01   6.6600000000000006e-02  -2.6300000000000000e-02   6.6600000000000006e-02  -4.4499999999999998e-02   1.5670999999999999e+00   4.8200000000000000e-02   3.8500000000000000e-02  -8.8499999999999995e-02
   3.0859999999999999e-01  -2.1999999999999999e-02   6.8630000000000002e-01  -1.4319999999999999e-01  -4.7600000000000003e-02   1.3200000000000000e-02   1.1100000000000000e-01   2.0010000000000000e-01   2.3506000000000000e+00   1.0600000000000000e-01   2.4060000000000001e-01  -3.1000000000000000e-02
   2.2040000000000001e-01   1.3189999999999999e-01   1.7157000000000000e+00  -2.1959999999999999e-01  -4.7600000000000003e-02  -2.6300000000000000e-02  -1.5540000000000001e-01   0.0000000000000000e+00   2.3506000000000000e+00   1.4449999999999999e-01   1.2509999999999999e-01  -1.0620000000000000e-01
   3.7469999999999998e-01  -1.0990000000000000e-01   1.2867999999999999e+00  -1.9089999999999999e-01  -1.9000000000000000e-02  -3.5099999999999999e-02   2.2189999999999999e-01  -4.4499999999999998e-02   3.1341999999999999e+00   6.7400000000000002e-02   1.5400000000000000e-01  -3.9800000000000002e-02
   2.8649999999999998e-01  -2.1999999999999999e-02   1.4582999999999999e+00  -2.7689999999999998e-01  -9.4999999999999998e-03  -3.0700000000000002e-02  -2.2200000000000001e-02   2.2239999999999999e-01   1.6540999999999999e+00   4.8200000000000000e-02   2.7900000000000003e-01  -3.5400000000000001e-02
   2.8649999999999998e-01  -8.7900000000000006e-02   9.4359999999999999e-01  -1.5279999999999999e-01  -1.3320000000000001e-01  -1.3200000000000000e-02   4.4400000000000002e-02  -1.1119999999999999e-01   2.5247000000000002e+00   3.8500000000000000e-02   6.7400000000000002e-02  -1.7700000000000000e-02
   3.3060000000000000e-01   6.6000000000000003e-02   2.4018999999999999e+00  -1.9089999999999999e-01  -6.6600000000000006e-02  -6.5799999999999997e-02  -2.2189999999999999e-01  -1.3339999999999999e-01   2.0893999999999999e+00  -3.8500000000000000e-02   1.5400000000000000e-01  -5.7500000000000002e-02
   3.9679999999999999e-01  -1.3189999999999999e-01   1.6298999999999999e+00  -2.7689999999999998e-01  -7.6100000000000001e-02  -3.9500000000000000e-02  -1.1100000000000000e-01   8.8900000000000007e-02   1.7412000000000001e+00   6.7400000000000002e-02   1.8279999999999999e-01  -6.1899999999999997e-02
   4.4080000000000003e-01  -2.6379999999999998e-01   1.2010000000000001e+00  -2.2910000000000000e-01  -8.5599999999999996e-02  -1.3200000000000000e-02   3.7730000000000002e-01   6.6699999999999995e-02   1.9153000000000000e+00   1.1559999999999999e-01   9.6199999999999994e-02  -4.4200000000000003e-02
   5.9509999999999996e-01  -2.1999999999999999e-02   1.3725000000000001e+00  -2.2910000000000000e-01  -1.0470000000000000e-01  -3.0700000000000002e-02   8.8800000000000004e-02   1.5559999999999999e-01   2.0893999999999999e+00   1.4449999999999999e-01   1.2509999999999999e-01  -2.2100000000000002e-02
   1.7630000000000001e-01  -2.4179999999999999e-01   8.5780000000000001e-01  -2.1959999999999999e-01  -3.8100000000000002e-02   4.3900000000000002e-02   1.5540000000000001e-01   4.4499999999999998e-02   2.2635999999999998e+00   2.8899999999999999e-02   1.3469999999999999e-01  -7.0800000000000002e-02
   3.3060000000000000e-01  -2.8580000000000000e-01   8.5780000000000001e-01  -1.8140000000000001e-01  -2.8500000000000001e-02   0.0000000000000000e+00   0.0000000000000000e+00   4.4499999999999998e-02   1.8283000000000000e+00   9.6299999999999997e-02   1.6360000000000000e-01  -8.4000000000000005e-02
   3.9679999999999999e-01   8.7900000000000006e-02   5.1470000000000005e-01  -1.3370000000000001e-01  -3.8100000000000002e-02  -5.2600000000000001e-02   1.9980000000000001e-01  -1.1119999999999999e-01   2.6989000000000001e+00   5.7799999999999997e-02   5.7700000000000001e-02  -5.3100000000000001e-02
   5.0700000000000001e-01   2.1999999999999999e-02   2.1446000000000001e+00  -2.3870000000000000e-01   2.8500000000000001e-02  -2.6300000000000000e-02   1.9980000000000001e-01  -2.2200000000000001e-02   2.2635999999999998e+00   6.7400000000000002e-02   2.3089999999999999e-01  -2.2100000000000002e-02
   2.6450000000000001e-01  -1.5390000000000001e-01   1.4582999999999999e+00  -1.7190000000000000e-01  -3.8100000000000002e-02   1.3200000000000000e-02   3.1069999999999998e-01   6.6699999999999995e-02   2.1764999999999999e+00   0.0000000000000000e+00   1.9239999999999999e-01  -5.7500000000000002e-02
   3.0859999999999999e-01  -1.7590000000000000e-01   1.1152000000000000e+00  -2.2910000000000000e-01   0.0000000000000000e+00  -3.5099999999999999e-02   1.1100000000000000e-01   1.3339999999999999e-01   1.7412000000000001e+00   5.7799999999999997e-02   5.7700000000000001e-02  -4.8700000000000000e-02
   2.8649999999999998e-01   1.3189999999999999e-01   1.3725000000000001e+00  -4.1049999999999998e-01  -1.9000000000000000e-02  -6.1400000000000003e-02   2.4410000000000001e-01   6.6699999999999995e-02   2.6989000000000001e+00   1.9300000000000001e-02   8.6599999999999996e-02  -6.1899999999999997e-02
   3.0859999999999999e-01  -1.5390000000000001e-01   8.5780000000000001e-01  -2.0050000000000001e-01  -1.1420000000000000e-01   1.3200000000000000e-02   2.4410000000000001e-01  -8.8900000000000007e-02   2.6118000000000001e+00   1.1559999999999999e-01   1.9239999999999999e-01  -5.7500000000000002e-02
   4.1880000000000001e-01  -6.6000000000000003e-02   1.9730000000000001e+00  -2.1959999999999999e-01  -4.7600000000000003e-02  -5.2600000000000001e-02   1.7760000000000001e-01  -1.1119999999999999e-01   1.3930000000000000e+00   9.6299999999999997e-02   1.5400000000000000e-01  -5.3100000000000001e-02
   3.0859999999999999e-01   6.6000000000000003e-02   8.5780000000000001e-01  -1.3370000000000001e-01  -1.9000000000000000e-02   2.6300000000000000e-02   4.4400000000000002e-02   0.0000000000000000e+00   1.6540999999999999e+00  -4.8200000000000000e-02   1.8279999999999999e-01  -7.9600000000000004e-02
   2.8649999999999998e-01  -1.7590000000000000e-01   1.5441000000000000e+00  -1.8140000000000001e-01  -7.6100000000000001e-02  -8.8000000000000005e-03   1.5540000000000001e-01  -4.4499999999999998e-02   2.2635999999999998e+00   1.1559999999999999e-01   1.6360000000000000e-01  -4.8700000000000000e-02
   4.6289999999999998e-01  -6.6000000000000003e-02   1.1152000000000000e+00  -1.9089999999999999e-01  -9.4999999999999998e-03  -2.6300000000000000e-02  -2.2200000000000001e-02  -6.6699999999999995e-02   1.5670999999999999e+00   6.7400000000000002e-02   2.2130000000000000e-01  -5.7500000000000002e-02
   3.9679999999999999e-01   0.0000000000000000e+00   1.3725000000000001e+00  -1.2410000000000000e-01   6.6600000000000006e-02  -3.5099999999999999e-02   0.0000000000000000e+00  -1.5559999999999999e-01   2.8730000000000002e+00   4.8200000000000000e-02   2.6939999999999997e-01  -6.6400000000000001e-02
   3.7469999999999998e-01  -1.3189999999999999e-01   1.2867999999999999e+00  -2.2910000000000000e-01  -4.7600000000000003e-02  -1.3200000000000000e-02   1.1100000000000000e-01  -1.1119999999999999e-01   2.6118000000000001e+00   6.7400000000000002e-02   2.0210000000000000e-01  -8.4000000000000005e-02
   3.3060000000000000e-01  -4.3999999999999997e-02   1.8015000000000001e+00  -2.0999999999999999e-01  -8.5599999999999996e-02  -4.4000000000000003e-03  -8.8800000000000004e-02  -1.5559999999999999e-01   1.8283000000000000e+00   9.5999999999999992e-03   8.6599999999999996e-02  -5.3100000000000001e-02
   4.6289999999999998e-01  -4.3999999999999997e-02   1.4582999999999999e+00  -1.7190000000000000e-01  -1.9000000000000000e-02  -2.1899999999999999e-02  -4.4400000000000002e-02   4.4499999999999998e-02   2.7858999999999998e+00   1.2520000000000001e-01   1.7319999999999999e-01  -5.7500000000000002e-02
   1.3230000000000000e-01  -6.6000000000000003e-02   1.2867999999999999e+00  -2.4820000000000000e-01  -9.5200000000000007e-02  -2.6300000000000000e-02   1.1100000000000000e-01  -8.8900000000000007e-02   1.7412000000000001e+00  -2.8899999999999999e-02   1.7319999999999999e-01  -6.1899999999999997e-02
   4.8490000000000000e-01  -3.7369999999999998e-01   7.7210000000000001e-01  -1.7190000000000000e-01  -1.2370000000000000e-01  -4.4000000000000003e-03   6.6600000000000006e-02  -4.4499999999999998e-02   2.6118000000000001e+00  -9.5999999999999992e-03   8.6599999999999996e-02  -4.8700000000000000e-02
   2.8649999999999998e-01  -1.0990000000000000e-01   1.4582999999999999e+00  -2.8639999999999999e-01  -1.0470000000000000e-01  -4.4000000000000003e-03   4.4400000000000002e-02  -2.2200000000000001e-02   1.3059000000000001e+00   8.6699999999999999e-02   1.4430000000000001e-01  -3.1000000000000000e-02
   4.8490000000000000e-01  -1.5390000000000001e-01   1.0294000000000001e+00  -2.4820000000000000e-01  -9.4999999999999998e-03  -2.6300000000000000e-02   1.1100000000000000e-01  -2.0010000000000000e-01   2.5247000000000002e+00   2.8899999999999999e-02   2.0210000000000000e-01  -5.3100000000000001e-02
   5.2900000000000003e-01  -2.1999999999999999e-02   1.5441000000000000e+00  -1.5279999999999999e-01   1.9000000000000000e-02  -3.9500000000000000e-02   1.3320000000000001e-01  -8.8900000000000007e-02   1.4800000000000000e+00   0.0000000000000000e+00   1.2509999999999999e-01  -8.8499999999999995e-02
   3.3060000000000000e-01  -2.4179999999999999e-01   1.0294000000000001e+00  -2.0999999999999999e-01   9.4999999999999998e-03   2.6300000000000000e-02   4.4400000000000002e-02   2.4460000000000001e-01   1.8283000000000000e+00   7.7100000000000002e-02   1.7319999999999999e-01  -4.4200000000000003e-02
   3.9679999999999999e-01  -1.5390000000000001e-01   5.1470000000000005e-01  -1.3370000000000001e-01  -4.7600000000000003e-02  -2.1899999999999999e-02   0.0000000000000000e+00   2.2200000000000001e-02   1.6540999999999999e+00   1.9300000000000001e-02   1.0580000000000001e-01  -7.5200000000000003e-02
   2.8649999999999998e-01  -1.7590000000000000e-01   1.5441000000000000e+00  -1.4319999999999999e-01   4.7600000000000003e-02  -1.3200000000000000e-02   3.7730000000000002e-01  -1.5559999999999999e-01   2.3506000000000000e+00   9.6299999999999997e-02   1.7319999999999999e-01  -8.8499999999999995e-02
   4.1880000000000001e-01  -4.3999999999999997e-02   8.5780000000000001e-01  -1.8140000000000001e-01  -7.6100000000000001e-02  -4.3900000000000002e-02   8.8800000000000004e-02  -1.5559999999999999e-01   1.7412000000000001e+00   3.8500000000000000e-02   4.8099999999999997e-02  -3.1000000000000000e-02
   2.6450000000000001e-01  -6.6000000000000003e-02   9.4359999999999999e-01  -1.1459999999999999e-01  -1.9000000000000000e-02   4.4000000000000003e-03   1.1100000000000000e-01   1.5559999999999999e-01   2.4377000000000000e+00  -1.9300000000000001e-02   1.3469999999999999e-01  -7.9600000000000004e-02
   3.5270000000000001e-01  -6.6000000000000003e-02   9.4359999999999999e-01  -1.6230000000000000e-01  -1.1420000000000000e-01  -3.9500000000000000e-02   8.8800000000000004e-02  -1.7790000000000000e-01   2.5247000000000002e+00   4.8200000000000000e-02   8.6599999999999996e-02  -2.6499999999999999e-02
   3.0859999999999999e-01  -1.3189999999999999e-01   1.8872000000000000e+00  -1.1459999999999999e-01   0.0000000000000000e+00   8.8000000000000005e-03   8.8800000000000004e-02   0.0000000000000000e+00   2.3506000000000000e+00   9.6299999999999997e-02   1.8279999999999999e-01  -8.8000000000000005e-03
   3.3060000000000000e-01  -2.8580000000000000e-01   5.1470000000000005e-01  -2.5779999999999997e-01  -3.8100000000000002e-02   0.0000000000000000e+00   8.8800000000000004e-02   0.0000000000000000e+00   2.2635999999999998e+00   1.3489999999999999e-01   6.7400000000000002e-02  -6.1899999999999997e-02
   1.5429999999999999e-01  -6.6000000000000003e-02   7.7210000000000001e-01  -2.1959999999999999e-01   9.4999999999999998e-03  -4.3900000000000002e-02   1.5540000000000001e-01  -1.3339999999999999e-01   2.1764999999999999e+00   2.8899999999999999e-02   2.1170000000000000e-01  -5.7500000000000002e-02
   3.3060000000000000e-01   0.0000000000000000e+00   1.4582999999999999e+00  -2.1959999999999999e-01  -3.8100000000000002e-02  -4.8200000000000000e-02   1.1100000000000000e-01   1.5559999999999999e-01   1.4800000000000000e+00   9.5999999999999992e-03   1.3469999999999999e-01  -8.4000000000000005e-02
   2.6450000000000001e-01  -1.0990000000000000e-01   1.7157000000000000e+00  -1.8140000000000001e-01  -2.8500000000000001e-02   4.4000000000000003e-03  -2.2200000000000001e-02  -4.4499999999999998e-02   1.8283000000000000e+00   7.7100000000000002e-02   2.3089999999999999e-01  -6.6400000000000001e-02
   3.0859999999999999e-01  -2.1980000000000000e-01   1.1152000000000000e+00  -1.4319999999999999e-01  -3.8100000000000002e-02   8.8000000000000005e-03   8.8800000000000004e-02   8.8900000000000007e-02   1.7412000000000001e+00   8.6699999999999999e-02   1.2509999999999999e-01  -8.8499999999999995e-02
   2.6450000000000001e-01  -1.5390000000000001e-01   2.1446000000000001e+00  -2.1959999999999999e-01  -2.8500000000000001e-02   1.3200000000000000e-02   4.4400000000000002e-02  -4.4499999999999998e-02   1.3930000000000000e+00   0.0000000000000000e+00   2.7900000000000003e-01  -6.6400000000000001e-02
   3.0859999999999999e-01  -6.6000000000000003e-02   1.2867999999999999e+00  -2.9599999999999999e-01  -1.2370000000000000e-01  -2.6300000000000000e-02  -1.1100000000000000e-01  -2.6679999999999998e-01   1.7412000000000001e+00   1.3489999999999999e-01   1.5400000000000000e-01  -4.4200000000000003e-02
   4.1880000000000001e-01  -1.9789999999999999e-01   6.8630000000000002e-01  -2.2910000000000000e-01  -1.9000000000000000e-02  -3.0700000000000002e-02   1.5540000000000001e-01  -1.1119999999999999e-01   2.1764999999999999e+00   4.8200000000000000e-02   1.0580000000000001e-01  -5.7500000000000002e-02
   4.4080000000000003e-01  -6.6000000000000003e-02   7.7210000000000001e-01  -1.9089999999999999e-01   2.8500000000000001e-02   4.4000000000000003e-03   0.0000000000000000e+00   0.0000000000000000e+00   1.6540999999999999e+00   9.6299999999999997e-02   1.9239999999999999e-01  -5.7500000000000002e-02
   3.0859999999999999e-01  -2.8580000000000000e-01   1.2867999999999999e+00  -3.3420000000000000e-01  -7.6100000000000001e-02  -3.0700000000000002e-02   1.5540000000000001e-01   4.4499999999999998e-02   2.5247000000000002e+00   9.6299999999999997e-02   1.9239999999999999e-01  -8.4000000000000005e-02
   2.8649999999999998e-01  -4.3999999999999997e-02   1.3725000000000001e+00  -2.3870000000000000e-01  -9.5200000000000007e-02   4.4000000000000003e-03   2.4410000000000001e-01  -1.5559999999999999e-01   1.9153000000000000e+00  -9.5999999999999992e-03   1.4430000000000001e-01  -4.8700000000000000e-02
   3.7469999999999998e-01  -2.6379999999999998e-01   1.5441000000000000e+00  -1.3370000000000001e-01  -2.8500000000000001e-02  -4.8200000000000000e-02   1.9980000000000001e-01   1.7790000000000000e-01   2.0024000000000002e+00   6.7400000000000002e-02   1.1550000000000001e-01  -5.7500000000000002e-02
   3.7469999999999998e-01   4.3999999999999997e-02   1.1152000000000000e+00  -2.1959999999999999e-01  -7.6100000000000001e-02   8.8000000000000005e-03   0.0000000000000000e+00   2.2200000000000001e-02   1.3930000000000000e+00  -9.5999999999999992e-03   1.7319999999999999e-01  -5.3100000000000001e-02
   3.0859999999999999e-01   2.1999999999999999e-02   1.3725000000000001e+00  -2.6729999999999998e-01  -5.7099999999999998e-02  -2.1899999999999999e-02   1.9980000000000001e-01   1.7790000000000000e-01   2.1764999999999999e+00   6.7400000000000002e-02   1.5400000000000000e-01  -3.9800000000000002e-02
   5.0700000000000001e-01   0.0000000000000000e+00   1.3725000000000001e+00  -1.8140000000000001e-01  -9.4999999999999998e-03  -3.0700000000000002e-02   6.6600000000000006e-02   4.4499999999999998e-02   1.6540999999999999e+00   3.8500000000000000e-02   1.5400000000000000e-01  -3.9800000000000002e-02
   2.2040000000000001e-01  -1.5390000000000001e-01   1.4582999999999999e+00  -1.7190000000000000e-01  -1.2370000000000000e-01  -4.4000000000000003e-03   8.8800000000000004e-02   4.4499999999999998e-02   1.4800000000000000e+00   7.7100000000000002e-02   1.1550000000000001e-01  -7.5200000000000003e-02
   4.4080000000000003e-01  -4.3999999999999997e-02   1.8015000000000001e+00  -1.9089999999999999e-01  -9.4999999999999998e-03  -4.3900000000000002e-02   1.7760000000000001e-01   0.0000000000000000e+00   1.8283000000000000e+00   6.7400000000000002e-02   1.7319999999999999e-01  -4.4200000000000003e-02
   5.5110000000000003e-01  -1.0990000000000000e-01   1.0294000000000001e+00  -1.3370000000000001e-01  -8.5599999999999996e-02  -3.9500000000000000e-02   0.0000000000000000e+00  -1.3339999999999999e-01   1.4800000000000000e+00   1.9300000000000001e-02   1.4430000000000001e-01  -5.3100000000000001e-02
   3.5270000000000001e-01   4.3999999999999997e-02   1.2867999999999999e+00  -2.1959999999999999e-01  -4.7600000000000003e-02  -5.7000000000000002e-02   8.8800000000000004e-02  -8.8900000000000007e-02   1.5670999999999999e+00   6.7400000000000002e-02   1.4430000000000001e-01  -4.8700000000000000e-02
   2.4249999999999999e-01  -4.3999999999999997e-02   1.5441000000000000e+00  -2.0999999999999999e-01  -6.6600000000000006e-02  -3.9500000000000000e-02   6.6600000000000006e-02  -4.4499999999999998e-02   1.8283000000000000e+00   2.8899999999999999e-02   2.2130000000000000e-01  -5.7500000000000002e-02
   2.4249999999999999e-01   0.0000000000000000e+00   1.4582999999999999e+00  -2.0999999999999999e-01  -3.8100000000000002e-02  -4.3900000000000002e-02   8.8800000000000004e-02   1.3339999999999999e-01   3.2212000000000001e+00   0.0000000000000000e+00   1.4430000000000001e-01  -7.0800000000000002e-02
   1.7630000000000001e-01  -4.3999999999999997e-02  -2.5740000000000002e-01  -8.5900000000000004e-02  -6.6600000000000006e-02  -3.9500000000000000e-02   1.1100000000000000e-01   0.0000000000000000e+00   2.0024000000000002e+00   9.6299999999999997e-02   1.0580000000000001e-01  -7.9600000000000004e-02
   3.3060000000000000e-01  -8.7900000000000006e-02   1.1152000000000000e+00  -2.7689999999999998e-01   3.8100000000000002e-02  -4.4000000000000003e-03   1.5540000000000001e-01  -1.5559999999999999e-01   2.2635999999999998e+00   9.6299999999999997e-02   8.6599999999999996e-02  -6.1899999999999997e-02
   4.4080000000000003e-01   1.3189999999999999e-01   8.5800000000000001e-02  -1.7190000000000000e-01   0.0000000000000000e+00  -4.4000000000000003e-03   1.1100000000000000e-01   1.5559999999999999e-01   2.3506000000000000e+00  -9.5999999999999992e-03   1.2509999999999999e-01  -5.7500000000000002e-02
   2.8649999999999998e-01   4.3999999999999997e-02   6.8630000000000002e-01  -1.5279999999999999e-01   1.9000000000000000e-02  -7.0199999999999999e-02   1.3320000000000001e-01  -2.2200000000000001e-02   2.1764999999999999e+00   6.7400000000000002e-02   1.2509999999999999e-01  -5.3100000000000001e-02
   3.7469999999999998e-01   0.0000000000000000e+00   1.0294000000000001e+00  -2.3870000000000000e-01  -3.8100000000000002e-02  -6.1400000000000003e-02  -1.3320000000000001e-01   1.3339999999999999e-01   1.8283000000000000e+00   6.7400000000000002e-02   1.1550000000000001e-01  -4.8700000000000000e-02
   3.9679999999999999e-01  -3.0780000000000002e-01   2.2303999999999999e+00  -1.8140000000000001e-01  -5.7099999999999998e-02  -3.0700000000000002e-02   1.3320000000000001e-01   1.1119999999999999e-01   2.0893999999999999e+00   1.9300000000000001e-02   1.7319999999999999e-01  -4.4200000000000003e-02
   3.0859999999999999e-01  -4.1770000000000002e-01   1.5441000000000000e+00  -1.8140000000000001e-01  -9.4999999999999998e-03  -1.7500000000000002e-02   4.4400000000000002e-02   8.8900000000000007e-02   1.8283000000000000e+00   1.2520000000000001e-01   1.5400000000000000e-01  -4.4200000000000003e-02
   2.8649999999999998e-01  -1.5390000000000001e-01   6.0050000000000003e-01  -1.2410000000000000e-01  -5.7099999999999998e-02  -6.1400000000000003e-02  -8.8800000000000004e-02  -1.5559999999999999e-01   1.5670999999999999e+00   4.8200000000000000e-02   1.2509999999999999e-01  -3.1000000000000000e-02
   6.3919999999999999e-01  -1.5390000000000001e-01   4.2890000000000000e-01  -3.1509999999999999e-01  -1.8079999999999999e-01  -4.4000000000000003e-03   1.1100000000000000e-01  -2.4460000000000001e-01   1.7412000000000001e+00   0.0000000000000000e+00   1.6360000000000000e-01  -7.9600000000000004e-02
   4.6289999999999998e-01  -6.6000000000000003e-02   1.2010000000000001e+00  -2.7689999999999998e-01  -7.6100000000000001e-02  -2.6300000000000000e-02   1.5540000000000001e-01   0.0000000000000000e+00   2.3506000000000000e+00   9.6299999999999997e-02   1.3469999999999999e-01  -3.1000000000000000e-02
   4.6289999999999998e-01   4.3999999999999997e-02   7.7210000000000001e-01  -1.0500000000000000e-01   8.5599999999999996e-02  -5.2600000000000001e-02   6.6600000000000006e-02   6.6699999999999995e-02   2.6118000000000001e+00   1.3489999999999999e-01   9.6199999999999994e-02  -4.4200000000000003e-02
   4.8490000000000000e-01   1.5390000000000001e-01   5.1470000000000005e-01  -2.7689999999999998e-01  -1.4269999999999999e-01  -4.4000000000000003e-03   2.2189999999999999e-01  -8.8900000000000007e-02   2.5247000000000002e+00   4.8200000000000000e-02   1.5400000000000000e-01  -6.6400000000000001e-02
   4.6289999999999998e-01   6.6000000000000003e-02   4.2890000000000000e-01  -2.2910000000000000e-01  -4.7600000000000003e-02  -4.3900000000000002e-02   1.5540000000000001e-01   1.7790000000000000e-01   2.3506000000000000e+00   6.7400000000000002e-02   1.8279999999999999e-01  -7.0800000000000002e-02
   2.8649999999999998e-01  -6.6000000000000003e-02   1.2010000000000001e+00  -1.5279999999999999e-01  -2.8500000000000001e-02  -1.7500000000000002e-02   1.7760000000000001e-01  -4.4499999999999998e-02   2.0893999999999999e+00   5.7799999999999997e-02   1.8279999999999999e-01   4.4000000000000003e-03
   3.9679999999999999e-01  -1.3189999999999999e-01   1.2867999999999999e+00  -1.4319999999999999e-01   1.0470000000000000e-01  -6.5799999999999997e-02   2.2189999999999999e-01   2.2200000000000001e-02   1.1317999999999999e+00   6.7400000000000002e-02   1.5400000000000000e-01  -5.7500000000000002e-02
   3.0859999999999999e-01   4.3999999999999997e-02   1.7157000000000000e+00  -2.1959999999999999e-01  -1.0470000000000000e-01  -4.3900000000000002e-02   4.4400000000000002e-02  -1.1119999999999999e-01   2.1764999999999999e+00   2.8899999999999999e-02   1.6360000000000000e-01  -5.3100000000000001e-02
   3.5270000000000001e-01  -1.0990000000000000e-01   6.0050000000000003e-01  -1.5279999999999999e-01  -1.6180000000000000e-01  -4.8200000000000000e-02   1.1100000000000000e-01  -2.2200000000000001e-02   2.3506000000000000e+00   1.2520000000000001e-01   1.9239999999999999e-01  -4.8700000000000000e-02
   3.0859999999999999e-01   0.0000000000000000e+00   1.0294000000000001e+00  -1.3370000000000001e-01   3.8100000000000002e-02  -2.6300000000000000e-02   8.8800000000000004e-02   1.7790000000000000e-01   2.2635999999999998e+00   1.4449999999999999e-01   1.2509999999999999e-01  -6.6400000000000001e-02
   3.5270000000000001e-01   4.3999999999999997e-02   1.0294000000000001e+00  -2.8639999999999999e-01  -9.5200000000000007e-02  -5.2600000000000001e-02   1.9980000000000001e-01   1.5559999999999999e-01   1.9153000000000000e+00   1.1559999999999999e-01   1.6360000000000000e-01  -4.8700000000000000e-02
   3.3060000000000000e-01  -8.7900000000000006e-02   5.1470000000000005e-01  -2.1959999999999999e-01  -1.1420000000000000e-01   1.3200000000000000e-02   8.8800000000000004e-02  -4.4499999999999998e-02   2.0893999999999999e+00   5.7799999999999997e-02   1.5400000000000000e-01  -4.4200000000000003e-02
   1.7630000000000001e-01   2.1999999999999999e-02   1.6298999999999999e+00  -2.5779999999999997e-01  -5.7099999999999998e-02   0.0000000000000000e+00   2.2200000000000001e-02   1.1119999999999999e-01   1.8283000000000000e+00   2.8899999999999999e-02   1.8279999999999999e-01  -1.3299999999999999e-02
   4.6289999999999998e-01   2.1999999999999999e-02   1.3725000000000001e+00  -1.4319999999999999e-01  -1.2370000000000000e-01   1.3200000000000000e-02   2.2200000000000001e-02  -4.4499999999999998e-02   2.2635999999999998e+00   3.8500000000000000e-02   1.7319999999999999e-01  -1.7700000000000000e-02
   4.8490000000000000e-01  -1.9789999999999999e-01   1.2867999999999999e+00  -1.3370000000000001e-01  -5.7099999999999998e-02  -4.4000000000000003e-03   1.1100000000000000e-01  -8.8900000000000007e-02   1.3059000000000001e+00   5.7799999999999997e-02   2.0210000000000000e-01  -3.9800000000000002e-02
   3.0859999999999999e-01  -2.1980000000000000e-01   9.4359999999999999e-01  -1.7190000000000000e-01   6.6600000000000006e-02  -1.3200000000000000e-02  -6.6600000000000006e-02   1.5559999999999999e-01   3.0470999999999999e+00   0.0000000000000000e+00   1.9239999999999999e-01  -3.9800000000000002e-02
   2.6450000000000001e-01   0.0000000000000000e+00   7.7210000000000001e-01  -1.0500000000000000e-01   1.9000000000000000e-02   1.7500000000000002e-02  -6.6600000000000006e-02   3.1130000000000002e-01   1.2188000000000001e+00   1.5409999999999999e-01   1.6360000000000000e-01  -4.8700000000000000e-02
   3.3060000000000000e-01  -4.3999999999999997e-02   1.8872000000000000e+00  -2.5779999999999997e-01  -7.6100000000000001e-02  -3.0700000000000002e-02   3.1069999999999998e-01  -1.1119999999999999e-01   2.0024000000000002e+00   8.6699999999999999e-02   1.2509999999999999e-01  -7.5200000000000003e-02
   3.9679999999999999e-01  -8.7900000000000006e-02   1.7157000000000000e+00  -2.3870000000000000e-01  -2.8500000000000001e-02  -1.7500000000000002e-02   1.5540000000000001e-01  -1.1119999999999999e-01   2.5247000000000002e+00   5.7799999999999997e-02   1.2509999999999999e-01  -4.4200000000000003e-02
   2.8649999999999998e-01  -1.0990000000000000e-01   1.2867999999999999e+00  -1.5279999999999999e-01  -7.6100000000000001e-02  -5.2600000000000001e-02   0.0000000000000000e+00   1.1119999999999999e-01   2.0893999999999999e+00   7.7100000000000002e-02   1.3469999999999999e-01  -7.5200000000000003e-02
   3.0859999999999999e-01  -1.5390000000000001e-01   9.4359999999999999e-01  -2.7689999999999998e-01  -1.3320000000000001e-01  -2.1899999999999999e-02   8.8800000000000004e-02  -1.3339999999999999e-01   2.7858999999999998e+00   5.7799999999999997e-02   1.7319999999999999e-01  -3.1000000000000000e-02
   5.5110000000000003e-01  -8.7900000000000006e-02   5.1470000000000005e-01  -2.6729999999999998e-01  -7.6100000000000001e-02  -8.3299999999999999e-02   2.2200000000000001e-02   1.5559999999999999e-01   2.0024000000000002e+00   0.0000000000000000e+00   1.5400000000000000e-01  -8.4000000000000005e-02
   2.6450000000000001e-01  -2.1999999999999999e-02   1.2010000000000001e+00  -2.5779999999999997e-01  -4.7600000000000003e-02   1.3200000000000000e-02   4.4400000000000002e-02  -6.6699999999999995e-02   2.1764999999999999e+00   1.0600000000000000e-01   9.6199999999999994e-02  -4.8700000000000000e-02
   2.2040000000000001e-01  -8.7900000000000006e-02   1.0294000000000001e+00  -1.9089999999999999e-01  -9.4999999999999998e-03   3.0700000000000002e-02   2.4410000000000001e-01   2.2200000000000001e-02   1.6540999999999999e+00   6.7400000000000002e-02   9.6199999999999994e-02  -4.4200000000000003e-02
   3.5270000000000001e-01  -1.5390000000000001e-01   1.1152000000000000e+00  -2.0999999999999999e-01  -1.7130000000000001e-01  -2.6300000000000000e-02   2.2189999999999999e-01   2.2200000000000001e-02   2.0024000000000002e+00   3.8500000000000000e-02   1.8279999999999999e-01  -1.1060000000000000e-01
   4.1880000000000001e-01  -1.7590000000000000e-01   8.5780000000000001e-01  -1.0500000000000000e-01  -3.8100000000000002e-02  -6.5799999999999997e-02   1.1100000000000000e-01   1.1119999999999999e-01   2.0024000000000002e+00   9.5999999999999992e-03   1.1550000000000001e-01  -7.9600000000000004e-02
   1.9839999999999999e-01   1.5390000000000001e-01   1.6298999999999999e+00  -1.0500000000000000e-01   6.6600000000000006e-02  -2.1899999999999999e-02   1.7760000000000001e-01   1.5559999999999999e-01   1.7412000000000001e+00   9.5999999999999992e-03   8.6599999999999996e-02  -3.9800000000000002e-02
   4.6289999999999998e-01  -2.6379999999999998e-01   1.1152000000000000e+00  -2.2910000000000000e-01  -1.9000000000000000e-02   4.4000000000000003e-03   0.0000000000000000e+00   6.6699999999999995e-02   1.5670999999999999e+00   1.0600000000000000e-01   1.4430000000000001e-01  -6.6400000000000001e-02
   4.4080000000000003e-01   0.0000000000000000e+00   8.5780000000000001e-01  -1.9089999999999999e-01   0.0000000000000000e+00  -2.6300000000000000e-02  -6.6600000000000006e-02  -2.6679999999999998e-01   2.4377000000000000e+00  -3.8500000000000000e-02   1.5400000000000000e-01  -1.3299999999999999e-02
   3.7469999999999998e-01   6.6000000000000003e-02   1.0294000000000001e+00  -1.3370000000000001e-01  -9.4999999999999998e-03  -8.7700000000000000e-02   1.1100000000000000e-01  -1.1119999999999999e-01   2.4377000000000000e+00   6.7400000000000002e-02   9.6199999999999994e-02  -4.4200000000000003e-02
   3.3060000000000000e-01   4.3999999999999997e-02   1.1152000000000000e+00  -2.5779999999999997e-01  -1.2370000000000000e-01  -1.7500000000000002e-02   2.2200000000000001e-02   1.1119999999999999e-01   1.5670999999999999e+00   1.0600000000000000e-01   1.6360000000000000e-01  -7.0800000000000002e-02
   3.7469999999999998e-01  -8.7900000000000006e-02   1.3725000000000001e+00  -3.3420000000000000e-01   0.0000000000000000e+00  -2.1899999999999999e-02   2.2200000000000001e-02   2.2200000000000001e-02   1.7412000000000001e+00   2.8899999999999999e-02   1.7319999999999999e-01  -4.4200000000000003e-02
   2.6450000000000001e-01   1.3189999999999999e-01   7.7210000000000001e-01  -1.2410000000000000e-01  -8.5599999999999996e-02   0.0000000000000000e+00  -6.6600000000000006e-02   0.0000000000000000e+00   2.4377000000000000e+00   4.8200000000000000e-02   1.4430000000000001e-01  -3.5400000000000001e-02
   2.4249999999999999e-01  -6.6000000000000003e-02   1.1152000000000000e+00  -2.0999999999999999e-01  -2.8500000000000001e-02   2.6300000000000000e-02   2.2189999999999999e-01   1.7790000000000000e-01   2.4377000000000000e+00   0.0000000000000000e+00   2.0210000000000000e-01  -2.6499999999999999e-02
   2.4249999999999999e-01  -1.3189999999999999e-01   1.7157000000000000e+00  -1.4319999999999999e-01  -1.7130000000000001e-01   3.0700000000000002e-02   4.4400000000000002e-02   2.2200000000000001e-02   2.1764999999999999e+00   9.6299999999999997e-02   1.2509999999999999e-01  -7.0800000000000002e-02
   2.6450000000000001e-01  -2.8580000000000000e-01   1.5441000000000000e+00  -2.3870000000000000e-01  -1.0470000000000000e-01  -4.3900000000000002e-02  -1.5540000000000001e-01   2.8910000000000002e-01   2.0024000000000002e+00   2.8899999999999999e-02   1.3469999999999999e-01  -4.4200000000000003e-02
   4.4080000000000003e-01  -6.6000000000000003e-02   1.1152000000000000e+00  -1.3370000000000001e-01  -4.7600000000000003e-02   0.0000000000000000e+00   8.8800000000000004e-02  -2.0010000000000000e-01   2.8730000000000002e+00   1.9300000000000001e-02   2.4060000000000001e-01  -9.2899999999999996e-02
   2.6450000000000001e-01  -2.1980000000000000e-01   1.0294000000000001e+00  -2.0999999999999999e-01  -6.6600000000000006e-02   8.8000000000000005e-03   2.2200000000000001e-02  -1.5559999999999999e-01   1.8283000000000000e+00   8.6699999999999999e-02   1.1550000000000001e-01  -2.2100000000000002e-02
   3.3060000000000000e-01   0.0000000000000000e+00   5.1470000000000005e-01  -1.3370000000000001e-01   2.8500000000000001e-02   1.3200000000000000e-02   8.8800000000000004e-02  -6.6699999999999995e-02   2.0893999999999999e+00   3.8500000000000000e-02   1.1550000000000001e-01  -3.9800000000000002e-02
   3.5270000000000001e-01  -1.7590000000000000e-01   1.2867999999999999e+00  -2.5779999999999997e-01  -7.6100000000000001e-02  -3.0700000000000002e-02   2.2200000000000001e-02  -2.0010000000000000e-01   2.5247000000000002e+00   8.6699999999999999e-02   1.1550000000000001e-01  -9.7299999999999998e-02
   1.7630000000000001e-01   2.1999999999999999e-02   5.1470000000000005e-01  -2.0999999999999999e-01  -8.5599999999999996e-02  -7.0199999999999999e-02   1.7760000000000001e-01   6.6699999999999995e-02   1.8283000000000000e+00   6.7400000000000002e-02   9.6199999999999994e-02  -4.8700000000000000e-02
   2.8649999999999998e-01  -3.2979999999999998e-01   1.2010000000000001e+00  -2.1959999999999999e-01  -6.6600000000000006e-02  -2.6300000000000000e-02   6.6600000000000006e-02   0.0000000000000000e+00   2.2635999999999998e+00   9.6299999999999997e-02   1.6360000000000000e-01  -3.1000000000000000e-02
   2.4249999999999999e-01  -1.3189999999999999e-01   1.2010000000000001e+00  -2.2910000000000000e-01   9.4999999999999998e-03   0.0000000000000000e+00   6.6600000000000006e-02   1.1119999999999999e-01   2.1764999999999999e+00   3.8500000000000000e-02   1.7319999999999999e-01  -5.7500000000000002e-02
   5.5110000000000003e-01   4.3999999999999997e-02   1.2867999999999999e+00  -1.9089999999999999e-01  -7.6100000000000001e-02  -8.8000000000000005e-03   1.7760000000000001e-01  -1.7790000000000000e-01   1.9153000000000000e+00  -3.8500000000000000e-02   1.5400000000000000e-01  -4.8700000000000000e-02
   3.0859999999999999e-01  -4.1770000000000002e-01   1.8872000000000000e+00  -2.5779999999999997e-01  -9.5200000000000007e-02   2.6300000000000000e-02   2.8849999999999998e-01   4.4499999999999998e-02   2.6118000000000001e+00   1.0600000000000000e-01   2.0210000000000000e-01  -7.5200000000000003e-02
   2.8649999999999998e-01  -6.6000000000000003e-02   1.2867999999999999e+00  -2.3870000000000000e-01  -9.5200000000000007e-02  -7.4499999999999997e-02   6.6600000000000006e-02   2.2200000000000001e-02   2.0024000000000002e+00   3.8500000000000000e-02   1.7319999999999999e-01  -7.9600000000000004e-02
   3.5270000000000001e-01  -6.6000000000000003e-02   7.7210000000000001e-01  -1.4319999999999999e-01   3.8100000000000002e-02  -2.6300000000000000e-02   6.6600000000000006e-02   0.0000000000000000e+00   2.0893999999999999e+00   5.7799999999999997e-02   3.8500000000000000e-02  -6.6400000000000001e-02
   2.6450000000000001e-01  -2.6379999999999998e-01   1.2867999999999999e+00  -2.2910000000000000e-01   9.4999999999999998e-03  -1.7500000000000002e-02   2.2189999999999999e-01  -4.4499999999999998e-02   2.0024000000000002e+00   5.7799999999999997e-02   2.2130000000000000e-01  -6.1899999999999997e-02
   5.0700000000000001e-01  -1.3189999999999999e-01   1.4582999999999999e+00  -2.6729999999999998e-01  -9.4999999999999998e-03  -6.5799999999999997e-02  -2.2200000000000001e-02  -1.1119999999999999e-01   1.4800000000000000e+00  -9.5999999999999992e-03   1.2509999999999999e-01  -3.9800000000000002e-02
   3.9679999999999999e-01  -6.6000000000000003e-02   1.1152000000000000e+00  -1.4319999999999999e-01  -3.8100000000000002e-02  -3.9500000000000000e-02   2.2189999999999999e-01  -1.1119999999999999e-01   1.7412000000000001e+00   1.9300000000000001e-02   2.1170000000000000e-01  -5.7500000000000002e-02
   3.9679999999999999e-01  -4.3999999999999997e-02   1.2010000000000001e+00  -1.7190000000000000e-01  -2.8500000000000001e-02   8.8000000000000005e-03   1.3320000000000001e-01   8.8900000000000007e-02   2.7858999999999998e+00   7.7100000000000002e-02   7.6999999999999999e-02  -3.5400000000000001e-02
   5.7310000000000005e-01  -2.4179999999999999e-01   1.3725000000000001e+00  -1.9089999999999999e-01   9.4999999999999998e-03   4.4000000000000003e-03   4.4400000000000002e-02   0.0000000000000000e+00   2.0893999999999999e+00   9.6299999999999997e-02   1.9239999999999999e-01  -2.2100000000000002e-02
   2.4249999999999999e-01  -1.7590000000000000e-01   1.2867999999999999e+00  -2.0999999999999999e-01   9.4999999999999998e-03  -3.5099999999999999e-02   1.5540000000000001e-01  -6.6699999999999995e-02   2.7858999999999998e+00   1.0600000000000000e-01   1.3469999999999999e-01  -6.6400000000000001e-02
   2.4249999999999999e-01  -1.7590000000000000e-01   1.2867999999999999e+00  -3.1509999999999999e-01  -8.5599999999999996e-02  -1.7500000000000002e-02   8.8800000000000004e-02  -1.3339999999999999e-01   2.0024000000000002e+00   6.7400000000000002e-02   1.3469999999999999e-01  -6.6400000000000001e-02
   2.8649999999999998e-01  -6.6000000000000003e-02   9.4359999999999999e-01  -1.6230000000000000e-01  -1.6180000000000000e-01  -2.1899999999999999e-02   2.2200000000000001e-02  -1.3339999999999999e-01   2.1764999999999999e+00   2.8899999999999999e-02   1.2509999999999999e-01  -5.7500000000000002e-02
   3.9679999999999999e-01   4.3999999999999997e-02   1.3725000000000001e+00  -2.0999999999999999e-01  -8.5599999999999996e-02   0.0000000000000000e+00  -2.2200000000000001e-02  -8.8900000000000007e-02   1.5670999999999999e+00   8.6699999999999999e-02   5.7700000000000001e-02  -1.3299999999999999e-02
   4.4080000000000003e-01  -1.5390000000000001e-01   1.2010000000000001e+00  -2.1959999999999999e-01  -4.7600000000000003e-02  -8.8000000000000005e-03   1.3320000000000001e-01   8.8900000000000007e-02   2.2635999999999998e+00   8.6699999999999999e-02   2.5019999999999998e-01  -5.7500000000000002e-02
   2.6450000000000001e-01  -1.9789999999999999e-01   6.8630000000000002e-01  -2.9599999999999999e-01   3.8100000000000002e-02   1.3200000000000000e-02   4.4400000000000002e-02  -1.1119999999999999e-01   1.5670999999999999e+00   4.8200000000000000e-02   1.2509999999999999e-01  -4.8700000000000000e-02
   4.4080000000000003e-01   4.3999999999999997e-02   1.6298999999999999e+00  -2.0050000000000001e-01  -9.4999999999999998e-03  -8.8000000000000005e-03  -1.1100000000000000e-01   0.0000000000000000e+00   2.6118000000000001e+00   6.7400000000000002e-02   1.3469999999999999e-01  -5.7500000000000002e-02
   3.7469999999999998e-01  -6.6000000000000003e-02   1.6298999999999999e+00  -1.8140000000000001e-01   2.8500000000000001e-02  -4.4000000000000003e-03   0.0000000000000000e+00   6.6699999999999995e-02   1.5670999999999999e+00   4.8200000000000000e-02   9.6199999999999994e-02  -1.7700000000000000e-02
   3.3060000000000000e-01  -1.0990000000000000e-01   1.3725000000000001e+00  -2.9599999999999999e-01  -3.8100000000000002e-02   0.0000000000000000e+00   2.2189999999999999e-01   4.4499999999999998e-02   2.2635999999999998e+00  -9.5999999999999992e-03   1.1550000000000001e-01  -9.7299999999999998e-02
   2.4249999999999999e-01  -3.5170000000000001e-01   1.0294000000000001e+00  -2.1959999999999999e-01  -1.2370000000000000e-01  -2.6300000000000000e-02   1.1100000000000000e-01   2.2200000000000001e-02   2.0893999999999999e+00   2.8899999999999999e-02   1.3469999999999999e-01  -5.3100000000000001e-02
   4.1880000000000001e-01  -1.0990000000000000e-01   4.2890000000000000e-01  -1.4319999999999999e-01  -9.5200000000000007e-02  -1.3200000000000000e-02  -2.2200000000000001e-02  -4.4499999999999998e-02   1.9153000000000000e+00   2.8899999999999999e-02   9.6199999999999994e-02  -4.4200000000000003e-02
   2.8649999999999998e-01   1.5390000000000001e-01   2.2303999999999999e+00  -2.1959999999999999e-01  -6.6600000000000006e-02  -1.3200000000000000e-02  -1.5540000000000001e-01   8.8900000000000007e-02   2.4377000000000000e+00   3.8500000000000000e-02   1.1550000000000001e-01  -2.2100000000000002e-02
   3.5270000000000001e-01  -4.3999999999999997e-02   1.2010000000000001e+00  -1.3370000000000001e-01   0.0000000000000000e+00  -5.7000000000000002e-02   0.0000000000000000e+00  -1.7790000000000000e-01   1.9153000000000000e+00   7.7100000000000002e-02   1.5400000000000000e-01  -7.0800000000000002e-02
   1.9839999999999999e-01   1.0990000000000000e-01   7.7210000000000001e-01  -2.0050000000000001e-01   9.4999999999999998e-03  -8.8000000000000005e-03   1.1100000000000000e-01  -1.7790000000000000e-01   3.3953000000000002e+00   7.7100000000000002e-02   4.8099999999999997e-02  -5.7500000000000002e-02
   1.3230000000000000e-01   8.7900000000000006e-02   1.1152000000000000e+00  -1.9089999999999999e-01  -1.0470000000000000e-01  -6.5799999999999997e-02   2.2200000000000001e-02   2.0010000000000000e-01   2.0893999999999999e+00   8.6699999999999999e-02   1.4430000000000001e-01  -5.7500000000000002e-02
   3.0859999999999999e-01  -4.3999999999999997e-02   1.5441000000000000e+00  -3.3420000000000000e-01   1.9000000000000000e-02  -4.3900000000000002e-02   2.2200000000000001e-02  -1.7790000000000000e-01   1.7412000000000001e+00   6.7400000000000002e-02   1.5400000000000000e-01  -4.4200000000000003e-02
   5.2900000000000003e-01   1.0990000000000000e-01   1.6298999999999999e+00  -2.5779999999999997e-01   0.0000000000000000e+00  -3.0700000000000002e-02   4.4400000000000002e-02   6.6699999999999995e-02   1.4800000000000000e+00   1.1559999999999999e-01   1.3469999999999999e-01  -2.6499999999999999e-02
   5.0700000000000001e-01  -1.3189999999999999e-01   1.2867999999999999e+00  -2.1959999999999999e-01   0.0000000000000000e+00  -5.2600000000000001e-02   2.2200000000000001e-02  -1.3339999999999999e-01   2.6118000000000001e+00  -4.8200000000000000e-02   1.5400000000000000e-01  -7.5200000000000003e-02
  -2.1999999999999999e-02  -1.3189999999999999e-01   1.0294000000000001e+00  -3.0549999999999999e-01   9.4999999999999998e-03  -1.3200000000000000e-02  -8.8800000000000004e-02   0.0000000000000000e+00   2.0024000000000002e+00  -9.5999999999999992e-03   1.6360000000000000e-01  -6.6400000000000001e-02
   3.0859999999999999e-01  -2.1999999999999999e-02   1.4582999999999999e+00  -2.9599999999999999e-01  -3.8100000000000002e-02  -3.0700000000000002e-02   1.1100000000000000e-01  -2.0010000000000000e-01   2.3506000000000000e+00   1.1559999999999999e-01   1.2509999999999999e-01  -7.5200000000000003e-02
   4.8490000000000000e-01   1.5390000000000001e-01   1.6298999999999999e+00  -2.1959999999999999e-01  -3.8100000000000002e-02  -3.5099999999999999e-02   8.8800000000000004e-02   0.0000000000000000e+00   2.6989000000000001e+00   7.7100000000000002e-02   1.7319999999999999e-01  -2.6499999999999999e-02
   4.6289999999999998e-01  -4.3999999999999997e-02   1.5441000000000000e+00  -2.5779999999999997e-01  -6.6600000000000006e-02  -1.3200000000000000e-02   1.1100000000000000e-01   0.0000000000000000e+00   2.0893999999999999e+00   5.7799999999999997e-02   8.6599999999999996e-02  -2.6499999999999999e-02
   2.6450000000000001e-01   0.0000000000000000e+00   1.0294000000000001e+00  -3.0549999999999999e-01  -1.9000000000000000e-02   3.5099999999999999e-02   1.1100000000000000e-01  -8.8900000000000007e-02   1.6540999999999999e+00   3.8500000000000000e-02   1.5400000000000000e-01  -8.4000000000000005e-02
   3.3060000000000000e-01  -4.3999999999999997e-02   9.4359999999999999e-01  -1.2410000000000000e-01  -1.9000000000000000e-02  -2.6300000000000000e-02  -6.6600000000000006e-02  -4.4499999999999998e-02   2.6118000000000001e+00   1.4449999999999999e-01   1.7319999999999999e-01  -4.4200000000000003e-02
   5.7310000000000005e-01  -3.7369999999999998e-01   1.0294000000000001e+00  -2.2910000000000000e-01  -7.6100000000000001e-02  -1.3200000000000000e-02   1.1100000000000000e-01   4.4499999999999998e-02   2.1764999999999999e+00   9.6299999999999997e-02   1.2509999999999999e-01  -8.4000000000000005e-02
   4.6289999999999998e-01  -8.7900000000000006e-02   1.4582999999999999e+00  -2.6729999999999998e-01  -2.8500000000000001e-02  -2.1899999999999999e-02   1.9980000000000001e-01  -2.2200000000000001e-02   2.1764999999999999e+00   9.5999999999999992e-03   2.8870000000000001e-01  -6.6400000000000001e-02
   3.5270000000000001e-01   2.1999999999999999e-02   9.4359999999999999e-01  -2.6729999999999998e-01  -3.8100000000000002e-02  -4.4000000000000003e-03   1.7760000000000001e-01  -1.1119999999999999e-01   2.5247000000000002e+00   4.8200000000000000e-02   1.2509999999999999e-01  -5.7500000000000002e-02
   3.0859999999999999e-01  -1.9789999999999999e-01   1.0294000000000001e+00  -3.3420000000000000e-01   1.9000000000000000e-02  -4.4000000000000003e-03   6.6600000000000006e-02   1.1119999999999999e-01   2.1764999999999999e+00   6.7400000000000002e-02   9.6199999999999994e-02  -8.8000000000000005e-03
   3.9679999999999999e-01   1.0990000000000000e-01   1.2867999999999999e+00  -2.8639999999999999e-01  -9.5200000000000007e-02  -3.5099999999999999e-02   1.7760000000000001e-01  -6.6699999999999995e-02   1.7412000000000001e+00   2.8899999999999999e-02   8.6599999999999996e-02  -5.7500000000000002e-02
   2.4249999999999999e-01  -6.6000000000000003e-02   1.5441000000000000e+00  -2.9599999999999999e-01  -5.7099999999999998e-02  -4.3900000000000002e-02   8.8800000000000004e-02   2.2200000000000001e-02   2.3506000000000000e+00   2.8899999999999999e-02   1.7319999999999999e-01   0.0000000000000000e+00
   4.8490000000000000e-01  -3.5170000000000001e-01   1.1152000000000000e+00  -2.0999999999999999e-01  -9.4999999999999998e-03   2.1899999999999999e-02   6.6600000000000006e-02  -2.2200000000000001e-02   2.5247000000000002e+00   0.0000000000000000e+00   1.6360000000000000e-01  -5.7500000000000002e-02
   4.4100000000000000e-02  -6.6000000000000003e-02   6.0050000000000003e-01  -1.9089999999999999e-01  -3.8100000000000002e-02   4.4000000000000003e-03   6.6600000000000006e-02   3.5580000000000001e-01   2.6989000000000001e+00   2.8899999999999999e-02   1.9239999999999999e-01  -3.9800000000000002e-02
   2.4249999999999999e-01  -6.6000000000000003e-02   1.1152000000000000e+00  -2.7689999999999998e-01  -1.9000000000000000e-02   2.6300000000000000e-02   1.1100000000000000e-01  -2.2200000000000001e-02   2.0024000000000002e+00   9.5999999999999992e-03   1.9239999999999999e-01  -1.7700000000000000e-02
   5.5110000000000003e-01  -2.4179999999999999e-01   6.0050000000000003e-01  -1.8140000000000001e-01  -6.6600000000000006e-02  -1.3200000000000000e-02   6.6600000000000006e-02   0.0000000000000000e+00   9.5770000000000000e-01   3.8500000000000000e-02   1.1550000000000001e-01  -3.5400000000000001e-02
   3.9679999999999999e-01   2.1999999999999999e-02   6.0050000000000003e-01  -2.0999999999999999e-01  -4.7600000000000003e-02  -1.7500000000000002e-02   8.8800000000000004e-02   2.6679999999999998e-01   1.6540999999999999e+00   4.8200000000000000e-02   1.7319999999999999e-01  -6.6400000000000001e-02
   3.9679999999999999e-01   4.3999999999999997e-02   7.7210000000000001e-01  -8.5900000000000004e-02   0.0000000000000000e+00  -4.4000000000000003e-03   1.3320000000000001e-01   8.8900000000000007e-02   1.7412000000000001e+00   2.8899999999999999e-02   1.0580000000000001e-01  -6.6400000000000001e-02
   1.1020000000000001e-01   1.3189999999999999e-01   9.4359999999999999e-01  -2.4820000000000000e-01  -5.7099999999999998e-02  -4.4000000000000003e-03   2.4410000000000001e-01  -6.6699999999999995e-02   2.1764999999999999e+00  -9.5999999999999992e-03   5.7700000000000001e-02   2.6499999999999999e-02
   5.7310000000000005e-01   0.0000000000000000e+00   1.4582999999999999e+00  -2.2910000000000000e-01  -1.5229999999999999e-01  -8.8000000000000005e-03  -2.2200000000000001e-02   2.6679999999999998e-01   2.5247000000000002e+00   1.9300000000000001e-02   1.8279999999999999e-01  -3.9800000000000002e-02
   3.3060000000000000e-01  -4.3999999999999997e-02   9.4359999999999999e-01  -2.0999999999999999e-01  -2.8500000000000001e-02  -2.6300000000000000e-02   1.3320000000000001e-01   2.2200000000000001e-02   1.1317999999999999e+00   5.7799999999999997e-02   9.6199999999999994e-02  -4.4200000000000003e-02
   3.3060000000000000e-01  -8.7900000000000006e-02   6.8630000000000002e-01  -2.5779999999999997e-01  -9.5200000000000007e-02   4.4000000000000003e-03   1.5540000000000001e-01  -1.1119999999999999e-01   1.9153000000000000e+00   0.0000000000000000e+00   1.6360000000000000e-01  -4.4000000000000003e-03
   3.5270000000000001e-01  -4.3999999999999997e-02   1.2867999999999999e+00  -2.6729999999999998e-01  -2.8500000000000001e-02  -5.7000000000000002e-02  -8.8800000000000004e-02   4.4499999999999998e-02   2.5247000000000002e+00  -2.8899999999999999e-02   1.8279999999999999e-01  -3.1000000000000000e-02
   3.0859999999999999e-01   6.6000000000000003e-02   1.7160000000000000e-01  -1.1459999999999999e-01  -1.0470000000000000e-01  -1.7500000000000002e-02  -8.8800000000000004e-02  -1.5559999999999999e-01   1.7412000000000001e+00   8.6699999999999999e-02   1.5400000000000000e-01  -5.3100000000000001e-02
   4.8490000000000000e-01  -2.8580000000000000e-01   1.2010000000000001e+00  -2.4820000000000000e-01  -1.9000000000000000e-02  -3.5099999999999999e-02   2.2200000000000001e-02   2.2200000000000001e-02   2.0024000000000002e+00   8.6699999999999999e-02   1.8279999999999999e-01   4.4000000000000003e-03
   3.0859999999999999e-01  -2.8580000000000000e-01   1.1152000000000000e+00  -2.0050000000000001e-01  -3.8100000000000002e-02  -4.8200000000000000e-02  -8.8800000000000004e-02   1.3339999999999999e-01   2.0024000000000002e+00   1.9300000000000001e-02   1.2509999999999999e-01  -2.2100000000000002e-02
   2.2040000000000001e-01   2.1999999999999999e-02   1.2867999999999999e+00  -2.3870000000000000e-01   9.4999999999999998e-03  -6.5799999999999997e-02   1.3320000000000001e-01   2.2200000000000001e-02   2.4377000000000000e+00  -4.8200000000000000e-02   1.2509999999999999e-01  -3.5400000000000001e-02
   3.5270000000000001e-01  -1.5390000000000001e-01   1.3725000000000001e+00  -1.3370000000000001e-01  -5.7099999999999998e-02  -4.8200000000000000e-02  -8.8800000000000004e-02  -1.3339999999999999e-01   2.4377000000000000e+00  -9.5999999999999992e-03   1.8279999999999999e-01  -3.9800000000000002e-02
   4.1880000000000001e-01   1.0990000000000000e-01   1.1152000000000000e+00  -3.8199999999999998e-02  -2.8500000000000001e-02  -5.2600000000000001e-02   4.4400000000000002e-02  -6.6699999999999995e-02   1.8283000000000000e+00   9.5999999999999992e-03   4.8099999999999997e-02  -3.9800000000000002e-02
   2.6450000000000001e-01  -1.5390000000000001e-01   9.4359999999999999e-01  -2.2910000000000000e-01  -4.7600000000000003e-02  -1.3200000000000000e-02  -2.2200000000000001e-02  -4.4499999999999998e-02   1.8283000000000000e+00   8.6699999999999999e-02   1.3469999999999999e-01  -3.5400000000000001e-02
   5.0700000000000001e-01   1.0990000000000000e-01   1.3725000000000001e+00  -2.0050000000000001e-01  -2.8500000000000001e-02  -2.1899999999999999e-02   0.0000000000000000e+00  -2.6679999999999998e-01   2.0893999999999999e+00   9.5999999999999992e-03   1.4430000000000001e-01  -3.1000000000000000e-02
   6.1719999999999997e-01  -1.9789999999999999e-01   1.4582999999999999e+00  -1.7190000000000000e-01  -9.5200000000000007e-02   8.8000000000000005e-03   0.0000000000000000e+00  -1.5559999999999999e-01   2.1764999999999999e+00   7.7100000000000002e-02   7.6999999999999999e-02  -2.6499999999999999e-02
   2.6450000000000001e-01  -2.1999999999999999e-02   1.1152000000000000e+00  -1.4319999999999999e-01  -9.5200000000000007e-02  -5.2600000000000001e-02   8.8800000000000004e-02   2.2200000000000001e-02   1.7412000000000001e+00   1.9300000000000001e-02   1.2509999999999999e-01  -5.3100000000000001e-02
   3.3060000000000000e-01  -2.1980000000000000e-01   1.4582999999999999e+00  -1.7190000000000000e-01  -6.6600000000000006e-02  -2.1899999999999999e-02   4.4400000000000002e-02  -2.0010000000000000e-01   1.6540999999999999e+00   4.8200000000000000e-02   1.8279999999999999e-01  -7.0800000000000002e-02
   2.4249999999999999e-01   2.1999999999999999e-02   4.2890000000000000e-01  -1.9089999999999999e-01  -1.9000000000000000e-02  -5.2600000000000001e-02   6.6600000000000006e-02   1.1119999999999999e-01   1.6540999999999999e+00   1.1559999999999999e-01   1.1550000000000001e-01  -5.3100000000000001e-02
   2.8649999999999998e-01  -1.3189999999999999e-01   1.4582999999999999e+00  -2.6729999999999998e-01  -5.7099999999999998e-02  -4.8200000000000000e-02  -2.2200000000000001e-02  -1.1119999999999999e-01   2.2635999999999998e+00  -1.9300000000000001e-02   1.9239999999999999e-01  -3.9800000000000002e-02
   3.7469999999999998e-01  -8.7900000000000006e-02   9.4359999999999999e-01  -1.6230000000000000e-01  -2.8500000000000001e-02   2.6300000000000000e-02  -1.3320000000000001e-01  -8.8900000000000007e-02   1.8283000000000000e+00   2.8899999999999999e-02   1.7319999999999999e-01  -4.4200000000000003e-02
   3.3060000000000000e-01  -2.4179999999999999e-01   1.7157000000000000e+00  -3.0549999999999999e-01  -3.8100000000000002e-02  -5.2600000000000001e-02   6.6600000000000006e-02   4.4499999999999998e-02   1.6540999999999999e+00   5.7799999999999997e-02   1.4430000000000001e-01  -6.1899999999999997e-02
   3.3060000000000000e-01  -8.7900000000000006e-02   6.0050000000000003e-01  -2.0999999999999999e-01   9.4999999999999998e-03  -6.1400000000000003e-02  -1.1100000000000000e-01  -2.2200000000000001e-02   3.0470999999999999e+00   9.5999999999999992e-03   8.6599999999999996e-02  -6.6400000000000001e-02
   5.5110000000000003e-01  -4.3999999999999997e-02   2.5740000000000002e-01  -2.1959999999999999e-01  -1.3320000000000001e-01   3.0700000000000002e-02   2.2200000000000001e-02  -2.2200000000000001e-02   1.7412000000000001e+00   7.7100000000000002e-02   8.6599999999999996e-02  -1.7700000000000000e-02
   3.7469999999999998e-01  -8.7900000000000006e-02   1.2867999999999999e+00  -2.5779999999999997e-01  -8.5599999999999996e-02  -3.5099999999999999e-02   2.2200000000000001e-02   0.0000000000000000e+00   1.7412000000000001e+00   8.6699999999999999e-02   1.5400000000000000e-01  -3.9800000000000002e-02
   1.1020000000000001e-01  -8.7900000000000006e-02   6.8630000000000002e-01  -2.3870000000000000e-01  -1.4269999999999999e-01  -1.3200000000000000e-02  -1.3320000000000001e-01  -2.2200000000000001e-02   2.2635999999999998e+00  -2.8899999999999999e-02   8.6599999999999996e-02  -4.8700000000000000e-02
   1.5429999999999999e-01   0.0000000000000000e+00   7.7210000000000001e-01  -1.2410000000000000e-01  -2.8500000000000001e-02  -5.2600000000000001e-02   1.7760000000000001e-01  -1.1119999999999999e-01   1.8283000000000000e+00   4.8200000000000000e-02   2.0210000000000000e-01  -1.0620000000000000e-01
   2.6450000000000001e-01   2.1999999999999999e-02   1.4582999999999999e+00  -1.6230000000000000e-01  -1.9000000000000000e-02   8.8000000000000005e-03   1.3320000000000001e-01   2.2200000000000001e-02   2.5247000000000002e+00  -1.9300000000000001e-02   1.9239999999999999e-01  -3.5400000000000001e-02
   3.0859999999999999e-01   0.0000000000000000e+00   6.8630000000000002e-01  -2.0050000000000001e-01   4.7600000000000003e-02   3.5099999999999999e-02   1.5540000000000001e-01  -6.6699999999999995e-02   2.5247000000000002e+00   1.4449999999999999e-01   3.8500000000000000e-02  -1.3299999999999999e-02
   4.4080000000000003e-01   8.7900000000000006e-02   1.3725000000000001e+00  -1.2410000000000000e-01  -4.7600000000000003e-02   8.8000000000000005e-03   4.4400000000000002e-02  -1.1119999999999999e-01   1.8283000000000000e+00  -3.8500000000000000e-02   1.7319999999999999e-01  -1.0170000000000000e-01
   2.2040000000000001e-01  -1.3189999999999999e-01   1.3725000000000001e+00  -9.5500000000000002e-02  -3.8100000000000002e-02  -6.5799999999999997e-02   1.1100000000000000e-01  -4.4499999999999998e-02   1.4800000000000000e+00   8.6699999999999999e-02   2.2130000000000000e-01  -4.4200000000000003e-02
   4.4080000000000003e-01  -3.0780000000000002e-01   1.2867999999999999e+00  -1.9089999999999999e-01  -1.7130000000000001e-01  -1.3200000000000000e-02  -4.4400000000000002e-02  -6.6699999999999995e-02   1.6540999999999999e+00   7.7100000000000002e-02   2.4060000000000001e-01  -6.6400000000000001e-02
   2.8649999999999998e-01  -1.3189999999999999e-01   1.2010000000000001e+00  -3.3420000000000000e-01  -2.8500000000000001e-02  -2.6300000000000000e-02   4.4400000000000002e-02   1.5559999999999999e-01   1.6540999999999999e+00   9.6299999999999997e-02   1.0580000000000001e-01  -2.6499999999999999e-02
   2.6450000000000001e-01  -8.7900000000000006e-02   1.2867999999999999e+00  -2.0050000000000001e-01  -6.6600000000000006e-02  -1.7500000000000002e-02   1.9980000000000001e-01   1.1119999999999999e-01   1.6540999999999999e+00   9.5999999999999992e-03   1.6360000000000000e-01  -6.6400000000000001e-02
   2.6450000000000001e-01  -1.5390000000000001e-01   1.4582999999999999e+00  -2.5779999999999997e-01  -5.7099999999999998e-02  -8.8000000000000005e-03   0.0000000000000000e+00  -2.4460000000000001e-01   1.7412000000000001e+00   1.6380000000000000e-01   2.2130000000000000e-01  -3.9800000000000002e-02
   3.3060000000000000e-01   6.6000000000000003e-02   9.4359999999999999e-01  -1.6230000000000000e-01  -5.7099999999999998e-02   3.0700000000000002e-02   8.8800000000000004e-02  -2.4460000000000001e-01   2.2635999999999998e+00   8.6699999999999999e-02   1.5400000000000000e-01  -4.8700000000000000e-02
