# Supplementary material for: Footwear and Foam Surface Alter Gait Initiation of Typical Subjects
Source: PLoS One. 2015 Aug 13;10(8):e0135821. doi: 10.1371/journal.pone.0135821 (PMC4536224; doi:10.1371/journal.pone.0135821)
Supplement: S1 Dataset — (ZIP) [file pone.0135821.s001.zip › 2_foam_av1_01.txt]

   4.8272000000000004e+00  -4.0670000000000002e+00   2.5743709999999999e+02   6.8263999999999996e+00   2.8128799999999998e+01   6.5780000000000005e-01  -6.5475000000000003e+00   1.2452000000000001e+00   2.5743700000000001e+02   7.1860999999999997e+00  -1.8763000000000002e+01   9.3779999999999997e-01
   4.9374000000000002e+00  -4.0888999999999998e+00   2.5735140000000001e+02   6.5876999999999999e+00   2.8043199999999999e+01   6.7090000000000005e-01  -6.4364999999999997e+00   1.6677000000000000e+00   2.5830759999999998e+02   7.0994000000000002e+00  -1.8763000000000002e+01   8.3599999999999997e-01
   4.9595000000000002e+00  -4.3308000000000000e+00   2.5632200000000000e+02   6.5305000000000000e+00   2.7966999999999999e+01   6.7969999999999997e-01  -7.0136000000000003e+00   1.7343999999999999e+00   2.5961349999999999e+02   6.9260000000000002e+00  -1.8965000000000000e+01   8.3599999999999997e-01
   4.9595000000000002e+00  -4.6604999999999999e+00   2.5477780000000001e+02   6.2630999999999997e+00   2.7966999999999999e+01   7.2360000000000002e-01  -7.0358000000000001e+00   9.1169999999999995e-01   2.5926530000000002e+02   6.8874000000000004e+00  -1.8984300000000001e+01   8.4489999999999998e-01
   4.6729000000000003e+00  -5.0122999999999998e+00   2.5331950000000001e+02   5.9385000000000003e+00   2.7786200000000001e+01   7.4550000000000005e-01  -7.2355999999999998e+00   1.1785000000000001e+00   2.6022289999999998e+02   6.7622000000000000e+00  -1.9090100000000000e+01   8.1830000000000003e-01
   4.6729000000000003e+00  -5.6058000000000003e+00   2.5211850000000001e+02   5.6044000000000000e+00   2.7624500000000001e+01   8.8139999999999996e-01  -7.4574999999999996e+00   1.4231000000000000e+00   2.6083229999999998e+02   6.7141000000000002e+00  -1.9061299999999999e+01   8.2279999999999998e-01
   4.2762000000000002e+00  -6.1773999999999996e+00   2.4885880000000000e+02   5.0888000000000000e+00   2.7576899999999998e+01   9.5160000000000000e-01  -7.5907000000000000e+00   7.3380000000000001e-01   2.6187709999999998e+02   6.5792000000000002e+00  -1.9147900000000000e+01   7.6970000000000005e-01
   4.1660000000000004e+00  -6.9248000000000003e+00   2.4645679999999999e+02   4.5255000000000001e+00   2.7567399999999999e+01   1.0392999999999999e+00  -7.5685000000000002e+00   1.2007000000000001e+00   2.6170290000000000e+02   6.4828999999999999e+00  -1.9176700000000000e+01   7.4309999999999998e-01
   3.5708000000000002e+00  -7.8041999999999998e+00   2.4336859999999999e+02   3.9813000000000001e+00   2.7367500000000000e+01   1.1577000000000000e+00  -8.0123999999999995e+00   1.3119000000000001e+00   2.6196409999999997e+02   6.5021000000000004e+00  -1.9359500000000001e+01   7.0330000000000004e-01
   3.0198000000000000e+00  -8.7934000000000001e+00   2.4079509999999999e+02   3.3321000000000001e+00   2.7367500000000000e+01   1.2628999999999999e+00  -8.0123999999999995e+00   1.1117999999999999e+00   2.6370530000000002e+02   6.3190999999999997e+00  -1.9359500000000001e+01   7.0779999999999998e-01
   2.3805999999999998e+00  -9.3870000000000005e+00   2.3813579999999999e+02   2.7688000000000001e+00   2.7072600000000001e+01   1.3813000000000000e+00  -8.1012000000000004e+00   1.0227999999999999e+00   2.6379239999999999e+02   6.2901999999999996e+00  -1.9475000000000001e+01   7.5639999999999996e-01
   2.1160000000000001e+00  -1.0024500000000000e+01   2.3573380000000000e+02   2.1863999999999999e+00   2.6910799999999998e+01   1.4427000000000001e+00  -8.1898999999999997e+00   1.0227999999999999e+00   2.6509829999999999e+02   6.2035000000000000e+00  -1.9600100000000001e+01   7.0779999999999998e-01
   2.0057999999999998e+00  -1.0728000000000000e+01   2.3050100000000000e+02   1.6231000000000000e+00   2.6701400000000000e+01   1.5217000000000001e+00  -8.4341000000000008e+00   1.0227999999999999e+00   2.6579480000000001e+02   6.0879000000000003e+00  -1.9657800000000002e+01   7.0330000000000004e-01
   1.3887000000000000e+00  -1.0859900000000000e+01   2.2689810000000000e+02   1.2506999999999999e+00   2.6311299999999999e+01   1.5568000000000000e+00  -8.6338000000000008e+00   1.2230000000000001e+00   2.6727480000000003e+02   5.9531000000000001e+00  -1.9859900000000000e+01   7.3429999999999995e-01
   1.0801000000000001e+00  -1.0728000000000000e+01   2.2320939999999999e+02   7.8290000000000004e-01   2.5930700000000002e+01   1.6752000000000000e+00  -8.8336000000000006e+00   1.1563000000000001e+00   2.6875479999999999e+02   5.8182000000000000e+00  -2.0100400000000000e+01   7.0779999999999998e-01
   5.7310000000000005e-01  -1.0903900000000000e+01   2.1874870000000001e+02   4.2959999999999998e-01   2.5683199999999999e+01   1.6576000000000000e+00  -8.8336000000000006e+00   5.1139999999999997e-01   2.7067009999999999e+02   5.4714000000000000e+00  -2.0369900000000001e+01   6.1490000000000000e-01
   3.7469999999999998e-01  -1.0376300000000001e+01   2.1403049999999999e+02   3.5330000000000000e-01   2.5264500000000002e+01   1.6006000000000000e+00  -9.2996999999999996e+00  -2.4460000000000001e-01   2.7432670000000002e+02   5.0476000000000001e+00  -2.0783600000000000e+01   6.0160000000000002e-01
   3.5270000000000001e-01  -9.5409000000000006e+00   2.1145699999999999e+02  -3.8199999999999998e-02   2.4902899999999999e+01   1.5436000000000001e+00  -9.7880000000000003e+00  -7.5600000000000001e-01   2.7833139999999997e+02   4.5659000000000001e+00  -2.1216600000000000e+01   5.5289999999999995e-01
   4.8490000000000000e-01  -8.9693000000000005e+00   2.0699629999999999e+02   0.0000000000000000e+00   2.4474699999999999e+01   1.5261000000000000e+00  -9.8545999999999996e+00  -1.4453000000000000e+00   2.8233620000000002e+02   3.9302000000000001e+00  -2.1774699999999999e+01   4.1139999999999999e-01
   4.8490000000000000e-01  -8.0020000000000007e+00   2.0305019999999999e+02  -1.2410000000000000e-01   2.4170200000000001e+01   1.4252000000000000e+00  -1.0342800000000000e+01  -2.6905000000000001e+00   2.8616690000000000e+02   3.1307000000000000e+00  -2.2303899999999999e+01   3.0959999999999999e-01
   5.2900000000000003e-01  -7.2325999999999997e+00   1.9918989999999999e+02  -1.8140000000000001e-01   2.3760999999999999e+01   1.3287000000000000e+00  -1.1252800000000001e+01  -3.7134000000000000e+00   2.9069400000000002e+02   2.3119000000000001e+00  -2.2948599999999999e+01   1.2390000000000000e-01
   7.9349999999999998e-01  -6.5290999999999997e+00   1.9567280000000000e+02  -2.4820000000000000e-01   2.3399400000000000e+01   1.2980000000000000e+00  -1.1763299999999999e+01  -5.0697000000000001e+00   2.9617880000000002e+02   1.4257000000000000e+00  -2.3487400000000001e+01  -1.3299999999999999e-02
   1.0360000000000000e+00  -6.0235000000000003e+00   1.9292769999999999e+02  -2.4820000000000000e-01   2.2980699999999999e+01   1.2585999999999999e+00  -1.2495799999999999e+01  -6.4482999999999997e+00   3.0105419999999998e+02   5.1049999999999995e-01  -2.4218699999999998e+01  -1.7690000000000000e-01
   1.2784000000000000e+00  -5.3860000000000001e+00   1.8932480000000001e+02  -2.7689999999999998e-01   2.2514500000000002e+01   1.1972000000000000e+00  -1.3494500000000000e+01  -7.5378999999999996e+00   3.0575540000000001e+02  -2.9859999999999998e-01  -2.4969200000000001e+01  -3.2290000000000002e-01
   1.2564000000000000e+00  -5.2541000000000002e+00   1.8615080000000000e+02  -4.8690000000000000e-01   2.2286100000000001e+01   1.1752000000000000e+00  -1.4959400000000000e+01  -7.9603999999999999e+00   3.1028250000000003e+02  -1.1270000000000000e+00  -2.5450299999999999e+01  -5.2639999999999998e-01
   1.1902999999999999e+00  -4.8803999999999998e+00   1.8289099999999999e+02  -3.9140000000000003e-01   2.1800799999999999e+01   1.1533000000000000e+00  -1.6180099999999999e+01  -9.3612000000000002e+00   3.1219790000000000e+02  -1.8399000000000001e+00  -2.5902500000000000e+01  -6.3700000000000001e-01
   1.1021000000000001e+00  -5.0561999999999996e+00   1.8040330000000000e+02  -5.8240000000000003e-01   2.1724699999999999e+01   1.1445000000000001e+00  -1.6535200000000000e+01  -1.0006000000000000e+01   3.1733440000000002e+02  -2.4275000000000002e+00  -2.6431699999999999e+01  -7.9179999999999995e-01
   1.0801000000000001e+00  -5.1881000000000004e+00   1.7731510000000000e+02  -5.9189999999999998e-01   2.1439200000000000e+01   1.1445000000000001e+00  -1.7600600000000000e+01  -1.0228400000000001e+01   3.1959800000000001e+02  -3.0343000000000000e+00  -2.6758900000000001e+01  -9.2449999999999999e-01
   8.5960000000000003e-01  -5.4080000000000004e+00   1.7508470000000000e+02  -7.7329999999999999e-01   2.1182300000000001e+01   1.2365999999999999e+00  -1.8510600000000000e+01  -1.0762100000000000e+01   3.2220979999999997e+02  -3.5545000000000000e+00  -2.7211099999999998e+01  -1.0439000000000001e+00
   7.9349999999999998e-01  -5.5838000000000001e+00   1.7276849999999999e+02  -8.4019999999999995e-01   2.0906300000000002e+01   1.2059000000000000e+00  -1.9664700000000000e+01  -1.0895500000000000e+01   3.2508280000000002e+02  -4.0650000000000004e+00  -2.7422799999999999e+01  -1.1324000000000001e+00
   5.5110000000000003e-01  -6.1554000000000002e+00   1.7131020000000001e+02  -1.0310999999999999e+00   2.0716000000000001e+01   1.2542000000000000e+00  -2.0330600000000000e+01  -1.1251200000000001e+01   3.2656279999999998e+02  -4.4889000000000001e+00  -2.7711500000000001e+01  -1.2120000000000000e+00
   2.2040000000000001e-01  -6.4412000000000003e+00   1.6925139999999999e+02  -1.0598000000000001e+00   2.0506599999999999e+01   1.2848999999999999e+00  -2.0841000000000001e+01  -1.1629200000000001e+01   3.2778160000000003e+02  -4.7778999999999998e+00  -2.8009799999999998e+01  -1.3314999999999999e+00
   2.4249999999999999e-01  -6.5951000000000004e+00   1.6830779999999999e+02  -1.1456999999999999e+00   2.0382899999999999e+01   1.3287000000000000e+00  -2.1129600000000000e+01  -1.1696000000000000e+01   3.3117700000000002e+02  -5.0861000000000001e+00  -2.8423500000000001e+01  -1.3492000000000000e+00
  -1.5429999999999999e-01  -6.6609999999999996e+00   1.6573429999999999e+02  -1.1742999999999999e+00   2.0097400000000000e+01   1.3593999999999999e+00  -2.1795400000000001e+01  -1.2363000000000000e+01   3.3344049999999999e+02  -5.5099999999999998e+00  -2.8606300000000001e+01  -1.3934000000000000e+00
  -7.4939999999999996e-01  -6.8369000000000000e+00   1.6393279999999999e+02  -1.2124999999999999e+00   1.9983300000000000e+01   1.3770000000000000e+00  -2.2283700000000000e+01  -1.2563100000000000e+01   3.3535590000000002e+02  -5.7411000000000003e+00  -2.8856500000000000e+01  -1.4464999999999999e+00
  -1.0801000000000001e+00  -6.6609999999999996e+00   1.6316079999999999e+02  -1.1839000000000000e+00   1.9869100000000000e+01   1.3637999999999999e+00  -2.2328099999999999e+01  -1.2563100000000000e+01   3.3735829999999999e+02  -6.0301000000000000e+00  -2.9173999999999999e+01  -1.5040000000000000e+00
  -1.3666000000000000e+00  -6.4851999999999999e+00   1.6144510000000000e+02  -1.0980000000000001e+00   1.9707300000000000e+01   1.3813000000000000e+00  -2.2949600000000000e+01  -1.2896699999999999e+01   3.3970890000000003e+02  -6.2516999999999996e+00  -2.9424199999999999e+01  -1.5394000000000001e+00
  -1.6972000000000000e+00  -6.3752000000000004e+00   1.6084460000000001e+02  -9.8340000000000005e-01   1.9754899999999999e+01   1.3900999999999999e+00  -2.3171500000000002e+01  -1.3363600000000000e+01   3.4188540000000000e+02  -6.4443000000000001e+00  -2.9684000000000001e+01  -1.6101000000000001e+00
  -2.1381000000000001e+00  -6.0895000000000001e+00   1.5981520000000000e+02  -1.0024999999999999e+00   1.9555000000000000e+01   1.3506000000000000e+00  -2.3326899999999998e+01  -1.3941800000000001e+01   3.4571600000000001e+02  -6.5984999999999996e+00  -2.9972700000000000e+01  -1.6101000000000001e+00
  -2.2263000000000002e+00  -5.9794999999999998e+00   1.6032990000000001e+02  -7.4470000000000003e-01   1.9574100000000001e+01   1.3506000000000000e+00  -2.3681999999999999e+01  -1.4653300000000000e+01   3.4719610000000000e+02  -6.7332999999999998e+00  -3.0222799999999999e+01  -1.6455000000000000e+00
  -2.5789000000000000e+00  -5.8257000000000003e+00   1.5981520000000000e+02  -7.2560000000000002e-01   1.9488399999999999e+01   1.3550000000000000e+00  -2.4192499999999999e+01  -1.5142500000000000e+01   3.4893729999999999e+02  -6.8777999999999997e+00  -3.0386399999999998e+01  -1.7162999999999999e+00
  -2.6230000000000002e+00  -5.5399000000000003e+00   1.5964359999999999e+02  -5.4420000000000002e-01   1.9516999999999999e+01   1.3682000000000001e+00  -2.4547599999999999e+01  -1.5587199999999999e+01   3.5146199999999999e+02  -6.9645000000000001e+00  -3.0521100000000001e+01  -1.7252000000000001e+00
  -2.9096000000000002e+00  -5.5617999999999999e+00   1.5955779999999999e+02  -3.9140000000000003e-01   1.9412299999999998e+01   1.3374999999999999e+00  -2.5080300000000001e+01  -1.6254300000000001e+01   3.5259379999999999e+02  -6.8103999999999996e+00  -3.0588500000000000e+01  -1.7473000000000001e+00
  -2.9756999999999998e+00  -4.8803999999999998e+00   1.5904310000000001e+02  -1.8140000000000001e-01   1.9507500000000000e+01   1.3068000000000000e+00  -2.5257800000000000e+01  -1.6765699999999999e+01   3.5450909999999999e+02  -6.8489000000000004e+00  -3.0463400000000000e+01  -1.7340000000000000e+00
  -3.1078999999999999e+00  -4.8144000000000000e+00   1.6075880000000001e+02  -6.6799999999999998e-02   1.9507500000000000e+01   1.2980000000000000e+00  -2.5479800000000001e+01  -1.6787900000000000e+01   3.5546679999999998e+02  -6.5118000000000000e+00  -3.0550000000000001e+01  -1.7517000000000000e+00
  -3.2622000000000000e+00  -4.2207999999999997e+00   1.6050149999999999e+02   1.5279999999999999e-01   1.9421800000000001e+01   1.2235000000000000e+00  -2.5834900000000001e+01  -1.7165900000000001e+01   3.5581500000000000e+02  -6.0494000000000003e+00  -3.0367200000000000e+01  -1.7605000000000000e+00
  -3.3944999999999999e+00  -3.9350999999999998e+00   1.6084460000000001e+02   3.6280000000000001e-01   1.9507500000000000e+01   1.2235000000000000e+00  -2.6300999999999998e+01  -1.7165900000000001e+01   3.5685969999999998e+02  -5.5773999999999999e+00  -3.0251700000000000e+01  -1.6809000000000001e+00
  -3.2843000000000000e+00  -3.7151999999999998e+00   1.6144510000000000e+02   4.8690000000000000e-01   1.9555000000000000e+01   1.2279000000000000e+00  -2.6767099999999999e+01  -1.6654499999999999e+01   3.5790449999999998e+02  -5.0186999999999999e+00  -2.9972700000000000e+01  -1.6234000000000000e+00
  -3.1520000000000001e+00  -3.2315999999999998e+00   1.6230289999999999e+02   5.2510000000000001e-01   1.9526499999999999e+01   1.1445000000000001e+00  -2.6922499999999999e+01  -1.5698399999999999e+01   3.5781740000000002e+02  -4.3829000000000002e+00  -2.9886099999999999e+01  -1.4906999999999999e+00
  -3.0198000000000000e+00  -3.2315999999999998e+00   1.6153090000000000e+02   5.6330000000000002e-01   1.9640699999999999e+01   1.1357999999999999e+00  -2.7455100000000002e+01  -1.5164700000000000e+01   3.5877510000000001e+02  -3.8241999999999998e+00  -2.9664700000000000e+01  -1.3934000000000000e+00
  -3.3504000000000000e+00  -3.8471000000000002e+00   1.6178819999999999e+02   3.0549999999999999e-01   1.9555000000000000e+01   1.2585999999999999e+00  -2.7521699999999999e+01  -1.4453200000000001e+01   3.5833980000000003e+02  -3.2654999999999998e+00  -2.9395299999999999e+01  -1.3403000000000000e+00
  -3.4826999999999999e+00  -4.3528000000000002e+00   1.6187400000000000e+02   3.1509999999999999e-01   1.9716799999999999e+01   1.2980000000000000e+00  -2.7410799999999998e+01  -1.4208600000000001e+01   3.5816559999999998e+02  -2.6200999999999999e+00  -2.9212499999999999e+01  -1.2297000000000000e+00
  -3.7250999999999999e+00  -4.7923999999999998e+00   1.6127350000000001e+02   1.3370000000000001e-01   1.9764399999999998e+01   1.3550000000000000e+00  -2.7543900000000001e+01  -1.3852800000000000e+01   3.5790449999999998e+02  -2.0518000000000001e+00  -2.8962299999999999e+01  -1.1500999999999999e+00
  -3.6810000000000000e+00  -5.2760999999999996e+00   1.6153090000000000e+02   1.9099999999999999e-02   1.9831000000000000e+01   1.3506000000000000e+00  -2.7432900000000000e+01  -1.3141299999999999e+01   3.5738209999999998e+02  -1.5990000000000000e+00  -2.8750699999999998e+01  -1.0661000000000000e+00
  -3.8574000000000002e+00  -5.2321000000000000e+00   1.6238870000000000e+02  -6.6799999999999998e-02   1.9802499999999998e+01   1.4778000000000000e+00  -2.7366399999999999e+01  -1.2785500000000001e+01   3.5572800000000001e+02  -1.0403000000000000e+00  -2.8539000000000001e+01  -1.0439000000000001e+00
  -3.9455000000000000e+00  -5.7377000000000002e+00   1.6316079999999999e+02  -7.6399999999999996e-02   2.0078399999999998e+01   1.4208000000000001e+00  -2.7033400000000000e+01  -1.2340800000000000e+01   3.5546679999999998e+02  -5.6830000000000003e-01  -2.8346499999999999e+01  -9.8199999999999998e-01
  -3.8574000000000002e+00  -5.4519000000000002e+00   1.6461910000000000e+02  -3.2460000000000000e-01   2.0325800000000001e+01   1.4690000000000001e+00  -2.6922499999999999e+01  -1.2229600000000000e+01   3.5442210000000000e+02  -1.0600000000000000e-01  -2.8115600000000001e+01  -9.3340000000000001e-01
  -3.8353000000000002e+00  -5.8257000000000003e+00   1.6599160000000001e+02  -4.9650000000000000e-01   2.0478100000000001e+01   1.4559000000000000e+00  -2.6966899999999999e+01  -1.2029500000000001e+01   3.5320319999999998e+02   1.5409999999999999e-01  -2.7971299999999999e+01  -8.6699999999999999e-01
  -3.6810000000000000e+00  -6.1334000000000000e+00   1.6667789999999999e+02  -7.5419999999999998e-01   2.0611300000000000e+01   1.5085000000000000e+00  -2.7122199999999999e+01  -1.2296300000000000e+01   3.5215850000000000e+02   3.9489999999999997e-01  -2.7759599999999999e+01  -9.1120000000000001e-01
  -3.5929000000000002e+00  -6.6609999999999996e+00   1.6847940000000000e+02  -9.3569999999999998e-01   2.0868200000000002e+01   1.5568000000000000e+00  -2.7122199999999999e+01  -1.2718800000000000e+01   3.5181020000000001e+02   6.7430000000000001e-01  -2.7721100000000000e+01  -8.8470000000000004e-01
  -3.2622000000000000e+00  -7.2986000000000004e+00   1.6959450000000001e+02  -1.2794000000000001e+00   2.1153700000000001e+01   1.6225000000000001e+00  -2.7255400000000002e+01  -1.2985600000000000e+01   3.5181020000000001e+02   7.7059999999999995e-01  -2.7605599999999999e+01  -9.2010000000000003e-01
  -3.1520000000000001e+00  -7.7161999999999997e+00   1.7191069999999999e+02  -1.6516999999999999e+00   2.1496300000000002e+01   1.7015000000000000e+00  -2.7654900000000001e+01  -1.3474800000000000e+01   3.5154910000000001e+02   8.5729999999999995e-01  -2.7499800000000000e+01  -9.2449999999999999e-01
  -2.6890999999999998e+00  -8.3317999999999994e+00   1.7465580000000000e+02  -1.8998999999999999e+00   2.1800799999999999e+01   1.7891999999999999e+00  -2.7699300000000001e+01  -1.4052899999999999e+01   3.5006900000000002e+02   1.0114000000000001e+00  -2.7413200000000000e+01  -9.2889999999999995e-01
  -2.4908000000000001e+00  -8.6395999999999997e+00   1.7782980000000001e+02  -2.0813000000000001e+00   2.2248000000000001e+01   1.8110999999999999e+00  -2.7965599999999998e+01  -1.4831200000000001e+01   3.4850200000000001e+02   9.9219999999999997e-01  -2.7201499999999999e+01  -9.4660000000000000e-01
  -1.9397000000000000e+00  -8.8374000000000006e+00   1.8108959999999999e+02  -2.4823000000000000e+00   2.2581099999999999e+01   1.9251000000000000e+00  -2.8453900000000001e+01  -1.5409300000000000e+01   3.4763139999999999e+02   9.7289999999999999e-01  -2.6932099999999998e+01  -9.7319999999999995e-01
  -1.0580000000000001e+00  -8.9033999999999995e+00   1.8494980000000001e+02  -2.6160000000000001e+00   2.2999800000000000e+01   1.9601999999999999e+00  -2.8853400000000001e+01  -1.6120899999999999e+01   3.4615129999999999e+02   9.8250000000000004e-01  -2.6778099999999998e+01  -1.0129999999999999e+00
  -5.7310000000000005e-01  -9.0792000000000002e+00   1.8855279999999999e+02  -2.7688000000000001e+00   2.3475600000000000e+01   1.9558000000000000e+00  -2.9297300000000000e+01  -1.6654499999999999e+01   3.4397480000000002e+02   1.0403000000000000e+00  -2.6643400000000000e+01  -1.1103000000000001e+00
  -4.4100000000000000e-02  -9.0571999999999999e+00   1.9181250000000000e+02  -2.9310999999999998e+00   2.3979900000000001e+01   2.0127999999999999e+00  -2.9674600000000002e+01  -1.7343800000000002e+01   3.4275599999999997e+02   1.0500000000000000e+00  -2.6402899999999999e+01  -1.1059000000000001e+00
   4.1880000000000001e-01  -9.2771000000000008e+00   1.9653070000000000e+02  -3.3033999999999999e+00   2.4588899999999999e+01   2.1137000000000001e+00  -2.9918800000000001e+01  -1.7944199999999999e+01   3.4084070000000003e+02   1.0018000000000000e+00  -2.6162299999999998e+01  -1.2032000000000000e+00
   1.0139000000000000e+00  -9.4528999999999996e+00   2.0124879999999999e+02  -3.4275000000000002e+00   2.5169400000000000e+01   2.1575000000000002e+00  -3.0185099999999998e+01  -1.8811399999999999e+01   3.3735829999999999e+02   1.0981000000000001e+00  -2.5777400000000000e+01  -1.1988000000000001e+00
   1.8075000000000001e+00  -9.6508000000000003e+00   2.0802570000000000e+02  -3.7330999999999999e+00   2.5968699999999998e+01   2.2671999999999999e+00  -3.0140699999999999e+01  -1.9167100000000001e+01   3.3405000000000001e+02   1.0981000000000001e+00  -2.5450299999999999e+01  -1.2740000000000000e+00
   2.3144000000000000e+00  -1.0178400000000000e+01   2.1385900000000001e+02  -3.9716999999999998e+00   2.6730000000000000e+01   2.3197999999999999e+00  -3.0162900000000000e+01  -2.0145499999999998e+01   3.3021929999999998e+02   1.1848000000000001e+00  -2.5084700000000002e+01  -1.2961000000000000e+00
   2.5348000000000002e+00  -1.0815899999999999e+01   2.1977809999999999e+02  -4.3727000000000000e+00   2.7548300000000001e+01   2.4601000000000002e+00  -3.0007600000000000e+01  -2.0790299999999998e+01   3.2778160000000003e+02   1.3774999999999999e+00  -2.4738299999999999e+01  -1.3092999999999999e+00
   3.0198000000000000e+00  -1.1431500000000000e+01   2.2612610000000001e+02  -4.6210000000000004e+00   2.8338200000000001e+01   2.6179999999999999e+00  -2.9852200000000000e+01  -2.1657499999999999e+01   3.2499570000000000e+02   1.6183000000000001e+00  -2.4314900000000002e+01  -1.3270000000000000e+00
   3.5929000000000002e+00  -1.2090999999999999e+01   2.3358920000000001e+02  -4.8978000000000002e+00   2.9270700000000001e+01   2.7538999999999998e+00  -2.9807800000000000e+01  -2.1768699999999999e+01   3.2064269999999999e+02   1.9169000000000000e+00  -2.3910799999999998e+01  -1.3403000000000000e+00
   4.1660000000000004e+00  -1.3014300000000000e+01   2.4191030000000001e+02  -5.2988000000000000e+00   3.0355499999999999e+01   2.8723000000000001e+00  -2.9741199999999999e+01  -2.2013300000000001e+01   3.1533199999999999e+02   2.1865999999999999e+00  -2.3246800000000000e+01  -1.2961000000000000e+00
   4.6288000000000000e+00  -1.4113500000000000e+01   2.5066020000000000e+02  -5.6234000000000002e+00   3.1440300000000001e+01   3.0125999999999999e+00  -2.9474900000000002e+01  -2.2235700000000001e+01   3.1045670000000001e+02   2.5815999999999999e+00  -2.2631000000000000e+01  -1.2917000000000001e+00
   5.0917000000000003e+00  -1.5014799999999999e+01   2.6018220000000002e+02  -5.9194000000000004e+00   3.2762999999999998e+01   3.2669999999999999e+00  -2.9430499999999999e+01  -2.2302399999999999e+01   3.0392710000000000e+02   3.1884999999999999e+00  -2.2015200000000000e+01  -1.2032000000000000e+00
   5.4885000000000002e+00  -1.6421700000000001e+01   2.7047629999999998e+02  -6.3300000000000001e+00   3.4152299999999997e+01   3.4291999999999998e+00  -2.9008800000000001e+01  -2.1924399999999999e+01   2.9913880000000000e+02   3.8241999999999998e+00  -2.1264700000000001e+01  -1.1677999999999999e+00
   5.9733999999999998e+00  -1.7872699999999998e+01   2.8377280000000002e+02  -6.8360000000000003e+00   3.5779499999999999e+01   3.6617000000000002e+00  -2.9008800000000001e+01  -2.1524100000000001e+01   2.9243520000000001e+02   4.3444000000000003e+00  -2.0475700000000000e+01  -1.0661000000000000e+00
   6.8109999999999999e+00  -1.9829200000000000e+01   2.9741239999999999e+02  -7.3705999999999996e+00   3.7425800000000002e+01   3.9817999999999998e+00  -2.8298500000000001e+01  -2.1123899999999999e+01   2.8555739999999997e+02   5.2210000000000001e+00  -1.9754000000000001e+01  -8.9349999999999996e-01
   7.6044999999999998e+00  -2.1434000000000001e+01   3.1208139999999997e+02  -7.8098000000000001e+00   3.9262300000000003e+01   4.3063000000000002e+00  -2.7876799999999999e+01  -2.0701400000000000e+01   2.7859260000000000e+02   6.0494000000000003e+00  -1.8782200000000000e+01  -8.1389999999999996e-01
   8.9490999999999996e+00  -2.3742300000000000e+01   3.2683620000000002e+02  -8.3635999999999999e+00   4.1060800000000000e+01   4.6089000000000002e+00  -2.7188800000000001e+01  -1.9634100000000000e+01   2.7075720000000001e+02   6.9451999999999998e+00  -1.7887400000000000e+01  -6.3700000000000001e-01
   1.0580200000000000e+01  -2.5610900000000001e+01   3.4141950000000003e+02  -8.8217999999999996e+00   4.3002099999999999e+01   4.9728000000000003e+00  -2.6434200000000001e+01  -1.8722400000000000e+01   2.6222530000000000e+02   7.9085000000000001e+00  -1.6761600000000001e+01  -5.0870000000000004e-01
   1.2233400000000000e+01  -2.7413499999999999e+01   3.5788999999999999e+02  -9.3850999999999996e+00   4.4762500000000003e+01   5.2667000000000002e+00  -2.5546399999999998e+01  -1.7610600000000002e+01   2.5351929999999999e+02   8.8429000000000002e+00  -1.5924500000000000e+01  -3.4499999999999997e-01
   1.4525800000000000e+01  -2.9370100000000001e+01   3.7221580000000000e+02  -9.8148000000000000e+00   4.6675199999999997e+01   5.4991000000000003e+00  -2.4658600000000000e+01  -1.6365400000000001e+01   2.4402969999999999e+02   9.8543000000000003e+00  -1.4866099999999999e+01  -1.6370000000000001e-01
   1.6641800000000000e+01  -3.1084800000000001e+01   3.8654169999999999e+02  -1.0273099999999999e+01   4.8378500000000003e+01   5.6788999999999996e+00  -2.3948300000000000e+01  -1.5075799999999999e+01   2.3549780000000001e+02   1.0885100000000000e+01  -1.4086700000000000e+01   4.8700000000000000e-02
   1.8757899999999999e+01  -3.2733600000000003e+01   3.9958089999999999e+02  -1.0635899999999999e+01   4.9901000000000003e+01   5.9463999999999997e+00  -2.2816400000000002e+01  -1.3786099999999999e+01   2.2766239999999999e+02   1.1800200000000000e+01  -1.3134100000000000e+01   1.6370000000000001e-01
   2.0851900000000001e+01  -3.4646099999999997e+01   4.1159059999999999e+02  -1.1189600000000000e+01   5.1318899999999999e+01   6.2050999999999998e+00  -2.1706700000000001e+01  -1.2096200000000000e+01   2.1817280000000000e+02   1.2744199999999999e+01  -1.2373900000000001e+01   3.2290000000000002e-01
   2.2549099999999999e+01  -3.6404800000000002e+01   4.2428660000000002e+02  -1.1466500000000000e+01   5.2555999999999997e+01   6.4244000000000003e+00  -2.0641300000000001e+01  -1.0339600000000001e+01   2.1129509999999999e+02   1.3591900000000001e+01  -1.1488700000000000e+01   4.4230000000000003e-01
   2.3452800000000000e+01  -3.8097600000000000e+01   4.3526690000000002e+02  -1.2096600000000000e+01   5.4059500000000000e+01   6.7005999999999997e+00  -1.9775700000000001e+01  -9.7614999999999998e+00   2.0459150000000000e+02   1.4266200000000000e+01  -1.0969099999999999e+01   5.3080000000000005e-01
   2.4753299999999999e+01  -3.9834299999999999e+01   4.4496050000000002e+02  -1.2392600000000000e+01   5.5106200000000001e+01   6.9374000000000002e+00  -1.8532800000000002e+01  -9.5390999999999995e+00   1.9814900000000000e+02   1.4795999999999999e+01  -1.0420700000000000e+01   5.3520000000000001e-01
   2.6075800000000001e+01  -4.1505000000000003e+01   4.5465410000000003e+02  -1.2793600000000000e+01   5.6267099999999999e+01   7.2004999999999999e+00  -1.7312100000000001e+01  -9.4056999999999995e+00   1.9240299999999999e+02   1.4988600000000000e+01  -1.0122400000000001e+01   5.4410000000000003e-01
   2.7354299999999999e+01  -4.3395600000000002e+01   4.6400450000000001e+02  -1.3194599999999999e+01   5.7323399999999999e+01   7.4504999999999999e+00  -1.5736200000000000e+01  -9.8058999999999994e+00   1.8613470000000001e+02   1.5123500000000000e+01  -9.8145000000000007e+00   4.2470000000000002e-01
   2.8125800000000002e+01  -4.4736600000000003e+01   4.7318340000000001e+02  -1.3490500000000001e+01   5.8360599999999998e+01   7.6741000000000001e+00  -1.4781800000000000e+01  -1.0917700000000000e+01   1.8030170000000001e+02   1.5007899999999999e+01  -9.4872999999999994e+00   3.2290000000000002e-01
   2.9294000000000000e+01  -4.6583199999999998e+01   4.8159019999999998e+02  -1.3920199999999999e+01   5.9445399999999999e+01   7.8845999999999998e+00  -1.3228199999999999e+01  -1.1962800000000000e+01   1.7342390000000000e+02   1.4651500000000000e+01  -9.2179000000000002e+00   1.2830000000000000e-01
   3.0197700000000001e+01  -4.8627699999999997e+01   4.9059750000000003e+02  -1.4197100000000001e+01   6.0530200000000001e+01   8.1828000000000003e+00  -1.1097500000000000e+01  -1.3030099999999999e+01   1.6628500000000000e+02   1.4227600000000001e+01  -8.9773999999999994e+00   2.2100000000000002e-02
   3.1608400000000000e+01  -5.0364400000000003e+01   4.9934739999999999e+02  -1.4607600000000000e+01   6.1424700000000001e+01   8.3713999999999995e+00  -8.6560000000000006e+00  -1.4297499999999999e+01   1.5784010000000001e+02   1.3717100000000000e+01  -8.6117000000000008e+00  -1.9460000000000000e-01
   3.3107300000000002e+01  -5.2189000000000000e+01   5.0758269999999999e+02  -1.5027699999999999e+01   6.2471499999999999e+01   8.4503000000000004e+00  -7.0136000000000003e+00  -1.5075799999999999e+01   1.4747999999999999e+02   1.2869400000000001e+01  -8.2845999999999993e+00  -3.9810000000000001e-01
   3.5113100000000003e+01  -5.4101599999999998e+01   5.1607529999999997e+02  -1.5295000000000000e+01   6.3442100000000003e+01   8.6519999999999992e+00  -4.1726000000000001e+00  -1.5831799999999999e+01   1.3424680000000001e+02   1.1742400000000000e+01  -7.7168999999999999e+00  -6.5469999999999995e-01
   3.7405500000000004e+01  -5.6563800000000001e+01   5.2259479999999996e+02  -1.5686500000000001e+01   6.4060599999999994e+01   8.7660999999999998e+00  -1.4205000000000001e+00  -1.6231999999999999e+01   1.2014310000000000e+02   1.0596100000000000e+01  -7.2069000000000001e+00  -8.5370000000000001e-01
   3.8794100000000000e+01  -5.8410400000000003e+01   5.2954330000000004e+02  -1.5992000000000001e+01   6.4745699999999999e+01   8.8844999999999992e+00   1.1540999999999999e+00  -1.5720599999999999e+01   1.0394990000000000e+02   9.2088999999999999e+00  -6.2542999999999997e+00  -1.0838000000000001e+00
   3.9631799999999998e+01  -5.9795400000000001e+01   5.3357510000000002e+02  -1.6192499999999999e+01   6.5050299999999993e+01   9.0510999999999999e+00   2.6634000000000002e+00  -1.4608800000000000e+01   8.6189599999999999e+01   7.8121999999999998e+00  -5.4748999999999999e+00  -1.1545000000000001e+00
   4.0182800000000000e+01  -6.1246299999999998e+01   5.3477610000000004e+02  -1.6354800000000001e+01   6.5288200000000003e+01   9.0335999999999999e+00   3.6621999999999999e+00  -1.3074600000000000e+01   6.9735200000000006e+01   6.3287000000000004e+00  -4.4260999999999999e+00  -1.2209000000000001e+00
   4.1086500000000001e+01  -6.2015700000000002e+01   5.3417560000000003e+02  -1.6221100000000000e+01   6.5012200000000007e+01   9.1476000000000006e+00   3.5289999999999999e+00  -1.1318000000000000e+01   5.3367899999999999e+01   4.8452999999999999e+00  -3.3965999999999998e+00  -1.1721999999999999e+00
   4.1681699999999999e+01  -6.2521299999999997e+01   5.3323199999999997e+02  -1.6144700000000000e+01   6.4679100000000005e+01   9.0642999999999994e+00   2.2639000000000000e+00  -8.2493999999999996e+00   3.8393500000000003e+01   3.6989999999999998e+00  -2.4150999999999998e+00  -8.3160000000000001e-01
   4.1373100000000001e+01  -6.2653199999999998e+01   5.3022960000000000e+02  -1.5915600000000000e+01   6.4374600000000001e+01   9.0071999999999992e+00  -1.3320000000000001e-01  -3.2909000000000002e+00   2.8991000000000000e+01   2.8319999999999999e+00  -1.5203000000000000e+00  -4.5119999999999999e-01
   4.0866100000000003e+01  -6.2807099999999998e+01   5.2748450000000003e+02  -1.5867900000000001e+01   6.3746600000000001e+01   8.9283000000000001e+00  -1.2206999999999999e+00  -6.2260000000000004e-01   2.1242699999999999e+01   2.0133000000000001e+00  -8.5640000000000005e-01  -2.4770000000000000e-01
   4.0315100000000001e+01  -6.2521299999999997e+01   5.2310950000000003e+02  -1.5552800000000000e+01   6.3070999999999998e+01   8.8932000000000002e+00  -2.1307000000000000e+00  -6.4480000000000004e-01   1.4800200000000000e+01   1.5508999999999999e+00  -5.8689999999999998e-01   7.0800000000000002e-02
   3.9962400000000002e+01  -6.2147599999999997e+01   5.1779089999999997e+02  -1.5237700000000000e+01   6.2328699999999998e+01   8.8801000000000005e+00  -4.3723999999999998e+00   3.5580000000000001e-01   1.1230800000000000e+01   1.0403000000000000e+00  -1.7319999999999999e-01   3.8479999999999998e-01
   3.9786000000000001e+01  -6.1949800000000003e+01   5.1333019999999999e+02  -1.4951300000000000e+01   6.1595999999999997e+01   8.7396999999999991e+00  -5.1714000000000002e+00   9.3389999999999995e-01   1.0708399999999999e+01   7.2250000000000003e-01   1.5400000000000000e-01   4.2909999999999998e-01
   3.8904400000000003e+01  -6.1444099999999999e+01   5.0818310000000002e+02  -1.4579000000000001e+01   6.0929900000000004e+01   8.6082000000000001e+00  -5.2157999999999998e+00   6.6710000000000003e-01   7.4871999999999996e+00   5.6830000000000003e-01   2.9830000000000001e-01   5.0870000000000004e-01
   3.8243099999999998e+01  -6.0784599999999998e+01   5.0380820000000000e+02  -1.4349800000000000e+01   6.0235199999999999e+01   8.4898000000000007e+00  -4.9494999999999996e+00   5.3369999999999995e-01   4.7882999999999996e+00   2.0230000000000001e-01   3.7530000000000002e-01   6.8120000000000003e-01
   3.7625900000000001e+01  -6.0432899999999997e+01   4.9977629999999999e+02  -1.3920199999999999e+01   5.9597700000000003e+01   8.4239999999999995e+00  -4.8829000000000002e+00   6.6710000000000003e-01   5.3106999999999998e+00   8.6699999999999999e-02   6.2539999999999996e-01   7.0330000000000004e-01
   3.6898499999999999e+01  -6.0125100000000003e+01   4.9522980000000001e+02  -1.3671900000000001e+01   5.8931600000000003e+01   8.3318999999999992e+00  -4.9272999999999998e+00   3.3350000000000002e-01   4.9623999999999997e+00   3.8500000000000000e-02   6.5429999999999999e-01   6.1929999999999996e-01
   3.6215200000000003e+01  -5.9773400000000002e+01   4.9111219999999997e+02  -1.3404600000000000e+01   5.8484299999999998e+01   8.2530000000000001e+00  -4.2614000000000001e+00  -7.5600000000000001e-01   4.6142000000000003e+00  -6.7400000000000002e-02   7.6010000000000000e-01   6.0160000000000002e-01
   3.5818500000000000e+01  -5.9905299999999997e+01   4.8836709999999999e+02  -1.3099100000000000e+01   5.7999000000000002e+01   8.0995000000000008e+00  -3.6844000000000001e+00  -7.5600000000000001e-01   4.7012999999999998e+00   0.0000000000000000e+00   5.7730000000000004e-01   5.4849999999999999e-01
   3.5223300000000002e+01  -5.9465600000000002e+01   4.8570780000000002e+02  -1.2831799999999999e+01   5.7570799999999998e+01   8.0206000000000000e+00  -3.2627000000000002e+00  -2.2239999999999999e-01   4.7882999999999996e+00  -8.6699999999999999e-02   6.9279999999999997e-01   4.4230000000000003e-01
   3.4011000000000003e+01  -5.9399700000000003e+01   4.8167599999999999e+02  -1.2373500000000000e+01   5.7133099999999999e+01   7.9459999999999997e+00  -2.4636000000000000e+00  -3.7800000000000000e-01   4.5270999999999999e+00  -1.9300000000000001e-02   6.0619999999999996e-01   4.2909999999999998e-01
   3.3437899999999999e+01  -5.9619500000000002e+01   4.7841620000000000e+02  -1.1981999999999999e+01   5.6552599999999998e+01   7.8189000000000002e+00  -2.1307000000000000e+00  -3.5580000000000001e-01   3.4824000000000002e+00   2.8899999999999999e-02   4.7149999999999997e-01   3.8479999999999998e-01
   3.2468100000000000e+01  -5.9795400000000001e+01   4.7567110000000002e+02  -1.1791100000000000e+01   5.6171999999999997e+01   7.7267999999999999e+00  -1.8200000000000001e+00  -2.8910000000000002e-01   3.7435999999999998e+00  -5.7799999999999997e-02   4.7149999999999997e-01   3.8040000000000002e-01
   3.1321899999999999e+01  -5.9729399999999998e+01   4.7232549999999998e+02  -1.1237299999999999e+01   5.5696199999999997e+01   7.6566000000000001e+00  -1.8200000000000001e+00  -5.1139999999999997e-01   4.5270999999999999e+00  -5.7799999999999997e-02   4.3300000000000000e-01   4.1139999999999999e-01
   3.0329999999999998e+01  -5.9795400000000001e+01   4.6975200000000001e+02  -1.0903200000000000e+01   5.5258499999999998e+01   7.5732999999999997e+00  -1.5980000000000001e+00  -8.0049999999999999e-01   4.1788999999999996e+00  -1.5409999999999999e-01   4.2340000000000000e-01   3.6270000000000002e-01
   2.9492400000000000e+01  -5.9355699999999999e+01   4.6812209999999999e+02  -1.0311199999999999e+01   5.4887300000000003e+01   7.4504999999999999e+00  -1.2206999999999999e+00  -6.2260000000000004e-01   3.5695000000000001e+00  -7.7100000000000002e-02   4.2340000000000000e-01   3.0080000000000001e-01
   2.8897200000000002e+01  -5.9289700000000003e+01   4.6657799999999997e+02  -9.7575000000000003e+00   5.4516199999999998e+01   7.3320999999999996e+00  -1.0431999999999999e+00  -2.6679999999999998e-01   4.7882999999999996e+00  -8.6699999999999999e-02   4.9070000000000003e-01   3.4949999999999998e-01
   2.8390300000000000e+01  -5.9003999999999998e+01   4.6409030000000001e+02  -9.0795999999999992e+00   5.4145099999999999e+01   7.2312000000000003e+00  -7.9900000000000004e-01  -4.2249999999999999e-01   4.6142000000000003e+00  -5.7799999999999997e-02   4.3300000000000000e-01   3.4499999999999997e-01
   2.7883299999999998e+01  -5.8828099999999999e+01   4.6271769999999998e+02  -8.5162999999999993e+00   5.3774000000000001e+01   7.1391000000000000e+00  -1.0653999999999999e+00  -2.6679999999999998e-01   4.7882999999999996e+00  -1.9300000000000001e-02   4.3300000000000000e-01   2.7870000000000000e-01
   2.7795100000000001e+01  -5.9069899999999997e+01   4.6177409999999998e+02  -7.9147999999999996e+00   5.3431399999999996e+01   7.1040999999999999e+00  -9.1000000000000003e-01  -1.5559999999999999e-01   4.7012999999999998e+00   0.0000000000000000e+00   5.3879999999999995e-01   3.2290000000000002e-01
   2.7640799999999999e+01  -5.9113900000000001e+01   4.5997269999999997e+02  -7.3705999999999996e+00   5.2927100000000003e+01   7.1040999999999999e+00  -7.7680000000000005e-01  -4.4499999999999998e-02   4.7012999999999998e+00  -6.7400000000000002e-02   5.1000000000000001e-01   3.1409999999999999e-01
   2.8125800000000002e+01  -5.8784100000000002e+01   4.5920060000000001e+02  -6.7404999999999999e+00   5.2670200000000001e+01   6.9768999999999997e+00  -7.3240000000000005e-01  -2.2200000000000001e-02   3.8306000000000000e+00  -1.1559999999999999e-01   4.7149999999999997e-01   3.2729999999999998e-01
   2.8390300000000000e+01  -5.8740099999999998e+01   4.5868590000000000e+02  -6.0721999999999996e+00   5.2289499999999997e+01   6.8848000000000003e+00  -5.9930000000000005e-01  -2.2200000000000001e-02   3.4824000000000002e+00  -1.9300000000000001e-02   4.5219999999999999e-01   3.5389999999999999e-01
   2.8522500000000001e+01  -5.8938000000000002e+01   4.5739909999999998e+02  -5.4897999999999998e+00   5.1927900000000001e+01   6.7971000000000004e+00  -5.5489999999999995e-01   2.6679999999999998e-01   3.4824000000000002e+00  -8.6699999999999999e-02   4.5219999999999999e-01   2.5209999999999999e-01
   2.8632700000000000e+01  -5.9025900000000000e+01   4.5808539999999999e+02  -4.6496000000000004e+00   5.1518700000000003e+01   6.8322000000000003e+00  -7.3240000000000005e-01  -4.4499999999999998e-02   4.7012999999999998e+00  -1.1559999999999999e-01   4.3300000000000000e-01   3.2290000000000002e-01
   2.9404199999999999e+01  -5.9355699999999999e+01   4.5894330000000002e+02  -4.0862999999999996e+00   5.1442599999999999e+01   6.6654999999999998e+00  -7.5460000000000005e-01   8.8900000000000007e-02   3.3083000000000000e+00  -8.6699999999999999e-02   4.1370000000000001e-01   3.2290000000000002e-01
   3.0043399999999998e+01  -5.9575499999999998e+01   4.5945800000000003e+02  -3.4083999999999999e+00   5.1242800000000003e+01   6.6567999999999996e+00  -5.1049999999999995e-01   1.5559999999999999e-01   4.1788999999999996e+00  -2.8899999999999999e-02   4.8110000000000003e-01   2.8310000000000002e-01
   3.0021400000000000e+01  -5.9905299999999997e+01   4.6083049999999997e+02  -2.6924000000000001e+00   5.1033400000000000e+01   6.4988999999999999e+00  -5.1049999999999995e-01   1.5559999999999999e-01   4.0918000000000001e+00  -9.5999999999999992e-03   4.1370000000000001e-01   2.6979999999999998e-01
   2.9514399999999998e+01  -6.0323000000000000e+01   4.6228879999999998e+02  -1.9286000000000001e+00   5.1061999999999998e+01   6.3936999999999999e+00  -5.7709999999999995e-01   1.3339999999999999e-01   4.0918000000000001e+00  -7.7100000000000002e-02   3.7530000000000002e-01   2.8749999999999998e-01
   2.9712800000000001e+01  -6.0542800000000000e+01   4.6494810000000001e+02  -1.1171000000000000e+00   5.1233300000000000e+01   6.2446000000000002e+00  -4.4390000000000002e-01   2.2239999999999999e-01   3.7435999999999998e+00   0.0000000000000000e+00   4.9070000000000003e-01   2.9189999999999999e-01
   2.9426200000000001e+01  -6.1136400000000002e+01   4.6795049999999998e+02  -3.5330000000000000e-01   5.1290399999999998e+01   6.1612000000000000e+00  -4.4390000000000002e-01   3.3350000000000002e-01   3.4824000000000002e+00  -1.9300000000000001e-02   5.0029999999999997e-01   2.7870000000000000e-01
   2.9514399999999998e+01  -6.1861800000000002e+01   4.7086720000000003e+02   4.9650000000000000e-01   5.1414099999999998e+01   6.0560000000000000e+00  -5.1049999999999995e-01   3.7800000000000000e-01   3.7435999999999998e+00  -6.7400000000000002e-02   4.3300000000000000e-01   2.6540000000000002e-01
   2.9404199999999999e+01  -6.2653199999999998e+01   4.7189659999999998e+02   1.3556999999999999e+00   5.1471200000000003e+01   5.9946000000000002e+00  -4.8830000000000001e-01   3.7800000000000000e-01   4.0918000000000001e+00  -1.0600000000000000e-01   4.4259999999999999e-01   2.9189999999999999e-01
   2.9712800000000001e+01  -6.3114899999999999e+01   4.7532799999999997e+02   2.1959000000000000e+00   5.1375999999999998e+01   5.8498999999999999e+00  -2.4410000000000001e-01   5.1139999999999997e-01   4.2659000000000002e+00  -2.8899999999999999e-02   5.1000000000000001e-01   2.6100000000000001e-01
   3.0021400000000000e+01  -6.3708399999999997e+01   4.7755829999999997e+02   3.1124999999999998e+00   5.1252299999999998e+01   5.7359000000000000e+00  -3.9950000000000002e-01   4.4469999999999998e-01   3.4824000000000002e+00  -4.8200000000000000e-02   4.8110000000000003e-01   2.9189999999999999e-01
   3.0440200000000001e+01  -6.3884300000000003e+01   4.7944560000000001e+02   4.1340000000000003e+00   5.1318899999999999e+01   5.5780000000000003e+00  -1.1100000000000000e-01   4.0020000000000000e-01   3.2212000000000001e+00  -9.6299999999999997e-02   4.3300000000000000e-01   2.3000000000000001e-01
   3.0594500000000000e+01  -6.3972200000000001e+01   4.8133280000000002e+02   5.1938000000000004e+00   5.1347499999999997e+01   5.3982000000000001e+00  -6.6600000000000006e-02   6.2260000000000004e-01   3.6564999999999999e+00  -3.8500000000000000e-02   4.1370000000000001e-01   2.6979999999999998e-01
   3.0947199999999999e+01  -6.3466600000000000e+01   4.8287689999999998e+02   6.2535999999999996e+00   5.1261800000000001e+01   5.1657999999999999e+00  -1.5540000000000001e-01   6.6710000000000003e-01   4.0048000000000004e+00  -9.6299999999999997e-02   4.6189999999999998e-01   2.6100000000000001e-01
   3.1586400000000001e+01  -6.3334699999999998e+01   4.8510730000000001e+02   7.2465000000000002e+00   5.1090499999999999e+01   5.0430000000000001e+00   2.6629999999999998e-01   7.1150000000000002e-01   3.2212000000000001e+00  -6.7400000000000002e-02   4.8110000000000003e-01   2.6979999999999998e-01
   3.1718599999999999e+01  -6.2741199999999999e+01   4.8562200000000001e+02   8.5449999999999999e+00   5.1061999999999998e+01   4.7887000000000004e+00   6.6600000000000006e-02   7.3380000000000001e-01   3.2212000000000001e+00  -1.1559999999999999e-01   5.1959999999999995e-01   2.2120000000000001e-01
   3.2049300000000002e+01  -6.2301499999999997e+01   4.8785239999999999e+02   9.7002000000000006e+00   5.1081000000000003e+01   4.5387000000000004e+00   2.2189999999999999e-01   8.4499999999999997e-01   3.7435999999999998e+00  -7.7100000000000002e-02   4.8110000000000003e-01   2.2120000000000001e-01
   3.2225600000000000e+01  -6.1664000000000001e+01   4.9008280000000002e+02   1.0989100000000001e+01   5.0966799999999999e+01   4.3589000000000002e+00   2.4410000000000001e-01   8.6719999999999997e-01   3.1341999999999999e+00  -5.7799999999999997e-02   4.9070000000000003e-01   1.9910000000000000e-01
   3.2688499999999998e+01  -6.1378200000000000e+01   4.9248469999999998e+02   1.2430800000000000e+01   5.0757500000000000e+01   4.1002000000000001e+00   3.3289999999999997e-01   9.3389999999999995e-01   3.3083000000000000e+00  -1.6380000000000000e-01   3.5599999999999998e-01   2.0349999999999999e-01
   3.2886899999999997e+01  -6.1158299999999997e+01   4.9437200000000001e+02   1.3872400000000001e+01   5.0709899999999998e+01   3.8940999999999999e+00   3.3289999999999997e-01   1.0227999999999999e+00   4.0918000000000001e+00  -9.5999999999999992e-03   4.3300000000000000e-01   2.1229999999999999e-01
   3.3019100000000002e+01  -6.0454900000000002e+01   4.9514400000000001e+02   1.5323700000000001e+01   5.0538600000000002e+01   3.6396999999999999e+00   5.5489999999999995e-01   1.1339999999999999e+00   2.9600000000000000e+00  -7.7100000000000002e-02   5.1000000000000001e-01   2.4770000000000000e-01
   3.3415900000000001e+01  -5.9949199999999998e+01   4.9660230000000001e+02   1.6765300000000000e+01   5.0262599999999999e+01   3.3591000000000002e+00   6.6579999999999995e-01   1.1339999999999999e+00   4.0048000000000004e+00  -6.7400000000000002e-02   4.4259999999999999e-01   2.5209999999999999e-01
   3.3592199999999998e+01  -5.9707400000000000e+01   4.9711700000000002e+02   1.8092400000000001e+01   5.0053300000000000e+01   3.1617000000000002e+00   7.1020000000000005e-01   1.1339999999999999e+00   3.5695000000000001e+00  -7.7100000000000002e-02   4.6189999999999998e-01   2.0790000000000000e-01
   3.3768500000000003e+01  -5.9377699999999997e+01   4.9788909999999998e+02   1.9686800000000002e+01   4.9920099999999998e+01   3.0038999999999998e+00   7.5460000000000005e-01   1.2674000000000001e+00   2.8730000000000002e+00  -7.7100000000000002e-02   4.2340000000000000e-01   2.0790000000000000e-01
   3.4121200000000002e+01  -5.9531599999999997e+01   4.9960480000000001e+02   2.1386299999999999e+01   4.9691699999999997e+01   2.7408000000000001e+00   9.3220000000000003e-01   1.2674000000000001e+00   3.4824000000000002e+00  -6.7400000000000002e-02   3.7530000000000002e-01   2.2120000000000001e-01
   3.4319600000000001e+01  -5.9289700000000003e+01   5.0080570000000000e+02   2.2837499999999999e+01   4.9406199999999998e+01   2.6311000000000000e+00   1.0875999999999999e+00   1.3119000000000001e+00   3.3953000000000002e+00  -9.6299999999999997e-02   4.5219999999999999e-01   1.9020000000000001e-01
   3.4694299999999998e+01  -5.9025900000000000e+01   5.0149200000000002e+02   2.4460599999999999e+01   4.9149299999999997e+01   2.4163000000000001e+00   1.0653999999999999e+00   1.5565000000000000e+00   3.3953000000000002e+00   9.5999999999999992e-03   3.8490000000000002e-01   1.9460000000000000e-01
   3.5113100000000003e+01  -5.8630200000000002e+01   5.0337930000000000e+02   2.6198200000000000e+01   4.8844799999999999e+01   2.1004999999999998e+00   9.1000000000000003e-01   1.5787000000000000e+00   4.2659000000000002e+00  -8.6699999999999999e-02   5.2920000000000000e-01   1.9910000000000000e-01
   3.5046999999999997e+01  -5.8564300000000003e+01   5.0243560000000002e+02   2.8021799999999999e+01   4.8511699999999998e+01   1.9162999999999999e+00   9.5440000000000003e-01   1.7565999999999999e+00   2.8730000000000002e+00  -1.9300000000000001e-02   3.5599999999999998e-01   2.0790000000000000e-01
   3.5597999999999999e+01  -5.8168599999999998e+01   5.0397969999999998e+02   2.9711700000000000e+01   4.8188200000000002e+01   1.6445000000000001e+00   1.0875999999999999e+00   1.5120000000000000e+00   3.2212000000000001e+00   2.8899999999999999e-02   3.6559999999999998e-01   1.6810000000000000e-01
   3.5862499999999997e+01  -5.7421100000000003e+01   5.0329349999999999e+02   3.1563900000000000e+01   4.7836100000000002e+01   1.3770000000000000e+00   1.1318999999999999e+00   1.7121000000000000e+00   3.0470999999999999e+00  -2.8899999999999999e-02   4.5219999999999999e-01   1.7249999999999999e-01
   3.6678100000000001e+01  -5.7597000000000001e+01   5.0509490000000000e+02   3.3530600000000000e+01   4.7598199999999999e+01   1.1270000000000000e+00   1.2428999999999999e+00   1.7565999999999999e+00   3.6564999999999999e+00   2.8899999999999999e-02   3.7530000000000002e-01   1.9020000000000001e-01
   3.7140999999999998e+01  -5.7662999999999997e+01   5.0715370000000001e+02   3.5459200000000003e+01   4.7369799999999998e+01   8.7700000000000000e-01   1.5093000000000001e+00   1.7343999999999999e+00   2.8730000000000002e+00  -1.0600000000000000e-01   4.3300000000000000e-01   1.7249999999999999e-01
   3.7802300000000002e+01  -5.7223300000000002e+01   5.0886939999999998e+02   3.7483300000000000e+01   4.7170000000000002e+01   6.1390000000000000e-01   1.5536000000000001e+00   1.8455999999999999e+00   3.3083000000000000e+00   1.9300000000000001e-02   3.9450000000000002e-01   1.3270000000000001e-01
   3.8441499999999998e+01  -5.6959499999999998e+01   5.1092820000000000e+02   3.9488300000000002e+01   4.6884500000000003e+01   4.1220000000000001e-01   1.4427000000000001e+00   1.8232999999999999e+00   3.1341999999999999e+00  -8.6699999999999999e-02   2.7900000000000003e-01   1.3710000000000000e-01
   3.9675800000000002e+01  -5.7355200000000004e+01   5.1341600000000005e+02   4.1435899999999997e+01   4.6684699999999999e+01   1.5790000000000001e-01   1.5093000000000001e+00   1.9345000000000001e+00   2.7858999999999998e+00  -1.1559999999999999e-01   4.4259999999999999e-01   1.6810000000000000e-01
   4.0359099999999998e+01  -5.7619000000000000e+01   5.1667570000000001e+02   4.3421799999999998e+01   4.6598999999999997e+01  -4.3900000000000002e-02   1.2206999999999999e+00   2.1791000000000000e+00   3.3953000000000002e+00  -1.1559999999999999e-01   3.5599999999999998e-01   1.4599999999999999e-01
   4.0976300000000002e+01  -5.7882800000000003e+01   5.1984969999999998e+02   4.5340800000000002e+01   4.6561000000000000e+01  -2.9820000000000002e-01   1.3539000000000001e+00   2.1791000000000000e+00   3.5695000000000001e+00   2.8899999999999999e-02   3.9450000000000002e-01   1.1060000000000000e-01
   4.1725800000000000e+01  -5.8256500000000003e+01   5.2439630000000000e+02   4.7403100000000002e+01   4.6751300000000001e+01  -4.2540000000000000e-01   1.2873000000000001e+00   2.0011999999999999e+00   2.6989000000000001e+00  -7.7100000000000002e-02   3.3679999999999999e-01   1.6370000000000001e-01
   4.2739699999999999e+01  -5.9201799999999999e+01   5.2962909999999999e+02   4.9474899999999998e+01   4.6903599999999997e+01  -6.0950000000000004e-01   1.3761000000000001e+00   2.2458000000000000e+00   3.3083000000000000e+00  -7.7100000000000002e-02   4.8110000000000003e-01   1.5479999999999999e-01
   4.3423000000000002e+01  -5.9553500000000000e+01   5.3520500000000004e+02   5.1451200000000000e+01   4.6989199999999997e+01  -7.0599999999999996e-01   1.1762999999999999e+00   2.3347000000000002e+00   3.3083000000000000e+00  -1.2520000000000001e-01   3.8490000000000002e-01   1.8579999999999999e-01
   4.4326700000000002e+01  -6.0520800000000001e+01   5.4241089999999997e+02   5.3513500000000001e+01   4.7512599999999999e+01  -8.0249999999999999e-01   1.1762999999999999e+00   2.1568999999999998e+00   3.1341999999999999e+00  -4.8200000000000000e-02   4.0410000000000001e-01   1.5040000000000001e-01
   4.4657400000000003e+01  -6.1664000000000001e+01   5.4978830000000005e+02   5.5231999999999999e+01   4.7864699999999999e+01  -1.0348999999999999e+00   9.5440000000000003e-01   2.2902999999999998e+00   3.2212000000000001e+00  -7.7100000000000002e-02   4.3300000000000000e-01   1.0170000000000000e-01
   4.2166600000000003e+01  -6.3840299999999999e+01   5.5639359999999999e+02   5.7275199999999998e+01   4.8740099999999998e+01  -6.7969999999999997e-01   9.1000000000000003e-01   2.2235999999999998e+00   3.1341999999999999e+00  -1.2520000000000001e-01   5.2920000000000000e-01   1.0620000000000000e-01
   4.9043700000000001e+01  -6.3994199999999999e+01   5.6145489999999995e+02   5.9194200000000002e+01   4.9120699999999999e+01  -1.0525000000000000e+00   8.6560000000000004e-01   2.1791000000000000e+00   2.6118000000000001e+00  -6.7400000000000002e-02   3.8490000000000002e-01   1.1500000000000000e-01
   4.9947499999999998e+01  -6.4433899999999994e+01   5.7355039999999997e+02   6.0683599999999998e+01   4.9253999999999998e+01  -9.1210000000000002e-01   6.4370000000000005e-01   2.1568999999999998e+00   3.9177000000000000e+00  -1.2520000000000001e-01   4.8110000000000003e-01   1.7700000000000000e-02
   4.8602899999999998e+01  -6.7797399999999996e+01   5.7620970000000000e+02   6.1886600000000001e+01   5.0015200000000000e+01  -9.5160000000000000e-01   7.5460000000000005e-01   2.2235999999999998e+00   3.4824000000000002e+00  -2.8899999999999999e-02   4.6189999999999998e-01   8.4000000000000005e-02
   4.5406799999999997e+01  -6.8259000000000000e+01   5.8058470000000000e+02   6.3185000000000002e+01   5.0795499999999997e+01  -1.0305000000000000e+00   8.6560000000000004e-01   2.3570000000000002e+00   3.7435999999999998e+00  -3.8500000000000000e-02   3.8490000000000002e-01   8.4000000000000005e-02
   4.8713099999999997e+01  -7.1314800000000005e+01   5.8710419999999999e+02   6.4158900000000003e+01   5.0919199999999996e+01  -8.7700000000000000e-01   9.1000000000000003e-01   2.1124000000000001e+00   3.3083000000000000e+00  -1.2520000000000001e-01   3.4639999999999999e-01   8.8499999999999995e-02
   5.0674900000000001e+01  -7.4106700000000004e+01   5.9336640000000000e+02   6.4865399999999994e+01   5.1157100000000000e+01  -6.3149999999999995e-01   7.9900000000000004e-01   2.2902999999999998e+00   3.1341999999999999e+00  -1.4449999999999999e-01   4.9070000000000003e-01   8.4000000000000005e-02
   4.8867400000000004e+01  -7.6326999999999998e+01   5.9379539999999997e+02   6.5610100000000003e+01   5.1794699999999999e+01  -4.7799999999999998e-01   6.2150000000000005e-01   2.4459000000000000e+00   2.6118000000000001e+00  -3.8500000000000000e-02   3.6559999999999998e-01   7.0800000000000002e-02
   4.7103999999999999e+01  -7.9075000000000003e+01   5.9542529999999999e+02   6.6192499999999995e+01   5.2213400000000000e+01  -1.7540000000000000e-01   8.8780000000000003e-01   2.0901999999999998e+00   2.2635999999999998e+00  -1.2520000000000001e-01   3.9450000000000002e-01   2.6499999999999999e-02
   4.9242100000000001e+01  -7.9075000000000003e+01   5.9902819999999997e+02   6.6498000000000005e+01   5.2137300000000003e+01  -3.5959999999999998e-01   1.0431999999999999e+00   2.1124000000000001e+00   3.8306000000000000e+00  -8.6699999999999999e-02   3.8490000000000002e-01   1.0620000000000000e-01
   4.7809399999999997e+01  -8.3735500000000002e+01   5.9885659999999996e+02   6.6803500000000000e+01   5.2289499999999997e+01   6.6659999999999997e-01   1.1318999999999999e+00   2.1568999999999998e+00   3.3953000000000002e+00  -1.1559999999999999e-01   4.9070000000000003e-01   6.6400000000000001e-02
   4.6045999999999999e+01  -9.1407799999999995e+01   5.9353800000000001e+02   6.6402500000000003e+01   5.2517899999999997e+01   5.6569999999999998e-01   8.8780000000000003e-01   2.1124000000000001e+00   3.1341999999999999e+00  -5.7799999999999997e-02   4.2340000000000000e-01   2.6499999999999999e-02
   4.7412599999999998e+01  -8.9099500000000006e+01   5.9370960000000002e+02   6.6641199999999998e+01   5.2261000000000003e+01   7.2789999999999999e-01   4.2170000000000002e-01   2.0901999999999998e+00   3.0470999999999999e+00  -8.6699999999999999e-02   5.0029999999999997e-01  -2.2100000000000002e-02
   5.0454400000000000e+01  -8.9912899999999993e+01   5.9242280000000005e+02   6.6593500000000006e+01   5.1766100000000002e+01   1.1796000000000000e+00   8.2120000000000004e-01   1.6899000000000000e+00   2.9600000000000000e+00  -1.2520000000000001e-01   4.8110000000000003e-01  -4.4000000000000003e-03
   4.8426600000000001e+01  -9.5562700000000007e+01   5.8770470000000000e+02   6.6307000000000002e+01   5.1804200000000002e+01   1.2936000000000001e+00   6.8799999999999994e-01   1.6010000000000000e+00   3.4824000000000002e+00  -1.2520000000000001e-01   4.2340000000000000e-01   0.0000000000000000e+00
   4.6927700000000002e+01  -9.3452200000000005e+01   5.8169979999999998e+02   6.6182900000000004e+01   5.1433100000000003e+01   1.5787000000000000e+00   5.5489999999999995e-01   1.6010000000000000e+00   3.8306000000000000e+00  -2.1190000000000001e-01   3.9450000000000002e-01   0.0000000000000000e+00
   4.8051800000000000e+01  -9.6002300000000005e+01   5.7612390000000005e+02   6.5352300000000000e+01   5.0814599999999999e+01   1.8023000000000000e+00   8.8780000000000003e-01   1.6454000000000000e+00   2.5247000000000002e+00  -1.6380000000000000e-01   3.8490000000000002e-01   3.5400000000000001e-02
   4.8977600000000002e+01  -9.8574399999999997e+01   5.6763130000000001e+02   6.4330699999999993e+01   4.9881999999999998e+01   2.1400000000000001e+00   1.3317000000000001e+00   1.6232000000000000e+00   3.4824000000000002e+00  -2.4079999999999999e-01   3.6559999999999998e-01   1.3270000000000001e-01
   4.6883600000000001e+01  -9.6771799999999999e+01   5.5442060000000004e+02   6.3643300000000004e+01   4.9187399999999997e+01   2.3986999999999998e+00   8.4340000000000004e-01   2.2458000000000000e+00   2.6989000000000001e+00  -1.1559999999999999e-01   4.3300000000000000e-01   7.9600000000000004e-02
   4.4238599999999998e+01  -9.8552400000000006e+01   5.4275400000000002e+02   6.2459400000000002e+01   4.8321399999999997e+01   2.6574000000000000e+00   1.4427000000000001e+00   1.9790000000000001e+00   3.1341999999999999e+00  -1.2520000000000001e-01   4.2340000000000000e-01   1.1060000000000000e-01
   4.4370800000000003e+01  -9.8178700000000006e+01   5.3108740000000000e+02   6.1208700000000000e+01   4.7131900000000002e+01   2.9205999999999999e+00   1.1762999999999999e+00   1.8455999999999999e+00   2.1764999999999999e+00  -9.6299999999999997e-02   4.7149999999999997e-01   1.2390000000000000e-01
   4.3621400000000001e+01  -9.6771799999999999e+01   5.1856299999999999e+02   6.0034399999999998e+01   4.6085200000000000e+01   3.1267000000000000e+00   1.0431999999999999e+00   2.1345999999999998e+00   2.3506000000000000e+00  -6.7400000000000002e-02   4.7149999999999997e-01   4.4000000000000003e-03
   4.0491399999999999e+01  -9.6727800000000002e+01   5.0209249999999997e+02   5.8535400000000003e+01   4.4981400000000001e+01   3.2932999999999999e+00   1.3983000000000001e+00   1.6677000000000000e+00   3.4824000000000002e+00  -7.7100000000000002e-02   4.7149999999999997e-01   1.3270000000000001e-01
   3.7956499999999998e+01  -9.5144999999999996e+01   4.8656560000000002e+02   5.7007800000000003e+01   4.3715800000000002e+01   3.5871000000000000e+00   1.3983000000000001e+00   1.8899999999999999e+00   3.3083000000000000e+00  -1.3489999999999999e-01   3.4639999999999999e-01   1.2830000000000000e-01
   3.7317300000000003e+01  -9.3122500000000002e+01   4.6975200000000001e+02   5.5365699999999997e+01   4.2259799999999998e+01   3.7143000000000002e+00   9.5440000000000003e-01   1.9567000000000001e+00   3.5695000000000001e+00  -5.7799999999999997e-02   4.3300000000000000e-01   6.1899999999999997e-02
   3.5554000000000002e+01  -9.1869399999999999e+01   4.5319569999999999e+02   5.3465699999999998e+01   4.0860999999999997e+01   3.8195000000000001e+00   1.3983000000000001e+00   1.8455999999999999e+00   3.2212000000000001e+00  -1.1559999999999999e-01   3.4639999999999999e-01   1.4160000000000000e-01
   3.2401899999999998e+01  -8.9187399999999997e+01   4.3475220000000002e+02   5.1623100000000001e+01   3.9424100000000003e+01   3.9291999999999998e+00   1.3095000000000001e+00   1.7121000000000000e+00   3.2212000000000001e+00  -1.1559999999999999e-01   4.5219999999999999e-01   1.7690000000000000e-01
   3.0021400000000000e+01  -8.6967100000000002e+01   4.1613709999999998e+02   4.9637200000000000e+01   3.7853999999999999e+01   4.1528000000000000e+00   1.0209999999999999e+00   2.0234000000000001e+00   4.0048000000000004e+00  -2.0230000000000001e-01   4.5219999999999999e-01   9.7299999999999998e-02
   2.8346200000000000e+01  -8.5010499999999993e+01   3.9940929999999997e+02   4.7632199999999997e+01   3.6359999999999999e+01   4.2361000000000004e+00   1.1762999999999999e+00   1.7565999999999999e+00   3.7435999999999998e+00  -5.7799999999999997e-02   4.4259999999999999e-01   1.5479999999999999e-01
   2.5370500000000000e+01  -8.1757000000000005e+01   3.8190940000000001e+02   4.5713200000000001e+01   3.4647199999999998e+01   4.3281999999999998e+00   1.3317000000000001e+00   1.5787000000000000e+00   3.3083000000000000e+00  -1.1559999999999999e-01   3.9450000000000002e-01   2.1229999999999999e-01
   2.2571100000000001e+01  -7.8349500000000006e+01   3.6338010000000003e+02   4.3918300000000002e+01   3.3162700000000001e+01   4.4641999999999999e+00   1.2873000000000001e+00   1.7565999999999999e+00   4.0918000000000001e+00  -8.6699999999999999e-02   4.2340000000000000e-01   1.2830000000000000e-01
   2.0168500000000002e+01  -7.5931299999999993e+01   3.4425029999999998e+02   4.1750999999999998e+01   3.1602100000000000e+01   4.4992000000000001e+00   1.1762999999999999e+00   1.7121000000000000e+00   3.6564999999999999e+00  -1.2520000000000001e-01   4.6189999999999998e-01   1.5479999999999999e-01
   1.8317000000000000e+01  -7.3754900000000006e+01   3.2366219999999998e+02   3.9402299999999997e+01   2.9718000000000000e+01   4.5869000000000000e+00   1.1096999999999999e+00   1.7121000000000000e+00   2.3506000000000000e+00  -7.7100000000000002e-02   4.0410000000000001e-01   2.1229999999999999e-01
   1.5760100000000000e+01  -7.0149600000000007e+01   3.0341719999999998e+02   3.7082299999999996e+01   2.7890899999999998e+01   4.7053000000000003e+00   1.1540999999999999e+00   1.5343000000000000e+00   3.9177000000000000e+00  -1.9270000000000001e-01   4.1370000000000001e-01   1.5040000000000001e-01
   1.3115100000000000e+01  -6.5972700000000003e+01   2.8068450000000001e+02   3.4829099999999997e+01   2.5883099999999999e+01   4.5518999999999998e+00   1.1540999999999999e+00   1.6677000000000000e+00   3.4824000000000002e+00  -7.7100000000000002e-02   4.0410000000000001e-01   1.9020000000000001e-01
   1.1175400000000000e+01  -6.2147599999999997e+01   2.5700819999999999e+02   3.2127200000000002e+01   2.3703900000000001e+01   4.4817000000000000e+00   1.1096999999999999e+00   1.6232000000000000e+00   3.4824000000000002e+00  -5.7799999999999997e-02   4.6189999999999998e-01   1.9020000000000001e-01
   9.2135999999999996e+00  -5.8234499999999997e+01   2.3461869999999999e+02   2.9367999999999999e+01   2.1410599999999999e+01   4.3895999999999997e+00   1.1984999999999999e+00   1.5120000000000000e+00   3.3953000000000002e+00   3.8500000000000000e-02   3.9450000000000002e-01   1.5920000000000001e-01
   7.4943000000000000e+00  -5.3112299999999998e+01   2.0888350000000000e+02   2.6513300000000001e+01   1.9126799999999999e+01   4.1132999999999997e+00   9.9880000000000002e-01   1.7343999999999999e+00   3.5695000000000001e+00  -8.6699999999999999e-02   4.4259999999999999e-01   2.0349999999999999e-01
   5.6647999999999996e+00  -4.7220700000000001e+01   1.8529300000000001e+02   2.4050000000000001e+01   1.6862100000000002e+01   3.8064000000000000e+00   9.7660000000000002e-01   1.8010999999999999e+00   3.8306000000000000e+00  -1.7340000000000000e-01   4.3300000000000000e-01   2.2120000000000001e-01
   4.3202999999999996e+00  -4.1790799999999997e+01   1.6067300000000000e+02   2.1319500000000001e+01   1.4663900000000000e+01   3.3065000000000002e+00   1.0431999999999999e+00   1.5565000000000000e+00   3.2212000000000001e+00  -2.2159999999999999e-01   3.8490000000000002e-01   1.5040000000000001e-01
   2.8875000000000002e+00  -3.4206499999999998e+01   1.3914130000000000e+02   1.8875299999999999e+01   1.2694100000000001e+01   2.6048000000000000e+00   1.0653999999999999e+00   1.5565000000000000e+00   3.3083000000000000e+00  -1.1559999999999999e-01   3.2710000000000000e-01   2.0349999999999999e-01
   1.9397000000000000e+00  -2.1785699999999999e+01   1.2327130000000000e+02   1.7271300000000000e+01   1.1009800000000000e+01   1.7364999999999999e+00   1.1540999999999999e+00   1.7565999999999999e+00   3.6564999999999999e+00  -1.3489999999999999e-01   4.3300000000000000e-01   2.2559999999999999e-01
   2.4245999999999999e+00  -2.3500499999999999e+01   1.0096750000000000e+02   1.4025200000000000e+01   9.0780999999999992e+00   1.7585000000000000e+00   8.8780000000000003e-01   1.7788999999999999e+00   3.4824000000000002e+00  -9.6299999999999997e-02   4.4259999999999999e-01   1.6810000000000000e-01
   1.6311000000000000e+00  -2.4797499999999999e+01   8.2781400000000005e+01   1.1074999999999999e+01   7.3461999999999996e+00   1.5610999999999999e+00   9.1000000000000003e-01   1.7343999999999999e+00   3.2212000000000001e+00  -1.2520000000000001e-01   3.9450000000000002e-01   2.0349999999999999e-01
   2.4026000000000001e+00  -2.1148199999999999e+01   6.4595200000000006e+01   9.0413999999999994e+00   5.8997999999999999e+00   1.7059000000000000e+00   9.1000000000000003e-01   1.5343000000000000e+00   3.8306000000000000e+00  -1.1559999999999999e-01   3.7530000000000002e-01   2.3000000000000001e-01
   1.5649999999999999e+00  -2.1214200000000002e+01   5.1470300000000002e+01   6.7881999999999998e+00   4.5580999999999996e+00   1.4033000000000000e+00   9.7660000000000002e-01   1.4898000000000000e+00   3.3083000000000000e+00  -1.0600000000000000e-01   3.4639999999999999e-01   2.5209999999999999e-01
   1.9177000000000000e+00  -1.5388500000000001e+01   3.9803699999999999e+01   5.2225000000000001e+00   3.4352000000000000e+00   9.1210000000000002e-01   9.1000000000000003e-01   1.5343000000000000e+00   3.5695000000000001e+00  -8.6699999999999999e-02   4.6189999999999998e-01   1.7690000000000000e-01
   3.0417999999999998e+00  -1.2266800000000000e+01   2.9509599999999999e+01   3.8094000000000001e+00   2.3504000000000000e+00   4.5610000000000001e-01   7.9900000000000004e-01   1.2452000000000001e+00   3.6564999999999999e+00  -1.1559999999999999e-01   3.7530000000000002e-01   2.2120000000000001e-01
   3.2622000000000000e+00  -7.3205000000000000e+00   2.2904299999999999e+01   2.8833000000000002e+00   1.6272000000000000e+00  -1.3159999999999999e-01   6.2150000000000005e-01   1.3341000000000001e+00   3.7435999999999998e+00  -8.6699999999999999e-02   5.3879999999999995e-01   2.6100000000000001e-01
   3.3062999999999998e+00  -5.1881000000000004e+00   1.7757200000000001e+01   2.0432000000000001e+00   1.0848000000000000e+00  -4.5169999999999999e-01   5.3269999999999995e-01   1.1563000000000001e+00   3.3083000000000000e+00  -1.8300000000000000e-01   4.4259999999999999e-01   2.6540000000000002e-01
   3.1078999999999999e+00  -1.7146999999999999e+00   1.1580800000000000e+01   1.4799000000000000e+00   7.2319999999999995e-01  -7.9369999999999996e-01   4.6610000000000001e-01   1.1785000000000001e+00   3.3083000000000000e+00  -7.7100000000000002e-02   4.4259999999999999e-01   2.6979999999999998e-01
   3.1520000000000001e+00  -2.1980000000000000e-01   9.0073000000000008e+00   7.6380000000000003e-01   3.8059999999999999e-01  -9.2969999999999997e-01   3.7730000000000002e-01   9.5609999999999995e-01   3.9177000000000000e+00  -1.3489999999999999e-01   4.5219999999999999e-01   1.7690000000000000e-01
   2.7993999999999999e+00   6.8149999999999999e-01   5.7474999999999996e+00   4.0100000000000002e-01   7.6100000000000001e-02  -7.9810000000000003e-01   3.9950000000000002e-01   1.0005999999999999e+00   3.3953000000000002e+00  -8.6699999999999999e-02   4.2340000000000000e-01   2.9189999999999999e-01
   1.8294999999999999e+00   9.0129999999999999e-01   3.6029000000000000e+00   1.3370000000000001e-01  -2.2839999999999999e-01  -6.6220000000000001e-01   2.8849999999999998e-01   7.7820000000000000e-01   4.6142000000000003e+00  -8.6699999999999999e-02   4.9070000000000003e-01   2.8310000000000002e-01
   7.2740000000000005e-01   6.5949999999999998e-01   3.3456000000000001e+00  -9.4999999999999998e-03  -1.1420000000000000e-01  -5.3059999999999996e-01  -1.1100000000000000e-01   6.8930000000000002e-01   4.3529999999999998e+00  -2.8899999999999999e-02   4.4259999999999999e-01   2.4329999999999999e-01
   9.0369999999999995e-01   7.6939999999999997e-01   3.6886999999999999e+00   1.9099999999999999e-02  -1.1420000000000000e-01  -4.0339999999999998e-01  -1.7760000000000001e-01   6.2260000000000004e-01   4.5270999999999999e+00  -1.5409999999999999e-01   4.7149999999999997e-01   2.3440000000000000e-01
   1.3666000000000000e+00   1.7590000000000000e-01   3.8603000000000001e+00   2.8600000000000000e-02  -2.7600000000000002e-01  -4.4290000000000002e-01   1.5540000000000001e-01   3.7800000000000000e-01   3.7435999999999998e+00  -1.4449999999999999e-01   3.8490000000000002e-01   3.2290000000000002e-01
   1.2564000000000000e+00   1.5390000000000001e-01   4.8897000000000004e+00   9.4999999999999998e-03  -3.9010000000000000e-01  -3.4639999999999999e-01   8.8800000000000004e-02   2.6679999999999998e-01   4.2659000000000002e+00  -1.6380000000000000e-01   4.5219999999999999e-01   3.2290000000000002e-01
   1.0801000000000001e+00  -1.0990000000000000e-01   5.8333000000000004e+00   8.5900000000000004e-02  -3.6159999999999998e-01  -3.6399999999999999e-01  -2.2200000000000001e-02   4.0020000000000000e-01   4.9623999999999997e+00   8.6699999999999999e-02   4.5219999999999999e-01   3.3620000000000000e-01
   9.2579999999999996e-01   1.3189999999999999e-01   5.3186000000000000e+00  -3.8199999999999998e-02  -4.0920000000000001e-01  -3.5520000000000002e-01   2.4410000000000001e-01   3.3350000000000002e-01   4.7882999999999996e+00   3.8500000000000000e-02   4.4259999999999999e-01   3.9810000000000001e-01
   9.4779999999999998e-01  -2.4179999999999999e-01   5.5758999999999999e+00  -2.8600000000000000e-02  -3.4260000000000002e-01  -3.2010000000000000e-01  -1.1100000000000000e-01   4.4469999999999998e-01   4.7882999999999996e+00   1.7340000000000000e-01   4.2340000000000000e-01   3.8929999999999998e-01
   8.3760000000000001e-01  -1.3189999999999999e-01   4.3750000000000000e+00   2.8600000000000000e-02  -3.9970000000000000e-01  -2.9380000000000001e-01  -2.6629999999999998e-01   4.0020000000000000e-01   4.7882999999999996e+00   5.7799999999999997e-02   4.4259999999999999e-01   3.5830000000000001e-01
   1.0139000000000000e+00   1.7590000000000000e-01   4.7180999999999997e+00  -8.5900000000000004e-02  -2.3790000000000000e-01  -2.8939999999999999e-01  -4.4390000000000002e-01   4.4469999999999998e-01   4.3529999999999998e+00   1.3489999999999999e-01   5.1959999999999995e-01   3.7600000000000000e-01
   4.4080000000000003e-01  -1.3189999999999999e-01   4.0317999999999996e+00  -5.7299999999999997e-02  -1.4269999999999999e-01  -2.5000000000000000e-01  -3.1069999999999998e-01   4.4469999999999998e-01   4.6142000000000003e+00   2.8899999999999999e-02   4.7149999999999997e-01   3.8479999999999998e-01
   4.4080000000000003e-01   1.0990000000000000e-01   3.6029000000000000e+00  -3.8199999999999998e-02  -9.5200000000000007e-02  -2.0169999999999999e-01  -2.8849999999999998e-01   6.8930000000000002e-01   4.8754000000000000e+00   0.0000000000000000e+00   4.6189999999999998e-01   4.2909999999999998e-01
   5.2900000000000003e-01  -2.1980000000000000e-01   3.9460999999999999e+00  -1.1459999999999999e-01  -1.9030000000000000e-01  -2.3680000000000001e-01  -2.4410000000000001e-01   8.6719999999999997e-01   4.4401000000000002e+00   9.5999999999999992e-03   4.2340000000000000e-01   4.0250000000000002e-01
   5.7310000000000005e-01  -4.3999999999999997e-02   3.4314000000000000e+00  -1.4319999999999999e-01  -1.9980000000000001e-01  -2.3680000000000001e-01  -1.3320000000000001e-01   7.7820000000000000e-01   4.0048000000000004e+00   9.5999999999999992e-03   5.2920000000000000e-01   4.6450000000000002e-01
   6.3919999999999999e-01  -1.0990000000000000e-01   3.6886999999999999e+00  -1.4319999999999999e-01  -2.5690000000000002e-01  -2.1929999999999999e-01   1.5540000000000001e-01   8.6719999999999997e-01   4.6142000000000003e+00   9.5999999999999992e-03   5.9660000000000002e-01   4.6450000000000002e-01
   4.8490000000000000e-01  -2.8580000000000000e-01   4.7180999999999997e+00  -4.7699999999999999e-02  -9.5200000000000007e-02  -2.1049999999999999e-01   1.5540000000000001e-01   1.0450999999999999e+00   4.2659000000000002e+00  -3.8500000000000000e-02   6.2539999999999996e-01   4.5560000000000000e-01
   5.2900000000000003e-01  -1.3189999999999999e-01   3.6886999999999999e+00  -9.5500000000000002e-02  -2.7600000000000002e-01  -1.9289999999999999e-01   1.9980000000000001e-01   1.0005999999999999e+00   4.6142000000000003e+00   9.6299999999999997e-02   5.3879999999999995e-01   4.7330000000000000e-01
   6.8330000000000002e-01   4.3999999999999997e-02   4.8038999999999996e+00  -2.8600000000000000e-02  -2.5690000000000002e-01  -2.1929999999999999e-01  -4.4400000000000002e-02   1.1117999999999999e+00   3.3083000000000000e+00   1.3489999999999999e-01   5.8689999999999998e-01   4.4679999999999997e-01
   3.9679999999999999e-01  -1.7590000000000000e-01   4.2034000000000002e+00   9.4999999999999998e-03  -2.4740000000000001e-01  -2.1929999999999999e-01   1.1100000000000000e-01   1.0450999999999999e+00   4.4401000000000002e+00   2.8899999999999999e-02   5.1959999999999995e-01   4.0250000000000002e-01
   4.8490000000000000e-01   6.6000000000000003e-02   4.3750000000000000e+00  -3.8199999999999998e-02  -1.1420000000000000e-01  -2.5869999999999999e-01   1.7760000000000001e-01   1.0894999999999999e+00   4.1788999999999996e+00   6.7400000000000002e-02   6.0619999999999996e-01   4.0699999999999997e-01
   2.8649999999999998e-01   1.0990000000000000e-01   4.4607999999999999e+00  -8.5900000000000004e-02  -1.6180000000000000e-01  -2.1049999999999999e-01   1.9980000000000001e-01   1.2007000000000001e+00   3.6564999999999999e+00   9.5999999999999992e-03   4.6189999999999998e-01   4.2020000000000002e-01
   2.2040000000000001e-01   1.5390000000000001e-01   4.2034000000000002e+00   0.0000000000000000e+00  -1.6180000000000000e-01  -2.7629999999999999e-01   3.1069999999999998e-01   1.2897000000000001e+00   4.7012999999999998e+00  -9.5999999999999992e-03   5.1959999999999995e-01   4.4679999999999997e-01
   1.1020000000000001e-01   6.6000000000000003e-02   3.7745000000000002e+00  -4.7699999999999999e-02  -2.2839999999999999e-01  -2.1049999999999999e-01   1.9980000000000001e-01   1.2452000000000001e+00   3.9177000000000000e+00   7.7100000000000002e-02   5.1000000000000001e-01   4.0250000000000002e-01
   3.9679999999999999e-01  -2.1999999999999999e-02   4.3750000000000000e+00  -1.8140000000000001e-01  -2.7600000000000002e-01  -2.3240000000000000e-01   2.4410000000000001e-01   1.0450999999999999e+00   4.5270999999999999e+00   8.6699999999999999e-02   4.9070000000000003e-01   3.9810000000000001e-01
   1.1020000000000001e-01  -4.3999999999999997e-02   4.5465000000000000e+00  -8.5900000000000004e-02  -2.4740000000000001e-01  -2.1490000000000001e-01   3.1069999999999998e-01   1.0894999999999999e+00   4.6142000000000003e+00   1.1559999999999999e-01   4.1370000000000001e-01   4.7770000000000001e-01
   2.6450000000000001e-01  -4.3999999999999997e-02   3.7745000000000002e+00   9.4999999999999998e-03  -2.3790000000000000e-01  -2.4120000000000000e-01   4.2170000000000002e-01   9.7840000000000005e-01   4.2659000000000002e+00   1.9300000000000001e-02   4.8110000000000003e-01   4.0699999999999997e-01
   2.6450000000000001e-01  -1.3189999999999999e-01   3.9460999999999999e+00  -2.0050000000000001e-01  -2.1890000000000001e-01  -2.2359999999999999e-01   3.1069999999999998e-01   1.1339999999999999e+00   4.5270999999999999e+00   8.6699999999999999e-02   4.4259999999999999e-01   4.1139999999999999e-01
   1.9839999999999999e-01   6.6000000000000003e-02   3.8603000000000001e+00  -9.5500000000000002e-02  -2.0930000000000001e-01  -1.9730000000000000e-01   4.4390000000000002e-01   1.2674000000000001e+00   4.2659000000000002e+00   1.0600000000000000e-01   5.1000000000000001e-01   3.8929999999999998e-01
   1.7630000000000001e-01  -4.3999999999999997e-02   3.7745000000000002e+00  -5.7299999999999997e-02  -2.7600000000000002e-01  -1.9730000000000000e-01   5.9930000000000005e-01   1.0227999999999999e+00   4.3529999999999998e+00   1.0600000000000000e-01   4.8110000000000003e-01   3.5389999999999999e-01
   2.4249999999999999e-01  -3.5170000000000001e-01   4.4607999999999999e+00  -8.5900000000000004e-02  -2.6640000000000003e-01  -1.7100000000000001e-01   5.7709999999999995e-01   1.2452000000000001e+00   4.2659000000000002e+00   7.7100000000000002e-02   4.8110000000000003e-01   3.3179999999999998e-01
   2.8649999999999998e-01  -6.6000000000000003e-02   3.1739999999999999e+00  -1.4319999999999999e-01  -2.3790000000000000e-01  -2.2800000000000001e-01   4.2170000000000002e-01   1.0672999999999999e+00   4.1788999999999996e+00   9.6299999999999997e-02   5.1959999999999995e-01   3.5830000000000001e-01
   3.9679999999999999e-01  -2.1999999999999999e-02   3.5171000000000001e+00  -1.9099999999999999e-02  -2.2839999999999999e-01  -1.8420000000000000e-01   5.3269999999999995e-01   1.1563000000000001e+00   4.8754000000000000e+00   1.3489999999999999e-01   5.1959999999999995e-01   3.5389999999999999e-01
   5.0700000000000001e-01  -2.6379999999999998e-01   3.6029000000000000e+00  -8.5900000000000004e-02  -2.9499999999999998e-01  -1.7100000000000001e-01   6.2150000000000005e-01   9.7840000000000005e-01   3.5695000000000001e+00   1.0600000000000000e-01   4.5219999999999999e-01   3.8040000000000002e-01
   5.0700000000000001e-01  -4.3999999999999997e-02   4.4607999999999999e+00  -1.2410000000000000e-01  -1.9980000000000001e-01  -2.1049999999999999e-01   5.3269999999999995e-01   1.0227999999999999e+00   4.2659000000000002e+00   2.8899999999999999e-02   5.4849999999999999e-01   3.4499999999999997e-01
   5.0700000000000001e-01  -1.0990000000000000e-01   3.5171000000000001e+00  -1.0500000000000000e-01  -2.5690000000000002e-01  -1.4030000000000001e-01   3.5510000000000003e-01   1.0005999999999999e+00   5.3977000000000004e+00   2.8899999999999999e-02   4.6189999999999998e-01   3.8479999999999998e-01
   5.2900000000000003e-01  -3.9570000000000000e-01   4.2034000000000002e+00  -8.5900000000000004e-02  -1.6180000000000000e-01  -1.9730000000000000e-01   5.3269999999999995e-01   1.0005999999999999e+00   4.5270999999999999e+00   1.5409999999999999e-01   4.5219999999999999e-01   3.7600000000000000e-01
   3.3060000000000000e-01  -1.5390000000000001e-01   3.8603000000000001e+00  -1.2410000000000000e-01  -2.2839999999999999e-01  -1.7979999999999999e-01   6.2150000000000005e-01   1.2007000000000001e+00   4.1788999999999996e+00   1.7340000000000000e-01   4.6189999999999998e-01   3.9369999999999999e-01
   3.9679999999999999e-01  -1.5390000000000001e-01   3.1739999999999999e+00  -8.5900000000000004e-02  -2.5690000000000002e-01  -1.6660000000000000e-01   5.7709999999999995e-01   1.2452000000000001e+00   4.3529999999999998e+00   1.7340000000000000e-01   5.1000000000000001e-01   3.9369999999999999e-01
   5.9509999999999996e-01  -8.7900000000000006e-02   4.1176000000000004e+00  -1.1459999999999999e-01  -1.6180000000000000e-01  -1.9730000000000000e-01   4.2170000000000002e-01   1.1563000000000001e+00   5.0495000000000001e+00   5.7799999999999997e-02   5.0029999999999997e-01   3.4949999999999998e-01
   6.1719999999999997e-01  -2.6379999999999998e-01   3.7745000000000002e+00  -5.7299999999999997e-02  -2.5690000000000002e-01  -1.9289999999999999e-01   3.5510000000000003e-01   1.1785000000000001e+00   4.7882999999999996e+00   8.6699999999999999e-02   4.8110000000000003e-01   3.4060000000000001e-01
   3.9679999999999999e-01  -1.5390000000000001e-01   4.5465000000000000e+00  -8.5900000000000004e-02  -3.5210000000000002e-01  -1.6230000000000000e-01   2.2189999999999999e-01   1.3341000000000001e+00   4.4401000000000002e+00   3.8500000000000000e-02   4.6189999999999998e-01   3.6270000000000002e-01
   6.8330000000000002e-01  -5.0560000000000005e-01   4.2034000000000002e+00  -1.8140000000000001e-01  -2.2839999999999999e-01  -1.8859999999999999e-01   4.4390000000000002e-01   1.0672999999999999e+00   4.2659000000000002e+00   1.3489999999999999e-01   5.1000000000000001e-01   3.9810000000000001e-01
   6.3919999999999999e-01  -1.7590000000000000e-01   3.9460999999999999e+00  -6.6799999999999998e-02  -1.9980000000000001e-01  -1.7100000000000001e-01   2.8849999999999998e-01   1.1339999999999999e+00   5.1365999999999996e+00   5.7799999999999997e-02   4.1370000000000001e-01   4.3350000000000000e-01
   6.8330000000000002e-01  -1.5390000000000001e-01   3.9460999999999999e+00  -1.8140000000000001e-01  -2.0930000000000001e-01  -1.7100000000000001e-01   2.8849999999999998e-01   1.0894999999999999e+00   5.2236000000000002e+00   1.1559999999999999e-01   4.4259999999999999e-01   3.9369999999999999e-01
   6.6130000000000000e-01  -2.1980000000000000e-01   3.8603000000000001e+00  -1.4319999999999999e-01  -3.5210000000000002e-01  -1.4470000000000000e-01   1.3320000000000001e-01   1.1117999999999999e+00   4.2659000000000002e+00   8.6699999999999999e-02   4.8110000000000003e-01   4.0699999999999997e-01
   6.1719999999999997e-01  -4.8359999999999997e-01   4.2034000000000002e+00  -1.4319999999999999e-01  -1.9980000000000001e-01  -2.3240000000000000e-01   3.7730000000000002e-01   1.1785000000000001e+00   4.4401000000000002e+00   1.0600000000000000e-01   4.2340000000000000e-01   4.1580000000000000e-01
   4.4080000000000003e-01  -2.4179999999999999e-01   3.6029000000000000e+00  -1.4319999999999999e-01  -4.2820000000000003e-01  -8.3299999999999999e-02   3.7730000000000002e-01   1.0672999999999999e+00   4.1788999999999996e+00   1.2520000000000001e-01   5.4849999999999999e-01   4.0699999999999997e-01
   5.0700000000000001e-01  -3.5170000000000001e-01   3.8603000000000001e+00  -8.5900000000000004e-02  -2.3790000000000000e-01  -1.3589999999999999e-01   3.5510000000000003e-01   1.2452000000000001e+00   4.0048000000000004e+00   1.7340000000000000e-01   4.9070000000000003e-01   4.0250000000000002e-01
   3.9679999999999999e-01  -2.6379999999999998e-01   3.4314000000000000e+00  -7.6399999999999996e-02  -2.7600000000000002e-01  -1.7100000000000001e-01  -6.6600000000000006e-02   1.1339999999999999e+00   4.1788999999999996e+00   8.6699999999999999e-02   5.0029999999999997e-01   4.0250000000000002e-01
   7.4939999999999996e-01  -2.4179999999999999e-01   3.8603000000000001e+00  -1.0500000000000000e-01  -1.9980000000000001e-01  -1.6230000000000000e-01   3.9950000000000002e-01   1.1339999999999999e+00   4.0918000000000001e+00   7.7100000000000002e-02   4.9070000000000003e-01   4.0250000000000002e-01
   6.1719999999999997e-01  -1.0990000000000000e-01   4.0317999999999996e+00  -1.8140000000000001e-01  -2.5690000000000002e-01  -1.3589999999999999e-01   2.6629999999999998e-01   1.3341000000000001e+00   4.2659000000000002e+00   1.1559999999999999e-01   4.3300000000000000e-01   4.0250000000000002e-01
   9.2579999999999996e-01  -2.4179999999999999e-01   3.5171000000000001e+00  -1.0500000000000000e-01  -2.9499999999999998e-01  -1.9289999999999999e-01   4.4400000000000002e-02   1.3564000000000001e+00   4.2659000000000002e+00   1.6380000000000000e-01   4.9070000000000003e-01   4.3790000000000001e-01
   6.6130000000000000e-01  -2.8580000000000000e-01   4.5465000000000000e+00  -3.8199999999999998e-02  -2.9499999999999998e-01  -2.4120000000000000e-01  -1.7760000000000001e-01   1.1339999999999999e+00   4.4401000000000002e+00   1.6380000000000000e-01   4.2340000000000000e-01   4.5560000000000000e-01
   7.0530000000000004e-01  -1.9789999999999999e-01   4.3750000000000000e+00  -6.6799999999999998e-02  -2.7600000000000002e-01  -1.2720000000000001e-01   2.2189999999999999e-01   1.0227999999999999e+00   5.3106999999999998e+00   1.0600000000000000e-01   5.2920000000000000e-01   4.1139999999999999e-01
   8.1559999999999999e-01  -2.4179999999999999e-01   4.0317999999999996e+00  -1.3370000000000001e-01  -2.5690000000000002e-01  -1.6230000000000000e-01   1.9980000000000001e-01   1.2007000000000001e+00   3.7435999999999998e+00   1.6380000000000000e-01   5.1959999999999995e-01   4.2909999999999998e-01
   6.1719999999999997e-01  -4.3969999999999998e-01   3.4314000000000000e+00  -1.7190000000000000e-01  -2.6640000000000003e-01  -1.7100000000000001e-01   8.8800000000000004e-02   1.2007000000000001e+00   4.2659000000000002e+00   9.6299999999999997e-02   4.5219999999999999e-01   4.3350000000000000e-01
   5.9509999999999996e-01  -3.7369999999999998e-01   3.9460999999999999e+00  -5.7299999999999997e-02  -3.5210000000000002e-01  -1.4470000000000000e-01   1.3320000000000001e-01   1.1563000000000001e+00   4.1788999999999996e+00   1.8300000000000000e-01   5.1959999999999995e-01   4.2020000000000002e-01
   7.9349999999999998e-01  -3.7369999999999998e-01   3.7745000000000002e+00  -1.4319999999999999e-01  -2.9499999999999998e-01  -1.2280000000000001e-01   1.7760000000000001e-01   1.1785000000000001e+00   3.6564999999999999e+00   1.6380000000000000e-01   4.2340000000000000e-01   4.2470000000000002e-01
   8.5960000000000003e-01  -1.7590000000000000e-01   4.0317999999999996e+00  -1.4319999999999999e-01  -1.8079999999999999e-01  -1.5790000000000001e-01   2.2200000000000001e-02   1.2897000000000001e+00   4.4401000000000002e+00   1.0600000000000000e-01   5.9660000000000002e-01   4.3350000000000000e-01
   7.2740000000000005e-01  -3.7369999999999998e-01   4.1176000000000004e+00  -1.5279999999999999e-01  -2.9499999999999998e-01  -1.2720000000000001e-01   8.8800000000000004e-02   1.2452000000000001e+00   4.0918000000000001e+00   6.7400000000000002e-02   5.9660000000000002e-01   3.6270000000000002e-01
   6.6130000000000000e-01  -2.6379999999999998e-01   3.7745000000000002e+00  -1.1459999999999999e-01  -2.2839999999999999e-01  -1.4910000000000001e-01  -6.6600000000000006e-02   1.2230000000000001e+00   5.0495000000000001e+00   1.2520000000000001e-01   4.7149999999999997e-01   4.1139999999999999e-01
   4.4080000000000003e-01  -3.5170000000000001e-01   3.1739999999999999e+00  -1.5279999999999999e-01  -3.0449999999999999e-01  -1.4470000000000000e-01  -2.2200000000000001e-02   1.3119000000000001e+00   4.4401000000000002e+00   1.3489999999999999e-01   4.7149999999999997e-01   3.9810000000000001e-01
   7.0530000000000004e-01  -3.7369999999999998e-01   3.8603000000000001e+00  -1.8140000000000001e-01  -3.2350000000000001e-01  -1.2720000000000001e-01  -2.2200000000000001e-02   1.1785000000000001e+00   5.0495000000000001e+00   1.6380000000000000e-01   4.3300000000000000e-01   4.5560000000000000e-01
   7.4939999999999996e-01  -2.6379999999999998e-01   3.6029000000000000e+00  -2.0999999999999999e-01  -2.2839999999999999e-01  -1.4030000000000001e-01   1.7760000000000001e-01   1.3341000000000001e+00   4.3529999999999998e+00   1.0600000000000000e-01   4.4259999999999999e-01   4.3790000000000001e-01
   5.7310000000000005e-01  -3.5170000000000001e-01   4.0317999999999996e+00  -1.2410000000000000e-01  -2.7600000000000002e-01  -1.1840000000000001e-01   0.0000000000000000e+00   1.1117999999999999e+00   4.1788999999999996e+00   9.6299999999999997e-02   5.1000000000000001e-01   3.9810000000000001e-01
   7.0530000000000004e-01  -3.7369999999999998e-01   3.6886999999999999e+00  -8.5900000000000004e-02  -2.8549999999999998e-01  -1.3159999999999999e-01  -1.7760000000000001e-01   1.0672999999999999e+00   4.4401000000000002e+00   9.6299999999999997e-02   4.9070000000000003e-01   4.2470000000000002e-01
   7.2740000000000005e-01  -3.9570000000000000e-01   4.5465000000000000e+00  -1.6230000000000000e-01  -3.0449999999999999e-01  -1.6660000000000000e-01   6.6600000000000006e-02   1.2897000000000001e+00   4.5270999999999999e+00   7.7100000000000002e-02   4.6189999999999998e-01   4.2020000000000002e-01
   6.1719999999999997e-01  -6.6000000000000003e-02   4.5465000000000000e+00  -2.0050000000000001e-01  -3.2350000000000001e-01  -1.9289999999999999e-01   6.6600000000000006e-02   1.5565000000000000e+00   4.4401000000000002e+00   1.4449999999999999e-01   4.8110000000000003e-01   3.8929999999999998e-01
   7.2740000000000005e-01  -1.5390000000000001e-01   3.5171000000000001e+00  -1.9099999999999999e-02  -1.7130000000000001e-01  -1.1840000000000001e-01  -2.2200000000000001e-02   1.3341000000000001e+00   5.1365999999999996e+00   1.2520000000000001e-01   5.3879999999999995e-01   3.9369999999999999e-01
   7.4939999999999996e-01  -2.1980000000000000e-01   3.8603000000000001e+00  -1.1459999999999999e-01  -3.5210000000000002e-01  -1.4910000000000001e-01   6.6600000000000006e-02   1.3341000000000001e+00   4.0048000000000004e+00   1.2520000000000001e-01   5.3879999999999995e-01   3.9369999999999999e-01
   7.7149999999999996e-01  -3.5170000000000001e-01   3.8603000000000001e+00  -1.3370000000000001e-01  -2.0930000000000001e-01  -1.7100000000000001e-01   1.1100000000000000e-01   1.3564000000000001e+00   3.7435999999999998e+00   1.9270000000000001e-01   5.6769999999999998e-01   4.3790000000000001e-01
   7.7149999999999996e-01  -1.0990000000000000e-01   3.6029000000000000e+00  -1.4319999999999999e-01  -2.3790000000000000e-01  -1.4470000000000000e-01  -6.6600000000000006e-02   1.2452000000000001e+00   4.0048000000000004e+00   1.4449999999999999e-01   5.1000000000000001e-01   4.6450000000000002e-01
   6.8330000000000002e-01  -3.2979999999999998e-01   3.5171000000000001e+00  -8.5900000000000004e-02  -2.4740000000000001e-01  -1.6660000000000000e-01  -2.2200000000000001e-02   1.2230000000000001e+00   4.5270999999999999e+00   1.4449999999999999e-01   4.4259999999999999e-01   4.4679999999999997e-01
   7.0530000000000004e-01  -2.6379999999999998e-01   4.4607999999999999e+00  -1.4319999999999999e-01  -2.9499999999999998e-01  -1.1400000000000000e-01   0.0000000000000000e+00   1.0672999999999999e+00   5.1365999999999996e+00   6.7400000000000002e-02   3.8490000000000002e-01   4.2470000000000002e-01
   4.1880000000000001e-01  -3.9570000000000000e-01   3.0882000000000001e+00  -1.5279999999999999e-01  -3.1400000000000000e-01  -1.4030000000000001e-01   6.6600000000000006e-02   1.1563000000000001e+00   4.2659000000000002e+00   4.8200000000000000e-02   3.0790000000000001e-01   4.4230000000000003e-01
   7.4939999999999996e-01  -4.3969999999999998e-01   4.0317999999999996e+00  -1.6230000000000000e-01  -3.1400000000000000e-01  -1.6660000000000000e-01   8.8800000000000004e-02   9.7840000000000005e-01   4.3529999999999998e+00   9.6299999999999997e-02   3.8490000000000002e-01   4.1580000000000000e-01
   7.7149999999999996e-01  -2.1980000000000000e-01   4.4607999999999999e+00  -1.8140000000000001e-01  -2.9499999999999998e-01  -1.9289999999999999e-01  -6.6600000000000006e-02   1.2007000000000001e+00   4.9623999999999997e+00   2.0230000000000001e-01   4.7149999999999997e-01   4.2470000000000002e-01
   6.3919999999999999e-01  -3.7369999999999998e-01   4.1176000000000004e+00  -2.3870000000000000e-01  -2.5690000000000002e-01  -1.2280000000000001e-01  -1.3320000000000001e-01   1.3341000000000001e+00   3.3083000000000000e+00   7.7100000000000002e-02   5.5810000000000004e-01   4.2909999999999998e-01
   6.1719999999999997e-01  -2.4179999999999999e-01   4.2034000000000002e+00  -1.4319999999999999e-01  -3.0449999999999999e-01  -1.2280000000000001e-01   4.4400000000000002e-02   1.2897000000000001e+00   4.2659000000000002e+00   2.8899999999999999e-02   5.5810000000000004e-01   4.5560000000000000e-01
   7.0530000000000004e-01  -2.1999999999999999e-02   4.2034000000000002e+00  -1.3370000000000001e-01  -3.0449999999999999e-01  -1.7540000000000000e-01   2.2200000000000001e-02   1.3786000000000000e+00   4.7882999999999996e+00   1.9270000000000001e-01   5.0029999999999997e-01   3.9369999999999999e-01
   5.7310000000000005e-01  -1.0990000000000000e-01   3.4314000000000000e+00  -1.7190000000000000e-01  -3.3310000000000001e-01  -1.5350000000000000e-01   1.1100000000000000e-01   1.4008000000000000e+00   3.9177000000000000e+00   1.3489999999999999e-01   5.0029999999999997e-01   4.1139999999999999e-01
   9.0369999999999995e-01  -4.1770000000000002e-01   3.8603000000000001e+00  -1.9089999999999999e-01  -2.5690000000000002e-01  -1.8420000000000000e-01   2.2200000000000001e-02   1.3564000000000001e+00   5.0495000000000001e+00   1.6380000000000000e-01   4.2340000000000000e-01   4.3790000000000001e-01
   5.0700000000000001e-01  -3.2979999999999998e-01   4.3750000000000000e+00  -1.0500000000000000e-01  -3.0449999999999999e-01  -1.2720000000000001e-01   6.6600000000000006e-02   1.1563000000000001e+00   4.5270999999999999e+00   3.8500000000000000e-02   3.8490000000000002e-01   3.9369999999999999e-01
   8.1559999999999999e-01  -2.6379999999999998e-01   4.5465000000000000e+00  -1.4319999999999999e-01  -2.3790000000000000e-01  -1.0520000000000000e-01   4.4400000000000002e-02   1.1785000000000001e+00   4.6142000000000003e+00   7.7100000000000002e-02   4.8110000000000003e-01   4.4679999999999997e-01
   5.5110000000000003e-01  -1.7590000000000000e-01   3.4314000000000000e+00  -1.5279999999999999e-01  -3.1400000000000000e-01  -1.7100000000000001e-01  -8.8800000000000004e-02   1.2897000000000001e+00   5.1365999999999996e+00   9.6299999999999997e-02   4.2340000000000000e-01   3.8929999999999998e-01
   7.0530000000000004e-01  -3.2979999999999998e-01   3.2597999999999998e+00  -1.1459999999999999e-01  -2.5690000000000002e-01  -1.0090000000000000e-01  -1.5540000000000001e-01   1.3119000000000001e+00   4.6142000000000003e+00   1.8300000000000000e-01   4.8110000000000003e-01   4.6000000000000002e-01
   8.1559999999999999e-01  -3.2979999999999998e-01   3.6029000000000000e+00  -1.6230000000000000e-01  -3.3310000000000001e-01  -1.2720000000000001e-01  -4.4400000000000002e-02   1.2674000000000001e+00   4.6142000000000003e+00   9.6299999999999997e-02   4.4259999999999999e-01   4.5119999999999999e-01
   7.4939999999999996e-01  -2.4179999999999999e-01   3.6886999999999999e+00  -1.9089999999999999e-01  -2.9499999999999998e-01  -8.7700000000000000e-02  -4.4400000000000002e-02   1.4231000000000000e+00   4.7012999999999998e+00   1.0600000000000000e-01   4.9070000000000003e-01   4.4679999999999997e-01
   8.8170000000000004e-01  -4.1770000000000002e-01   3.1739999999999999e+00  -4.7699999999999999e-02  -3.0449999999999999e-01  -1.2720000000000001e-01   0.0000000000000000e+00   1.2007000000000001e+00   4.7012999999999998e+00   1.3489999999999999e-01   4.7149999999999997e-01   3.8479999999999998e-01
   7.9349999999999998e-01  -2.6379999999999998e-01   3.4314000000000000e+00  -7.6399999999999996e-02  -2.3790000000000000e-01  -1.8420000000000000e-01   6.6600000000000006e-02   1.2674000000000001e+00   5.3106999999999998e+00   4.8200000000000000e-02   4.3300000000000000e-01   3.9369999999999999e-01
   8.5960000000000003e-01  -3.0780000000000002e-01   4.4607999999999999e+00  -6.6799999999999998e-02  -2.9499999999999998e-01  -1.3589999999999999e-01   4.4400000000000002e-02   1.4676000000000000e+00   4.7012999999999998e+00   6.7400000000000002e-02   4.6189999999999998e-01   4.5119999999999999e-01
   1.0139000000000000e+00  -5.7160000000000000e-01   4.0317999999999996e+00  -1.7190000000000000e-01  -2.7600000000000002e-01  -1.9730000000000000e-01  -6.6600000000000006e-02   1.2897000000000001e+00   4.6142000000000003e+00   8.6699999999999999e-02   4.8110000000000003e-01   4.3790000000000001e-01
   4.8490000000000000e-01  -4.6170000000000000e-01   2.8309000000000002e+00  -9.5500000000000002e-02  -2.0930000000000001e-01  -1.3159999999999999e-01  -1.9980000000000001e-01   1.1785000000000001e+00   4.4401000000000002e+00   1.0600000000000000e-01   4.1370000000000001e-01   4.1580000000000000e-01
   2.8649999999999998e-01  -2.8580000000000000e-01   3.7745000000000002e+00  -1.2410000000000000e-01  -3.5210000000000002e-01  -1.3589999999999999e-01  -1.7760000000000001e-01   1.3786000000000000e+00   4.1788999999999996e+00   1.8300000000000000e-01   4.5219999999999999e-01   4.5560000000000000e-01
   9.6989999999999998e-01  -3.2979999999999998e-01   4.7180999999999997e+00  -2.2910000000000000e-01  -2.9499999999999998e-01  -1.4030000000000001e-01  -2.2200000000000001e-02   1.2674000000000001e+00   4.1788999999999996e+00   1.7340000000000000e-01   4.4259999999999999e-01   4.1139999999999999e-01
   1.1021000000000001e+00  -3.9570000000000000e-01   4.2892000000000001e+00  -1.5279999999999999e-01  -2.2839999999999999e-01  -1.4470000000000000e-01  -2.2189999999999999e-01   1.3119000000000001e+00   4.8754000000000000e+00   9.6299999999999997e-02   4.4259999999999999e-01   4.1139999999999999e-01
   6.1719999999999997e-01  -1.7590000000000000e-01   3.2597999999999998e+00  -1.4319999999999999e-01  -3.1400000000000000e-01  -9.2100000000000001e-02   1.3320000000000001e-01   1.1563000000000001e+00   4.9623999999999997e+00   1.2520000000000001e-01   3.9450000000000002e-01   4.2470000000000002e-01
   1.9839999999999999e-01  -2.4179999999999999e-01   3.1739999999999999e+00  -1.0500000000000000e-01  -3.5210000000000002e-01  -1.7100000000000001e-01   8.8800000000000004e-02   1.1785000000000001e+00   4.3529999999999998e+00   9.6299999999999997e-02   4.7149999999999997e-01   4.4679999999999997e-01
   1.2343999999999999e+00  -5.7160000000000000e-01   4.6322999999999999e+00  -1.6230000000000000e-01  -3.5210000000000002e-01  -9.2100000000000001e-02  -1.7760000000000001e-01   1.3341000000000001e+00   4.8754000000000000e+00   1.7340000000000000e-01   4.3300000000000000e-01   4.3350000000000000e-01
   1.0139000000000000e+00  -6.1550000000000005e-01   4.0317999999999996e+00  -1.9089999999999999e-01  -4.0920000000000001e-01  -1.7100000000000001e-01  -1.7760000000000001e-01   1.1785000000000001e+00   4.7012999999999998e+00   1.8300000000000000e-01   6.3510000000000000e-01   3.6270000000000002e-01
   4.4080000000000003e-01  -3.0780000000000002e-01   4.5465000000000000e+00  -1.3370000000000001e-01  -2.9499999999999998e-01  -1.3589999999999999e-01  -6.6600000000000006e-02   1.3341000000000001e+00   5.1365999999999996e+00   9.6299999999999997e-02   5.4849999999999999e-01   4.4679999999999997e-01
   5.5110000000000003e-01  -1.9789999999999999e-01   3.0024000000000002e+00   3.8199999999999998e-02  -2.9499999999999998e-01  -1.1840000000000001e-01  -1.9980000000000001e-01   1.2897000000000001e+00   4.6142000000000003e+00   1.1559999999999999e-01   4.3300000000000000e-01   4.1580000000000000e-01
   9.9190000000000000e-01  -3.5170000000000001e-01   4.1176000000000004e+00  -1.2410000000000000e-01  -2.5690000000000002e-01  -1.1400000000000000e-01   0.0000000000000000e+00   1.1785000000000001e+00   4.7012999999999998e+00   6.7400000000000002e-02   4.6189999999999998e-01   4.2020000000000002e-01
   1.0801000000000001e+00  -5.2759999999999996e-01   4.2892000000000001e+00  -1.7190000000000000e-01  -3.7109999999999999e-01  -1.0960000000000000e-01  -2.2200000000000001e-02   1.2230000000000001e+00   4.6142000000000003e+00   1.1559999999999999e-01   5.1959999999999995e-01   4.5560000000000000e-01
   4.6289999999999998e-01  -6.6000000000000003e-02   4.2034000000000002e+00  -2.0999999999999999e-01  -3.6159999999999998e-01  -1.3159999999999999e-01  -2.2200000000000001e-02   1.2452000000000001e+00   4.9623999999999997e+00   1.1559999999999999e-01   3.9450000000000002e-01   4.3350000000000000e-01
   7.2740000000000005e-01  -4.3999999999999997e-02   2.8309000000000002e+00  -9.5500000000000002e-02  -3.9970000000000000e-01  -1.0960000000000000e-01  -2.4410000000000001e-01   1.3564000000000001e+00   4.3529999999999998e+00   8.6699999999999999e-02   4.6189999999999998e-01   4.7330000000000000e-01
   9.4779999999999998e-01  -5.2759999999999996e-01   4.0317999999999996e+00  -2.0050000000000001e-01  -2.9499999999999998e-01  -1.3589999999999999e-01   0.0000000000000000e+00   1.2007000000000001e+00   4.4401000000000002e+00   2.8899999999999999e-02   4.5219999999999999e-01   4.2470000000000002e-01
   9.6989999999999998e-01  -4.3969999999999998e-01   4.4607999999999999e+00  -1.2410000000000000e-01  -3.0449999999999999e-01  -1.2280000000000001e-01   4.4400000000000002e-02   1.2674000000000001e+00   5.2236000000000002e+00   2.0230000000000001e-01   5.5810000000000004e-01   4.4230000000000003e-01
   5.5110000000000003e-01  -2.1980000000000000e-01   4.0317999999999996e+00  -2.0050000000000001e-01  -2.9499999999999998e-01  -8.7700000000000000e-02  -2.2200000000000001e-02   1.5343000000000000e+00   4.3529999999999998e+00   1.0600000000000000e-01   4.7149999999999997e-01   4.3790000000000001e-01
   5.9509999999999996e-01  -3.0780000000000002e-01   3.7745000000000002e+00  -1.4319999999999999e-01  -3.3310000000000001e-01  -1.4470000000000000e-01  -6.6600000000000006e-02   1.4453000000000000e+00   5.4847999999999999e+00   1.3489999999999999e-01   5.1959999999999995e-01   4.1580000000000000e-01
   9.2579999999999996e-01  -3.0780000000000002e-01   4.2892000000000001e+00  -1.0500000000000000e-01  -3.6159999999999998e-01  -1.1840000000000001e-01  -1.9980000000000001e-01   1.4231000000000000e+00   4.5270999999999999e+00   2.3119999999999999e-01   4.1370000000000001e-01   4.1580000000000000e-01
   7.7149999999999996e-01  -4.6170000000000000e-01   3.4314000000000000e+00  -2.0999999999999999e-01  -3.4260000000000002e-01  -1.0090000000000000e-01   2.2200000000000001e-02   1.2007000000000001e+00   5.2236000000000002e+00   8.6699999999999999e-02   5.0029999999999997e-01   4.5560000000000000e-01
   6.8330000000000002e-01  -2.6379999999999998e-01   3.8603000000000001e+00  -2.0999999999999999e-01  -2.3790000000000000e-01  -1.1840000000000001e-01  -4.4400000000000002e-02   1.2674000000000001e+00   4.5270999999999999e+00   1.0600000000000000e-01   4.7149999999999997e-01   4.2909999999999998e-01
   6.6130000000000000e-01  -2.4179999999999999e-01   3.7745000000000002e+00  -6.6799999999999998e-02  -2.4740000000000001e-01  -1.0960000000000000e-01  -2.4410000000000001e-01   1.4676000000000000e+00   4.5270999999999999e+00   1.4449999999999999e-01   4.3300000000000000e-01   4.3790000000000001e-01
   6.8330000000000002e-01  -3.0780000000000002e-01   4.2034000000000002e+00  -9.5500000000000002e-02  -3.4260000000000002e-01  -1.7100000000000001e-01   0.0000000000000000e+00   1.3564000000000001e+00   5.1365999999999996e+00   8.6699999999999999e-02   5.1959999999999995e-01   4.4679999999999997e-01
   9.0369999999999995e-01  -5.0560000000000005e-01   3.8603000000000001e+00  -1.6230000000000000e-01  -2.2839999999999999e-01  -1.4470000000000000e-01  -1.7760000000000001e-01   1.2452000000000001e+00   3.9177000000000000e+00   1.8300000000000000e-01   4.8110000000000003e-01   4.5560000000000000e-01
   7.4939999999999996e-01  -2.8580000000000000e-01   3.3456000000000001e+00  -2.0050000000000001e-01  -2.9499999999999998e-01  -5.7000000000000002e-02   0.0000000000000000e+00   1.2230000000000001e+00   4.2659000000000002e+00   1.6380000000000000e-01   5.1959999999999995e-01   4.1580000000000000e-01
   5.7310000000000005e-01  -3.7369999999999998e-01   2.9165999999999999e+00  -1.6230000000000000e-01  -2.4740000000000001e-01  -1.0090000000000000e-01  -2.4410000000000001e-01   1.1339999999999999e+00   4.3529999999999998e+00   8.6699999999999999e-02   4.2340000000000000e-01   4.2909999999999998e-01
   8.8170000000000004e-01  -3.5170000000000001e-01   3.8603000000000001e+00  -1.3370000000000001e-01  -2.9499999999999998e-01  -1.4910000000000001e-01  -1.9980000000000001e-01   1.2007000000000001e+00   4.7012999999999998e+00   5.7799999999999997e-02   4.7149999999999997e-01   4.4230000000000003e-01
   9.0369999999999995e-01  -3.9570000000000000e-01   3.2597999999999998e+00  -1.5279999999999999e-01  -3.4260000000000002e-01  -9.2100000000000001e-02  -1.7760000000000001e-01   1.2674000000000001e+00   3.9177000000000000e+00   7.7100000000000002e-02   4.7149999999999997e-01   4.2470000000000002e-01
   8.8170000000000004e-01  -2.8580000000000000e-01   3.6886999999999999e+00  -1.8140000000000001e-01  -3.2350000000000001e-01  -1.2720000000000001e-01  -1.9980000000000001e-01   1.4231000000000000e+00   4.7882999999999996e+00   1.7340000000000000e-01   4.6189999999999998e-01   4.0250000000000002e-01
   8.1559999999999999e-01  -3.7369999999999998e-01   3.9460999999999999e+00  -1.7190000000000000e-01  -2.0930000000000001e-01  -1.5790000000000001e-01  -6.6600000000000006e-02   1.4676000000000000e+00   4.6142000000000003e+00   8.6699999999999999e-02   4.6189999999999998e-01   4.5560000000000000e-01
   6.3919999999999999e-01  -3.5170000000000001e-01   3.6029000000000000e+00  -1.0500000000000000e-01  -3.4260000000000002e-01  -1.0960000000000000e-01  -4.4400000000000002e-02   1.2230000000000001e+00   4.9623999999999997e+00   1.3489999999999999e-01   5.0029999999999997e-01   4.4230000000000003e-01
   7.2740000000000005e-01  -4.1770000000000002e-01   4.1176000000000004e+00  -1.7190000000000000e-01  -3.2350000000000001e-01  -9.6500000000000002e-02  -4.4400000000000002e-02   1.3119000000000001e+00   4.9623999999999997e+00   1.1559999999999999e-01   3.9450000000000002e-01   4.0250000000000002e-01
   6.3919999999999999e-01  -4.1770000000000002e-01   3.9460999999999999e+00  -1.5279999999999999e-01  -3.7109999999999999e-01  -8.7700000000000000e-02  -2.2189999999999999e-01   1.2452000000000001e+00   3.7435999999999998e+00   7.7100000000000002e-02   4.2340000000000000e-01   4.6450000000000002e-01
   6.8330000000000002e-01  -6.1550000000000005e-01   3.6886999999999999e+00  -1.2410000000000000e-01  -3.9010000000000000e-01  -1.4470000000000000e-01   0.0000000000000000e+00   1.2674000000000001e+00   4.2659000000000002e+00   1.3489999999999999e-01   4.5219999999999999e-01   4.2470000000000002e-01
   8.1559999999999999e-01  -1.7590000000000000e-01   4.0317999999999996e+00  -2.0050000000000001e-01  -3.2350000000000001e-01  -1.0520000000000000e-01  -3.1069999999999998e-01   1.2674000000000001e+00   4.2659000000000002e+00   1.5409999999999999e-01   4.8110000000000003e-01   4.1139999999999999e-01
   7.7149999999999996e-01  -2.6379999999999998e-01   3.7745000000000002e+00  -1.3370000000000001e-01  -3.8059999999999999e-01  -1.1840000000000001e-01  -1.5540000000000001e-01   1.3786000000000000e+00   5.0495000000000001e+00   1.9270000000000001e-01   4.6189999999999998e-01   4.0699999999999997e-01
   8.1559999999999999e-01  -2.1980000000000000e-01   4.2034000000000002e+00  -1.3370000000000001e-01  -2.6640000000000003e-01  -1.4470000000000000e-01  -1.3320000000000001e-01   1.4453000000000000e+00   5.1365999999999996e+00   1.4449999999999999e-01   3.7530000000000002e-01   4.2909999999999998e-01
   8.5960000000000003e-01  -2.8580000000000000e-01   3.1739999999999999e+00  -1.4319999999999999e-01  -3.0449999999999999e-01  -1.0520000000000000e-01  -4.4400000000000002e-02   1.4231000000000000e+00   4.5270999999999999e+00   1.4449999999999999e-01   4.0410000000000001e-01   4.3790000000000001e-01
   8.8170000000000004e-01  -3.2979999999999998e-01   4.1176000000000004e+00  -2.2910000000000000e-01  -3.3310000000000001e-01  -1.0090000000000000e-01  -4.4400000000000002e-02   1.1563000000000001e+00   5.3977000000000004e+00   1.3489999999999999e-01   4.1370000000000001e-01   4.0699999999999997e-01
   9.0369999999999995e-01  -3.9570000000000000e-01   3.8603000000000001e+00  -1.2410000000000000e-01  -4.2820000000000003e-01  -1.5350000000000000e-01  -1.5540000000000001e-01   1.2452000000000001e+00   4.9623999999999997e+00   1.1559999999999999e-01   4.9070000000000003e-01   4.5119999999999999e-01
   6.1719999999999997e-01  -2.4179999999999999e-01   3.5171000000000001e+00  -1.5279999999999999e-01  -2.7600000000000002e-01  -1.3589999999999999e-01   2.2200000000000001e-02   1.3341000000000001e+00   4.6142000000000003e+00   1.4449999999999999e-01   4.2340000000000000e-01   4.5119999999999999e-01
   6.1719999999999997e-01  -3.5170000000000001e-01   4.2034000000000002e+00  -8.5900000000000004e-02  -3.2350000000000001e-01  -7.0199999999999999e-02  -2.2189999999999999e-01   1.4231000000000000e+00   4.0918000000000001e+00  -1.9300000000000001e-02   4.3300000000000000e-01   4.2020000000000002e-01
   6.8330000000000002e-01  -3.5170000000000001e-01   3.6886999999999999e+00  -2.0050000000000001e-01  -3.3310000000000001e-01  -1.2280000000000001e-01  -1.3320000000000001e-01   1.3786000000000000e+00   4.3529999999999998e+00   1.2520000000000001e-01   4.0410000000000001e-01   4.4230000000000003e-01
   7.9349999999999998e-01  -3.7369999999999998e-01   4.1176000000000004e+00  -1.6230000000000000e-01  -3.0449999999999999e-01  -1.1400000000000000e-01  -2.2189999999999999e-01   1.4231000000000000e+00   3.7435999999999998e+00   1.1559999999999999e-01   3.9450000000000002e-01   4.1139999999999999e-01
   9.4779999999999998e-01  -2.1980000000000000e-01   3.2597999999999998e+00  -1.7190000000000000e-01  -3.0449999999999999e-01  -1.2720000000000001e-01  -2.2189999999999999e-01   1.2674000000000001e+00   4.1788999999999996e+00   1.6380000000000000e-01   4.8110000000000003e-01   4.0699999999999997e-01
   1.0360000000000000e+00  -4.1770000000000002e-01   4.0317999999999996e+00  -2.0999999999999999e-01  -2.9499999999999998e-01  -9.2100000000000001e-02  -2.2200000000000001e-02   1.2674000000000001e+00   4.2659000000000002e+00   1.7340000000000000e-01   5.4849999999999999e-01   3.7159999999999999e-01
   7.2740000000000005e-01  -4.6170000000000000e-01   4.3750000000000000e+00  -1.6230000000000000e-01  -3.0449999999999999e-01  -1.4470000000000000e-01  -2.6629999999999998e-01   1.2897000000000001e+00   5.0495000000000001e+00   1.2520000000000001e-01   4.9070000000000003e-01   4.2909999999999998e-01
   8.8170000000000004e-01  -2.8580000000000000e-01   3.5171000000000001e+00  -2.1959999999999999e-01  -2.5690000000000002e-01  -1.6660000000000000e-01  -1.9980000000000001e-01   1.6232000000000000e+00   4.0048000000000004e+00   1.2520000000000001e-01   4.9070000000000003e-01   4.0250000000000002e-01
   7.9349999999999998e-01  -5.7160000000000000e-01   4.2892000000000001e+00  -1.8140000000000001e-01  -3.2350000000000001e-01  -8.7700000000000000e-02  -6.6600000000000006e-02   1.2230000000000001e+00   4.5270999999999999e+00   7.7100000000000002e-02   4.8110000000000003e-01   4.2909999999999998e-01
   7.2740000000000005e-01  -4.1770000000000002e-01   3.6029000000000000e+00  -2.8600000000000000e-02  -1.7130000000000001e-01  -1.2720000000000001e-01  -1.9980000000000001e-01   1.3119000000000001e+00   4.3529999999999998e+00   1.6380000000000000e-01   4.8110000000000003e-01   4.1580000000000000e-01
   8.1559999999999999e-01  -3.2979999999999998e-01   4.0317999999999996e+00  -1.2410000000000000e-01  -3.2350000000000001e-01  -9.6500000000000002e-02  -2.6629999999999998e-01   1.3341000000000001e+00   4.3529999999999998e+00   1.5409999999999999e-01   4.2340000000000000e-01   4.5119999999999999e-01
   7.2740000000000005e-01  -4.8359999999999997e-01   3.3456000000000001e+00  -1.3370000000000001e-01  -3.8059999999999999e-01  -1.0520000000000000e-01  -3.1069999999999998e-01   1.2452000000000001e+00   5.3106999999999998e+00   1.9270000000000001e-01   3.6559999999999998e-01   3.9810000000000001e-01
   8.1559999999999999e-01  -4.1770000000000002e-01   3.6886999999999999e+00  -1.2410000000000000e-01  -3.5210000000000002e-01  -1.0090000000000000e-01  -1.7760000000000001e-01   1.3119000000000001e+00   4.6142000000000003e+00   8.6699999999999999e-02   5.1959999999999995e-01   4.2909999999999998e-01
   7.4939999999999996e-01  -3.5170000000000001e-01   2.5735000000000001e+00  -1.2410000000000000e-01  -2.5690000000000002e-01  -1.2720000000000001e-01  -2.4410000000000001e-01   1.3341000000000001e+00   4.7012999999999998e+00   6.7400000000000002e-02   3.9450000000000002e-01   4.5119999999999999e-01
   8.3760000000000001e-01  -5.4959999999999998e-01   3.6029000000000000e+00  -1.3370000000000001e-01  -3.0449999999999999e-01  -9.2100000000000001e-02  -1.3320000000000001e-01   1.2897000000000001e+00   4.2659000000000002e+00   8.6699999999999999e-02   4.1370000000000001e-01   4.2470000000000002e-01
   9.2579999999999996e-01  -3.2979999999999998e-01   3.5171000000000001e+00  -2.2910000000000000e-01  -3.9010000000000000e-01  -1.3589999999999999e-01  -1.1100000000000000e-01   1.0894999999999999e+00   4.0918000000000001e+00   1.4449999999999999e-01   4.6189999999999998e-01   4.1580000000000000e-01
   5.7310000000000005e-01  -4.8359999999999997e-01   3.5171000000000001e+00  -2.0050000000000001e-01  -3.0449999999999999e-01  -1.3589999999999999e-01  -1.9980000000000001e-01   1.3341000000000001e+00   4.4401000000000002e+00   1.3489999999999999e-01   4.6189999999999998e-01   4.3350000000000000e-01
   1.1462000000000001e+00  -3.5170000000000001e-01   4.3750000000000000e+00  -1.9089999999999999e-01  -3.1400000000000000e-01  -1.4030000000000001e-01  -2.2200000000000001e-02   1.2897000000000001e+00   4.4401000000000002e+00   1.4449999999999999e-01   4.8110000000000003e-01   4.3790000000000001e-01
   8.5960000000000003e-01  -3.9570000000000000e-01   4.1176000000000004e+00  -1.5279999999999999e-01  -3.3310000000000001e-01  -1.4910000000000001e-01  -2.2189999999999999e-01   1.4231000000000000e+00   4.7882999999999996e+00   1.2520000000000001e-01   4.6189999999999998e-01   4.4679999999999997e-01
   9.2579999999999996e-01  -4.8359999999999997e-01   3.6886999999999999e+00  -1.5279999999999999e-01  -2.7600000000000002e-01  -1.6230000000000000e-01  -1.9980000000000001e-01   1.2674000000000001e+00   4.4401000000000002e+00   1.7340000000000000e-01   4.6189999999999998e-01   4.0699999999999997e-01
   7.0530000000000004e-01  -2.1999999999999999e-02   3.9460999999999999e+00  -1.3370000000000001e-01  -3.0449999999999999e-01  -8.3299999999999999e-02  -1.1100000000000000e-01   1.2452000000000001e+00   3.9177000000000000e+00   1.9270000000000001e-01   5.1000000000000001e-01   4.5560000000000000e-01
   7.4939999999999996e-01  -4.1770000000000002e-01   3.8603000000000001e+00  -1.7190000000000000e-01  -3.2350000000000001e-01  -8.3299999999999999e-02  -8.8800000000000004e-02   1.2230000000000001e+00   4.7012999999999998e+00   1.4449999999999999e-01   5.1959999999999995e-01   4.3350000000000000e-01
   7.7149999999999996e-01  -2.1980000000000000e-01   3.6886999999999999e+00  -2.4820000000000000e-01  -4.1870000000000002e-01  -1.1840000000000001e-01  -1.9980000000000001e-01   1.5565000000000000e+00   5.1365999999999996e+00   1.7340000000000000e-01   4.4259999999999999e-01   4.2020000000000002e-01
   1.0801000000000001e+00  -1.5390000000000001e-01   4.2892000000000001e+00  -1.6230000000000000e-01  -3.3310000000000001e-01  -8.7700000000000000e-02  -1.3320000000000001e-01   1.2674000000000001e+00   5.2236000000000002e+00   4.8200000000000000e-02   5.1959999999999995e-01   4.2909999999999998e-01
   9.6989999999999998e-01  -4.1770000000000002e-01   3.8603000000000001e+00  -2.1959999999999999e-01  -3.4260000000000002e-01  -1.0960000000000000e-01  -6.6600000000000006e-02   1.2897000000000001e+00   4.3529999999999998e+00   1.9270000000000001e-01   4.0410000000000001e-01   4.3790000000000001e-01
   8.8170000000000004e-01  -2.1980000000000000e-01   3.6029000000000000e+00  -6.6799999999999998e-02  -3.8059999999999999e-01  -1.4470000000000000e-01  -1.7760000000000001e-01   1.1785000000000001e+00   3.3953000000000002e+00   1.2520000000000001e-01   5.1959999999999995e-01   4.1580000000000000e-01
   7.4939999999999996e-01  -4.3969999999999998e-01   3.1739999999999999e+00  -1.4319999999999999e-01  -2.9499999999999998e-01  -9.6500000000000002e-02  -2.8849999999999998e-01   1.0672999999999999e+00   6.0072000000000001e+00   6.7400000000000002e-02   4.9070000000000003e-01   4.3350000000000000e-01
   8.8170000000000004e-01  -2.6379999999999998e-01   4.2034000000000002e+00  -1.3370000000000001e-01  -3.2350000000000001e-01  -1.1840000000000001e-01  -2.2189999999999999e-01   1.3564000000000001e+00   4.7882999999999996e+00   1.9300000000000001e-02   4.8110000000000003e-01   4.0250000000000002e-01
   9.4779999999999998e-01  -2.8580000000000000e-01   3.0024000000000002e+00  -1.6230000000000000e-01  -3.5210000000000002e-01  -9.2100000000000001e-02  -3.3289999999999997e-01   1.4453000000000000e+00   4.6142000000000003e+00   1.4449999999999999e-01   4.1370000000000001e-01   4.4230000000000003e-01
   9.0369999999999995e-01  -3.7369999999999998e-01   4.2892000000000001e+00  -1.0500000000000000e-01  -2.4740000000000001e-01  -1.4470000000000000e-01  -1.9980000000000001e-01   1.3786000000000000e+00   4.9623999999999997e+00   1.4449999999999999e-01   4.6189999999999998e-01   4.6000000000000002e-01
   8.8170000000000004e-01  -4.3969999999999998e-01   3.6886999999999999e+00  -1.1459999999999999e-01  -3.3310000000000001e-01  -1.4470000000000000e-01  -1.3320000000000001e-01   1.2674000000000001e+00   4.2659000000000002e+00   1.0600000000000000e-01   5.1959999999999995e-01   4.2470000000000002e-01
   7.7149999999999996e-01  -3.2979999999999998e-01   3.7745000000000002e+00  -2.2910000000000000e-01  -3.3310000000000001e-01  -1.0090000000000000e-01   0.0000000000000000e+00   1.2452000000000001e+00   4.7012999999999998e+00   1.3489999999999999e-01   4.7149999999999997e-01   4.1139999999999999e-01
   8.1559999999999999e-01  -2.8580000000000000e-01   3.8603000000000001e+00  -1.9089999999999999e-01  -3.1400000000000000e-01  -1.0960000000000000e-01  -3.3289999999999997e-01   1.3341000000000001e+00   4.2659000000000002e+00   1.3489999999999999e-01   4.4259999999999999e-01   4.6000000000000002e-01
   8.1559999999999999e-01  -6.1550000000000005e-01   3.6886999999999999e+00  -1.4319999999999999e-01  -2.8549999999999998e-01  -1.2280000000000001e-01  -6.6600000000000006e-02   1.2452000000000001e+00   4.1788999999999996e+00   1.4449999999999999e-01   3.9450000000000002e-01   3.9810000000000001e-01
   8.3760000000000001e-01  -3.2979999999999998e-01   3.6886999999999999e+00  -2.0050000000000001e-01  -3.9010000000000000e-01  -1.2280000000000001e-01  -1.7760000000000001e-01   1.2452000000000001e+00   5.1365999999999996e+00   1.3489999999999999e-01   4.9070000000000003e-01   4.2470000000000002e-01
   7.7149999999999996e-01  -3.7369999999999998e-01   3.1739999999999999e+00  -2.0999999999999999e-01  -3.8059999999999999e-01  -1.4030000000000001e-01  -1.1100000000000000e-01   1.2897000000000001e+00   4.5270999999999999e+00   2.5050000000000000e-01   4.8110000000000003e-01   4.0250000000000002e-01
   8.8170000000000004e-01  -2.4179999999999999e-01   4.0317999999999996e+00  -1.3370000000000001e-01  -3.2350000000000001e-01  -1.3589999999999999e-01  -2.6629999999999998e-01   1.3341000000000001e+00   3.7435999999999998e+00   1.0600000000000000e-01   4.3300000000000000e-01   4.2020000000000002e-01
   9.4779999999999998e-01  -3.2979999999999998e-01   3.8603000000000001e+00  -1.0500000000000000e-01  -3.6159999999999998e-01  -9.6500000000000002e-02  -2.2200000000000001e-02   1.3564000000000001e+00   4.5270999999999999e+00   1.6380000000000000e-01   4.9070000000000003e-01   3.9810000000000001e-01
   7.9349999999999998e-01  -3.0780000000000002e-01   3.7745000000000002e+00  -1.8140000000000001e-01  -2.9499999999999998e-01  -1.0960000000000000e-01  -2.4410000000000001e-01   1.6010000000000000e+00   4.9623999999999997e+00   1.3489999999999999e-01   4.2340000000000000e-01   4.0699999999999997e-01
   8.1559999999999999e-01  -3.7369999999999998e-01   4.1176000000000004e+00  -1.9089999999999999e-01  -2.4740000000000001e-01  -1.0520000000000000e-01  -1.1100000000000000e-01   1.4898000000000000e+00   4.2659000000000002e+00   7.7100000000000002e-02   3.9450000000000002e-01   3.8929999999999998e-01
   9.0369999999999995e-01  -2.4179999999999999e-01   3.9460999999999999e+00  -1.2410000000000000e-01  -3.1400000000000000e-01  -6.5799999999999997e-02  -2.4410000000000001e-01   1.2897000000000001e+00   4.4401000000000002e+00   1.4449999999999999e-01   3.9450000000000002e-01   4.4230000000000003e-01
   7.9349999999999998e-01  -5.0560000000000005e-01   4.2034000000000002e+00  -2.1959999999999999e-01  -3.3310000000000001e-01  -1.2720000000000001e-01  -1.9980000000000001e-01   1.3119000000000001e+00   3.5695000000000001e+00   2.2159999999999999e-01   4.5219999999999999e-01   3.9810000000000001e-01
   5.0700000000000001e-01  -3.0780000000000002e-01   4.0317999999999996e+00  -1.3370000000000001e-01  -3.1400000000000000e-01  -1.4910000000000001e-01  -2.2189999999999999e-01   1.5120000000000000e+00   4.7882999999999996e+00   1.4449999999999999e-01   4.5219999999999999e-01   4.6450000000000002e-01
   9.2579999999999996e-01  -5.7160000000000000e-01   4.0317999999999996e+00  -1.4319999999999999e-01  -3.6159999999999998e-01  -1.4030000000000001e-01  -1.3320000000000001e-01   1.2674000000000001e+00   4.5270999999999999e+00   1.1559999999999999e-01   4.2340000000000000e-01   3.9810000000000001e-01
   7.4939999999999996e-01  -3.5170000000000001e-01   3.1739999999999999e+00  -2.0999999999999999e-01  -3.7109999999999999e-01  -1.7100000000000001e-01  -1.5540000000000001e-01   1.2007000000000001e+00   4.4401000000000002e+00   1.1559999999999999e-01   5.2920000000000000e-01   4.5560000000000000e-01
   7.4939999999999996e-01  -4.6170000000000000e-01   3.9460999999999999e+00  -1.9089999999999999e-01  -3.7109999999999999e-01  -1.4470000000000000e-01  -1.1100000000000000e-01   1.5120000000000000e+00   4.7012999999999998e+00   1.3489999999999999e-01   4.5219999999999999e-01   4.1580000000000000e-01
   1.0360000000000000e+00  -5.9360000000000002e-01   3.6029000000000000e+00  -1.7190000000000000e-01  -4.3769999999999998e-01  -1.0520000000000000e-01  -3.3289999999999997e-01   1.2007000000000001e+00   4.4401000000000002e+00   1.3489999999999999e-01   4.9070000000000003e-01   4.5119999999999999e-01
   8.8170000000000004e-01  -4.3969999999999998e-01   3.4314000000000000e+00  -1.2410000000000000e-01  -3.5210000000000002e-01  -9.6500000000000002e-02  -1.7760000000000001e-01   1.5565000000000000e+00   4.7012999999999998e+00   1.6380000000000000e-01   4.1370000000000001e-01   4.5560000000000000e-01
   8.5960000000000003e-01  -4.3969999999999998e-01   4.1176000000000004e+00  -1.8140000000000001e-01  -2.7600000000000002e-01  -1.2280000000000001e-01   8.8800000000000004e-02   1.3564000000000001e+00   4.7882999999999996e+00   9.6299999999999997e-02   5.0029999999999997e-01   4.3350000000000000e-01
   8.8170000000000004e-01  -1.9789999999999999e-01   3.7745000000000002e+00  -1.3370000000000001e-01  -2.9499999999999998e-01  -1.1840000000000001e-01  -1.5540000000000001e-01   1.4676000000000000e+00   4.8754000000000000e+00   1.7340000000000000e-01   4.8110000000000003e-01   4.1139999999999999e-01
   9.0369999999999995e-01  -3.7369999999999998e-01   3.6886999999999999e+00  -6.6799999999999998e-02  -3.5210000000000002e-01  -9.6500000000000002e-02  -4.4400000000000002e-02   1.2674000000000001e+00   4.6142000000000003e+00   3.8500000000000000e-02   4.3300000000000000e-01   4.4230000000000003e-01
   8.3760000000000001e-01  -2.6379999999999998e-01   4.0317999999999996e+00  -1.5279999999999999e-01  -3.3310000000000001e-01  -1.1400000000000000e-01  -6.6600000000000006e-02   1.0672999999999999e+00   4.5270999999999999e+00   4.8200000000000000e-02   4.2340000000000000e-01   3.7600000000000000e-01
   9.4779999999999998e-01  -4.1770000000000002e-01   4.0317999999999996e+00  -2.1959999999999999e-01  -3.7109999999999999e-01  -1.0090000000000000e-01  -1.1100000000000000e-01   1.2230000000000001e+00   4.4401000000000002e+00   1.7340000000000000e-01   4.3300000000000000e-01   4.0699999999999997e-01
   5.0700000000000001e-01  -5.0560000000000005e-01   3.0882000000000001e+00  -1.0500000000000000e-01  -3.0449999999999999e-01  -1.0090000000000000e-01  -1.1100000000000000e-01   1.4453000000000000e+00   4.9623999999999997e+00   4.8200000000000000e-02   4.0410000000000001e-01   4.2470000000000002e-01
   6.6130000000000000e-01  -2.1980000000000000e-01   4.2034000000000002e+00  -2.0050000000000001e-01  -2.9499999999999998e-01  -1.1400000000000000e-01  -2.6629999999999998e-01   1.1339999999999999e+00   4.9623999999999997e+00   6.7400000000000002e-02   5.1959999999999995e-01   4.5560000000000000e-01
   9.9190000000000000e-01  -1.5390000000000001e-01   3.0882000000000001e+00  -1.8140000000000001e-01  -2.8549999999999998e-01  -9.2100000000000001e-02  -1.3320000000000001e-01   1.4008000000000000e+00   5.2236000000000002e+00   1.2520000000000001e-01   5.0029999999999997e-01   4.0250000000000002e-01
   8.3760000000000001e-01  -4.6170000000000000e-01   3.2597999999999998e+00  -2.0050000000000001e-01  -3.3310000000000001e-01  -8.7700000000000000e-02  -1.9980000000000001e-01   1.3341000000000001e+00   4.3529999999999998e+00   1.0600000000000000e-01   4.9070000000000003e-01   4.3350000000000000e-01
   8.3760000000000001e-01  -3.9570000000000000e-01   3.6886999999999999e+00  -2.0050000000000001e-01  -3.9010000000000000e-01  -1.4910000000000001e-01  -2.6629999999999998e-01   1.4453000000000000e+00   4.2659000000000002e+00   1.9270000000000001e-01   4.6189999999999998e-01   4.1139999999999999e-01
   6.8330000000000002e-01  -1.5390000000000001e-01   3.3456000000000001e+00  -2.0050000000000001e-01  -3.3310000000000001e-01  -6.5799999999999997e-02  -4.4390000000000002e-01   1.3786000000000000e+00   4.9623999999999997e+00   1.2520000000000001e-01   4.3300000000000000e-01   4.4679999999999997e-01
   7.0530000000000004e-01  -3.7369999999999998e-01   4.4607999999999999e+00  -6.6799999999999998e-02  -2.4740000000000001e-01  -7.8899999999999998e-02  -4.2170000000000002e-01   1.6232000000000000e+00   4.3529999999999998e+00   1.1559999999999999e-01   4.6189999999999998e-01   4.2020000000000002e-01
   8.8170000000000004e-01  -2.6379999999999998e-01   4.1176000000000004e+00  -2.4820000000000000e-01  -3.5210000000000002e-01  -1.0520000000000000e-01  -6.6600000000000006e-02   1.4008000000000000e+00   3.6564999999999999e+00   1.1559999999999999e-01   4.8110000000000003e-01   4.2470000000000002e-01
   9.2579999999999996e-01  -2.8580000000000000e-01   3.9460999999999999e+00  -1.7190000000000000e-01  -2.9499999999999998e-01  -1.6660000000000000e-01  -3.5510000000000003e-01   1.3341000000000001e+00   3.8306000000000000e+00   1.4449999999999999e-01   4.5219999999999999e-01   4.2909999999999998e-01
   8.8170000000000004e-01  -5.4959999999999998e-01   4.6322999999999999e+00  -2.0050000000000001e-01  -2.7600000000000002e-01  -8.3299999999999999e-02  -6.6600000000000006e-02   1.4008000000000000e+00   4.7012999999999998e+00   1.3489999999999999e-01   3.6559999999999998e-01   3.8929999999999998e-01
   9.6989999999999998e-01  -5.4959999999999998e-01   3.3456000000000001e+00  -2.1959999999999999e-01  -3.1400000000000000e-01  -1.5350000000000000e-01  -1.9980000000000001e-01   1.4676000000000000e+00   5.4847999999999999e+00   1.5409999999999999e-01   4.4259999999999999e-01   4.5119999999999999e-01
   7.2740000000000005e-01  -4.6170000000000000e-01   3.4314000000000000e+00  -1.5279999999999999e-01  -2.4740000000000001e-01  -9.2100000000000001e-02  -3.1069999999999998e-01   1.2674000000000001e+00   3.7435999999999998e+00   1.5409999999999999e-01   4.3300000000000000e-01   4.0250000000000002e-01
   7.7149999999999996e-01  -3.0780000000000002e-01   4.2034000000000002e+00  -1.8140000000000001e-01  -3.8059999999999999e-01  -1.4470000000000000e-01  -2.8849999999999998e-01   1.3564000000000001e+00   4.7882999999999996e+00   1.6380000000000000e-01   4.6189999999999998e-01   4.1139999999999999e-01
   8.5960000000000003e-01  -2.4179999999999999e-01   3.5171000000000001e+00  -1.9089999999999999e-01  -2.4740000000000001e-01  -1.2280000000000001e-01  -3.7730000000000002e-01   1.4676000000000000e+00   4.7012999999999998e+00   8.6699999999999999e-02   4.9070000000000003e-01   4.3350000000000000e-01
   9.4779999999999998e-01  -4.8359999999999997e-01   4.4607999999999999e+00  -1.0500000000000000e-01  -2.9499999999999998e-01  -1.8420000000000000e-01  -2.8849999999999998e-01   1.4898000000000000e+00   4.6142000000000003e+00   6.7400000000000002e-02   4.3300000000000000e-01   4.1139999999999999e-01
   8.8170000000000004e-01  -2.8580000000000000e-01   3.6886999999999999e+00  -1.5279999999999999e-01  -3.1400000000000000e-01  -1.4470000000000000e-01  -1.5540000000000001e-01   1.3341000000000001e+00   4.1788999999999996e+00   4.8200000000000000e-02   4.9070000000000003e-01   3.9369999999999999e-01
   7.9349999999999998e-01  -3.7369999999999998e-01   3.6029000000000000e+00  -2.1959999999999999e-01  -3.3310000000000001e-01  -6.5799999999999997e-02  -4.4390000000000002e-01   1.2452000000000001e+00   4.1788999999999996e+00   1.7340000000000000e-01   4.9070000000000003e-01   4.1580000000000000e-01
   9.2579999999999996e-01  -5.4959999999999998e-01   4.1176000000000004e+00  -1.5279999999999999e-01  -4.0920000000000001e-01  -1.0090000000000000e-01  -2.8849999999999998e-01   1.4676000000000000e+00   4.1788999999999996e+00   1.5409999999999999e-01   4.5219999999999999e-01   4.4230000000000003e-01
   1.1021000000000001e+00  -4.1770000000000002e-01   3.6886999999999999e+00  -1.9089999999999999e-01  -3.9970000000000000e-01  -9.6500000000000002e-02  -2.4410000000000001e-01   1.3119000000000001e+00   4.1788999999999996e+00   1.0600000000000000e-01   4.6189999999999998e-01   4.2470000000000002e-01
   6.6130000000000000e-01  -1.9789999999999999e-01   2.7450999999999999e+00  -1.3370000000000001e-01  -3.0449999999999999e-01  -1.3159999999999999e-01  -2.2189999999999999e-01   1.2897000000000001e+00   4.4401000000000002e+00   1.6380000000000000e-01   4.2340000000000000e-01   4.1139999999999999e-01
   4.6289999999999998e-01  -3.2979999999999998e-01   4.2892000000000001e+00  -1.3370000000000001e-01  -2.8549999999999998e-01  -1.0960000000000000e-01  -2.2189999999999999e-01   1.4676000000000000e+00   4.0918000000000001e+00   1.2520000000000001e-01   4.8110000000000003e-01   4.3790000000000001e-01
   1.6311000000000000e+00  -2.6379999999999998e-01   3.6029000000000000e+00  -1.7190000000000000e-01  -3.7109999999999999e-01  -9.2100000000000001e-02  -1.5540000000000001e-01   1.4676000000000000e+00   4.1788999999999996e+00   1.8300000000000000e-01   4.5219999999999999e-01   4.5119999999999999e-01
   8.3760000000000001e-01  -2.8580000000000000e-01   3.8603000000000001e+00  -1.7190000000000000e-01  -4.5679999999999998e-01  -1.0090000000000000e-01  -1.9980000000000001e-01   1.2007000000000001e+00   4.0918000000000001e+00   8.6699999999999999e-02   5.1959999999999995e-01   4.2470000000000002e-01
   3.3060000000000000e-01  -4.1770000000000002e-01   3.3456000000000001e+00  -1.4319999999999999e-01  -3.2350000000000001e-01  -1.3589999999999999e-01  -8.8800000000000004e-02   1.1785000000000001e+00   5.0495000000000001e+00   1.0600000000000000e-01   4.8110000000000003e-01   4.0250000000000002e-01
   7.7149999999999996e-01  -3.2979999999999998e-01   4.1176000000000004e+00  -1.2410000000000000e-01  -2.5690000000000002e-01  -1.0090000000000000e-01  -3.7730000000000002e-01   1.7121000000000000e+00   5.2236000000000002e+00   1.9270000000000001e-01   4.8110000000000003e-01   4.4230000000000003e-01
   1.2784000000000000e+00  -2.8580000000000000e-01   4.7180999999999997e+00  -2.2910000000000000e-01  -4.0920000000000001e-01  -7.4499999999999997e-02  -1.5540000000000001e-01   1.4676000000000000e+00   4.7012999999999998e+00   1.2520000000000001e-01   4.8110000000000003e-01   4.3350000000000000e-01
   1.1462000000000001e+00  -3.2979999999999998e-01   4.4607999999999999e+00  -2.0999999999999999e-01  -2.5690000000000002e-01  -1.2720000000000001e-01  -2.6629999999999998e-01   1.4453000000000000e+00   2.6989000000000001e+00  -2.8899999999999999e-02   4.2340000000000000e-01   3.9810000000000001e-01
   3.9679999999999999e-01  -5.0560000000000005e-01   3.6029000000000000e+00  -8.5900000000000004e-02  -3.4260000000000002e-01  -8.3299999999999999e-02  -1.1100000000000000e-01   9.7840000000000005e-01   5.7460000000000004e+00   1.8300000000000000e-01   4.3300000000000000e-01   4.5560000000000000e-01
   7.7149999999999996e-01  -3.7369999999999998e-01   3.7745000000000002e+00  -1.8140000000000001e-01  -2.8549999999999998e-01  -1.2280000000000001e-01  -5.1049999999999995e-01   1.6899000000000000e+00   6.1813000000000002e+00   1.8300000000000000e-01   5.1000000000000001e-01   4.4679999999999997e-01
   1.2784000000000000e+00  -5.2759999999999996e-01   3.6886999999999999e+00  -2.2910000000000000e-01  -3.7109999999999999e-01  -1.2280000000000001e-01  -3.3289999999999997e-01   1.5787000000000000e+00   3.3083000000000000e+00   9.5999999999999992e-03   3.8490000000000002e-01   3.9369999999999999e-01
   1.0360000000000000e+00  -2.1980000000000000e-01   3.8603000000000001e+00  -9.5500000000000002e-02  -3.9010000000000000e-01  -1.1400000000000000e-01   2.6629999999999998e-01   3.7800000000000000e-01   4.0048000000000004e+00   1.4449999999999999e-01   4.0410000000000001e-01   4.3350000000000000e-01
   6.3919999999999999e-01  -1.0990000000000000e-01   3.5171000000000001e+00  -1.5279999999999999e-01  -3.1400000000000000e-01  -1.0520000000000000e-01  -5.1049999999999995e-01   2.1568999999999998e+00   5.5719000000000003e+00   2.3119999999999999e-01   5.5810000000000004e-01   4.3350000000000000e-01
   9.6989999999999998e-01  -1.3189999999999999e-01   2.7450999999999999e+00  -2.1959999999999999e-01  -3.4260000000000002e-01  -8.3299999999999999e-02  -4.6610000000000001e-01   2.2235999999999998e+00   3.7435999999999998e+00   7.7100000000000002e-02   5.7730000000000004e-01   4.4230000000000003e-01
   1.1462000000000001e+00  -3.5170000000000001e-01   3.7745000000000002e+00  -1.2410000000000000e-01  -3.5210000000000002e-01  -1.2280000000000001e-01   4.8830000000000001e-01  -2.2239999999999999e-01   3.8306000000000000e+00   1.3489999999999999e-01   4.4259999999999999e-01   4.3790000000000001e-01
   8.8170000000000004e-01  -4.3969999999999998e-01   2.9165999999999999e+00  -1.3370000000000001e-01  -2.9499999999999998e-01  -8.3299999999999999e-02  -2.2189999999999999e-01   1.9345000000000001e+00   4.7012999999999998e+00   1.3489999999999999e-01   4.7149999999999997e-01   4.5119999999999999e-01
   8.8170000000000004e-01  -2.6379999999999998e-01   3.0024000000000002e+00  -1.4319999999999999e-01  -3.4260000000000002e-01  -1.4470000000000000e-01  -4.8830000000000001e-01   2.3347000000000002e+00   6.0941999999999998e+00   1.9270000000000001e-01   5.1959999999999995e-01   4.0250000000000002e-01
   8.1559999999999999e-01  -2.1980000000000000e-01   3.2597999999999998e+00  -4.7699999999999999e-02  -2.5690000000000002e-01  -1.3159999999999999e-01   4.4400000000000002e-02   2.8910000000000002e-01   4.0918000000000001e+00   1.6380000000000000e-01   3.8490000000000002e-01   4.6000000000000002e-01
   9.0369999999999995e-01  -1.5390000000000001e-01   4.3750000000000000e+00  -1.5279999999999999e-01  -3.2350000000000001e-01  -1.4910000000000001e-01  -1.9980000000000001e-01   1.5343000000000000e+00   4.0048000000000004e+00   1.9300000000000001e-02   4.9070000000000003e-01   4.1139999999999999e-01
   1.1462000000000001e+00  -2.4179999999999999e-01   4.1176000000000004e+00  -1.7190000000000000e-01  -3.9010000000000000e-01  -1.0520000000000000e-01  -2.4410000000000001e-01   1.8899999999999999e+00   6.2683000000000000e+00   1.5409999999999999e-01   5.5810000000000004e-01   3.9369999999999999e-01
   7.4939999999999996e-01  -3.9570000000000000e-01   3.6029000000000000e+00  -2.0999999999999999e-01  -3.1400000000000000e-01  -1.1400000000000000e-01  -1.9980000000000001e-01   1.0227999999999999e+00   3.6564999999999999e+00   1.8300000000000000e-01   4.1370000000000001e-01   4.5119999999999999e-01
   5.5110000000000003e-01  -4.1770000000000002e-01   3.2597999999999998e+00  -1.4319999999999999e-01  -3.0449999999999999e-01  -1.6660000000000000e-01  -3.1069999999999998e-01   1.0672999999999999e+00   3.8306000000000000e+00   2.8899999999999999e-02   4.0410000000000001e-01   4.2020000000000002e-01
   8.5960000000000003e-01  -3.7369999999999998e-01   4.2892000000000001e+00  -1.7190000000000000e-01  -3.6159999999999998e-01  -1.3589999999999999e-01  -3.9950000000000002e-01   1.7343999999999999e+00   5.1365999999999996e+00   1.4449999999999999e-01   4.4259999999999999e-01   4.3790000000000001e-01
   1.2343999999999999e+00  -5.9360000000000002e-01   3.4314000000000000e+00  -1.2410000000000000e-01  -3.2350000000000001e-01  -7.4499999999999997e-02  -3.3289999999999997e-01   1.4898000000000000e+00   4.5270999999999999e+00   1.5409999999999999e-01   4.9070000000000003e-01   4.1580000000000000e-01
   6.6130000000000000e-01  -5.0560000000000005e-01   3.4314000000000000e+00  -1.2410000000000000e-01  -2.3790000000000000e-01  -1.1840000000000001e-01   8.8800000000000004e-02   9.1169999999999995e-01   4.0918000000000001e+00   1.0600000000000000e-01   3.7530000000000002e-01   4.2470000000000002e-01
   7.2740000000000005e-01  -4.3999999999999997e-02   3.1739999999999999e+00  -1.0500000000000000e-01  -2.2839999999999999e-01  -1.3159999999999999e-01  -1.3320000000000001e-01   1.3786000000000000e+00   4.5270999999999999e+00   1.3489999999999999e-01   4.4259999999999999e-01   4.4679999999999997e-01
   1.0139000000000000e+00  -5.0560000000000005e-01   3.5171000000000001e+00  -1.2410000000000000e-01  -3.5210000000000002e-01  -1.0960000000000000e-01  -2.2189999999999999e-01   1.8455999999999999e+00   4.7012999999999998e+00   1.4449999999999999e-01   3.8490000000000002e-01   4.9990000000000001e-01
   8.1559999999999999e-01  -2.8580000000000000e-01   3.6886999999999999e+00  -6.6799999999999998e-02  -3.5210000000000002e-01  -6.5799999999999997e-02  -1.7760000000000001e-01   1.0005999999999999e+00   3.3953000000000002e+00   1.6380000000000000e-01   4.7149999999999997e-01   4.2470000000000002e-01
   1.1462000000000001e+00  -3.7369999999999998e-01   3.4314000000000000e+00  -1.4319999999999999e-01  -3.5210000000000002e-01  -1.4470000000000000e-01  -1.7760000000000001e-01   1.4008000000000000e+00   4.2659000000000002e+00   1.2520000000000001e-01   3.3679999999999999e-01   3.9369999999999999e-01
   7.2740000000000005e-01  -5.0560000000000005e-01   3.7745000000000002e+00  -1.9089999999999999e-01  -3.6159999999999998e-01  -1.0960000000000000e-01  -3.9950000000000002e-01   1.8232999999999999e+00   4.2659000000000002e+00   7.7100000000000002e-02   4.8110000000000003e-01   4.6889999999999998e-01
   8.5960000000000003e-01  -3.2979999999999998e-01   3.6029000000000000e+00  -1.7190000000000000e-01  -4.2820000000000003e-01  -3.9500000000000000e-02  -1.1100000000000000e-01   1.0227999999999999e+00   4.2659000000000002e+00   1.2520000000000001e-01   4.5219999999999999e-01   4.2470000000000002e-01
   1.1462000000000001e+00  -2.6379999999999998e-01   4.2034000000000002e+00  -1.6230000000000000e-01  -4.2820000000000003e-01  -8.3299999999999999e-02  -1.7760000000000001e-01   1.2007000000000001e+00   4.0048000000000004e+00   6.7400000000000002e-02   3.6559999999999998e-01   3.9810000000000001e-01
   9.9190000000000000e-01  -2.8580000000000000e-01   4.2034000000000002e+00  -1.5279999999999999e-01  -4.1870000000000002e-01  -1.3589999999999999e-01  -2.2189999999999999e-01   1.4898000000000000e+00   4.7012999999999998e+00   1.7340000000000000e-01   5.1000000000000001e-01   4.4679999999999997e-01
   7.0530000000000004e-01  -3.7369999999999998e-01   3.1739999999999999e+00  -1.7190000000000000e-01  -3.5210000000000002e-01  -1.1840000000000001e-01  -1.7760000000000001e-01   1.3119000000000001e+00   4.7012999999999998e+00   1.2520000000000001e-01   5.1000000000000001e-01   4.6889999999999998e-01
   8.3760000000000001e-01  -3.9570000000000000e-01   3.0882000000000001e+00  -1.7190000000000000e-01  -3.3310000000000001e-01  -1.3159999999999999e-01  -3.9950000000000002e-01   1.5565000000000000e+00   4.3529999999999998e+00   2.0230000000000001e-01   5.1000000000000001e-01   4.4230000000000003e-01
   1.1902999999999999e+00  -3.0780000000000002e-01   3.7745000000000002e+00  -1.0500000000000000e-01  -2.9499999999999998e-01  -7.8899999999999998e-02  -1.9980000000000001e-01   1.2674000000000001e+00   4.4401000000000002e+00   1.3489999999999999e-01   5.1000000000000001e-01   3.7159999999999999e-01
   9.6989999999999998e-01  -5.2759999999999996e-01   3.9460999999999999e+00  -1.5279999999999999e-01  -4.7580000000000000e-01  -8.3299999999999999e-02  -3.3289999999999997e-01   1.6232000000000000e+00   4.5270999999999999e+00   6.7400000000000002e-02   5.0029999999999997e-01   4.3350000000000000e-01
   6.3919999999999999e-01  -4.3999999999999997e-02   3.0882000000000001e+00  -1.4319999999999999e-01  -3.6159999999999998e-01  -1.0090000000000000e-01  -1.3320000000000001e-01   1.4676000000000000e+00   4.5270999999999999e+00   3.8500000000000000e-02   3.9450000000000002e-01   4.3790000000000001e-01
   7.4939999999999996e-01  -2.6379999999999998e-01   3.0024000000000002e+00  -1.6230000000000000e-01  -3.7109999999999999e-01  -1.0960000000000000e-01  -3.3289999999999997e-01   1.2230000000000001e+00   4.8754000000000000e+00   4.8200000000000000e-02   4.1370000000000001e-01   4.2909999999999998e-01
   9.0369999999999995e-01  -5.2759999999999996e-01   3.4314000000000000e+00  -2.1959999999999999e-01  -4.0920000000000001e-01  -9.6500000000000002e-02  -3.9950000000000002e-01   1.6454000000000000e+00   4.8754000000000000e+00   8.6699999999999999e-02   4.6189999999999998e-01   4.3350000000000000e-01
   9.4779999999999998e-01  -3.2979999999999998e-01   3.0024000000000002e+00  -2.2910000000000000e-01  -3.9010000000000000e-01  -1.3589999999999999e-01  -1.9980000000000001e-01   1.3564000000000001e+00   3.9177000000000000e+00   1.1559999999999999e-01   4.7149999999999997e-01   4.1580000000000000e-01
   9.6989999999999998e-01  -2.1980000000000000e-01   3.2597999999999998e+00  -9.5500000000000002e-02  -3.7109999999999999e-01  -1.1840000000000001e-01  -2.8849999999999998e-01   1.2007000000000001e+00   4.2659000000000002e+00   1.5409999999999999e-01   4.2340000000000000e-01   4.7770000000000001e-01
   7.9349999999999998e-01  -3.7369999999999998e-01   2.6593000000000000e+00  -3.2460000000000000e-01  -3.6159999999999998e-01  -1.0090000000000000e-01  -3.1069999999999998e-01   1.5565000000000000e+00   4.2659000000000002e+00   1.5409999999999999e-01   4.9070000000000003e-01   3.9369999999999999e-01
   9.2579999999999996e-01  -3.7369999999999998e-01   3.5171000000000001e+00  -2.1959999999999999e-01  -3.9010000000000000e-01  -1.0520000000000000e-01  -1.5540000000000001e-01   1.3564000000000001e+00   4.3529999999999998e+00   1.5409999999999999e-01   4.4259999999999999e-01   4.2470000000000002e-01
   1.0580000000000001e+00  -5.2759999999999996e-01   3.4314000000000000e+00  -2.0999999999999999e-01  -4.6629999999999999e-01  -1.3589999999999999e-01  -2.2200000000000001e-02   1.2452000000000001e+00   4.7012999999999998e+00   1.3489999999999999e-01   4.9070000000000003e-01   4.2470000000000002e-01
   8.8170000000000004e-01  -4.8359999999999997e-01   3.6029000000000000e+00  -2.1959999999999999e-01  -3.3310000000000001e-01  -7.8899999999999998e-02  -1.5540000000000001e-01   1.4231000000000000e+00   4.2659000000000002e+00   6.7400000000000002e-02   4.7149999999999997e-01   4.1139999999999999e-01
   6.3919999999999999e-01  -2.8580000000000000e-01   3.7745000000000002e+00  -1.2410000000000000e-01  -3.6159999999999998e-01  -1.2280000000000001e-01  -3.3289999999999997e-01   1.4898000000000000e+00   4.6142000000000003e+00   7.7100000000000002e-02   5.1000000000000001e-01   4.2020000000000002e-01
   1.0139000000000000e+00  -2.8580000000000000e-01   3.2597999999999998e+00  -1.7190000000000000e-01  -2.7600000000000002e-01  -9.2100000000000001e-02  -3.5510000000000003e-01   1.2007000000000001e+00   4.6142000000000003e+00   1.3489999999999999e-01   4.4259999999999999e-01   4.3790000000000001e-01
   8.8170000000000004e-01  -2.4179999999999999e-01   3.7745000000000002e+00  -1.4319999999999999e-01  -3.6159999999999998e-01  -8.3299999999999999e-02  -3.7730000000000002e-01   1.4231000000000000e+00   4.7012999999999998e+00   6.7400000000000002e-02   3.6559999999999998e-01   4.8659999999999998e-01
   9.0369999999999995e-01  -2.6379999999999998e-01   3.6029000000000000e+00  -1.6230000000000000e-01  -4.0920000000000001e-01  -1.4910000000000001e-01  -2.2200000000000001e-02   1.3786000000000000e+00   4.8754000000000000e+00   1.3489999999999999e-01   5.4849999999999999e-01   4.4230000000000003e-01
   8.8170000000000004e-01  -4.3969999999999998e-01   3.1739999999999999e+00  -2.2910000000000000e-01  -2.8549999999999998e-01  -7.8899999999999998e-02  -1.9980000000000001e-01   1.5343000000000000e+00   3.9177000000000000e+00   8.6699999999999999e-02   4.4259999999999999e-01   4.4679999999999997e-01
   8.5960000000000003e-01  -3.7369999999999998e-01   2.9165999999999999e+00  -1.4319999999999999e-01  -3.3310000000000001e-01  -1.0960000000000000e-01  -1.3320000000000001e-01   1.1563000000000001e+00   3.7435999999999998e+00   1.4449999999999999e-01   3.7530000000000002e-01   4.5119999999999999e-01
   9.9190000000000000e-01  -4.6170000000000000e-01   3.3456000000000001e+00  -2.5779999999999997e-01  -4.0920000000000001e-01  -1.1400000000000000e-01  -1.7760000000000001e-01   1.2452000000000001e+00   4.7012999999999998e+00   7.7100000000000002e-02   4.1370000000000001e-01   4.1580000000000000e-01
   8.8170000000000004e-01  -2.8580000000000000e-01   3.4314000000000000e+00  -1.4319999999999999e-01  -4.1870000000000002e-01  -1.3159999999999999e-01  -1.9980000000000001e-01   1.4898000000000000e+00   4.8754000000000000e+00   1.5409999999999999e-01   4.6189999999999998e-01   4.0699999999999997e-01
   9.4779999999999998e-01  -3.9570000000000000e-01   2.7450999999999999e+00  -8.5900000000000004e-02  -3.5210000000000002e-01  -1.4470000000000000e-01  -3.1069999999999998e-01   1.5343000000000000e+00   4.7882999999999996e+00   2.1190000000000001e-01   4.0410000000000001e-01   4.2020000000000002e-01
   9.4779999999999998e-01  -2.8580000000000000e-01   3.0024000000000002e+00  -1.3370000000000001e-01  -2.8549999999999998e-01  -1.0520000000000000e-01  -1.1100000000000000e-01   1.4453000000000000e+00   4.7012999999999998e+00   1.9270000000000001e-01   4.2340000000000000e-01   4.0699999999999997e-01
   9.2579999999999996e-01  -2.8580000000000000e-01   3.6886999999999999e+00  -7.6399999999999996e-02  -4.3769999999999998e-01  -6.5799999999999997e-02  -8.8800000000000004e-02   1.5343000000000000e+00   4.9623999999999997e+00   2.0230000000000001e-01   4.8110000000000003e-01   4.0250000000000002e-01
   1.0360000000000000e+00  -2.8580000000000000e-01   3.3456000000000001e+00  -6.6799999999999998e-02  -3.5210000000000002e-01  -1.2280000000000001e-01  -2.2189999999999999e-01   1.3564000000000001e+00   4.7012999999999998e+00   1.1559999999999999e-01   5.3879999999999995e-01   3.9369999999999999e-01
   8.1559999999999999e-01  -3.9570000000000000e-01   4.5465000000000000e+00  -1.8140000000000001e-01  -3.2350000000000001e-01  -1.1400000000000000e-01  -1.7760000000000001e-01   1.4231000000000000e+00   4.3529999999999998e+00   1.5409999999999999e-01   3.7530000000000002e-01   4.2470000000000002e-01
   8.5960000000000003e-01  -3.5170000000000001e-01   3.4314000000000000e+00  -1.9089999999999999e-01  -3.7109999999999999e-01  -1.0960000000000000e-01  -1.1100000000000000e-01   1.5787000000000000e+00   4.3529999999999998e+00   1.3489999999999999e-01   4.3300000000000000e-01   4.4679999999999997e-01
   6.6130000000000000e-01  -2.8580000000000000e-01   3.7745000000000002e+00  -1.5279999999999999e-01  -3.9970000000000000e-01  -8.3299999999999999e-02  -2.2189999999999999e-01   1.3786000000000000e+00   4.4401000000000002e+00   1.2520000000000001e-01   5.2920000000000000e-01   4.6450000000000002e-01
   9.6989999999999998e-01  -4.3969999999999998e-01   2.8309000000000002e+00  -1.6230000000000000e-01  -3.2350000000000001e-01  -1.2720000000000001e-01  -3.1069999999999998e-01   1.3564000000000001e+00   3.9177000000000000e+00   2.0230000000000001e-01   4.3300000000000000e-01   4.8220000000000002e-01
   7.4939999999999996e-01  -3.2979999999999998e-01   3.2597999999999998e+00  -2.1959999999999999e-01  -3.6159999999999998e-01  -9.6500000000000002e-02  -3.1069999999999998e-01   1.4898000000000000e+00   4.5270999999999999e+00   1.8300000000000000e-01   4.0410000000000001e-01   4.2470000000000002e-01
   8.1559999999999999e-01  -3.9570000000000000e-01   3.6886999999999999e+00  -1.9089999999999999e-01  -2.9499999999999998e-01  -1.4030000000000001e-01  -1.7760000000000001e-01   1.5787000000000000e+00   5.0495000000000001e+00   1.6380000000000000e-01   4.6189999999999998e-01   3.8040000000000002e-01
   1.0139000000000000e+00  -2.8580000000000000e-01   3.8603000000000001e+00  -1.8140000000000001e-01  -2.8549999999999998e-01  -1.4910000000000001e-01  -2.6629999999999998e-01   1.2452000000000001e+00   4.2659000000000002e+00   1.7340000000000000e-01   4.7149999999999997e-01   4.1580000000000000e-01
   9.6989999999999998e-01  -4.3969999999999998e-01   4.2034000000000002e+00  -5.7299999999999997e-02  -2.9499999999999998e-01  -1.5790000000000001e-01  -3.5510000000000003e-01   1.4676000000000000e+00   4.5270999999999999e+00   1.7340000000000000e-01   3.8490000000000002e-01   4.3350000000000000e-01
   1.0139000000000000e+00  -4.3969999999999998e-01   3.8603000000000001e+00  -1.8140000000000001e-01  -3.9970000000000000e-01  -1.3589999999999999e-01  -2.4410000000000001e-01   1.3786000000000000e+00   4.5270999999999999e+00   1.2520000000000001e-01   3.6559999999999998e-01   4.3350000000000000e-01
   9.6989999999999998e-01  -8.7900000000000006e-02   3.2597999999999998e+00  -6.6799999999999998e-02  -3.3310000000000001e-01  -1.2280000000000001e-01  -3.1069999999999998e-01   1.5343000000000000e+00   4.4401000000000002e+00   1.8300000000000000e-01   5.4849999999999999e-01   4.1580000000000000e-01
   9.0369999999999995e-01  -6.3749999999999996e-01   3.7745000000000002e+00  -2.0999999999999999e-01  -3.7109999999999999e-01  -1.2280000000000001e-01  -2.8849999999999998e-01   1.4008000000000000e+00   3.7435999999999998e+00   1.3489999999999999e-01   4.6189999999999998e-01   4.4679999999999997e-01
   9.2579999999999996e-01  -3.0780000000000002e-01   4.1176000000000004e+00  -1.5279999999999999e-01  -3.4260000000000002e-01  -1.1840000000000001e-01  -2.8849999999999998e-01   1.5343000000000000e+00   4.7012999999999998e+00   1.1559999999999999e-01   4.1370000000000001e-01   4.6450000000000002e-01
   9.4779999999999998e-01  -2.8580000000000000e-01   3.3456000000000001e+00  -2.1959999999999999e-01  -3.8059999999999999e-01  -1.5350000000000000e-01  -2.8849999999999998e-01   1.2674000000000001e+00   4.3529999999999998e+00   1.0600000000000000e-01   4.6189999999999998e-01   4.2909999999999998e-01
   7.9349999999999998e-01  -3.0780000000000002e-01   2.8309000000000002e+00  -1.4319999999999999e-01  -3.7109999999999999e-01  -7.4499999999999997e-02  -1.9980000000000001e-01   1.3786000000000000e+00   4.1788999999999996e+00   4.8200000000000000e-02   4.0410000000000001e-01   4.8659999999999998e-01
   1.1021000000000001e+00  -2.4179999999999999e-01   3.4314000000000000e+00  -1.8140000000000001e-01  -4.1870000000000002e-01  -1.1840000000000001e-01  -2.8849999999999998e-01   1.5343000000000000e+00   4.1788999999999996e+00   1.3489999999999999e-01   4.0410000000000001e-01   4.2470000000000002e-01
   9.9190000000000000e-01  -5.0560000000000005e-01   3.6886999999999999e+00  -1.1459999999999999e-01  -3.7109999999999999e-01  -1.3159999999999999e-01  -3.9950000000000002e-01   1.5120000000000000e+00   5.4847999999999999e+00   1.3489999999999999e-01   4.7149999999999997e-01   3.9810000000000001e-01
   9.9190000000000000e-01  -5.0560000000000005e-01   4.2034000000000002e+00  -2.1959999999999999e-01  -3.6159999999999998e-01  -6.5799999999999997e-02  -2.8849999999999998e-01   1.3119000000000001e+00   4.5270999999999999e+00   9.6299999999999997e-02   3.4639999999999999e-01   4.1139999999999999e-01
   9.2579999999999996e-01  -3.7369999999999998e-01   3.1739999999999999e+00  -1.7190000000000000e-01  -3.8059999999999999e-01  -1.2280000000000001e-01  -2.6629999999999998e-01   1.3341000000000001e+00   4.9623999999999997e+00   1.2520000000000001e-01   5.1000000000000001e-01   3.8929999999999998e-01
   7.7149999999999996e-01  -3.0780000000000002e-01   4.1176000000000004e+00  -2.0999999999999999e-01  -3.5210000000000002e-01  -1.7979999999999999e-01  -3.1069999999999998e-01   1.4898000000000000e+00   4.9623999999999997e+00   9.6299999999999997e-02   4.5219999999999999e-01   4.3350000000000000e-01
   9.9190000000000000e-01  -3.2979999999999998e-01   3.1739999999999999e+00  -1.1459999999999999e-01  -4.0920000000000001e-01  -1.6660000000000000e-01  -3.9950000000000002e-01   1.5343000000000000e+00   4.0918000000000001e+00   1.4449999999999999e-01   4.3300000000000000e-01   4.1139999999999999e-01
   8.5960000000000003e-01  -3.7369999999999998e-01   4.0317999999999996e+00  -1.6230000000000000e-01  -3.0449999999999999e-01  -1.4030000000000001e-01  -1.7760000000000001e-01   1.3341000000000001e+00   4.6142000000000003e+00   1.2520000000000001e-01   4.3300000000000000e-01   4.1580000000000000e-01
   1.2343999999999999e+00  -5.7160000000000000e-01   2.9165999999999999e+00  -2.5779999999999997e-01  -4.2820000000000003e-01  -1.0960000000000000e-01  -2.8849999999999998e-01   1.4453000000000000e+00   4.9623999999999997e+00   8.6699999999999999e-02   4.7149999999999997e-01   4.1580000000000000e-01
   9.0369999999999995e-01  -3.7369999999999998e-01   3.4314000000000000e+00  -1.6230000000000000e-01  -4.6629999999999999e-01  -9.2100000000000001e-02  -3.5510000000000003e-01   1.4676000000000000e+00   3.9177000000000000e+00   1.6380000000000000e-01   5.0029999999999997e-01   4.8659999999999998e-01
   9.6989999999999998e-01  -6.3749999999999996e-01   3.5171000000000001e+00  -6.6799999999999998e-02  -3.7109999999999999e-01  -8.7700000000000000e-02  -1.9980000000000001e-01   1.4676000000000000e+00   4.9623999999999997e+00   1.3489999999999999e-01   4.3300000000000000e-01   4.2909999999999998e-01
   8.1559999999999999e-01  -4.1770000000000002e-01   3.0024000000000002e+00  -1.9089999999999999e-01  -3.3310000000000001e-01  -1.4030000000000001e-01  -1.9980000000000001e-01   1.3119000000000001e+00   4.6142000000000003e+00   2.8899999999999999e-02   4.0410000000000001e-01   3.7159999999999999e-01
   9.4779999999999998e-01  -4.8359999999999997e-01   3.0024000000000002e+00  -1.8140000000000001e-01  -3.3310000000000001e-01  -7.8899999999999998e-02  -1.3320000000000001e-01   1.4453000000000000e+00   4.0918000000000001e+00   1.0600000000000000e-01   4.8110000000000003e-01   4.5560000000000000e-01
   7.4939999999999996e-01  -2.8580000000000000e-01   3.9460999999999999e+00  -1.9089999999999999e-01  -3.5210000000000002e-01  -1.0520000000000000e-01  -2.2189999999999999e-01   1.3119000000000001e+00   4.0918000000000001e+00   1.8300000000000000e-01   4.1370000000000001e-01   4.4230000000000003e-01
   8.8170000000000004e-01  -4.3969999999999998e-01   4.5465000000000000e+00  -1.1459999999999999e-01  -3.0449999999999999e-01  -1.0520000000000000e-01  -1.5540000000000001e-01   1.4676000000000000e+00   4.0048000000000004e+00   1.2520000000000001e-01   5.5810000000000004e-01   4.2470000000000002e-01
   8.3760000000000001e-01  -4.1770000000000002e-01   3.6029000000000000e+00  -1.6230000000000000e-01  -2.5690000000000002e-01  -1.2720000000000001e-01  -3.3289999999999997e-01   1.5343000000000000e+00   4.0048000000000004e+00   9.5999999999999992e-03   4.0410000000000001e-01   4.3790000000000001e-01
   1.0139000000000000e+00  -8.7900000000000006e-02   3.5171000000000001e+00  -1.0500000000000000e-01  -4.2820000000000003e-01  -1.4470000000000000e-01  -3.5510000000000003e-01   1.4898000000000000e+00   4.3529999999999998e+00   9.6299999999999997e-02   3.9450000000000002e-01   4.2470000000000002e-01
   9.0369999999999995e-01  -3.5170000000000001e-01   3.3456000000000001e+00  -1.2410000000000000e-01  -3.7109999999999999e-01  -1.1400000000000000e-01  -1.5540000000000001e-01   1.3564000000000001e+00   4.3529999999999998e+00   1.8300000000000000e-01   4.2340000000000000e-01   4.5560000000000000e-01
   9.9190000000000000e-01  -8.7900000000000006e-02   3.0882000000000001e+00  -2.5779999999999997e-01  -3.6159999999999998e-01  -1.4030000000000001e-01  -5.3269999999999995e-01   1.3564000000000001e+00   4.0918000000000001e+00   1.1559999999999999e-01   5.1959999999999995e-01   4.5119999999999999e-01
   9.4779999999999998e-01  -4.1770000000000002e-01   3.0882000000000001e+00  -1.7190000000000000e-01  -3.6159999999999998e-01  -9.2100000000000001e-02  -3.7730000000000002e-01   1.3341000000000001e+00   4.8754000000000000e+00   1.2520000000000001e-01   4.7149999999999997e-01   4.2909999999999998e-01
   8.5960000000000003e-01  -5.0560000000000005e-01   3.0024000000000002e+00  -1.6230000000000000e-01  -3.4260000000000002e-01  -1.0960000000000000e-01  -3.3289999999999997e-01   1.3564000000000001e+00   4.3529999999999998e+00   9.6299999999999997e-02   5.0029999999999997e-01   4.2470000000000002e-01
   9.4779999999999998e-01  -1.9789999999999999e-01   2.7450999999999999e+00  -2.2910000000000000e-01  -3.5210000000000002e-01  -7.4499999999999997e-02  -3.5510000000000003e-01   1.2897000000000001e+00   4.6142000000000003e+00   1.5409999999999999e-01   4.7149999999999997e-01   3.9810000000000001e-01
   9.6989999999999998e-01  -5.0560000000000005e-01   3.8603000000000001e+00  -1.8140000000000001e-01  -3.3310000000000001e-01  -1.0960000000000000e-01  -2.6629999999999998e-01   1.4676000000000000e+00   4.4401000000000002e+00   4.8200000000000000e-02   4.8110000000000003e-01   3.8479999999999998e-01
   8.1559999999999999e-01  -4.3969999999999998e-01   3.7745000000000002e+00  -1.2410000000000000e-01  -3.0449999999999999e-01  -1.0520000000000000e-01  -3.7730000000000002e-01   1.3786000000000000e+00   4.7012999999999998e+00   7.7100000000000002e-02   4.9070000000000003e-01   3.8929999999999998e-01
   1.1681999999999999e+00  -3.5170000000000001e-01   3.5171000000000001e+00  -1.1459999999999999e-01  -2.4740000000000001e-01  -1.2720000000000001e-01  -1.3320000000000001e-01   1.5120000000000000e+00   4.5270999999999999e+00   1.4449999999999999e-01   4.0410000000000001e-01   4.1139999999999999e-01
   1.0801000000000001e+00  -3.2979999999999998e-01   3.1739999999999999e+00  -1.4319999999999999e-01  -2.7600000000000002e-01  -1.4470000000000000e-01  -3.1069999999999998e-01   1.5565000000000000e+00   4.7012999999999998e+00   1.1559999999999999e-01   4.7149999999999997e-01   4.6000000000000002e-01
   9.2579999999999996e-01  -2.8580000000000000e-01   3.6029000000000000e+00  -2.0050000000000001e-01  -2.9499999999999998e-01  -1.1400000000000000e-01  -2.2189999999999999e-01   1.1785000000000001e+00   4.5270999999999999e+00   1.2520000000000001e-01   4.3300000000000000e-01   4.2909999999999998e-01
   1.0139000000000000e+00  -4.3969999999999998e-01   2.9165999999999999e+00  -1.6230000000000000e-01  -3.6159999999999998e-01  -1.3159999999999999e-01  -2.2189999999999999e-01   1.4453000000000000e+00   4.7012999999999998e+00   1.4449999999999999e-01   3.9450000000000002e-01   4.1139999999999999e-01
   1.1241000000000001e+00  -2.8580000000000000e-01   4.0317999999999996e+00  -1.5279999999999999e-01  -3.1400000000000000e-01  -9.6500000000000002e-02  -1.9980000000000001e-01   1.3341000000000001e+00   3.7435999999999998e+00   3.8500000000000000e-02   5.1959999999999995e-01   4.1580000000000000e-01
   8.3760000000000001e-01  -4.1770000000000002e-01   3.6029000000000000e+00  -1.2410000000000000e-01  -3.9010000000000000e-01  -1.0960000000000000e-01  -4.4390000000000002e-01   1.4231000000000000e+00   4.2659000000000002e+00   1.6380000000000000e-01   4.7149999999999997e-01   4.6450000000000002e-01
   7.7149999999999996e-01  -3.7369999999999998e-01   4.0317999999999996e+00  -2.6729999999999998e-01  -3.2350000000000001e-01  -1.0520000000000000e-01  -3.9950000000000002e-01   1.2007000000000001e+00   4.5270999999999999e+00   1.7340000000000000e-01   4.5219999999999999e-01   3.9810000000000001e-01
   8.1559999999999999e-01  -6.5949999999999998e-01   3.4314000000000000e+00  -1.3370000000000001e-01  -3.4260000000000002e-01  -6.5799999999999997e-02  -1.7760000000000001e-01   1.3119000000000001e+00   4.7012999999999998e+00   1.6380000000000000e-01   4.5219999999999999e-01   4.6000000000000002e-01
   8.1559999999999999e-01  -5.9360000000000002e-01   3.4314000000000000e+00  -1.9089999999999999e-01  -4.1870000000000002e-01  -1.2720000000000001e-01  -1.7760000000000001e-01   1.5343000000000000e+00   4.6142000000000003e+00   1.9270000000000001e-01   4.1370000000000001e-01   4.2470000000000002e-01
   8.8170000000000004e-01  -4.6170000000000000e-01   3.6886999999999999e+00  -1.4319999999999999e-01  -3.8059999999999999e-01  -1.1400000000000000e-01  -2.4410000000000001e-01   1.4898000000000000e+00   4.4401000000000002e+00   1.3489999999999999e-01   4.8110000000000003e-01   4.0250000000000002e-01
   1.1021000000000001e+00  -3.7369999999999998e-01   2.9165999999999999e+00  -1.7190000000000000e-01  -3.7109999999999999e-01  -1.3159999999999999e-01  -1.7760000000000001e-01   1.4676000000000000e+00   4.6142000000000003e+00   1.4449999999999999e-01   5.1000000000000001e-01   4.2470000000000002e-01
   5.2900000000000003e-01  -3.2979999999999998e-01   3.6029000000000000e+00  -1.1459999999999999e-01  -1.9980000000000001e-01  -1.3589999999999999e-01  -3.9950000000000002e-01   1.3564000000000001e+00   3.8306000000000000e+00   9.6299999999999997e-02   5.0029999999999997e-01   4.3350000000000000e-01
   1.2122999999999999e+00  -1.7590000000000000e-01   3.6029000000000000e+00  -1.2410000000000000e-01  -3.0449999999999999e-01  -9.2100000000000001e-02  -2.4410000000000001e-01   1.3786000000000000e+00   3.9177000000000000e+00   1.0600000000000000e-01   5.0029999999999997e-01   4.6450000000000002e-01
   1.3887000000000000e+00  -9.0129999999999999e-01   2.9165999999999999e+00  -2.2910000000000000e-01  -3.4260000000000002e-01  -1.1840000000000001e-01  -3.5510000000000003e-01   1.3786000000000000e+00   4.5270999999999999e+00   1.1559999999999999e-01   4.8110000000000003e-01   4.3350000000000000e-01
  -3.5270000000000001e-01  -3.0780000000000002e-01   4.2892000000000001e+00  -1.4319999999999999e-01  -2.6640000000000003e-01  -9.6500000000000002e-02  -1.3320000000000001e-01   1.1117999999999999e+00   4.6142000000000003e+00   1.3489999999999999e-01   4.7149999999999997e-01   4.3350000000000000e-01
   1.2784000000000000e+00   0.0000000000000000e+00   3.5171000000000001e+00  -2.8600000000000000e-02  -3.9010000000000000e-01  -1.2280000000000001e-01  -2.4410000000000001e-01   1.5565000000000000e+00   4.1788999999999996e+00   1.8300000000000000e-01   4.4259999999999999e-01   4.1139999999999999e-01
   1.9617000000000000e+00  -7.0350000000000001e-01   4.8897000000000004e+00  -2.6729999999999998e-01  -4.7580000000000000e-01  -1.4030000000000001e-01  -5.3269999999999995e-01   1.3341000000000001e+00   4.4401000000000002e+00   1.6380000000000000e-01   4.0410000000000001e-01   4.4679999999999997e-01
   9.6989999999999998e-01  -7.9139999999999999e-01   2.0588000000000002e+00  -2.3870000000000000e-01  -3.8059999999999999e-01  -7.8899999999999998e-02  -2.8849999999999998e-01   1.1785000000000001e+00   4.6142000000000003e+00   1.4449999999999999e-01   5.0029999999999997e-01   4.5560000000000000e-01
  -3.7469999999999998e-01   1.9789999999999999e-01   3.5171000000000001e+00  -7.6399999999999996e-02  -2.5690000000000002e-01  -1.4910000000000001e-01  -2.4410000000000001e-01   1.2452000000000001e+00   4.0918000000000001e+00   9.6299999999999997e-02   4.9070000000000003e-01   4.0250000000000002e-01
   1.3887000000000000e+00  -2.8580000000000000e-01   3.7745000000000002e+00  -1.6230000000000000e-01  -3.5210000000000002e-01  -1.6230000000000000e-01  -1.1100000000000000e-01   1.2897000000000001e+00   4.8754000000000000e+00   1.8300000000000000e-01   5.0029999999999997e-01   4.6450000000000002e-01
   1.9397000000000000e+00  -8.5740000000000005e-01   5.6616999999999997e+00  -2.6729999999999998e-01  -3.9010000000000000e-01  -1.2720000000000001e-01  -2.6629999999999998e-01   1.3786000000000000e+00   4.8754000000000000e+00   3.2750000000000001e-01   4.3300000000000000e-01   4.2909999999999998e-01
   9.9190000000000000e-01  -5.7160000000000000e-01   3.2597999999999998e+00  -1.0500000000000000e-01  -3.7109999999999999e-01  -1.7540000000000000e-01  -2.6629999999999998e-01   1.4231000000000000e+00   3.5695000000000001e+00   7.7100000000000002e-02   4.8110000000000003e-01   4.2020000000000002e-01
  -2.2040000000000001e-01   0.0000000000000000e+00   3.0024000000000002e+00  -5.7299999999999997e-02  -2.2839999999999999e-01  -2.0169999999999999e-01  -3.7730000000000002e-01   1.3341000000000001e+00   3.9177000000000000e+00   1.1559999999999999e-01   4.6189999999999998e-01   4.3790000000000001e-01
   5.9509999999999996e-01  -4.8359999999999997e-01   3.8603000000000001e+00  -1.8140000000000001e-01  -3.0449999999999999e-01  -1.6660000000000000e-01  -2.2189999999999999e-01   1.1563000000000001e+00   5.3106999999999998e+00   1.8300000000000000e-01   3.5599999999999998e-01   4.2470000000000002e-01
   2.4466999999999999e+00  -6.1550000000000005e-01   4.1176000000000004e+00  -1.8140000000000001e-01  -5.5189999999999995e-01  -1.5790000000000001e-01  -3.1069999999999998e-01   1.6677000000000000e+00   4.7012999999999998e+00   8.6699999999999999e-02   5.1000000000000001e-01   4.3790000000000001e-01
   8.8170000000000004e-01  -5.2759999999999996e-01   3.4314000000000000e+00  -1.2410000000000000e-01  -3.4260000000000002e-01  -1.0090000000000000e-01  -3.1069999999999998e-01   1.4231000000000000e+00   4.0918000000000001e+00   7.7100000000000002e-02   4.5219999999999999e-01   4.2909999999999998e-01
  -4.4080000000000003e-01  -1.5390000000000001e-01   2.7450999999999999e+00  -1.4319999999999999e-01  -2.1890000000000001e-01  -9.2100000000000001e-02  -3.1069999999999998e-01   1.0894999999999999e+00   4.6142000000000003e+00   1.0600000000000000e-01   3.6559999999999998e-01   4.0699999999999997e-01
   8.5960000000000003e-01  -1.9789999999999999e-01   3.2597999999999998e+00  -1.4319999999999999e-01  -2.7600000000000002e-01  -7.8899999999999998e-02  -2.2189999999999999e-01   1.7565999999999999e+00   4.4401000000000002e+00   1.1559999999999999e-01   4.6189999999999998e-01   4.3350000000000000e-01
   1.9177000000000000e+00  -5.0560000000000005e-01   4.3750000000000000e+00  -2.1959999999999999e-01  -4.6629999999999999e-01  -1.0960000000000000e-01  -1.9980000000000001e-01   1.1117999999999999e+00   4.3529999999999998e+00   2.1190000000000001e-01   5.1000000000000001e-01   4.2020000000000002e-01
   9.9190000000000000e-01  -3.5170000000000001e-01   4.0317999999999996e+00  -1.4319999999999999e-01  -3.2350000000000001e-01  -1.0960000000000000e-01  -4.4400000000000002e-02   1.2674000000000001e+00   4.0918000000000001e+00   1.1559999999999999e-01   4.1370000000000001e-01   4.5560000000000000e-01
  -1.3230000000000000e-01  -1.9789999999999999e-01   3.2597999999999998e+00  -6.6799999999999998e-02  -1.9980000000000001e-01  -1.1840000000000001e-01  -4.4390000000000002e-01   1.7788999999999999e+00   4.6142000000000003e+00   1.4449999999999999e-01   4.8110000000000003e-01   4.0699999999999997e-01
   9.2579999999999996e-01  -4.6170000000000000e-01   3.2597999999999998e+00  -1.4319999999999999e-01  -3.4260000000000002e-01  -1.2280000000000001e-01  -5.1049999999999995e-01   1.2897000000000001e+00   4.3529999999999998e+00   7.7100000000000002e-02   4.0410000000000001e-01   3.9369999999999999e-01
   1.6752000000000000e+00  -8.3540000000000003e-01   3.9460999999999999e+00  -3.8199999999999998e-02  -3.3310000000000001e-01  -1.7100000000000001e-01  -2.4410000000000001e-01   1.0672999999999999e+00   5.1365999999999996e+00   8.6699999999999999e-02   4.4259999999999999e-01   4.3350000000000000e-01
   9.6989999999999998e-01  -2.6379999999999998e-01   4.2034000000000002e+00  -2.0999999999999999e-01  -3.9970000000000000e-01  -1.3589999999999999e-01  -3.5510000000000003e-01   1.5343000000000000e+00   3.9177000000000000e+00   1.1559999999999999e-01   3.9450000000000002e-01   4.1139999999999999e-01
   2.8649999999999998e-01  -3.5170000000000001e-01   3.2597999999999998e+00  -1.4319999999999999e-01  -2.9499999999999998e-01  -8.3299999999999999e-02  -3.9950000000000002e-01   1.2007000000000001e+00   4.0918000000000001e+00   1.3489999999999999e-01   4.3300000000000000e-01   3.6270000000000002e-01
   6.8330000000000002e-01  -5.2759999999999996e-01   3.1739999999999999e+00  -2.8639999999999999e-01  -4.0920000000000001e-01  -1.1840000000000001e-01  -3.1069999999999998e-01   1.4453000000000000e+00   4.8754000000000000e+00   1.4449999999999999e-01   3.5599999999999998e-01   4.7770000000000001e-01
   1.3666000000000000e+00  -3.0780000000000002e-01   4.0317999999999996e+00  -1.3370000000000001e-01  -4.2820000000000003e-01  -1.4030000000000001e-01  -1.9980000000000001e-01   1.3564000000000001e+00   4.2659000000000002e+00   7.7100000000000002e-02   5.3879999999999995e-01   4.8220000000000002e-01
   1.3005000000000000e+00  -3.2979999999999998e-01   3.6886999999999999e+00  -1.6230000000000000e-01  -3.1400000000000000e-01  -1.3589999999999999e-01  -2.2189999999999999e-01   1.3786000000000000e+00   4.2659000000000002e+00   2.3119999999999999e-01   4.6189999999999998e-01   3.9810000000000001e-01
   6.3919999999999999e-01  -5.2759999999999996e-01   2.9165999999999999e+00  -2.9599999999999999e-01  -3.4260000000000002e-01  -1.3159999999999999e-01  -4.6610000000000001e-01   1.5565000000000000e+00   4.2659000000000002e+00   1.5409999999999999e-01   4.5219999999999999e-01   4.6889999999999998e-01
   6.1719999999999997e-01  -5.4959999999999998e-01   3.6886999999999999e+00  -8.5900000000000004e-02  -2.8549999999999998e-01  -1.6230000000000000e-01  -1.5540000000000001e-01   1.2452000000000001e+00   5.2236000000000002e+00   7.7100000000000002e-02   4.6189999999999998e-01   4.1139999999999999e-01
   1.2564000000000000e+00  -3.2979999999999998e-01   3.9460999999999999e+00  -1.6230000000000000e-01  -3.4260000000000002e-01  -1.2720000000000001e-01  -2.6629999999999998e-01   1.3341000000000001e+00   4.7012999999999998e+00   6.7400000000000002e-02   5.4849999999999999e-01   3.9810000000000001e-01
   1.2564000000000000e+00  -6.5949999999999998e-01   3.6886999999999999e+00  -6.6799999999999998e-02  -3.9010000000000000e-01  -1.3589999999999999e-01  -2.6629999999999998e-01   1.4453000000000000e+00   4.4401000000000002e+00   1.2520000000000001e-01   3.5599999999999998e-01   4.3790000000000001e-01
   6.1719999999999997e-01  -4.3999999999999997e-02   2.7450999999999999e+00  -1.2410000000000000e-01  -4.1870000000000002e-01  -1.0090000000000000e-01  -2.8849999999999998e-01   1.2452000000000001e+00   4.2659000000000002e+00   1.1559999999999999e-01   4.3300000000000000e-01   4.7770000000000001e-01
   7.0530000000000004e-01  -2.8580000000000000e-01   3.8603000000000001e+00  -1.4319999999999999e-01  -3.4260000000000002e-01  -1.1400000000000000e-01  -3.5510000000000003e-01   1.5120000000000000e+00   4.0918000000000001e+00   1.9270000000000001e-01   4.3300000000000000e-01   4.3790000000000001e-01
   9.9190000000000000e-01  -3.2979999999999998e-01   3.7745000000000002e+00  -2.4820000000000000e-01  -3.2350000000000001e-01  -1.0520000000000000e-01  -2.2189999999999999e-01   1.4676000000000000e+00   4.4401000000000002e+00   1.5409999999999999e-01   4.5219999999999999e-01   4.2470000000000002e-01
   1.1241000000000001e+00  -3.0780000000000002e-01   3.3456000000000001e+00  -2.0999999999999999e-01  -4.2820000000000003e-01  -1.4910000000000001e-01  -3.1069999999999998e-01   1.2452000000000001e+00   4.5270999999999999e+00   1.3489999999999999e-01   4.5219999999999999e-01   4.8659999999999998e-01
   8.8170000000000004e-01  -3.5170000000000001e-01   3.1739999999999999e+00  -1.1459999999999999e-01  -4.0920000000000001e-01  -9.2100000000000001e-02  -4.8830000000000001e-01   1.5343000000000000e+00   4.7882999999999996e+00   1.1559999999999999e-01   4.5219999999999999e-01   4.2909999999999998e-01
   7.0530000000000004e-01  -5.7160000000000000e-01   3.2597999999999998e+00  -1.3370000000000001e-01  -2.8549999999999998e-01  -1.0520000000000000e-01  -4.6610000000000001e-01   1.2897000000000001e+00   4.6142000000000003e+00   6.7400000000000002e-02   4.2340000000000000e-01   4.0699999999999997e-01
   9.0369999999999995e-01  -6.8149999999999999e-01   3.7745000000000002e+00  -1.6230000000000000e-01  -3.4260000000000002e-01  -1.7540000000000000e-01  -1.5540000000000001e-01   1.3564000000000001e+00   4.3529999999999998e+00   1.2520000000000001e-01   4.3300000000000000e-01   4.3350000000000000e-01
   1.1902999999999999e+00  -4.3969999999999998e-01   3.7745000000000002e+00  -1.7190000000000000e-01  -3.7109999999999999e-01  -1.1840000000000001e-01  -4.2170000000000002e-01   1.5787000000000000e+00   5.1365999999999996e+00   5.7799999999999997e-02   4.5219999999999999e-01   4.1139999999999999e-01
   9.0369999999999995e-01  -2.8580000000000000e-01   3.6886999999999999e+00  -7.6399999999999996e-02  -3.5210000000000002e-01  -1.3589999999999999e-01  -2.4410000000000001e-01   1.3564000000000001e+00   4.3529999999999998e+00   8.6699999999999999e-02   4.5219999999999999e-01   4.0250000000000002e-01
   6.6130000000000000e-01  -5.7160000000000000e-01   3.8603000000000001e+00  -1.7190000000000000e-01  -3.5210000000000002e-01  -1.1400000000000000e-01  -2.2189999999999999e-01   1.3564000000000001e+00   4.0048000000000004e+00   1.1559999999999999e-01   4.4259999999999999e-01   4.7330000000000000e-01
   9.6989999999999998e-01  -3.2979999999999998e-01   3.2597999999999998e+00  -2.0050000000000001e-01  -3.3310000000000001e-01  -1.1840000000000001e-01  -3.3289999999999997e-01   1.3564000000000001e+00   4.9623999999999997e+00   1.5409999999999999e-01   4.8110000000000003e-01   4.1139999999999999e-01
   1.2784000000000000e+00  -4.1770000000000002e-01   3.5171000000000001e+00  -1.6230000000000000e-01  -3.8059999999999999e-01  -1.4470000000000000e-01  -3.1069999999999998e-01   1.5787000000000000e+00   4.6142000000000003e+00   1.4449999999999999e-01   4.7149999999999997e-01   4.2909999999999998e-01
   8.5960000000000003e-01  -3.5170000000000001e-01   3.4314000000000000e+00  -1.7190000000000000e-01  -3.9010000000000000e-01  -1.4470000000000000e-01  -3.3289999999999997e-01   1.3341000000000001e+00   4.7882999999999996e+00   6.7400000000000002e-02   4.0410000000000001e-01   4.4679999999999997e-01
   8.3760000000000001e-01  -3.5170000000000001e-01   4.0317999999999996e+00  -2.5779999999999997e-01  -3.4260000000000002e-01  -8.7700000000000000e-02  -3.5510000000000003e-01   1.5343000000000000e+00   4.3529999999999998e+00   1.5409999999999999e-01   4.1370000000000001e-01   4.0250000000000002e-01
   1.1241000000000001e+00  -1.5390000000000001e-01   3.6886999999999999e+00  -2.0999999999999999e-01  -3.0449999999999999e-01  -1.5790000000000001e-01  -5.3269999999999995e-01   1.2897000000000001e+00   4.5270999999999999e+00   2.1190000000000001e-01   3.8490000000000002e-01   4.6000000000000002e-01
   1.0580000000000001e+00  -5.7160000000000000e-01   3.0024000000000002e+00  -1.7190000000000000e-01  -3.9010000000000000e-01  -1.0520000000000000e-01  -2.2189999999999999e-01   1.3786000000000000e+00   4.6142000000000003e+00   6.7400000000000002e-02   4.2340000000000000e-01   4.4679999999999997e-01
   1.1241000000000001e+00  -6.5949999999999998e-01   3.3456000000000001e+00  -1.2410000000000000e-01  -3.6159999999999998e-01  -1.1840000000000001e-01  -2.8849999999999998e-01   1.5787000000000000e+00   4.2659000000000002e+00   6.7400000000000002e-02   5.4849999999999999e-01   4.2020000000000002e-01
   8.5960000000000003e-01  -3.7369999999999998e-01   3.8603000000000001e+00  -6.6799999999999998e-02  -3.6159999999999998e-01  -1.1400000000000000e-01  -2.8849999999999998e-01   1.4676000000000000e+00   4.6142000000000003e+00   8.6699999999999999e-02   4.0410000000000001e-01   3.9810000000000001e-01
   7.4939999999999996e-01  -2.6379999999999998e-01   2.9165999999999999e+00  -1.7190000000000000e-01  -2.6640000000000003e-01  -1.4910000000000001e-01  -3.1069999999999998e-01   1.4231000000000000e+00   4.1788999999999996e+00   1.1559999999999999e-01   4.4259999999999999e-01   4.1580000000000000e-01
   9.6989999999999998e-01  -3.2979999999999998e-01   3.7745000000000002e+00  -1.8140000000000001e-01  -2.2839999999999999e-01  -1.5790000000000001e-01  -3.1069999999999998e-01   1.2897000000000001e+00   5.0495000000000001e+00   2.0230000000000001e-01   4.1370000000000001e-01   4.2470000000000002e-01
   1.0360000000000000e+00  -3.2979999999999998e-01   3.5171000000000001e+00  -1.3370000000000001e-01  -2.3790000000000000e-01  -1.2720000000000001e-01  -3.3289999999999997e-01   1.5343000000000000e+00   4.7012999999999998e+00   1.5409999999999999e-01   4.9070000000000003e-01   4.2020000000000002e-01
   7.4939999999999996e-01  -2.4179999999999999e-01   3.4314000000000000e+00  -1.5279999999999999e-01  -2.7600000000000002e-01  -1.2720000000000001e-01  -1.1100000000000000e-01   1.0894999999999999e+00   4.6142000000000003e+00   3.8500000000000000e-02   3.7530000000000002e-01   4.2470000000000002e-01
   1.1681999999999999e+00  -5.0560000000000005e-01   4.3750000000000000e+00  -2.2910000000000000e-01  -3.9010000000000000e-01  -1.0520000000000000e-01  -3.9950000000000002e-01   1.3564000000000001e+00   4.7012999999999998e+00   1.9270000000000001e-01   4.6189999999999998e-01   4.2909999999999998e-01
   1.0139000000000000e+00  -2.6379999999999998e-01   3.6886999999999999e+00  -2.0999999999999999e-01  -4.1870000000000002e-01  -8.7700000000000000e-02  -3.5510000000000003e-01   1.4676000000000000e+00   4.5270999999999999e+00   2.1190000000000001e-01   3.9450000000000002e-01   4.2909999999999998e-01
   9.2579999999999996e-01  -2.6379999999999998e-01   3.0024000000000002e+00  -1.0500000000000000e-01  -4.6629999999999999e-01  -9.6500000000000002e-02  -3.3289999999999997e-01   1.3119000000000001e+00   4.7882999999999996e+00   1.0600000000000000e-01   5.1000000000000001e-01   4.6000000000000002e-01
   7.2740000000000005e-01  -2.4179999999999999e-01   3.0024000000000002e+00  -2.3870000000000000e-01  -4.1870000000000002e-01  -1.2720000000000001e-01  -4.8830000000000001e-01   1.4453000000000000e+00   4.2659000000000002e+00   1.8300000000000000e-01   4.4259999999999999e-01   4.5119999999999999e-01
   9.2579999999999996e-01  -1.9789999999999999e-01   3.6886999999999999e+00  -1.5279999999999999e-01  -2.8549999999999998e-01  -1.3159999999999999e-01  -3.9950000000000002e-01   1.4008000000000000e+00   4.2659000000000002e+00   1.2520000000000001e-01   4.7149999999999997e-01   4.3790000000000001e-01
   7.9349999999999998e-01  -3.0780000000000002e-01   3.6029000000000000e+00  -1.5279999999999999e-01  -3.2350000000000001e-01  -1.3159999999999999e-01  -4.4400000000000002e-02   1.1785000000000001e+00   4.6142000000000003e+00   7.7100000000000002e-02   4.2340000000000000e-01   3.9810000000000001e-01
   9.0369999999999995e-01  -4.1770000000000002e-01   3.6886999999999999e+00  -1.3370000000000001e-01  -3.4260000000000002e-01  -1.4470000000000000e-01  -2.8849999999999998e-01   1.1785000000000001e+00   4.0048000000000004e+00   1.4449999999999999e-01   4.4259999999999999e-01   4.0699999999999997e-01
   9.0369999999999995e-01  -3.5170000000000001e-01   3.5171000000000001e+00  -1.5279999999999999e-01  -4.3769999999999998e-01  -1.2720000000000001e-01  -1.1100000000000000e-01   1.4898000000000000e+00   4.4401000000000002e+00   1.7340000000000000e-01   4.1370000000000001e-01   4.5119999999999999e-01
   9.6989999999999998e-01  -3.9570000000000000e-01   2.9165999999999999e+00  -1.1459999999999999e-01  -3.5210000000000002e-01  -9.2100000000000001e-02  -2.8849999999999998e-01   1.4008000000000000e+00   4.9623999999999997e+00   1.4449999999999999e-01   3.8490000000000002e-01   4.2470000000000002e-01
   9.0369999999999995e-01  -5.0560000000000005e-01   3.1739999999999999e+00  -1.1459999999999999e-01  -4.0920000000000001e-01  -7.4499999999999997e-02  -5.1049999999999995e-01   1.3341000000000001e+00   4.9623999999999997e+00   1.8300000000000000e-01   3.7530000000000002e-01   4.5119999999999999e-01
   9.6989999999999998e-01  -3.7369999999999998e-01   3.7745000000000002e+00  -1.8140000000000001e-01  -4.1870000000000002e-01  -1.0520000000000000e-01  -3.7730000000000002e-01   1.2674000000000001e+00   4.8754000000000000e+00   6.7400000000000002e-02   4.5219999999999999e-01   3.9369999999999999e-01
   7.4939999999999996e-01  -2.8580000000000000e-01   3.3456000000000001e+00  -1.3370000000000001e-01  -3.4260000000000002e-01  -1.5350000000000000e-01  -1.9980000000000001e-01   1.4008000000000000e+00   4.5270999999999999e+00   1.6380000000000000e-01   4.4259999999999999e-01   4.2909999999999998e-01
   1.0580000000000001e+00  -4.6170000000000000e-01   3.2597999999999998e+00  -2.0999999999999999e-01  -4.0920000000000001e-01  -1.1840000000000001e-01  -2.2189999999999999e-01   1.4231000000000000e+00   5.0495000000000001e+00   1.6380000000000000e-01   4.6189999999999998e-01   4.4679999999999997e-01
   9.9190000000000000e-01  -1.7590000000000000e-01   2.7450999999999999e+00  -3.8199999999999998e-02  -3.8059999999999999e-01  -1.3589999999999999e-01  -2.6629999999999998e-01   1.2897000000000001e+00   4.6142000000000003e+00   1.8300000000000000e-01   4.3300000000000000e-01   4.0250000000000002e-01
   9.6989999999999998e-01  -2.4179999999999999e-01   3.9460999999999999e+00  -1.2410000000000000e-01  -3.2350000000000001e-01  -1.0960000000000000e-01  -1.7760000000000001e-01   1.2897000000000001e+00   4.8754000000000000e+00   7.7100000000000002e-02   4.7149999999999997e-01   4.2909999999999998e-01
   9.4779999999999998e-01  -4.6170000000000000e-01   3.4314000000000000e+00  -9.5500000000000002e-02  -3.7109999999999999e-01  -1.0090000000000000e-01  -2.2189999999999999e-01   1.4453000000000000e+00   4.4401000000000002e+00   7.7100000000000002e-02   4.6189999999999998e-01   4.2470000000000002e-01
   9.2579999999999996e-01  -3.0780000000000002e-01   4.2892000000000001e+00  -9.5500000000000002e-02  -2.8549999999999998e-01  -1.5790000000000001e-01  -2.6629999999999998e-01   1.5120000000000000e+00   4.5270999999999999e+00   1.2520000000000001e-01   4.1370000000000001e-01   4.2909999999999998e-01
   9.4779999999999998e-01  -5.4959999999999998e-01   3.1739999999999999e+00  -2.5779999999999997e-01  -3.0449999999999999e-01  -1.4030000000000001e-01  -3.7730000000000002e-01   1.2674000000000001e+00   4.1788999999999996e+00   1.1559999999999999e-01   3.6559999999999998e-01   4.3790000000000001e-01
   1.0580000000000001e+00  -3.0780000000000002e-01   4.2034000000000002e+00  -1.5279999999999999e-01  -2.4740000000000001e-01  -1.4470000000000000e-01  -2.6629999999999998e-01   1.5120000000000000e+00   5.2236000000000002e+00   1.1559999999999999e-01   5.1000000000000001e-01   4.1139999999999999e-01
   9.9190000000000000e-01  -3.5170000000000001e-01   2.9165999999999999e+00  -2.0050000000000001e-01  -4.1870000000000002e-01  -1.6660000000000000e-01  -2.8849999999999998e-01   1.3564000000000001e+00   4.0918000000000001e+00   1.3489999999999999e-01   4.5219999999999999e-01   4.7770000000000001e-01
   8.5960000000000003e-01  -5.7160000000000000e-01   3.4314000000000000e+00  -1.7190000000000000e-01  -3.7109999999999999e-01  -1.2280000000000001e-01  -3.7730000000000002e-01   1.2452000000000001e+00   4.5270999999999999e+00   1.2520000000000001e-01   4.8110000000000003e-01   4.2470000000000002e-01
   8.8170000000000004e-01  -2.1980000000000000e-01   3.6029000000000000e+00  -1.1459999999999999e-01  -2.5690000000000002e-01  -1.0960000000000000e-01  -4.2170000000000002e-01   1.1339999999999999e+00   4.8754000000000000e+00   1.3489999999999999e-01   4.8110000000000003e-01   4.4230000000000003e-01
   1.1241000000000001e+00  -3.7369999999999998e-01   3.4314000000000000e+00  -6.6799999999999998e-02  -4.1870000000000002e-01  -1.0960000000000000e-01  -1.7760000000000001e-01   1.4898000000000000e+00   4.6142000000000003e+00   1.2520000000000001e-01   4.5219999999999999e-01   4.3790000000000001e-01
   1.0360000000000000e+00  -4.6170000000000000e-01   3.7745000000000002e+00  -2.2910000000000000e-01  -4.1870000000000002e-01  -1.1400000000000000e-01  -3.3289999999999997e-01   1.2452000000000001e+00   4.5270999999999999e+00   1.1559999999999999e-01   4.1370000000000001e-01   4.1580000000000000e-01
   8.5960000000000003e-01  -2.6379999999999998e-01   3.5171000000000001e+00  -2.3870000000000000e-01  -3.7109999999999999e-01  -1.4910000000000001e-01  -3.9950000000000002e-01   1.1785000000000001e+00   4.1788999999999996e+00   8.6699999999999999e-02   4.3300000000000000e-01   4.0250000000000002e-01
   1.1681999999999999e+00  -6.3749999999999996e-01   3.6886999999999999e+00  -1.3370000000000001e-01  -3.3310000000000001e-01  -8.7700000000000000e-02  -1.1100000000000000e-01   1.3119000000000001e+00   4.1788999999999996e+00   1.7340000000000000e-01   4.3300000000000000e-01   4.2470000000000002e-01
   8.3760000000000001e-01  -3.5170000000000001e-01   3.0882000000000001e+00  -1.3370000000000001e-01  -3.1400000000000000e-01  -1.7540000000000000e-01  -1.9980000000000001e-01   1.2897000000000001e+00   4.4401000000000002e+00   1.4449999999999999e-01   4.7149999999999997e-01   3.8479999999999998e-01
   1.0580000000000001e+00  -3.9570000000000000e-01   3.0882000000000001e+00  -1.0500000000000000e-01  -3.8059999999999999e-01  -1.4470000000000000e-01  -3.7730000000000002e-01   1.3341000000000001e+00   4.3529999999999998e+00   1.7340000000000000e-01   4.7149999999999997e-01   4.2020000000000002e-01
   8.8170000000000004e-01  -5.7160000000000000e-01   3.6886999999999999e+00  -9.5500000000000002e-02  -2.1890000000000001e-01  -1.6660000000000000e-01  -1.7760000000000001e-01   1.4231000000000000e+00   4.3529999999999998e+00   2.0230000000000001e-01   5.3879999999999995e-01   4.2470000000000002e-01
   9.9190000000000000e-01  -2.1980000000000000e-01   4.2892000000000001e+00  -9.5500000000000002e-02  -3.6159999999999998e-01  -1.3589999999999999e-01  -2.6629999999999998e-01   1.2452000000000001e+00   4.4401000000000002e+00   9.6299999999999997e-02   3.4639999999999999e-01   3.8929999999999998e-01
   6.8330000000000002e-01  -1.7590000000000000e-01   4.0317999999999996e+00  -2.4820000000000000e-01  -4.4719999999999999e-01  -1.2280000000000001e-01  -4.4390000000000002e-01   1.2674000000000001e+00   4.1788999999999996e+00   5.7799999999999997e-02   4.6189999999999998e-01   4.2020000000000002e-01
   8.3760000000000001e-01  -4.3969999999999998e-01   3.8603000000000001e+00  -2.1959999999999999e-01  -2.8549999999999998e-01  -1.1840000000000001e-01  -3.7730000000000002e-01   1.4676000000000000e+00   5.3977000000000004e+00   1.4449999999999999e-01   3.8490000000000002e-01   4.6450000000000002e-01
   8.1559999999999999e-01  -6.3749999999999996e-01   3.4314000000000000e+00  -1.7190000000000000e-01  -4.1870000000000002e-01  -1.2720000000000001e-01  -2.2189999999999999e-01   1.1785000000000001e+00   5.0495000000000001e+00   4.8200000000000000e-02   4.3300000000000000e-01   4.4230000000000003e-01
   9.4779999999999998e-01  -3.7369999999999998e-01   3.0024000000000002e+00  -2.2910000000000000e-01  -3.9010000000000000e-01  -1.4470000000000000e-01  -4.2170000000000002e-01   1.5787000000000000e+00   4.3529999999999998e+00   2.8899999999999999e-02   4.6189999999999998e-01   4.4230000000000003e-01
   8.5960000000000003e-01  -3.9570000000000000e-01   3.6886999999999999e+00  -1.9089999999999999e-01  -3.3310000000000001e-01  -1.7540000000000000e-01  -3.3289999999999997e-01   1.4231000000000000e+00   4.6142000000000003e+00   2.1190000000000001e-01   4.6189999999999998e-01   3.9810000000000001e-01
   8.5960000000000003e-01  -5.0560000000000005e-01   3.1739999999999999e+00  -1.3370000000000001e-01  -3.4260000000000002e-01  -1.6230000000000000e-01  -5.3269999999999995e-01   1.1563000000000001e+00   4.0048000000000004e+00   1.1559999999999999e-01   4.6189999999999998e-01   4.6000000000000002e-01
   9.6989999999999998e-01  -3.7369999999999998e-01   3.5171000000000001e+00  -1.7190000000000000e-01  -3.4260000000000002e-01  -1.0960000000000000e-01  -2.6629999999999998e-01   1.3786000000000000e+00   4.3529999999999998e+00   1.8300000000000000e-01   5.0029999999999997e-01   4.0699999999999997e-01
   1.0139000000000000e+00  -3.0780000000000002e-01   3.7745000000000002e+00  -2.3870000000000000e-01  -3.6159999999999998e-01  -9.2100000000000001e-02  -2.8849999999999998e-01   1.4008000000000000e+00   4.7882999999999996e+00   9.6299999999999997e-02   4.3300000000000000e-01   4.5119999999999999e-01
   1.0139000000000000e+00  -4.6170000000000000e-01   3.2597999999999998e+00  -1.1459999999999999e-01  -2.6640000000000003e-01  -1.1400000000000000e-01  -2.8849999999999998e-01   1.3564000000000001e+00   5.3977000000000004e+00   8.6699999999999999e-02   4.3300000000000000e-01   4.1580000000000000e-01
   8.5960000000000003e-01  -3.2979999999999998e-01   3.6029000000000000e+00  -1.4319999999999999e-01  -3.6159999999999998e-01  -1.1840000000000001e-01  -3.9950000000000002e-01   1.2897000000000001e+00   4.0918000000000001e+00   1.7340000000000000e-01   4.2340000000000000e-01   4.4679999999999997e-01
   5.9509999999999996e-01  -3.0780000000000002e-01   3.8603000000000001e+00  -1.7190000000000000e-01  -3.0449999999999999e-01  -1.1840000000000001e-01  -3.1069999999999998e-01   1.2674000000000001e+00   4.0048000000000004e+00   1.0600000000000000e-01   5.1959999999999995e-01   4.1580000000000000e-01
   8.3760000000000001e-01  -2.8580000000000000e-01   3.7745000000000002e+00  -2.3870000000000000e-01  -3.9010000000000000e-01  -1.5350000000000000e-01  -4.2170000000000002e-01   1.1785000000000001e+00   4.4401000000000002e+00  -9.5999999999999992e-03   4.0410000000000001e-01   4.5119999999999999e-01
   9.0369999999999995e-01  -3.7369999999999998e-01   3.2597999999999998e+00  -2.1959999999999999e-01  -3.0449999999999999e-01  -9.6500000000000002e-02  -3.1069999999999998e-01   1.3564000000000001e+00   4.0918000000000001e+00   6.7400000000000002e-02   4.2340000000000000e-01   4.2020000000000002e-01
   8.5960000000000003e-01  -3.7369999999999998e-01   3.1739999999999999e+00  -1.5279999999999999e-01  -4.0920000000000001e-01  -1.2720000000000001e-01  -1.9980000000000001e-01   1.4898000000000000e+00   4.7882999999999996e+00   6.7400000000000002e-02   4.1370000000000001e-01   4.2909999999999998e-01
   1.0360000000000000e+00  -6.3749999999999996e-01   3.5171000000000001e+00  -1.7190000000000000e-01  -3.6159999999999998e-01  -1.3159999999999999e-01  -2.8849999999999998e-01   1.4231000000000000e+00   4.3529999999999998e+00   1.9270000000000001e-01   5.1000000000000001e-01   4.0250000000000002e-01
   8.3760000000000001e-01  -2.4179999999999999e-01   3.6886999999999999e+00  -1.2410000000000000e-01  -2.7600000000000002e-01  -1.4030000000000001e-01  -4.2170000000000002e-01   1.3119000000000001e+00   4.0918000000000001e+00   1.3489999999999999e-01   4.9070000000000003e-01   4.1580000000000000e-01
   9.0369999999999995e-01  -3.5170000000000001e-01   4.3750000000000000e+00  -1.2410000000000000e-01  -2.4740000000000001e-01  -1.4030000000000001e-01  -2.2189999999999999e-01   1.5120000000000000e+00   4.0048000000000004e+00   1.9270000000000001e-01   5.1000000000000001e-01   4.2470000000000002e-01
   6.6130000000000000e-01  -1.5390000000000001e-01   4.0317999999999996e+00  -2.3870000000000000e-01  -3.9010000000000000e-01  -1.3159999999999999e-01  -2.6629999999999998e-01   1.3341000000000001e+00   4.7882999999999996e+00   1.1559999999999999e-01   4.1370000000000001e-01   3.9810000000000001e-01
   9.9190000000000000e-01  -2.6379999999999998e-01   3.6886999999999999e+00  -6.6799999999999998e-02  -3.4260000000000002e-01  -8.7700000000000000e-02  -8.8800000000000004e-02   1.2674000000000001e+00   4.9623999999999997e+00   6.7400000000000002e-02   4.5219999999999999e-01   4.1139999999999999e-01
   9.6989999999999998e-01  -5.0560000000000005e-01   4.3750000000000000e+00  -1.7190000000000000e-01  -3.3310000000000001e-01  -9.2100000000000001e-02  -6.4370000000000005e-01   1.5787000000000000e+00   4.1788999999999996e+00   7.7100000000000002e-02   5.1959999999999995e-01   4.4230000000000003e-01
   8.8170000000000004e-01  -2.1980000000000000e-01   4.1176000000000004e+00  -1.8140000000000001e-01  -3.3310000000000001e-01  -1.1400000000000000e-01  -3.1069999999999998e-01   1.2897000000000001e+00   4.8754000000000000e+00   9.6299999999999997e-02   3.7530000000000002e-01   4.2909999999999998e-01
   6.8330000000000002e-01  -1.7590000000000000e-01   2.9165999999999999e+00  -1.9089999999999999e-01  -3.6159999999999998e-01  -1.2280000000000001e-01  -2.6629999999999998e-01   1.3786000000000000e+00   4.0048000000000004e+00   1.5409999999999999e-01   3.3679999999999999e-01   4.6000000000000002e-01
   9.4779999999999998e-01  -4.6170000000000000e-01   3.3456000000000001e+00  -9.5500000000000002e-02  -4.0920000000000001e-01  -1.0090000000000000e-01  -3.9950000000000002e-01   1.3786000000000000e+00   3.9177000000000000e+00   2.8899999999999999e-02   3.2710000000000000e-01   4.7330000000000000e-01
   8.1559999999999999e-01  -2.4179999999999999e-01   3.6029000000000000e+00  -2.0999999999999999e-01  -3.3310000000000001e-01  -1.1840000000000001e-01  -3.1069999999999998e-01   1.0672999999999999e+00   4.0918000000000001e+00   1.8300000000000000e-01   4.3300000000000000e-01   4.3350000000000000e-01
   1.0580000000000001e+00  -5.2759999999999996e-01   3.6029000000000000e+00  -1.6230000000000000e-01  -3.9970000000000000e-01  -1.1400000000000000e-01  -1.7760000000000001e-01   1.4898000000000000e+00   4.0918000000000001e+00   3.8500000000000000e-02   4.8110000000000003e-01   4.1580000000000000e-01
   8.3760000000000001e-01  -4.8359999999999997e-01   3.0882000000000001e+00  -1.3370000000000001e-01  -3.6159999999999998e-01  -1.4030000000000001e-01  -3.1069999999999998e-01   1.4898000000000000e+00   4.8754000000000000e+00   1.6380000000000000e-01   3.3679999999999999e-01   3.9810000000000001e-01
   7.4939999999999996e-01  -4.3969999999999998e-01   4.4607999999999999e+00  -1.5279999999999999e-01  -2.7600000000000002e-01  -1.9289999999999999e-01  -2.2189999999999999e-01   1.0227999999999999e+00   4.7882999999999996e+00   1.4449999999999999e-01   3.8490000000000002e-01   4.0699999999999997e-01
   1.0139000000000000e+00  -5.4959999999999998e-01   3.6029000000000000e+00  -1.4319999999999999e-01  -3.7109999999999999e-01  -9.2100000000000001e-02  -4.2170000000000002e-01   1.5565000000000000e+00   5.2236000000000002e+00   1.9270000000000001e-01   3.6559999999999998e-01   4.0699999999999997e-01
   8.5960000000000003e-01  -5.2759999999999996e-01   3.7745000000000002e+00  -1.8140000000000001e-01  -2.7600000000000002e-01  -1.6230000000000000e-01  -1.7760000000000001e-01   1.1339999999999999e+00   4.6142000000000003e+00   1.4449999999999999e-01   3.9450000000000002e-01   4.6000000000000002e-01
   9.0369999999999995e-01  -3.7369999999999998e-01   3.6029000000000000e+00  -2.0050000000000001e-01  -3.7109999999999999e-01  -1.0520000000000000e-01  -4.4390000000000002e-01   1.2452000000000001e+00   4.6142000000000003e+00   1.4449999999999999e-01   4.5219999999999999e-01   4.1139999999999999e-01
   7.4939999999999996e-01  -4.1770000000000002e-01   3.7745000000000002e+00  -1.6230000000000000e-01  -3.6159999999999998e-01  -1.1400000000000000e-01  -2.8849999999999998e-01   1.4453000000000000e+00   4.6142000000000003e+00   5.7799999999999997e-02   5.0029999999999997e-01   3.9369999999999999e-01
   9.0369999999999995e-01  -4.8359999999999997e-01   2.7450999999999999e+00  -1.6230000000000000e-01  -4.6629999999999999e-01  -1.1840000000000001e-01  -5.5489999999999995e-01   1.2674000000000001e+00   4.4401000000000002e+00   7.7100000000000002e-02   4.5219999999999999e-01   4.3790000000000001e-01
   9.0369999999999995e-01  -6.1550000000000005e-01   3.6886999999999999e+00  -1.2410000000000000e-01  -3.8059999999999999e-01  -1.1400000000000000e-01  -4.6610000000000001e-01   1.3786000000000000e+00   4.2659000000000002e+00   6.7400000000000002e-02   4.8110000000000003e-01   4.0699999999999997e-01
   7.9349999999999998e-01  -2.1980000000000000e-01   3.0882000000000001e+00  -1.1459999999999999e-01  -3.3310000000000001e-01  -1.0520000000000000e-01  -3.7730000000000002e-01   1.4231000000000000e+00   4.0048000000000004e+00   1.5409999999999999e-01   4.4259999999999999e-01   4.2909999999999998e-01
   8.8170000000000004e-01  -4.1770000000000002e-01   3.3456000000000001e+00  -1.8140000000000001e-01  -3.7109999999999999e-01  -1.0960000000000000e-01  -1.7760000000000001e-01   1.3786000000000000e+00   5.2236000000000002e+00   1.7340000000000000e-01   5.2920000000000000e-01   3.9810000000000001e-01
   7.4939999999999996e-01  -5.0560000000000005e-01   3.4314000000000000e+00  -9.5500000000000002e-02  -3.9010000000000000e-01  -1.1840000000000001e-01  -5.5489999999999995e-01   1.5343000000000000e+00   4.8754000000000000e+00   1.8300000000000000e-01   3.9450000000000002e-01   4.3790000000000001e-01
   8.1559999999999999e-01  -2.6379999999999998e-01   3.0024000000000002e+00  -9.5500000000000002e-02  -3.5210000000000002e-01  -1.5350000000000000e-01  -2.2189999999999999e-01   1.2897000000000001e+00   4.7012999999999998e+00   2.2159999999999999e-01   4.9070000000000003e-01   4.5119999999999999e-01
   8.5960000000000003e-01  -5.2759999999999996e-01   3.4314000000000000e+00  -2.2910000000000000e-01  -3.4260000000000002e-01  -1.0520000000000000e-01  -2.8849999999999998e-01   1.3786000000000000e+00   4.1788999999999996e+00   1.2520000000000001e-01   3.8490000000000002e-01   4.6000000000000002e-01
   9.9190000000000000e-01  -2.4179999999999999e-01   2.8309000000000002e+00  -1.4319999999999999e-01  -3.9970000000000000e-01  -1.4910000000000001e-01  -4.2170000000000002e-01   1.5565000000000000e+00   3.7435999999999998e+00   1.5409999999999999e-01   4.0410000000000001e-01   4.2020000000000002e-01
   9.9190000000000000e-01  -2.6379999999999998e-01   3.2597999999999998e+00  -1.7190000000000000e-01  -3.4260000000000002e-01  -1.0960000000000000e-01  -1.5540000000000001e-01   1.3119000000000001e+00   5.2236000000000002e+00   4.8200000000000000e-02   4.8110000000000003e-01   4.3350000000000000e-01
   8.3760000000000001e-01  -4.6170000000000000e-01   3.8603000000000001e+00  -1.9089999999999999e-01  -3.7109999999999999e-01  -1.5790000000000001e-01  -3.1069999999999998e-01   1.3786000000000000e+00   4.7882999999999996e+00   1.8300000000000000e-01   5.0029999999999997e-01   4.1139999999999999e-01
   1.0580000000000001e+00  -3.0780000000000002e-01   3.0882000000000001e+00  -2.8639999999999999e-01  -4.1870000000000002e-01  -1.3159999999999999e-01  -1.5540000000000001e-01   1.4676000000000000e+00   4.7882999999999996e+00   1.0600000000000000e-01   4.1370000000000001e-01   4.3790000000000001e-01
   8.8170000000000004e-01  -4.1770000000000002e-01   3.4314000000000000e+00  -1.7190000000000000e-01  -3.2350000000000001e-01  -1.0960000000000000e-01  -3.7730000000000002e-01   1.0450999999999999e+00   4.2659000000000002e+00   1.1559999999999999e-01   4.1370000000000001e-01   4.3350000000000000e-01
   1.0139000000000000e+00  -4.3969999999999998e-01   3.0882000000000001e+00  -3.3420000000000000e-01  -3.9970000000000000e-01  -1.6660000000000000e-01  -1.5540000000000001e-01   1.2007000000000001e+00   4.1788999999999996e+00   1.8300000000000000e-01   4.1370000000000001e-01   4.0699999999999997e-01
   9.0369999999999995e-01  -3.0780000000000002e-01   3.7745000000000002e+00  -2.3870000000000000e-01  -3.4260000000000002e-01  -1.5350000000000000e-01  -2.6629999999999998e-01   1.4231000000000000e+00   5.1365999999999996e+00   6.7400000000000002e-02   5.0029999999999997e-01   4.1139999999999999e-01
   9.6989999999999998e-01  -4.1770000000000002e-01   3.9460999999999999e+00  -1.8140000000000001e-01  -3.0449999999999999e-01  -1.1840000000000001e-01  -3.7730000000000002e-01   1.3119000000000001e+00   4.4401000000000002e+00   1.2520000000000001e-01   3.9450000000000002e-01   3.8479999999999998e-01
   9.4779999999999998e-01  -2.6379999999999998e-01   3.6886999999999999e+00  -8.5900000000000004e-02  -3.7109999999999999e-01  -1.5790000000000001e-01  -3.3289999999999997e-01   1.3786000000000000e+00   3.9177000000000000e+00   6.7400000000000002e-02   3.9450000000000002e-01   3.8929999999999998e-01
   1.0139000000000000e+00  -4.3969999999999998e-01   3.3456000000000001e+00  -7.6399999999999996e-02  -3.8059999999999999e-01  -1.1840000000000001e-01  -1.5540000000000001e-01   1.1785000000000001e+00   4.7882999999999996e+00   8.6699999999999999e-02   5.0029999999999997e-01   4.1580000000000000e-01
   9.0369999999999995e-01  -4.6170000000000000e-01   3.8603000000000001e+00  -1.4319999999999999e-01  -3.3310000000000001e-01  -1.1400000000000000e-01  -4.6610000000000001e-01   1.3341000000000001e+00   5.0495000000000001e+00   1.1559999999999999e-01   4.6189999999999998e-01   4.0699999999999997e-01
   9.2579999999999996e-01  -2.8580000000000000e-01   3.2597999999999998e+00  -1.4319999999999999e-01  -2.9499999999999998e-01  -8.7700000000000000e-02  -1.9980000000000001e-01   1.2452000000000001e+00   4.2659000000000002e+00   1.3489999999999999e-01   4.7149999999999997e-01   4.3350000000000000e-01
   1.1462000000000001e+00  -5.2759999999999996e-01   3.3456000000000001e+00  -2.0999999999999999e-01  -2.9499999999999998e-01  -1.4030000000000001e-01  -2.4410000000000001e-01   1.2452000000000001e+00   4.6142000000000003e+00   2.4079999999999999e-01   4.8110000000000003e-01   3.9369999999999999e-01
   7.4939999999999996e-01  -3.7369999999999998e-01   2.9165999999999999e+00  -2.7689999999999998e-01  -4.3769999999999998e-01  -1.6230000000000000e-01  -2.6629999999999998e-01   1.4676000000000000e+00   4.7012999999999998e+00   1.6380000000000000e-01   5.0029999999999997e-01   4.2470000000000002e-01
   1.0580000000000001e+00  -2.6379999999999998e-01   2.4018999999999999e+00  -1.4319999999999999e-01  -3.2350000000000001e-01  -1.5790000000000001e-01  -3.3289999999999997e-01   1.2452000000000001e+00   5.4847999999999999e+00   1.8300000000000000e-01   4.6189999999999998e-01   4.2909999999999998e-01
   1.0360000000000000e+00  -3.9570000000000000e-01   3.0882000000000001e+00  -2.3870000000000000e-01  -3.7109999999999999e-01  -1.8420000000000000e-01  -2.2189999999999999e-01   1.1563000000000001e+00   4.7882999999999996e+00   1.1559999999999999e-01   3.8490000000000002e-01   4.4679999999999997e-01
   9.6989999999999998e-01  -2.4179999999999999e-01   3.6029000000000000e+00  -1.9089999999999999e-01  -4.7580000000000000e-01  -1.4030000000000001e-01  -1.9980000000000001e-01   1.4453000000000000e+00   4.0918000000000001e+00   6.7400000000000002e-02   4.6189999999999998e-01   3.9810000000000001e-01
   1.0580000000000001e+00  -4.8359999999999997e-01   3.1739999999999999e+00  -7.6399999999999996e-02  -3.9010000000000000e-01  -1.4910000000000001e-01  -1.9980000000000001e-01   1.2897000000000001e+00   4.9623999999999997e+00   1.3489999999999999e-01   5.1000000000000001e-01   4.1580000000000000e-01
   9.4779999999999998e-01  -3.7369999999999998e-01   3.6029000000000000e+00  -1.1459999999999999e-01  -3.9970000000000000e-01  -1.8859999999999999e-01  -1.7760000000000001e-01   1.2897000000000001e+00   4.7012999999999998e+00   8.6699999999999999e-02   4.1370000000000001e-01   3.8479999999999998e-01
   9.9190000000000000e-01  -2.6379999999999998e-01   3.3456000000000001e+00  -1.3370000000000001e-01  -4.4719999999999999e-01  -1.4030000000000001e-01  -3.1069999999999998e-01   1.3341000000000001e+00   3.7435999999999998e+00   1.2520000000000001e-01   4.1370000000000001e-01   3.7600000000000000e-01
   9.9190000000000000e-01  -3.9570000000000000e-01   3.6029000000000000e+00  -9.5500000000000002e-02  -2.8549999999999998e-01  -1.2720000000000001e-01  -3.3289999999999997e-01   1.2007000000000001e+00   4.3529999999999998e+00   1.5409999999999999e-01   4.1370000000000001e-01   4.4230000000000003e-01
   9.9190000000000000e-01  -3.5170000000000001e-01   3.6029000000000000e+00  -1.8140000000000001e-01  -3.7109999999999999e-01  -1.2720000000000001e-01  -8.8800000000000004e-02   1.3341000000000001e+00   4.6142000000000003e+00   1.7340000000000000e-01   4.6189999999999998e-01   4.6000000000000002e-01
   9.9190000000000000e-01  -4.3969999999999998e-01   3.3456000000000001e+00  -2.2910000000000000e-01  -3.8059999999999999e-01  -1.1840000000000001e-01  -5.1049999999999995e-01   1.3564000000000001e+00   4.0918000000000001e+00   2.4079999999999999e-01   4.6189999999999998e-01   4.3350000000000000e-01
   8.8170000000000004e-01  -4.1770000000000002e-01   4.6322999999999999e+00  -2.8639999999999999e-01  -3.7109999999999999e-01  -1.0520000000000000e-01  -2.2189999999999999e-01   1.3119000000000001e+00   4.6142000000000003e+00   1.1559999999999999e-01   4.7149999999999997e-01   3.9810000000000001e-01
   1.0139000000000000e+00  -4.6170000000000000e-01   3.6029000000000000e+00  -1.6230000000000000e-01  -3.9010000000000000e-01  -7.8899999999999998e-02  -3.5510000000000003e-01   1.5343000000000000e+00   5.3106999999999998e+00   2.8899999999999999e-02   4.5219999999999999e-01   4.3790000000000001e-01
   8.1559999999999999e-01  -5.4959999999999998e-01   3.6886999999999999e+00  -1.7190000000000000e-01  -3.3310000000000001e-01  -1.1840000000000001e-01  -1.5540000000000001e-01   1.1563000000000001e+00   4.3529999999999998e+00   1.6380000000000000e-01   4.6189999999999998e-01   3.5830000000000001e-01
   9.4779999999999998e-01  -3.7369999999999998e-01   3.5171000000000001e+00  -1.5279999999999999e-01  -3.8059999999999999e-01  -1.3589999999999999e-01  -3.9950000000000002e-01   1.1785000000000001e+00   4.4401000000000002e+00   1.4449999999999999e-01   4.3300000000000000e-01   4.2470000000000002e-01
   1.0139000000000000e+00  -4.1770000000000002e-01   3.4314000000000000e+00  -1.1459999999999999e-01  -3.8059999999999999e-01  -1.5790000000000001e-01  -3.7730000000000002e-01   1.4231000000000000e+00   4.3529999999999998e+00   8.6699999999999999e-02   5.0029999999999997e-01   4.1139999999999999e-01
   9.9190000000000000e-01  -3.0780000000000002e-01   3.8603000000000001e+00  -1.0500000000000000e-01  -2.0930000000000001e-01  -1.2720000000000001e-01  -2.4410000000000001e-01   1.2897000000000001e+00   3.3953000000000002e+00   8.6699999999999999e-02   4.3300000000000000e-01   3.9369999999999999e-01
   1.0139000000000000e+00  -7.4739999999999995e-01   3.3456000000000001e+00  -3.1509999999999999e-01  -3.9010000000000000e-01  -1.5350000000000000e-01  -3.3289999999999997e-01   1.4898000000000000e+00   4.6142000000000003e+00   8.6699999999999999e-02   5.0029999999999997e-01   4.0699999999999997e-01
   1.0801000000000001e+00  -4.3969999999999998e-01   3.4314000000000000e+00  -1.3370000000000001e-01  -3.2350000000000001e-01  -1.8420000000000000e-01  -4.6610000000000001e-01   1.2897000000000001e+00   3.8306000000000000e+00   5.7799999999999997e-02   4.7149999999999997e-01   4.1139999999999999e-01
   8.3760000000000001e-01  -2.6379999999999998e-01   2.9165999999999999e+00  -1.4319999999999999e-01  -3.2350000000000001e-01  -1.1400000000000000e-01  -4.2170000000000002e-01   1.1339999999999999e+00   4.2659000000000002e+00   1.8300000000000000e-01   4.3300000000000000e-01   4.2020000000000002e-01
   8.3760000000000001e-01  -2.4179999999999999e-01   3.5171000000000001e+00  -2.6729999999999998e-01  -3.6159999999999998e-01  -1.4030000000000001e-01  -4.2170000000000002e-01   1.3341000000000001e+00   5.0495000000000001e+00   1.2520000000000001e-01   4.8110000000000003e-01   3.9369999999999999e-01
   9.9190000000000000e-01  -2.6379999999999998e-01   4.3750000000000000e+00  -2.3870000000000000e-01  -3.6159999999999998e-01  -1.3589999999999999e-01  -3.1069999999999998e-01   1.2897000000000001e+00   4.0918000000000001e+00   4.8200000000000000e-02   4.7149999999999997e-01   4.2020000000000002e-01
   1.0139000000000000e+00  -2.1980000000000000e-01   3.5171000000000001e+00  -9.5500000000000002e-02  -2.7600000000000002e-01  -1.2720000000000001e-01  -3.1069999999999998e-01   1.3564000000000001e+00   3.7435999999999998e+00   1.4449999999999999e-01   4.4259999999999999e-01   4.2470000000000002e-01
   9.6989999999999998e-01  -4.6170000000000000e-01   3.8603000000000001e+00  -1.9089999999999999e-01  -3.5210000000000002e-01  -1.1400000000000000e-01  -3.3289999999999997e-01   1.3786000000000000e+00   4.5270999999999999e+00   5.7799999999999997e-02   4.9070000000000003e-01   4.2909999999999998e-01
   8.3760000000000001e-01  -4.8359999999999997e-01   3.5171000000000001e+00  -1.4319999999999999e-01  -4.1870000000000002e-01  -1.0520000000000000e-01  -3.5510000000000003e-01   1.4453000000000000e+00   5.1365999999999996e+00   1.3489999999999999e-01   4.2340000000000000e-01   4.0699999999999997e-01
   9.0369999999999995e-01  -2.6379999999999998e-01   3.6886999999999999e+00  -1.3370000000000001e-01  -3.0449999999999999e-01  -1.2280000000000001e-01  -2.8849999999999998e-01   1.3786000000000000e+00   4.6142000000000003e+00   1.5409999999999999e-01   3.2710000000000000e-01   4.4230000000000003e-01
   8.8170000000000004e-01  -1.7590000000000000e-01   4.0317999999999996e+00  -4.7699999999999999e-02  -3.6159999999999998e-01  -1.7540000000000000e-01  -2.4410000000000001e-01   1.2230000000000001e+00   4.2659000000000002e+00   1.2520000000000001e-01   3.9450000000000002e-01   4.8220000000000002e-01
   8.5960000000000003e-01  -4.1770000000000002e-01   3.2597999999999998e+00  -1.8140000000000001e-01  -3.7109999999999999e-01  -1.2720000000000001e-01  -2.2189999999999999e-01   1.4231000000000000e+00   3.9177000000000000e+00   1.4449999999999999e-01   4.2340000000000000e-01   4.1139999999999999e-01
   1.0580000000000001e+00  -3.7369999999999998e-01   3.6886999999999999e+00  -1.9089999999999999e-01  -2.8549999999999998e-01  -1.3589999999999999e-01  -3.7730000000000002e-01   1.2674000000000001e+00   4.6142000000000003e+00   1.6380000000000000e-01   3.9450000000000002e-01   4.2020000000000002e-01
   8.5960000000000003e-01  -3.5170000000000001e-01   3.3456000000000001e+00  -2.0050000000000001e-01  -3.2350000000000001e-01  -1.1840000000000001e-01  -3.1069999999999998e-01   1.3564000000000001e+00   4.5270999999999999e+00   2.8899999999999999e-02   3.9450000000000002e-01   4.0250000000000002e-01
   1.1021000000000001e+00  -3.5170000000000001e-01   3.2597999999999998e+00  -1.4319999999999999e-01  -3.2350000000000001e-01  -1.0090000000000000e-01  -4.2170000000000002e-01   1.1563000000000001e+00   5.0495000000000001e+00   8.6699999999999999e-02   4.3300000000000000e-01   4.5119999999999999e-01
   1.0360000000000000e+00  -2.6379999999999998e-01   4.2034000000000002e+00  -1.3370000000000001e-01  -3.9010000000000000e-01  -1.1840000000000001e-01  -1.9980000000000001e-01   1.3564000000000001e+00   4.6142000000000003e+00   6.7400000000000002e-02   4.7149999999999997e-01   4.3790000000000001e-01
   1.0801000000000001e+00  -1.3189999999999999e-01   2.7450999999999999e+00  -1.4319999999999999e-01  -2.9499999999999998e-01  -1.2280000000000001e-01  -3.7730000000000002e-01   1.2674000000000001e+00   4.8754000000000000e+00   4.8200000000000000e-02   4.7149999999999997e-01   4.0699999999999997e-01
   8.8170000000000004e-01  -3.2979999999999998e-01   3.1739999999999999e+00  -2.7689999999999998e-01  -3.5210000000000002e-01  -1.6230000000000000e-01  -2.8849999999999998e-01   1.2452000000000001e+00   4.5270999999999999e+00   7.7100000000000002e-02   3.8490000000000002e-01   4.0699999999999997e-01
   8.5960000000000003e-01  -1.7590000000000000e-01   2.4876999999999998e+00  -2.0050000000000001e-01  -4.3769999999999998e-01  -1.3159999999999999e-01  -2.6629999999999998e-01   1.2007000000000001e+00   4.1788999999999996e+00   1.6380000000000000e-01   4.9070000000000003e-01   4.8220000000000002e-01
   9.4779999999999998e-01  -1.9789999999999999e-01   3.0024000000000002e+00  -2.0999999999999999e-01  -3.4260000000000002e-01  -1.3159999999999999e-01  -2.4410000000000001e-01   1.4231000000000000e+00   4.6142000000000003e+00   9.5999999999999992e-03   4.5219999999999999e-01   4.1580000000000000e-01
   7.9349999999999998e-01  -2.8580000000000000e-01   2.8309000000000002e+00  -1.0500000000000000e-01  -2.9499999999999998e-01  -8.3299999999999999e-02  -1.9980000000000001e-01   1.4898000000000000e+00   4.0048000000000004e+00   1.8300000000000000e-01   3.7530000000000002e-01   4.5119999999999999e-01
   9.6989999999999998e-01  -4.3969999999999998e-01   3.4314000000000000e+00  -1.9089999999999999e-01  -3.7109999999999999e-01  -1.0520000000000000e-01  -1.9980000000000001e-01   1.3119000000000001e+00   4.1788999999999996e+00   1.3489999999999999e-01   3.8490000000000002e-01   4.3350000000000000e-01
   9.2579999999999996e-01  -3.7369999999999998e-01   3.3456000000000001e+00  -2.0050000000000001e-01  -2.8549999999999998e-01  -1.0960000000000000e-01  -5.9930000000000005e-01   1.5343000000000000e+00   4.5270999999999999e+00   1.1559999999999999e-01   3.5599999999999998e-01   4.5119999999999999e-01
   8.3760000000000001e-01  -4.1770000000000002e-01   4.0317999999999996e+00  -2.2910000000000000e-01  -3.9010000000000000e-01  -1.2280000000000001e-01  -2.2189999999999999e-01   1.4008000000000000e+00   4.0048000000000004e+00   1.1559999999999999e-01   4.2340000000000000e-01   4.1580000000000000e-01
   9.0369999999999995e-01  -2.1980000000000000e-01   3.3456000000000001e+00  -1.8140000000000001e-01  -4.0920000000000001e-01  -1.0090000000000000e-01  -2.8849999999999998e-01   1.0894999999999999e+00   4.2659000000000002e+00   1.7340000000000000e-01   5.0029999999999997e-01   4.4230000000000003e-01
   1.1021000000000001e+00  -4.3969999999999998e-01   3.1739999999999999e+00  -1.6230000000000000e-01  -3.9010000000000000e-01  -1.1840000000000001e-01  -2.2189999999999999e-01   1.4008000000000000e+00   4.6142000000000003e+00   3.8500000000000000e-02   5.0029999999999997e-01   4.0699999999999997e-01
   1.0360000000000000e+00  -4.6170000000000000e-01   4.1176000000000004e+00  -1.1459999999999999e-01  -3.3310000000000001e-01  -1.8859999999999999e-01  -4.6610000000000001e-01   1.3564000000000001e+00   4.5270999999999999e+00   1.3489999999999999e-01   3.9450000000000002e-01   4.3790000000000001e-01
   7.0530000000000004e-01  -5.0560000000000005e-01   3.9460999999999999e+00  -2.0050000000000001e-01  -3.9970000000000000e-01  -9.2100000000000001e-02  -3.7730000000000002e-01   1.4676000000000000e+00   4.3529999999999998e+00   1.1559999999999999e-01   4.6189999999999998e-01   4.3350000000000000e-01
   7.9349999999999998e-01  -4.6170000000000000e-01   3.7745000000000002e+00  -1.7190000000000000e-01  -3.0449999999999999e-01  -1.5350000000000000e-01  -4.8830000000000001e-01   1.3119000000000001e+00   4.3529999999999998e+00   1.4449999999999999e-01   4.3300000000000000e-01   4.3350000000000000e-01
   7.7149999999999996e-01  -4.6170000000000000e-01   3.0882000000000001e+00  -1.1459999999999999e-01  -4.1870000000000002e-01  -1.4470000000000000e-01  -1.7760000000000001e-01   1.4453000000000000e+00   4.6142000000000003e+00   1.3489999999999999e-01   4.4259999999999999e-01   4.2909999999999998e-01
   9.2579999999999996e-01  -4.3969999999999998e-01   3.1739999999999999e+00  -1.2410000000000000e-01  -3.4260000000000002e-01  -1.5790000000000001e-01  -3.3289999999999997e-01   1.2230000000000001e+00   3.8306000000000000e+00   1.4449999999999999e-01   4.2340000000000000e-01   4.0699999999999997e-01
   7.0530000000000004e-01  -4.8359999999999997e-01   2.5735000000000001e+00  -1.3370000000000001e-01  -4.0920000000000001e-01  -1.1840000000000001e-01  -3.7730000000000002e-01   1.5343000000000000e+00   4.3529999999999998e+00   1.4449999999999999e-01   4.7149999999999997e-01   3.8929999999999998e-01
   9.9190000000000000e-01  -3.9570000000000000e-01   3.3456000000000001e+00  -2.2910000000000000e-01  -3.3310000000000001e-01  -1.7540000000000000e-01  -3.3289999999999997e-01   1.2452000000000001e+00   4.0048000000000004e+00   8.6699999999999999e-02   4.8110000000000003e-01   4.1580000000000000e-01
   9.2579999999999996e-01  -2.8580000000000000e-01   3.6029000000000000e+00  -1.3370000000000001e-01  -3.5210000000000002e-01  -1.0520000000000000e-01  -4.6610000000000001e-01   1.4676000000000000e+00   4.0048000000000004e+00   6.7400000000000002e-02   3.9450000000000002e-01   4.2020000000000002e-01
   8.5960000000000003e-01  -1.7590000000000000e-01   3.5171000000000001e+00  -2.0999999999999999e-01  -3.1400000000000000e-01  -1.0960000000000000e-01  -1.9980000000000001e-01   1.4231000000000000e+00   4.3529999999999998e+00   1.2520000000000001e-01   4.1370000000000001e-01   3.8040000000000002e-01
   8.1559999999999999e-01  -3.5170000000000001e-01   3.5171000000000001e+00  -1.5279999999999999e-01  -4.1870000000000002e-01  -1.2720000000000001e-01  -3.7730000000000002e-01   1.3786000000000000e+00   4.1788999999999996e+00   4.8200000000000000e-02   3.6559999999999998e-01   4.0250000000000002e-01
   9.2579999999999996e-01  -3.2979999999999998e-01   3.5171000000000001e+00  -2.1959999999999999e-01  -2.9499999999999998e-01  -1.6660000000000000e-01  -3.3289999999999997e-01   1.2230000000000001e+00   4.0918000000000001e+00   1.4449999999999999e-01   4.7149999999999997e-01   4.0699999999999997e-01
   7.9349999999999998e-01  -5.7160000000000000e-01   3.3456000000000001e+00  -2.2910000000000000e-01  -3.8059999999999999e-01  -1.1840000000000001e-01  -4.2170000000000002e-01   1.3564000000000001e+00   4.4401000000000002e+00   1.2520000000000001e-01   4.3300000000000000e-01   3.9369999999999999e-01
   1.0139000000000000e+00  -2.8580000000000000e-01   3.8603000000000001e+00  -1.4319999999999999e-01  -2.5690000000000002e-01  -7.8899999999999998e-02  -3.7730000000000002e-01   1.2897000000000001e+00   4.7012999999999998e+00   1.7340000000000000e-01   5.7730000000000004e-01   4.1139999999999999e-01
   9.9190000000000000e-01  -3.9570000000000000e-01   3.5171000000000001e+00  -1.2410000000000000e-01  -3.1400000000000000e-01  -9.6500000000000002e-02  -3.9950000000000002e-01   1.4008000000000000e+00   4.7012999999999998e+00   1.2520000000000001e-01   4.2340000000000000e-01   4.2470000000000002e-01
   8.8170000000000004e-01  -2.4179999999999999e-01   3.7745000000000002e+00  -1.0500000000000000e-01  -3.0449999999999999e-01  -9.6500000000000002e-02  -2.8849999999999998e-01   1.2674000000000001e+00   4.5270999999999999e+00   1.3489999999999999e-01   4.1370000000000001e-01   4.2470000000000002e-01
   9.9190000000000000e-01  -3.9570000000000000e-01   3.4314000000000000e+00  -1.4319999999999999e-01  -3.5210000000000002e-01  -1.1400000000000000e-01  -3.5510000000000003e-01   1.2230000000000001e+00   4.2659000000000002e+00   1.5409999999999999e-01   4.2340000000000000e-01   4.5560000000000000e-01
   9.9190000000000000e-01  -3.5170000000000001e-01   3.6886999999999999e+00  -1.1459999999999999e-01  -3.6159999999999998e-01  -1.1400000000000000e-01  -3.9950000000000002e-01   1.4898000000000000e+00   4.0918000000000001e+00   1.0600000000000000e-01   4.0410000000000001e-01   4.3350000000000000e-01
   1.0360000000000000e+00  -1.7590000000000000e-01   3.5171000000000001e+00  -1.5279999999999999e-01  -4.0920000000000001e-01  -1.6230000000000000e-01  -3.7730000000000002e-01   1.3564000000000001e+00   4.7882999999999996e+00   1.1559999999999999e-01   3.8490000000000002e-01   4.1139999999999999e-01
   8.3760000000000001e-01  -3.7369999999999998e-01   3.6029000000000000e+00  -2.0999999999999999e-01  -3.1400000000000000e-01  -9.6500000000000002e-02  -6.6600000000000006e-02   1.4676000000000000e+00   5.3106999999999998e+00   1.6380000000000000e-01   4.5219999999999999e-01   4.3350000000000000e-01
   8.3760000000000001e-01  -2.8580000000000000e-01   3.5171000000000001e+00  -3.0549999999999999e-01  -3.8059999999999999e-01  -1.1840000000000001e-01  -1.5540000000000001e-01   1.3564000000000001e+00   4.7882999999999996e+00   8.6699999999999999e-02   5.0029999999999997e-01   3.8929999999999998e-01
   8.5960000000000003e-01  -1.9789999999999999e-01   3.4314000000000000e+00  -1.0500000000000000e-01  -3.6159999999999998e-01  -1.4470000000000000e-01  -3.3289999999999997e-01   1.3341000000000001e+00   4.4401000000000002e+00   8.6699999999999999e-02   4.2340000000000000e-01   4.4230000000000003e-01
   9.4779999999999998e-01  -2.6379999999999998e-01   3.3456000000000001e+00  -3.0549999999999999e-01  -3.6159999999999998e-01  -9.6500000000000002e-02  -1.7760000000000001e-01   1.4231000000000000e+00   4.0918000000000001e+00   1.7340000000000000e-01   4.2340000000000000e-01   3.9810000000000001e-01
   9.9190000000000000e-01  -3.2979999999999998e-01   3.8603000000000001e+00  -1.7190000000000000e-01  -3.0449999999999999e-01  -1.2280000000000001e-01  -3.9950000000000002e-01   1.2007000000000001e+00   4.0918000000000001e+00   1.8300000000000000e-01   4.1370000000000001e-01   4.4679999999999997e-01
   6.8330000000000002e-01  -2.8580000000000000e-01   3.1739999999999999e+00  -5.7299999999999997e-02  -3.3310000000000001e-01  -1.4470000000000000e-01  -3.5510000000000003e-01   1.4231000000000000e+00   4.9623999999999997e+00   1.5409999999999999e-01   3.7530000000000002e-01   4.5119999999999999e-01
   8.5960000000000003e-01  -3.9570000000000000e-01   3.8603000000000001e+00  -6.6799999999999998e-02  -2.3790000000000000e-01  -1.0520000000000000e-01  -3.1069999999999998e-01   1.2007000000000001e+00   4.3529999999999998e+00   1.8300000000000000e-01   5.4849999999999999e-01   3.9810000000000001e-01
   8.8170000000000004e-01  -2.8580000000000000e-01   4.0317999999999996e+00  -2.3870000000000000e-01  -4.4719999999999999e-01  -9.2100000000000001e-02  -3.1069999999999998e-01   1.3564000000000001e+00   4.2659000000000002e+00   1.2520000000000001e-01   5.3879999999999995e-01   4.1580000000000000e-01
   8.8170000000000004e-01  -1.5390000000000001e-01   3.5171000000000001e+00  -5.7299999999999997e-02  -4.5679999999999998e-01  -9.6500000000000002e-02  -3.7730000000000002e-01   1.3341000000000001e+00   4.7012999999999998e+00   1.4449999999999999e-01   4.1370000000000001e-01   4.4230000000000003e-01
   7.7149999999999996e-01  -4.6170000000000000e-01   3.4314000000000000e+00  -1.6230000000000000e-01  -2.9499999999999998e-01  -1.2720000000000001e-01  -3.9950000000000002e-01   1.2897000000000001e+00   5.0495000000000001e+00   1.1559999999999999e-01   5.0029999999999997e-01   4.3350000000000000e-01
   8.1559999999999999e-01  -4.3969999999999998e-01   3.6029000000000000e+00  -1.2410000000000000e-01  -4.1870000000000002e-01  -1.4030000000000001e-01  -3.9950000000000002e-01   1.4898000000000000e+00   4.4401000000000002e+00   1.3489999999999999e-01   3.9450000000000002e-01   4.1580000000000000e-01
   8.8170000000000004e-01  -3.0780000000000002e-01   3.0024000000000002e+00  -2.0050000000000001e-01  -3.4260000000000002e-01  -1.4470000000000000e-01  -3.7730000000000002e-01   1.0005999999999999e+00   4.6142000000000003e+00   1.2520000000000001e-01   4.9070000000000003e-01   4.1580000000000000e-01
   9.2579999999999996e-01  -5.7160000000000000e-01   3.6886999999999999e+00  -1.1459999999999999e-01  -3.5210000000000002e-01  -1.6230000000000000e-01  -2.2189999999999999e-01   1.5565000000000000e+00   4.0048000000000004e+00   9.6299999999999997e-02   4.7149999999999997e-01   4.2470000000000002e-01
   9.4779999999999998e-01  -1.9789999999999999e-01   3.9460999999999999e+00  -2.2910000000000000e-01  -3.7109999999999999e-01  -1.4470000000000000e-01  -1.9980000000000001e-01   1.1563000000000001e+00   4.1788999999999996e+00   1.5409999999999999e-01   4.5219999999999999e-01   4.1139999999999999e-01
   8.3760000000000001e-01  -4.8359999999999997e-01   4.0317999999999996e+00  -1.9089999999999999e-01  -4.3769999999999998e-01  -1.2280000000000001e-01  -3.3289999999999997e-01   1.5120000000000000e+00   4.4401000000000002e+00   1.8300000000000000e-01   4.4259999999999999e-01   3.8929999999999998e-01
   1.1241000000000001e+00  -3.2979999999999998e-01   3.1739999999999999e+00  -1.1459999999999999e-01  -2.7600000000000002e-01  -1.4030000000000001e-01  -2.6629999999999998e-01   1.2674000000000001e+00   5.0495000000000001e+00   6.7400000000000002e-02   4.1370000000000001e-01   4.6000000000000002e-01
   7.2740000000000005e-01  -2.8580000000000000e-01   3.6029000000000000e+00  -7.6399999999999996e-02  -3.6159999999999998e-01  -9.6500000000000002e-02  -2.6629999999999998e-01   1.2897000000000001e+00   4.4401000000000002e+00   1.4449999999999999e-01   4.9070000000000003e-01   4.3350000000000000e-01
   1.0360000000000000e+00  -3.7369999999999998e-01   3.2597999999999998e+00  -1.7190000000000000e-01  -3.2350000000000001e-01  -1.6660000000000000e-01  -1.7760000000000001e-01   1.6232000000000000e+00   4.3529999999999998e+00   8.6699999999999999e-02   4.4259999999999999e-01   4.4679999999999997e-01
   1.0580000000000001e+00  -3.9570000000000000e-01   3.1739999999999999e+00  -7.6399999999999996e-02  -3.2350000000000001e-01  -1.4470000000000000e-01  -1.9980000000000001e-01   1.4231000000000000e+00   4.6142000000000003e+00   7.7100000000000002e-02   4.5219999999999999e-01   3.8040000000000002e-01
   7.9349999999999998e-01  -2.8580000000000000e-01   4.4607999999999999e+00  -1.3370000000000001e-01  -3.9970000000000000e-01  -1.4470000000000000e-01  -2.4410000000000001e-01   1.3341000000000001e+00   4.9623999999999997e+00   1.1559999999999999e-01   3.6559999999999998e-01   4.4230000000000003e-01
   1.0139000000000000e+00  -3.0780000000000002e-01   3.8603000000000001e+00  -2.3870000000000000e-01  -2.5690000000000002e-01  -1.2280000000000001e-01  -1.5540000000000001e-01   1.3119000000000001e+00   4.7882999999999996e+00   1.5409999999999999e-01   4.7149999999999997e-01   4.6450000000000002e-01
   7.9349999999999998e-01  -2.8580000000000000e-01   3.9460999999999999e+00  -2.4820000000000000e-01  -3.2350000000000001e-01  -1.6230000000000000e-01  -3.3289999999999997e-01   1.4008000000000000e+00   5.7460000000000004e+00   3.8500000000000000e-02   4.7149999999999997e-01   4.0699999999999997e-01
   1.2122999999999999e+00  -4.1770000000000002e-01   3.4314000000000000e+00  -1.2410000000000000e-01  -3.0449999999999999e-01  -1.1840000000000001e-01  -3.1069999999999998e-01   1.1339999999999999e+00   4.2659000000000002e+00   1.7340000000000000e-01   4.5219999999999999e-01   4.6450000000000002e-01
   1.1462000000000001e+00  -4.1770000000000002e-01   3.0882000000000001e+00  -1.8140000000000001e-01  -2.6640000000000003e-01  -1.3589999999999999e-01  -3.1069999999999998e-01   1.4008000000000000e+00   4.7012999999999998e+00   1.0600000000000000e-01   5.1959999999999995e-01   4.5560000000000000e-01
   9.9190000000000000e-01  -3.0780000000000002e-01   3.5171000000000001e+00  -1.6230000000000000e-01  -3.8059999999999999e-01  -1.1400000000000000e-01  -4.8830000000000001e-01   1.3564000000000001e+00   4.8754000000000000e+00   1.5409999999999999e-01   5.0029999999999997e-01   4.0250000000000002e-01
   9.6989999999999998e-01  -2.8580000000000000e-01   3.4314000000000000e+00  -1.6230000000000000e-01  -3.5210000000000002e-01  -1.5350000000000000e-01  -2.6629999999999998e-01   1.4008000000000000e+00   4.4401000000000002e+00   6.7400000000000002e-02   4.6189999999999998e-01   4.0250000000000002e-01
   8.5960000000000003e-01  -3.5170000000000001e-01   3.0024000000000002e+00  -1.9089999999999999e-01  -3.2350000000000001e-01  -1.3589999999999999e-01  -2.8849999999999998e-01   1.3786000000000000e+00   4.8754000000000000e+00   1.9270000000000001e-01   4.6189999999999998e-01   3.8929999999999998e-01
   8.3760000000000001e-01  -4.1770000000000002e-01   3.1739999999999999e+00  -1.7190000000000000e-01  -3.4260000000000002e-01  -1.5790000000000001e-01  -3.3289999999999997e-01   1.3119000000000001e+00   4.4401000000000002e+00   1.2520000000000001e-01   4.9070000000000003e-01   4.2020000000000002e-01
   9.6989999999999998e-01  -1.9789999999999999e-01   3.4314000000000000e+00  -3.8199999999999998e-02  -3.2350000000000001e-01  -8.3299999999999999e-02  -3.5510000000000003e-01   1.3341000000000001e+00   4.9623999999999997e+00   1.8300000000000000e-01   4.5219999999999999e-01   4.3790000000000001e-01
   8.8170000000000004e-01  -4.6170000000000000e-01   3.6029000000000000e+00  -1.6230000000000000e-01  -2.2839999999999999e-01  -1.4030000000000001e-01  -5.7709999999999995e-01   1.2674000000000001e+00   4.7882999999999996e+00   1.0600000000000000e-01   3.6559999999999998e-01   4.3350000000000000e-01
   1.0801000000000001e+00  -3.5170000000000001e-01   3.9460999999999999e+00  -2.0050000000000001e-01  -2.1890000000000001e-01  -1.0960000000000000e-01  -2.2189999999999999e-01   1.2452000000000001e+00   4.1788999999999996e+00   1.9270000000000001e-01   3.9450000000000002e-01   3.9810000000000001e-01
   1.0139000000000000e+00  -3.2979999999999998e-01   4.1176000000000004e+00  -2.0050000000000001e-01  -3.3310000000000001e-01  -1.1840000000000001e-01  -2.2189999999999999e-01   1.4898000000000000e+00   5.0495000000000001e+00   6.7400000000000002e-02   3.9450000000000002e-01   4.2020000000000002e-01
   1.0139000000000000e+00  -2.8580000000000000e-01   4.8897000000000004e+00  -1.9089999999999999e-01  -3.6159999999999998e-01  -1.0090000000000000e-01  -2.4410000000000001e-01   1.4231000000000000e+00   4.1788999999999996e+00   1.6380000000000000e-01   3.8490000000000002e-01   4.5560000000000000e-01
   8.1559999999999999e-01  -3.7369999999999998e-01   3.3456000000000001e+00  -2.0999999999999999e-01  -2.8549999999999998e-01  -1.2280000000000001e-01  -1.7760000000000001e-01   1.4453000000000000e+00   4.4401000000000002e+00   9.6299999999999997e-02   4.1370000000000001e-01   4.4679999999999997e-01
   7.7149999999999996e-01  -3.0780000000000002e-01   3.1739999999999999e+00  -1.5279999999999999e-01  -3.6159999999999998e-01  -8.7700000000000000e-02  -2.8849999999999998e-01   1.3564000000000001e+00   4.5270999999999999e+00   1.2520000000000001e-01   4.7149999999999997e-01   4.2470000000000002e-01
   1.0360000000000000e+00  -3.7369999999999998e-01   3.1739999999999999e+00  -1.6230000000000000e-01  -3.4260000000000002e-01  -1.6660000000000000e-01  -2.4410000000000001e-01   1.4676000000000000e+00   4.0918000000000001e+00   4.8200000000000000e-02   5.0029999999999997e-01   4.3350000000000000e-01
   1.0139000000000000e+00  -2.8580000000000000e-01   3.6886999999999999e+00  -1.5279999999999999e-01  -3.0449999999999999e-01  -1.2280000000000001e-01  -1.5540000000000001e-01   1.4008000000000000e+00   3.4824000000000002e+00   8.6699999999999999e-02   5.1959999999999995e-01   4.4230000000000003e-01
   1.0139000000000000e+00  -4.8359999999999997e-01   3.6029000000000000e+00  -2.0050000000000001e-01  -3.5210000000000002e-01  -1.4030000000000001e-01  -5.1049999999999995e-01   1.3786000000000000e+00   4.3529999999999998e+00   3.8500000000000000e-02   5.0029999999999997e-01   3.9810000000000001e-01
   8.5960000000000003e-01  -2.8580000000000000e-01   4.0317999999999996e+00  -1.5279999999999999e-01  -3.4260000000000002e-01  -1.5790000000000001e-01  -2.2189999999999999e-01   1.4008000000000000e+00   4.3529999999999998e+00   6.7400000000000002e-02   3.5599999999999998e-01   4.3350000000000000e-01
   9.0369999999999995e-01  -4.8359999999999997e-01   2.7450999999999999e+00  -8.5900000000000004e-02  -4.4719999999999999e-01  -1.1840000000000001e-01  -4.6610000000000001e-01   1.5120000000000000e+00   4.7012999999999998e+00   5.7799999999999997e-02   3.8490000000000002e-01   4.2909999999999998e-01
   9.9190000000000000e-01  -5.0560000000000005e-01   3.1739999999999999e+00  -2.1959999999999999e-01  -3.5210000000000002e-01  -8.3299999999999999e-02  -3.1069999999999998e-01   1.1563000000000001e+00   5.2236000000000002e+00   1.4449999999999999e-01   5.5810000000000004e-01   4.2470000000000002e-01
   1.2122999999999999e+00  -3.9570000000000000e-01   3.6029000000000000e+00  -2.0999999999999999e-01  -4.1870000000000002e-01  -9.2100000000000001e-02  -2.4410000000000001e-01   1.4231000000000000e+00   4.3529999999999998e+00   3.8500000000000000e-02   5.0029999999999997e-01   3.8929999999999998e-01
   9.4779999999999998e-01  -4.3969999999999998e-01   2.8309000000000002e+00  -1.6230000000000000e-01  -4.0920000000000001e-01  -1.2280000000000001e-01  -3.5510000000000003e-01   1.4453000000000000e+00   4.3529999999999998e+00   1.1559999999999999e-01   4.6189999999999998e-01   4.2470000000000002e-01
   7.9349999999999998e-01  -1.5390000000000001e-01   3.9460999999999999e+00  -1.9089999999999999e-01  -3.0449999999999999e-01  -1.2720000000000001e-01  -1.3320000000000001e-01   1.0672999999999999e+00   5.2236000000000002e+00   1.2520000000000001e-01   4.6189999999999998e-01   4.1580000000000000e-01
   1.1462000000000001e+00  -5.9360000000000002e-01   3.6029000000000000e+00  -2.8600000000000000e-02  -3.9010000000000000e-01  -1.0960000000000000e-01  -3.9950000000000002e-01   1.4898000000000000e+00   4.5270999999999999e+00   6.7400000000000002e-02   5.1959999999999995e-01   4.3350000000000000e-01
   1.1241000000000001e+00  -2.4179999999999999e-01   4.4607999999999999e+00  -1.3370000000000001e-01  -3.8059999999999999e-01  -1.3159999999999999e-01  -3.3289999999999997e-01   1.3786000000000000e+00   4.0918000000000001e+00   1.6380000000000000e-01   4.2340000000000000e-01   4.3350000000000000e-01
   8.3760000000000001e-01  -3.5170000000000001e-01   2.6593000000000000e+00  -2.0050000000000001e-01  -2.6640000000000003e-01  -1.5350000000000000e-01  -3.9950000000000002e-01   1.2230000000000001e+00   4.2659000000000002e+00   1.1559999999999999e-01   4.6189999999999998e-01   3.8479999999999998e-01
   7.0530000000000004e-01  -1.3189999999999999e-01   3.2597999999999998e+00  -7.6399999999999996e-02  -3.5210000000000002e-01  -1.0520000000000000e-01  -5.1049999999999995e-01   1.4008000000000000e+00   4.7012999999999998e+00   1.0600000000000000e-01   5.1959999999999995e-01   4.5119999999999999e-01
   1.0801000000000001e+00  -2.6379999999999998e-01   3.9460999999999999e+00  -1.9089999999999999e-01  -3.1400000000000000e-01  -1.2720000000000001e-01  -3.9950000000000002e-01   1.3786000000000000e+00   4.4401000000000002e+00   1.7340000000000000e-01   4.3300000000000000e-01   4.2470000000000002e-01
   1.1462000000000001e+00  -3.9570000000000000e-01   3.5171000000000001e+00  -2.3870000000000000e-01  -3.9010000000000000e-01  -1.5350000000000000e-01  -2.4410000000000001e-01   1.4008000000000000e+00   4.2659000000000002e+00   1.0600000000000000e-01   4.4259999999999999e-01   4.1580000000000000e-01
   7.2740000000000005e-01  -2.1980000000000000e-01   3.6029000000000000e+00  -2.5779999999999997e-01  -3.3310000000000001e-01  -1.0960000000000000e-01  -2.2189999999999999e-01   1.2230000000000001e+00   4.0048000000000004e+00   8.6699999999999999e-02   3.9450000000000002e-01   4.3790000000000001e-01
   7.2740000000000005e-01  -4.3969999999999998e-01   2.4876999999999998e+00  -2.6729999999999998e-01  -3.7109999999999999e-01  -7.4499999999999997e-02  -3.5510000000000003e-01   1.1563000000000001e+00   4.2659000000000002e+00   1.3489999999999999e-01   4.3300000000000000e-01   4.3350000000000000e-01
   1.0580000000000001e+00  -3.2979999999999998e-01   3.4314000000000000e+00  -1.7190000000000000e-01  -3.9010000000000000e-01  -1.7979999999999999e-01  -3.3289999999999997e-01   1.4453000000000000e+00   4.3529999999999998e+00   8.6699999999999999e-02   4.2340000000000000e-01   4.1580000000000000e-01
   1.3005000000000000e+00  -5.2759999999999996e-01   4.0317999999999996e+00  -2.2910000000000000e-01  -4.3769999999999998e-01  -1.7100000000000001e-01  -3.5510000000000003e-01   1.4676000000000000e+00   5.0495000000000001e+00   1.8300000000000000e-01   5.1000000000000001e-01   4.4230000000000003e-01
   1.0360000000000000e+00  -4.1770000000000002e-01   3.0882000000000001e+00  -2.0999999999999999e-01  -4.1870000000000002e-01  -1.5790000000000001e-01  -2.6629999999999998e-01   1.2897000000000001e+00   4.3529999999999998e+00   8.6699999999999999e-02   5.1000000000000001e-01   4.0250000000000002e-01
   5.0700000000000001e-01  -3.5170000000000001e-01   3.1739999999999999e+00  -1.7190000000000000e-01  -2.8549999999999998e-01  -1.3589999999999999e-01  -3.3289999999999997e-01   1.3564000000000001e+00   3.8306000000000000e+00   8.6699999999999999e-02   3.9450000000000002e-01   4.0699999999999997e-01
   9.0369999999999995e-01  -3.0780000000000002e-01   3.5171000000000001e+00  -2.0999999999999999e-01  -3.0449999999999999e-01  -1.7100000000000001e-01  -2.6629999999999998e-01   1.0894999999999999e+00   4.4401000000000002e+00   1.4449999999999999e-01   4.6189999999999998e-01   4.4679999999999997e-01
   1.0580000000000001e+00  -4.3969999999999998e-01   3.1739999999999999e+00  -2.2910000000000000e-01  -4.1870000000000002e-01  -1.2280000000000001e-01  -4.2170000000000002e-01   1.5120000000000000e+00   4.1788999999999996e+00   2.0230000000000001e-01   4.3300000000000000e-01   4.0699999999999997e-01
   1.0360000000000000e+00  -3.0780000000000002e-01   3.4314000000000000e+00  -2.1959999999999999e-01  -3.7109999999999999e-01  -8.3299999999999999e-02  -1.7760000000000001e-01   1.4008000000000000e+00   4.5270999999999999e+00   1.0600000000000000e-01   4.6189999999999998e-01   4.2470000000000002e-01
   6.6130000000000000e-01  -5.9360000000000002e-01   3.4314000000000000e+00  -1.4319999999999999e-01  -3.1400000000000000e-01  -1.4030000000000001e-01  -4.2170000000000002e-01   1.4453000000000000e+00   4.9623999999999997e+00   1.4449999999999999e-01   3.5599999999999998e-01   4.4230000000000003e-01
   7.9349999999999998e-01  -6.6000000000000003e-02   2.2303999999999999e+00  -1.2410000000000000e-01  -3.0449999999999999e-01  -1.4910000000000001e-01  -3.7730000000000002e-01   1.3119000000000001e+00   4.1788999999999996e+00   1.7340000000000000e-01   4.2340000000000000e-01   4.3790000000000001e-01
   9.9190000000000000e-01  -5.4959999999999998e-01   3.0024000000000002e+00  -1.9089999999999999e-01  -3.9010000000000000e-01  -1.0960000000000000e-01  -1.7760000000000001e-01   1.4008000000000000e+00   4.8754000000000000e+00   1.3489999999999999e-01   4.0410000000000001e-01   4.4230000000000003e-01
   9.0369999999999995e-01  -2.1980000000000000e-01   3.6886999999999999e+00  -1.2410000000000000e-01  -2.7600000000000002e-01  -1.7540000000000000e-01  -3.7730000000000002e-01   1.3119000000000001e+00   4.6142000000000003e+00   1.0600000000000000e-01   4.6189999999999998e-01   3.8040000000000002e-01
   7.4939999999999996e-01  -3.2979999999999998e-01   2.9165999999999999e+00  -2.0050000000000001e-01  -4.9480000000000002e-01  -1.0090000000000000e-01  -3.9950000000000002e-01   1.4008000000000000e+00   4.9623999999999997e+00   7.7100000000000002e-02   3.5599999999999998e-01   3.9369999999999999e-01
   8.1559999999999999e-01  -2.8580000000000000e-01   3.5171000000000001e+00  -1.5279999999999999e-01  -3.4260000000000002e-01  -1.6660000000000000e-01  -8.8800000000000004e-02   1.2674000000000001e+00   4.9623999999999997e+00   1.9270000000000001e-01   4.2340000000000000e-01   3.6270000000000002e-01
   1.1021000000000001e+00  -4.3969999999999998e-01   3.4314000000000000e+00  -1.6230000000000000e-01  -3.1400000000000000e-01  -1.4910000000000001e-01  -6.2150000000000005e-01   1.2674000000000001e+00   3.9177000000000000e+00   7.7100000000000002e-02   4.4259999999999999e-01   4.1580000000000000e-01
   1.0580000000000001e+00  -2.8580000000000000e-01   3.0882000000000001e+00  -9.5500000000000002e-02  -3.0449999999999999e-01  -1.1400000000000000e-01  -3.9950000000000002e-01   1.4676000000000000e+00   4.7012999999999998e+00   1.1559999999999999e-01   4.6189999999999998e-01   3.9810000000000001e-01
   8.1559999999999999e-01  -3.7369999999999998e-01   2.3161999999999998e+00  -1.3370000000000001e-01  -3.1400000000000000e-01  -1.2720000000000001e-01  -6.6600000000000006e-02   1.2452000000000001e+00   4.9623999999999997e+00   5.7799999999999997e-02   4.5219999999999999e-01   4.0699999999999997e-01
   9.0369999999999995e-01  -2.6379999999999998e-01   2.7450999999999999e+00  -2.2910000000000000e-01  -2.7600000000000002e-01  -1.5350000000000000e-01  -3.1069999999999998e-01   1.2452000000000001e+00   4.9623999999999997e+00   1.2520000000000001e-01   3.2710000000000000e-01   3.9810000000000001e-01
   9.9190000000000000e-01  -4.3969999999999998e-01   3.7745000000000002e+00  -1.4319999999999999e-01  -3.3310000000000001e-01  -1.1840000000000001e-01  -3.5510000000000003e-01   1.2897000000000001e+00   4.4401000000000002e+00   1.1559999999999999e-01   3.4639999999999999e-01   4.5119999999999999e-01
   1.1241000000000001e+00  -3.7369999999999998e-01   3.6029000000000000e+00  -2.1959999999999999e-01  -3.6159999999999998e-01  -1.3159999999999999e-01  -3.1069999999999998e-01   1.2897000000000001e+00   3.5695000000000001e+00   7.7100000000000002e-02   4.7149999999999997e-01   4.2909999999999998e-01
   9.0369999999999995e-01  -2.4179999999999999e-01   3.6886999999999999e+00  -1.6230000000000000e-01  -4.3769999999999998e-01  -1.0960000000000000e-01  -3.3289999999999997e-01   1.3564000000000001e+00   4.2659000000000002e+00   1.8300000000000000e-01   4.3300000000000000e-01   4.3350000000000000e-01
   8.1559999999999999e-01  -2.8580000000000000e-01   3.6886999999999999e+00  -8.5900000000000004e-02  -3.5210000000000002e-01  -1.0520000000000000e-01  -2.2189999999999999e-01   1.0672999999999999e+00   4.2659000000000002e+00   1.3489999999999999e-01   4.1370000000000001e-01   3.9369999999999999e-01
   8.1559999999999999e-01  -8.7900000000000006e-02   2.8309000000000002e+00  -1.2410000000000000e-01  -4.0920000000000001e-01  -1.0960000000000000e-01  -1.7760000000000001e-01   1.4676000000000000e+00   4.6142000000000003e+00   1.6380000000000000e-01   4.6189999999999998e-01   3.9810000000000001e-01
   9.6989999999999998e-01  -1.3189999999999999e-01   2.9165999999999999e+00  -1.2410000000000000e-01  -3.1400000000000000e-01  -1.1840000000000001e-01  -2.4410000000000001e-01   1.3786000000000000e+00   4.8754000000000000e+00   7.7100000000000002e-02   5.0029999999999997e-01   4.2020000000000002e-01
   8.8170000000000004e-01  -3.7369999999999998e-01   3.0882000000000001e+00  -2.0999999999999999e-01  -3.3310000000000001e-01  -1.1400000000000000e-01  -2.4410000000000001e-01   1.3786000000000000e+00   4.4401000000000002e+00   1.5409999999999999e-01   4.1370000000000001e-01   4.1139999999999999e-01
   6.6130000000000000e-01  -1.7590000000000000e-01   3.3456000000000001e+00  -1.3370000000000001e-01  -2.9499999999999998e-01  -1.6660000000000000e-01  -5.1049999999999995e-01   1.4231000000000000e+00   3.5695000000000001e+00   1.2520000000000001e-01   4.6189999999999998e-01   3.8929999999999998e-01
   9.9190000000000000e-01  -2.8580000000000000e-01   3.6886999999999999e+00  -1.6230000000000000e-01  -3.0449999999999999e-01  -1.0520000000000000e-01  -3.7730000000000002e-01   1.2674000000000001e+00   4.7882999999999996e+00   1.1559999999999999e-01   4.9070000000000003e-01   4.1580000000000000e-01
   1.1462000000000001e+00  -3.0780000000000002e-01   3.2597999999999998e+00  -6.6799999999999998e-02  -3.7109999999999999e-01  -1.4910000000000001e-01  -4.8830000000000001e-01   1.3564000000000001e+00   4.4401000000000002e+00   1.0600000000000000e-01   3.8490000000000002e-01   3.8040000000000002e-01
   7.4939999999999996e-01  -2.1999999999999999e-02   3.5171000000000001e+00  -1.5279999999999999e-01  -2.4740000000000001e-01  -1.3159999999999999e-01  -5.1049999999999995e-01   1.2674000000000001e+00   4.4401000000000002e+00   1.1559999999999999e-01   4.4259999999999999e-01   4.2909999999999998e-01
   8.8170000000000004e-01  -5.4959999999999998e-01   3.8603000000000001e+00  -2.6729999999999998e-01  -3.4260000000000002e-01  -1.4470000000000000e-01  -3.3289999999999997e-01   1.2897000000000001e+00   4.5270999999999999e+00   1.2520000000000001e-01   3.9450000000000002e-01   4.0250000000000002e-01
   7.7149999999999996e-01  -3.7369999999999998e-01   3.0882000000000001e+00  -2.0999999999999999e-01  -4.0920000000000001e-01  -1.7100000000000001e-01  -3.5510000000000003e-01   1.5120000000000000e+00   5.0495000000000001e+00   9.6299999999999997e-02   4.4259999999999999e-01   4.2470000000000002e-01
   1.0580000000000001e+00  -2.6379999999999998e-01   3.2597999999999998e+00  -2.0050000000000001e-01  -4.1870000000000002e-01  -1.5790000000000001e-01  -3.5510000000000003e-01   1.4008000000000000e+00   4.6142000000000003e+00   9.5999999999999992e-03   4.7149999999999997e-01   4.0250000000000002e-01
   8.1559999999999999e-01  -4.3969999999999998e-01   3.6029000000000000e+00  -1.8140000000000001e-01  -3.5210000000000002e-01  -9.6500000000000002e-02  -3.9950000000000002e-01   1.3119000000000001e+00   4.0918000000000001e+00   1.3489999999999999e-01   4.0410000000000001e-01   4.3350000000000000e-01
   6.6130000000000000e-01  -2.6379999999999998e-01   3.0882000000000001e+00  -1.3370000000000001e-01  -3.8059999999999999e-01  -9.6500000000000002e-02  -4.6610000000000001e-01   1.5565000000000000e+00   4.9623999999999997e+00   1.7340000000000000e-01   3.9450000000000002e-01   4.0250000000000002e-01
   8.3760000000000001e-01  -5.2759999999999996e-01   3.8603000000000001e+00  -1.3370000000000001e-01  -3.2350000000000001e-01  -1.7100000000000001e-01  -4.2170000000000002e-01   1.5787000000000000e+00   4.8754000000000000e+00   9.6299999999999997e-02   4.1370000000000001e-01   4.4679999999999997e-01
   1.0139000000000000e+00  -4.8359999999999997e-01   3.3456000000000001e+00  -1.3370000000000001e-01  -2.7600000000000002e-01  -1.3589999999999999e-01  -2.8849999999999998e-01   1.1339999999999999e+00   4.0048000000000004e+00   9.6299999999999997e-02   4.3300000000000000e-01   3.9369999999999999e-01
   9.6989999999999998e-01  -2.8580000000000000e-01   3.6886999999999999e+00  -2.0050000000000001e-01  -2.8549999999999998e-01  -1.7100000000000001e-01  -4.4390000000000002e-01   1.2452000000000001e+00   4.7012999999999998e+00   1.7340000000000000e-01   3.5599999999999998e-01   4.0250000000000002e-01
   9.2579999999999996e-01  -2.6379999999999998e-01   4.0317999999999996e+00  -1.2410000000000000e-01  -2.7600000000000002e-01  -1.3589999999999999e-01  -6.2150000000000005e-01   1.6010000000000000e+00   4.7012999999999998e+00   2.8899999999999999e-02   3.5599999999999998e-01   3.8479999999999998e-01
   9.4779999999999998e-01  -3.2979999999999998e-01   3.0882000000000001e+00  -1.5279999999999999e-01  -3.6159999999999998e-01  -1.7540000000000000e-01  -1.3320000000000001e-01   8.2269999999999999e-01   5.2236000000000002e+00   6.7400000000000002e-02   3.9450000000000002e-01   3.9810000000000001e-01
   8.3760000000000001e-01  -2.4179999999999999e-01   3.0882000000000001e+00  -1.8140000000000001e-01  -3.8059999999999999e-01  -1.1840000000000001e-01  -4.6610000000000001e-01   1.2674000000000001e+00   5.1365999999999996e+00   1.7340000000000000e-01   4.4259999999999999e-01   4.1139999999999999e-01
   8.5960000000000003e-01  -1.7590000000000000e-01   3.6029000000000000e+00  -2.5779999999999997e-01  -3.6159999999999998e-01  -1.2280000000000001e-01  -4.8830000000000001e-01   1.6677000000000000e+00   5.2236000000000002e+00   1.4449999999999999e-01   3.8490000000000002e-01   4.4230000000000003e-01
   7.9349999999999998e-01  -3.2979999999999998e-01   2.0588000000000002e+00  -2.0999999999999999e-01  -3.2350000000000001e-01  -1.5790000000000001e-01  -2.2189999999999999e-01   1.1339999999999999e+00   5.1365999999999996e+00   9.6299999999999997e-02   4.5219999999999999e-01   3.8040000000000002e-01
   6.3919999999999999e-01  -2.1980000000000000e-01   3.0024000000000002e+00  -1.5279999999999999e-01  -3.1400000000000000e-01  -1.5350000000000000e-01  -3.3289999999999997e-01   1.5343000000000000e+00   3.9177000000000000e+00   6.7400000000000002e-02   4.5219999999999999e-01   4.0699999999999997e-01
   9.6989999999999998e-01  -2.8580000000000000e-01   3.3456000000000001e+00  -2.2910000000000000e-01  -3.6159999999999998e-01  -1.2280000000000001e-01  -1.5540000000000001e-01   1.5343000000000000e+00   4.4401000000000002e+00   1.3489999999999999e-01   4.6189999999999998e-01   3.8040000000000002e-01
   7.7149999999999996e-01  -3.0780000000000002e-01   3.9460999999999999e+00  -1.8140000000000001e-01  -2.8549999999999998e-01  -1.1840000000000001e-01  -4.4390000000000002e-01   1.0672999999999999e+00   5.7460000000000004e+00   1.2520000000000001e-01   3.7530000000000002e-01   4.4230000000000003e-01
   7.9349999999999998e-01  -5.4959999999999998e-01   3.2597999999999998e+00  -1.9089999999999999e-01  -3.4260000000000002e-01  -1.4910000000000001e-01  -2.2189999999999999e-01   1.4898000000000000e+00   4.0048000000000004e+00   1.5409999999999999e-01   3.6559999999999998e-01   3.8929999999999998e-01
   8.1559999999999999e-01  -3.0780000000000002e-01   4.1176000000000004e+00  -2.0050000000000001e-01  -3.4260000000000002e-01  -1.8420000000000000e-01  -3.7730000000000002e-01   1.1785000000000001e+00   4.7012999999999998e+00   1.6380000000000000e-01   4.6189999999999998e-01   3.8479999999999998e-01
   8.8170000000000004e-01  -2.1980000000000000e-01   3.6886999999999999e+00  -1.1459999999999999e-01  -3.1400000000000000e-01  -1.6230000000000000e-01  -3.3289999999999997e-01   1.2897000000000001e+00   4.6142000000000003e+00   6.7400000000000002e-02   4.0410000000000001e-01   4.1139999999999999e-01
   1.3005000000000000e+00  -6.6000000000000003e-02   2.6593000000000000e+00  -7.6399999999999996e-02  -3.0449999999999999e-01  -1.0960000000000000e-01  -2.6629999999999998e-01   1.2674000000000001e+00   3.8306000000000000e+00   7.7100000000000002e-02   4.2340000000000000e-01   3.8040000000000002e-01
   9.6989999999999998e-01  -4.6170000000000000e-01   4.1176000000000004e+00  -2.0050000000000001e-01  -4.0920000000000001e-01  -8.3299999999999999e-02  -2.8849999999999998e-01   1.1117999999999999e+00   5.0495000000000001e+00   1.3489999999999999e-01   4.9070000000000003e-01   4.0250000000000002e-01
   7.7149999999999996e-01  -3.0780000000000002e-01   3.6029000000000000e+00  -1.5279999999999999e-01  -3.8059999999999999e-01  -1.2280000000000001e-01  -4.2170000000000002e-01   1.5787000000000000e+00   4.8754000000000000e+00   9.6299999999999997e-02   5.0029999999999997e-01   4.1139999999999999e-01
   9.0369999999999995e-01  -4.1770000000000002e-01   4.1176000000000004e+00  -1.6230000000000000e-01  -3.0449999999999999e-01  -1.1400000000000000e-01  -3.7730000000000002e-01   1.2452000000000001e+00   4.8754000000000000e+00   1.2520000000000001e-01   3.6559999999999998e-01   3.8929999999999998e-01
   7.4939999999999996e-01  -3.2979999999999998e-01   2.8309000000000002e+00  -1.7190000000000000e-01  -3.1400000000000000e-01  -1.4030000000000001e-01  -2.4410000000000001e-01   1.3119000000000001e+00   4.5270999999999999e+00   1.4449999999999999e-01   4.1370000000000001e-01   3.7600000000000000e-01
   1.0139000000000000e+00  -4.1770000000000002e-01   2.9165999999999999e+00  -1.9089999999999999e-01  -3.8059999999999999e-01  -6.5799999999999997e-02  -3.9950000000000002e-01   1.5565000000000000e+00   4.8754000000000000e+00   1.5409999999999999e-01   4.2340000000000000e-01   4.0699999999999997e-01
   8.3760000000000001e-01  -4.8359999999999997e-01   3.4314000000000000e+00  -1.2410000000000000e-01  -2.7600000000000002e-01  -1.7100000000000001e-01  -3.5510000000000003e-01   1.0005999999999999e+00   4.4401000000000002e+00   1.0600000000000000e-01   4.6189999999999998e-01   4.0250000000000002e-01
   1.1021000000000001e+00  -3.2979999999999998e-01   2.9165999999999999e+00  -8.5900000000000004e-02  -2.8549999999999998e-01  -9.6500000000000002e-02  -4.2170000000000002e-01   1.2897000000000001e+00   4.3529999999999998e+00   8.6699999999999999e-02   5.0029999999999997e-01   3.8040000000000002e-01
   9.9190000000000000e-01  -3.9570000000000000e-01   3.6029000000000000e+00  -7.6399999999999996e-02  -3.5210000000000002e-01  -1.2280000000000001e-01  -5.7709999999999995e-01   1.3786000000000000e+00   4.2659000000000002e+00   1.6380000000000000e-01   3.5599999999999998e-01   4.2470000000000002e-01
   7.9349999999999998e-01  -2.6379999999999998e-01   3.6029000000000000e+00  -1.1459999999999999e-01  -3.6159999999999998e-01  -1.2280000000000001e-01  -2.8849999999999998e-01   1.3564000000000001e+00   4.0918000000000001e+00   5.7799999999999997e-02   3.9450000000000002e-01   4.2909999999999998e-01
   8.3760000000000001e-01  -2.8580000000000000e-01   3.7745000000000002e+00  -1.6230000000000000e-01  -3.3310000000000001e-01  -1.4030000000000001e-01  -2.6629999999999998e-01   1.3786000000000000e+00   4.4401000000000002e+00   8.6699999999999999e-02   3.5599999999999998e-01   4.6000000000000002e-01
   8.5960000000000003e-01  -2.8580000000000000e-01   3.5171000000000001e+00  -1.8140000000000001e-01  -3.7109999999999999e-01  -9.6500000000000002e-02  -3.3289999999999997e-01   1.3119000000000001e+00   5.0495000000000001e+00   1.1559999999999999e-01   4.4259999999999999e-01   4.2909999999999998e-01
   9.0369999999999995e-01  -3.5170000000000001e-01   3.5171000000000001e+00  -1.9089999999999999e-01  -3.4260000000000002e-01  -1.2720000000000001e-01  -3.7730000000000002e-01   1.2674000000000001e+00   4.5270999999999999e+00   6.7400000000000002e-02   4.0410000000000001e-01   4.2909999999999998e-01
   7.7149999999999996e-01  -4.1770000000000002e-01   3.0882000000000001e+00  -1.7190000000000000e-01  -3.9970000000000000e-01  -1.7979999999999999e-01  -5.3269999999999995e-01   1.3341000000000001e+00   4.7882999999999996e+00   1.1559999999999999e-01   4.3300000000000000e-01   4.2909999999999998e-01
   9.6989999999999998e-01  -4.1770000000000002e-01   3.0024000000000002e+00  -2.2910000000000000e-01  -3.5210000000000002e-01  -1.3159999999999999e-01  -3.3289999999999997e-01   1.2007000000000001e+00   4.3529999999999998e+00   1.0600000000000000e-01   4.0410000000000001e-01   3.8929999999999998e-01
   7.4939999999999996e-01  -3.2979999999999998e-01   4.7180999999999997e+00  -1.9089999999999999e-01  -3.2350000000000001e-01  -1.4030000000000001e-01  -1.9980000000000001e-01   1.4231000000000000e+00   4.3529999999999998e+00   1.0600000000000000e-01   4.1370000000000001e-01   3.8929999999999998e-01
   1.0139000000000000e+00  -5.0560000000000005e-01   3.9460999999999999e+00  -1.7190000000000000e-01  -2.4740000000000001e-01  -1.1400000000000000e-01  -4.4390000000000002e-01   1.2897000000000001e+00   5.2236000000000002e+00   4.8200000000000000e-02   4.5219999999999999e-01   4.1580000000000000e-01
   8.5960000000000003e-01  -1.7590000000000000e-01   3.3456000000000001e+00  -1.2410000000000000e-01  -3.1400000000000000e-01  -1.0520000000000000e-01  -3.9950000000000002e-01   1.2230000000000001e+00   4.4401000000000002e+00   2.0230000000000001e-01   3.7530000000000002e-01   4.2470000000000002e-01
   7.9349999999999998e-01  -2.4179999999999999e-01   3.0882000000000001e+00  -7.6399999999999996e-02  -2.6640000000000003e-01  -7.4499999999999997e-02  -2.6629999999999998e-01   1.3786000000000000e+00   4.7012999999999998e+00   1.6380000000000000e-01   4.0410000000000001e-01   4.3790000000000001e-01
   1.1021000000000001e+00  -2.1980000000000000e-01   3.5171000000000001e+00  -2.8600000000000000e-02  -3.4260000000000002e-01  -1.4030000000000001e-01  -4.4390000000000002e-01   1.2007000000000001e+00   4.7012999999999998e+00   1.3489999999999999e-01   4.1370000000000001e-01   4.0699999999999997e-01
   1.2564000000000000e+00  -4.8359999999999997e-01   3.6886999999999999e+00  -2.0050000000000001e-01  -4.1870000000000002e-01  -1.5790000000000001e-01  -3.3289999999999997e-01   1.3564000000000001e+00   3.7435999999999998e+00   1.3489999999999999e-01   4.1370000000000001e-01   4.4679999999999997e-01
   6.3919999999999999e-01  -3.2979999999999998e-01   3.0024000000000002e+00  -2.0999999999999999e-01  -3.5210000000000002e-01  -1.1840000000000001e-01  -2.8849999999999998e-01   1.3341000000000001e+00   4.3529999999999998e+00   1.6380000000000000e-01   4.2340000000000000e-01   3.9369999999999999e-01
   9.2579999999999996e-01  -3.0780000000000002e-01   3.7745000000000002e+00  -1.8140000000000001e-01  -3.5210000000000002e-01  -1.2280000000000001e-01  -4.6610000000000001e-01   1.2674000000000001e+00   4.1788999999999996e+00   1.7340000000000000e-01   3.2710000000000000e-01   4.2470000000000002e-01
   9.9190000000000000e-01  -3.9570000000000000e-01   3.3456000000000001e+00  -2.0999999999999999e-01  -3.2350000000000001e-01  -1.0960000000000000e-01  -2.4410000000000001e-01   1.3119000000000001e+00   4.8754000000000000e+00   1.0600000000000000e-01   4.0410000000000001e-01   3.8479999999999998e-01
   7.2740000000000005e-01  -3.5170000000000001e-01   3.4314000000000000e+00  -2.1959999999999999e-01  -3.9970000000000000e-01  -1.3589999999999999e-01  -3.7730000000000002e-01   1.2007000000000001e+00   4.0918000000000001e+00   6.7400000000000002e-02   4.2340000000000000e-01   4.3350000000000000e-01
   7.7149999999999996e-01  -3.2979999999999998e-01   3.0882000000000001e+00  -1.7190000000000000e-01  -3.4260000000000002e-01  -1.1840000000000001e-01  -3.3289999999999997e-01   1.4898000000000000e+00   4.8754000000000000e+00   1.6380000000000000e-01   3.9450000000000002e-01   4.0250000000000002e-01
   9.4779999999999998e-01  -2.8580000000000000e-01   3.0882000000000001e+00  -1.2410000000000000e-01  -2.4740000000000001e-01  -1.4910000000000001e-01  -5.9930000000000005e-01   1.4453000000000000e+00   4.5270999999999999e+00   1.5409999999999999e-01   4.1370000000000001e-01   3.9369999999999999e-01
   1.0580000000000001e+00  -2.4179999999999999e-01   3.7745000000000002e+00  -1.8140000000000001e-01  -3.7109999999999999e-01  -1.4470000000000000e-01  -4.8830000000000001e-01   1.3119000000000001e+00   4.1788999999999996e+00   1.4449999999999999e-01   4.9070000000000003e-01   3.9369999999999999e-01
   6.6130000000000000e-01  -3.2979999999999998e-01   3.5171000000000001e+00  -1.3370000000000001e-01  -2.7600000000000002e-01  -1.0520000000000000e-01  -2.8849999999999998e-01   1.0894999999999999e+00   4.3529999999999998e+00   8.6699999999999999e-02   3.9450000000000002e-01   4.2020000000000002e-01
   5.7310000000000005e-01  -2.8580000000000000e-01   4.0317999999999996e+00  -1.4319999999999999e-01  -3.2350000000000001e-01  -1.1840000000000001e-01  -3.1069999999999998e-01   1.5343000000000000e+00   4.7012999999999998e+00   1.5409999999999999e-01   3.6559999999999998e-01   4.2470000000000002e-01
   6.8330000000000002e-01  -4.3969999999999998e-01   3.3456000000000001e+00  -1.5279999999999999e-01  -3.3310000000000001e-01  -1.3159999999999999e-01  -4.6610000000000001e-01   1.3119000000000001e+00   5.3106999999999998e+00   1.7340000000000000e-01   4.2340000000000000e-01   4.4230000000000003e-01
   9.6989999999999998e-01  -2.8580000000000000e-01   3.2597999999999998e+00  -2.9599999999999999e-01  -4.3769999999999998e-01  -9.2100000000000001e-02  -3.9950000000000002e-01   1.3341000000000001e+00   4.3529999999999998e+00   1.8300000000000000e-01   4.6189999999999998e-01   3.9810000000000001e-01
   8.8170000000000004e-01  -2.1980000000000000e-01   3.2597999999999998e+00  -2.5779999999999997e-01  -4.1870000000000002e-01  -1.5790000000000001e-01  -2.4410000000000001e-01   1.4008000000000000e+00   4.1788999999999996e+00   8.6699999999999999e-02   3.3679999999999999e-01   4.2020000000000002e-01
   7.7149999999999996e-01  -3.2979999999999998e-01   3.0882000000000001e+00  -2.1959999999999999e-01  -3.4260000000000002e-01  -1.2720000000000001e-01  -5.7709999999999995e-01   1.4676000000000000e+00   4.7012999999999998e+00   1.2520000000000001e-01   4.3300000000000000e-01   4.4230000000000003e-01
   7.4939999999999996e-01  -3.2979999999999998e-01   3.6029000000000000e+00  -2.0050000000000001e-01  -3.6159999999999998e-01  -1.4910000000000001e-01  -2.4410000000000001e-01   1.4231000000000000e+00   3.8306000000000000e+00   1.1559999999999999e-01   3.8490000000000002e-01   3.9810000000000001e-01
   1.1241000000000001e+00  -3.0780000000000002e-01   3.3456000000000001e+00  -2.0999999999999999e-01  -3.4260000000000002e-01  -1.1840000000000001e-01  -2.2189999999999999e-01   1.2230000000000001e+00   4.8754000000000000e+00   1.4449999999999999e-01   4.9070000000000003e-01   4.1139999999999999e-01
   9.9190000000000000e-01  -4.3969999999999998e-01   3.6886999999999999e+00  -7.6399999999999996e-02  -3.1400000000000000e-01  -1.3589999999999999e-01  -1.3320000000000001e-01   1.3119000000000001e+00   4.4401000000000002e+00   8.6699999999999999e-02   4.4259999999999999e-01   3.9810000000000001e-01
   8.1559999999999999e-01  -3.9570000000000000e-01   2.8309000000000002e+00  -9.5500000000000002e-02  -3.0449999999999999e-01  -1.2720000000000001e-01  -3.3289999999999997e-01   1.4676000000000000e+00   4.7012999999999998e+00   7.7100000000000002e-02   3.1750000000000000e-01   4.2909999999999998e-01
   8.3760000000000001e-01  -3.2979999999999998e-01   3.7745000000000002e+00  -1.7190000000000000e-01  -2.9499999999999998e-01  -9.2100000000000001e-02  -3.1069999999999998e-01   1.4898000000000000e+00   3.9177000000000000e+00   1.4449999999999999e-01   4.6189999999999998e-01   3.9810000000000001e-01
   1.1681999999999999e+00  -1.0990000000000000e-01   2.9165999999999999e+00  -1.6230000000000000e-01  -3.9970000000000000e-01  -1.5790000000000001e-01  -4.6610000000000001e-01   1.1785000000000001e+00   4.2659000000000002e+00   2.1190000000000001e-01   4.0410000000000001e-01   4.3350000000000000e-01
   1.0801000000000001e+00  -2.6379999999999998e-01   3.8603000000000001e+00  -1.2410000000000000e-01  -3.1400000000000000e-01  -1.2280000000000001e-01  -4.8830000000000001e-01   1.3786000000000000e+00   4.6142000000000003e+00   0.0000000000000000e+00   4.2340000000000000e-01   4.2909999999999998e-01
   1.0580000000000001e+00  -1.5390000000000001e-01   3.0024000000000002e+00  -2.2910000000000000e-01  -2.9499999999999998e-01  -1.6230000000000000e-01  -3.3289999999999997e-01   1.3119000000000001e+00   4.6142000000000003e+00   1.7340000000000000e-01   3.5599999999999998e-01   4.4230000000000003e-01
   7.7149999999999996e-01  -5.2759999999999996e-01   3.6886999999999999e+00  -2.5779999999999997e-01  -4.0920000000000001e-01  -1.2280000000000001e-01  -2.6629999999999998e-01   1.1339999999999999e+00   4.8754000000000000e+00   9.6299999999999997e-02   4.6189999999999998e-01   3.8479999999999998e-01
   9.9190000000000000e-01  -2.1980000000000000e-01   3.2597999999999998e+00  -1.8140000000000001e-01  -3.9970000000000000e-01  -1.5350000000000000e-01  -1.9980000000000001e-01   1.5120000000000000e+00   4.6142000000000003e+00   1.5409999999999999e-01   3.8490000000000002e-01   3.9810000000000001e-01
   1.1021000000000001e+00  -5.4959999999999998e-01   2.8309000000000002e+00  -2.3870000000000000e-01  -3.9010000000000000e-01  -1.4910000000000001e-01  -2.4410000000000001e-01   1.2452000000000001e+00   4.3529999999999998e+00   8.6699999999999999e-02   4.7149999999999997e-01   3.8929999999999998e-01
   8.5960000000000003e-01  -3.2979999999999998e-01   2.9165999999999999e+00  -1.8140000000000001e-01  -4.2820000000000003e-01  -1.2280000000000001e-01  -1.3320000000000001e-01   1.3119000000000001e+00   4.7882999999999996e+00   9.6299999999999997e-02   4.5219999999999999e-01   4.0250000000000002e-01
   7.0530000000000004e-01  -2.1980000000000000e-01   3.7745000000000002e+00  -1.4319999999999999e-01  -3.1400000000000000e-01  -1.1400000000000000e-01  -2.6629999999999998e-01   1.4231000000000000e+00   4.0048000000000004e+00   1.6380000000000000e-01   5.1000000000000001e-01   4.6450000000000002e-01
   1.0801000000000001e+00  -2.8580000000000000e-01   3.7745000000000002e+00   1.9099999999999999e-02  -2.3790000000000000e-01  -1.5350000000000000e-01  -3.3289999999999997e-01   1.2452000000000001e+00   4.2659000000000002e+00   1.1559999999999999e-01   3.5599999999999998e-01   4.2020000000000002e-01
   1.0139000000000000e+00  -1.7590000000000000e-01   3.1739999999999999e+00  -1.9089999999999999e-01  -3.3310000000000001e-01  -9.6500000000000002e-02  -2.4410000000000001e-01   1.3341000000000001e+00   3.9177000000000000e+00   1.8300000000000000e-01   4.6189999999999998e-01   3.8479999999999998e-01
   9.4779999999999998e-01  -3.5170000000000001e-01   2.9165999999999999e+00  -1.2410000000000000e-01  -3.0449999999999999e-01  -8.7700000000000000e-02  -3.5510000000000003e-01   1.2674000000000001e+00   3.9177000000000000e+00   9.6299999999999997e-02   4.7149999999999997e-01   4.2020000000000002e-01
   8.8170000000000004e-01  -2.6379999999999998e-01   2.4018999999999999e+00  -1.1459999999999999e-01  -3.1400000000000000e-01  -8.7700000000000000e-02  -3.3289999999999997e-01   1.2007000000000001e+00   4.0048000000000004e+00   1.6380000000000000e-01   3.6559999999999998e-01   4.4230000000000003e-01
   7.4939999999999996e-01  -2.6379999999999998e-01   3.0024000000000002e+00  -2.3870000000000000e-01  -4.2820000000000003e-01  -1.1840000000000001e-01  -3.9950000000000002e-01   1.3786000000000000e+00   4.0048000000000004e+00   1.5409999999999999e-01   4.3300000000000000e-01   4.0699999999999997e-01
   1.1021000000000001e+00  -4.8359999999999997e-01   3.3456000000000001e+00  -1.8140000000000001e-01  -3.9010000000000000e-01  -1.3159999999999999e-01  -3.5510000000000003e-01   1.2452000000000001e+00   4.7882999999999996e+00   8.6699999999999999e-02   3.6559999999999998e-01   3.6709999999999998e-01
   1.0580000000000001e+00  -6.6000000000000003e-02   2.4018999999999999e+00  -2.0050000000000001e-01  -3.1400000000000000e-01  -1.1400000000000000e-01  -3.7730000000000002e-01   1.3564000000000001e+00   4.3529999999999998e+00   1.7340000000000000e-01   3.5599999999999998e-01   4.2909999999999998e-01
   7.2740000000000005e-01  -5.2759999999999996e-01   3.7745000000000002e+00  -1.1459999999999999e-01  -3.1400000000000000e-01  -1.3159999999999999e-01  -1.1100000000000000e-01   1.4008000000000000e+00   4.4401000000000002e+00   1.3489999999999999e-01   3.1750000000000000e-01   3.6709999999999998e-01
   6.3919999999999999e-01  -3.9570000000000000e-01   3.0882000000000001e+00  -1.0500000000000000e-01  -4.3769999999999998e-01  -1.2720000000000001e-01  -1.9980000000000001e-01   1.3564000000000001e+00   4.3529999999999998e+00   8.6699999999999999e-02   5.1000000000000001e-01   4.0699999999999997e-01
   9.4779999999999998e-01  -4.3969999999999998e-01   3.6886999999999999e+00  -1.4319999999999999e-01  -3.8059999999999999e-01  -1.3589999999999999e-01  -3.7730000000000002e-01   1.4676000000000000e+00   5.1365999999999996e+00   8.6699999999999999e-02   4.6189999999999998e-01   3.8929999999999998e-01
   9.2579999999999996e-01  -3.7369999999999998e-01   3.0882000000000001e+00  -1.3370000000000001e-01  -3.2350000000000001e-01  -1.4910000000000001e-01  -3.1069999999999998e-01   1.3341000000000001e+00   4.7012999999999998e+00   3.8500000000000000e-02   5.0029999999999997e-01   4.4230000000000003e-01
   7.9349999999999998e-01  -3.0780000000000002e-01   3.7745000000000002e+00  -1.4319999999999999e-01  -3.3310000000000001e-01  -1.0960000000000000e-01  -5.1049999999999995e-01   1.4453000000000000e+00   5.2236000000000002e+00   0.0000000000000000e+00   4.7149999999999997e-01   4.2470000000000002e-01
   1.0360000000000000e+00  -3.5170000000000001e-01   4.0317999999999996e+00  -1.8140000000000001e-01  -2.1890000000000001e-01  -1.5350000000000000e-01  -3.3289999999999997e-01   1.2230000000000001e+00   4.2659000000000002e+00   1.3489999999999999e-01   4.2340000000000000e-01   4.3350000000000000e-01
   8.3760000000000001e-01  -2.6379999999999998e-01   3.4314000000000000e+00  -1.7190000000000000e-01  -3.4260000000000002e-01  -1.5350000000000000e-01  -4.6610000000000001e-01   1.2007000000000001e+00   3.9177000000000000e+00   1.2520000000000001e-01   4.1370000000000001e-01   4.0250000000000002e-01
   8.3760000000000001e-01  -2.1980000000000000e-01   2.8309000000000002e+00  -2.0999999999999999e-01  -4.3769999999999998e-01  -1.2280000000000001e-01  -4.2170000000000002e-01   1.2452000000000001e+00   4.0918000000000001e+00   1.3489999999999999e-01   4.1370000000000001e-01   4.4230000000000003e-01
   7.0530000000000004e-01  -4.6170000000000000e-01   2.6593000000000000e+00  -2.0999999999999999e-01  -4.3769999999999998e-01  -1.3159999999999999e-01  -3.1069999999999998e-01   1.3564000000000001e+00   4.2659000000000002e+00   7.7100000000000002e-02   4.5219999999999999e-01   4.4230000000000003e-01
   8.8170000000000004e-01  -5.4959999999999998e-01   3.2597999999999998e+00  -1.3370000000000001e-01  -3.9970000000000000e-01  -1.5350000000000000e-01  -3.1069999999999998e-01   1.2452000000000001e+00   4.8754000000000000e+00   1.2520000000000001e-01   3.8490000000000002e-01   4.0699999999999997e-01
   8.5960000000000003e-01  -2.8580000000000000e-01   3.2597999999999998e+00  -2.6729999999999998e-01  -3.9010000000000000e-01  -1.4470000000000000e-01  -2.6629999999999998e-01   1.1563000000000001e+00   4.1788999999999996e+00   1.2520000000000001e-01   3.9450000000000002e-01   3.8929999999999998e-01
   8.3760000000000001e-01  -3.9570000000000000e-01   2.9165999999999999e+00  -1.3370000000000001e-01  -2.8549999999999998e-01  -1.8859999999999999e-01  -1.3320000000000001e-01   1.4453000000000000e+00   4.7012999999999998e+00   1.1559999999999999e-01   3.8490000000000002e-01   3.9369999999999999e-01
   7.7149999999999996e-01  -3.9570000000000000e-01   3.7745000000000002e+00  -4.7699999999999999e-02  -2.6640000000000003e-01  -1.5790000000000001e-01  -5.5489999999999995e-01   1.4453000000000000e+00   4.5270999999999999e+00   1.8300000000000000e-01   3.7530000000000002e-01   4.0699999999999997e-01
   8.1559999999999999e-01  -3.5170000000000001e-01   3.4314000000000000e+00  -1.3370000000000001e-01  -2.6640000000000003e-01  -1.1840000000000001e-01  -3.1069999999999998e-01   1.3119000000000001e+00   4.0918000000000001e+00   1.7340000000000000e-01   5.0029999999999997e-01   3.8040000000000002e-01
   1.0580000000000001e+00  -2.6379999999999998e-01   3.6886999999999999e+00  -1.6230000000000000e-01  -3.7109999999999999e-01  -9.6500000000000002e-02  -2.4410000000000001e-01   1.3786000000000000e+00   4.7882999999999996e+00   1.2520000000000001e-01   4.1370000000000001e-01   4.3350000000000000e-01
   8.8170000000000004e-01  -2.1980000000000000e-01   4.2034000000000002e+00  -1.6230000000000000e-01  -3.3310000000000001e-01  -9.6500000000000002e-02  -2.8849999999999998e-01   1.0672999999999999e+00   4.6142000000000003e+00   1.2520000000000001e-01   4.2340000000000000e-01   4.5119999999999999e-01
   9.6989999999999998e-01  -3.0780000000000002e-01   3.3456000000000001e+00  -1.2410000000000000e-01  -3.8059999999999999e-01  -1.4470000000000000e-01  -3.5510000000000003e-01   1.3564000000000001e+00   4.0048000000000004e+00   1.4449999999999999e-01   4.0410000000000001e-01   4.1580000000000000e-01
   6.8330000000000002e-01  -6.6000000000000003e-02   3.3456000000000001e+00  -1.4319999999999999e-01  -3.6159999999999998e-01  -1.3159999999999999e-01  -2.6629999999999998e-01   1.4453000000000000e+00   4.3529999999999998e+00   8.6699999999999999e-02   4.9070000000000003e-01   3.6709999999999998e-01
   9.0369999999999995e-01  -3.7369999999999998e-01   3.0024000000000002e+00  -2.0050000000000001e-01  -4.3769999999999998e-01  -1.3159999999999999e-01  -3.5510000000000003e-01   1.2897000000000001e+00   4.0918000000000001e+00   2.8899999999999999e-02   4.7149999999999997e-01   4.2909999999999998e-01
   1.0801000000000001e+00  -4.8359999999999997e-01   2.6593000000000000e+00  -1.3370000000000001e-01  -3.6159999999999998e-01  -1.7979999999999999e-01  -3.1069999999999998e-01   1.4453000000000000e+00   3.8306000000000000e+00   1.2520000000000001e-01   3.2710000000000000e-01   3.9810000000000001e-01
   8.5960000000000003e-01  -3.5170000000000001e-01   3.0024000000000002e+00  -1.4319999999999999e-01  -4.1870000000000002e-01  -7.8899999999999998e-02  -2.6629999999999998e-01   1.3119000000000001e+00   4.9623999999999997e+00   3.8500000000000000e-02   3.8490000000000002e-01   3.7600000000000000e-01
   7.7149999999999996e-01  -4.3969999999999998e-01   2.5735000000000001e+00  -1.2410000000000000e-01  -3.4260000000000002e-01  -9.2100000000000001e-02  -2.8849999999999998e-01   1.4898000000000000e+00   4.0918000000000001e+00   1.4449999999999999e-01   4.0410000000000001e-01   4.2020000000000002e-01
   8.8170000000000004e-01  -3.2979999999999998e-01   3.6886999999999999e+00  -1.2410000000000000e-01  -2.9499999999999998e-01  -1.4470000000000000e-01  -1.1100000000000000e-01   1.2452000000000001e+00   4.4401000000000002e+00   8.6699999999999999e-02   4.5219999999999999e-01   4.2020000000000002e-01
   1.0801000000000001e+00  -6.5949999999999998e-01   2.5735000000000001e+00  -2.0050000000000001e-01  -3.9970000000000000e-01  -1.6660000000000000e-01  -3.3289999999999997e-01   1.1117999999999999e+00   4.7882999999999996e+00   1.8300000000000000e-01   4.6189999999999998e-01   3.8479999999999998e-01
   1.0360000000000000e+00  -3.2979999999999998e-01   4.2034000000000002e+00  -2.2910000000000000e-01  -4.0920000000000001e-01  -8.3299999999999999e-02  -1.3320000000000001e-01   1.3119000000000001e+00   5.2236000000000002e+00   1.2520000000000001e-01   3.4639999999999999e-01   4.2909999999999998e-01
   8.1559999999999999e-01  -2.1980000000000000e-01   3.7745000000000002e+00  -2.0050000000000001e-01  -2.8549999999999998e-01  -1.6230000000000000e-01  -5.1049999999999995e-01   1.5120000000000000e+00   4.3529999999999998e+00   8.6699999999999999e-02   4.1370000000000001e-01   4.2909999999999998e-01
   7.7149999999999996e-01  -2.8580000000000000e-01   3.6029000000000000e+00  -1.3370000000000001e-01  -3.4260000000000002e-01  -1.5350000000000000e-01  -3.3289999999999997e-01   1.4231000000000000e+00   3.9177000000000000e+00   8.6699999999999999e-02   3.5599999999999998e-01   4.3350000000000000e-01
   1.0801000000000001e+00  -3.2979999999999998e-01   3.2597999999999998e+00  -2.0050000000000001e-01  -2.9499999999999998e-01  -1.2280000000000001e-01  -1.1100000000000000e-01   1.4676000000000000e+00   5.1365999999999996e+00   1.0600000000000000e-01   3.6559999999999998e-01   4.4679999999999997e-01
   9.2579999999999996e-01  -3.0780000000000002e-01   3.3456000000000001e+00  -1.7190000000000000e-01  -3.6159999999999998e-01  -1.1400000000000000e-01  -2.4410000000000001e-01   1.2897000000000001e+00   4.1788999999999996e+00   2.0230000000000001e-01   4.1370000000000001e-01   3.8929999999999998e-01
   9.9190000000000000e-01  -5.0560000000000005e-01   2.9165999999999999e+00  -2.0050000000000001e-01  -3.9970000000000000e-01  -1.3159999999999999e-01  -5.5489999999999995e-01   1.2452000000000001e+00   4.3529999999999998e+00   8.6699999999999999e-02   3.8490000000000002e-01   4.1139999999999999e-01
   9.4779999999999998e-01  -2.4179999999999999e-01   3.5171000000000001e+00  -2.2910000000000000e-01  -4.0920000000000001e-01  -1.5350000000000000e-01  -3.5510000000000003e-01   1.2452000000000001e+00   4.3529999999999998e+00   1.1559999999999999e-01   4.9070000000000003e-01   4.0699999999999997e-01
   9.2579999999999996e-01  -2.1980000000000000e-01   2.8309000000000002e+00  -7.6399999999999996e-02  -3.9970000000000000e-01  -1.1840000000000001e-01  -3.3289999999999997e-01   1.4676000000000000e+00   4.1788999999999996e+00   5.7799999999999997e-02   4.3300000000000000e-01   4.3350000000000000e-01
   9.2579999999999996e-01  -3.9570000000000000e-01   2.9165999999999999e+00  -1.1459999999999999e-01  -3.4260000000000002e-01  -1.7540000000000000e-01  -1.9980000000000001e-01   1.3119000000000001e+00   4.6142000000000003e+00   1.6380000000000000e-01   4.0410000000000001e-01   3.8479999999999998e-01
   9.0369999999999995e-01  -2.1980000000000000e-01   3.1739999999999999e+00  -2.1959999999999999e-01  -3.0449999999999999e-01  -1.1840000000000001e-01  -1.1100000000000000e-01   1.2452000000000001e+00   4.8754000000000000e+00   8.6699999999999999e-02   3.8490000000000002e-01   4.1139999999999999e-01
   8.8170000000000004e-01  -4.1770000000000002e-01   3.6029000000000000e+00  -1.9089999999999999e-01  -3.3310000000000001e-01  -1.4470000000000000e-01  -4.4400000000000002e-02   1.5565000000000000e+00   5.2236000000000002e+00   1.1559999999999999e-01   4.2340000000000000e-01   3.9810000000000001e-01
   9.2579999999999996e-01  -4.8359999999999997e-01   3.5171000000000001e+00  -1.9089999999999999e-01  -4.0920000000000001e-01  -1.0520000000000000e-01  -2.4410000000000001e-01   1.3341000000000001e+00   4.7012999999999998e+00   1.1559999999999999e-01   3.5599999999999998e-01   4.0699999999999997e-01
   8.5960000000000003e-01  -3.9570000000000000e-01   3.8603000000000001e+00  -2.3870000000000000e-01  -3.3310000000000001e-01  -1.3159999999999999e-01  -3.7730000000000002e-01   1.2452000000000001e+00   4.9623999999999997e+00   6.7400000000000002e-02   3.7530000000000002e-01   4.3790000000000001e-01
   1.2343999999999999e+00  -5.0560000000000005e-01   3.6029000000000000e+00  -2.2910000000000000e-01  -4.0920000000000001e-01  -1.4030000000000001e-01  -4.2170000000000002e-01   1.3564000000000001e+00   4.2659000000000002e+00   1.1559999999999999e-01   4.2340000000000000e-01   3.9369999999999999e-01
   8.8170000000000004e-01  -4.1770000000000002e-01   3.6886999999999999e+00  -2.0050000000000001e-01  -4.1870000000000002e-01  -1.2720000000000001e-01  -2.6629999999999998e-01   1.3786000000000000e+00   4.9623999999999997e+00   1.4449999999999999e-01   4.5219999999999999e-01   4.3350000000000000e-01
   6.3919999999999999e-01  -2.4179999999999999e-01   2.7450999999999999e+00  -1.4319999999999999e-01  -3.1400000000000000e-01  -1.1400000000000000e-01  -2.2189999999999999e-01   1.2230000000000001e+00   5.3106999999999998e+00   1.1559999999999999e-01   4.1370000000000001e-01   4.1139999999999999e-01
   6.1719999999999997e-01  -2.4179999999999999e-01   4.1176000000000004e+00  -9.5500000000000002e-02  -3.9010000000000000e-01  -1.0520000000000000e-01  -2.2189999999999999e-01   1.3564000000000001e+00   3.2212000000000001e+00   7.7100000000000002e-02   4.2340000000000000e-01   4.1139999999999999e-01
   1.7193000000000001e+00  -5.0560000000000005e-01   2.7450999999999999e+00  -2.7689999999999998e-01  -3.9970000000000000e-01  -1.1840000000000001e-01  -1.9980000000000001e-01   1.4453000000000000e+00   4.6142000000000003e+00   1.5409999999999999e-01   4.5219999999999999e-01   3.9810000000000001e-01
   6.8330000000000002e-01  -5.2759999999999996e-01   2.5735000000000001e+00  -2.2910000000000000e-01  -3.5210000000000002e-01  -1.3589999999999999e-01  -2.8849999999999998e-01   1.3341000000000001e+00   4.5270999999999999e+00   1.9270000000000001e-01   4.4259999999999999e-01   3.8040000000000002e-01
   4.4080000000000003e-01  -6.6000000000000003e-02   2.8309000000000002e+00  -1.9099999999999999e-02  -3.6159999999999998e-01  -1.1400000000000000e-01  -3.3289999999999997e-01   1.3341000000000001e+00   3.8306000000000000e+00   1.7340000000000000e-01   4.6189999999999998e-01   3.8040000000000002e-01
   1.3446000000000000e+00  -5.2759999999999996e-01   3.3456000000000001e+00  -1.7190000000000000e-01  -3.8059999999999999e-01  -1.0960000000000000e-01  -2.6629999999999998e-01   1.3564000000000001e+00   4.5270999999999999e+00   1.7340000000000000e-01   4.2340000000000000e-01   4.2020000000000002e-01
   1.2784000000000000e+00  -6.3749999999999996e-01   3.7745000000000002e+00  -2.0999999999999999e-01  -3.7109999999999999e-01  -1.0090000000000000e-01  -4.8830000000000001e-01   1.3119000000000001e+00   3.7435999999999998e+00   1.0600000000000000e-01   4.2340000000000000e-01   4.4679999999999997e-01
   6.8330000000000002e-01  -2.1980000000000000e-01   3.4314000000000000e+00  -1.9089999999999999e-01  -3.7109999999999999e-01  -1.2280000000000001e-01  -2.6629999999999998e-01   1.2897000000000001e+00   5.2236000000000002e+00   7.7100000000000002e-02   3.7530000000000002e-01   4.0250000000000002e-01
   2.6450000000000001e-01  -1.0990000000000000e-01   3.0024000000000002e+00  -4.7699999999999999e-02  -2.7600000000000002e-01  -1.7979999999999999e-01  -3.7730000000000002e-01   1.2452000000000001e+00   4.5270999999999999e+00   1.5409999999999999e-01   4.6189999999999998e-01   4.4679999999999997e-01
   9.6989999999999998e-01  -3.9570000000000000e-01   3.0882000000000001e+00  -2.8639999999999999e-01  -4.2820000000000003e-01  -1.3159999999999999e-01  -3.3289999999999997e-01   1.3786000000000000e+00   4.4401000000000002e+00   1.4449999999999999e-01   3.9450000000000002e-01   3.9810000000000001e-01
   1.2784000000000000e+00  -2.8580000000000000e-01   3.6029000000000000e+00  -1.5279999999999999e-01  -4.3769999999999998e-01  -1.3589999999999999e-01  -4.4390000000000002e-01   1.2897000000000001e+00   4.1788999999999996e+00   1.0600000000000000e-01   5.0029999999999997e-01   4.4679999999999997e-01
   8.5960000000000003e-01  -1.7590000000000000e-01   3.6886999999999999e+00  -2.3870000000000000e-01  -3.4260000000000002e-01  -1.2720000000000001e-01  -4.2170000000000002e-01   1.3119000000000001e+00   4.2659000000000002e+00   1.7340000000000000e-01   4.5219999999999999e-01   4.2020000000000002e-01
   8.3760000000000001e-01  -3.5170000000000001e-01   3.1739999999999999e+00  -1.6230000000000000e-01  -3.8059999999999999e-01  -1.4470000000000000e-01  -2.8849999999999998e-01   1.3564000000000001e+00   4.0918000000000001e+00   6.7400000000000002e-02   5.0029999999999997e-01   4.0699999999999997e-01
   8.1559999999999999e-01  -2.1980000000000000e-01   3.4314000000000000e+00  -1.4319999999999999e-01  -4.0920000000000001e-01  -1.2720000000000001e-01  -5.9930000000000005e-01   1.3119000000000001e+00   4.6142000000000003e+00   1.2520000000000001e-01   3.9450000000000002e-01   3.9810000000000001e-01
   1.2343999999999999e+00  -2.6379999999999998e-01   3.9460999999999999e+00  -1.5279999999999999e-01  -3.3310000000000001e-01  -1.3159999999999999e-01  -2.2200000000000001e-02   1.4453000000000000e+00   5.1365999999999996e+00   6.7400000000000002e-02   4.5219999999999999e-01   4.0250000000000002e-01
   9.4779999999999998e-01  -3.2979999999999998e-01   2.4018999999999999e+00  -1.8140000000000001e-01  -3.7109999999999999e-01  -1.7540000000000000e-01  -1.7760000000000001e-01   1.2674000000000001e+00   4.6142000000000003e+00   4.8200000000000000e-02   4.1370000000000001e-01   3.9810000000000001e-01
   7.0530000000000004e-01  -4.3969999999999998e-01   3.4314000000000000e+00  -1.8140000000000001e-01  -3.2350000000000001e-01  -1.0960000000000000e-01  -3.5510000000000003e-01   1.2007000000000001e+00   3.8306000000000000e+00   6.7400000000000002e-02   4.2340000000000000e-01   4.1139999999999999e-01
   8.5960000000000003e-01  -1.3189999999999999e-01   3.6029000000000000e+00  -1.0500000000000000e-01  -3.1400000000000000e-01  -1.2720000000000001e-01  -3.7730000000000002e-01   1.3341000000000001e+00   5.4847999999999999e+00   2.8899999999999999e-02   3.5599999999999998e-01   4.1139999999999999e-01
   1.2122999999999999e+00  -2.6379999999999998e-01   3.9460999999999999e+00  -2.1959999999999999e-01  -4.2820000000000003e-01  -1.2720000000000001e-01  -2.8849999999999998e-01   1.1785000000000001e+00   4.3529999999999998e+00   1.2520000000000001e-01   4.3300000000000000e-01   4.1580000000000000e-01
   9.9190000000000000e-01  -4.3969999999999998e-01   4.1176000000000004e+00  -2.0050000000000001e-01  -3.9010000000000000e-01  -1.1840000000000001e-01  -3.5510000000000003e-01   1.4231000000000000e+00   4.7012999999999998e+00   1.4449999999999999e-01   3.9450000000000002e-01   4.2909999999999998e-01
   8.8170000000000004e-01  -1.5390000000000001e-01   3.0024000000000002e+00  -5.7299999999999997e-02  -2.9499999999999998e-01  -1.4470000000000000e-01  -2.2189999999999999e-01   1.4008000000000000e+00   5.2236000000000002e+00   1.0600000000000000e-01   4.0410000000000001e-01   4.2470000000000002e-01
   7.0530000000000004e-01  -6.6000000000000003e-02   3.0024000000000002e+00  -1.0500000000000000e-01  -3.1400000000000000e-01  -1.1840000000000001e-01  -1.9980000000000001e-01   1.1785000000000001e+00   4.6142000000000003e+00   1.9270000000000001e-01   4.4259999999999999e-01   3.6709999999999998e-01
   1.1681999999999999e+00  -2.6379999999999998e-01   3.8603000000000001e+00  -1.7190000000000000e-01  -3.6159999999999998e-01  -1.4470000000000000e-01  -2.8849999999999998e-01   1.4008000000000000e+00   4.6142000000000003e+00   1.8300000000000000e-01   4.4259999999999999e-01   4.1139999999999999e-01
   1.1241000000000001e+00  -2.1980000000000000e-01   3.6886999999999999e+00  -1.8140000000000001e-01  -3.3310000000000001e-01  -1.7100000000000001e-01  -3.5510000000000003e-01   1.2007000000000001e+00   4.7882999999999996e+00   1.8300000000000000e-01   4.3300000000000000e-01   4.2470000000000002e-01
   9.0369999999999995e-01  -3.2979999999999998e-01   3.6886999999999999e+00  -1.3370000000000001e-01  -3.0449999999999999e-01  -1.7540000000000000e-01  -2.4410000000000001e-01   1.3786000000000000e+00   3.7435999999999998e+00   1.3489999999999999e-01   4.5219999999999999e-01   4.3350000000000000e-01
   6.8330000000000002e-01  -4.8359999999999997e-01   2.4018999999999999e+00  -1.9089999999999999e-01  -3.7109999999999999e-01  -1.2280000000000001e-01  -3.5510000000000003e-01   1.4008000000000000e+00   4.5270999999999999e+00   1.1559999999999999e-01   4.4259999999999999e-01   4.3790000000000001e-01
   9.2579999999999996e-01  -4.1770000000000002e-01   4.2034000000000002e+00  -2.1959999999999999e-01  -3.7109999999999999e-01  -1.5790000000000001e-01  -3.7730000000000002e-01   1.2230000000000001e+00   4.7882999999999996e+00   1.6380000000000000e-01   4.7149999999999997e-01   4.2470000000000002e-01
   1.0139000000000000e+00  -4.8359999999999997e-01   4.6322999999999999e+00  -1.3370000000000001e-01  -3.1400000000000000e-01  -1.5790000000000001e-01  -4.2170000000000002e-01   1.5565000000000000e+00   3.3953000000000002e+00   2.8899999999999999e-02   3.7530000000000002e-01   3.9810000000000001e-01
   8.1559999999999999e-01  -3.7369999999999998e-01   3.7745000000000002e+00  -1.8140000000000001e-01  -4.3769999999999998e-01  -9.2100000000000001e-02  -2.8849999999999998e-01   1.4008000000000000e+00   5.0495000000000001e+00   2.0230000000000001e-01   4.2340000000000000e-01   4.3350000000000000e-01
   1.0360000000000000e+00  -1.5390000000000001e-01   3.0024000000000002e+00  -1.9089999999999999e-01  -3.9010000000000000e-01  -1.2280000000000001e-01  -1.7760000000000001e-01   1.3786000000000000e+00   3.5695000000000001e+00   8.6699999999999999e-02   4.7149999999999997e-01   3.6270000000000002e-01
   1.0139000000000000e+00  -2.6379999999999998e-01   2.9165999999999999e+00  -1.4319999999999999e-01  -3.8059999999999999e-01  -9.2100000000000001e-02  -3.5510000000000003e-01   1.3786000000000000e+00   4.8754000000000000e+00   1.4449999999999999e-01   4.7149999999999997e-01   4.1580000000000000e-01
   1.0801000000000001e+00  -1.3189999999999999e-01   3.5171000000000001e+00  -7.6399999999999996e-02  -3.4260000000000002e-01  -1.0960000000000000e-01  -1.9980000000000001e-01   1.2897000000000001e+00   4.7882999999999996e+00   2.3119999999999999e-01   3.8490000000000002e-01   3.7159999999999999e-01
