# Supplementary material for: Footwear and Foam Surface Alter Gait Initiation of Typical Subjects
Source: PLoS One. 2015 Aug 13;10(8):e0135821. doi: 10.1371/journal.pone.0135821 (PMC4536224; doi:10.1371/journal.pone.0135821)
Supplement: S1 Dataset — (ZIP) [file pone.0135821.s001.zip › 2_foam_av1_02.txt]

   9.0373000000000001e+00  -5.5179000000000000e+00   2.3204509999999999e+02   4.8310000000000004e+00   2.4075099999999999e+01   6.8410000000000004e-01  -1.0831099999999999e+01   8.6719999999999997e-01   2.8268450000000001e+02   4.2866000000000000e+00  -2.0225500000000000e+01   7.6970000000000005e-01
   8.9490999999999996e+00  -6.4851999999999999e+00   2.3067259999999999e+02   4.3917999999999999e+00   2.4179700000000000e+01   7.5860000000000005e-01  -1.1119700000000000e+01   1.6232000000000000e+00   2.8320679999999999e+02   4.2672999999999996e+00  -2.0283300000000001e+01   7.8739999999999999e-01
   8.5744000000000007e+00  -6.8589000000000002e+00   2.2981479999999999e+02   3.9622000000000002e+00   2.4255900000000000e+01   9.2530000000000001e-01  -1.0498200000000001e+01   1.3341000000000001e+00   2.8355509999999998e+02   4.2866000000000000e+00  -2.0398700000000002e+01   8.0950000000000000e-01
   7.8470000000000004e+00  -7.8480999999999996e+00   2.2912850000000000e+02   3.3988999999999998e+00   2.4274899999999999e+01   1.0261000000000000e+00  -1.0875500000000001e+01   1.0005999999999999e+00   2.8451270000000000e+02   4.0938999999999997e+00  -2.0475700000000000e+01   8.1830000000000003e-01
   7.4943000000000000e+00  -8.2218999999999998e+00   2.2715549999999999e+02   2.9215000000000000e+00   2.4227300000000000e+01   1.1226000000000000e+00  -1.1275000000000000e+01   1.3119000000000001e+00   2.8547039999999998e+02   4.0938999999999997e+00  -2.0446800000000000e+01   7.2989999999999999e-01
   8.1114999999999995e+00  -9.0792000000000002e+00   2.2363829999999999e+02   2.1482000000000001e+00   2.4056000000000001e+01   1.1839999999999999e+00  -1.1208399999999999e+01   1.0005999999999999e+00   2.8520920000000001e+02   3.9975999999999998e+00  -2.0562300000000000e+01   7.9620000000000002e-01
   7.9793000000000003e+00  -1.0310300000000000e+01   2.2097900000000001e+02   1.4417000000000000e+00   2.3913300000000000e+01   1.3243000000000000e+00  -1.1297200000000000e+01   9.1169999999999995e-01   2.8555739999999997e+02   3.9302000000000001e+00  -2.0571899999999999e+01   7.6529999999999998e-01
   8.0894999999999992e+00  -1.0947800000000001e+01   2.1960650000000001e+02   8.4970000000000001e-01   2.3856200000000001e+01   1.4646999999999999e+00  -1.1785500000000001e+01   9.1169999999999995e-01   2.8651510000000002e+02   3.7664000000000000e+00  -2.0696999999999999e+01   7.7849999999999997e-01
   7.7808999999999999e+00  -1.1431500000000000e+01   2.1711879999999999e+02   4.1049999999999998e-01   2.3742000000000001e+01   1.4471000000000001e+00  -1.1918699999999999e+01   7.3380000000000001e-01   2.8755980000000000e+02   3.6701000000000001e+00  -2.0831700000000001e+01   7.1220000000000006e-01
   7.6927000000000003e+00  -1.2178900000000001e+01   2.1403049999999999e+02  -1.0500000000000000e-01   2.3475600000000000e+01   1.5787000000000000e+00  -1.1874300000000000e+01   6.4480000000000004e-01   2.8834339999999997e+02   3.4388999999999998e+00  -2.0956800000000001e+01   7.1220000000000006e-01
   7.3179999999999996e+00  -1.2003000000000000e+01   2.1137119999999999e+02  -5.1559999999999995e-01   2.3380400000000002e+01   1.6356999999999999e+00  -1.1807700000000001e+01   4.0020000000000000e-01   2.9078100000000001e+02   3.3329000000000000e+00  -2.1110800000000001e+01   6.6349999999999998e-01
   7.1196000000000002e+00  -1.1695300000000000e+01   2.0802570000000000e+02  -6.2060000000000004e-01   2.3247199999999999e+01   1.6093999999999999e+00  -1.2362600000000000e+01  -2.4460000000000001e-01   2.9374110000000002e+02   2.8898000000000001e+00  -2.1332100000000001e+01   6.6349999999999998e-01
   6.9874000000000001e+00  -1.1167700000000000e+01   2.0433699999999999e+02  -9.2610000000000003e-01   2.3047400000000000e+01   1.5918000000000001e+00  -1.2695499999999999e+01  -9.5609999999999995e-01   2.9487290000000002e+02   2.6682999999999999e+00  -2.1678500000000000e+01   6.2370000000000003e-01
   7.1856999999999998e+00  -1.0596100000000000e+01   2.0167769999999999e+02  -1.1171000000000000e+00   2.2609600000000000e+01   1.4602999999999999e+00  -1.3228199999999999e+01  -1.3786000000000000e+00   2.9783290000000000e+02   2.0613999999999999e+00  -2.1986400000000000e+01   5.2639999999999998e-01
   7.5824999999999996e+00  -1.0332300000000000e+01   1.9893260000000001e+02  -1.2794000000000001e+00   2.2352699999999999e+01   1.4033000000000000e+00  -1.3627700000000001e+01  -1.8232999999999999e+00   3.0070589999999999e+02   1.4931000000000001e+00  -2.2477100000000000e+01   4.9099999999999999e-01
   7.6486000000000001e+00  -9.1890999999999998e+00   1.9601589999999999e+02  -1.4130000000000000e+00   2.2143400000000000e+01   1.3813000000000000e+00  -1.3672100000000000e+01  -2.8016999999999999e+00   3.0375299999999999e+02   7.2250000000000003e-01  -2.2900500000000001e+01   4.2020000000000002e-01
   7.2519000000000000e+00  -8.6615000000000002e+00   1.9335669999999999e+02  -1.5849000000000000e+00   2.1724699999999999e+01   1.2848999999999999e+00  -1.4404500000000001e+01  -3.8468000000000000e+00   3.0740949999999998e+02  -6.7400000000000002e-02  -2.3218000000000000e+01   2.6540000000000002e-01
   7.2519000000000000e+00  -8.3317999999999994e+00   1.8863849999999999e+02  -1.6708000000000001e+00   2.1620000000000001e+01   1.2892999999999999e+00  -1.5603000000000000e+01  -4.9363000000000001e+00   3.1063080000000002e+02  -8.5729999999999995e-01  -2.3843399999999999e+01   1.5920000000000001e-01
   7.4501999999999997e+00  -7.6722999999999999e+00   1.8795230000000001e+02  -1.7948999999999999e+00   2.1334499999999998e+01   1.2498000000000000e+00  -1.6202300000000001e+01  -5.8479999999999999e+00   3.1376490000000001e+02  -1.3871000000000000e+00  -2.4286000000000001e+01   3.1000000000000000e-02
   7.5164000000000000e+00  -7.7382000000000000e+00   1.8443510000000001e+02  -1.9668000000000001e+00   2.1115600000000001e+01   1.1839999999999999e+00  -1.6868200000000002e+01  -6.3148999999999997e+00   3.1646379999999999e+02  -2.0807000000000002e+00  -2.4593900000000001e+01  -9.2899999999999996e-02
   7.8910999999999998e+00  -7.5842999999999998e+00   1.8229050000000001e+02  -2.1099999999999999e+00   2.0820599999999999e+01   1.1620999999999999e+00  -1.8066700000000001e+01  -7.0932000000000004e+00   3.1916269999999997e+02  -2.6490000000000000e+00  -2.4863399999999999e+01  -1.3710000000000000e-01
   7.4722999999999997e+00  -7.3205000000000000e+00   1.7903080000000000e+02  -2.1385999999999998e+00   2.0582799999999999e+01   1.1620999999999999e+00  -1.9087599999999998e+01  -7.4711999999999996e+00   3.2107799999999997e+02  -3.3426000000000000e+00  -2.5277100000000001e+01  -2.4329999999999999e-01
   7.6486000000000001e+00  -7.6283000000000003e+00   1.7611410000000001e+02  -2.1673000000000000e+00   2.0287800000000001e+01   1.1839999999999999e+00  -1.9908899999999999e+01  -7.5601000000000003e+00   3.2107799999999997e+02  -3.7953000000000001e+00  -2.5411799999999999e+01  -2.9640000000000000e-01
   7.4943000000000000e+00  -7.4085000000000001e+00   1.7439840000000001e+02  -2.2149999999999999e+00   1.9964200000000002e+01   1.1709000000000001e+00  -2.0286200000000001e+01  -7.8491999999999997e+00   3.2360270000000003e+02  -4.3636999999999997e+00  -2.5787099999999999e+01  -3.8040000000000002e-01
   7.5605000000000002e+00  -7.7382000000000000e+00   1.7019499999999999e+02  -2.3963999999999999e+00   1.9621700000000001e+01   1.2059000000000000e+00  -2.0796700000000001e+01  -8.3384000000000000e+00   3.2577920000000000e+02  -5.0186999999999999e+00  -2.6229700000000001e+01  -5.0870000000000004e-01
   7.5164000000000000e+00  -7.6722999999999999e+00   1.6779310000000001e+02  -2.3582000000000001e+00   1.9440899999999999e+01   1.2102999999999999e+00  -2.1529100000000000e+01  -8.6496999999999993e+00   3.2725930000000000e+02  -5.6158999999999999e+00  -2.6701200000000000e+01  -5.3969999999999996e-01
   7.3399999999999999e+00  -7.5842999999999998e+00   1.6556270000000001e+02  -2.4346000000000001e+00   1.9107800000000001e+01   1.1796000000000000e+00  -2.1906400000000001e+01  -9.6058000000000003e+00   3.2917460000000000e+02  -6.4154000000000000e+00  -2.6999400000000001e+01  -6.3260000000000005e-01
   7.0975999999999999e+00  -7.6943000000000001e+00   1.6341810000000001e+02  -2.4155000000000002e+00   1.8803300000000000e+01   1.1839999999999999e+00  -2.2461300000000001e+01  -1.0361800000000001e+01   3.3239580000000001e+02  -6.9741000000000000e+00  -2.7499800000000000e+01  -6.9450000000000001e-01
   7.3179999999999996e+00  -7.9360999999999997e+00   1.6118770000000001e+02  -2.3582000000000001e+00   1.8622499999999999e+01   1.2542000000000000e+00  -2.2416899999999998e+01  -1.0228400000000001e+01   3.3500760000000002e+02  -7.5713999999999997e+00  -2.7846200000000000e+01  -8.4489999999999998e-01
   6.9653000000000000e+00  -8.1339000000000006e+00   1.5921469999999999e+02  -2.4727999999999999e+00   1.8337000000000000e+01   1.2498000000000000e+00  -2.2771999999999998e+01  -1.1117800000000001e+01   3.3709710000000001e+02  -8.0530000000000008e+00  -2.8317699999999999e+01  -8.9800000000000002e-01
   6.7668999999999997e+00  -8.1339000000000006e+00   1.5767060000000001e+02  -2.3677999999999999e+00   1.8222799999999999e+01   1.2585999999999999e+00  -2.3238099999999999e+01  -1.1495799999999999e+01   3.3970890000000003e+02  -8.6888000000000005e+00  -2.8683299999999999e+01  -9.7319999999999995e-01
   6.7668999999999997e+00  -7.8921000000000001e+00   1.5544020000000000e+02  -2.4632000000000001e+00   1.8051500000000001e+01   1.2191000000000001e+00  -2.3326899999999998e+01  -1.1962800000000000e+01   3.4258190000000002e+02  -9.0645000000000007e+00  -2.9029699999999998e+01  -1.0792999999999999e+00
   6.7008000000000001e+00  -8.0459999999999994e+00   1.5544020000000000e+02  -2.3677999999999999e+00   1.7908799999999999e+01   1.2102999999999999e+00  -2.3548800000000000e+01  -1.1984999999999999e+01   3.4458420000000001e+02  -9.2956000000000003e+00  -2.9395299999999999e+01  -1.1589000000000000e+00
   6.3921999999999999e+00  -8.0239999999999991e+00   1.5320980000000000e+02  -2.4251000000000000e+00   1.7766100000000002e+01   1.2365999999999999e+00  -2.4192499999999999e+01  -1.2607600000000000e+01   3.4606430000000000e+02  -9.8062000000000005e+00  -2.9780200000000001e+01  -1.1988000000000001e+00
   6.1497999999999999e+00  -7.8041999999999998e+00   1.5115100000000001e+02  -2.3677999999999999e+00   1.7689900000000002e+01   1.2059000000000000e+00  -2.4370000000000001e+01  -1.3096800000000000e+01   3.5041730000000001e+02  -1.0153000000000000e+01  -3.0136199999999999e+01  -1.2650999999999999e+00
   5.8190999999999997e+00  -7.4523999999999999e+00   1.5123679999999999e+02  -2.3582000000000001e+00   1.7347400000000000e+01   1.1620999999999999e+00  -2.4392199999999999e+01  -1.3252500000000000e+01   3.5181020000000001e+02  -1.0547900000000000e+01  -3.0540400000000002e+01  -1.3535999999999999e+00
   5.7088999999999999e+00  -7.2986000000000004e+00   1.4934960000000001e+02  -2.3008999999999999e+00   1.7356900000000000e+01   1.1577000000000000e+00  -2.4569800000000001e+01  -1.4141900000000000e+01   3.5372559999999999e+02  -1.0981400000000001e+01  -3.0896400000000000e+01  -1.4198999999999999e+00
   5.3562000000000003e+00  -7.4085000000000001e+00   1.4832020000000000e+02  -2.2532000000000001e+00   1.7128499999999999e+01   1.1533000000000000e+00  -2.4725200000000001e+01  -1.4942399999999999e+01   3.5590210000000002e+02  -1.1231800000000000e+01  -3.1136900000000001e+01  -1.5482000000000000e+00
   5.0917000000000003e+00  -7.1665999999999999e+00   1.4737649999999999e+02  -2.2437000000000000e+00   1.7128499999999999e+01   1.1533000000000000e+00  -2.4991499999999998e+01  -1.5431500000000000e+01   3.5833980000000003e+02  -1.1569000000000001e+01  -3.1310099999999998e+01  -1.6499999999999999e+00
   5.2460000000000004e+00  -7.1006999999999998e+00   1.4626140000000001e+02  -2.1673000000000000e+00   1.6900099999999998e+01   1.1883999999999999e+00  -2.5390999999999998e+01  -1.6054099999999998e+01   3.6008100000000002e+02  -1.1780900000000001e+01  -3.1617999999999999e+01  -1.7162999999999999e+00
   5.3121999999999998e+00  -6.8148999999999997e+00   1.4523190000000000e+02  -2.1004000000000000e+00   1.6862100000000002e+01   1.1577000000000000e+00  -2.5457599999999999e+01  -1.6343200000000000e+01   3.6217039999999997e+02  -1.2079499999999999e+01  -3.1733499999999999e+01  -1.7738000000000000e+00
   5.0697000000000001e+00  -6.8148999999999997e+00   1.4428829999999999e+02  -2.0145000000000000e+00   1.6709800000000001e+01   1.1620999999999999e+00  -2.5901499999999999e+01  -1.6565600000000000e+01   3.6269279999999998e+02  -1.2291399999999999e+01  -3.1868200000000002e+01  -1.8755999999999999e+00
   5.3342000000000001e+00  -7.3205000000000000e+00   1.4325890000000001e+02  -2.1099999999999999e+00   1.6567100000000000e+01   1.1314000000000000e+00  -2.6300999999999998e+01  -1.6832400000000000e+01   3.6425990000000002e+02  -1.2426299999999999e+01  -3.2051000000000002e+01  -2.0083000000000002e+00
   5.1798999999999999e+00  -7.2766000000000002e+00   1.4222950000000000e+02  -2.2246000000000001e+00   1.6605100000000000e+01   1.1796000000000000e+00  -2.6478600000000000e+01  -1.7277100000000001e+01   3.6582690000000002e+02  -1.2580399999999999e+01  -3.2233800000000002e+01  -1.9994000000000001e+00
   5.0255999999999998e+00  -7.3425000000000002e+00   1.4162899999999999e+02  -2.0432000000000001e+00   1.6490900000000000e+01   1.2102999999999999e+00  -2.6966899999999999e+01  -1.7788499999999999e+01   3.6678460000000001e+02  -1.2715299999999999e+01  -3.2397399999999998e+01  -2.0215000000000001e+00
   5.0035999999999996e+00  -7.7161999999999997e+00   1.4077119999999999e+02  -2.1482000000000001e+00   1.6338699999999999e+01   1.1665000000000001e+00  -2.7299800000000001e+01  -1.7721800000000002e+01   3.6861290000000002e+02  -1.2782700000000000e+01  -3.2618699999999997e+01  -2.1187999999999998e+00
   5.0476000000000001e+00  -7.5404000000000000e+00   1.3948439999999999e+02  -2.0527000000000002e+00   1.6281600000000001e+01   1.2016000000000000e+00  -2.7299800000000001e+01  -1.8055399999999999e+01   3.7061520000000002e+02  -1.3033200000000001e+01  -3.2676400000000001e+01  -2.1675000000000000e+00
   4.8933999999999997e+00  -7.4085000000000001e+00   1.3957020000000000e+02  -2.1863999999999999e+00   1.6148399999999999e+01   1.1928000000000001e+00  -2.7854700000000001e+01  -1.8588999999999999e+01   3.7192110000000002e+02  -1.3119899999999999e+01  -3.2878500000000003e+01  -2.2339000000000002e+00
   4.9154000000000000e+00  -7.2766000000000002e+00   1.3759719999999999e+02  -2.0909000000000000e+00   1.6062700000000000e+01   1.1796000000000000e+00  -2.8165400000000002e+01  -1.8922499999999999e+01   3.7322710000000001e+02  -1.3148800000000000e+01  -3.2984400000000001e+01  -2.3576999999999999e+00
   4.8933999999999997e+00  -7.3644999999999996e+00   1.3776880000000000e+02  -2.1673000000000000e+00   1.5901000000000000e+01   1.1489000000000000e+00  -2.8853400000000001e+01  -1.9011500000000002e+01   3.7453300000000002e+02  -1.3331799999999999e+01  -3.3061300000000003e+01  -2.3887000000000000e+00
   4.8052000000000001e+00  -7.0347000000000000e+00   1.3648200000000000e+02  -2.0813000000000001e+00   1.5824800000000000e+01   1.1489000000000000e+00  -2.9474900000000002e+01  -1.9567399999999999e+01   3.7531650000000002e+02  -1.3351000000000001e+01  -3.3147900000000000e+01  -2.4373000000000000e+00
   4.6729000000000003e+00  -7.1447000000000003e+00   1.3648200000000000e+02  -2.0527000000000002e+00   1.5805800000000000e+01   1.1839999999999999e+00  -3.0140699999999999e+01  -1.9678599999999999e+01   3.7818950000000001e+02  -1.3466600000000000e+01  -3.3234499999999997e+01  -2.5478999999999998e+00
   4.8272000000000004e+00  -6.8369000000000000e+00   1.3536680000000001e+02  -2.0909000000000000e+00   1.5786799999999999e+01   1.1928000000000001e+00  -3.0762200000000000e+01  -1.9411700000000000e+01   3.7862479999999999e+02  -1.3447400000000000e+01  -3.3282600000000002e+01  -2.6097999999999999e+00
   4.4745999999999997e+00  -6.8808999999999996e+00   1.3579570000000001e+02  -2.0049999999999999e+00   1.5786799999999999e+01   1.1314000000000000e+00  -3.1250499999999999e+01  -1.9611899999999999e+01   3.7871179999999998e+02  -1.3428100000000001e+01  -3.3398099999999999e+01  -2.6143000000000001e+00
   4.7831000000000001e+00  -6.8148999999999997e+00   1.3528100000000001e+02  -2.1291000000000002e+00   1.5729699999999999e+01   1.0831000000000000e+00  -3.1960699999999999e+01  -1.9411700000000000e+01   3.7975659999999999e+02  -1.3611100000000000e+01  -3.3398099999999999e+01  -2.6762000000000001e+00
   4.5186000000000002e+00  -6.8589000000000002e+00   1.3416579999999999e+02  -2.0049999999999999e+00   1.5634499999999999e+01   1.1226000000000000e+00  -3.2005099999999999e+01  -1.9567399999999999e+01   3.8010480000000001e+02  -1.3678599999999999e+01  -3.3523200000000003e+01  -2.6983000000000001e+00
   4.5848000000000004e+00  -6.4851999999999999e+00   1.3390850000000000e+02  -2.0527000000000002e+00   1.5586900000000000e+01   1.1402000000000001e+00  -3.2604399999999998e+01  -2.0301200000000001e+01   3.8054010000000000e+02  -1.3774900000000001e+01  -3.3580900000000000e+01  -2.8132999999999999e+00
   4.5186000000000002e+00  -6.1993999999999998e+00   1.3390850000000000e+02  -2.0049999999999999e+00   1.5539400000000001e+01   1.0744000000000000e+00  -3.2826300000000003e+01  -2.0545700000000000e+01   3.8010480000000001e+02  -1.3900100000000000e+01  -3.3571300000000001e+01  -2.8178000000000001e+00
   4.7390999999999996e+00  -6.0454999999999997e+00   1.3382270000000000e+02  -1.9095000000000000e+00   1.5529800000000000e+01   1.0174000000000001e+00  -3.3070500000000003e+01  -2.1034900000000000e+01   3.8097539999999998e+02  -1.4025300000000000e+01  -3.3523200000000003e+01  -2.9371999999999998e+00
   4.5627000000000004e+00  -6.1554000000000002e+00   1.3322219999999999e+02  -2.0049999999999999e+00   1.5520300000000001e+01   1.0568000000000000e+00  -3.2937300000000000e+01  -2.1657499999999999e+01   3.8045299999999997e+02  -1.4112000000000000e+01  -3.3667499999999997e+01  -3.0034999999999998e+00
   4.5186000000000002e+00  -5.6497999999999999e+00   1.3330799999999999e+02  -1.9762999999999999e+00   1.5529800000000000e+01   1.0611999999999999e+00  -3.3181399999999996e+01  -2.1768699999999999e+01   3.8106250000000000e+02  -1.4198700000000001e+01  -3.3648299999999999e+01  -3.0832000000000002e+00
   4.2321000000000000e+00  -5.6277999999999997e+00   1.3279329999999999e+02  -1.8998999999999999e+00   1.5529800000000000e+01   1.0218000000000000e+00  -3.3114899999999999e+01  -2.1924399999999999e+01   3.8088830000000002e+02  -1.4391400000000001e+01  -3.3677100000000003e+01  -3.0832000000000002e+00
   4.2762000000000002e+00  -5.4080000000000004e+00   1.3313640000000001e+02  -1.9572000000000001e+00   1.5606000000000000e+01   1.0700000000000001e+00  -3.3336799999999997e+01  -2.2435800000000000e+01   3.8132360000000000e+02  -1.4458800000000000e+01  -3.3917700000000004e+01  -3.1406999999999998e+00
   4.4305000000000003e+00  -5.8257000000000003e+00   1.3433740000000000e+02  -2.0527000000000002e+00   1.5634499999999999e+01   1.0568000000000000e+00  -3.3137000000000000e+01  -2.2813800000000001e+01   3.8071420000000001e+02  -1.4574400000000001e+01  -3.3946599999999997e+01  -3.2423999999999999e+00
   4.6729000000000003e+00  -5.4958999999999998e+00   1.3519520000000000e+02  -1.9380999999999999e+00   1.5777300000000000e+01   1.0611999999999999e+00  -3.3070500000000003e+01  -2.3303000000000001e+01   3.8167189999999999e+02  -1.4767099999999999e+01  -3.3936900000000001e+01  -3.2645000000000000e+00
   4.4305000000000003e+00  -6.0674999999999999e+00   1.3545259999999999e+02  -2.1004000000000000e+00   1.5862900000000000e+01   1.1007000000000000e+00  -3.3447800000000001e+01  -2.3814399999999999e+01   3.8236840000000001e+02  -1.4930800000000000e+01  -3.4071599999999997e+01  -3.2999000000000001e+00
   4.4305000000000003e+00  -6.1993999999999998e+00   1.3742560000000000e+02  -2.1673000000000000e+00   1.6062700000000000e+01   1.1533000000000000e+00  -3.3625300000000003e+01  -2.4459199999999999e+01   3.8306490000000002e+02  -1.4911600000000000e+01  -3.4061999999999998e+01  -3.3751000000000002e+00
   4.5848000000000004e+00  -6.6390000000000002e+00   1.3879820000000001e+02  -2.3773000000000000e+00   1.6310099999999998e+01   1.1709000000000001e+00  -3.3913899999999998e+01  -2.4748300000000000e+01   3.8341309999999999e+02  -1.5017500000000000e+01  -3.4244799999999998e+01  -3.4192999999999998e+00
   4.9814999999999996e+00  -6.6829999999999998e+00   1.4025649999999999e+02  -2.3487000000000000e+00   1.6338699999999999e+01   1.2191000000000001e+00  -3.4380000000000003e+01  -2.5059600000000000e+01   3.8402249999999998e+02  -1.5123500000000000e+01  -3.4158200000000001e+01  -3.4901000000000000e+00
   5.1578999999999997e+00  -6.9908000000000001e+00   1.4231530000000001e+02  -2.5301000000000000e+00   1.6671700000000001e+01   1.2628999999999999e+00  -3.4779499999999999e+01  -2.5593200000000000e+01   3.8332600000000002e+02  -1.5162000000000001e+01  -3.4167900000000003e+01  -3.5520000000000000e+00
   5.0697000000000001e+00  -7.1006999999999998e+00   1.4445990000000000e+02  -2.5110000000000001e+00   1.6995300000000000e+01   1.2454000000000001e+00  -3.5534100000000002e+01  -2.6015699999999999e+01   3.8271660000000003e+02  -1.5171600000000000e+01  -3.4071599999999997e+01  -3.6227999999999998e+00
   5.3562000000000003e+00  -7.3864999999999998e+00   1.4720500000000001e+02  -2.6160000000000001e+00   1.7214099999999998e+01   1.3156000000000001e+00  -3.5822600000000001e+01  -2.6149100000000001e+01   3.8254250000000002e+02  -1.5200500000000000e+01  -3.4033200000000001e+01  -3.6272000000000002e+00
   5.7309999999999999e+00  -7.8700999999999999e+00   1.4969270000000000e+02  -2.7879000000000000e+00   1.7509100000000000e+01   1.3637999999999999e+00  -3.6355300000000000e+01  -2.6304800000000000e+01   3.8132360000000000e+02  -1.5056100000000001e+01  -3.3956200000000003e+01  -3.6802999999999999e+00
   5.8190999999999997e+00  -8.1998999999999995e+00   1.5218039999999999e+02  -2.8165000000000000e+00   1.7851700000000001e+01   1.4383999999999999e+00  -3.6599499999999999e+01  -2.6860700000000001e+01   3.7984359999999998e+02  -1.5200500000000000e+01  -3.3831099999999999e+01  -3.7555000000000001e+00
   5.8852000000000002e+00  -8.7714999999999996e+00   1.5526870000000000e+02  -2.9024000000000001e+00   1.8337000000000000e+01   1.4734000000000000e+00  -3.6710400000000000e+01  -2.7038599999999999e+01   3.7888600000000002e+02  -1.5123500000000000e+01  -3.3686799999999998e+01  -3.8174999999999999e+00
   5.9292999999999996e+00  -8.9693000000000005e+00   1.5844270000000000e+02  -3.0838000000000001e+00   1.8689100000000000e+01   1.5831000000000000e+00  -3.6754800000000003e+01  -2.7838999999999999e+01   3.7758010000000002e+02  -1.5065700000000000e+01  -3.3580900000000000e+01  -3.8174999999999999e+00
   6.1718000000000002e+00  -9.4528999999999996e+00   1.6204560000000001e+02  -3.2652000000000001e+00   1.9250499999999999e+01   1.6093999999999999e+00  -3.6821399999999997e+01  -2.8439399999999999e+01   3.7505529999999999e+02  -1.5027200000000001e+01  -3.3398099999999999e+01  -3.9279999999999999e+00
   6.4142999999999999e+00  -1.0420199999999999e+01   1.6624900000000000e+02  -3.3416000000000001e+00   1.9612100000000002e+01   1.7059000000000000e+00  -3.6821399999999997e+01  -2.8950800000000001e+01   3.7305290000000002e+02  -1.4950100000000001e+01  -3.3119100000000003e+01  -3.9413000000000000e+00
   6.5465000000000000e+00  -1.0772000000000000e+01   1.7139599999999999e+02  -3.5421000000000000e+00   2.0316299999999998e+01   1.7891999999999999e+00  -3.6910200000000003e+01  -2.9417800000000000e+01   3.6930930000000001e+02  -1.4805600000000000e+01  -3.2762999999999998e+01  -3.9325000000000001e+00
   7.1637000000000004e+00  -1.1189600000000000e+01   1.7791560000000001e+02  -3.6949000000000001e+00   2.0963400000000000e+01   1.9032000000000000e+00  -3.6643799999999999e+01  -2.9884699999999999e+01   3.6573989999999998e+02  -1.4516600000000000e+01  -3.2435899999999997e+01  -3.9767000000000001e+00
   7.4943000000000000e+00  -1.1849200000000000e+01   1.8426360000000000e+02  -3.8380999999999998e+00   2.1734200000000001e+01   2.0522999999999998e+00  -3.6222099999999998e+01  -3.0062600000000000e+01   3.6173509999999999e+02  -1.4160200000000000e+01  -3.1935600000000001e+01  -3.9502000000000002e+00
   8.1555999999999997e+00  -1.2376799999999999e+01   1.9018270000000001e+02  -3.9716999999999998e+00   2.2485900000000001e+01   2.1970000000000001e+00  -3.6000200000000000e+01  -3.0485099999999999e+01   3.5712090000000001e+02  -1.3871200000000000e+01  -3.1473700000000001e+01  -3.9502000000000002e+00
   8.2658000000000005e+00  -1.2618600000000001e+01   1.9764580000000001e+02  -4.1245000000000003e+00   2.3332799999999999e+01   2.3109999999999999e+00  -3.5689500000000002e+01  -3.0685199999999998e+01   3.5302910000000003e+02  -1.3466600000000000e+01  -3.0877099999999999e+01  -3.8927000000000000e+00
   8.9710999999999999e+00  -1.3541900000000000e+01   2.0785409999999999e+02  -4.3345000000000002e+00   2.4579400000000000e+01   2.5347000000000000e+00  -3.5800400000000003e+01  -3.0507300000000001e+01   3.4867610000000002e+02  -1.2879000000000000e+01  -3.0396000000000001e+01  -3.8351999999999999e+00
   9.8087000000000000e+00  -1.4575100000000001e+01   2.1866290000000001e+02  -4.5064000000000002e+00   2.5787900000000000e+01   2.7187999999999999e+00  -3.5378700000000002e+01  -3.0596299999999999e+01   3.4301720000000000e+02  -1.2368499999999999e+01  -2.9770600000000002e+01  -3.7953000000000001e+00
   1.0425900000000000e+01  -1.5740200000000000e+01   2.2981479999999999e+02  -4.9169000000000000e+00   2.7148700000000002e+01   2.9687999999999999e+00  -3.5001399999999997e+01  -3.0462900000000001e+01   3.3692300000000000e+02  -1.1858000000000001e+01  -2.9058599999999998e+01  -3.7511000000000001e+00
   1.1109200000000000e+01  -1.6839400000000001e+01   2.4105240000000001e+02  -5.1938000000000004e+00   2.8576100000000000e+01   3.3195999999999999e+00  -3.4291200000000003e+01  -3.0796399999999998e+01   3.3065460000000002e+02  -1.1145099999999999e+01  -2.8240700000000000e+01  -3.6802999999999999e+00
   1.1858700000000001e+01  -1.8114500000000000e+01   2.5469210000000001e+02  -5.3943000000000003e+00   3.0079599999999999e+01   3.5520000000000000e+00  -3.3580900000000000e+01  -3.1107700000000001e+01   3.2255799999999999e+02  -1.0403400000000000e+01  -2.7403600000000001e+01  -3.6581999999999999e+00
   1.2872600000000000e+01  -1.9873200000000001e+01   2.7021890000000002e+02  -5.7188999999999997e+00   3.1925599999999999e+01   3.9028000000000000e+00  -3.2759700000000002e+01  -3.1196600000000000e+01   3.1385199999999998e+02  -9.5172000000000008e+00  -2.6393300000000000e+01  -3.6227999999999998e+00
   1.3842499999999999e+01  -2.1565899999999999e+01   2.8566000000000003e+02  -6.1104000000000003e+00   3.3676499999999997e+01   4.2975000000000003e+00  -3.2160499999999999e+01  -3.1352300000000000e+01   3.0627780000000001e+02  -8.4961000000000002e+00  -2.5527300000000000e+01  -3.4944999999999999e+00
   1.5583800000000000e+01  -2.3808199999999999e+01   3.0341719999999998e+02  -6.4444999999999997e+00   3.5779499999999999e+01   4.6219999999999999e+00  -3.1428000000000001e+01  -3.0885300000000001e+01   2.9844229999999999e+02  -7.3691000000000004e+00  -2.4401499999999999e+01  -3.3441000000000001e+00
   1.7060600000000001e+01  -2.5896699999999999e+01   3.2126029999999997e+02  -6.9028000000000000e+00   3.7787399999999998e+01   5.0473999999999997e+00  -3.0717800000000000e+01  -3.0329400000000000e+01   2.9156459999999998e+02  -6.1843000000000004e+00  -2.3237200000000001e+01  -3.2380000000000000e+00
   1.9242799999999999e+01  -2.8314900000000002e+01   3.3978960000000001e+02  -7.2561000000000000e+00   3.9871400000000001e+01   5.3894000000000002e+00  -2.9985399999999998e+01  -2.9484500000000001e+01   2.8068209999999999e+02  -4.7682000000000002e+00  -2.2101800000000001e+01  -3.0167999999999999e+00
   2.1006200000000000e+01  -3.1128799999999998e+01   3.5874779999999998e+02  -7.7239000000000004e+00   4.1936300000000003e+01   5.9024999999999999e+00  -2.8742400000000000e+01  -2.8483899999999998e+01   2.7006070000000000e+02  -3.2944000000000000e+00  -2.0879799999999999e+01  -2.7955999999999999e+00
   2.3364699999999999e+01  -3.3459000000000003e+01   3.7667660000000001e+02  -7.9817000000000000e+00   4.4134399999999999e+01   6.2270000000000003e+00  -2.7721499999999999e+01  -2.6905100000000001e+01   2.5978760000000000e+02  -1.9169000000000000e+00  -1.9503900000000002e+01  -2.5169999999999999e+00
   2.5811299999999999e+01  -3.5921199999999999e+01   3.9451960000000003e+02  -8.4113000000000007e+00   4.5913899999999998e+01   6.6391999999999998e+00  -2.6212199999999999e+01  -2.5904499999999999e+01   2.4751210000000000e+02  -3.4680000000000000e-01  -1.8050899999999999e+01  -2.2206000000000001e+00
   2.8147800000000000e+01  -3.8537199999999999e+01   4.1184800000000001e+02  -8.7741000000000007e+00   4.7855100000000000e+01   7.0076000000000001e+00  -2.4547599999999999e+01  -2.4081199999999999e+01   2.3332130000000001e+02   1.1656000000000000e+00  -1.6578800000000001e+01  -1.9729000000000001e+00
   3.0572399999999998e+01  -4.0735599999999998e+01   4.2720330000000001e+02  -9.0891999999999999e+00   4.9548999999999999e+01   7.4023000000000003e+00  -2.2461300000000001e+01  -2.1724200000000000e+01   2.1625749999999999e+02   2.7261000000000002e+00  -1.4894900000000000e+01  -1.6323000000000001e+00
   3.3129300000000001e+01  -4.3087800000000001e+01   4.4195810000000000e+02  -9.2896999999999998e+00   5.1014400000000002e+01   7.6829000000000001e+00  -1.9953299999999999e+01  -1.9878699999999998e+01   1.9989019999999999e+02   4.2384000000000004e+00  -1.3336100000000000e+01  -1.3492000000000000e+00
   3.5355600000000003e+01  -4.5022399999999998e+01   4.5362470000000002e+02  -9.5473999999999997e+00   5.2356099999999998e+01   8.0556999999999999e+00  -1.7689399999999999e+01  -1.7766300000000001e+01   1.8378410000000000e+02   5.6448000000000000e+00  -1.1690799999999999e+01  -1.0085999999999999e+00
   3.7052799999999998e+01  -4.6737099999999998e+01   4.6546280000000002e+02  -9.6715999999999998e+00   5.3574199999999998e+01   8.2354000000000003e+00  -1.5159100000000000e+01  -1.5120200000000001e+01   1.6968029999999999e+02   6.8777999999999997e+00  -1.0247500000000000e+01  -7.3870000000000002e-01
   3.8397399999999998e+01  -4.8122100000000003e+01   4.7489900000000000e+02  -9.6906999999999996e+00   5.4620899999999999e+01   8.4634999999999998e+00  -1.3095000000000001e+01  -1.3007899999999999e+01   1.5670830000000001e+02   8.1107999999999993e+00  -9.0542999999999996e+00  -4.2470000000000002e-01
   3.9190899999999999e+01  -4.9419100000000000e+01   4.8236219999999997e+02  -9.6524999999999999e+00   5.5448799999999999e+01   8.6170000000000009e+00  -1.0853300000000001e+01  -1.1273500000000000e+01   1.4617410000000001e+02   9.1511999999999993e+00  -8.1113999999999997e+00  -2.4329999999999999e-01
   3.9521500000000003e+01  -5.0386400000000002e+01   4.9128370000000001e+02  -9.6906999999999996e+00   5.6257599999999996e+01   8.7616999999999994e+00  -9.4107000000000003e+00  -9.7836999999999996e+00   1.3807749999999999e+02   9.8446999999999996e+00  -7.4282000000000004e+00  -9.2899999999999996e-02
   3.9940300000000001e+01  -5.1881300000000003e+01   4.9685969999999998e+02  -9.6046999999999993e+00   5.6838099999999997e+01   8.9765999999999995e+00  -8.0790000000000006e+00  -9.1166000000000000e+00   1.3137379999999999e+02   1.0355200000000000e+01  -6.8605000000000000e+00  -7.5200000000000003e-02
   4.0138700000000000e+01  -5.3222299999999997e+01   5.0458019999999999e+02  -9.6143000000000001e+00   5.7799199999999999e+01   9.1869999999999994e+00  -6.7473000000000001e+00  -9.0944000000000003e+00   1.2615020000000000e+02   1.0673100000000000e+01  -6.6200000000000001e+00   2.6499999999999999e-02
   4.0557499999999997e+01  -5.4651200000000003e+01   5.1290129999999999e+02  -9.4901999999999997e+00   5.8579500000000003e+01   9.3317999999999994e+00  -5.3712000000000000e+00  -9.1610999999999994e+00   1.2266780000000000e+02   1.0740600000000001e+01  -6.3312999999999997e+00  -2.6499999999999999e-02
   4.1395099999999999e+01  -5.6212000000000003e+01   5.1933500000000004e+02  -9.4138000000000002e+00   5.9321700000000000e+01   9.4939999999999998e+00  -4.1505000000000001e+00  -9.2722999999999995e+00   1.1587710000000000e+02   1.0480499999999999e+01  -6.1388999999999996e+00  -1.2390000000000000e-01
   4.1924100000000003e+01  -5.7816800000000001e+01   5.2619770000000005e+02  -9.2800999999999991e+00   6.0111499999999999e+01   9.5992999999999995e+00  -2.6190000000000002e+00  -1.0095000000000001e+01   1.1039230000000001e+02   1.0153000000000000e+01  -5.8693999999999997e+00  -1.8140000000000001e-01
   4.2695599999999999e+01  -5.9597499999999997e+01   5.3306039999999996e+02  -9.0510000000000002e+00   6.0844299999999997e+01   9.6298999999999992e+00  -5.7709999999999995e-01  -1.0673100000000000e+01   1.0403690000000000e+02   9.4786999999999999e+00  -5.6577999999999999e+00  -3.3179999999999998e-01
   4.4128300000000003e+01  -6.1246299999999998e+01   5.3940840000000003e+02  -8.8505000000000003e+00   6.1567500000000003e+01   9.6475000000000009e+00   9.1000000000000003e-01  -1.1495799999999999e+01   9.4982699999999994e+01   8.7369000000000003e+00  -5.3402000000000003e+00  -4.3790000000000001e-01
   4.5142299999999999e+01  -6.2675199999999997e+01   5.4549910000000000e+02  -8.5068000000000001e+00   6.2100299999999997e+01   9.6167999999999996e+00   4.8830000000000001e-01  -1.0695399999999999e+01   8.5667199999999994e+01   7.9760000000000000e+00  -4.9842000000000004e+00  -4.6450000000000002e-01
   4.5252499999999998e+01  -6.2960999999999999e+01   5.5013139999999999e+02  -8.0579999999999998e+00   6.2481000000000002e+01   9.5510000000000002e+00   2.3971000000000000e+00  -1.0984400000000001e+01   7.4175299999999993e+01   6.9451999999999998e+00  -4.4165000000000001e+00  -6.9889999999999997e-01
   4.5803500000000000e+01  -6.3686500000000002e+01   5.5253340000000003e+02  -7.6284000000000001e+00   6.2737900000000003e+01   9.5905000000000005e+00   4.0838999999999999e+00  -1.2340800000000000e+01   6.2683300000000003e+01   5.7603999999999997e+00  -3.8873000000000002e+00  -8.4050000000000002e-01
   4.6839500000000001e+01  -6.4236000000000004e+01   5.5313379999999995e+02  -7.1605999999999996e+00   6.2776000000000003e+01   9.5159000000000002e+00   5.3490000000000002e+00  -1.1940500000000000e+01   4.9101900000000001e+01   4.6044999999999998e+00  -3.0693999999999999e+00  -8.4930000000000005e-01
   4.8250200000000000e+01  -6.4851600000000005e+01   5.5210440000000006e+02  -6.7309999999999999e+00   6.2328699999999998e+01   9.5246999999999993e+00   5.1492000000000004e+00  -9.1388999999999996e+00   3.9003000000000000e+01   3.5930000000000000e+00  -2.4729000000000001e+00  -8.0510000000000004e-01
   4.7941600000000001e+01  -6.5225300000000004e+01   5.4918780000000004e+02  -6.1962999999999999e+00   6.1909999999999997e+01   9.4895999999999994e+00   4.4833999999999996e+00  -7.0487000000000002e+00   3.0209900000000001e+01   2.7357000000000000e+00  -1.7607999999999999e+00  -5.7950000000000002e-01
   4.7390599999999999e+01  -6.4499799999999993e+01   5.4507020000000000e+02  -5.5088999999999997e+00   6.1358100000000000e+01   9.4633000000000003e+00   2.1307000000000000e+00  -3.5354999999999999e+00   2.0372100000000000e+01   1.9361999999999999e+00  -1.1738999999999999e+00  -1.4599999999999999e-01
   4.6861600000000003e+01  -6.4323999999999998e+01   5.3966579999999999e+02  -4.8215000000000003e+00   6.0758600000000001e+01   9.3317999999999994e+00   2.6634000000000002e+00  -1.7788999999999999e+00   1.5235500000000000e+01   1.3197000000000001e+00  -3.8490000000000002e-01  -7.5200000000000003e-02
   4.6663200000000003e+01  -6.3774400000000000e+01   5.3640599999999995e+02  -4.0576999999999996e+00   6.0035400000000003e+01   9.1562999999999999e+00  -8.8780000000000003e-01  -8.2269999999999999e-01   1.2275499999999999e+01   7.6100000000000001e-01  -9.5999999999999992e-03   3.4060000000000001e-01
   4.5979900000000001e+01  -6.2697200000000002e+01   5.2962909999999999e+02  -3.3321000000000001e+00   5.9216999999999999e+01   9.0204000000000004e+00  -2.2860999999999998e+00   1.7565999999999999e+00   8.7931000000000008e+00   5.2980000000000005e-01   3.5599999999999998e-01   4.1580000000000000e-01
   4.5032100000000000e+01  -6.2059699999999999e+01   5.2276639999999998e+02  -2.4060000000000001e+00   5.8522399999999998e+01   8.7529000000000003e+00  -1.6202000000000001e+00   1.2897000000000001e+00   7.8353999999999999e+00   3.7569999999999998e-01   3.3679999999999999e-01   5.0429999999999997e-01
   4.4326700000000002e+01  -6.1334200000000003e+01   5.1693309999999997e+02  -1.7376000000000000e+00   5.7656500000000001e+01   8.5950000000000006e+00  -1.0431999999999999e+00   7.3380000000000001e-01   5.6589000000000000e+00   2.6010000000000000e-01   3.7530000000000002e-01   5.1749999999999996e-01
   4.3378900000000002e+01  -6.0762599999999999e+01   5.1178609999999998e+02  -9.2610000000000003e-01   5.7018900000000002e+01   8.3626000000000005e+00  -5.7709999999999995e-01   8.0049999999999999e-01   3.6564999999999999e+00  -4.8200000000000000e-02   5.1959999999999995e-01   3.1409999999999999e-01
   4.2342900000000000e+01  -6.0147100000000002e+01   5.0578120000000001e+02   1.9099999999999999e-02   5.6276699999999998e+01   8.1959999999999997e+00  -4.8830000000000001e-01  -3.7800000000000000e-01   4.4401000000000002e+00  -6.7400000000000002e-02   5.6769999999999998e-01   3.7159999999999999e-01
   4.1439200000000000e+01  -5.9465600000000002e+01   5.0003370000000001e+02   4.3919999999999998e-01   5.5639099999999999e+01   8.0074000000000005e+00  -8.2120000000000004e-01  -6.6699999999999995e-02   4.4401000000000002e+00  -2.5050000000000000e-01   5.8689999999999998e-01   3.5830000000000001e-01
   4.0513399999999997e+01  -5.9685400000000001e+01   4.9497239999999999e+02   9.7380000000000000e-01   5.4954000000000001e+01   7.8319999999999999e+00  -4.4390000000000002e-01   6.0040000000000004e-01   3.3953000000000002e+00  -1.4449999999999999e-01   5.6769999999999998e-01   3.4499999999999997e-01
   3.9323200000000000e+01  -6.0234999999999999e+01   4.8939650000000000e+02   1.5658000000000001e+00   5.4373500000000000e+01   7.7267999999999999e+00   3.7730000000000002e-01   2.0010000000000000e-01   4.0048000000000004e+00  -1.0600000000000000e-01   3.9450000000000002e-01   3.2729999999999998e-01
   3.8441499999999998e+01  -6.0301000000000002e+01   4.8570780000000002e+02   2.1673000000000000e+00   5.3878700000000002e+01   7.6083999999999996e+00  -1.1100000000000000e-01   1.1339999999999999e+00   3.1341999999999999e+00  -4.8200000000000000e-02   3.9450000000000002e-01   3.3620000000000000e-01
   3.8154899999999998e+01  -6.0344900000000003e+01   4.8304849999999999e+02   2.8546999999999998e+00   5.3345799999999997e+01   7.4635999999999996e+00   1.5540000000000001e-01   1.0005999999999999e+00   3.8306000000000000e+00  -4.8200000000000000e-02   4.1370000000000001e-01   2.7870000000000000e-01
   3.7802300000000002e+01  -6.0125100000000003e+01   4.7833040000000000e+02   3.4847999999999999e+00   5.2869999999999997e+01   7.3320999999999996e+00   2.2200000000000001e-02   4.6689999999999998e-01   3.0470999999999999e+00  -1.6380000000000000e-01   4.3300000000000000e-01   3.4060000000000001e-01
   3.6964700000000001e+01  -6.0037199999999999e+01   4.7412700000000001e+02   4.2964000000000002e+00   5.2337100000000000e+01   7.1523000000000003e+00   2.2200000000000001e-02   8.8939999999999997e-01   3.1341999999999999e+00  -1.6380000000000000e-01   5.0029999999999997e-01   3.5389999999999999e-01
   3.6678100000000001e+01  -6.0037199999999999e+01   4.6992360000000002e+02   5.0315000000000003e+00   5.1709099999999999e+01   6.9725000000000001e+00   0.0000000000000000e+00   9.5609999999999995e-01   3.3083000000000000e+00  -1.2520000000000001e-01   5.2920000000000000e-01   3.0520000000000003e-01
   3.6656100000000002e+01  -5.9971200000000003e+01   4.6580599999999998e+02   5.7571000000000003e+00   5.1109600000000000e+01   6.7882999999999996e+00  -2.2200000000000001e-02   8.0049999999999999e-01   3.3083000000000000e+00  -1.6380000000000000e-01   4.2340000000000000e-01   3.0959999999999999e-01
   3.6678100000000001e+01  -5.9971200000000003e+01   4.6168830000000003e+02   6.6258999999999997e+00   5.0605200000000004e+01   6.6567999999999996e+00   1.9980000000000001e-01   1.5343000000000000e+00   3.7435999999999998e+00  -1.3489999999999999e-01   4.6189999999999998e-01   2.8749999999999998e-01
   3.6281300000000002e+01  -6.0081099999999999e+01   4.5937220000000002e+02   7.5137999999999998e+00   5.0024799999999999e+01   6.4199999999999999e+00   4.4400000000000002e-02   1.0005999999999999e+00   2.8730000000000002e+00  -9.6299999999999997e-02   4.6189999999999998e-01   3.3620000000000000e-01
   3.6347499999999997e+01  -5.9311700000000002e+01   4.5559769999999997e+02   8.4398999999999997e+00   4.9539400000000001e+01   6.1962999999999999e+00  -4.4400000000000002e-02   1.0894999999999999e+00   3.3083000000000000e+00  -1.0600000000000000e-01   4.3300000000000000e-01   2.6100000000000001e-01
   3.6325400000000002e+01  -5.8344400000000000e+01   4.5388200000000001e+02   9.5473999999999997e+00   4.9044600000000003e+01   5.8280000000000003e+00  -4.4400000000000002e-02   1.1117999999999999e+00   3.2212000000000001e+00  -8.6699999999999999e-02   4.7149999999999997e-01   2.7870000000000000e-01
   3.6060899999999997e+01  -5.7355200000000004e+01   4.5242370000000000e+02   1.0798200000000000e+01   4.8730600000000003e+01   5.5648000000000000e+00   3.3289999999999997e-01   1.1563000000000001e+00   3.6564999999999999e+00  -1.1559999999999999e-01   5.0029999999999997e-01   3.1409999999999999e-01
   3.5597999999999999e+01  -5.6146099999999997e+01   4.5010750000000002e+02   1.2001099999999999e+01   4.8407100000000000e+01   5.2754000000000003e+00   3.3289999999999997e-01   1.5120000000000000e+00   3.2212000000000001e+00  -6.7400000000000002e-02   4.4259999999999999e-01   2.7429999999999999e-01
   3.5399700000000003e+01  -5.5486600000000003e+01   4.5062220000000002e+02   1.3442800000000000e+01   4.8159599999999998e+01   4.9992000000000001e+00   4.6610000000000001e-01   1.3341000000000001e+00   3.7435999999999998e+00  -8.6699999999999999e-02   4.4259999999999999e-01   2.2120000000000001e-01
   3.5620100000000001e+01  -5.5068899999999999e+01   4.5045069999999998e+02   1.4808100000000000e+01   4.7855100000000000e+01   4.6966000000000001e+00   3.3289999999999997e-01   1.4231000000000000e+00   3.2212000000000001e+00  -9.6299999999999997e-02   4.3300000000000000e-01   2.2559999999999999e-01
   3.5840499999999999e+01  -5.4233499999999999e+01   4.5113690000000003e+02   1.6068400000000000e+01   4.7864699999999999e+01   4.3807999999999998e+00   5.5489999999999995e-01   1.6010000000000000e+00   2.7858999999999998e+00  -1.5409999999999999e-01   4.9070000000000003e-01   2.4329999999999999e-01
   3.6149099999999997e+01  -5.3793799999999997e+01   4.5139429999999999e+02   1.7433599999999998e+01   4.7531599999999997e+01   4.1220999999999997e+00   5.5489999999999995e-01   1.1785000000000001e+00   3.6564999999999999e+00  -1.6380000000000000e-01   4.9070000000000003e-01   2.4329999999999999e-01
   3.5862499999999997e+01  -5.3376199999999997e+01   4.5165159999999997e+02   1.8779800000000002e+01   4.7341299999999997e+01   3.8195000000000001e+00   6.2150000000000005e-01   1.6232000000000000e+00   2.8730000000000002e+00  -1.6380000000000000e-01   4.2340000000000000e-01   2.4329999999999999e-01
   3.5730300000000000e+01  -5.2914499999999997e+01   4.5182319999999999e+02   2.0021000000000001e+01   4.7122399999999999e+01   3.5388999999999999e+00   5.5489999999999995e-01   1.8010999999999999e+00   3.5695000000000001e+00  -1.3489999999999999e-01   3.6559999999999998e-01   2.1229999999999999e-01
   3.6016800000000003e+01  -5.2738599999999998e+01   4.5285260000000000e+02   2.1329000000000001e+01   4.7074800000000003e+01   3.2582000000000000e+00   9.5440000000000003e-01   1.6010000000000000e+00   3.2212000000000001e+00  -1.2520000000000001e-01   4.4259999999999999e-01   1.9020000000000001e-01
   3.6501800000000003e+01  -5.2672699999999999e+01   4.5405360000000002e+02   2.2570200000000000e+01   4.6941600000000001e+01   3.0169999999999999e+00   9.9880000000000002e-01   1.8899999999999999e+00   2.7858999999999998e+00  -1.2520000000000001e-01   3.8490000000000002e-01   2.2559999999999999e-01
   3.6413600000000002e+01  -5.2716600000000000e+01   4.5525450000000001e+02   2.3868600000000001e+01   4.6779899999999998e+01   2.8460000000000001e+00   9.7660000000000002e-01   1.9790000000000001e+00   3.4824000000000002e+00  -8.6699999999999999e-02   4.5219999999999999e-01   1.4599999999999999e-01
   3.6612000000000002e+01  -5.3002400000000002e+01   4.5585500000000002e+02   2.5042999999999999e+01   4.6694200000000002e+01   2.5741000000000001e+00   1.1540999999999999e+00   1.8455999999999999e+00   3.3083000000000000e+00  -1.5409999999999999e-01   4.1370000000000001e-01   1.9910000000000000e-01
   3.6523800000000001e+01  -5.3112299999999998e+01   4.5688440000000003e+02   2.6398700000000002e+01   4.6627600000000001e+01   2.3329000000000000e+00   1.1540999999999999e+00   1.9123000000000001e+00   3.7435999999999998e+00  -1.5409999999999999e-01   4.9070000000000003e-01   9.2899999999999996e-02
   3.6589900000000000e+01  -5.3376199999999997e+01   4.5920060000000001e+02   2.7658999999999999e+01   4.6713200000000001e+01   2.0611000000000002e+00   1.2428999999999999e+00   2.2235999999999998e+00   3.5695000000000001e+00  -8.6699999999999999e-02   4.9070000000000003e-01   1.5479999999999999e-01
   3.6634000000000000e+01  -5.3705900000000000e+01   4.6177409999999998e+02   2.9052900000000001e+01   4.6798900000000003e+01   1.9032000000000000e+00   1.4427000000000001e+00   2.1791000000000000e+00   3.7435999999999998e+00  -1.0600000000000000e-01   4.7149999999999997e-01   1.1500000000000000e-01
   3.7140999999999998e+01  -5.4167600000000000e+01   4.6640640000000002e+02   3.0399100000000001e+01   4.6827399999999997e+01   1.6927000000000001e+00   1.3539000000000001e+00   2.5348999999999999e+00   3.3953000000000002e+00  -9.5999999999999992e-03   4.1370000000000001e-01   1.1060000000000000e-01
   3.7670000000000002e+01  -5.4629199999999997e+01   4.6940890000000002e+02   3.2108100000000000e+01   4.6998699999999999e+01   1.5085000000000000e+00   1.3095000000000001e+00   2.3125000000000000e+00   3.3083000000000000e+00  -1.1559999999999999e-01   4.2340000000000000e-01   1.4160000000000000e-01
   3.8309199999999997e+01  -5.4651200000000003e+01   4.7361230000000000e+02   3.3673900000000003e+01   4.7141500000000001e+01   1.2542000000000000e+00   1.4205000000000001e+00   2.2679999999999998e+00   3.1341999999999999e+00  -3.8500000000000000e-02   4.3300000000000000e-01   1.2830000000000000e-01
   3.8992500000000000e+01  -5.4321399999999997e+01   4.7704360000000003e+02   3.5392400000000002e+01   4.7312700000000000e+01   1.0042000000000000e+00   1.4205000000000001e+00   2.4681999999999999e+00   2.5247000000000002e+00  -3.8500000000000000e-02   4.7149999999999997e-01   1.1940000000000001e-01
   3.9984400000000001e+01  -5.4123600000000003e+01   4.8159019999999998e+02   3.7225499999999997e+01   4.7284199999999998e+01   7.4109999999999998e-01   1.2206999999999999e+00   2.4904000000000002e+00   3.9177000000000000e+00  -4.8200000000000000e-02   3.8490000000000002e-01   1.2390000000000000e-01
   4.0954300000000003e+01  -5.4321399999999997e+01   4.8545040000000000e+02   3.9049100000000003e+01   4.7274700000000003e+01   5.0870000000000004e-01   1.2206999999999999e+00   2.6459999999999999e+00   2.3506000000000000e+00  -6.7400000000000002e-02   3.9450000000000002e-01   1.2390000000000000e-01
   4.2056399999999996e+01  -5.3881799999999998e+01   4.8836709999999999e+02   4.0758099999999999e+01   4.7312700000000000e+01   1.7979999999999999e-01   1.0653999999999999e+00   2.3125000000000000e+00   3.2212000000000001e+00  -7.7100000000000002e-02   3.5599999999999998e-01   1.0170000000000000e-01
   4.3004199999999997e+01  -5.3640000000000001e+01   4.9179840000000002e+02   4.2591200000000001e+01   4.7369799999999998e+01  -7.8899999999999998e-02   8.4340000000000004e-01   2.2679999999999998e+00   2.9600000000000000e+00  -1.2520000000000001e-01   4.0410000000000001e-01   7.5200000000000003e-02
   4.4150399999999998e+01  -5.3156300000000002e+01   4.9565870000000001e+02   4.4557899999999997e+01   4.7284199999999998e+01  -4.0339999999999998e-01   9.5440000000000003e-01   2.3125000000000000e+00   3.7435999999999998e+00  -1.1559999999999999e-01   4.4259999999999999e-01   6.1899999999999997e-02
   4.5296599999999998e+01  -5.2694699999999997e+01   4.9840379999999999e+02   4.6457900000000002e+01   4.7255600000000001e+01  -7.3670000000000002e-01   7.7680000000000005e-01   2.3347000000000002e+00   2.8730000000000002e+00  -5.7799999999999997e-02   4.5219999999999999e-01   3.9800000000000002e-02
   4.6222299999999997e+01  -5.2057099999999998e+01   5.0149200000000002e+02   4.8243299999999998e+01   4.7274700000000003e+01  -5.2620000000000000e-01   9.1000000000000003e-01   2.4237000000000002e+00   2.8730000000000002e+00   1.9300000000000001e-02   5.1000000000000001e-01   8.8499999999999995e-02
   4.6795400000000001e+01  -5.1331699999999998e+01   5.0440870000000001e+02   5.0267299999999999e+01   4.7131900000000002e+01  -1.2936000000000001e+00   8.8780000000000003e-01   2.4237000000000002e+00   2.8730000000000002e+00  -7.7100000000000002e-02   4.4259999999999999e-01   8.8499999999999995e-02
   4.7985700000000001e+01  -5.1023899999999998e+01   5.0706799999999998e+02   5.2014499999999998e+01   4.7084400000000002e+01  -1.5787000000000000e+00   7.7680000000000005e-01   2.3792000000000000e+00   2.6118000000000001e+00  -1.0600000000000000e-01   4.1370000000000001e-01   6.6400000000000001e-02
   4.8029800000000002e+01  -5.0584200000000003e+01   5.0895519999999999e+02   5.3723500000000001e+01   4.7093899999999998e+01  -1.8506000000000000e+00   6.6579999999999995e-01   2.3125000000000000e+00   3.3083000000000000e+00  -6.7400000000000002e-02   3.8490000000000002e-01   6.1899999999999997e-02
   4.7192200000000000e+01  -5.0166499999999999e+01   5.1324440000000004e+02   5.5432499999999997e+01   4.7036799999999999e+01  -2.4864000000000002e+00   5.9930000000000005e-01   2.4681999999999999e+00   3.7435999999999998e+00  -1.6380000000000000e-01   4.4259999999999999e-01   7.5200000000000003e-02
   4.8206099999999999e+01  -5.0518300000000004e+01   5.1659000000000003e+02   5.7332400000000000e+01   4.7398400000000002e+01  -2.2934999999999999e+00   7.5460000000000005e-01   2.3570000000000002e+00   3.3083000000000000e+00  -1.0600000000000000e-01   5.4849999999999999e-01   1.0620000000000000e-01
   5.1424300000000002e+01  -4.9506999999999998e+01   5.2087909999999999e+02   5.8974600000000002e+01   4.7465000000000003e+01  -2.4908000000000001e+00   5.9930000000000005e-01   2.2012999999999998e+00   3.6564999999999999e+00  -9.6299999999999997e-02   4.0410000000000001e-01   8.8499999999999995e-02
   5.1887200000000000e+01  -4.9990699999999997e+01   5.2757029999999997e+02   6.0540399999999998e+01   4.7598199999999999e+01  -2.9205999999999999e+00   7.1020000000000005e-01   2.3792000000000000e+00   3.2212000000000001e+00  -8.6699999999999999e-02   4.5219999999999999e-01   4.8700000000000000e-02
   4.9837299999999999e+01  -5.1859299999999998e+01   5.3100160000000005e+02   6.2153900000000000e+01   4.8140599999999999e+01  -2.8855000000000000e+00   2.2189999999999999e-01   2.3570000000000002e+00   3.3083000000000000e+00  -8.6699999999999999e-02   4.6189999999999998e-01   9.7299999999999998e-02
   4.9065800000000003e+01  -5.2013199999999998e+01   5.3546240000000000e+02   6.3605100000000000e+01   4.8559300000000000e+01  -2.9863000000000000e+00   4.4390000000000002e-01   2.2458000000000000e+00   2.7858999999999998e+00  -8.6699999999999999e-02   5.3879999999999995e-01   4.4200000000000003e-02
   5.0961399999999998e+01  -5.3947699999999998e+01   5.4283979999999997e+02   6.4941800000000001e+01   4.8797199999999997e+01  -3.0346000000000002e+00   5.7709999999999995e-01   2.2902999999999998e+00   2.9600000000000000e+00  -5.7799999999999997e-02   4.8110000000000003e-01   6.6400000000000001e-02
   5.1225900000000003e+01  -5.5926200000000001e+01   5.4961670000000004e+02   6.6297499999999999e+01   4.9215899999999998e+01  -3.0916000000000001e+00   4.8830000000000001e-01   2.2235999999999998e+00   3.0470999999999999e+00  -1.2520000000000001e-01   4.7149999999999997e-01   6.1899999999999997e-02
   5.0212000000000003e+01  -5.7047400000000003e+01   5.5364859999999999e+02   6.7481399999999994e+01   4.9777299999999997e+01  -3.0872000000000002e+00   7.3240000000000005e-01   2.3347000000000002e+00   3.1341999999999999e+00  -9.6299999999999997e-02   4.4259999999999999e-01   8.4000000000000005e-02
   4.9793199999999999e+01  -6.0608800000000002e+01   5.6025390000000004e+02   6.8254700000000000e+01   5.0357799999999997e+01  -2.9249000000000001e+00   9.1000000000000003e-01   2.3125000000000000e+00   3.5695000000000001e+00  -1.5409999999999999e-01   4.9070000000000003e-01   1.0620000000000000e-01
   5.1292000000000002e+01  -6.2631200000000000e+01   5.6634460000000001e+02   6.9123500000000007e+01   5.0633800000000001e+01  -2.8197000000000001e+00   9.5440000000000003e-01   2.2679999999999998e+00   3.0470999999999999e+00  -2.1190000000000001e-01   4.1370000000000001e-01   1.6370000000000001e-01
   5.1490400000000001e+01  -6.5620999999999995e+01   5.7046220000000005e+02   6.9868200000000002e+01   5.1023899999999998e+01  -2.4952000000000001e+00   9.3220000000000003e-01   2.3792000000000000e+00   3.4824000000000002e+00  -1.8300000000000000e-01   4.1370000000000001e-01   1.1060000000000000e-01
   5.0630800000000001e+01  -6.8390900000000002e+01   5.7397929999999997e+02   7.0336100000000002e+01   5.1404499999999999e+01  -2.3504999999999998e+00   7.7680000000000005e-01   2.2458000000000000e+00   3.5695000000000001e+00   1.9300000000000001e-02   4.1370000000000001e-01   7.5200000000000003e-02
   5.0762999999999998e+01  -7.1138900000000007e+01   5.7749639999999999e+02   7.0679800000000000e+01   5.1737600000000000e+01  -2.1312000000000002e+00   8.2120000000000004e-01   2.1791000000000000e+00   3.7435999999999998e+00  -1.9300000000000001e-02   4.8110000000000003e-01   1.4160000000000000e-01
   5.1490400000000001e+01  -7.2985500000000002e+01   5.7946950000000004e+02   7.0966200000000001e+01   5.1832799999999999e+01  -1.9601999999999999e+00   5.3269999999999995e-01   2.1124000000000001e+00   2.8730000000000002e+00  -1.0600000000000000e-01   4.5219999999999999e-01   6.6400000000000001e-02
   5.0917299999999997e+01  -7.1688500000000005e+01   5.8084199999999998e+02   7.1472200000000001e+01   5.1966000000000001e+01  -2.1838000000000002e+00   8.2120000000000004e-01   1.8232999999999999e+00   3.3083000000000000e+00  -1.8300000000000000e-01   4.1370000000000001e-01   5.3100000000000001e-02
   4.9374400000000001e+01  -8.2394499999999994e+01   5.7681020000000001e+02   7.0660700000000006e+01   5.1861300000000000e+01  -7.7620000000000000e-01   7.3240000000000005e-01   1.6010000000000000e+00   2.1764999999999999e+00  -1.4449999999999999e-01   4.3300000000000000e-01   1.3299999999999999e-02
   5.0873199999999997e+01  -8.6725300000000004e+01   5.7629549999999995e+02   7.0345600000000005e+01   5.1804200000000002e+01  -8.7700000000000000e-01   7.5460000000000005e-01   1.5565000000000000e+00   2.7858999999999998e+00  -1.3489999999999999e-01   4.2340000000000000e-01   3.1000000000000000e-02
   5.3474200000000003e+01  -7.9338800000000006e+01   5.7758219999999994e+02   7.1071200000000005e+01   5.1537799999999997e+01  -1.0656000000000001e+00   8.2120000000000004e-01   1.6232000000000000e+00   3.0470999999999999e+00  -1.2520000000000001e-01   3.4639999999999999e-01   5.3100000000000001e-02
   5.3804800000000000e+01  -8.4373000000000005e+01   5.7526610000000005e+02   7.0498400000000004e+01   5.1318899999999999e+01  -8.3320000000000005e-01   7.9900000000000004e-01   1.5787000000000000e+00   3.2212000000000001e+00  -2.4079999999999999e-01   3.4639999999999999e-01   3.9800000000000002e-02
   5.2019399999999997e+01  -8.9890900000000002e+01   5.7132000000000005e+02   6.9839600000000004e+01   5.0976300000000002e+01  -3.2450000000000001e-01   6.8799999999999994e-01   1.5787000000000000e+00   3.4824000000000002e+00  -1.6380000000000000e-01   4.3300000000000000e-01   5.3100000000000001e-02
   5.3055399999999999e+01  -8.6593400000000003e+01   5.6488620000000003e+02   6.9553200000000004e+01   5.0481499999999997e+01  -2.1490000000000001e-01   1.0875999999999999e+00   1.6454000000000000e+00   2.8730000000000002e+00  -1.2520000000000001e-01   3.8490000000000002e-01   6.6400000000000001e-02
   5.3562399999999997e+01  -9.1825400000000002e+01   5.6042550000000006e+02   6.8541100000000000e+01   4.9805900000000001e+01   0.0000000000000000e+00   1.1540999999999999e+00   1.9123000000000001e+00   4.2659000000000002e+00  -1.9270000000000001e-01   3.9450000000000002e-01   1.5479999999999999e-01
   5.3319899999999997e+01  -9.1429699999999997e+01   5.5210440000000006e+02   6.7710499999999996e+01   4.9111199999999997e+01   3.2450000000000001e-01   9.1000000000000003e-01   2.4904000000000002e+00   3.1341999999999999e+00  -6.7400000000000002e-02   3.7530000000000002e-01   1.5479999999999999e-01
   5.1688800000000001e+01  -9.1187899999999999e+01   5.4249670000000003e+02   6.6707999999999998e+01   4.8264299999999999e+01   6.9289999999999996e-01   7.9900000000000004e-01   2.1791000000000000e+00   3.0470999999999999e+00  -1.4449999999999999e-01   3.6559999999999998e-01   9.7299999999999998e-02
   5.0851199999999999e+01  -9.4419499999999999e+01   5.3057270000000005e+02   6.5027699999999996e+01   4.7189000000000000e+01   9.4279999999999997e-01   1.3095000000000001e+00   2.0457000000000001e+00   3.4824000000000002e+00  -2.8899999999999999e-02   4.6189999999999998e-01   8.8499999999999995e-02
   5.0189900000000002e+01  -9.3078500000000005e+01   5.1804830000000004e+02   6.3442799999999998e+01   4.5828299999999999e+01   1.3024000000000000e+00   1.1318999999999999e+00   1.8010999999999999e+00   3.4824000000000002e+00  -4.8200000000000000e-02   4.1370000000000001e-01   1.4599999999999999e-01
   4.8668999999999997e+01  -9.2287099999999995e+01   5.0217829999999998e+02   6.1686100000000003e+01   4.4524600000000000e+01   1.5217000000000001e+00   8.6560000000000004e-01   2.1791000000000000e+00   2.1764999999999999e+00  -2.8899999999999999e-02   4.2340000000000000e-01   1.6810000000000000e-01
   4.6773400000000002e+01  -9.3386300000000006e+01   4.8399209999999999e+02   5.9499699999999997e+01   4.2916400000000003e+01   1.7979000000000001e+00   9.1000000000000003e-01   1.8677999999999999e+00   3.6564999999999999e+00  -1.2520000000000001e-01   3.8490000000000002e-01   5.7500000000000002e-02
   4.5715400000000002e+01  -9.1099999999999994e+01   4.6683539999999999e+02   5.7485199999999999e+01   4.1241599999999998e+01   1.9864999999999999e+00   7.5460000000000005e-01   1.8899999999999999e+00   3.1341999999999999e+00  -5.7799999999999997e-02   4.3300000000000000e-01   1.9460000000000000e-01
   4.4370800000000003e+01  -8.9209400000000002e+01   4.4761980000000000e+02   5.5155600000000000e+01   3.9414600000000000e+01   2.1795000000000000e+00   7.7680000000000005e-01   1.9123000000000001e+00   3.4824000000000002e+00  -1.2520000000000001e-01   3.5599999999999998e-01   2.3000000000000001e-01
   4.2453099999999999e+01  -8.7494699999999995e+01   4.2651700000000000e+02   5.2902400000000000e+01   3.7520899999999997e+01   2.2715000000000001e+00   1.1096999999999999e+00   1.6232000000000000e+00   3.5695000000000001e+00  -1.9300000000000001e-02   3.5599999999999998e-01   7.9600000000000004e-02
   4.0359099999999998e+01  -8.4768699999999995e+01   4.0524259999999998e+02   5.0171799999999998e+01   3.5627299999999998e+01   2.4689000000000001e+00   7.3240000000000005e-01   2.2679999999999998e+00   3.5695000000000001e+00   3.8500000000000000e-02   4.4259999999999999e-01   1.6810000000000000e-01
   3.8661900000000003e+01  -8.2790199999999999e+01   3.8250990000000002e+02   4.7536799999999999e+01   3.3657499999999999e+01   2.5566000000000000e+00   1.1984999999999999e+00   2.0011999999999999e+00   4.1788999999999996e+00  -1.0600000000000000e-01   5.5810000000000004e-01   1.8140000000000001e-01
   3.6700099999999999e+01  -7.9822400000000002e+01   3.6037770000000000e+02   4.4720300000000002e+01   3.1630600000000001e+01   2.5960999999999999e+00   1.0431999999999999e+00   1.5565000000000000e+00   3.2212000000000001e+00   9.5999999999999992e-03   2.7900000000000003e-01   1.4160000000000000e-01
   3.4231400000000001e+01  -7.5975300000000004e+01   3.3627240000000000e+02   4.2027900000000002e+01   2.9470500000000001e+01   2.6838000000000002e+00   8.8780000000000003e-01   2.0234000000000001e+00   3.3953000000000002e+00  -5.7799999999999997e-02   3.9450000000000002e-01   1.2830000000000000e-01
   3.1895000000000000e+01  -7.2611800000000002e+01   3.1165249999999997e+02   3.9020400000000002e+01   2.7310400000000001e+01   2.6924999999999999e+00   1.0209999999999999e+00   1.8677999999999999e+00   3.6564999999999999e+00  -6.7400000000000002e-02   3.5599999999999998e-01   1.9460000000000000e-01
   2.9514399999999998e+01  -6.9819900000000004e+01   2.8634629999999999e+02   3.6060699999999997e+01   2.5083700000000000e+01   2.6924999999999999e+00   7.3240000000000005e-01   1.6899000000000000e+00   3.4824000000000002e+00  -6.7400000000000002e-02   3.5599999999999998e-01   2.2120000000000001e-01
   2.7442499999999999e+01  -6.5599000000000004e+01   2.6078269999999998e+02   3.3005499999999998e+01   2.2752400000000002e+01   2.7275999999999998e+00   8.6560000000000004e-01   1.9567000000000001e+00   2.7858999999999998e+00  -1.6380000000000000e-01   3.0790000000000001e-01   2.2120000000000001e-01
   2.4863499999999998e+01  -6.1488100000000003e+01   2.3410400000000001e+02   2.9768899999999999e+01   2.0382899999999999e+01   2.6880999999999999e+00   1.0653999999999999e+00   1.8010999999999999e+00   4.1788999999999996e+00  -3.8500000000000000e-02   3.3679999999999999e-01   1.8140000000000001e-01
   2.2284600000000001e+01  -5.6849600000000002e+01   2.0742519999999999e+02   2.6675599999999999e+01   1.8042000000000002e+01   2.6223999999999998e+00   7.1020000000000005e-01   1.8899999999999999e+00   2.6989000000000001e+00  -8.6699999999999999e-02   3.4639999999999999e-01   2.3000000000000001e-01
   1.9904000000000000e+01  -5.1661400000000000e+01   1.8160429999999999e+02   2.3544000000000000e+01   1.5701100000000000e+01   2.3898999999999999e+00   9.9880000000000002e-01   1.6232000000000000e+00   4.4401000000000002e+00  -3.8500000000000000e-02   3.0790000000000001e-01   2.1679999999999999e-01
   1.7501500000000000e+01  -4.5044400000000003e+01   1.5483969999999999e+02   2.0460200000000000e+01   1.3388800000000000e+01   2.0084000000000000e+00   9.7660000000000002e-01   1.7121000000000000e+00   3.3953000000000002e+00   1.9300000000000001e-02   3.5599999999999998e-01   2.0349999999999999e-01
   1.4613899999999999e+01  -3.6492800000000003e+01   1.3056290000000001e+02   1.7777400000000000e+01   1.1247700000000000e+01   1.4339999999999999e+00   1.0431999999999999e+00   1.8455999999999999e+00   3.0470999999999999e+00  -2.8899999999999999e-02   3.6559999999999998e-01   2.1679999999999999e-01
   1.2894600000000001e+01  -2.9897700000000000e+01   1.0903120000000000e+02   1.5333200000000000e+01   9.2683999999999997e+00   9.7789999999999999e-01   6.8799999999999994e-01   1.6677000000000000e+00   3.4824000000000002e+00   4.8200000000000000e-02   3.1750000000000000e-01   2.0790000000000000e-01
   1.0492100000000001e+01  -1.7477000000000000e+01   9.0072999999999993e+01   1.3146800000000001e+01   7.7268999999999997e+00   0.0000000000000000e+00   7.7680000000000005e-01   1.7788999999999999e+00   3.9177000000000000e+00  -1.5409999999999999e-01   4.3300000000000000e-01   2.3000000000000001e-01
   7.9572000000000003e+00  -1.1871100000000000e+01   7.6433400000000006e+01   1.1332800000000001e+01   6.2805000000000000e+00   1.4030000000000001e-01   9.3220000000000003e-01   1.7121000000000000e+00   3.1341999999999999e+00  -8.6699999999999999e-02   4.2340000000000000e-01   1.9460000000000000e-01
   9.1475000000000009e+00  -1.4619100000000000e+01   5.8676099999999998e+01   8.7073000000000000e+00   4.9196999999999997e+00  -3.3770000000000000e-01   5.7709999999999995e-01   1.4453000000000000e+00   3.5695000000000001e+00  -1.0600000000000000e-01   3.7530000000000002e-01   1.7249999999999999e-01
   8.8829999999999991e+00  -1.2288800000000000e+01   4.5293799999999997e+01   6.2918000000000003e+00   3.5209000000000001e+00  -3.0259999999999998e-01   6.6579999999999995e-01   1.6899000000000000e+00   3.9177000000000000e+00  -8.6699999999999999e-02   3.7530000000000002e-01   2.4770000000000000e-01
   8.7728000000000002e+00  -1.1871100000000000e+01   3.3284100000000002e+01   4.4490999999999996e+00   2.4361000000000002e+00  -2.1929999999999999e-01   5.1049999999999995e-01   1.5343000000000000e+00   3.3953000000000002e+00  -4.8200000000000000e-02   4.0410000000000001e-01   2.0790000000000000e-01
   6.9653000000000000e+00  -8.3757000000000001e+00   2.4190999999999999e+01   3.1410999999999998e+00   1.5701000000000001e+00  -4.9550000000000000e-01   3.9950000000000002e-01   1.6677000000000000e+00   3.6564999999999999e+00  -1.4449999999999999e-01   3.9450000000000002e-01   2.1679999999999999e-01
   6.4363000000000001e+00  -6.4631999999999996e+00   1.7585699999999999e+01   2.2627000000000002e+00   1.1229000000000000e+00  -8.5950000000000004e-01   5.9930000000000005e-01   1.3119000000000001e+00   4.2659000000000002e+00  -5.7799999999999997e-02   3.7530000000000002e-01   2.1679999999999999e-01
   6.3921999999999999e+00  -1.3850000000000000e+00   1.4068500000000000e+01   1.6803999999999999e+00   7.3270000000000002e-01  -1.2016000000000000e+00   5.9930000000000005e-01   1.2674000000000001e+00   4.4401000000000002e+00  -7.7100000000000002e-02   4.0410000000000001e-01   1.7690000000000000e-01
   5.1357999999999997e+00   2.1999999999999999e-02   1.0637200000000000e+01   1.1742999999999999e+00   3.7109999999999999e-01  -1.3331000000000000e+00   6.4370000000000005e-01   1.1785000000000001e+00   4.7882999999999996e+00  -2.8899999999999999e-02   4.8110000000000003e-01   2.3440000000000000e-01
   2.9316000000000000e+00   1.1431000000000000e+00   6.4337999999999997e+00   5.2510000000000001e-01   2.8500000000000001e-02  -1.0261000000000000e+00   5.5489999999999995e-01   1.4453000000000000e+00   3.2212000000000001e+00  -8.6699999999999999e-02   3.9450000000000002e-01   2.1679999999999999e-01
   5.2900000000000003e-01   9.6730000000000005e-01   3.7745000000000002e+00   2.7689999999999998e-01  -4.7600000000000003e-02  -7.0160000000000000e-01   5.7709999999999995e-01   1.6677000000000000e+00   3.6564999999999999e+00  -7.7100000000000002e-02   5.0029999999999997e-01   2.4770000000000000e-01
  -3.7469999999999998e-01   7.6939999999999997e-01   2.8309000000000002e+00   8.5900000000000004e-02  -2.8500000000000001e-02  -4.1220000000000001e-01   6.6579999999999995e-01   1.3119000000000001e+00   2.8730000000000002e+00  -7.7100000000000002e-02   4.1370000000000001e-01   2.2559999999999999e-01
   2.2040000000000001e-01   3.0780000000000002e-01   4.2892000000000001e+00   2.0999999999999999e-01  -1.6180000000000000e-01  -3.6840000000000001e-01   1.5540000000000001e-01   1.3341000000000001e+00   3.3953000000000002e+00  -4.8200000000000000e-02   3.7530000000000002e-01   2.5209999999999999e-01
   8.8170000000000004e-01   1.9789999999999999e-01   4.7180999999999997e+00   1.6230000000000000e-01  -3.1400000000000000e-01  -4.2980000000000002e-01  -6.6600000000000006e-02   7.5600000000000001e-01   4.3529999999999998e+00  -1.1559999999999999e-01   4.2340000000000000e-01   2.5209999999999999e-01
   1.2564000000000000e+00   5.0560000000000005e-01   4.6322999999999999e+00   1.2410000000000000e-01  -3.4260000000000002e-01  -3.9470000000000000e-01  -2.6629999999999998e-01   3.3350000000000002e-01   4.0048000000000004e+00  -1.1559999999999999e-01   4.7149999999999997e-01   1.8579999999999999e-01
   5.7310000000000005e-01   0.0000000000000000e+00   4.6322999999999999e+00   6.6799999999999998e-02  -3.2350000000000001e-01  -4.1660000000000003e-01  -4.4400000000000002e-02   2.2200000000000001e-02   3.3953000000000002e+00  -1.4449999999999999e-01   4.6189999999999998e-01   2.7870000000000000e-01
   9.0369999999999995e-01   5.2759999999999996e-01   4.2034000000000002e+00   5.7299999999999997e-02  -3.9010000000000000e-01  -4.2099999999999999e-01   2.6629999999999998e-01   2.0010000000000000e-01   3.4824000000000002e+00  -1.5409999999999999e-01   4.7149999999999997e-01   3.1409999999999999e-01
   1.6091000000000000e+00   2.1999999999999999e-02   4.2892000000000001e+00   2.8600000000000000e-02  -3.3310000000000001e-01  -3.3329999999999999e-01   3.7730000000000002e-01   6.6699999999999995e-02   4.1788999999999996e+00  -7.7100000000000002e-02   4.2340000000000000e-01   3.2290000000000002e-01
   1.4988999999999999e+00   1.5390000000000001e-01   3.6029000000000000e+00   0.0000000000000000e+00  -3.0449999999999999e-01  -3.7269999999999998e-01   4.8830000000000001e-01   4.2249999999999999e-01   4.7882999999999996e+00  -4.8200000000000000e-02   4.5219999999999999e-01   3.3179999999999998e-01
   1.0801000000000001e+00   6.6000000000000003e-02   3.5171000000000001e+00  -4.7699999999999999e-02  -1.6180000000000000e-01  -3.4639999999999999e-01   5.3269999999999995e-01   8.8900000000000007e-02   4.9623999999999997e+00  -9.6299999999999997e-02   3.6559999999999998e-01   3.5389999999999999e-01
   1.1462000000000001e+00   1.7590000000000000e-01   3.2597999999999998e+00   5.7299999999999997e-02  -1.7130000000000001e-01  -3.6840000000000001e-01   4.2170000000000002e-01   1.7790000000000000e-01   4.3529999999999998e+00  -6.7400000000000002e-02   4.0410000000000001e-01   3.2290000000000002e-01
   1.4327000000000001e+00   3.9570000000000000e-01   3.0024000000000002e+00   3.8199999999999998e-02  -1.8079999999999999e-01  -3.1140000000000001e-01   3.7730000000000002e-01   4.8920000000000002e-01   5.1365999999999996e+00  -7.7100000000000002e-02   4.1370000000000001e-01   2.8749999999999998e-01
   1.3446000000000000e+00   3.0780000000000002e-01   4.1176000000000004e+00   1.0500000000000000e-01  -1.7130000000000001e-01  -3.4639999999999999e-01   0.0000000000000000e+00   7.1150000000000002e-01   4.0048000000000004e+00   9.5999999999999992e-03   5.2920000000000000e-01   3.3179999999999998e-01
   1.1241000000000001e+00   3.5170000000000001e-01   3.5171000000000001e+00   7.6399999999999996e-02  -2.1890000000000001e-01  -3.2450000000000001e-01  -4.4400000000000002e-02   5.5589999999999995e-01   3.9177000000000000e+00  -2.8899999999999999e-02   4.8110000000000003e-01   3.3620000000000000e-01
   9.0369999999999995e-01   1.0990000000000000e-01   3.7745000000000002e+00  -2.8600000000000000e-02  -2.7600000000000002e-01  -3.1140000000000001e-01  -3.3289999999999997e-01   6.0040000000000004e-01   3.3953000000000002e+00   1.4449999999999999e-01   5.3879999999999995e-01   4.2470000000000002e-01
   1.3887000000000000e+00   8.7900000000000006e-02   4.3750000000000000e+00   9.4999999999999998e-03  -2.1890000000000001e-01  -3.0259999999999998e-01  -2.6629999999999998e-01   8.4499999999999997e-01   4.4401000000000002e+00   7.7100000000000002e-02   5.0029999999999997e-01   3.8040000000000002e-01
   1.4767999999999999e+00  -1.3189999999999999e-01   4.2034000000000002e+00   2.8600000000000000e-02  -2.7600000000000002e-01  -2.8070000000000001e-01  -3.7730000000000002e-01   8.2269999999999999e-01   4.2659000000000002e+00   1.9300000000000001e-02   4.9070000000000003e-01   4.2020000000000002e-01
   1.3005000000000000e+00  -8.7900000000000006e-02   4.8038999999999996e+00   1.9099999999999999e-02  -3.5210000000000002e-01  -2.3680000000000001e-01  -3.9950000000000002e-01   7.3380000000000001e-01   4.0918000000000001e+00   9.5999999999999992e-03   5.5810000000000004e-01   3.3620000000000000e-01
   9.6989999999999998e-01  -1.7590000000000000e-01   3.9460999999999999e+00   9.4999999999999998e-03  -3.0449999999999999e-01  -2.8939999999999999e-01  -4.4390000000000002e-01   8.4499999999999997e-01   4.4401000000000002e+00  -4.8200000000000000e-02   5.7730000000000004e-01   4.1139999999999999e-01
   1.0801000000000001e+00  -1.9789999999999999e-01   3.6029000000000000e+00   1.9099999999999999e-02  -2.1890000000000001e-01  -2.4120000000000000e-01  -4.2170000000000002e-01   8.0049999999999999e-01   4.5270999999999999e+00   4.8200000000000000e-02   5.1959999999999995e-01   3.5830000000000001e-01
   1.1902999999999999e+00  -6.6000000000000003e-02   4.6322999999999999e+00   1.1459999999999999e-01  -3.1400000000000000e-01  -2.4120000000000000e-01  -3.1069999999999998e-01   8.2269999999999999e-01   3.5695000000000001e+00   9.6299999999999997e-02   4.7149999999999997e-01   3.7159999999999999e-01
   1.1241000000000001e+00  -1.0990000000000000e-01   3.7745000000000002e+00  -1.9099999999999999e-02  -3.3310000000000001e-01  -2.1490000000000001e-01  -2.8849999999999998e-01   8.2269999999999999e-01   3.8306000000000000e+00  -6.7400000000000002e-02   5.3879999999999995e-01   3.8479999999999998e-01
   9.9190000000000000e-01  -2.1980000000000000e-01   3.7745000000000002e+00   1.7190000000000000e-01  -1.7130000000000001e-01  -2.1490000000000001e-01  -4.4390000000000002e-01   1.1339999999999999e+00   3.5695000000000001e+00  -2.8899999999999999e-02   5.2920000000000000e-01   4.0250000000000002e-01
   1.0801000000000001e+00  -3.5170000000000001e-01   3.9460999999999999e+00  -1.0500000000000000e-01  -1.9030000000000000e-01  -2.1049999999999999e-01  -3.7730000000000002e-01   9.7840000000000005e-01   4.2659000000000002e+00  -4.8200000000000000e-02   5.8689999999999998e-01   3.7159999999999999e-01
   1.1902999999999999e+00  -1.7590000000000000e-01   3.6029000000000000e+00  -5.7299999999999997e-02  -2.0930000000000001e-01  -1.5350000000000000e-01  -2.6629999999999998e-01   1.0005999999999999e+00   4.7012999999999998e+00   2.8899999999999999e-02   5.4849999999999999e-01   4.1580000000000000e-01
   9.0369999999999995e-01  -1.7590000000000000e-01   4.3750000000000000e+00  -1.9099999999999999e-02  -2.2839999999999999e-01  -2.0610000000000001e-01  -5.1049999999999995e-01   1.1785000000000001e+00   4.8754000000000000e+00   0.0000000000000000e+00   4.9070000000000003e-01   4.4679999999999997e-01
   8.8170000000000004e-01  -1.0990000000000000e-01   3.9460999999999999e+00   6.6799999999999998e-02  -3.4260000000000002e-01  -1.5350000000000000e-01  -3.5510000000000003e-01   1.0005999999999999e+00   3.7435999999999998e+00  -9.5999999999999992e-03   4.9070000000000003e-01   4.2470000000000002e-01
   7.0530000000000004e-01  -3.2979999999999998e-01   4.1176000000000004e+00  -9.4999999999999998e-03  -3.1400000000000000e-01  -1.7540000000000000e-01  -1.1100000000000000e-01   1.1785000000000001e+00   4.4401000000000002e+00   3.8500000000000000e-02   5.6769999999999998e-01   4.1580000000000000e-01
   9.4779999999999998e-01  -4.6170000000000000e-01   4.4607999999999999e+00   0.0000000000000000e+00  -2.7600000000000002e-01  -1.3589999999999999e-01  -2.6629999999999998e-01   9.7840000000000005e-01   4.7012999999999998e+00   6.7400000000000002e-02   5.3879999999999995e-01   4.3350000000000000e-01
   9.0369999999999995e-01  -1.0990000000000000e-01   3.9460999999999999e+00  -3.8199999999999998e-02  -2.5690000000000002e-01  -1.8420000000000000e-01  -1.9980000000000001e-01   1.0450999999999999e+00   4.2659000000000002e+00   5.7799999999999997e-02   5.2920000000000000e-01   4.2470000000000002e-01
   8.1559999999999999e-01  -8.7900000000000006e-02   4.1176000000000004e+00   2.8600000000000000e-02  -2.7600000000000002e-01  -1.4910000000000001e-01  -2.4410000000000001e-01   1.2230000000000001e+00   3.9177000000000000e+00   9.5999999999999992e-03   5.3879999999999995e-01   4.1580000000000000e-01
   7.0530000000000004e-01  -2.6379999999999998e-01   4.2034000000000002e+00  -3.8199999999999998e-02  -2.0930000000000001e-01  -1.4910000000000001e-01  -1.9980000000000001e-01   1.2007000000000001e+00   4.5270999999999999e+00   4.8200000000000000e-02   5.4849999999999999e-01   4.2470000000000002e-01
   9.0369999999999995e-01  -2.4179999999999999e-01   3.9460999999999999e+00  -6.6799999999999998e-02  -2.8549999999999998e-01  -1.0960000000000000e-01  -2.4410000000000001e-01   1.1339999999999999e+00   3.8306000000000000e+00   9.5999999999999992e-03   5.1959999999999995e-01   4.6450000000000002e-01
   7.4939999999999996e-01  -2.4179999999999999e-01   3.6029000000000000e+00  -1.9099999999999999e-02  -2.1890000000000001e-01  -1.3159999999999999e-01  -1.3320000000000001e-01   1.4676000000000000e+00   4.4401000000000002e+00   7.7100000000000002e-02   5.1000000000000001e-01   4.6450000000000002e-01
   5.9509999999999996e-01  -4.3999999999999997e-02   4.0317999999999996e+00   2.8600000000000000e-02  -1.6180000000000000e-01  -8.7700000000000000e-02   2.2200000000000001e-02   1.2452000000000001e+00   3.9177000000000000e+00   6.7400000000000002e-02   4.7149999999999997e-01   4.3350000000000000e-01
   5.2900000000000003e-01  -2.1999999999999999e-02   3.6029000000000000e+00   0.0000000000000000e+00  -2.0930000000000001e-01  -1.0090000000000000e-01   8.8800000000000004e-02   1.1563000000000001e+00   4.3529999999999998e+00   0.0000000000000000e+00   5.0029999999999997e-01   4.1580000000000000e-01
   5.0700000000000001e-01  -2.1980000000000000e-01   3.3456000000000001e+00  -4.7699999999999999e-02  -3.1400000000000000e-01  -7.0199999999999999e-02   6.6600000000000006e-02   1.2007000000000001e+00   3.6564999999999999e+00  -9.5999999999999992e-03   5.0029999999999997e-01   3.7159999999999999e-01
   6.3919999999999999e-01  -3.7369999999999998e-01   3.8603000000000001e+00  -1.1459999999999999e-01  -3.2350000000000001e-01  -8.3299999999999999e-02   1.3320000000000001e-01   1.1563000000000001e+00   4.9623999999999997e+00   0.0000000000000000e+00   5.1000000000000001e-01   4.1580000000000000e-01
   5.9509999999999996e-01  -1.5390000000000001e-01   3.5171000000000001e+00   3.8199999999999998e-02  -1.9030000000000000e-01  -7.0199999999999999e-02   4.4400000000000002e-02   1.3119000000000001e+00   3.4824000000000002e+00   3.8500000000000000e-02   5.1959999999999995e-01   3.9810000000000001e-01
   5.7310000000000005e-01  -2.1980000000000000e-01   3.3456000000000001e+00  -6.6799999999999998e-02  -2.0930000000000001e-01  -8.7700000000000000e-02   6.6600000000000006e-02   1.2230000000000001e+00   4.1788999999999996e+00   9.6299999999999997e-02   5.1000000000000001e-01   4.1139999999999999e-01
   6.1719999999999997e-01  -1.0990000000000000e-01   3.6029000000000000e+00  -3.8199999999999998e-02  -1.7130000000000001e-01  -7.4499999999999997e-02   2.2189999999999999e-01   1.2230000000000001e+00   3.8306000000000000e+00  -2.8899999999999999e-02   5.4849999999999999e-01   3.5830000000000001e-01
   6.8330000000000002e-01  -1.5390000000000001e-01   4.0317999999999996e+00  -5.7299999999999997e-02  -2.7600000000000002e-01  -1.2720000000000001e-01   6.6600000000000006e-02   1.3786000000000000e+00   3.4824000000000002e+00   5.7799999999999997e-02   5.4849999999999999e-01   3.4060000000000001e-01
   3.7469999999999998e-01  -2.6379999999999998e-01   4.0317999999999996e+00   6.6799999999999998e-02  -2.4740000000000001e-01  -1.3589999999999999e-01   1.5540000000000001e-01   1.2452000000000001e+00   3.9177000000000000e+00  -3.8500000000000000e-02   5.4849999999999999e-01   3.7600000000000000e-01
   3.5270000000000001e-01  -1.3189999999999999e-01   4.1176000000000004e+00   4.7699999999999999e-02  -1.3320000000000001e-01  -1.0090000000000000e-01   1.1100000000000000e-01   1.1339999999999999e+00   4.0048000000000004e+00  -9.5999999999999992e-03   4.6189999999999998e-01   3.5830000000000001e-01
   2.6450000000000001e-01  -1.3189999999999999e-01   4.2034000000000002e+00  -4.7699999999999999e-02  -2.0930000000000001e-01  -9.6500000000000002e-02   3.1069999999999998e-01   1.0894999999999999e+00   4.0918000000000001e+00   1.2520000000000001e-01   5.0029999999999997e-01   3.6709999999999998e-01
   5.0700000000000001e-01  -2.1980000000000000e-01   3.9460999999999999e+00  -8.5900000000000004e-02  -2.4740000000000001e-01  -5.7000000000000002e-02   1.5540000000000001e-01   1.2230000000000001e+00   4.1788999999999996e+00   8.6699999999999999e-02   5.1000000000000001e-01   3.6709999999999998e-01
   3.0859999999999999e-01  -2.1980000000000000e-01   3.7745000000000002e+00  -9.4999999999999998e-03  -1.2370000000000000e-01  -1.4470000000000000e-01   4.2170000000000002e-01   1.2007000000000001e+00   4.6142000000000003e+00   3.8500000000000000e-02   4.5219999999999999e-01   3.1850000000000001e-01
   3.3060000000000000e-01  -3.2979999999999998e-01   3.6029000000000000e+00  -4.7699999999999999e-02  -2.3790000000000000e-01  -6.1400000000000003e-02   3.1069999999999998e-01   1.2230000000000001e+00   5.3106999999999998e+00   4.8200000000000000e-02   4.6189999999999998e-01   3.4060000000000001e-01
   4.6289999999999998e-01  -3.7369999999999998e-01   4.2892000000000001e+00  -1.1459999999999999e-01  -3.9010000000000000e-01  -5.7000000000000002e-02   1.9980000000000001e-01   1.3341000000000001e+00   4.2659000000000002e+00   7.7100000000000002e-02   5.0029999999999997e-01   3.7159999999999999e-01
   2.4249999999999999e-01  -4.8359999999999997e-01   3.5171000000000001e+00   9.4999999999999998e-03  -2.8549999999999998e-01  -7.8899999999999998e-02   5.1049999999999995e-01   1.2897000000000001e+00   4.0048000000000004e+00  -3.8500000000000000e-02   5.0029999999999997e-01   3.4499999999999997e-01
   4.6289999999999998e-01  -1.3189999999999999e-01   3.8603000000000001e+00   2.8600000000000000e-02  -2.8549999999999998e-01  -9.6500000000000002e-02   3.7730000000000002e-01   1.2452000000000001e+00   4.7012999999999998e+00   7.7100000000000002e-02   5.2920000000000000e-01   2.9640000000000000e-01
   5.0700000000000001e-01  -4.1770000000000002e-01   4.0317999999999996e+00  -8.5900000000000004e-02  -2.8549999999999998e-01  -8.7700000000000000e-02   3.5510000000000003e-01   1.2674000000000001e+00   4.8754000000000000e+00   8.6699999999999999e-02   4.9070000000000003e-01   3.1409999999999999e-01
   3.0859999999999999e-01  -2.4179999999999999e-01   3.6886999999999999e+00   0.0000000000000000e+00  -2.3790000000000000e-01  -8.8000000000000005e-03   4.4390000000000002e-01   1.4008000000000000e+00   4.5270999999999999e+00  -2.8899999999999999e-02   4.8110000000000003e-01   3.3620000000000000e-01
   3.7469999999999998e-01  -3.2979999999999998e-01   3.6029000000000000e+00   0.0000000000000000e+00  -2.8549999999999998e-01   0.0000000000000000e+00   4.6610000000000001e-01   1.3119000000000001e+00   4.0918000000000001e+00   9.5999999999999992e-03   4.6189999999999998e-01   3.4499999999999997e-01
   3.0859999999999999e-01  -4.1770000000000002e-01   4.0317999999999996e+00  -1.0500000000000000e-01  -2.5690000000000002e-01  -4.3900000000000002e-02   6.4370000000000005e-01   1.2674000000000001e+00   5.1365999999999996e+00   6.7400000000000002e-02   5.0029999999999997e-01   3.2290000000000002e-01
   1.9839999999999999e-01  -3.0780000000000002e-01   3.6886999999999999e+00  -1.6230000000000000e-01  -3.2350000000000001e-01  -7.4499999999999997e-02   4.6610000000000001e-01   1.3119000000000001e+00   4.6142000000000003e+00   1.9300000000000001e-02   4.7149999999999997e-01   3.6709999999999998e-01
   3.7469999999999998e-01  -3.2979999999999998e-01   3.5171000000000001e+00  -7.6399999999999996e-02  -1.6180000000000000e-01  -7.0199999999999999e-02   2.4410000000000001e-01   1.2897000000000001e+00   4.2659000000000002e+00   0.0000000000000000e+00   4.9070000000000003e-01   3.6270000000000002e-01
   5.2900000000000003e-01  -2.6379999999999998e-01   3.5171000000000001e+00  -1.0500000000000000e-01  -2.2839999999999999e-01  -5.2600000000000001e-02   4.4390000000000002e-01   1.4453000000000000e+00   4.5270999999999999e+00  -1.9300000000000001e-02   4.7149999999999997e-01   3.0080000000000001e-01
   2.6450000000000001e-01  -3.7369999999999998e-01   4.1176000000000004e+00  -1.1459999999999999e-01  -1.9030000000000000e-01  -5.2600000000000001e-02   4.6610000000000001e-01   1.2674000000000001e+00   4.2659000000000002e+00   1.9300000000000001e-02   4.2340000000000000e-01   3.4499999999999997e-01
   3.9679999999999999e-01  -3.0780000000000002e-01   3.6029000000000000e+00  -3.8199999999999998e-02  -1.8079999999999999e-01  -4.8200000000000000e-02   5.1049999999999995e-01   1.0672999999999999e+00   5.0495000000000001e+00   5.7799999999999997e-02   5.4849999999999999e-01   3.4499999999999997e-01
   3.9679999999999999e-01  -1.7590000000000000e-01   4.0317999999999996e+00   4.7699999999999999e-02  -2.2839999999999999e-01  -5.7000000000000002e-02   5.9930000000000005e-01   1.4231000000000000e+00   3.8306000000000000e+00   1.2520000000000001e-01   4.7149999999999997e-01   3.7159999999999999e-01
   4.1880000000000001e-01  -2.6379999999999998e-01   3.4314000000000000e+00  -1.9099999999999999e-02  -1.9030000000000000e-01  -1.0520000000000000e-01   3.7730000000000002e-01   1.2452000000000001e+00   4.0048000000000004e+00  -9.5999999999999992e-03   5.4849999999999999e-01   3.0520000000000003e-01
   4.1880000000000001e-01  -4.3969999999999998e-01   3.8603000000000001e+00  -7.6399999999999996e-02  -1.1420000000000000e-01  -7.4499999999999997e-02   3.5510000000000003e-01   1.1563000000000001e+00   3.8306000000000000e+00   3.8500000000000000e-02   4.8110000000000003e-01   3.4060000000000001e-01
   4.4080000000000003e-01  -2.4179999999999999e-01   4.1176000000000004e+00  -1.0500000000000000e-01  -2.5690000000000002e-01  -7.0199999999999999e-02   1.5540000000000001e-01   1.3119000000000001e+00   3.4824000000000002e+00   0.0000000000000000e+00   5.1959999999999995e-01   3.5389999999999999e-01
   3.7469999999999998e-01  -1.5390000000000001e-01   4.0317999999999996e+00  -2.8600000000000000e-02  -2.4740000000000001e-01  -8.7700000000000000e-02   5.5489999999999995e-01   1.2897000000000001e+00   4.3529999999999998e+00  -6.7400000000000002e-02   5.0029999999999997e-01   3.4949999999999998e-01
   4.4080000000000003e-01  -4.1770000000000002e-01   4.4607999999999999e+00  -1.2410000000000000e-01  -3.3310000000000001e-01  -6.5799999999999997e-02   4.6610000000000001e-01   1.3341000000000001e+00   3.5695000000000001e+00   9.6299999999999997e-02   4.8110000000000003e-01   3.5389999999999999e-01
   3.3060000000000000e-01  -5.0560000000000005e-01   4.7180999999999997e+00  -9.5500000000000002e-02  -2.2839999999999999e-01  -6.1400000000000003e-02   6.2150000000000005e-01   1.3119000000000001e+00   4.1788999999999996e+00   7.7100000000000002e-02   5.1959999999999995e-01   3.7600000000000000e-01
   2.4249999999999999e-01  -2.8580000000000000e-01   3.2597999999999998e+00  -7.6399999999999996e-02  -2.6640000000000003e-01  -9.2100000000000001e-02   5.5489999999999995e-01   1.2452000000000001e+00   3.9177000000000000e+00   6.7400000000000002e-02   4.1370000000000001e-01   3.4499999999999997e-01
   3.7469999999999998e-01  -2.4179999999999999e-01   4.2892000000000001e+00  -1.0500000000000000e-01  -2.0930000000000001e-01  -7.8899999999999998e-02   3.3289999999999997e-01   1.3564000000000001e+00   4.5270999999999999e+00   3.8500000000000000e-02   4.6189999999999998e-01   3.2729999999999998e-01
   3.0859999999999999e-01  -3.5170000000000001e-01   4.0317999999999996e+00  -5.7299999999999997e-02  -1.7130000000000001e-01  -6.5799999999999997e-02   3.9950000000000002e-01   1.2897000000000001e+00   4.4401000000000002e+00  -5.7799999999999997e-02   4.0410000000000001e-01   3.4060000000000001e-01
   5.0700000000000001e-01  -2.1980000000000000e-01   3.6886999999999999e+00  -1.9099999999999999e-02  -2.0930000000000001e-01  -9.6500000000000002e-02   4.2170000000000002e-01   1.3119000000000001e+00   4.0918000000000001e+00   9.5999999999999992e-03   5.2920000000000000e-01   3.1850000000000001e-01
   4.1880000000000001e-01  -1.5390000000000001e-01   3.6886999999999999e+00  -5.7299999999999997e-02  -1.9030000000000000e-01  -5.2600000000000001e-02   5.9930000000000005e-01   1.3119000000000001e+00   4.7012999999999998e+00   1.1559999999999999e-01   4.9070000000000003e-01   3.1850000000000001e-01
   4.6289999999999998e-01  -3.2979999999999998e-01   4.1176000000000004e+00  -3.8199999999999998e-02  -2.8549999999999998e-01  -3.0700000000000002e-02   3.1069999999999998e-01   1.3119000000000001e+00   4.3529999999999998e+00   5.7799999999999997e-02   4.4259999999999999e-01   3.4949999999999998e-01
   3.0859999999999999e-01  -2.4179999999999999e-01   4.5465000000000000e+00  -1.9099999999999999e-02  -2.8549999999999998e-01  -8.3299999999999999e-02   4.8830000000000001e-01   1.2007000000000001e+00   4.6142000000000003e+00   2.8899999999999999e-02   4.6189999999999998e-01   3.7159999999999999e-01
   5.5110000000000003e-01  -1.5390000000000001e-01   3.8603000000000001e+00  -5.7299999999999997e-02  -2.7600000000000002e-01  -6.5799999999999997e-02   4.2170000000000002e-01   1.2452000000000001e+00   3.9177000000000000e+00  -2.8899999999999999e-02   4.3300000000000000e-01   3.5389999999999999e-01
   4.8490000000000000e-01  -5.7160000000000000e-01   4.0317999999999996e+00  -9.5500000000000002e-02  -3.1400000000000000e-01  -2.6300000000000000e-02   3.9950000000000002e-01   1.4676000000000000e+00   3.7435999999999998e+00  -9.5999999999999992e-03   3.7530000000000002e-01   3.4949999999999998e-01
   5.0700000000000001e-01  -5.7160000000000000e-01   4.5465000000000000e+00  -1.3370000000000001e-01  -3.0449999999999999e-01  -8.3299999999999999e-02   3.7730000000000002e-01   1.4008000000000000e+00   4.2659000000000002e+00   8.6699999999999999e-02   5.0029999999999997e-01   3.3620000000000000e-01
   3.3060000000000000e-01  -3.9570000000000000e-01   4.4607999999999999e+00  -1.4319999999999999e-01  -3.3310000000000001e-01  -7.4499999999999997e-02   6.2150000000000005e-01   1.3564000000000001e+00   4.2659000000000002e+00  -1.9300000000000001e-02   4.8110000000000003e-01   3.4949999999999998e-01
   6.1719999999999997e-01  -2.4179999999999999e-01   4.1176000000000004e+00  -4.7699999999999999e-02  -2.4740000000000001e-01  -7.4499999999999997e-02   4.2170000000000002e-01   1.2230000000000001e+00   4.2659000000000002e+00  -9.5999999999999992e-03   5.5810000000000004e-01   3.5389999999999999e-01
   5.2900000000000003e-01  -3.0780000000000002e-01   3.6029000000000000e+00  -1.4319999999999999e-01  -2.5690000000000002e-01  -7.8899999999999998e-02   4.2170000000000002e-01   1.4898000000000000e+00   4.4401000000000002e+00   8.6699999999999999e-02   4.7149999999999997e-01   3.2729999999999998e-01
   4.1880000000000001e-01  -2.1980000000000000e-01   4.1176000000000004e+00   2.8600000000000000e-02  -2.3790000000000000e-01  -1.0090000000000000e-01   1.9980000000000001e-01   1.2230000000000001e+00   4.4401000000000002e+00   9.5999999999999992e-03   5.0029999999999997e-01   3.5830000000000001e-01
   4.1880000000000001e-01  -2.6379999999999998e-01   4.2034000000000002e+00  -1.0500000000000000e-01  -3.1400000000000000e-01  -8.7700000000000000e-02   4.8830000000000001e-01   1.5343000000000000e+00   3.6564999999999999e+00   1.1559999999999999e-01   3.9450000000000002e-01   3.2729999999999998e-01
   4.4080000000000003e-01  -3.2979999999999998e-01   3.2597999999999998e+00  -9.5500000000000002e-02  -2.8549999999999998e-01  -1.0960000000000000e-01   2.6629999999999998e-01   1.2674000000000001e+00   4.7882999999999996e+00  -2.8899999999999999e-02   5.1000000000000001e-01   3.7600000000000000e-01
   4.1880000000000001e-01  -4.1770000000000002e-01   3.3456000000000001e+00  -2.8600000000000000e-02  -1.9030000000000000e-01  -6.1400000000000003e-02   2.6629999999999998e-01   1.2452000000000001e+00   4.0918000000000001e+00   1.3489999999999999e-01   4.5219999999999999e-01   3.6709999999999998e-01
   5.2900000000000003e-01  -3.2979999999999998e-01   4.0317999999999996e+00  -9.5500000000000002e-02  -2.6640000000000003e-01  -7.8899999999999998e-02   2.6629999999999998e-01   1.2897000000000001e+00   3.8306000000000000e+00   4.8200000000000000e-02   5.1959999999999995e-01   4.1139999999999999e-01
   4.8490000000000000e-01  -3.7369999999999998e-01   3.5171000000000001e+00  -1.3370000000000001e-01  -3.0449999999999999e-01  -1.0520000000000000e-01   2.4410000000000001e-01   1.2674000000000001e+00   3.9177000000000000e+00   5.7799999999999997e-02   4.4259999999999999e-01   3.7159999999999999e-01
   5.2900000000000003e-01  -4.1770000000000002e-01   4.2892000000000001e+00  -2.8600000000000000e-02  -2.5690000000000002e-01  -1.1840000000000001e-01   3.5510000000000003e-01   1.1563000000000001e+00   4.1788999999999996e+00  -7.7100000000000002e-02   4.6189999999999998e-01   3.5389999999999999e-01
   5.5110000000000003e-01  -3.9570000000000000e-01   3.6886999999999999e+00  -6.6799999999999998e-02  -3.9010000000000000e-01  -5.2600000000000001e-02   3.7730000000000002e-01   1.4231000000000000e+00   4.1788999999999996e+00   0.0000000000000000e+00   4.3300000000000000e-01   3.3620000000000000e-01
   4.1880000000000001e-01  -3.0780000000000002e-01   3.6886999999999999e+00   0.0000000000000000e+00  -3.0449999999999999e-01  -1.0090000000000000e-01   2.4410000000000001e-01   1.2897000000000001e+00   4.8754000000000000e+00   3.8500000000000000e-02   5.1959999999999995e-01   3.7600000000000000e-01
   4.6289999999999998e-01  -5.2759999999999996e-01   4.2034000000000002e+00  -4.7699999999999999e-02  -2.2839999999999999e-01  -1.0090000000000000e-01   4.6610000000000001e-01   1.2674000000000001e+00   4.0918000000000001e+00   9.6299999999999997e-02   4.2340000000000000e-01   3.8040000000000002e-01
   3.5270000000000001e-01  -1.5390000000000001e-01   3.6029000000000000e+00  -4.7699999999999999e-02  -2.6640000000000003e-01  -9.2100000000000001e-02   2.6629999999999998e-01   1.3341000000000001e+00   4.5270999999999999e+00   9.5999999999999992e-03   5.4849999999999999e-01   4.0250000000000002e-01
   8.1559999999999999e-01  -2.8580000000000000e-01   4.6322999999999999e+00  -7.6399999999999996e-02  -2.8549999999999998e-01  -1.0090000000000000e-01   4.8830000000000001e-01   1.3564000000000001e+00   3.8306000000000000e+00   4.8200000000000000e-02   5.4849999999999999e-01   3.4499999999999997e-01
   5.5110000000000003e-01  -5.0560000000000005e-01   3.9460999999999999e+00   1.9099999999999999e-02  -2.0930000000000001e-01  -1.0090000000000000e-01   3.3289999999999997e-01   1.3564000000000001e+00   4.0918000000000001e+00  -9.5999999999999992e-03   5.1000000000000001e-01   3.6709999999999998e-01
  -8.8200000000000001e-02  -1.7590000000000000e-01   4.2034000000000002e+00  -5.7299999999999997e-02  -2.8549999999999998e-01  -9.2100000000000001e-02   3.1069999999999998e-01   1.2452000000000001e+00   4.2659000000000002e+00   0.0000000000000000e+00   3.9450000000000002e-01   3.5830000000000001e-01
   9.6989999999999998e-01  -1.9789999999999999e-01   3.7745000000000002e+00   4.7699999999999999e-02  -3.6159999999999998e-01  -7.8899999999999998e-02   1.7760000000000001e-01   1.3341000000000001e+00   4.7012999999999998e+00   6.7400000000000002e-02   5.6769999999999998e-01   3.5830000000000001e-01
   6.3919999999999999e-01  -5.2759999999999996e-01   3.8603000000000001e+00  -1.4319999999999999e-01  -3.7109999999999999e-01  -7.0199999999999999e-02   4.2170000000000002e-01   1.4231000000000000e+00   3.9177000000000000e+00   6.7400000000000002e-02   5.4849999999999999e-01   3.8479999999999998e-01
   5.5110000000000003e-01  -8.1340000000000001e-01   4.1176000000000004e+00  -6.6799999999999998e-02  -2.9499999999999998e-01  -7.8899999999999998e-02   1.9980000000000001e-01   1.3341000000000001e+00   4.2659000000000002e+00   0.0000000000000000e+00   5.4849999999999999e-01   3.8040000000000002e-01
   2.4249999999999999e-01   4.3999999999999997e-02   3.3456000000000001e+00   1.9099999999999999e-02  -3.1400000000000000e-01  -2.1899999999999999e-02   3.5510000000000003e-01   1.4676000000000000e+00   3.9177000000000000e+00   9.6299999999999997e-02   4.7149999999999997e-01   3.7600000000000000e-01
   2.8649999999999998e-01  -2.4179999999999999e-01   3.5171000000000001e+00   9.4999999999999998e-03  -3.8059999999999999e-01  -8.3299999999999999e-02   5.1049999999999995e-01   1.4008000000000000e+00   4.2659000000000002e+00   1.1559999999999999e-01   5.6769999999999998e-01   3.6709999999999998e-01
   1.2122999999999999e+00  -5.9360000000000002e-01   3.5171000000000001e+00  -3.8199999999999998e-02  -3.6159999999999998e-01  -1.0960000000000000e-01   1.7760000000000001e-01   1.4676000000000000e+00   4.4401000000000002e+00   2.8899999999999999e-02   4.6189999999999998e-01   3.6709999999999998e-01
   3.5270000000000001e-01  -2.8580000000000000e-01   3.2597999999999998e+00  -3.8199999999999998e-02  -2.8549999999999998e-01  -7.8899999999999998e-02   2.8849999999999998e-01   1.4898000000000000e+00   4.1788999999999996e+00  -1.9300000000000001e-02   5.1000000000000001e-01   3.8929999999999998e-01
   4.4100000000000000e-02  -1.5390000000000001e-01   3.8603000000000001e+00  -1.0500000000000000e-01  -2.2839999999999999e-01  -7.0199999999999999e-02   1.9980000000000001e-01   1.3786000000000000e+00   3.9177000000000000e+00   6.7400000000000002e-02   4.2340000000000000e-01   3.7159999999999999e-01
   4.4080000000000003e-01  -1.9789999999999999e-01   3.6886999999999999e+00  -3.8199999999999998e-02  -3.1400000000000000e-01  -1.0960000000000000e-01   1.3320000000000001e-01   1.5343000000000000e+00   4.5270999999999999e+00   4.8200000000000000e-02   4.2340000000000000e-01   3.8479999999999998e-01
   9.6989999999999998e-01  -3.0780000000000002e-01   4.1176000000000004e+00  -9.4999999999999998e-03  -2.5690000000000002e-01  -9.6500000000000002e-02   3.1069999999999998e-01   1.3786000000000000e+00   4.4401000000000002e+00   1.9300000000000001e-02   5.0029999999999997e-01   3.8040000000000002e-01
   4.4080000000000003e-01  -3.0780000000000002e-01   3.4314000000000000e+00  -9.5500000000000002e-02  -2.0930000000000001e-01  -5.2600000000000001e-02   2.4410000000000001e-01   1.2452000000000001e+00   4.6142000000000003e+00   1.1559999999999999e-01   4.7149999999999997e-01   3.5830000000000001e-01
   2.1999999999999999e-02  -4.6170000000000000e-01   3.6886999999999999e+00  -1.3370000000000001e-01  -2.1890000000000001e-01  -7.4499999999999997e-02   1.9980000000000001e-01   1.3341000000000001e+00   4.3529999999999998e+00   1.7340000000000000e-01   5.1000000000000001e-01   3.7159999999999999e-01
   3.0859999999999999e-01  -3.0780000000000002e-01   3.1739999999999999e+00  -6.6799999999999998e-02  -3.1400000000000000e-01  -6.1400000000000003e-02   1.5540000000000001e-01   1.5120000000000000e+00   3.5695000000000001e+00   4.8200000000000000e-02   4.3300000000000000e-01   3.8929999999999998e-01
   8.1559999999999999e-01  -4.6170000000000000e-01   3.9460999999999999e+00  -1.3370000000000001e-01  -3.8059999999999999e-01  -2.6300000000000000e-02   3.3289999999999997e-01   1.2674000000000001e+00   4.3529999999999998e+00   5.7799999999999997e-02   4.8110000000000003e-01   3.7600000000000000e-01
   6.6130000000000000e-01  -4.6170000000000000e-01   3.1739999999999999e+00  -9.4999999999999998e-03  -3.1400000000000000e-01  -4.8200000000000000e-02   5.7709999999999995e-01   1.4231000000000000e+00   5.0495000000000001e+00   1.5409999999999999e-01   4.4259999999999999e-01   3.8929999999999998e-01
   2.2040000000000001e-01  -4.1770000000000002e-01   3.2597999999999998e+00  -9.4999999999999998e-03  -2.5690000000000002e-01  -4.8200000000000000e-02   3.3289999999999997e-01   1.3564000000000001e+00   3.5695000000000001e+00   1.3489999999999999e-01   4.0410000000000001e-01   3.8479999999999998e-01
   3.7469999999999998e-01  -2.4179999999999999e-01   3.5171000000000001e+00  -1.9099999999999999e-02  -2.4740000000000001e-01  -3.0700000000000002e-02   3.7730000000000002e-01   1.3119000000000001e+00   4.3529999999999998e+00   9.5999999999999992e-03   5.5810000000000004e-01   3.8479999999999998e-01
   5.7310000000000005e-01  -4.1770000000000002e-01   3.2597999999999998e+00  -6.6799999999999998e-02  -2.6640000000000003e-01  -6.1400000000000003e-02   3.3289999999999997e-01   1.2674000000000001e+00   3.5695000000000001e+00   3.8500000000000000e-02   5.4849999999999999e-01   3.8929999999999998e-01
   7.0530000000000004e-01  -1.9789999999999999e-01   3.6886999999999999e+00   1.9099999999999999e-02  -2.8549999999999998e-01  -5.2600000000000001e-02   2.6629999999999998e-01   1.3341000000000001e+00   4.2659000000000002e+00   6.7400000000000002e-02   4.4259999999999999e-01   3.4949999999999998e-01
   1.1020000000000001e-01  -4.6170000000000000e-01   3.2597999999999998e+00  -4.7699999999999999e-02  -2.2839999999999999e-01  -5.7000000000000002e-02   3.1069999999999998e-01   1.5343000000000000e+00   4.6142000000000003e+00   6.7400000000000002e-02   4.6189999999999998e-01   4.3350000000000000e-01
   2.8649999999999998e-01  -6.1550000000000005e-01   3.7745000000000002e+00  -2.8600000000000000e-02  -4.0920000000000001e-01  -6.1400000000000003e-02   1.7760000000000001e-01   1.2452000000000001e+00   3.8306000000000000e+00   4.8200000000000000e-02   4.4259999999999999e-01   3.8040000000000002e-01
   7.0530000000000004e-01  -1.9789999999999999e-01   3.6886999999999999e+00  -1.4319999999999999e-01  -3.1400000000000000e-01  -3.9500000000000000e-02   3.1069999999999998e-01   1.4231000000000000e+00   3.5695000000000001e+00   1.9300000000000001e-02   4.6189999999999998e-01   4.1139999999999999e-01
   6.6130000000000000e-01  -3.0780000000000002e-01   3.2597999999999998e+00  -5.7299999999999997e-02  -3.3310000000000001e-01  -8.3299999999999999e-02   2.4410000000000001e-01   1.3786000000000000e+00   4.1788999999999996e+00   9.6299999999999997e-02   4.1370000000000001e-01   3.8479999999999998e-01
   1.3230000000000000e-01  -3.9570000000000000e-01   3.8603000000000001e+00  -8.5900000000000004e-02  -2.8549999999999998e-01  -9.6500000000000002e-02   2.2189999999999999e-01   1.3564000000000001e+00   4.6142000000000003e+00   4.8200000000000000e-02   4.6189999999999998e-01   3.7159999999999999e-01
   4.1880000000000001e-01  -3.2979999999999998e-01   3.8603000000000001e+00  -1.3370000000000001e-01  -3.2350000000000001e-01  -8.3299999999999999e-02   3.7730000000000002e-01   1.4453000000000000e+00   5.3977000000000004e+00  -1.9300000000000001e-02   4.6189999999999998e-01   3.8479999999999998e-01
   5.7310000000000005e-01  -3.5170000000000001e-01   3.5171000000000001e+00  -1.0500000000000000e-01  -3.1400000000000000e-01  -5.7000000000000002e-02   3.1069999999999998e-01   1.5787000000000000e+00   4.1788999999999996e+00   2.8899999999999999e-02   5.3879999999999995e-01   4.0250000000000002e-01
   4.8490000000000000e-01  -4.1770000000000002e-01   3.6886999999999999e+00  -8.5900000000000004e-02  -2.7600000000000002e-01  -9.2100000000000001e-02   2.6629999999999998e-01   1.4231000000000000e+00   5.2236000000000002e+00   2.8899999999999999e-02   4.8110000000000003e-01   3.4060000000000001e-01
   4.4080000000000003e-01  -4.3969999999999998e-01   3.0882000000000001e+00  -8.5900000000000004e-02  -2.7600000000000002e-01  -7.8899999999999998e-02   2.8849999999999998e-01   1.3341000000000001e+00   4.0048000000000004e+00   1.2520000000000001e-01   5.2920000000000000e-01   3.6709999999999998e-01
   4.4080000000000003e-01  -1.9789999999999999e-01   3.4314000000000000e+00   4.7699999999999999e-02  -1.9980000000000001e-01  -9.2100000000000001e-02   1.1100000000000000e-01   1.3341000000000001e+00   4.1788999999999996e+00  -1.9300000000000001e-02   5.0029999999999997e-01   4.0250000000000002e-01
   4.6289999999999998e-01  -4.8359999999999997e-01   3.2597999999999998e+00  -6.6799999999999998e-02  -3.1400000000000000e-01  -7.8899999999999998e-02   1.7760000000000001e-01   1.4453000000000000e+00   4.7882999999999996e+00   1.4449999999999999e-01   4.7149999999999997e-01   4.0250000000000002e-01
   4.6289999999999998e-01  -3.5170000000000001e-01   3.4314000000000000e+00  -4.7699999999999999e-02  -3.1400000000000000e-01  -1.0520000000000000e-01   8.8800000000000004e-02   1.4676000000000000e+00   4.6142000000000003e+00   2.8899999999999999e-02   4.7149999999999997e-01   4.1139999999999999e-01
   4.1880000000000001e-01  -3.9570000000000000e-01   3.9460999999999999e+00  -5.7299999999999997e-02  -3.1400000000000000e-01  -7.0199999999999999e-02   1.9980000000000001e-01   1.2674000000000001e+00   5.0495000000000001e+00   0.0000000000000000e+00   4.9070000000000003e-01   3.7600000000000000e-01
   3.0859999999999999e-01  -3.5170000000000001e-01   3.1739999999999999e+00  -8.5900000000000004e-02  -2.3790000000000000e-01  -1.0090000000000000e-01   2.8849999999999998e-01   1.2452000000000001e+00   5.1365999999999996e+00   7.7100000000000002e-02   3.6559999999999998e-01   3.4060000000000001e-01
   2.6450000000000001e-01  -4.1770000000000002e-01   3.6886999999999999e+00  -1.3370000000000001e-01  -3.5210000000000002e-01  -2.6300000000000000e-02   3.5510000000000003e-01   1.5120000000000000e+00   4.3529999999999998e+00   1.9300000000000001e-02   4.9070000000000003e-01   3.7159999999999999e-01
   5.7310000000000005e-01  -1.9789999999999999e-01   3.4314000000000000e+00  -4.7699999999999999e-02  -3.8059999999999999e-01  -7.0199999999999999e-02   3.1069999999999998e-01   1.4453000000000000e+00   3.9177000000000000e+00   1.0600000000000000e-01   4.7149999999999997e-01   3.4949999999999998e-01
   3.7469999999999998e-01  -5.2759999999999996e-01   3.6886999999999999e+00  -3.8199999999999998e-02  -3.9970000000000000e-01  -8.3299999999999999e-02   4.4390000000000002e-01   1.3564000000000001e+00   4.1788999999999996e+00   1.9300000000000001e-02   4.2340000000000000e-01   3.8040000000000002e-01
   3.3060000000000000e-01  -5.4959999999999998e-01   2.8309000000000002e+00  -1.9099999999999999e-02  -2.7600000000000002e-01  -5.7000000000000002e-02   3.9950000000000002e-01   1.3786000000000000e+00   4.5270999999999999e+00   4.8200000000000000e-02   5.2920000000000000e-01   3.6270000000000002e-01
   4.6289999999999998e-01  -3.7369999999999998e-01   4.6322999999999999e+00  -4.7699999999999999e-02  -3.3310000000000001e-01  -8.3299999999999999e-02   3.3289999999999997e-01   1.5120000000000000e+00   4.8754000000000000e+00   1.0600000000000000e-01   4.6189999999999998e-01   3.8479999999999998e-01
   3.7469999999999998e-01  -4.8359999999999997e-01   4.0317999999999996e+00   9.4999999999999998e-03  -3.1400000000000000e-01  -2.6300000000000000e-02   2.6629999999999998e-01   1.2897000000000001e+00   3.9177000000000000e+00   3.8500000000000000e-02   4.7149999999999997e-01   4.0699999999999997e-01
   3.5270000000000001e-01  -4.1770000000000002e-01   3.8603000000000001e+00  -2.8600000000000000e-02  -2.6640000000000003e-01  -4.3900000000000002e-02   3.7730000000000002e-01   1.4898000000000000e+00   4.5270999999999999e+00   1.0600000000000000e-01   4.6189999999999998e-01   4.2020000000000002e-01
   4.8490000000000000e-01  -3.5170000000000001e-01   4.5465000000000000e+00  -9.4999999999999998e-03  -3.3310000000000001e-01  -4.3900000000000002e-02   3.1069999999999998e-01   1.4231000000000000e+00   4.5270999999999999e+00   6.7400000000000002e-02   3.8490000000000002e-01   3.9810000000000001e-01
   4.6289999999999998e-01  -4.8359999999999997e-01   4.2892000000000001e+00  -5.7299999999999997e-02  -2.6640000000000003e-01  -9.2100000000000001e-02   3.9950000000000002e-01   1.3786000000000000e+00   4.6142000000000003e+00   2.8899999999999999e-02   4.7149999999999997e-01   3.4060000000000001e-01
   6.8330000000000002e-01  -4.8359999999999997e-01   3.3456000000000001e+00  -1.2410000000000000e-01  -3.1400000000000000e-01  -1.1400000000000000e-01   3.5510000000000003e-01   1.2007000000000001e+00   4.6142000000000003e+00   3.8500000000000000e-02   3.9450000000000002e-01   4.0250000000000002e-01
   3.3060000000000000e-01  -2.8580000000000000e-01   4.0317999999999996e+00  -1.5279999999999999e-01  -2.7600000000000002e-01  -2.1899999999999999e-02   3.3289999999999997e-01   1.0672999999999999e+00   3.5695000000000001e+00   5.7799999999999997e-02   4.2340000000000000e-01   3.6270000000000002e-01
   3.9679999999999999e-01  -7.2550000000000003e-01   3.5171000000000001e+00  -1.8140000000000001e-01  -3.2350000000000001e-01  -7.0199999999999999e-02   4.2170000000000002e-01   1.4676000000000000e+00   4.9623999999999997e+00   3.8500000000000000e-02   4.5219999999999999e-01   4.0699999999999997e-01
   5.2900000000000003e-01  -4.1770000000000002e-01   3.4314000000000000e+00  -7.6399999999999996e-02  -3.1400000000000000e-01  -1.0520000000000000e-01   3.7730000000000002e-01   1.4231000000000000e+00   5.1365999999999996e+00   1.3489999999999999e-01   4.2340000000000000e-01   3.4060000000000001e-01
   4.1880000000000001e-01  -2.6379999999999998e-01   3.2597999999999998e+00  -2.8600000000000000e-02  -3.1400000000000000e-01  -4.3900000000000002e-02   3.3289999999999997e-01   1.5787000000000000e+00   4.3529999999999998e+00   1.2520000000000001e-01   4.4259999999999999e-01   3.6709999999999998e-01
   4.4080000000000003e-01  -3.7369999999999998e-01   3.5171000000000001e+00  -6.6799999999999998e-02  -3.1400000000000000e-01  -9.2100000000000001e-02   4.8830000000000001e-01   1.4898000000000000e+00   4.3529999999999998e+00   7.7100000000000002e-02   5.1000000000000001e-01   4.2020000000000002e-01
   4.8490000000000000e-01  -1.5390000000000001e-01   3.8603000000000001e+00  -1.2410000000000000e-01  -2.5690000000000002e-01  -5.2600000000000001e-02   5.1049999999999995e-01   1.4231000000000000e+00   4.0048000000000004e+00   2.8899999999999999e-02   5.1000000000000001e-01   3.4499999999999997e-01
   4.1880000000000001e-01  -3.9570000000000000e-01   3.8603000000000001e+00  -8.5900000000000004e-02  -2.3790000000000000e-01  -7.0199999999999999e-02   2.2189999999999999e-01   1.4898000000000000e+00   3.4824000000000002e+00  -9.5999999999999992e-03   3.8490000000000002e-01   3.8040000000000002e-01
   5.9509999999999996e-01  -3.2979999999999998e-01   3.8603000000000001e+00  -1.0500000000000000e-01  -2.4740000000000001e-01  -7.0199999999999999e-02   5.9930000000000005e-01   1.3786000000000000e+00   4.1788999999999996e+00   3.8500000000000000e-02   4.5219999999999999e-01   3.9810000000000001e-01
   5.5110000000000003e-01  -1.9789999999999999e-01   3.6029000000000000e+00  -1.1459999999999999e-01  -2.6640000000000003e-01  -8.3299999999999999e-02   1.1100000000000000e-01   1.4231000000000000e+00   4.7012999999999998e+00   9.5999999999999992e-03   5.0029999999999997e-01   3.8479999999999998e-01
   3.9679999999999999e-01  -4.3969999999999998e-01   3.3456000000000001e+00  -5.7299999999999997e-02  -3.1400000000000000e-01  -3.0700000000000002e-02   3.3289999999999997e-01   1.4231000000000000e+00   4.0048000000000004e+00  -1.9300000000000001e-02   5.2920000000000000e-01   4.0250000000000002e-01
   3.9679999999999999e-01  -3.2979999999999998e-01   3.7745000000000002e+00  -9.5500000000000002e-02  -3.8059999999999999e-01  -3.5099999999999999e-02   4.6610000000000001e-01   1.4453000000000000e+00   4.4401000000000002e+00   8.6699999999999999e-02   5.1000000000000001e-01   3.8479999999999998e-01
   5.2900000000000003e-01  -2.8580000000000000e-01   3.7745000000000002e+00  -2.0050000000000001e-01  -3.1400000000000000e-01  -1.1400000000000000e-01   2.6629999999999998e-01   1.4008000000000000e+00   4.2659000000000002e+00   9.6299999999999997e-02   5.0029999999999997e-01   3.6270000000000002e-01
   3.7469999999999998e-01  -4.3969999999999998e-01   3.9460999999999999e+00  -7.6399999999999996e-02  -2.7600000000000002e-01  -8.7700000000000000e-02   3.1069999999999998e-01   1.4231000000000000e+00   3.6564999999999999e+00   9.6299999999999997e-02   5.1000000000000001e-01   3.7159999999999999e-01
   3.9679999999999999e-01  -5.0560000000000005e-01   3.7745000000000002e+00  -3.8199999999999998e-02  -2.6640000000000003e-01  -9.2100000000000001e-02   3.3289999999999997e-01   1.6010000000000000e+00   4.4401000000000002e+00   4.8200000000000000e-02   4.2340000000000000e-01   3.7600000000000000e-01
   2.6450000000000001e-01  -3.5170000000000001e-01   3.6886999999999999e+00  -1.4319999999999999e-01  -2.5690000000000002e-01  -8.3299999999999999e-02   3.3289999999999997e-01   1.5343000000000000e+00   4.4401000000000002e+00   1.0600000000000000e-01   4.4259999999999999e-01   3.8040000000000002e-01
   2.6450000000000001e-01  -3.9570000000000000e-01   3.7745000000000002e+00   9.4999999999999998e-03  -2.2839999999999999e-01  -3.9500000000000000e-02   2.4410000000000001e-01   1.4676000000000000e+00   4.5270999999999999e+00   4.8200000000000000e-02   4.2340000000000000e-01   3.8929999999999998e-01
   5.7310000000000005e-01  -3.7369999999999998e-01   3.8603000000000001e+00  -7.6399999999999996e-02  -2.5690000000000002e-01  -4.8200000000000000e-02   4.2170000000000002e-01   1.2230000000000001e+00   4.2659000000000002e+00   2.8899999999999999e-02   4.9070000000000003e-01   3.7159999999999999e-01
   4.6289999999999998e-01  -3.0780000000000002e-01   4.0317999999999996e+00  -1.1459999999999999e-01  -3.6159999999999998e-01  -4.8200000000000000e-02   3.3289999999999997e-01   1.3341000000000001e+00   4.6142000000000003e+00   3.8500000000000000e-02   4.3300000000000000e-01   3.8929999999999998e-01
   3.3060000000000000e-01  -2.4179999999999999e-01   3.8603000000000001e+00  -5.7299999999999997e-02  -2.8549999999999998e-01  -6.1400000000000003e-02   2.2189999999999999e-01   1.4898000000000000e+00   3.6564999999999999e+00   9.5999999999999992e-03   4.6189999999999998e-01   3.8040000000000002e-01
   4.6289999999999998e-01  -3.2979999999999998e-01   3.6029000000000000e+00  -1.0500000000000000e-01  -3.3310000000000001e-01  -4.3900000000000002e-02   2.2189999999999999e-01   1.4231000000000000e+00   4.4401000000000002e+00   1.0600000000000000e-01   4.1370000000000001e-01   3.6709999999999998e-01
   4.1880000000000001e-01  -2.1980000000000000e-01   3.9460999999999999e+00  -4.7699999999999999e-02  -3.4260000000000002e-01  -8.3299999999999999e-02   3.3289999999999997e-01   1.3341000000000001e+00   4.7012999999999998e+00   3.8500000000000000e-02   5.1959999999999995e-01   4.1580000000000000e-01
   5.0700000000000001e-01  -4.8359999999999997e-01   3.0882000000000001e+00  -2.8600000000000000e-02  -3.3310000000000001e-01  -4.3900000000000002e-02   4.6610000000000001e-01   1.6677000000000000e+00   4.2659000000000002e+00   3.8500000000000000e-02   5.1000000000000001e-01   4.2020000000000002e-01
   2.8649999999999998e-01  -4.3969999999999998e-01   3.7745000000000002e+00  -4.7699999999999999e-02  -2.8549999999999998e-01  -5.2600000000000001e-02   3.1069999999999998e-01   1.3564000000000001e+00   4.4401000000000002e+00   6.7400000000000002e-02   5.1000000000000001e-01   4.0250000000000002e-01
   3.5270000000000001e-01  -2.8580000000000000e-01   2.8309000000000002e+00  -6.6799999999999998e-02  -3.2350000000000001e-01  -7.4499999999999997e-02   3.7730000000000002e-01   1.3564000000000001e+00   4.7012999999999998e+00   6.7400000000000002e-02   4.3300000000000000e-01   3.8929999999999998e-01
   3.0859999999999999e-01  -3.0780000000000002e-01   3.6029000000000000e+00  -4.7699999999999999e-02  -3.4260000000000002e-01  -5.2600000000000001e-02   1.5540000000000001e-01   1.6010000000000000e+00   4.7882999999999996e+00   9.6299999999999997e-02   4.9070000000000003e-01   3.8929999999999998e-01
   5.7310000000000005e-01  -1.3189999999999999e-01   3.5171000000000001e+00  -1.6230000000000000e-01  -2.1890000000000001e-01  -8.7700000000000000e-02   2.8849999999999998e-01   1.2007000000000001e+00   4.1788999999999996e+00   9.6299999999999997e-02   5.1000000000000001e-01   4.0699999999999997e-01
   4.1880000000000001e-01  -1.7590000000000000e-01   3.5171000000000001e+00  -6.6799999999999998e-02  -2.5690000000000002e-01  -6.1400000000000003e-02   2.8849999999999998e-01   1.5565000000000000e+00   3.9177000000000000e+00   9.5999999999999992e-03   4.8110000000000003e-01   3.8040000000000002e-01
   4.4080000000000003e-01  -3.0780000000000002e-01   3.1739999999999999e+00  -1.4319999999999999e-01  -3.7109999999999999e-01  -3.0700000000000002e-02   2.2189999999999999e-01   1.4676000000000000e+00   4.6142000000000003e+00   5.7799999999999997e-02   4.3300000000000000e-01   4.0699999999999997e-01
   5.0700000000000001e-01  -4.1770000000000002e-01   3.5171000000000001e+00  -5.7299999999999997e-02  -3.0449999999999999e-01  -5.7000000000000002e-02   2.8849999999999998e-01   1.6232000000000000e+00   5.0495000000000001e+00   5.7799999999999997e-02   4.6189999999999998e-01   3.7600000000000000e-01
   4.4080000000000003e-01  -5.9360000000000002e-01   3.0024000000000002e+00  -1.5279999999999999e-01  -2.9499999999999998e-01  -2.6300000000000000e-02   3.7730000000000002e-01   1.3119000000000001e+00   4.8754000000000000e+00   2.1190000000000001e-01   4.7149999999999997e-01   3.9369999999999999e-01
   3.5270000000000001e-01  -5.9360000000000002e-01   4.1176000000000004e+00  -1.1459999999999999e-01  -3.4260000000000002e-01  -8.7700000000000000e-02   5.1049999999999995e-01   1.4898000000000000e+00   4.7882999999999996e+00   0.0000000000000000e+00   5.0029999999999997e-01   3.5830000000000001e-01
   3.0859999999999999e-01  -4.8359999999999997e-01   3.9460999999999999e+00  -1.2410000000000000e-01  -3.8059999999999999e-01  -1.7500000000000002e-02   3.7730000000000002e-01   1.2897000000000001e+00   4.7882999999999996e+00   6.7400000000000002e-02   5.0029999999999997e-01   3.7600000000000000e-01
   3.7469999999999998e-01  -5.9360000000000002e-01   3.0882000000000001e+00  -8.5900000000000004e-02  -2.5690000000000002e-01  -1.0520000000000000e-01   4.4390000000000002e-01   1.3119000000000001e+00   4.0918000000000001e+00   1.0600000000000000e-01   4.5219999999999999e-01   3.9369999999999999e-01
   3.0859999999999999e-01  -3.5170000000000001e-01   4.6322999999999999e+00  -1.0500000000000000e-01  -3.7109999999999999e-01  -8.3299999999999999e-02   4.6610000000000001e-01   1.4008000000000000e+00   4.3529999999999998e+00   5.7799999999999997e-02   4.3300000000000000e-01   3.8479999999999998e-01
   5.7310000000000005e-01  -1.7590000000000000e-01   4.0317999999999996e+00  -8.5900000000000004e-02  -2.6640000000000003e-01  -7.8899999999999998e-02   1.1100000000000000e-01   1.4898000000000000e+00   4.7882999999999996e+00   1.4449999999999999e-01   4.5219999999999999e-01   3.9369999999999999e-01
   5.7310000000000005e-01  -3.7369999999999998e-01   4.2034000000000002e+00  -6.6799999999999998e-02  -2.6640000000000003e-01  -4.3900000000000002e-02   2.2189999999999999e-01   1.5565000000000000e+00   4.4401000000000002e+00   4.8200000000000000e-02   4.8110000000000003e-01   3.8040000000000002e-01
   4.1880000000000001e-01  -3.5170000000000001e-01   4.2034000000000002e+00  -6.6799999999999998e-02  -3.1400000000000000e-01  -9.6500000000000002e-02   2.8849999999999998e-01   1.4453000000000000e+00   4.4401000000000002e+00   4.8200000000000000e-02   4.3300000000000000e-01   4.1580000000000000e-01
   4.1880000000000001e-01  -1.7590000000000000e-01   3.2597999999999998e+00  -1.8140000000000001e-01  -3.6159999999999998e-01  -6.1400000000000003e-02   3.9950000000000002e-01   1.4008000000000000e+00   5.0495000000000001e+00   0.0000000000000000e+00   4.7149999999999997e-01   4.0250000000000002e-01
   3.9679999999999999e-01  -5.2759999999999996e-01   4.2034000000000002e+00  -1.0500000000000000e-01  -3.1400000000000000e-01  -4.8200000000000000e-02   3.7730000000000002e-01   1.4676000000000000e+00   4.8754000000000000e+00   5.7799999999999997e-02   4.5219999999999999e-01   3.7600000000000000e-01
   2.6450000000000001e-01  -7.4739999999999995e-01   3.5171000000000001e+00  -1.9099999999999999e-02  -3.2350000000000001e-01  -7.4499999999999997e-02   2.2189999999999999e-01   1.5120000000000000e+00   4.7882999999999996e+00   1.2520000000000001e-01   3.7530000000000002e-01   4.0699999999999997e-01
   5.0700000000000001e-01  -4.6170000000000000e-01   3.5171000000000001e+00  -2.1959999999999999e-01  -2.3790000000000000e-01  -6.5799999999999997e-02   2.6629999999999998e-01   1.4453000000000000e+00   4.5270999999999999e+00   1.1559999999999999e-01   4.0410000000000001e-01   4.3790000000000001e-01
   4.8490000000000000e-01  -4.3969999999999998e-01   3.6029000000000000e+00  -1.0500000000000000e-01  -4.1870000000000002e-01  -5.2600000000000001e-02   2.6629999999999998e-01   1.4008000000000000e+00   4.1788999999999996e+00   6.7400000000000002e-02   5.5810000000000004e-01   4.3790000000000001e-01
   4.6289999999999998e-01  -5.0560000000000005e-01   3.7745000000000002e+00  -1.0500000000000000e-01  -2.8549999999999998e-01  -7.0199999999999999e-02   2.8849999999999998e-01   1.3786000000000000e+00   4.0918000000000001e+00  -3.8500000000000000e-02   4.2340000000000000e-01   3.5389999999999999e-01
   4.4080000000000003e-01  -2.8580000000000000e-01   3.8603000000000001e+00  -9.5500000000000002e-02  -2.7600000000000002e-01  -6.5799999999999997e-02   3.3289999999999997e-01   1.2452000000000001e+00   4.7882999999999996e+00   1.6380000000000000e-01   4.9070000000000003e-01   3.3620000000000000e-01
   3.9679999999999999e-01  -4.1770000000000002e-01   3.1739999999999999e+00  -7.6399999999999996e-02  -2.9499999999999998e-01  -5.7000000000000002e-02   2.8849999999999998e-01   1.4453000000000000e+00   2.8730000000000002e+00   1.9300000000000001e-02   4.3300000000000000e-01   3.9810000000000001e-01
   3.9679999999999999e-01  -4.6170000000000000e-01   4.3750000000000000e+00  -5.7299999999999997e-02  -2.0930000000000001e-01  -9.2100000000000001e-02   1.5540000000000001e-01   1.4008000000000000e+00   4.6142000000000003e+00   4.8200000000000000e-02   3.7530000000000002e-01   3.6709999999999998e-01
   3.5270000000000001e-01  -4.8359999999999997e-01   3.8603000000000001e+00  -2.8600000000000000e-02  -2.6640000000000003e-01  -7.4499999999999997e-02   8.8800000000000004e-02   1.4898000000000000e+00   4.3529999999999998e+00   9.6299999999999997e-02   5.0029999999999997e-01   4.1580000000000000e-01
   5.9509999999999996e-01  -4.1770000000000002e-01   3.8603000000000001e+00  -1.6230000000000000e-01  -3.4260000000000002e-01  -8.3299999999999999e-02   2.2189999999999999e-01   1.3564000000000001e+00   3.8306000000000000e+00   7.7100000000000002e-02   4.7149999999999997e-01   4.0250000000000002e-01
   4.6289999999999998e-01  -3.9570000000000000e-01   4.4607999999999999e+00  -2.5779999999999997e-01  -2.9499999999999998e-01  -1.0960000000000000e-01   3.9950000000000002e-01   1.4676000000000000e+00   4.5270999999999999e+00   9.5999999999999992e-03   3.8490000000000002e-01   4.2470000000000002e-01
   3.0859999999999999e-01  -4.6170000000000000e-01   3.0882000000000001e+00  -5.7299999999999997e-02  -3.4260000000000002e-01  -5.7000000000000002e-02   3.1069999999999998e-01   1.4231000000000000e+00   4.1788999999999996e+00   2.8899999999999999e-02   4.4259999999999999e-01   4.2909999999999998e-01
   3.9679999999999999e-01  -5.9360000000000002e-01   3.9460999999999999e+00  -1.2410000000000000e-01  -2.8549999999999998e-01  -7.0199999999999999e-02   4.2170000000000002e-01   1.5343000000000000e+00   3.9177000000000000e+00   3.8500000000000000e-02   4.9070000000000003e-01   3.8040000000000002e-01
   4.1880000000000001e-01  -5.2759999999999996e-01   3.3456000000000001e+00  -9.5500000000000002e-02  -3.7109999999999999e-01  -4.3900000000000002e-02   2.4410000000000001e-01   1.4231000000000000e+00   5.2236000000000002e+00   2.8899999999999999e-02   4.9070000000000003e-01   3.5830000000000001e-01
   3.3060000000000000e-01  -3.9570000000000000e-01   2.8309000000000002e+00  -7.6399999999999996e-02  -2.9499999999999998e-01  -7.8899999999999998e-02   1.5540000000000001e-01   1.5343000000000000e+00   4.6142000000000003e+00   1.4449999999999999e-01   4.5219999999999999e-01   4.2020000000000002e-01
   5.5110000000000003e-01  -2.1980000000000000e-01   3.1739999999999999e+00  -6.6799999999999998e-02  -3.5210000000000002e-01  -1.0960000000000000e-01   1.9980000000000001e-01   1.5343000000000000e+00   4.5270999999999999e+00   1.1559999999999999e-01   4.3300000000000000e-01   3.5389999999999999e-01
   5.5110000000000003e-01  -3.7369999999999998e-01   4.1176000000000004e+00  -1.2410000000000000e-01  -2.2839999999999999e-01  -8.7700000000000000e-02   3.5510000000000003e-01   1.3564000000000001e+00   4.6142000000000003e+00   5.7799999999999997e-02   4.9070000000000003e-01   3.6270000000000002e-01
   4.1880000000000001e-01  -3.0780000000000002e-01   3.5171000000000001e+00  -1.1459999999999999e-01  -3.7109999999999999e-01  -7.0199999999999999e-02   1.7760000000000001e-01   1.4008000000000000e+00   4.7012999999999998e+00   1.3489999999999999e-01   4.9070000000000003e-01   3.8040000000000002e-01
   3.3060000000000000e-01  -4.8359999999999997e-01   2.9165999999999999e+00  -9.5500000000000002e-02  -3.0449999999999999e-01  -5.7000000000000002e-02   1.9980000000000001e-01   1.3564000000000001e+00   4.7012999999999998e+00   7.7100000000000002e-02   4.8110000000000003e-01   4.0250000000000002e-01
   3.5270000000000001e-01  -3.7369999999999998e-01   3.6029000000000000e+00  -1.1459999999999999e-01  -3.4260000000000002e-01  -7.8899999999999998e-02   3.9950000000000002e-01   1.5565000000000000e+00   4.3529999999999998e+00   4.8200000000000000e-02   4.4259999999999999e-01   4.2020000000000002e-01
   4.8490000000000000e-01  -5.7160000000000000e-01   3.6886999999999999e+00  -1.3370000000000001e-01  -3.3310000000000001e-01  -5.7000000000000002e-02   1.7760000000000001e-01   1.5120000000000000e+00   3.8306000000000000e+00   1.9300000000000001e-02   4.1370000000000001e-01   4.2470000000000002e-01
   3.5270000000000001e-01  -4.3969999999999998e-01   3.6886999999999999e+00  -1.9099999999999999e-02  -2.4740000000000001e-01  -6.1400000000000003e-02   2.8849999999999998e-01   1.5343000000000000e+00   4.9623999999999997e+00   4.8200000000000000e-02   4.7149999999999997e-01   3.5389999999999999e-01
   2.2040000000000001e-01  -3.2979999999999998e-01   2.7450999999999999e+00  -1.4319999999999999e-01  -3.5210000000000002e-01  -7.4499999999999997e-02   3.1069999999999998e-01   1.4453000000000000e+00   4.4401000000000002e+00   1.1559999999999999e-01   4.6189999999999998e-01   4.1580000000000000e-01
   3.0859999999999999e-01  -3.7369999999999998e-01   3.1739999999999999e+00  -8.5900000000000004e-02  -3.2350000000000001e-01  -9.6500000000000002e-02   3.5510000000000003e-01   1.2452000000000001e+00   4.7012999999999998e+00   7.7100000000000002e-02   3.9450000000000002e-01   4.0250000000000002e-01
   3.0859999999999999e-01  -3.9570000000000000e-01   3.6029000000000000e+00  -1.3370000000000001e-01  -2.9499999999999998e-01  -7.4499999999999997e-02   4.2170000000000002e-01   1.3341000000000001e+00   4.2659000000000002e+00   1.0600000000000000e-01   3.6559999999999998e-01   3.6709999999999998e-01
   1.1020000000000001e-01  -3.5170000000000001e-01   3.4314000000000000e+00  -6.6799999999999998e-02  -2.9499999999999998e-01  -3.9500000000000000e-02   3.9950000000000002e-01   1.3119000000000001e+00   4.7882999999999996e+00   4.8200000000000000e-02   4.3300000000000000e-01   3.8479999999999998e-01
   4.6289999999999998e-01  -2.6379999999999998e-01   3.3456000000000001e+00  -6.6799999999999998e-02  -2.2839999999999999e-01  -7.4499999999999997e-02   2.2189999999999999e-01   1.5343000000000000e+00   4.1788999999999996e+00   2.8899999999999999e-02   4.8110000000000003e-01   4.2020000000000002e-01
   2.4249999999999999e-01  -4.3969999999999998e-01   3.2597999999999998e+00  -6.6799999999999998e-02  -2.4740000000000001e-01  -8.3299999999999999e-02   2.8849999999999998e-01   1.4231000000000000e+00   3.7435999999999998e+00   1.3489999999999999e-01   4.0410000000000001e-01   4.1580000000000000e-01
   3.9679999999999999e-01  -3.5170000000000001e-01   3.9460999999999999e+00  -9.5500000000000002e-02  -2.5690000000000002e-01  -9.2100000000000001e-02   4.2170000000000002e-01   1.4453000000000000e+00   4.5270999999999999e+00   5.7799999999999997e-02   3.9450000000000002e-01   4.1139999999999999e-01
   5.0700000000000001e-01  -2.1980000000000000e-01   3.3456000000000001e+00  -1.8140000000000001e-01  -2.8549999999999998e-01  -2.6300000000000000e-02   2.6629999999999998e-01   1.4898000000000000e+00   4.6142000000000003e+00   9.6299999999999997e-02   4.4259999999999999e-01   4.2020000000000002e-01
   4.1880000000000001e-01  -3.7369999999999998e-01   3.6029000000000000e+00  -1.6230000000000000e-01  -3.0449999999999999e-01  -8.3299999999999999e-02   4.2170000000000002e-01   1.3119000000000001e+00   4.1788999999999996e+00   8.6699999999999999e-02   3.5599999999999998e-01   3.9369999999999999e-01
   3.0859999999999999e-01  -6.5949999999999998e-01   2.8309000000000002e+00  -9.5500000000000002e-02  -3.4260000000000002e-01  -1.2280000000000001e-01   3.7730000000000002e-01   1.2452000000000001e+00   4.1788999999999996e+00   1.0600000000000000e-01   4.2340000000000000e-01   4.3350000000000000e-01
   2.8649999999999998e-01  -5.9360000000000002e-01   3.6029000000000000e+00  -1.4319999999999999e-01  -3.9010000000000000e-01  -4.8200000000000000e-02   2.6629999999999998e-01   1.4231000000000000e+00   4.3529999999999998e+00   9.5999999999999992e-03   3.7530000000000002e-01   3.5389999999999999e-01
   4.6289999999999998e-01  -4.1770000000000002e-01   3.3456000000000001e+00  -9.5500000000000002e-02  -2.5690000000000002e-01  -6.1400000000000003e-02   3.7730000000000002e-01   1.5343000000000000e+00   4.4401000000000002e+00   1.4449999999999999e-01   3.5599999999999998e-01   3.9810000000000001e-01
   3.0859999999999999e-01  -3.9570000000000000e-01   4.1176000000000004e+00  -1.1459999999999999e-01  -3.3310000000000001e-01  -8.3299999999999999e-02   2.6629999999999998e-01   1.3786000000000000e+00   3.8306000000000000e+00   8.6699999999999999e-02   4.8110000000000003e-01   3.8929999999999998e-01
   5.2900000000000003e-01  -2.1980000000000000e-01   4.0317999999999996e+00  -1.2410000000000000e-01  -2.8549999999999998e-01  -4.8200000000000000e-02   1.7760000000000001e-01   1.4231000000000000e+00   3.7435999999999998e+00   3.8500000000000000e-02   3.2710000000000000e-01   4.0250000000000002e-01
   4.8490000000000000e-01  -2.1980000000000000e-01   3.4314000000000000e+00  -2.1959999999999999e-01  -2.9499999999999998e-01  -3.0700000000000002e-02   3.5510000000000003e-01   1.3564000000000001e+00   4.4401000000000002e+00   9.6299999999999997e-02   4.5219999999999999e-01   3.7159999999999999e-01
   2.1999999999999999e-02  -3.0780000000000002e-01   3.5171000000000001e+00  -2.8600000000000000e-02  -1.9030000000000000e-01  -7.4499999999999997e-02   3.9950000000000002e-01   1.3786000000000000e+00   4.2659000000000002e+00   5.7799999999999997e-02   4.5219999999999999e-01   3.9810000000000001e-01
   7.0530000000000004e-01  -4.8359999999999997e-01   3.5171000000000001e+00  -1.0500000000000000e-01  -2.8549999999999998e-01  -5.2600000000000001e-02   3.1069999999999998e-01   1.4676000000000000e+00   4.9623999999999997e+00   6.7400000000000002e-02   4.0410000000000001e-01   4.0699999999999997e-01
   7.4939999999999996e-01  -4.6170000000000000e-01   2.7450999999999999e+00  -9.5500000000000002e-02  -3.7109999999999999e-01  -5.2600000000000001e-02   8.8800000000000004e-02   1.6899000000000000e+00   4.6142000000000003e+00   1.2520000000000001e-01   4.4259999999999999e-01   3.9369999999999999e-01
   2.4249999999999999e-01  -6.3749999999999996e-01   3.6886999999999999e+00  -1.0500000000000000e-01  -3.1400000000000000e-01  -8.7700000000000000e-02   1.9980000000000001e-01   1.3119000000000001e+00   3.3953000000000002e+00   1.9300000000000001e-02   4.3300000000000000e-01   4.0699999999999997e-01
   8.8200000000000001e-02  -4.6170000000000000e-01   3.7745000000000002e+00  -6.6799999999999998e-02  -2.5690000000000002e-01  -1.0090000000000000e-01   3.5510000000000003e-01   1.4453000000000000e+00   4.8754000000000000e+00   1.0600000000000000e-01   4.8110000000000003e-01   4.2020000000000002e-01
   5.9509999999999996e-01  -3.5170000000000001e-01   3.9460999999999999e+00  -1.6230000000000000e-01  -3.1400000000000000e-01  -4.8200000000000000e-02   3.5510000000000003e-01   1.7343999999999999e+00   5.4847999999999999e+00   1.2520000000000001e-01   4.3300000000000000e-01   4.2470000000000002e-01
   8.3760000000000001e-01  -6.3749999999999996e-01   3.8603000000000001e+00  -1.7190000000000000e-01  -3.7109999999999999e-01  -7.4499999999999997e-02   4.8830000000000001e-01   1.4676000000000000e+00   3.3953000000000002e+00   5.7799999999999997e-02   4.5219999999999999e-01   4.0699999999999997e-01
   3.5270000000000001e-01  -4.6170000000000000e-01   3.9460999999999999e+00  -1.6230000000000000e-01  -2.6640000000000003e-01  -5.7000000000000002e-02   2.4410000000000001e-01   1.1339999999999999e+00   3.6564999999999999e+00  -9.5999999999999992e-03   4.5219999999999999e-01   3.6270000000000002e-01
   1.7630000000000001e-01  -2.8580000000000000e-01   3.0024000000000002e+00  -3.8199999999999998e-02  -2.3790000000000000e-01  -1.0090000000000000e-01   2.4410000000000001e-01   1.2452000000000001e+00   5.3977000000000004e+00   1.6380000000000000e-01   5.2920000000000000e-01   4.0250000000000002e-01
   3.0859999999999999e-01  -4.6170000000000000e-01   3.8603000000000001e+00  -6.6799999999999998e-02  -3.4260000000000002e-01  -6.5799999999999997e-02   1.5540000000000001e-01   1.9123000000000001e+00   4.0918000000000001e+00   3.8500000000000000e-02   5.2920000000000000e-01   4.2020000000000002e-01
   5.9509999999999996e-01  -5.9360000000000002e-01   3.8603000000000001e+00  -5.7299999999999997e-02  -2.2839999999999999e-01  -1.1400000000000000e-01   6.2150000000000005e-01   1.0894999999999999e+00   3.8306000000000000e+00   3.8500000000000000e-02   3.9450000000000002e-01   3.9369999999999999e-01
   4.8490000000000000e-01  -5.0560000000000005e-01   3.6886999999999999e+00  -1.5279999999999999e-01  -2.3790000000000000e-01  -8.7700000000000000e-02   4.2170000000000002e-01   1.4008000000000000e+00   5.0495000000000001e+00   1.9270000000000001e-01   3.5599999999999998e-01   4.2020000000000002e-01
   3.9679999999999999e-01  -3.9570000000000000e-01   3.3456000000000001e+00  -1.4319999999999999e-01  -3.4260000000000002e-01  -8.3299999999999999e-02   1.3320000000000001e-01   2.1791000000000000e+00   4.1788999999999996e+00   9.6299999999999997e-02   4.9070000000000003e-01   3.9369999999999999e-01
   3.3060000000000000e-01  -5.7160000000000000e-01   4.1176000000000004e+00  -9.5500000000000002e-02  -3.8059999999999999e-01   2.1899999999999999e-02   4.2170000000000002e-01   8.4499999999999997e-01   4.2659000000000002e+00   1.9300000000000001e-02   3.4639999999999999e-01   4.4679999999999997e-01
   5.7310000000000005e-01  -4.6170000000000000e-01   3.1739999999999999e+00  -1.3370000000000001e-01  -2.9499999999999998e-01  -1.0090000000000000e-01   4.2170000000000002e-01   1.2452000000000001e+00   4.8754000000000000e+00   6.7400000000000002e-02   4.2340000000000000e-01   4.5119999999999999e-01
   3.0859999999999999e-01  -6.1550000000000005e-01   3.9460999999999999e+00  -1.1459999999999999e-01  -3.1400000000000000e-01  -1.0090000000000000e-01   6.6600000000000006e-02   2.1345999999999998e+00   4.7012999999999998e+00   9.6299999999999997e-02   4.7149999999999997e-01   4.0699999999999997e-01
   1.1020000000000001e-01  -2.8580000000000000e-01   3.7745000000000002e+00  -1.1459999999999999e-01  -2.5690000000000002e-01  -4.8200000000000000e-02   4.4390000000000002e-01   1.1785000000000001e+00   4.0048000000000004e+00   1.9270000000000001e-01   3.9450000000000002e-01   3.9810000000000001e-01
   2.8649999999999998e-01  -4.6170000000000000e-01   3.9460999999999999e+00  -8.5900000000000004e-02  -2.7600000000000002e-01  -6.1400000000000003e-02   2.2189999999999999e-01   1.4676000000000000e+00   4.0918000000000001e+00   4.8200000000000000e-02   4.8110000000000003e-01   3.8929999999999998e-01
   5.5110000000000003e-01  -5.4959999999999998e-01   3.2597999999999998e+00  -1.0500000000000000e-01  -3.0449999999999999e-01  -1.1400000000000000e-01   3.9950000000000002e-01   1.8677999999999999e+00   4.8754000000000000e+00   5.7799999999999997e-02   5.3879999999999995e-01   3.6709999999999998e-01
   5.5110000000000003e-01  -6.1550000000000005e-01   4.1176000000000004e+00  -9.5500000000000002e-02  -2.8549999999999998e-01  -1.1400000000000000e-01   6.6600000000000006e-02   1.4008000000000000e+00   4.6142000000000003e+00   1.3489999999999999e-01   5.9660000000000002e-01   3.5830000000000001e-01
   3.9679999999999999e-01  -4.1770000000000002e-01   3.1739999999999999e+00  -1.2410000000000000e-01  -2.8549999999999998e-01  -1.0960000000000000e-01   4.4390000000000002e-01   1.3564000000000001e+00   3.1341999999999999e+00   1.9300000000000001e-02   4.4259999999999999e-01   3.9369999999999999e-01
   2.6450000000000001e-01  -4.6170000000000000e-01   3.5171000000000001e+00  -1.0500000000000000e-01  -2.8549999999999998e-01  -3.9500000000000000e-02   1.5540000000000001e-01   1.6899000000000000e+00   4.3529999999999998e+00   1.3489999999999999e-01   3.9450000000000002e-01   3.9810000000000001e-01
   5.9509999999999996e-01  -4.6170000000000000e-01   3.8603000000000001e+00  -1.2410000000000000e-01  -3.3310000000000001e-01  -6.5799999999999997e-02   2.6629999999999998e-01   1.5343000000000000e+00   5.0495000000000001e+00   7.7100000000000002e-02   3.9450000000000002e-01   3.9810000000000001e-01
   2.8649999999999998e-01  -4.6170000000000000e-01   4.2892000000000001e+00  -1.3370000000000001e-01  -3.8059999999999999e-01   8.8000000000000005e-03   3.7730000000000002e-01   1.4008000000000000e+00   3.9177000000000000e+00  -2.8899999999999999e-02   4.2340000000000000e-01   3.8479999999999998e-01
   2.8649999999999998e-01  -3.5170000000000001e-01   2.8309000000000002e+00  -5.7299999999999997e-02  -3.9010000000000000e-01  -8.3299999999999999e-02   4.2170000000000002e-01   1.5120000000000000e+00   4.4401000000000002e+00   4.8200000000000000e-02   3.4639999999999999e-01   4.2909999999999998e-01
   2.8649999999999998e-01  -5.0560000000000005e-01   3.6886999999999999e+00  -7.6399999999999996e-02  -3.0449999999999999e-01  -3.0700000000000002e-02   4.4400000000000002e-02   1.8455999999999999e+00   4.9623999999999997e+00   9.6299999999999997e-02   4.4259999999999999e-01   4.0699999999999997e-01
   2.8649999999999998e-01  -2.8580000000000000e-01   3.0882000000000001e+00  -1.4319999999999999e-01  -3.3310000000000001e-01  -5.7000000000000002e-02   2.4410000000000001e-01   1.5565000000000000e+00   3.2212000000000001e+00   1.5409999999999999e-01   4.8110000000000003e-01   3.9810000000000001e-01
   2.8649999999999998e-01  -3.0780000000000002e-01   4.0317999999999996e+00  -1.0500000000000000e-01  -3.0449999999999999e-01  -1.0090000000000000e-01   4.4390000000000002e-01   1.4008000000000000e+00   4.1788999999999996e+00   1.9300000000000001e-02   3.8490000000000002e-01   4.5119999999999999e-01
   6.1719999999999997e-01  -4.1770000000000002e-01   3.9460999999999999e+00  -8.5900000000000004e-02  -3.0449999999999999e-01  -7.0199999999999999e-02   3.9950000000000002e-01   1.7565999999999999e+00   4.2659000000000002e+00   5.7799999999999997e-02   5.3879999999999995e-01   3.5830000000000001e-01
   3.0859999999999999e-01  -5.2759999999999996e-01   4.1176000000000004e+00  -1.3370000000000001e-01  -2.8549999999999998e-01  -6.5799999999999997e-02   2.6629999999999998e-01   1.4898000000000000e+00   4.4401000000000002e+00   1.2520000000000001e-01   4.2340000000000000e-01   3.7600000000000000e-01
   4.6289999999999998e-01  -3.0780000000000002e-01   3.0882000000000001e+00  -1.3370000000000001e-01  -3.0449999999999999e-01  -6.5799999999999997e-02   3.1069999999999998e-01   1.4008000000000000e+00   3.3083000000000000e+00   4.8200000000000000e-02   3.9450000000000002e-01   4.4230000000000003e-01
   3.5270000000000001e-01  -5.7160000000000000e-01   4.2892000000000001e+00  -9.5500000000000002e-02  -2.9499999999999998e-01  -9.6500000000000002e-02   2.4410000000000001e-01   1.5343000000000000e+00   4.6142000000000003e+00   1.4449999999999999e-01   3.9450000000000002e-01   4.1580000000000000e-01
   3.3060000000000000e-01  -4.6170000000000000e-01   3.4314000000000000e+00  -8.5900000000000004e-02  -3.0449999999999999e-01  -7.4499999999999997e-02   3.9950000000000002e-01   1.6010000000000000e+00   5.0495000000000001e+00   1.2520000000000001e-01   4.7149999999999997e-01   3.6709999999999998e-01
   3.7469999999999998e-01  -6.8149999999999999e-01   3.2597999999999998e+00  -1.6230000000000000e-01  -3.0449999999999999e-01  -1.0520000000000000e-01   3.1069999999999998e-01   1.5565000000000000e+00   4.5270999999999999e+00   1.3489999999999999e-01   4.5219999999999999e-01   4.6000000000000002e-01
   3.0859999999999999e-01  -4.1770000000000002e-01   3.3456000000000001e+00  -1.5279999999999999e-01  -2.2839999999999999e-01  -7.0199999999999999e-02   4.4390000000000002e-01   1.4898000000000000e+00   4.7882999999999996e+00   9.6299999999999997e-02   3.7530000000000002e-01   3.8929999999999998e-01
   4.8490000000000000e-01  -4.3969999999999998e-01   4.2892000000000001e+00  -1.2410000000000000e-01  -3.8059999999999999e-01  -5.7000000000000002e-02   2.8849999999999998e-01   1.4676000000000000e+00   3.8306000000000000e+00   1.1559999999999999e-01   5.0029999999999997e-01   3.9810000000000001e-01
   1.3230000000000000e-01  -4.1770000000000002e-01   3.7745000000000002e+00  -7.6399999999999996e-02  -3.4260000000000002e-01  -4.8200000000000000e-02   4.4390000000000002e-01   1.4898000000000000e+00   4.5270999999999999e+00   9.5999999999999992e-03   5.3879999999999995e-01   3.8479999999999998e-01
   2.4249999999999999e-01  -3.7369999999999998e-01   3.4314000000000000e+00  -1.4319999999999999e-01  -2.7600000000000002e-01  -4.3900000000000002e-02   3.1069999999999998e-01   1.4231000000000000e+00   4.7012999999999998e+00   8.6699999999999999e-02   4.7149999999999997e-01   3.9369999999999999e-01
   5.5110000000000003e-01  -5.4959999999999998e-01   3.6886999999999999e+00  -1.7190000000000000e-01  -2.7600000000000002e-01  -6.5799999999999997e-02   3.7730000000000002e-01   1.6010000000000000e+00   3.9177000000000000e+00   1.1559999999999999e-01   4.1370000000000001e-01   4.0699999999999997e-01
   4.4080000000000003e-01  -3.9570000000000000e-01   3.2597999999999998e+00  -7.6399999999999996e-02  -3.8059999999999999e-01  -1.3589999999999999e-01   3.5510000000000003e-01   1.5120000000000000e+00   4.7882999999999996e+00   9.6299999999999997e-02   4.4259999999999999e-01   3.8040000000000002e-01
   5.9509999999999996e-01  -1.7590000000000000e-01   3.8603000000000001e+00  -1.2410000000000000e-01  -3.0449999999999999e-01  -8.3299999999999999e-02   1.3320000000000001e-01   1.3341000000000001e+00   4.5270999999999999e+00   9.5999999999999992e-03   4.4259999999999999e-01   4.3790000000000001e-01
   4.4100000000000000e-02  -1.7590000000000000e-01   4.0317999999999996e+00  -5.7299999999999997e-02  -2.6640000000000003e-01  -7.8899999999999998e-02   3.9950000000000002e-01   1.4898000000000000e+00   4.0918000000000001e+00   9.5999999999999992e-03   4.2340000000000000e-01   4.2470000000000002e-01
   2.6450000000000001e-01  -5.2759999999999996e-01   3.3456000000000001e+00  -6.6799999999999998e-02  -2.5690000000000002e-01  -5.7000000000000002e-02   4.4390000000000002e-01   1.4898000000000000e+00   4.5270999999999999e+00   6.7400000000000002e-02   3.8490000000000002e-01   4.0250000000000002e-01
   3.9679999999999999e-01  -4.3969999999999998e-01   4.3750000000000000e+00  -1.4319999999999999e-01  -2.8549999999999998e-01  -3.0700000000000002e-02   3.9950000000000002e-01   1.4231000000000000e+00   3.5695000000000001e+00   1.2520000000000001e-01   4.4259999999999999e-01   3.6709999999999998e-01
   7.2740000000000005e-01  -2.6379999999999998e-01   3.6029000000000000e+00  -1.0500000000000000e-01  -2.8549999999999998e-01  -8.3299999999999999e-02   2.6629999999999998e-01   1.4898000000000000e+00   4.5270999999999999e+00   1.7340000000000000e-01   4.3300000000000000e-01   4.0250000000000002e-01
   4.8490000000000000e-01  -7.4739999999999995e-01   2.9165999999999999e+00  -1.3370000000000001e-01  -3.9010000000000000e-01  -3.9500000000000000e-02   3.1069999999999998e-01   1.5120000000000000e+00   4.7012999999999998e+00   6.7400000000000002e-02   4.4259999999999999e-01   3.9810000000000001e-01
   2.2040000000000001e-01  -6.3749999999999996e-01   3.6886999999999999e+00  -9.5500000000000002e-02  -4.5679999999999998e-01  -7.0199999999999999e-02   2.8849999999999998e-01   1.2897000000000001e+00   4.7882999999999996e+00   1.6380000000000000e-01   4.0410000000000001e-01   4.0250000000000002e-01
   4.8490000000000000e-01  -3.9570000000000000e-01   3.6886999999999999e+00  -4.7699999999999999e-02  -2.6640000000000003e-01  -3.0700000000000002e-02   4.2170000000000002e-01   1.5565000000000000e+00   4.0048000000000004e+00   1.0600000000000000e-01   4.3300000000000000e-01   4.5119999999999999e-01
   3.9679999999999999e-01  -2.4179999999999999e-01   3.0882000000000001e+00  -5.7299999999999997e-02  -3.4260000000000002e-01  -1.2280000000000001e-01   3.7730000000000002e-01   1.6677000000000000e+00   4.3529999999999998e+00   7.7100000000000002e-02   4.8110000000000003e-01   4.1580000000000000e-01
   2.2040000000000001e-01  -5.4959999999999998e-01   3.4314000000000000e+00  -6.6799999999999998e-02  -2.5690000000000002e-01  -5.2600000000000001e-02   2.4410000000000001e-01   1.3786000000000000e+00   4.0918000000000001e+00   6.7400000000000002e-02   5.2920000000000000e-01   3.8479999999999998e-01
   4.6289999999999998e-01  -1.5390000000000001e-01   3.3456000000000001e+00  -1.1459999999999999e-01  -2.5690000000000002e-01  -7.8899999999999998e-02   3.9950000000000002e-01   1.3786000000000000e+00   3.8306000000000000e+00   3.8500000000000000e-02   4.4259999999999999e-01   4.1139999999999999e-01
   4.6289999999999998e-01  -4.3969999999999998e-01   3.6886999999999999e+00  -7.6399999999999996e-02  -3.1400000000000000e-01  -6.1400000000000003e-02   3.3289999999999997e-01   1.4676000000000000e+00   4.3529999999999998e+00   1.6380000000000000e-01   4.0410000000000001e-01   3.9810000000000001e-01
   4.1880000000000001e-01  -2.1980000000000000e-01   3.9460999999999999e+00  -1.6230000000000000e-01  -3.3310000000000001e-01  -7.4499999999999997e-02   1.1100000000000000e-01   1.6010000000000000e+00   3.5695000000000001e+00   1.3489999999999999e-01   4.5219999999999999e-01   4.1580000000000000e-01
   4.1880000000000001e-01  -3.9570000000000000e-01   3.7745000000000002e+00  -2.8600000000000000e-02  -3.5210000000000002e-01  -3.5099999999999999e-02   3.7730000000000002e-01   1.4453000000000000e+00   4.7882999999999996e+00   1.0600000000000000e-01   3.5599999999999998e-01   4.2470000000000002e-01
   3.5270000000000001e-01  -3.7369999999999998e-01   3.0882000000000001e+00  -6.6799999999999998e-02  -4.0920000000000001e-01  -7.8899999999999998e-02   4.2170000000000002e-01   1.3786000000000000e+00   4.4401000000000002e+00   3.8500000000000000e-02   5.0029999999999997e-01   4.4679999999999997e-01
   5.5110000000000003e-01  -4.6170000000000000e-01   3.3456000000000001e+00  -4.7699999999999999e-02  -3.3310000000000001e-01  -9.2100000000000001e-02   2.4410000000000001e-01   1.3564000000000001e+00   4.2659000000000002e+00   1.6380000000000000e-01   4.3300000000000000e-01   4.0699999999999997e-01
   4.1880000000000001e-01  -5.2759999999999996e-01   3.3456000000000001e+00  -3.8199999999999998e-02  -3.0449999999999999e-01  -8.3299999999999999e-02   3.1069999999999998e-01   1.3786000000000000e+00   4.3529999999999998e+00   1.9300000000000001e-02   3.8490000000000002e-01   4.2470000000000002e-01
   3.9679999999999999e-01  -6.5949999999999998e-01   3.2597999999999998e+00  -8.5900000000000004e-02  -3.3310000000000001e-01  -6.1400000000000003e-02   2.4410000000000001e-01   1.6010000000000000e+00   4.6142000000000003e+00   1.1559999999999999e-01   3.4639999999999999e-01   4.3790000000000001e-01
   4.4080000000000003e-01  -4.8359999999999997e-01   3.1739999999999999e+00  -4.7699999999999999e-02  -2.4740000000000001e-01  -3.5099999999999999e-02   2.4410000000000001e-01   1.6010000000000000e+00   4.0048000000000004e+00   7.7100000000000002e-02   4.9070000000000003e-01   3.8929999999999998e-01
   3.9679999999999999e-01  -4.6170000000000000e-01   3.9460999999999999e+00  -7.6399999999999996e-02  -2.7600000000000002e-01  -8.3299999999999999e-02   5.1049999999999995e-01   1.5120000000000000e+00   5.4847999999999999e+00   6.7400000000000002e-02   4.6189999999999998e-01   3.5830000000000001e-01
   2.2040000000000001e-01  -1.9789999999999999e-01   3.9460999999999999e+00  -8.5900000000000004e-02  -2.8549999999999998e-01  -5.2600000000000001e-02   3.5510000000000003e-01   1.6677000000000000e+00   4.1788999999999996e+00   9.6299999999999997e-02   4.0410000000000001e-01   4.0250000000000002e-01
   2.8649999999999998e-01  -5.7160000000000000e-01   4.6322999999999999e+00  -1.4319999999999999e-01  -2.7600000000000002e-01  -9.2100000000000001e-02   1.9980000000000001e-01   1.4231000000000000e+00   3.4824000000000002e+00   3.8500000000000000e-02   4.1370000000000001e-01   3.8929999999999998e-01
   2.8649999999999998e-01  -5.0560000000000005e-01   2.5735000000000001e+00  -1.0500000000000000e-01  -3.8059999999999999e-01  -7.0199999999999999e-02   1.3320000000000001e-01   1.6232000000000000e+00   3.3953000000000002e+00   1.5409999999999999e-01   4.8110000000000003e-01   4.2020000000000002e-01
   4.4080000000000003e-01  -5.4959999999999998e-01   4.7180999999999997e+00  -1.5279999999999999e-01  -3.9970000000000000e-01  -3.5099999999999999e-02   2.6629999999999998e-01   1.4008000000000000e+00   3.6564999999999999e+00   1.3489999999999999e-01   4.2340000000000000e-01   3.9810000000000001e-01
   4.1880000000000001e-01  -6.1550000000000005e-01   4.5465000000000000e+00  -2.1959999999999999e-01  -2.6640000000000003e-01  -2.6300000000000000e-02   2.2189999999999999e-01   1.4898000000000000e+00   4.3529999999999998e+00   7.7100000000000002e-02   4.0410000000000001e-01   4.6000000000000002e-01
   3.5270000000000001e-01  -3.9570000000000000e-01   3.5171000000000001e+00  -1.9089999999999999e-01  -3.4260000000000002e-01  -1.0090000000000000e-01   4.6610000000000001e-01   1.3119000000000001e+00   4.5270999999999999e+00   8.6699999999999999e-02   4.3300000000000000e-01   4.1580000000000000e-01
   3.5270000000000001e-01  -1.0990000000000000e-01   3.5171000000000001e+00  -1.4319999999999999e-01  -3.2350000000000001e-01  -3.5099999999999999e-02   4.2170000000000002e-01   1.5343000000000000e+00   4.0048000000000004e+00   4.8200000000000000e-02   4.3300000000000000e-01   4.1580000000000000e-01
   2.8649999999999998e-01  -4.1770000000000002e-01   3.6029000000000000e+00  -1.2410000000000000e-01  -2.2839999999999999e-01  -3.5099999999999999e-02   3.7730000000000002e-01   1.6899000000000000e+00   4.5270999999999999e+00   7.7100000000000002e-02   3.9450000000000002e-01   4.2909999999999998e-01
   2.6450000000000001e-01  -7.4739999999999995e-01   3.1739999999999999e+00  -1.5279999999999999e-01  -2.5690000000000002e-01  -7.0199999999999999e-02   4.6610000000000001e-01   1.3341000000000001e+00   4.1788999999999996e+00   0.0000000000000000e+00   4.5219999999999999e-01   3.7159999999999999e-01
   3.7469999999999998e-01  -5.2759999999999996e-01   3.6886999999999999e+00  -2.0999999999999999e-01  -3.4260000000000002e-01  -1.0090000000000000e-01   5.5489999999999995e-01   1.3786000000000000e+00   4.1788999999999996e+00   1.1559999999999999e-01   3.7530000000000002e-01   4.0699999999999997e-01
   3.0859999999999999e-01  -4.3969999999999998e-01   3.3456000000000001e+00  -6.6799999999999998e-02  -2.6640000000000003e-01  -7.0199999999999999e-02   2.6629999999999998e-01   1.4453000000000000e+00   3.8306000000000000e+00   4.8200000000000000e-02   4.5219999999999999e-01   4.5560000000000000e-01
   3.7469999999999998e-01  -5.9360000000000002e-01   4.7180999999999997e+00  -1.5279999999999999e-01  -2.6640000000000003e-01  -4.3900000000000002e-02   3.5510000000000003e-01   1.4898000000000000e+00   4.6142000000000003e+00   4.8200000000000000e-02   4.3300000000000000e-01   4.3350000000000000e-01
   3.0859999999999999e-01  -3.5170000000000001e-01   3.5171000000000001e+00  -1.1459999999999999e-01  -3.7109999999999999e-01  -7.0199999999999999e-02   2.2189999999999999e-01   1.5787000000000000e+00   4.0048000000000004e+00   1.7340000000000000e-01   3.7530000000000002e-01   4.4230000000000003e-01
   4.4080000000000003e-01  -5.9360000000000002e-01   3.5171000000000001e+00  -4.7699999999999999e-02  -2.3790000000000000e-01  -1.0090000000000000e-01   3.3289999999999997e-01   1.3341000000000001e+00   5.0495000000000001e+00   9.5999999999999992e-03   4.3300000000000000e-01   4.2470000000000002e-01
   2.8649999999999998e-01  -3.5170000000000001e-01   3.5171000000000001e+00  -7.6399999999999996e-02  -4.0920000000000001e-01  -4.4000000000000003e-03   3.7730000000000002e-01   1.4453000000000000e+00   4.0918000000000001e+00   0.0000000000000000e+00   4.1370000000000001e-01   3.7600000000000000e-01
   3.7469999999999998e-01  -5.4959999999999998e-01   3.6029000000000000e+00  -1.3370000000000001e-01  -4.3769999999999998e-01  -8.7700000000000000e-02   3.7730000000000002e-01   1.6454000000000000e+00   4.0048000000000004e+00   1.0600000000000000e-01   4.6189999999999998e-01   4.2470000000000002e-01
   3.3060000000000000e-01  -5.4959999999999998e-01   3.6886999999999999e+00  -1.7190000000000000e-01  -3.1400000000000000e-01  -7.0199999999999999e-02   5.1049999999999995e-01   1.2007000000000001e+00   4.7882999999999996e+00   7.7100000000000002e-02   4.8110000000000003e-01   3.9369999999999999e-01
   3.5270000000000001e-01  -4.1770000000000002e-01   3.6029000000000000e+00  -1.3370000000000001e-01  -2.9499999999999998e-01  -5.2600000000000001e-02   3.9950000000000002e-01   1.6232000000000000e+00   4.6142000000000003e+00   5.7799999999999997e-02   4.8110000000000003e-01   4.3790000000000001e-01
   4.8490000000000000e-01  -3.7369999999999998e-01   3.4314000000000000e+00  -1.2410000000000000e-01  -2.9499999999999998e-01  -1.0090000000000000e-01   2.4410000000000001e-01   1.5565000000000000e+00   4.3529999999999998e+00   9.6299999999999997e-02   4.2340000000000000e-01   4.3790000000000001e-01
   3.3060000000000000e-01  -5.0560000000000005e-01   3.9460999999999999e+00  -1.5279999999999999e-01  -2.5690000000000002e-01  -4.8200000000000000e-02   3.3289999999999997e-01   1.6010000000000000e+00   3.9177000000000000e+00   1.7340000000000000e-01   4.4259999999999999e-01   4.4679999999999997e-01
   3.7469999999999998e-01  -2.6379999999999998e-01   3.7745000000000002e+00  -7.6399999999999996e-02  -2.5690000000000002e-01  -6.5799999999999997e-02   2.8849999999999998e-01   1.3341000000000001e+00   4.0048000000000004e+00   9.5999999999999992e-03   3.7530000000000002e-01   3.9369999999999999e-01
   3.7469999999999998e-01  -3.2979999999999998e-01   3.4314000000000000e+00  -2.8600000000000000e-02  -2.7600000000000002e-01  -9.6500000000000002e-02   2.8849999999999998e-01   1.6454000000000000e+00   4.7012999999999998e+00   1.3489999999999999e-01   3.8490000000000002e-01   3.9369999999999999e-01
   3.9679999999999999e-01  -3.5170000000000001e-01   2.7450999999999999e+00  -9.5500000000000002e-02  -3.5210000000000002e-01  -7.8899999999999998e-02   2.2189999999999999e-01   1.6010000000000000e+00   4.1788999999999996e+00   5.7799999999999997e-02   4.5219999999999999e-01   3.5830000000000001e-01
   1.3230000000000000e-01  -4.8359999999999997e-01   3.5171000000000001e+00  -7.6399999999999996e-02  -3.2350000000000001e-01  -5.7000000000000002e-02   5.3269999999999995e-01   1.2897000000000001e+00   4.5270999999999999e+00   4.8200000000000000e-02   3.7530000000000002e-01   3.6270000000000002e-01
   3.0859999999999999e-01  -5.2759999999999996e-01   4.0317999999999996e+00  -5.7299999999999997e-02  -3.4260000000000002e-01  -7.8899999999999998e-02   4.8830000000000001e-01   1.4453000000000000e+00   4.2659000000000002e+00   4.8200000000000000e-02   3.8490000000000002e-01   4.1580000000000000e-01
   4.6289999999999998e-01  -5.7160000000000000e-01   3.6886999999999999e+00  -1.6230000000000000e-01  -3.9010000000000000e-01  -5.7000000000000002e-02   4.4390000000000002e-01   1.6232000000000000e+00   4.3529999999999998e+00   1.5409999999999999e-01   3.4639999999999999e-01   4.2020000000000002e-01
   4.6289999999999998e-01  -3.9570000000000000e-01   2.7450999999999999e+00  -1.0500000000000000e-01  -2.9499999999999998e-01  -9.6500000000000002e-02   2.6629999999999998e-01   1.6454000000000000e+00   3.7435999999999998e+00   1.6380000000000000e-01   3.9450000000000002e-01   3.8040000000000002e-01
   2.6450000000000001e-01  -3.7369999999999998e-01   4.2034000000000002e+00  -8.5900000000000004e-02  -2.9499999999999998e-01  -8.7700000000000000e-02   4.2170000000000002e-01   1.4008000000000000e+00   4.0048000000000004e+00   2.8899999999999999e-02   3.7530000000000002e-01   4.0250000000000002e-01
   2.8649999999999998e-01  -5.4959999999999998e-01   2.8309000000000002e+00  -9.4999999999999998e-03  -3.4260000000000002e-01  -4.3900000000000002e-02   5.3269999999999995e-01   1.5565000000000000e+00   3.9177000000000000e+00   7.7100000000000002e-02   5.3879999999999995e-01   4.1139999999999999e-01
   3.5270000000000001e-01  -4.1770000000000002e-01   4.0317999999999996e+00  -1.2410000000000000e-01  -3.8059999999999999e-01  -6.5799999999999997e-02   3.7730000000000002e-01   1.5120000000000000e+00   4.4401000000000002e+00   1.4449999999999999e-01   4.6189999999999998e-01   4.0250000000000002e-01
   3.3060000000000000e-01  -2.1980000000000000e-01   3.3456000000000001e+00  -7.6399999999999996e-02  -3.0449999999999999e-01  -1.2720000000000001e-01   5.1049999999999995e-01   1.6677000000000000e+00   4.1788999999999996e+00   9.5999999999999992e-03   4.2340000000000000e-01   3.7159999999999999e-01
   2.4249999999999999e-01  -4.1770000000000002e-01   3.6886999999999999e+00  -1.1459999999999999e-01  -3.4260000000000002e-01  -8.3299999999999999e-02   3.7730000000000002e-01   1.5343000000000000e+00   5.3977000000000004e+00   9.6299999999999997e-02   4.7149999999999997e-01   4.0250000000000002e-01
   3.9679999999999999e-01  -3.9570000000000000e-01   3.0024000000000002e+00  -2.1959999999999999e-01  -3.2350000000000001e-01  -4.8200000000000000e-02   1.9980000000000001e-01   1.6232000000000000e+00   4.1788999999999996e+00   1.1559999999999999e-01   4.5219999999999999e-01   3.8929999999999998e-01
   2.6450000000000001e-01  -7.2550000000000003e-01   3.9460999999999999e+00  -1.7190000000000000e-01  -3.0449999999999999e-01  -3.9500000000000000e-02   3.9950000000000002e-01   1.5787000000000000e+00   4.4401000000000002e+00   8.6699999999999999e-02   4.3300000000000000e-01   4.2020000000000002e-01
   1.7630000000000001e-01  -5.9360000000000002e-01   3.3456000000000001e+00  -1.5279999999999999e-01  -3.3310000000000001e-01  -9.2100000000000001e-02   3.3289999999999997e-01   1.3564000000000001e+00   4.3529999999999998e+00   8.6699999999999999e-02   4.2340000000000000e-01   4.2020000000000002e-01
   2.4249999999999999e-01  -5.4959999999999998e-01   3.5171000000000001e+00  -1.9089999999999999e-01  -2.3790000000000000e-01  -8.7700000000000000e-02   1.3320000000000001e-01   1.5343000000000000e+00   3.8306000000000000e+00   7.7100000000000002e-02   4.6189999999999998e-01   4.2020000000000002e-01
   2.6450000000000001e-01  -4.8359999999999997e-01   3.0882000000000001e+00  -1.1459999999999999e-01  -3.1400000000000000e-01  -7.4499999999999997e-02   3.5510000000000003e-01   1.2452000000000001e+00   3.9177000000000000e+00   3.8500000000000000e-02   5.2920000000000000e-01   3.8040000000000002e-01
   2.6450000000000001e-01  -2.4179999999999999e-01   3.4314000000000000e+00  -1.0500000000000000e-01  -3.1400000000000000e-01  -9.6500000000000002e-02   2.6629999999999998e-01   1.4231000000000000e+00   4.7012999999999998e+00   8.6699999999999999e-02   5.1000000000000001e-01   3.8929999999999998e-01
   3.9679999999999999e-01  -3.5170000000000001e-01   3.4314000000000000e+00  -1.0500000000000000e-01  -3.1400000000000000e-01  -7.0199999999999999e-02   4.6610000000000001e-01   1.5343000000000000e+00   4.6142000000000003e+00   8.6699999999999999e-02   4.7149999999999997e-01   4.3790000000000001e-01
   2.6450000000000001e-01  -3.9570000000000000e-01   3.3456000000000001e+00  -1.8140000000000001e-01  -3.5210000000000002e-01  -1.1400000000000000e-01   4.2170000000000002e-01   1.5120000000000000e+00   5.0495000000000001e+00   1.2520000000000001e-01   4.4259999999999999e-01   4.1580000000000000e-01
   3.5270000000000001e-01  -4.3969999999999998e-01   3.6029000000000000e+00  -1.0500000000000000e-01  -2.0930000000000001e-01   0.0000000000000000e+00   2.2189999999999999e-01   1.4453000000000000e+00   4.4401000000000002e+00   4.8200000000000000e-02   4.8110000000000003e-01   4.1139999999999999e-01
   6.1719999999999997e-01  -3.9570000000000000e-01   4.0317999999999996e+00  -1.6230000000000000e-01  -2.8549999999999998e-01  -8.7700000000000000e-02   3.5510000000000003e-01   1.5120000000000000e+00   4.5270999999999999e+00   9.6299999999999997e-02   3.7530000000000002e-01   4.6450000000000002e-01
   4.1880000000000001e-01  -3.2979999999999998e-01   3.2597999999999998e+00  -1.1459999999999999e-01  -3.2350000000000001e-01  -5.7000000000000002e-02   3.7730000000000002e-01   1.4676000000000000e+00   4.6142000000000003e+00   9.5999999999999992e-03   4.7149999999999997e-01   3.8929999999999998e-01
   1.7630000000000001e-01  -5.2759999999999996e-01   3.6886999999999999e+00  -1.1459999999999999e-01  -3.6159999999999998e-01  -6.1400000000000003e-02   3.7730000000000002e-01   1.4231000000000000e+00   3.8306000000000000e+00   3.8500000000000000e-02   4.4259999999999999e-01   4.2909999999999998e-01
   2.2040000000000001e-01  -4.1770000000000002e-01   4.4607999999999999e+00  -1.4319999999999999e-01  -2.0930000000000001e-01  -4.8200000000000000e-02   5.1049999999999995e-01   1.4898000000000000e+00   5.3977000000000004e+00   1.1559999999999999e-01   4.7149999999999997e-01   4.2470000000000002e-01
   3.3060000000000000e-01  -3.7369999999999998e-01   3.3456000000000001e+00  -1.0500000000000000e-01  -4.7580000000000000e-01  -5.7000000000000002e-02   2.6629999999999998e-01   1.4676000000000000e+00   4.6142000000000003e+00   1.5409999999999999e-01   3.9450000000000002e-01   4.1580000000000000e-01
   2.2040000000000001e-01  -3.7369999999999998e-01   3.7745000000000002e+00  -1.6230000000000000e-01  -3.2350000000000001e-01  -7.4499999999999997e-02   3.7730000000000002e-01   1.4008000000000000e+00   3.9177000000000000e+00   8.6699999999999999e-02   4.7149999999999997e-01   3.8929999999999998e-01
   4.8490000000000000e-01  -5.0560000000000005e-01   3.4314000000000000e+00  -2.1959999999999999e-01  -3.3310000000000001e-01  -7.8899999999999998e-02   3.5510000000000003e-01   1.4008000000000000e+00   4.2659000000000002e+00   1.0600000000000000e-01   3.6559999999999998e-01   4.3790000000000001e-01
   2.8649999999999998e-01  -6.1550000000000005e-01   3.1739999999999999e+00  -1.5279999999999999e-01  -3.0449999999999999e-01  -5.7000000000000002e-02   4.4400000000000002e-02   1.3119000000000001e+00   3.9177000000000000e+00   9.5999999999999992e-03   4.7149999999999997e-01   4.2470000000000002e-01
   3.9679999999999999e-01  -4.1770000000000002e-01   2.7450999999999999e+00  -1.4319999999999999e-01  -3.3310000000000001e-01  -4.8200000000000000e-02   5.3269999999999995e-01   1.4008000000000000e+00   4.4401000000000002e+00   1.1559999999999999e-01   4.2340000000000000e-01   4.4230000000000003e-01
   4.1880000000000001e-01  -4.3969999999999998e-01   3.5171000000000001e+00  -7.6399999999999996e-02  -3.5210000000000002e-01  -6.1400000000000003e-02   3.3289999999999997e-01   1.4676000000000000e+00   4.1788999999999996e+00  -4.8200000000000000e-02   4.7149999999999997e-01   4.0250000000000002e-01
   1.9839999999999999e-01  -3.9570000000000000e-01   3.6029000000000000e+00  -1.7190000000000000e-01  -2.9499999999999998e-01  -9.2100000000000001e-02   4.4390000000000002e-01   1.5343000000000000e+00   4.0918000000000001e+00   1.0600000000000000e-01   3.4639999999999999e-01   4.5119999999999999e-01
   2.8649999999999998e-01  -4.3969999999999998e-01   4.1176000000000004e+00  -1.4319999999999999e-01  -2.8549999999999998e-01  -5.2600000000000001e-02   2.4410000000000001e-01   1.7121000000000000e+00   3.5695000000000001e+00   1.3489999999999999e-01   4.1370000000000001e-01   4.6889999999999998e-01
   3.5270000000000001e-01  -5.0560000000000005e-01   3.4314000000000000e+00  -1.9089999999999999e-01  -3.0449999999999999e-01   4.4000000000000003e-03   5.3269999999999995e-01   1.4453000000000000e+00   4.5270999999999999e+00   1.3489999999999999e-01   4.0410000000000001e-01   4.1580000000000000e-01
   3.7469999999999998e-01  -3.0780000000000002e-01   3.4314000000000000e+00  -1.5279999999999999e-01  -2.6640000000000003e-01  -5.7000000000000002e-02   3.1069999999999998e-01   1.6010000000000000e+00   4.5270999999999999e+00   6.7400000000000002e-02   4.1370000000000001e-01   4.3350000000000000e-01
   3.5270000000000001e-01  -3.5170000000000001e-01   3.2597999999999998e+00  -1.3370000000000001e-01  -3.7109999999999999e-01  -1.3200000000000000e-02   3.9950000000000002e-01   1.4676000000000000e+00   4.1788999999999996e+00   8.6699999999999999e-02   4.0410000000000001e-01   3.9369999999999999e-01
   3.9679999999999999e-01  -6.3749999999999996e-01   3.5171000000000001e+00  -1.4319999999999999e-01  -3.8059999999999999e-01  -1.0520000000000000e-01   3.9950000000000002e-01   1.4898000000000000e+00   4.4401000000000002e+00   1.3489999999999999e-01   4.0410000000000001e-01   4.2470000000000002e-01
   3.9679999999999999e-01  -1.9789999999999999e-01   3.8603000000000001e+00  -1.3370000000000001e-01  -2.0930000000000001e-01  -9.2100000000000001e-02   3.5510000000000003e-01   1.5120000000000000e+00   4.1788999999999996e+00   1.7340000000000000e-01   4.1370000000000001e-01   3.9810000000000001e-01
   3.9679999999999999e-01  -4.1770000000000002e-01   3.3456000000000001e+00  -7.6399999999999996e-02  -3.8059999999999999e-01  -9.2100000000000001e-02   2.8849999999999998e-01   1.5120000000000000e+00   4.7882999999999996e+00   6.7400000000000002e-02   3.9450000000000002e-01   4.0699999999999997e-01
   6.1719999999999997e-01  -3.7369999999999998e-01   3.5171000000000001e+00  -1.5279999999999999e-01  -3.9010000000000000e-01  -9.2100000000000001e-02   5.3269999999999995e-01   1.7788999999999999e+00   4.3529999999999998e+00  -9.5999999999999992e-03   4.4259999999999999e-01   4.1139999999999999e-01
   2.4249999999999999e-01  -4.3969999999999998e-01   3.2597999999999998e+00  -1.9099999999999999e-02  -2.5690000000000002e-01  -2.1899999999999999e-02   3.5510000000000003e-01   1.3564000000000001e+00   3.9177000000000000e+00   1.4449999999999999e-01   4.1370000000000001e-01   4.2020000000000002e-01
  -6.6100000000000006e-02  -4.1770000000000002e-01   3.6029000000000000e+00  -7.6399999999999996e-02  -2.9499999999999998e-01  -1.7500000000000002e-02   2.4410000000000001e-01   1.5787000000000000e+00   4.3529999999999998e+00   1.7340000000000000e-01   4.4259999999999999e-01   4.2020000000000002e-01
   6.6130000000000000e-01  -3.5170000000000001e-01   4.8038999999999996e+00  -1.0500000000000000e-01  -3.1400000000000000e-01  -1.4470000000000000e-01   3.9950000000000002e-01   1.4898000000000000e+00   4.3529999999999998e+00   9.6299999999999997e-02   4.9070000000000003e-01   4.1580000000000000e-01
   8.3760000000000001e-01  -9.6730000000000005e-01   2.8309000000000002e+00  -1.6230000000000000e-01  -3.3310000000000001e-01  -9.6500000000000002e-02   2.4410000000000001e-01   1.6232000000000000e+00   4.6142000000000003e+00   7.7100000000000002e-02   4.9070000000000003e-01   4.8220000000000002e-01
  -4.6289999999999998e-01  -5.0560000000000005e-01   3.1739999999999999e+00  -2.0999999999999999e-01  -2.8549999999999998e-01  -5.2600000000000001e-02   3.3289999999999997e-01   1.5565000000000000e+00   4.5270999999999999e+00   1.9270000000000001e-01   3.6559999999999998e-01   3.9369999999999999e-01
  -3.7469999999999998e-01  -6.6000000000000003e-02   3.6029000000000000e+00  -1.2410000000000000e-01  -3.1400000000000000e-01  -3.0700000000000002e-02   4.6610000000000001e-01   1.4008000000000000e+00   3.6564999999999999e+00   1.0600000000000000e-01   4.2340000000000000e-01   4.2470000000000002e-01
   1.1681999999999999e+00  -4.8359999999999997e-01   4.0317999999999996e+00  -1.8140000000000001e-01  -5.0429999999999997e-01  -3.9500000000000000e-02   4.4390000000000002e-01   1.4231000000000000e+00   4.6142000000000003e+00   1.4449999999999999e-01   5.1000000000000001e-01   3.9810000000000001e-01
   1.0360000000000000e+00  -1.0331999999999999e+00   3.1739999999999999e+00  -2.0999999999999999e-01  -2.8549999999999998e-01  -2.6300000000000000e-02   1.9980000000000001e-01   1.5343000000000000e+00   4.2659000000000002e+00   7.7100000000000002e-02   3.4639999999999999e-01   3.9369999999999999e-01
  -6.8330000000000002e-01  -1.3189999999999999e-01   2.5735000000000001e+00  -2.8600000000000000e-02  -1.4269999999999999e-01  -6.5799999999999997e-02   4.4390000000000002e-01   1.3564000000000001e+00   4.0048000000000004e+00   2.1190000000000001e-01   4.5219999999999999e-01   4.3350000000000000e-01
  -2.8649999999999998e-01  -1.7590000000000000e-01   3.5171000000000001e+00  -1.0500000000000000e-01  -2.2839999999999999e-01  -6.5799999999999997e-02   2.8849999999999998e-01   1.4676000000000000e+00   3.3953000000000002e+00   7.7100000000000002e-02   4.3300000000000000e-01   4.1139999999999999e-01
   1.5428999999999999e+00  -5.0560000000000005e-01   4.0317999999999996e+00  -2.3870000000000000e-01  -3.4260000000000002e-01  -5.2600000000000001e-02   2.4410000000000001e-01   1.2452000000000001e+00   4.4401000000000002e+00   8.6699999999999999e-02   4.3300000000000000e-01   3.9810000000000001e-01
   5.0700000000000001e-01  -6.5949999999999998e-01   3.1739999999999999e+00  -1.1459999999999999e-01  -3.8059999999999999e-01  -2.6300000000000000e-02   8.8800000000000004e-02   1.5787000000000000e+00   4.4401000000000002e+00   7.7100000000000002e-02   4.0410000000000001e-01   4.2909999999999998e-01
  -4.6289999999999998e-01   2.1999999999999999e-02   2.8309000000000002e+00  -4.7699999999999999e-02  -1.9980000000000001e-01  -5.7000000000000002e-02   4.6610000000000001e-01   1.4231000000000000e+00   3.8306000000000000e+00   1.8300000000000000e-01   2.5979999999999998e-01   4.2020000000000002e-01
  -2.1999999999999999e-02  -3.2979999999999998e-01   2.4018999999999999e+00  -1.4319999999999999e-01  -3.2350000000000001e-01  -3.0700000000000002e-02   2.2189999999999999e-01   1.4898000000000000e+00   4.0918000000000001e+00   1.3489999999999999e-01   3.7530000000000002e-01   4.1580000000000000e-01
   1.0580000000000001e+00  -9.8929999999999996e-01   4.2034000000000002e+00  -1.3370000000000001e-01  -3.3310000000000001e-01  -5.7000000000000002e-02   3.7730000000000002e-01   1.6232000000000000e+00   4.9623999999999997e+00   8.6699999999999999e-02   4.0410000000000001e-01   4.2020000000000002e-01
   5.7310000000000005e-01  -4.8359999999999997e-01   3.3456000000000001e+00  -8.5900000000000004e-02  -3.8059999999999999e-01  -5.2600000000000001e-02   4.8830000000000001e-01   1.3564000000000001e+00   4.0048000000000004e+00   9.6299999999999997e-02   4.5219999999999999e-01   3.8479999999999998e-01
  -3.5270000000000001e-01  -1.0990000000000000e-01   2.6593000000000000e+00  -1.1459999999999999e-01  -3.5210000000000002e-01  -1.1840000000000001e-01   5.5489999999999995e-01   1.2452000000000001e+00   4.6142000000000003e+00   1.8300000000000000e-01   4.3300000000000000e-01   4.1139999999999999e-01
   2.4249999999999999e-01  -7.0350000000000001e-01   3.5171000000000001e+00  -1.0500000000000000e-01  -2.7600000000000002e-01  -1.0090000000000000e-01   1.1100000000000000e-01   1.6677000000000000e+00   5.4847999999999999e+00   9.5999999999999992e-03   3.8490000000000002e-01   4.2020000000000002e-01
   5.5110000000000003e-01  -5.4959999999999998e-01   3.5171000000000001e+00  -1.0500000000000000e-01  -4.1870000000000002e-01  -8.7700000000000000e-02   4.4390000000000002e-01   1.4676000000000000e+00   4.3529999999999998e+00   3.8500000000000000e-02   4.2340000000000000e-01   4.0250000000000002e-01
   6.3919999999999999e-01  -3.2979999999999998e-01   3.5171000000000001e+00  -8.5900000000000004e-02  -3.2350000000000001e-01  -9.2100000000000001e-02   5.3269999999999995e-01   1.2674000000000001e+00   4.1788999999999996e+00   1.0600000000000000e-01   5.1959999999999995e-01   4.0250000000000002e-01
  -2.1999999999999999e-02  -3.2979999999999998e-01   3.5171000000000001e+00  -1.0500000000000000e-01  -2.2839999999999999e-01  -1.0520000000000000e-01   2.2189999999999999e-01   1.8899999999999999e+00   4.3529999999999998e+00   1.2520000000000001e-01   4.2340000000000000e-01   4.0699999999999997e-01
   1.7630000000000001e-01  -6.8149999999999999e-01   3.0882000000000001e+00  -1.7190000000000000e-01  -2.4740000000000001e-01  -7.8899999999999998e-02   1.9980000000000001e-01   1.4453000000000000e+00   4.0918000000000001e+00   9.6299999999999997e-02   3.7530000000000002e-01   4.0699999999999997e-01
   6.1719999999999997e-01  -3.9570000000000000e-01   3.8603000000000001e+00  -9.5500000000000002e-02  -4.3769999999999998e-01  -8.7700000000000000e-02   4.6610000000000001e-01   1.3564000000000001e+00   3.6564999999999999e+00   2.1190000000000001e-01   2.8870000000000001e-01   4.0250000000000002e-01
   9.0369999999999995e-01  -6.5949999999999998e-01   4.0317999999999996e+00  -1.4319999999999999e-01  -3.8059999999999999e-01  -8.3299999999999999e-02   3.5510000000000003e-01   1.4453000000000000e+00   4.5270999999999999e+00  -5.7799999999999997e-02   4.6189999999999998e-01   4.0250000000000002e-01
   1.9839999999999999e-01  -4.6170000000000000e-01   2.7450999999999999e+00  -5.7299999999999997e-02  -3.3310000000000001e-01  -1.7500000000000002e-02   3.9950000000000002e-01   1.1339999999999999e+00   4.4401000000000002e+00   1.3489999999999999e-01   4.5219999999999999e-01   3.9810000000000001e-01
  -1.9839999999999999e-01  -5.4959999999999998e-01   3.2597999999999998e+00  -1.0500000000000000e-01  -2.7600000000000002e-01  -2.6300000000000000e-02   2.4410000000000001e-01   1.6677000000000000e+00   4.9623999999999997e+00   1.8300000000000000e-01   4.9070000000000003e-01   4.7330000000000000e-01
   5.9509999999999996e-01  -3.9570000000000000e-01   3.0882000000000001e+00  -2.0050000000000001e-01  -3.9010000000000000e-01  -4.4000000000000003e-03   4.2170000000000002e-01   1.5787000000000000e+00   4.2659000000000002e+00  -1.9300000000000001e-02   4.5219999999999999e-01   4.1139999999999999e-01
   5.2900000000000003e-01  -7.0350000000000001e-01   4.6322999999999999e+00  -1.5279999999999999e-01  -3.9010000000000000e-01  -7.4499999999999997e-02   5.7709999999999995e-01   1.3341000000000001e+00   4.6142000000000003e+00   1.1559999999999999e-01   4.1370000000000001e-01   3.8479999999999998e-01
   3.7469999999999998e-01  -4.6170000000000000e-01   2.9165999999999999e+00  -1.0500000000000000e-01  -2.6640000000000003e-01  -4.3900000000000002e-02   2.2189999999999999e-01   1.7565999999999999e+00   4.5270999999999999e+00   1.3489999999999999e-01   4.8110000000000003e-01   4.0699999999999997e-01
   1.1020000000000001e-01  -1.9789999999999999e-01   3.0024000000000002e+00  -1.9089999999999999e-01  -2.1890000000000001e-01  -5.7000000000000002e-02   3.9950000000000002e-01   1.4453000000000000e+00   5.1365999999999996e+00   1.0600000000000000e-01   4.1370000000000001e-01   3.9369999999999999e-01
   4.1880000000000001e-01  -5.7160000000000000e-01   3.5171000000000001e+00  -1.3370000000000001e-01  -3.0449999999999999e-01  -5.2600000000000001e-02   4.2170000000000002e-01   1.3119000000000001e+00   4.1788999999999996e+00   1.1559999999999999e-01   3.5599999999999998e-01   4.1580000000000000e-01
   6.3919999999999999e-01  -4.6170000000000000e-01   3.7745000000000002e+00  -4.7699999999999999e-02  -2.7600000000000002e-01  -4.8200000000000000e-02   3.3289999999999997e-01   1.7788999999999999e+00   4.6142000000000003e+00   1.2520000000000001e-01   4.1370000000000001e-01   4.1139999999999999e-01
   3.0859999999999999e-01  -2.1980000000000000e-01   3.6029000000000000e+00  -1.5279999999999999e-01  -3.1400000000000000e-01  -8.8000000000000005e-03   3.5510000000000003e-01   1.2007000000000001e+00   4.9623999999999997e+00   1.3489999999999999e-01   3.5599999999999998e-01   4.5119999999999999e-01
   2.4249999999999999e-01  -4.6170000000000000e-01   3.6886999999999999e+00  -7.6399999999999996e-02  -2.5690000000000002e-01  -8.7700000000000000e-02   4.2170000000000002e-01   1.7343999999999999e+00   4.6142000000000003e+00   9.6299999999999997e-02   3.5599999999999998e-01   4.3790000000000001e-01
   5.0700000000000001e-01  -7.2550000000000003e-01   3.0882000000000001e+00  -1.1459999999999999e-01  -2.6640000000000003e-01  -7.4499999999999997e-02   3.5510000000000003e-01   1.6454000000000000e+00   4.6142000000000003e+00   2.8899999999999999e-02   4.5219999999999999e-01   4.2470000000000002e-01
   7.4939999999999996e-01  -3.2979999999999998e-01   3.2597999999999998e+00  -1.1459999999999999e-01  -3.6159999999999998e-01  -9.2100000000000001e-02   7.7680000000000005e-01   1.1785000000000001e+00   4.4401000000000002e+00   1.9300000000000001e-02   3.7530000000000002e-01   4.4679999999999997e-01
   2.6450000000000001e-01  -2.8580000000000000e-01   3.0024000000000002e+00  -2.3870000000000000e-01  -3.3310000000000001e-01  -8.3299999999999999e-02   3.9950000000000002e-01   1.7565999999999999e+00   4.6142000000000003e+00   1.0600000000000000e-01   4.5219999999999999e-01   4.3790000000000001e-01
   1.1020000000000001e-01  -5.7160000000000000e-01   3.4314000000000000e+00  -1.6230000000000000e-01  -2.7600000000000002e-01  -6.5799999999999997e-02   5.9930000000000005e-01   1.4453000000000000e+00   3.3083000000000000e+00   8.6699999999999999e-02   4.2340000000000000e-01   4.2020000000000002e-01
   3.3060000000000000e-01  -5.4959999999999998e-01   3.7745000000000002e+00  -1.4319999999999999e-01  -2.6640000000000003e-01  -5.7000000000000002e-02   3.9950000000000002e-01   1.3119000000000001e+00   4.4401000000000002e+00   9.6299999999999997e-02   4.5219999999999999e-01   4.2020000000000002e-01
   3.3060000000000000e-01  -4.3969999999999998e-01   4.6322999999999999e+00  -1.7190000000000000e-01  -3.2350000000000001e-01  -4.8200000000000000e-02   2.8849999999999998e-01   1.9345000000000001e+00   4.1788999999999996e+00   0.0000000000000000e+00   4.3300000000000000e-01   4.0699999999999997e-01
   3.0859999999999999e-01  -6.1550000000000005e-01   2.4876999999999998e+00  -6.6799999999999998e-02  -2.1890000000000001e-01  -3.5099999999999999e-02   3.3289999999999997e-01   1.1563000000000001e+00   4.4401000000000002e+00   5.7799999999999997e-02   4.3300000000000000e-01   4.2020000000000002e-01
   2.2040000000000001e-01  -3.9570000000000000e-01   3.7745000000000002e+00  -6.6799999999999998e-02  -3.4260000000000002e-01  -2.6300000000000000e-02   2.2189999999999999e-01   1.4898000000000000e+00   4.0918000000000001e+00   2.8899999999999999e-02   3.1750000000000000e-01   4.3790000000000001e-01
   2.2040000000000001e-01  -6.1550000000000005e-01   3.4314000000000000e+00  -1.1459999999999999e-01  -3.5210000000000002e-01  -6.5799999999999997e-02   4.6610000000000001e-01   1.7788999999999999e+00   4.0918000000000001e+00   8.6699999999999999e-02   4.8110000000000003e-01   3.9369999999999999e-01
   3.9679999999999999e-01  -5.9360000000000002e-01   4.1176000000000004e+00  -1.5279999999999999e-01  -2.7600000000000002e-01  -4.8200000000000000e-02   5.7709999999999995e-01   1.3564000000000001e+00   4.3529999999999998e+00   1.1559999999999999e-01   3.9450000000000002e-01   4.5119999999999999e-01
   4.4100000000000000e-02  -6.5949999999999998e-01   3.8603000000000001e+00  -1.6230000000000000e-01  -4.4719999999999999e-01  -3.9500000000000000e-02   2.6629999999999998e-01   1.4676000000000000e+00   4.0048000000000004e+00   1.1559999999999999e-01   4.9070000000000003e-01   3.9369999999999999e-01
   1.9839999999999999e-01  -4.8359999999999997e-01   3.0882000000000001e+00  -1.6230000000000000e-01  -3.2350000000000001e-01  -2.6300000000000000e-02   5.1049999999999995e-01   1.5343000000000000e+00   4.7882999999999996e+00   1.0600000000000000e-01   3.8490000000000002e-01   4.6000000000000002e-01
   3.3060000000000000e-01  -5.0560000000000005e-01   3.1739999999999999e+00  -2.0999999999999999e-01  -2.8549999999999998e-01  -1.3200000000000000e-02   2.6629999999999998e-01   1.3564000000000001e+00   4.3529999999999998e+00   9.6299999999999997e-02   4.6189999999999998e-01   4.2020000000000002e-01
   3.9679999999999999e-01  -5.2759999999999996e-01   3.6886999999999999e+00  -1.1459999999999999e-01  -2.2839999999999999e-01  -7.0199999999999999e-02   2.6629999999999998e-01   1.5565000000000000e+00   4.0048000000000004e+00   8.6699999999999999e-02   3.1750000000000000e-01   4.0699999999999997e-01
   4.4080000000000003e-01  -3.9570000000000000e-01   3.6886999999999999e+00  -1.5279999999999999e-01  -2.7600000000000002e-01  -6.1400000000000003e-02   3.5510000000000003e-01   1.4008000000000000e+00   4.6142000000000003e+00   9.6299999999999997e-02   4.2340000000000000e-01   4.2020000000000002e-01
   2.6450000000000001e-01  -4.8359999999999997e-01   4.2034000000000002e+00  -1.2410000000000000e-01  -3.9010000000000000e-01  -1.7500000000000002e-02   2.8849999999999998e-01   1.6010000000000000e+00   4.6142000000000003e+00   1.8300000000000000e-01   4.5219999999999999e-01   4.0699999999999997e-01
   4.8490000000000000e-01  -4.6170000000000000e-01   4.3750000000000000e+00  -8.5900000000000004e-02  -2.9499999999999998e-01  -1.1400000000000000e-01   2.6629999999999998e-01   1.4898000000000000e+00   4.3529999999999998e+00   1.5409999999999999e-01   3.8490000000000002e-01   3.8479999999999998e-01
   1.9839999999999999e-01  -4.1770000000000002e-01   3.4314000000000000e+00  -1.6230000000000000e-01  -3.5210000000000002e-01  -3.0700000000000002e-02   3.7730000000000002e-01   1.7343999999999999e+00   4.7012999999999998e+00   1.9300000000000001e-02   4.5219999999999999e-01   4.1139999999999999e-01
   3.3060000000000000e-01  -4.6170000000000000e-01   3.8603000000000001e+00  -1.5279999999999999e-01  -3.7109999999999999e-01  -1.1400000000000000e-01   2.4410000000000001e-01   1.5565000000000000e+00   4.1788999999999996e+00   1.9270000000000001e-01   3.5599999999999998e-01   4.6450000000000002e-01
   3.9679999999999999e-01  -6.1550000000000005e-01   3.4314000000000000e+00  -7.6399999999999996e-02  -3.3310000000000001e-01  -5.7000000000000002e-02   4.2170000000000002e-01   1.4231000000000000e+00   4.7882999999999996e+00   9.5999999999999992e-03   4.6189999999999998e-01   3.8479999999999998e-01
   3.0859999999999999e-01  -4.8359999999999997e-01   3.6886999999999999e+00  -7.6399999999999996e-02  -2.6640000000000003e-01  -5.2600000000000001e-02   5.3269999999999995e-01   1.2897000000000001e+00   4.0918000000000001e+00   1.0600000000000000e-01   4.2340000000000000e-01   4.2020000000000002e-01
   4.8490000000000000e-01  -6.8149999999999999e-01   3.6886999999999999e+00  -2.0050000000000001e-01  -3.6159999999999998e-01  -7.0199999999999999e-02   4.4390000000000002e-01   1.6010000000000000e+00   4.3529999999999998e+00   1.3489999999999999e-01   3.8490000000000002e-01   4.2909999999999998e-01
   2.8649999999999998e-01  -5.4959999999999998e-01   3.5171000000000001e+00  -1.5279999999999999e-01  -2.9499999999999998e-01  -2.1899999999999999e-02   3.9950000000000002e-01   1.4453000000000000e+00   4.3529999999999998e+00   9.6299999999999997e-02   3.9450000000000002e-01   4.0699999999999997e-01
   4.1880000000000001e-01  -5.0560000000000005e-01   3.8603000000000001e+00  -1.4319999999999999e-01  -3.0449999999999999e-01  -6.5799999999999997e-02   1.9980000000000001e-01   1.4453000000000000e+00   3.9177000000000000e+00   1.6380000000000000e-01   4.6189999999999998e-01   4.4230000000000003e-01
   4.4080000000000003e-01  -5.4959999999999998e-01   2.9165999999999999e+00  -1.7190000000000000e-01  -3.1400000000000000e-01  -3.5099999999999999e-02   4.4390000000000002e-01   1.4008000000000000e+00   4.3529999999999998e+00   1.1559999999999999e-01   4.8110000000000003e-01   4.1139999999999999e-01
   1.7630000000000001e-01  -2.1980000000000000e-01   3.1739999999999999e+00  -1.1459999999999999e-01  -3.4260000000000002e-01  -7.8899999999999998e-02   3.5510000000000003e-01   1.3341000000000001e+00   4.7012999999999998e+00   9.6299999999999997e-02   4.9070000000000003e-01   4.1139999999999999e-01
   2.8649999999999998e-01  -6.3749999999999996e-01   3.6029000000000000e+00  -8.5900000000000004e-02  -3.1400000000000000e-01  -6.1400000000000003e-02   3.9950000000000002e-01   1.6899000000000000e+00   4.0918000000000001e+00   1.5409999999999999e-01   4.3300000000000000e-01   3.9810000000000001e-01
   3.3060000000000000e-01  -3.7369999999999998e-01   4.0317999999999996e+00  -4.7699999999999999e-02  -2.5690000000000002e-01  -4.3900000000000002e-02   3.7730000000000002e-01   1.5787000000000000e+00   4.0048000000000004e+00   9.6299999999999997e-02   4.4259999999999999e-01   4.0699999999999997e-01
   3.3060000000000000e-01  -3.0780000000000002e-01   3.0882000000000001e+00  -7.6399999999999996e-02  -3.4260000000000002e-01  -1.0090000000000000e-01   4.8830000000000001e-01   1.4676000000000000e+00   4.0048000000000004e+00   6.7400000000000002e-02   4.1370000000000001e-01   4.1580000000000000e-01
   2.2040000000000001e-01  -7.2550000000000003e-01   3.5171000000000001e+00  -1.4319999999999999e-01  -3.4260000000000002e-01  -7.0199999999999999e-02   3.7730000000000002e-01   1.5120000000000000e+00   5.1365999999999996e+00   7.7100000000000002e-02   5.0029999999999997e-01   4.5119999999999999e-01
   4.1880000000000001e-01  -5.9360000000000002e-01   3.9460999999999999e+00  -2.8639999999999999e-01  -3.8059999999999999e-01  -9.6500000000000002e-02   5.1049999999999995e-01   1.7121000000000000e+00   4.7882999999999996e+00   1.0600000000000000e-01   3.5599999999999998e-01   3.9810000000000001e-01
   5.0700000000000001e-01  -6.1550000000000005e-01   3.7745000000000002e+00  -1.0500000000000000e-01  -3.9970000000000000e-01  -5.7000000000000002e-02   3.9950000000000002e-01   1.3341000000000001e+00   4.0048000000000004e+00   1.9270000000000001e-01   5.1959999999999995e-01   4.3790000000000001e-01
   1.5429999999999999e-01  -5.4959999999999998e-01   4.2034000000000002e+00  -2.3870000000000000e-01  -3.6159999999999998e-01   4.4000000000000003e-03   2.8849999999999998e-01   1.6454000000000000e+00   4.3529999999999998e+00   9.6299999999999997e-02   3.8490000000000002e-01   4.5119999999999999e-01
   4.4080000000000003e-01  -5.9360000000000002e-01   2.7450999999999999e+00  -1.1459999999999999e-01  -4.1870000000000002e-01  -8.7700000000000000e-02   4.6610000000000001e-01   1.5120000000000000e+00   4.1788999999999996e+00   5.7799999999999997e-02   4.6189999999999998e-01   4.0250000000000002e-01
   3.7469999999999998e-01  -5.2759999999999996e-01   3.1739999999999999e+00  -8.5900000000000004e-02  -2.7600000000000002e-01  -6.5799999999999997e-02   4.6610000000000001e-01   1.8232999999999999e+00   4.0918000000000001e+00   5.7799999999999997e-02   4.4259999999999999e-01   3.9369999999999999e-01
   1.7630000000000001e-01  -5.0560000000000005e-01   3.3456000000000001e+00  -1.4319999999999999e-01  -3.4260000000000002e-01  -9.2100000000000001e-02   2.6629999999999998e-01   1.5120000000000000e+00   4.9623999999999997e+00   8.6699999999999999e-02   4.9070000000000003e-01   4.2020000000000002e-01
   3.5270000000000001e-01  -5.4959999999999998e-01   3.6029000000000000e+00  -1.6230000000000000e-01  -3.4260000000000002e-01  -9.6500000000000002e-02   4.6610000000000001e-01   1.6010000000000000e+00   4.0918000000000001e+00   5.7799999999999997e-02   4.4259999999999999e-01   4.5119999999999999e-01
   2.2040000000000001e-01  -3.9570000000000000e-01   3.0882000000000001e+00  -9.5500000000000002e-02  -2.9499999999999998e-01  -7.0199999999999999e-02   8.8800000000000004e-02   1.6232000000000000e+00   5.2236000000000002e+00   5.7799999999999997e-02   4.1370000000000001e-01   4.2020000000000002e-01
   3.3060000000000000e-01  -3.5170000000000001e-01   3.2597999999999998e+00  -1.3370000000000001e-01  -2.7600000000000002e-01  -5.2600000000000001e-02   3.1069999999999998e-01   1.5565000000000000e+00   4.6142000000000003e+00   1.4449999999999999e-01   4.1370000000000001e-01   3.9810000000000001e-01
   2.6450000000000001e-01  -4.6170000000000000e-01   3.9460999999999999e+00  -9.5500000000000002e-02  -3.0449999999999999e-01  -7.4499999999999997e-02   3.1069999999999998e-01   1.4898000000000000e+00   4.0048000000000004e+00   1.5409999999999999e-01   4.0410000000000001e-01   4.1580000000000000e-01
   2.4249999999999999e-01  -6.8149999999999999e-01   3.3456000000000001e+00  -1.2410000000000000e-01  -1.9980000000000001e-01  -3.9500000000000000e-02   5.5489999999999995e-01   1.4453000000000000e+00   4.4401000000000002e+00   1.1559999999999999e-01   4.2340000000000000e-01   4.2020000000000002e-01
   1.7630000000000001e-01  -6.1550000000000005e-01   3.6029000000000000e+00  -1.7190000000000000e-01  -3.5210000000000002e-01  -6.1400000000000003e-02   4.4390000000000002e-01   1.5343000000000000e+00   4.0048000000000004e+00   8.6699999999999999e-02   3.9450000000000002e-01   4.5119999999999999e-01
   3.3060000000000000e-01  -3.7369999999999998e-01   3.5171000000000001e+00  -1.8140000000000001e-01  -2.8549999999999998e-01  -5.7000000000000002e-02   3.9950000000000002e-01   1.5343000000000000e+00   4.3529999999999998e+00   1.2520000000000001e-01   3.8490000000000002e-01   3.8929999999999998e-01
   4.8490000000000000e-01  -3.2979999999999998e-01   3.3456000000000001e+00  -1.9089999999999999e-01  -2.5690000000000002e-01  -8.3299999999999999e-02   5.5489999999999995e-01   1.6010000000000000e+00   4.3529999999999998e+00   8.6699999999999999e-02   3.0790000000000001e-01   4.1139999999999999e-01
   5.7310000000000005e-01  -6.3749999999999996e-01   3.2597999999999998e+00  -1.1459999999999999e-01  -2.8549999999999998e-01  -7.0199999999999999e-02   5.5489999999999995e-01   1.5565000000000000e+00   4.4401000000000002e+00   1.1559999999999999e-01   4.3300000000000000e-01   4.0250000000000002e-01
   3.5270000000000001e-01  -4.3969999999999998e-01   3.3456000000000001e+00  -1.6230000000000000e-01  -2.3790000000000000e-01  -1.3589999999999999e-01   2.4410000000000001e-01   1.5343000000000000e+00   4.0048000000000004e+00   1.5409999999999999e-01   4.7149999999999997e-01   4.0699999999999997e-01
   3.5270000000000001e-01  -2.4179999999999999e-01   3.0024000000000002e+00  -3.8199999999999998e-02  -3.7109999999999999e-01  -3.0700000000000002e-02   5.5489999999999995e-01   1.4898000000000000e+00   4.2659000000000002e+00   8.6699999999999999e-02   3.8490000000000002e-01   4.5119999999999999e-01
   3.5270000000000001e-01  -3.9570000000000000e-01   3.5171000000000001e+00  -2.0050000000000001e-01  -3.1400000000000000e-01  -2.1899999999999999e-02   3.9950000000000002e-01   1.5565000000000000e+00   5.1365999999999996e+00   1.2520000000000001e-01   4.6189999999999998e-01   4.2470000000000002e-01
   3.0859999999999999e-01  -3.7369999999999998e-01   3.7745000000000002e+00  -7.6399999999999996e-02  -3.3310000000000001e-01  -8.3299999999999999e-02   4.4390000000000002e-01   1.4231000000000000e+00   4.2659000000000002e+00   1.2520000000000001e-01   4.2340000000000000e-01   4.2020000000000002e-01
   2.8649999999999998e-01  -3.9570000000000000e-01   3.8603000000000001e+00  -8.5900000000000004e-02  -3.0449999999999999e-01  -1.0520000000000000e-01   5.5489999999999995e-01   1.4676000000000000e+00   4.6142000000000003e+00   5.7799999999999997e-02   4.7149999999999997e-01   4.9099999999999999e-01
   4.4080000000000003e-01  -5.0560000000000005e-01   4.1176000000000004e+00  -1.9089999999999999e-01  -3.9010000000000000e-01  -1.4470000000000000e-01   1.1100000000000000e-01   1.3786000000000000e+00   4.2659000000000002e+00   1.3489999999999999e-01   4.3300000000000000e-01   4.4230000000000003e-01
   8.8200000000000001e-02  -3.9570000000000000e-01   2.6593000000000000e+00  -7.6399999999999996e-02  -3.4260000000000002e-01  -1.3200000000000000e-02   3.5510000000000003e-01   1.6010000000000000e+00   4.4401000000000002e+00   1.4449999999999999e-01   3.5599999999999998e-01   4.3790000000000001e-01
   4.8490000000000000e-01  -4.8359999999999997e-01   3.0882000000000001e+00  -1.2410000000000000e-01  -4.2820000000000003e-01  -8.3299999999999999e-02   2.6629999999999998e-01   1.7343999999999999e+00   4.3529999999999998e+00   1.3489999999999999e-01   3.7530000000000002e-01   4.3790000000000001e-01
   2.2040000000000001e-01  -6.3749999999999996e-01   3.0024000000000002e+00  -1.4319999999999999e-01  -2.8549999999999998e-01  -6.1400000000000003e-02   3.7730000000000002e-01   1.5120000000000000e+00   4.0048000000000004e+00   1.0600000000000000e-01   3.7530000000000002e-01   4.6000000000000002e-01
   3.3060000000000000e-01  -4.6170000000000000e-01   3.2597999999999998e+00  -1.2410000000000000e-01  -3.5210000000000002e-01  -4.8200000000000000e-02   3.7730000000000002e-01   1.6010000000000000e+00   3.7435999999999998e+00   7.7100000000000002e-02   4.3300000000000000e-01   3.8929999999999998e-01
   4.6289999999999998e-01  -9.0129999999999999e-01   3.6029000000000000e+00  -2.3870000000000000e-01  -2.8549999999999998e-01  -9.2100000000000001e-02   2.6629999999999998e-01   1.6232000000000000e+00   4.9623999999999997e+00   5.7799999999999997e-02   3.9450000000000002e-01   4.1139999999999999e-01
   4.1880000000000001e-01  -5.2759999999999996e-01   3.7745000000000002e+00  -1.3370000000000001e-01  -3.7109999999999999e-01  -6.5799999999999997e-02   4.4390000000000002e-01   1.6454000000000000e+00   4.5270999999999999e+00   2.8899999999999999e-02   4.7149999999999997e-01   4.0699999999999997e-01
   4.8490000000000000e-01  -5.9360000000000002e-01   3.6029000000000000e+00  -1.4319999999999999e-01  -2.4740000000000001e-01  -7.8899999999999998e-02   4.6610000000000001e-01   1.5343000000000000e+00   4.3529999999999998e+00   1.2520000000000001e-01   4.0410000000000001e-01   4.0699999999999997e-01
   3.3060000000000000e-01  -4.3969999999999998e-01   3.5171000000000001e+00  -1.5279999999999999e-01  -3.8059999999999999e-01  -8.7700000000000000e-02   3.7730000000000002e-01   1.4898000000000000e+00   3.6564999999999999e+00   1.6380000000000000e-01   4.3300000000000000e-01   4.2909999999999998e-01
   2.2040000000000001e-01  -3.7369999999999998e-01   3.1739999999999999e+00  -9.5500000000000002e-02  -3.4260000000000002e-01  -3.5099999999999999e-02   3.3289999999999997e-01   1.6454000000000000e+00   4.4401000000000002e+00   9.6299999999999997e-02   4.1370000000000001e-01   4.1139999999999999e-01
   2.6450000000000001e-01  -4.8359999999999997e-01   3.9460999999999999e+00  -6.6799999999999998e-02  -3.3310000000000001e-01  -8.7700000000000000e-02   4.4390000000000002e-01   1.2674000000000001e+00   4.5270999999999999e+00   5.7799999999999997e-02   3.2710000000000000e-01   4.3790000000000001e-01
   2.4249999999999999e-01  -5.9360000000000002e-01   3.3456000000000001e+00  -2.0050000000000001e-01  -4.4719999999999999e-01  -5.7000000000000002e-02   1.7760000000000001e-01   1.4453000000000000e+00   4.4401000000000002e+00   6.7400000000000002e-02   4.1370000000000001e-01   4.4679999999999997e-01
   2.8649999999999998e-01  -6.1550000000000005e-01   2.9165999999999999e+00  -6.6799999999999998e-02  -3.1400000000000000e-01  -6.1400000000000003e-02   3.1069999999999998e-01   1.6899000000000000e+00   5.1365999999999996e+00   2.0230000000000001e-01   4.0410000000000001e-01   4.1139999999999999e-01
   3.0859999999999999e-01  -4.3969999999999998e-01   3.5171000000000001e+00  -1.3370000000000001e-01  -3.2350000000000001e-01  -5.7000000000000002e-02   4.8830000000000001e-01   1.6454000000000000e+00   3.9177000000000000e+00   1.4449999999999999e-01   4.0410000000000001e-01   4.4679999999999997e-01
   2.4249999999999999e-01  -5.2759999999999996e-01   3.5171000000000001e+00  -6.6799999999999998e-02  -2.9499999999999998e-01  -3.5099999999999999e-02   3.9950000000000002e-01   1.5120000000000000e+00   4.5270999999999999e+00   7.7100000000000002e-02   4.6189999999999998e-01   3.9369999999999999e-01
   1.3230000000000000e-01  -4.1770000000000002e-01   2.6593000000000000e+00  -1.4319999999999999e-01  -3.3310000000000001e-01  -9.6500000000000002e-02   1.9980000000000001e-01   1.7121000000000000e+00   4.6142000000000003e+00   7.7100000000000002e-02   4.1370000000000001e-01   4.1139999999999999e-01
   1.7630000000000001e-01  -5.7160000000000000e-01   3.7745000000000002e+00  -2.8600000000000000e-02  -3.0449999999999999e-01  -5.2600000000000001e-02   5.3269999999999995e-01   1.5565000000000000e+00   4.0048000000000004e+00   1.8300000000000000e-01   4.2340000000000000e-01   3.9369999999999999e-01
   3.5270000000000001e-01  -4.8359999999999997e-01   3.3456000000000001e+00  -1.0500000000000000e-01  -2.8549999999999998e-01  -7.8899999999999998e-02   3.9950000000000002e-01   1.5343000000000000e+00   4.1788999999999996e+00   2.0230000000000001e-01   3.7530000000000002e-01   4.6000000000000002e-01
   4.1880000000000001e-01  -4.3969999999999998e-01   3.6029000000000000e+00  -2.1959999999999999e-01  -3.0449999999999999e-01  -1.0960000000000000e-01   4.8830000000000001e-01   1.4453000000000000e+00   4.0918000000000001e+00   8.6699999999999999e-02   4.0410000000000001e-01   4.5560000000000000e-01
   1.7630000000000001e-01  -4.3969999999999998e-01   3.5171000000000001e+00  -9.5500000000000002e-02  -3.4260000000000002e-01  -6.1400000000000003e-02   3.9950000000000002e-01   1.5120000000000000e+00   4.2659000000000002e+00   1.0600000000000000e-01   4.7149999999999997e-01   4.5560000000000000e-01
   2.8649999999999998e-01  -5.7160000000000000e-01   2.7450999999999999e+00  -1.2410000000000000e-01  -3.2350000000000001e-01  -4.3900000000000002e-02   2.8849999999999998e-01   1.6677000000000000e+00   4.6142000000000003e+00   1.2520000000000001e-01   3.8490000000000002e-01   4.2909999999999998e-01
  -2.1999999999999999e-02  -6.5949999999999998e-01   4.5465000000000000e+00  -2.1959999999999999e-01  -3.2350000000000001e-01  -2.6300000000000000e-02   3.7730000000000002e-01   1.6010000000000000e+00   4.0918000000000001e+00   1.4449999999999999e-01   4.5219999999999999e-01   4.2470000000000002e-01
   1.9839999999999999e-01  -5.4959999999999998e-01   2.7450999999999999e+00  -1.2410000000000000e-01  -3.0449999999999999e-01  -7.8899999999999998e-02   4.8830000000000001e-01   1.5787000000000000e+00   4.7882999999999996e+00   9.6299999999999997e-02   4.1370000000000001e-01   4.4679999999999997e-01
   1.9839999999999999e-01  -3.9570000000000000e-01   3.9460999999999999e+00  -1.8140000000000001e-01  -3.3310000000000001e-01  -7.0199999999999999e-02   3.5510000000000003e-01   1.4231000000000000e+00   4.9623999999999997e+00   1.2520000000000001e-01   4.5219999999999999e-01   4.7770000000000001e-01
   2.2040000000000001e-01  -4.6170000000000000e-01   3.6886999999999999e+00  -2.2910000000000000e-01  -3.0449999999999999e-01  -7.0199999999999999e-02   1.7760000000000001e-01   1.6010000000000000e+00   4.7882999999999996e+00   8.6699999999999999e-02   3.9450000000000002e-01   4.4230000000000003e-01
   2.4249999999999999e-01  -5.4959999999999998e-01   3.9460999999999999e+00  -1.3370000000000001e-01  -2.7600000000000002e-01  -2.6300000000000000e-02   3.7730000000000002e-01   1.4453000000000000e+00   4.0918000000000001e+00   5.7799999999999997e-02   4.5219999999999999e-01   4.0250000000000002e-01
   4.4080000000000003e-01  -3.7369999999999998e-01   3.5171000000000001e+00  -5.7299999999999997e-02  -2.4740000000000001e-01  -1.1400000000000000e-01   3.5510000000000003e-01   1.6232000000000000e+00   4.9623999999999997e+00   5.7799999999999997e-02   3.9450000000000002e-01   4.5560000000000000e-01
   0.0000000000000000e+00  -4.1770000000000002e-01   3.7745000000000002e+00  -1.5279999999999999e-01  -2.5690000000000002e-01  -7.0199999999999999e-02   2.4410000000000001e-01   1.4453000000000000e+00   5.0495000000000001e+00   8.6699999999999999e-02   4.6189999999999998e-01   4.4679999999999997e-01
   4.6289999999999998e-01  -5.2759999999999996e-01   2.0588000000000002e+00  -1.7190000000000000e-01  -2.8549999999999998e-01  -8.7700000000000000e-02   2.8849999999999998e-01   1.5565000000000000e+00   3.5695000000000001e+00   7.7100000000000002e-02   4.4259999999999999e-01   4.6889999999999998e-01
   2.4249999999999999e-01  -4.6170000000000000e-01   3.6029000000000000e+00  -1.7190000000000000e-01  -3.6159999999999998e-01  -4.8200000000000000e-02   1.9980000000000001e-01   1.6454000000000000e+00   4.5270999999999999e+00   1.5409999999999999e-01   3.9450000000000002e-01   4.1580000000000000e-01
   4.8490000000000000e-01  -5.9360000000000002e-01   3.6886999999999999e+00  -9.5500000000000002e-02  -3.0449999999999999e-01  -5.7000000000000002e-02   4.2170000000000002e-01   1.4453000000000000e+00   4.7882999999999996e+00   9.6299999999999997e-02   3.1750000000000000e-01   4.4679999999999997e-01
   2.2040000000000001e-01  -4.1770000000000002e-01   3.3456000000000001e+00  -1.2410000000000000e-01  -3.3310000000000001e-01  -1.0960000000000000e-01   5.3269999999999995e-01   1.6899000000000000e+00   3.9177000000000000e+00   9.6299999999999997e-02   4.1370000000000001e-01   4.1580000000000000e-01
   1.7630000000000001e-01  -6.3749999999999996e-01   3.0882000000000001e+00  -2.6729999999999998e-01  -3.2350000000000001e-01  -3.0700000000000002e-02   5.1049999999999995e-01   1.5120000000000000e+00   4.5270999999999999e+00   9.6299999999999997e-02   3.7530000000000002e-01   4.6450000000000002e-01
   3.7469999999999998e-01  -6.3749999999999996e-01   3.4314000000000000e+00  -1.4319999999999999e-01  -3.5210000000000002e-01  -6.1400000000000003e-02   4.4390000000000002e-01   1.4008000000000000e+00   3.5695000000000001e+00   7.7100000000000002e-02   3.9450000000000002e-01   4.3350000000000000e-01
   4.6289999999999998e-01  -3.0780000000000002e-01   3.6029000000000000e+00   0.0000000000000000e+00  -3.2350000000000001e-01  -3.0700000000000002e-02   5.1049999999999995e-01   1.7121000000000000e+00   4.2659000000000002e+00   1.0600000000000000e-01   4.2340000000000000e-01   4.1580000000000000e-01
   3.3060000000000000e-01  -7.2550000000000003e-01   3.1739999999999999e+00  -2.0050000000000001e-01  -3.4260000000000002e-01  -1.0090000000000000e-01   2.6629999999999998e-01   1.5343000000000000e+00   4.6142000000000003e+00   1.6380000000000000e-01   4.5219999999999999e-01   4.0250000000000002e-01
   4.6289999999999998e-01  -7.4739999999999995e-01   4.1176000000000004e+00  -1.5279999999999999e-01  -2.6640000000000003e-01  -7.8899999999999998e-02   2.8849999999999998e-01   1.3564000000000001e+00   4.1788999999999996e+00   1.0600000000000000e-01   3.4639999999999999e-01   4.3350000000000000e-01
   3.5270000000000001e-01  -5.0560000000000005e-01   3.5171000000000001e+00  -1.6230000000000000e-01  -2.5690000000000002e-01  -6.1400000000000003e-02   2.8849999999999998e-01   1.6010000000000000e+00   4.4401000000000002e+00   7.7100000000000002e-02   3.4639999999999999e-01   3.8929999999999998e-01
   2.6450000000000001e-01  -5.4959999999999998e-01   3.6029000000000000e+00  -1.1459999999999999e-01  -3.9010000000000000e-01  -7.8899999999999998e-02   4.6610000000000001e-01   1.4008000000000000e+00   4.6142000000000003e+00   1.3489999999999999e-01   4.2340000000000000e-01   4.4679999999999997e-01
   3.9679999999999999e-01  -4.3969999999999998e-01   2.5735000000000001e+00  -1.8140000000000001e-01  -3.4260000000000002e-01  -6.1400000000000003e-02   4.8830000000000001e-01   1.5565000000000000e+00   4.4401000000000002e+00   1.5409999999999999e-01   4.1370000000000001e-01   4.5119999999999999e-01
   3.3060000000000000e-01  -5.0560000000000005e-01   3.1739999999999999e+00  -1.0500000000000000e-01  -3.2350000000000001e-01  -3.9500000000000000e-02   3.5510000000000003e-01   1.5787000000000000e+00   4.7012999999999998e+00   7.7100000000000002e-02   3.8490000000000002e-01   4.3350000000000000e-01
   8.8200000000000001e-02  -5.7160000000000000e-01   3.7745000000000002e+00  -1.3370000000000001e-01  -3.6159999999999998e-01  -7.0199999999999999e-02   2.8849999999999998e-01   1.4676000000000000e+00   5.0495000000000001e+00   2.0230000000000001e-01   3.6559999999999998e-01   4.3350000000000000e-01
   4.6289999999999998e-01  -3.7369999999999998e-01   2.9165999999999999e+00  -1.5279999999999999e-01  -3.9970000000000000e-01  -3.0700000000000002e-02   1.5540000000000001e-01   1.6899000000000000e+00   3.5695000000000001e+00   8.6699999999999999e-02   3.9450000000000002e-01   4.9540000000000001e-01
   2.4249999999999999e-01  -5.7160000000000000e-01   3.5171000000000001e+00  -1.0500000000000000e-01  -3.7109999999999999e-01  -7.8899999999999998e-02   4.6610000000000001e-01   1.5343000000000000e+00   4.0918000000000001e+00   5.7799999999999997e-02   3.7530000000000002e-01   4.2909999999999998e-01
   2.4249999999999999e-01  -3.2979999999999998e-01   3.5171000000000001e+00  -1.4319999999999999e-01  -2.7600000000000002e-01  -4.8200000000000000e-02   4.4390000000000002e-01   1.4898000000000000e+00   4.4401000000000002e+00   5.7799999999999997e-02   4.3300000000000000e-01   4.2020000000000002e-01
   3.0859999999999999e-01  -5.4959999999999998e-01   4.2034000000000002e+00  -2.2910000000000000e-01  -1.9980000000000001e-01  -8.7700000000000000e-02   3.1069999999999998e-01   1.4008000000000000e+00   4.5270999999999999e+00   1.5409999999999999e-01   5.0029999999999997e-01   4.2020000000000002e-01
   4.6289999999999998e-01  -5.7160000000000000e-01   3.6886999999999999e+00  -9.5500000000000002e-02  -2.5690000000000002e-01  -6.5799999999999997e-02   2.4410000000000001e-01   1.3786000000000000e+00   4.8754000000000000e+00   8.6699999999999999e-02   3.8490000000000002e-01   4.2909999999999998e-01
   2.2040000000000001e-01  -4.1770000000000002e-01   3.5171000000000001e+00  -7.6399999999999996e-02  -2.5690000000000002e-01  -6.5799999999999997e-02   3.5510000000000003e-01   1.7565999999999999e+00   3.9177000000000000e+00   4.8200000000000000e-02   4.3300000000000000e-01   4.1139999999999999e-01
   3.9679999999999999e-01  -6.3749999999999996e-01   2.7450999999999999e+00  -1.8140000000000001e-01  -3.1400000000000000e-01  -7.4499999999999997e-02   5.3269999999999995e-01   1.6232000000000000e+00   4.3529999999999998e+00   9.6299999999999997e-02   4.2340000000000000e-01   4.2020000000000002e-01
   4.1880000000000001e-01  -6.8149999999999999e-01   3.5171000000000001e+00  -2.8600000000000000e-02  -4.2820000000000003e-01  -4.8200000000000000e-02   5.5489999999999995e-01   1.4676000000000000e+00   4.3529999999999998e+00   1.5409999999999999e-01   4.2340000000000000e-01   4.6889999999999998e-01
   1.9839999999999999e-01  -5.7160000000000000e-01   3.1739999999999999e+00  -1.4319999999999999e-01  -2.9499999999999998e-01  -6.5799999999999997e-02   3.1069999999999998e-01   1.5120000000000000e+00   4.3529999999999998e+00   1.2520000000000001e-01   3.9450000000000002e-01   4.4679999999999997e-01
   1.3230000000000000e-01  -4.3969999999999998e-01   2.4876999999999998e+00  -1.2410000000000000e-01  -3.9010000000000000e-01  -5.2600000000000001e-02   3.1069999999999998e-01   1.5343000000000000e+00   3.7435999999999998e+00   1.2520000000000001e-01   3.5599999999999998e-01   4.3350000000000000e-01
   4.8490000000000000e-01  -4.3969999999999998e-01   4.2034000000000002e+00  -2.2910000000000000e-01  -3.2350000000000001e-01  -1.0520000000000000e-01   2.8849999999999998e-01   1.5565000000000000e+00   4.6142000000000003e+00   1.8300000000000000e-01   3.8490000000000002e-01   4.5119999999999999e-01
   2.8649999999999998e-01  -4.6170000000000000e-01   3.7745000000000002e+00  -1.0500000000000000e-01  -2.9499999999999998e-01  -3.9500000000000000e-02   1.7760000000000001e-01   1.4453000000000000e+00   4.2659000000000002e+00   1.2520000000000001e-01   3.2710000000000000e-01   4.0250000000000002e-01
   4.4100000000000000e-02  -4.1770000000000002e-01   3.5171000000000001e+00  -1.7190000000000000e-01  -2.6640000000000003e-01  -1.0090000000000000e-01   4.4390000000000002e-01   1.5343000000000000e+00   5.0495000000000001e+00   1.8300000000000000e-01   4.9070000000000003e-01   3.8479999999999998e-01
   1.7630000000000001e-01  -4.3969999999999998e-01   3.3456000000000001e+00  -5.7299999999999997e-02  -2.8549999999999998e-01  -8.7700000000000000e-02   3.5510000000000003e-01   1.5343000000000000e+00   3.9177000000000000e+00   1.4449999999999999e-01   4.1370000000000001e-01   4.3790000000000001e-01
   3.3060000000000000e-01  -6.3749999999999996e-01   3.4314000000000000e+00  -1.4319999999999999e-01  -2.1890000000000001e-01  -2.6300000000000000e-02   3.9950000000000002e-01   1.4898000000000000e+00   4.7012999999999998e+00   1.3489999999999999e-01   4.2340000000000000e-01   4.1139999999999999e-01
   2.4249999999999999e-01  -4.3969999999999998e-01   2.9165999999999999e+00  -6.6799999999999998e-02  -3.0449999999999999e-01  -1.0520000000000000e-01   5.3269999999999995e-01   1.5787000000000000e+00   4.8754000000000000e+00   1.3489999999999999e-01   3.9450000000000002e-01   4.5119999999999999e-01
   1.3230000000000000e-01  -5.9360000000000002e-01   3.1739999999999999e+00  -2.4820000000000000e-01  -3.3310000000000001e-01  -7.8899999999999998e-02   3.3289999999999997e-01   1.5565000000000000e+00   4.3529999999999998e+00   1.6380000000000000e-01   4.4259999999999999e-01   4.2020000000000002e-01
   1.5429999999999999e-01  -5.0560000000000005e-01   3.5171000000000001e+00  -8.5900000000000004e-02  -3.3310000000000001e-01  -4.8200000000000000e-02   5.7709999999999995e-01   1.5120000000000000e+00   4.7012999999999998e+00   9.6299999999999997e-02   3.6559999999999998e-01   4.4679999999999997e-01
   3.7469999999999998e-01  -5.0560000000000005e-01   3.3456000000000001e+00  -1.1459999999999999e-01  -2.3790000000000000e-01  -9.6500000000000002e-02   3.7730000000000002e-01   1.5343000000000000e+00   4.3529999999999998e+00   8.6699999999999999e-02   3.9450000000000002e-01   4.3790000000000001e-01
   3.0859999999999999e-01  -5.0560000000000005e-01   2.5735000000000001e+00  -1.4319999999999999e-01  -3.4260000000000002e-01  -6.1400000000000003e-02   2.8849999999999998e-01   1.5787000000000000e+00   4.4401000000000002e+00   1.6380000000000000e-01   3.7530000000000002e-01   4.2020000000000002e-01
   0.0000000000000000e+00  -7.4739999999999995e-01   3.9460999999999999e+00  -7.6399999999999996e-02  -3.5210000000000002e-01  -2.6300000000000000e-02   3.9950000000000002e-01   1.4453000000000000e+00   4.8754000000000000e+00   1.8300000000000000e-01   3.8490000000000002e-01   4.4230000000000003e-01
   6.6100000000000006e-02  -5.7160000000000000e-01   2.8309000000000002e+00  -1.2410000000000000e-01  -4.1870000000000002e-01  -7.4499999999999997e-02   1.5540000000000001e-01   1.5120000000000000e+00   4.4401000000000002e+00   8.6699999999999999e-02   4.1370000000000001e-01   3.6270000000000002e-01
   2.4249999999999999e-01  -5.7160000000000000e-01   3.4314000000000000e+00  -2.1959999999999999e-01  -2.2839999999999999e-01  -6.1400000000000003e-02   4.4390000000000002e-01   1.4231000000000000e+00   4.1788999999999996e+00   1.1559999999999999e-01   3.6559999999999998e-01   4.6889999999999998e-01
   2.2040000000000001e-01  -5.4959999999999998e-01   3.0024000000000002e+00  -1.4319999999999999e-01  -3.1400000000000000e-01  -1.0520000000000000e-01   6.8799999999999994e-01   1.4231000000000000e+00   4.3529999999999998e+00   8.6699999999999999e-02   4.0410000000000001e-01   4.2909999999999998e-01
   3.0859999999999999e-01  -5.4959999999999998e-01   3.3456000000000001e+00  -5.7299999999999997e-02  -2.8549999999999998e-01  -3.9500000000000000e-02   3.5510000000000003e-01   1.6677000000000000e+00   4.5270999999999999e+00   1.3489999999999999e-01   3.7530000000000002e-01   4.2470000000000002e-01
   2.2040000000000001e-01  -3.5170000000000001e-01   3.1739999999999999e+00  -2.8600000000000000e-02  -3.9010000000000000e-01  -6.1400000000000003e-02   2.4410000000000001e-01   1.4676000000000000e+00   4.0918000000000001e+00   1.0600000000000000e-01   4.2340000000000000e-01   4.3350000000000000e-01
   3.3060000000000000e-01  -5.2759999999999996e-01   4.0317999999999996e+00  -2.1959999999999999e-01  -3.2350000000000001e-01  -1.1400000000000000e-01   5.7709999999999995e-01   1.4898000000000000e+00   4.8754000000000000e+00   1.4449999999999999e-01   3.9450000000000002e-01   4.5560000000000000e-01
   3.0859999999999999e-01  -4.8359999999999997e-01   4.6322999999999999e+00  -2.2910000000000000e-01  -3.3310000000000001e-01  -4.3900000000000002e-02   3.5510000000000003e-01   1.7343999999999999e+00   4.3529999999999998e+00   1.4449999999999999e-01   3.8490000000000002e-01   4.2470000000000002e-01
   3.0859999999999999e-01  -5.2759999999999996e-01   3.0024000000000002e+00  -1.2410000000000000e-01  -3.6159999999999998e-01  -5.7000000000000002e-02   3.9950000000000002e-01   1.7565999999999999e+00   4.6142000000000003e+00   3.8500000000000000e-02   4.2340000000000000e-01   4.0250000000000002e-01
   1.1020000000000001e-01  -3.9570000000000000e-01   3.6029000000000000e+00  -1.5279999999999999e-01  -3.1400000000000000e-01  -9.6500000000000002e-02   4.4390000000000002e-01   1.4898000000000000e+00   4.7882999999999996e+00   1.6380000000000000e-01   3.9450000000000002e-01   4.8659999999999998e-01
   3.0859999999999999e-01  -5.0560000000000005e-01   3.8603000000000001e+00  -2.1959999999999999e-01  -3.2350000000000001e-01  -3.0700000000000002e-02   4.2170000000000002e-01   1.6677000000000000e+00   4.7882999999999996e+00   1.0600000000000000e-01   4.3300000000000000e-01   4.1580000000000000e-01
   1.5429999999999999e-01  -5.2759999999999996e-01   3.0882000000000001e+00  -1.1459999999999999e-01  -3.3310000000000001e-01  -7.4499999999999997e-02   4.2170000000000002e-01   1.6677000000000000e+00   5.2236000000000002e+00   4.8200000000000000e-02   4.4259999999999999e-01   4.6450000000000002e-01
   2.6450000000000001e-01  -5.7160000000000000e-01   3.4314000000000000e+00  -1.6230000000000000e-01  -3.2350000000000001e-01  -4.8200000000000000e-02   5.7709999999999995e-01   1.4676000000000000e+00   4.4401000000000002e+00   5.7799999999999997e-02   5.0029999999999997e-01   4.3350000000000000e-01
   1.1020000000000001e-01  -2.1980000000000000e-01   3.0024000000000002e+00  -1.3370000000000001e-01  -3.3310000000000001e-01  -3.5099999999999999e-02   4.4390000000000002e-01   1.4453000000000000e+00   4.5270999999999999e+00   9.6299999999999997e-02   4.4259999999999999e-01   4.3790000000000001e-01
   1.9839999999999999e-01  -6.1550000000000005e-01   3.0882000000000001e+00  -9.5500000000000002e-02  -2.2839999999999999e-01  -8.3299999999999999e-02   4.4390000000000002e-01   1.7343999999999999e+00   4.3529999999999998e+00   9.6299999999999997e-02   3.6559999999999998e-01   4.2020000000000002e-01
   2.6450000000000001e-01  -5.2759999999999996e-01   3.1739999999999999e+00  -8.5900000000000004e-02  -2.8549999999999998e-01  -6.5799999999999997e-02   5.1049999999999995e-01   1.8010999999999999e+00   4.7012999999999998e+00   1.0600000000000000e-01   3.2710000000000000e-01   4.4679999999999997e-01
   3.7469999999999998e-01  -5.2759999999999996e-01   3.7745000000000002e+00  -9.5500000000000002e-02  -2.7600000000000002e-01  -1.7500000000000002e-02   3.3289999999999997e-01   1.4898000000000000e+00   4.0048000000000004e+00   1.7340000000000000e-01   3.9450000000000002e-01   3.9810000000000001e-01
   3.0859999999999999e-01  -4.8359999999999997e-01   3.3456000000000001e+00  -1.5279999999999999e-01  -3.3310000000000001e-01  -3.0700000000000002e-02   5.5489999999999995e-01   1.4898000000000000e+00   4.7882999999999996e+00   1.3489999999999999e-01   3.0790000000000001e-01   4.7770000000000001e-01
   2.2040000000000001e-01  -5.9360000000000002e-01   3.3456000000000001e+00  -1.9089999999999999e-01  -3.2350000000000001e-01  -9.6500000000000002e-02   3.3289999999999997e-01   1.6454000000000000e+00   4.4401000000000002e+00   1.0600000000000000e-01   4.2340000000000000e-01   4.7330000000000000e-01
   6.8330000000000002e-01  -6.1550000000000005e-01   4.0317999999999996e+00  -2.0050000000000001e-01  -2.4740000000000001e-01  -7.8899999999999998e-02   3.3289999999999997e-01   1.6899000000000000e+00   5.2236000000000002e+00   1.4449999999999999e-01   3.4639999999999999e-01   4.3790000000000001e-01
   2.6450000000000001e-01  -5.9360000000000002e-01   2.9165999999999999e+00  -1.9089999999999999e-01  -4.2820000000000003e-01  -6.1400000000000003e-02   4.4390000000000002e-01   1.4898000000000000e+00   4.2659000000000002e+00   1.0600000000000000e-01   4.2340000000000000e-01   4.4230000000000003e-01
   1.7630000000000001e-01  -3.7369999999999998e-01   3.8603000000000001e+00  -2.0050000000000001e-01  -3.4260000000000002e-01  -1.2280000000000001e-01   4.2170000000000002e-01   1.7343999999999999e+00   3.8306000000000000e+00   2.0230000000000001e-01   3.4639999999999999e-01   4.3350000000000000e-01
   3.3060000000000000e-01  -4.8359999999999997e-01   3.3456000000000001e+00  -5.7299999999999997e-02  -2.4740000000000001e-01  -5.2600000000000001e-02   4.6610000000000001e-01   1.5343000000000000e+00   4.1788999999999996e+00   1.5409999999999999e-01   3.9450000000000002e-01   4.0250000000000002e-01
   2.2040000000000001e-01  -5.4959999999999998e-01   4.2034000000000002e+00  -2.0999999999999999e-01  -2.7600000000000002e-01  -7.4499999999999997e-02   4.4390000000000002e-01   1.7121000000000000e+00   5.2236000000000002e+00   1.0600000000000000e-01   3.9450000000000002e-01   4.3790000000000001e-01
   3.3060000000000000e-01  -5.2759999999999996e-01   3.4314000000000000e+00  -1.6230000000000000e-01  -2.4740000000000001e-01  -8.3299999999999999e-02   4.8830000000000001e-01   1.6454000000000000e+00   4.5270999999999999e+00   1.6380000000000000e-01   4.1370000000000001e-01   4.9099999999999999e-01
   2.1999999999999999e-02  -2.8580000000000000e-01   3.4314000000000000e+00  -9.5500000000000002e-02  -2.7600000000000002e-01  -1.0960000000000000e-01   4.2170000000000002e-01   1.5565000000000000e+00   3.8306000000000000e+00   2.8899999999999999e-02   3.8490000000000002e-01   4.1580000000000000e-01
   8.8200000000000001e-02  -7.2550000000000003e-01   3.6029000000000000e+00  -1.7190000000000000e-01  -2.7600000000000002e-01  -7.8899999999999998e-02   5.5489999999999995e-01   1.6454000000000000e+00   4.0048000000000004e+00   1.2520000000000001e-01   4.0410000000000001e-01   4.3350000000000000e-01
   3.0859999999999999e-01  -7.4739999999999995e-01   3.7745000000000002e+00  -1.2410000000000000e-01  -3.8059999999999999e-01  -4.8200000000000000e-02   4.8830000000000001e-01   1.6454000000000000e+00   4.6142000000000003e+00   6.7400000000000002e-02   3.9450000000000002e-01   4.3790000000000001e-01
   2.4249999999999999e-01  -6.1550000000000005e-01   3.5171000000000001e+00  -2.0999999999999999e-01  -2.8549999999999998e-01  -1.0960000000000000e-01   4.2170000000000002e-01   1.4231000000000000e+00   4.8754000000000000e+00   1.0600000000000000e-01   4.6189999999999998e-01   4.4230000000000003e-01
   1.5429999999999999e-01  -3.9570000000000000e-01   4.2892000000000001e+00  -8.5900000000000004e-02  -3.5210000000000002e-01  -1.1400000000000000e-01   1.5540000000000001e-01   1.5120000000000000e+00   4.5270999999999999e+00   1.0600000000000000e-01   3.6559999999999998e-01   4.4230000000000003e-01
   1.9839999999999999e-01  -4.3969999999999998e-01   3.2597999999999998e+00  -1.6230000000000000e-01  -3.4260000000000002e-01  -4.3900000000000002e-02   4.6610000000000001e-01   1.6010000000000000e+00   4.7012999999999998e+00   1.3489999999999999e-01   3.5599999999999998e-01   4.5119999999999999e-01
   3.0859999999999999e-01  -4.8359999999999997e-01   3.6029000000000000e+00  -1.3370000000000001e-01  -2.9499999999999998e-01  -8.7700000000000000e-02   3.3289999999999997e-01   1.5565000000000000e+00   4.5270999999999999e+00   1.4449999999999999e-01   4.0410000000000001e-01   4.5560000000000000e-01
   2.4249999999999999e-01  -6.3749999999999996e-01   3.3456000000000001e+00  -1.6230000000000000e-01  -3.0449999999999999e-01  -7.4499999999999997e-02   4.2170000000000002e-01   1.6010000000000000e+00   4.3529999999999998e+00   1.4449999999999999e-01   4.5219999999999999e-01   3.8929999999999998e-01
   8.8200000000000001e-02  -4.8359999999999997e-01   2.9165999999999999e+00  -1.8140000000000001e-01  -2.7600000000000002e-01  -1.0090000000000000e-01   5.1049999999999995e-01   1.4676000000000000e+00   3.5695000000000001e+00   1.2520000000000001e-01   3.6559999999999998e-01   4.5560000000000000e-01
   1.7630000000000001e-01  -4.1770000000000002e-01   3.1739999999999999e+00  -8.5900000000000004e-02  -3.2350000000000001e-01  -8.7700000000000000e-02   3.3289999999999997e-01   1.6232000000000000e+00   4.7012999999999998e+00   1.5409999999999999e-01   3.0790000000000001e-01   4.2020000000000002e-01
   2.8649999999999998e-01  -4.6170000000000000e-01   3.5171000000000001e+00  -1.1459999999999999e-01  -2.7600000000000002e-01  -4.8200000000000000e-02   3.3289999999999997e-01   1.6677000000000000e+00   4.7882999999999996e+00   1.8300000000000000e-01   3.6559999999999998e-01   4.0699999999999997e-01
   3.0859999999999999e-01  -6.3749999999999996e-01   3.4314000000000000e+00  -2.0999999999999999e-01  -2.7600000000000002e-01  -9.6500000000000002e-02   4.2170000000000002e-01   1.4453000000000000e+00   4.5270999999999999e+00   1.9270000000000001e-01   3.1750000000000000e-01   4.4679999999999997e-01
   8.8200000000000001e-02  -5.0560000000000005e-01   3.7745000000000002e+00  -1.0500000000000000e-01  -3.2350000000000001e-01  -9.6500000000000002e-02   3.3289999999999997e-01   1.4676000000000000e+00   4.1788999999999996e+00   7.7100000000000002e-02   3.8490000000000002e-01   4.4230000000000003e-01
   4.4080000000000003e-01  -6.8149999999999999e-01   3.1739999999999999e+00  -2.0050000000000001e-01  -2.7600000000000002e-01  -7.0199999999999999e-02   2.4410000000000001e-01   1.9345000000000001e+00   5.5719000000000003e+00   7.7100000000000002e-02   3.6559999999999998e-01   4.3350000000000000e-01
   2.4249999999999999e-01  -5.9360000000000002e-01   3.5171000000000001e+00  -1.2410000000000000e-01  -2.7600000000000002e-01  -6.5799999999999997e-02   2.2189999999999999e-01   1.5343000000000000e+00   3.5695000000000001e+00   1.6380000000000000e-01   4.1370000000000001e-01   4.3790000000000001e-01
   1.5429999999999999e-01  -5.7160000000000000e-01   3.6029000000000000e+00  -1.7190000000000000e-01  -3.0449999999999999e-01  -9.2100000000000001e-02   5.1049999999999995e-01   1.4898000000000000e+00   4.4401000000000002e+00   1.5409999999999999e-01   3.9450000000000002e-01   4.6000000000000002e-01
   3.0859999999999999e-01  -3.0780000000000002e-01   3.6029000000000000e+00  -1.8140000000000001e-01  -3.6159999999999998e-01  -1.3589999999999999e-01   2.8849999999999998e-01   1.9345000000000001e+00   4.0918000000000001e+00   7.7100000000000002e-02   3.8490000000000002e-01   4.0250000000000002e-01
   4.4100000000000000e-02  -7.0350000000000001e-01   4.2034000000000002e+00  -3.8199999999999998e-02  -3.2350000000000001e-01  -1.0090000000000000e-01   5.1049999999999995e-01   1.3564000000000001e+00   4.2659000000000002e+00   6.7400000000000002e-02   4.2340000000000000e-01   3.9369999999999999e-01
   3.3060000000000000e-01  -5.2759999999999996e-01   3.5171000000000001e+00  -1.4319999999999999e-01  -3.2350000000000001e-01  -1.0520000000000000e-01   5.7709999999999995e-01   1.4676000000000000e+00   4.2659000000000002e+00   1.2520000000000001e-01   3.9450000000000002e-01   4.5560000000000000e-01
   2.6450000000000001e-01  -5.7160000000000000e-01   3.0882000000000001e+00  -1.6230000000000000e-01  -2.8549999999999998e-01  -7.8899999999999998e-02   5.3269999999999995e-01   1.6899000000000000e+00   4.6142000000000003e+00   6.7400000000000002e-02   3.9450000000000002e-01   4.2020000000000002e-01
   1.7630000000000001e-01  -4.3969999999999998e-01   3.6886999999999999e+00  -2.8600000000000000e-02  -3.2350000000000001e-01  -8.3299999999999999e-02   4.6610000000000001e-01   1.5343000000000000e+00   4.3529999999999998e+00   7.7100000000000002e-02   3.6559999999999998e-01   4.4679999999999997e-01
   3.7469999999999998e-01  -6.1550000000000005e-01   3.8603000000000001e+00  -2.8600000000000000e-02  -3.3310000000000001e-01  -5.7000000000000002e-02   3.1069999999999998e-01   1.6010000000000000e+00   3.7435999999999998e+00   1.1559999999999999e-01   4.2340000000000000e-01   4.6000000000000002e-01
   1.5429999999999999e-01  -5.4959999999999998e-01   2.9165999999999999e+00  -4.7699999999999999e-02  -3.2350000000000001e-01  -2.6300000000000000e-02   3.5510000000000003e-01   1.5120000000000000e+00   4.2659000000000002e+00   9.6299999999999997e-02   3.9450000000000002e-01   4.9540000000000001e-01
   2.8649999999999998e-01  -5.0560000000000005e-01   2.8309000000000002e+00  -1.0500000000000000e-01  -3.4260000000000002e-01  -8.3299999999999999e-02   3.9950000000000002e-01   1.6232000000000000e+00   5.7460000000000004e+00   1.0600000000000000e-01   3.4639999999999999e-01   4.5560000000000000e-01
   2.2040000000000001e-01  -5.7160000000000000e-01   3.6029000000000000e+00  -1.1459999999999999e-01  -3.0449999999999999e-01  -5.7000000000000002e-02   5.1049999999999995e-01   1.6454000000000000e+00   3.9177000000000000e+00   1.8300000000000000e-01   4.0410000000000001e-01   4.3790000000000001e-01
   1.9839999999999999e-01  -3.0780000000000002e-01   3.6886999999999999e+00  -2.0999999999999999e-01  -3.4260000000000002e-01  -7.8899999999999998e-02   5.7709999999999995e-01   1.2007000000000001e+00   4.5270999999999999e+00   1.7340000000000000e-01   3.6559999999999998e-01   4.2909999999999998e-01
   2.4249999999999999e-01  -6.5949999999999998e-01   3.0024000000000002e+00  -1.4319999999999999e-01  -3.3310000000000001e-01  -9.2100000000000001e-02   2.6629999999999998e-01   1.6677000000000000e+00   3.6564999999999999e+00   3.8500000000000000e-02   4.1370000000000001e-01   4.5560000000000000e-01
   2.6450000000000001e-01  -4.6170000000000000e-01   3.6886999999999999e+00  -9.5500000000000002e-02  -3.3310000000000001e-01  -6.5799999999999997e-02   5.1049999999999995e-01   1.8010999999999999e+00   3.4824000000000002e+00   1.2520000000000001e-01   4.3300000000000000e-01   4.3350000000000000e-01
   3.3060000000000000e-01  -5.0560000000000005e-01   3.3456000000000001e+00  -7.6399999999999996e-02  -2.6640000000000003e-01  -4.3900000000000002e-02   4.2170000000000002e-01   1.3341000000000001e+00   4.5270999999999999e+00   1.2520000000000001e-01   2.9830000000000001e-01   4.1139999999999999e-01
   3.0859999999999999e-01  -5.2759999999999996e-01   3.7745000000000002e+00  -1.0500000000000000e-01  -3.7109999999999999e-01  -7.0199999999999999e-02   4.6610000000000001e-01   1.7343999999999999e+00   3.7435999999999998e+00   1.4449999999999999e-01   4.2340000000000000e-01   4.3350000000000000e-01
   4.1880000000000001e-01  -4.1770000000000002e-01   3.7745000000000002e+00  -1.3370000000000001e-01  -3.4260000000000002e-01  -6.1400000000000003e-02   3.7730000000000002e-01   1.2452000000000001e+00   4.6142000000000003e+00   3.8500000000000000e-02   4.4259999999999999e-01   4.3790000000000001e-01
   6.6100000000000006e-02  -7.0350000000000001e-01   3.9460999999999999e+00  -1.1459999999999999e-01  -2.9499999999999998e-01  -8.3299999999999999e-02   3.7730000000000002e-01   1.5565000000000000e+00   3.5695000000000001e+00   1.6380000000000000e-01   4.2340000000000000e-01   4.7330000000000000e-01
   1.9839999999999999e-01  -2.6379999999999998e-01   3.1739999999999999e+00  -1.6230000000000000e-01  -3.5210000000000002e-01  -9.2100000000000001e-02   3.1069999999999998e-01   1.8455999999999999e+00   3.9177000000000000e+00   1.2520000000000001e-01   4.3300000000000000e-01   4.5119999999999999e-01
   0.0000000000000000e+00  -4.6170000000000000e-01   3.2597999999999998e+00  -1.0500000000000000e-01  -3.7109999999999999e-01  -5.7000000000000002e-02   4.8830000000000001e-01   1.5120000000000000e+00   4.0918000000000001e+00   1.2520000000000001e-01   3.3679999999999999e-01   4.4679999999999997e-01
   2.8649999999999998e-01  -3.5170000000000001e-01   3.5171000000000001e+00  -1.1459999999999999e-01  -3.6159999999999998e-01  -4.8200000000000000e-02   3.5510000000000003e-01   1.4676000000000000e+00   3.2212000000000001e+00   1.4449999999999999e-01   3.9450000000000002e-01   4.3790000000000001e-01
   3.0859999999999999e-01  -7.0350000000000001e-01   2.5735000000000001e+00  -2.2910000000000000e-01  -4.1870000000000002e-01  -7.4499999999999997e-02   3.9950000000000002e-01   1.6454000000000000e+00   3.8306000000000000e+00   1.2520000000000001e-01   3.4639999999999999e-01   4.3790000000000001e-01
   4.4080000000000003e-01  -6.8149999999999999e-01   3.7745000000000002e+00  -8.5900000000000004e-02  -2.8549999999999998e-01  -7.0199999999999999e-02   3.9950000000000002e-01   1.4231000000000000e+00   3.8306000000000000e+00   1.4449999999999999e-01   4.2340000000000000e-01   4.5560000000000000e-01
   2.6450000000000001e-01  -4.8359999999999997e-01   3.6886999999999999e+00  -1.3370000000000001e-01  -3.9010000000000000e-01  -7.4499999999999997e-02   3.9950000000000002e-01   1.7343999999999999e+00   4.5270999999999999e+00   9.6299999999999997e-02   4.8110000000000003e-01   4.2909999999999998e-01
   2.6450000000000001e-01  -5.2759999999999996e-01   3.1739999999999999e+00  -1.2410000000000000e-01  -2.7600000000000002e-01  -4.8200000000000000e-02   5.3269999999999995e-01   1.4898000000000000e+00   4.6142000000000003e+00   1.6380000000000000e-01   4.7149999999999997e-01   4.2020000000000002e-01
   3.0859999999999999e-01  -4.6170000000000000e-01   3.4314000000000000e+00  -5.7299999999999997e-02  -2.7600000000000002e-01  -4.8200000000000000e-02   4.2170000000000002e-01   1.2230000000000001e+00   3.6564999999999999e+00   1.1559999999999999e-01   4.8110000000000003e-01   4.5119999999999999e-01
   2.4249999999999999e-01  -4.1770000000000002e-01   3.6029000000000000e+00  -8.5900000000000004e-02  -2.3790000000000000e-01  -8.7700000000000000e-02   3.3289999999999997e-01   1.7788999999999999e+00   3.9177000000000000e+00   8.6699999999999999e-02   4.4259999999999999e-01   4.5119999999999999e-01
   2.8649999999999998e-01  -5.7160000000000000e-01   3.0882000000000001e+00  -1.0500000000000000e-01  -3.7109999999999999e-01  -3.5099999999999999e-02   5.9930000000000005e-01   1.4008000000000000e+00   4.3529999999999998e+00   2.3119999999999999e-01   3.5599999999999998e-01   4.7330000000000000e-01
   1.1020000000000001e-01  -3.2979999999999998e-01   3.6886999999999999e+00  -1.3370000000000001e-01  -3.9970000000000000e-01  -5.7000000000000002e-02   3.1069999999999998e-01   1.5787000000000000e+00   3.9177000000000000e+00   1.3489999999999999e-01   3.7530000000000002e-01   4.6000000000000002e-01
   3.9679999999999999e-01  -5.7160000000000000e-01   4.1176000000000004e+00  -1.8140000000000001e-01  -3.2350000000000001e-01  -5.7000000000000002e-02   5.1049999999999995e-01   1.6899000000000000e+00   4.2659000000000002e+00   1.0600000000000000e-01   3.8490000000000002e-01   4.4679999999999997e-01
   2.4249999999999999e-01  -4.1770000000000002e-01   3.0882000000000001e+00  -1.9089999999999999e-01  -2.7600000000000002e-01  -5.2600000000000001e-02   4.4390000000000002e-01   1.4231000000000000e+00   4.5270999999999999e+00   1.8300000000000000e-01   3.8490000000000002e-01   4.5560000000000000e-01
  -2.1999999999999999e-02  -5.9360000000000002e-01   3.7745000000000002e+00  -2.4820000000000000e-01  -2.9499999999999998e-01  -8.3299999999999999e-02   4.4390000000000002e-01   1.6232000000000000e+00   4.0918000000000001e+00   1.7340000000000000e-01   4.3300000000000000e-01   4.3790000000000001e-01
   2.4249999999999999e-01  -3.5170000000000001e-01   2.6593000000000000e+00  -2.0050000000000001e-01  -3.0449999999999999e-01  -9.6500000000000002e-02   3.5510000000000003e-01   1.5343000000000000e+00   4.0048000000000004e+00   1.8300000000000000e-01   4.2340000000000000e-01   4.2020000000000002e-01
   2.4249999999999999e-01  -4.8359999999999997e-01   2.7450999999999999e+00  -1.3370000000000001e-01  -3.9010000000000000e-01  -3.9500000000000000e-02   3.3289999999999997e-01   1.9345000000000001e+00   3.8306000000000000e+00   3.8500000000000000e-02   4.7149999999999997e-01   4.5560000000000000e-01
   2.4249999999999999e-01  -4.1770000000000002e-01   2.7450999999999999e+00  -2.0999999999999999e-01  -2.4740000000000001e-01  -4.8200000000000000e-02   4.2170000000000002e-01   1.6010000000000000e+00   4.1788999999999996e+00   8.6699999999999999e-02   4.0410000000000001e-01   4.4230000000000003e-01
   1.5429999999999999e-01  -4.8359999999999997e-01   3.6886999999999999e+00  -1.0500000000000000e-01  -2.1890000000000001e-01  -1.0960000000000000e-01   3.7730000000000002e-01   1.5787000000000000e+00   4.8754000000000000e+00   4.8200000000000000e-02   2.8870000000000001e-01   4.4679999999999997e-01
   6.6100000000000006e-02  -4.6170000000000000e-01   3.6886999999999999e+00  -1.4319999999999999e-01  -3.1400000000000000e-01  -5.7000000000000002e-02   4.6610000000000001e-01   1.7121000000000000e+00   4.8754000000000000e+00   3.8500000000000000e-02   3.7530000000000002e-01   4.4679999999999997e-01
   1.9839999999999999e-01  -5.0560000000000005e-01   3.1739999999999999e+00  -1.0500000000000000e-01  -4.0920000000000001e-01  -8.3299999999999999e-02   5.3269999999999995e-01   1.3119000000000001e+00   3.5695000000000001e+00   1.4449999999999999e-01   4.1370000000000001e-01   4.7330000000000000e-01
   2.6450000000000001e-01  -3.0780000000000002e-01   3.2597999999999998e+00  -7.6399999999999996e-02  -2.9499999999999998e-01  -5.7000000000000002e-02   1.9980000000000001e-01   1.4453000000000000e+00   4.5270999999999999e+00   3.8500000000000000e-02   3.6559999999999998e-01   4.7770000000000001e-01
   1.3230000000000000e-01  -7.2550000000000003e-01   4.2034000000000002e+00  -1.7190000000000000e-01  -3.1400000000000000e-01  -7.0199999999999999e-02   4.6610000000000001e-01   1.3341000000000001e+00   4.6142000000000003e+00   1.6380000000000000e-01   4.4259999999999999e-01   4.2470000000000002e-01
   1.5429999999999999e-01  -4.3969999999999998e-01   3.5171000000000001e+00  -1.7190000000000000e-01  -3.6159999999999998e-01  -6.5799999999999997e-02   3.5510000000000003e-01   1.5565000000000000e+00   5.1365999999999996e+00   7.7100000000000002e-02   4.1370000000000001e-01   4.3790000000000001e-01
   3.0859999999999999e-01  -6.1550000000000005e-01   3.0024000000000002e+00  -2.2910000000000000e-01  -3.8059999999999999e-01  -5.7000000000000002e-02   5.3269999999999995e-01   1.6454000000000000e+00   4.8754000000000000e+00   1.2520000000000001e-01   4.3300000000000000e-01   4.6450000000000002e-01
   2.2040000000000001e-01  -5.0560000000000005e-01   3.4314000000000000e+00  -1.9089999999999999e-01  -3.4260000000000002e-01  -8.7700000000000000e-02   3.7730000000000002e-01   1.4898000000000000e+00   4.7882999999999996e+00   1.7340000000000000e-01   4.3300000000000000e-01   4.7770000000000001e-01
   2.6450000000000001e-01  -5.2759999999999996e-01   3.5171000000000001e+00  -2.0050000000000001e-01  -2.6640000000000003e-01  -9.6500000000000002e-02   5.7709999999999995e-01   1.4898000000000000e+00   4.6142000000000003e+00   1.3489999999999999e-01   4.3300000000000000e-01   4.2020000000000002e-01
   3.3060000000000000e-01  -4.1770000000000002e-01   2.4876999999999998e+00  -8.5900000000000004e-02  -3.6159999999999998e-01  -6.1400000000000003e-02   3.9950000000000002e-01   1.6232000000000000e+00   4.9623999999999997e+00   3.8500000000000000e-02   4.0410000000000001e-01   4.2470000000000002e-01
   4.6289999999999998e-01  -4.6170000000000000e-01   3.1739999999999999e+00  -1.6230000000000000e-01  -2.9499999999999998e-01  -6.1400000000000003e-02   4.8830000000000001e-01   1.6454000000000000e+00   4.4401000000000002e+00   1.9270000000000001e-01   3.3679999999999999e-01   4.1580000000000000e-01
   3.5270000000000001e-01  -6.1550000000000005e-01   2.5735000000000001e+00  -1.4319999999999999e-01  -3.9970000000000000e-01  -3.9500000000000000e-02   5.1049999999999995e-01   1.4453000000000000e+00   4.7882999999999996e+00   8.6699999999999999e-02   4.4259999999999999e-01   3.9369999999999999e-01
   1.9839999999999999e-01  -6.3749999999999996e-01   3.5171000000000001e+00  -2.7689999999999998e-01  -3.2350000000000001e-01  -4.8200000000000000e-02   5.3269999999999995e-01   1.5565000000000000e+00   4.5270999999999999e+00   1.7340000000000000e-01   4.2340000000000000e-01   4.2909999999999998e-01
   3.9679999999999999e-01  -3.7369999999999998e-01   3.3456000000000001e+00  -8.5900000000000004e-02  -4.2820000000000003e-01  -6.5799999999999997e-02   4.6610000000000001e-01   1.2674000000000001e+00   4.0918000000000001e+00   1.1559999999999999e-01   3.7530000000000002e-01   4.4679999999999997e-01
   3.3060000000000000e-01  -3.7369999999999998e-01   4.1176000000000004e+00  -1.3370000000000001e-01  -2.4740000000000001e-01  -5.7000000000000002e-02   4.6610000000000001e-01   1.5787000000000000e+00   4.5270999999999999e+00  -9.5999999999999992e-03   3.9450000000000002e-01   4.6889999999999998e-01
   3.7469999999999998e-01  -4.8359999999999997e-01   3.8603000000000001e+00  -2.0050000000000001e-01  -3.9010000000000000e-01  -4.8200000000000000e-02   5.3269999999999995e-01   1.5787000000000000e+00   3.9177000000000000e+00   1.5409999999999999e-01   4.5219999999999999e-01   4.4230000000000003e-01
   1.5429999999999999e-01  -3.5170000000000001e-01   3.6886999999999999e+00  -1.7190000000000000e-01  -2.9499999999999998e-01  -3.5099999999999999e-02   4.6610000000000001e-01   1.6010000000000000e+00   4.1788999999999996e+00   9.6299999999999997e-02   4.9070000000000003e-01   4.4679999999999997e-01
   1.7630000000000001e-01  -5.7160000000000000e-01   3.3456000000000001e+00  -1.1459999999999999e-01  -3.9970000000000000e-01  -7.4499999999999997e-02   3.7730000000000002e-01   1.5343000000000000e+00   4.7882999999999996e+00   1.6380000000000000e-01   4.3300000000000000e-01   4.0699999999999997e-01
   2.6450000000000001e-01  -4.6170000000000000e-01   3.0882000000000001e+00  -2.0999999999999999e-01  -3.7109999999999999e-01  -7.0199999999999999e-02   5.3269999999999995e-01   1.4898000000000000e+00   4.7012999999999998e+00   1.4449999999999999e-01   3.7530000000000002e-01   4.6000000000000002e-01
   1.7630000000000001e-01  -6.1550000000000005e-01   3.6029000000000000e+00  -1.0500000000000000e-01  -3.0449999999999999e-01  -7.8899999999999998e-02   5.3269999999999995e-01   1.6232000000000000e+00   4.0918000000000001e+00   2.1190000000000001e-01   5.0029999999999997e-01   4.2020000000000002e-01
   2.6450000000000001e-01  -5.9360000000000002e-01   3.3456000000000001e+00  -1.9099999999999999e-02  -3.5210000000000002e-01  -7.0199999999999999e-02   4.2170000000000002e-01   1.6232000000000000e+00   3.9177000000000000e+00   3.8500000000000000e-02   3.3679999999999999e-01   4.4230000000000003e-01
   1.7630000000000001e-01  -2.8580000000000000e-01   3.9460999999999999e+00  -1.1459999999999999e-01  -2.8549999999999998e-01  -5.7000000000000002e-02   3.5510000000000003e-01   1.4008000000000000e+00   4.5270999999999999e+00   7.7100000000000002e-02   3.6559999999999998e-01   4.0699999999999997e-01
   2.6450000000000001e-01  -5.4959999999999998e-01   4.5465000000000000e+00  -1.1459999999999999e-01  -2.2839999999999999e-01  -8.3299999999999999e-02   2.6629999999999998e-01   1.5787000000000000e+00   4.0048000000000004e+00   1.2520000000000001e-01   4.7149999999999997e-01   4.4230000000000003e-01
   1.3230000000000000e-01  -6.1550000000000005e-01   3.3456000000000001e+00  -2.0999999999999999e-01  -3.2350000000000001e-01  -1.0520000000000000e-01   2.6629999999999998e-01   1.6010000000000000e+00   4.1788999999999996e+00   1.4449999999999999e-01   4.2340000000000000e-01   4.3790000000000001e-01
   1.5429999999999999e-01  -6.8149999999999999e-01   3.1739999999999999e+00  -1.3370000000000001e-01  -3.3310000000000001e-01  -9.2100000000000001e-02   5.5489999999999995e-01   1.5787000000000000e+00   4.1788999999999996e+00   5.7799999999999997e-02   3.4639999999999999e-01   4.2020000000000002e-01
   3.5270000000000001e-01  -5.7160000000000000e-01   3.2597999999999998e+00  -4.7699999999999999e-02  -3.5210000000000002e-01  -4.3900000000000002e-02   5.7709999999999995e-01   1.3564000000000001e+00   3.8306000000000000e+00   1.8300000000000000e-01   3.8490000000000002e-01   4.7330000000000000e-01
   1.3230000000000000e-01  -4.6170000000000000e-01   3.4314000000000000e+00  -2.2910000000000000e-01  -3.9010000000000000e-01  -5.2600000000000001e-02   5.1049999999999995e-01   1.6232000000000000e+00   4.7882999999999996e+00   1.0600000000000000e-01   4.3300000000000000e-01   4.6000000000000002e-01
   1.7630000000000001e-01  -5.7160000000000000e-01   3.8603000000000001e+00  -1.5279999999999999e-01  -3.2350000000000001e-01  -9.2100000000000001e-02   4.2170000000000002e-01   1.4008000000000000e+00   4.7012999999999998e+00   7.7100000000000002e-02   3.2710000000000000e-01   4.2470000000000002e-01
   1.9839999999999999e-01  -5.4959999999999998e-01   3.6029000000000000e+00  -2.2910000000000000e-01  -3.0449999999999999e-01  -1.1840000000000001e-01   2.8849999999999998e-01   1.6899000000000000e+00   4.6142000000000003e+00   1.5409999999999999e-01   4.9070000000000003e-01   4.7330000000000000e-01
   3.7469999999999998e-01  -5.0560000000000005e-01   3.4314000000000000e+00  -1.9089999999999999e-01  -2.5690000000000002e-01  -6.1400000000000003e-02   4.6610000000000001e-01   1.6454000000000000e+00   4.1788999999999996e+00   1.0600000000000000e-01   5.0029999999999997e-01   4.4230000000000003e-01
   3.0859999999999999e-01  -4.3969999999999998e-01   3.4314000000000000e+00  -8.5900000000000004e-02  -2.9499999999999998e-01  -8.3299999999999999e-02   5.5489999999999995e-01   1.5565000000000000e+00   4.6142000000000003e+00   8.6699999999999999e-02   4.2340000000000000e-01   4.2470000000000002e-01
   3.3060000000000000e-01  -2.6379999999999998e-01   4.0317999999999996e+00  -1.8140000000000001e-01  -2.2839999999999999e-01  -8.3299999999999999e-02   3.1069999999999998e-01   1.5120000000000000e+00   4.6142000000000003e+00   1.0600000000000000e-01   3.9450000000000002e-01   4.6450000000000002e-01
   2.4249999999999999e-01  -7.9139999999999999e-01   2.8309000000000002e+00  -1.5279999999999999e-01  -2.8549999999999998e-01  -1.2720000000000001e-01   4.2170000000000002e-01   1.4676000000000000e+00   4.6142000000000003e+00   1.0600000000000000e-01   4.6189999999999998e-01   4.3790000000000001e-01
   2.8649999999999998e-01  -4.8359999999999997e-01   2.9165999999999999e+00  -1.6230000000000000e-01  -3.1400000000000000e-01  -6.5799999999999997e-02   3.1069999999999998e-01   1.4453000000000000e+00   4.4401000000000002e+00   1.5409999999999999e-01   3.5599999999999998e-01   4.3350000000000000e-01
   2.8649999999999998e-01  -5.0560000000000005e-01   2.6593000000000000e+00  -1.7190000000000000e-01  -2.7600000000000002e-01  -7.8899999999999998e-02   4.6610000000000001e-01   1.4231000000000000e+00   3.8306000000000000e+00   1.9300000000000001e-02   4.3300000000000000e-01   4.3350000000000000e-01
   3.9679999999999999e-01  -5.7160000000000000e-01   3.3456000000000001e+00  -1.2410000000000000e-01  -3.1400000000000000e-01  -8.7700000000000000e-02   5.1049999999999995e-01   1.5787000000000000e+00   5.3106999999999998e+00   1.6380000000000000e-01   4.4259999999999999e-01   4.3350000000000000e-01
   1.7630000000000001e-01  -5.9360000000000002e-01   3.2597999999999998e+00  -2.3870000000000000e-01  -4.0920000000000001e-01  -6.5799999999999997e-02   3.5510000000000003e-01   1.6010000000000000e+00   5.1365999999999996e+00   7.7100000000000002e-02   3.8490000000000002e-01   4.4230000000000003e-01
   3.3060000000000000e-01  -4.3969999999999998e-01   3.7745000000000002e+00  -2.9599999999999999e-01  -3.0449999999999999e-01   0.0000000000000000e+00   5.7709999999999995e-01   1.5787000000000000e+00   4.4401000000000002e+00   1.0600000000000000e-01   4.1370000000000001e-01   4.6000000000000002e-01
   4.8490000000000000e-01  -5.9360000000000002e-01   3.6029000000000000e+00  -1.6230000000000000e-01  -3.3310000000000001e-01  -3.9500000000000000e-02   3.7730000000000002e-01   1.5343000000000000e+00   4.8754000000000000e+00   1.7340000000000000e-01   4.5219999999999999e-01   4.3790000000000001e-01
   3.9679999999999999e-01  -5.2759999999999996e-01   3.0024000000000002e+00  -2.1959999999999999e-01  -4.0920000000000001e-01  -8.3299999999999999e-02   5.9930000000000005e-01   1.7121000000000000e+00   4.6142000000000003e+00   1.1559999999999999e-01   4.3300000000000000e-01   4.4679999999999997e-01
   3.7469999999999998e-01  -7.0350000000000001e-01   3.7745000000000002e+00  -1.1459999999999999e-01  -1.9030000000000000e-01  -6.1400000000000003e-02   3.9950000000000002e-01   1.5787000000000000e+00   4.3529999999999998e+00   3.8500000000000000e-02   4.0410000000000001e-01   4.2020000000000002e-01
   2.6450000000000001e-01  -4.8359999999999997e-01   3.4314000000000000e+00  -9.4999999999999998e-03  -3.4260000000000002e-01  -1.3200000000000000e-02   5.5489999999999995e-01   1.8455999999999999e+00   4.4401000000000002e+00   9.6299999999999997e-02   4.0410000000000001e-01   4.2909999999999998e-01
   1.7630000000000001e-01  -4.6170000000000000e-01   4.0317999999999996e+00  -9.5500000000000002e-02  -3.0449999999999999e-01  -8.3299999999999999e-02   4.8830000000000001e-01   1.4453000000000000e+00   4.7012999999999998e+00   1.2520000000000001e-01   3.6559999999999998e-01   4.2909999999999998e-01
   1.3230000000000000e-01  -3.0780000000000002e-01   3.6886999999999999e+00  -1.4319999999999999e-01  -2.6640000000000003e-01  -9.2100000000000001e-02   4.2170000000000002e-01   1.7788999999999999e+00   4.4401000000000002e+00   1.0600000000000000e-01   3.3679999999999999e-01   4.4230000000000003e-01
   2.6450000000000001e-01  -4.3969999999999998e-01   3.0882000000000001e+00  -1.3370000000000001e-01  -3.7109999999999999e-01  -3.5099999999999999e-02   3.9950000000000002e-01   1.6454000000000000e+00   5.2236000000000002e+00   1.1559999999999999e-01   3.4639999999999999e-01   4.3790000000000001e-01
   3.0859999999999999e-01  -5.2759999999999996e-01   3.1739999999999999e+00  -1.3370000000000001e-01  -3.7109999999999999e-01  -5.2600000000000001e-02   3.3289999999999997e-01   1.6010000000000000e+00   4.3529999999999998e+00   6.7400000000000002e-02   4.3300000000000000e-01   4.4679999999999997e-01
   3.0859999999999999e-01  -6.8149999999999999e-01   3.1739999999999999e+00  -2.4820000000000000e-01  -3.5210000000000002e-01  -7.4499999999999997e-02   3.7730000000000002e-01   1.5787000000000000e+00   4.5270999999999999e+00   1.4449999999999999e-01   3.5599999999999998e-01   4.8220000000000002e-01
   4.4080000000000003e-01  -5.2759999999999996e-01   3.4314000000000000e+00  -2.0999999999999999e-01  -2.1890000000000001e-01  -5.2600000000000001e-02   4.2170000000000002e-01   1.4898000000000000e+00   4.0048000000000004e+00   1.4449999999999999e-01   4.2340000000000000e-01   4.7770000000000001e-01
   2.8649999999999998e-01  -4.6170000000000000e-01   3.6029000000000000e+00  -1.2410000000000000e-01  -2.1890000000000001e-01  -7.0199999999999999e-02   5.7709999999999995e-01   1.4453000000000000e+00   4.0918000000000001e+00   1.8300000000000000e-01   3.6559999999999998e-01   4.3350000000000000e-01
   2.1999999999999999e-02  -3.0780000000000002e-01   2.4876999999999998e+00  -1.7190000000000000e-01  -3.4260000000000002e-01  -5.2600000000000001e-02   4.8830000000000001e-01   1.6677000000000000e+00   4.7882999999999996e+00   7.7100000000000002e-02   4.4259999999999999e-01   4.2909999999999998e-01
   4.4100000000000000e-02  -4.6170000000000000e-01   3.1739999999999999e+00  -1.4319999999999999e-01  -3.0449999999999999e-01  -7.8899999999999998e-02   5.5489999999999995e-01   1.6010000000000000e+00   3.9177000000000000e+00   1.4449999999999999e-01   3.7530000000000002e-01   4.6450000000000002e-01
   2.2040000000000001e-01  -3.9570000000000000e-01   3.0882000000000001e+00  -1.4319999999999999e-01  -2.8549999999999998e-01  -4.3900000000000002e-02   4.4390000000000002e-01   1.4453000000000000e+00   4.0048000000000004e+00   5.7799999999999997e-02   4.2340000000000000e-01   4.2020000000000002e-01
   1.7630000000000001e-01  -6.3749999999999996e-01   3.2597999999999998e+00  -1.5279999999999999e-01  -3.1400000000000000e-01  -8.7700000000000000e-02   4.8830000000000001e-01   1.5787000000000000e+00   4.2659000000000002e+00   1.9300000000000001e-02   3.5599999999999998e-01   4.7770000000000001e-01
   1.5429999999999999e-01  -5.4959999999999998e-01   3.9460999999999999e+00  -1.9089999999999999e-01  -2.7600000000000002e-01  -4.3900000000000002e-02   4.2170000000000002e-01   1.5565000000000000e+00   4.6142000000000003e+00   9.6299999999999997e-02   3.9450000000000002e-01   4.6450000000000002e-01
   3.0859999999999999e-01  -4.3969999999999998e-01   2.7450999999999999e+00  -8.5900000000000004e-02  -2.6640000000000003e-01  -4.8200000000000000e-02   3.5510000000000003e-01   1.5565000000000000e+00   4.2659000000000002e+00   9.6299999999999997e-02   4.0410000000000001e-01   4.2470000000000002e-01
   1.3230000000000000e-01  -5.0560000000000005e-01   3.2597999999999998e+00  -1.6230000000000000e-01  -3.2350000000000001e-01  -5.2600000000000001e-02   3.5510000000000003e-01   1.5120000000000000e+00   4.7012999999999998e+00   1.0600000000000000e-01   3.7530000000000002e-01   4.6450000000000002e-01
   1.1020000000000001e-01  -6.8149999999999999e-01   2.5735000000000001e+00  -1.9089999999999999e-01  -3.5210000000000002e-01  -6.5799999999999997e-02   3.9950000000000002e-01   1.5120000000000000e+00   4.6142000000000003e+00   1.4449999999999999e-01   3.8490000000000002e-01   4.6889999999999998e-01
   4.4100000000000000e-02  -3.7369999999999998e-01   3.4314000000000000e+00  -6.6799999999999998e-02  -3.0449999999999999e-01  -7.0199999999999999e-02   2.8849999999999998e-01   1.6899000000000000e+00   3.8306000000000000e+00   1.1559999999999999e-01   4.3300000000000000e-01   4.3790000000000001e-01
   1.7630000000000001e-01  -3.7369999999999998e-01   3.9460999999999999e+00  -1.4319999999999999e-01  -2.9499999999999998e-01  -7.4499999999999997e-02   5.1049999999999995e-01   1.4898000000000000e+00   4.0048000000000004e+00   1.8300000000000000e-01   4.2340000000000000e-01   4.3790000000000001e-01
   1.9839999999999999e-01  -4.1770000000000002e-01   3.2597999999999998e+00  -9.5500000000000002e-02  -3.3310000000000001e-01  -8.8000000000000005e-03   4.4390000000000002e-01   1.5565000000000000e+00   4.3529999999999998e+00   1.0600000000000000e-01   5.1959999999999995e-01   4.2909999999999998e-01
   1.1020000000000001e-01  -3.9570000000000000e-01   3.2597999999999998e+00  -5.7299999999999997e-02  -3.0449999999999999e-01  -4.3900000000000002e-02   3.7730000000000002e-01   1.4453000000000000e+00   3.9177000000000000e+00   1.0600000000000000e-01   4.3300000000000000e-01   4.6000000000000002e-01
   1.3230000000000000e-01  -4.1770000000000002e-01   2.8309000000000002e+00   9.4999999999999998e-03  -3.1400000000000000e-01  -7.8899999999999998e-02   4.6610000000000001e-01   1.4676000000000000e+00   4.6142000000000003e+00   1.3489999999999999e-01   3.8490000000000002e-01   3.9810000000000001e-01
   2.4249999999999999e-01  -6.5949999999999998e-01   4.1176000000000004e+00  -2.3870000000000000e-01  -3.2350000000000001e-01  -1.0520000000000000e-01   5.9930000000000005e-01   1.7121000000000000e+00   4.1788999999999996e+00   1.4449999999999999e-01   5.0029999999999997e-01   4.2909999999999998e-01
   1.1020000000000001e-01  -6.5949999999999998e-01   4.0317999999999996e+00  -1.1459999999999999e-01  -2.8549999999999998e-01  -9.6500000000000002e-02   3.3289999999999997e-01   1.5787000000000000e+00   5.1365999999999996e+00   9.6299999999999997e-02   3.4639999999999999e-01   4.3350000000000000e-01
   2.6450000000000001e-01  -5.4959999999999998e-01   3.1739999999999999e+00  -1.9089999999999999e-01  -3.8059999999999999e-01  -7.8899999999999998e-02   2.8849999999999998e-01   1.6232000000000000e+00   4.0918000000000001e+00   1.1559999999999999e-01   3.3679999999999999e-01   4.7330000000000000e-01
   3.9679999999999999e-01  -7.6939999999999997e-01   3.0882000000000001e+00  -1.5279999999999999e-01  -3.5210000000000002e-01  -9.6500000000000002e-02   3.1069999999999998e-01   1.5565000000000000e+00   4.1788999999999996e+00   1.6380000000000000e-01   3.6559999999999998e-01   4.4230000000000003e-01
   3.9679999999999999e-01  -4.6170000000000000e-01   3.2597999999999998e+00  -1.6230000000000000e-01  -3.5210000000000002e-01  -5.2600000000000001e-02   2.8849999999999998e-01   1.4676000000000000e+00   4.1788999999999996e+00   1.3489999999999999e-01   4.6189999999999998e-01   4.7770000000000001e-01
   6.6100000000000006e-02  -4.6170000000000000e-01   3.3456000000000001e+00  -2.6729999999999998e-01  -3.1400000000000000e-01  -6.1400000000000003e-02   4.2170000000000002e-01   1.5343000000000000e+00   4.6142000000000003e+00   1.4449999999999999e-01   4.0410000000000001e-01   4.5119999999999999e-01
   1.9839999999999999e-01  -7.2550000000000003e-01   3.1739999999999999e+00  -1.4319999999999999e-01  -2.6640000000000003e-01  -5.7000000000000002e-02   3.5510000000000003e-01   1.7121000000000000e+00   4.1788999999999996e+00   1.0600000000000000e-01   4.4259999999999999e-01   4.6889999999999998e-01
   3.9679999999999999e-01  -6.1550000000000005e-01   3.4314000000000000e+00  -1.5279999999999999e-01  -3.4260000000000002e-01  -6.5799999999999997e-02   3.1069999999999998e-01   1.6232000000000000e+00   4.0048000000000004e+00   1.2520000000000001e-01   4.3300000000000000e-01   4.5560000000000000e-01
   2.4249999999999999e-01  -4.1770000000000002e-01   2.8309000000000002e+00  -2.0050000000000001e-01  -2.8549999999999998e-01  -5.2600000000000001e-02   3.1069999999999998e-01   1.5565000000000000e+00   4.0918000000000001e+00   4.8200000000000000e-02   4.0410000000000001e-01   4.5560000000000000e-01
  -2.1999999999999999e-02  -4.1770000000000002e-01   3.5171000000000001e+00  -1.1459999999999999e-01  -1.9980000000000001e-01  -1.0520000000000000e-01   5.9930000000000005e-01   1.4453000000000000e+00   4.8754000000000000e+00   9.6299999999999997e-02   3.8490000000000002e-01   4.2909999999999998e-01
   2.6450000000000001e-01  -5.7160000000000000e-01   2.5735000000000001e+00  -1.1459999999999999e-01  -2.5690000000000002e-01  -7.8899999999999998e-02   8.8800000000000004e-02   1.6454000000000000e+00   4.3529999999999998e+00   1.5409999999999999e-01   3.9450000000000002e-01   4.1580000000000000e-01
   1.9839999999999999e-01  -5.4959999999999998e-01   4.0317999999999996e+00  -1.9089999999999999e-01  -2.5690000000000002e-01  -5.2600000000000001e-02   5.1049999999999995e-01   1.6899000000000000e+00   3.9177000000000000e+00   1.7340000000000000e-01   4.4259999999999999e-01   4.4230000000000003e-01
   2.2040000000000001e-01  -5.0560000000000005e-01   3.1739999999999999e+00  -1.4319999999999999e-01  -2.9499999999999998e-01  -6.5799999999999997e-02   4.8830000000000001e-01   1.3341000000000001e+00   4.1788999999999996e+00   9.6299999999999997e-02   2.9830000000000001e-01   3.9369999999999999e-01
  -8.8200000000000001e-02  -5.0560000000000005e-01   3.5171000000000001e+00  -2.7689999999999998e-01  -3.6159999999999998e-01  -6.5799999999999997e-02   1.1100000000000000e-01   1.5565000000000000e+00   5.1365999999999996e+00   1.8300000000000000e-01   4.6189999999999998e-01   4.3790000000000001e-01
   5.0700000000000001e-01  -5.2759999999999996e-01   3.6886999999999999e+00  -1.7190000000000000e-01  -3.0449999999999999e-01  -7.8899999999999998e-02   3.9950000000000002e-01   1.6232000000000000e+00   4.0918000000000001e+00   1.0600000000000000e-01   3.9450000000000002e-01   4.7330000000000000e-01
   3.9679999999999999e-01  -6.8149999999999999e-01   3.3456000000000001e+00  -1.0500000000000000e-01  -3.4260000000000002e-01  -7.4499999999999997e-02   3.5510000000000003e-01   1.3786000000000000e+00   3.6564999999999999e+00   6.7400000000000002e-02   3.0790000000000001e-01   4.3790000000000001e-01
   3.0859999999999999e-01  -4.8359999999999997e-01   3.2597999999999998e+00  -1.5279999999999999e-01  -3.9970000000000000e-01  -7.4499999999999997e-02   3.3289999999999997e-01   1.5787000000000000e+00   3.9177000000000000e+00   1.6380000000000000e-01   4.0410000000000001e-01   3.6709999999999998e-01
   4.4100000000000000e-02  -6.1550000000000005e-01   3.6029000000000000e+00  -9.5500000000000002e-02  -3.1400000000000000e-01  -7.8899999999999998e-02   2.4410000000000001e-01   1.7343999999999999e+00   3.5695000000000001e+00   1.2520000000000001e-01   4.5219999999999999e-01   4.6450000000000002e-01
   1.1020000000000001e-01  -5.2759999999999996e-01   3.3456000000000001e+00  -2.0999999999999999e-01  -1.4269999999999999e-01  -8.3299999999999999e-02   5.5489999999999995e-01   1.6010000000000000e+00   4.8754000000000000e+00   7.7100000000000002e-02   4.0410000000000001e-01   4.1580000000000000e-01
   2.4249999999999999e-01  -4.8359999999999997e-01   3.8603000000000001e+00  -1.6230000000000000e-01  -3.1400000000000000e-01  -5.7000000000000002e-02   4.6610000000000001e-01   1.4453000000000000e+00   3.9177000000000000e+00   1.4449999999999999e-01   3.4639999999999999e-01   4.5119999999999999e-01
   4.6289999999999998e-01  -3.7369999999999998e-01   3.6886999999999999e+00  -1.3370000000000001e-01  -3.5210000000000002e-01  -7.0199999999999999e-02   5.7709999999999995e-01   1.6454000000000000e+00   4.7012999999999998e+00   1.5409999999999999e-01   4.6189999999999998e-01   4.2470000000000002e-01
   6.6100000000000006e-02  -6.1550000000000005e-01   3.4314000000000000e+00  -1.2410000000000000e-01  -2.9499999999999998e-01  -1.0090000000000000e-01   4.8830000000000001e-01   1.5787000000000000e+00   4.7012999999999998e+00   1.6380000000000000e-01   4.2340000000000000e-01   4.6000000000000002e-01
   8.8200000000000001e-02  -3.5170000000000001e-01   2.7450999999999999e+00  -7.6399999999999996e-02  -3.2350000000000001e-01  -6.5799999999999997e-02   7.1020000000000005e-01   1.5565000000000000e+00   4.5270999999999999e+00   8.6699999999999999e-02   3.9450000000000002e-01   4.8220000000000002e-01
   3.3060000000000000e-01  -5.2759999999999996e-01   3.6886999999999999e+00  -2.1959999999999999e-01  -3.7109999999999999e-01  -1.7500000000000002e-02   4.2170000000000002e-01   1.7343999999999999e+00   4.6142000000000003e+00   1.0600000000000000e-01   3.5599999999999998e-01   4.0699999999999997e-01
   1.5429999999999999e-01  -4.8359999999999997e-01   3.0024000000000002e+00  -2.0050000000000001e-01  -3.9970000000000000e-01  -1.7500000000000002e-02   5.3269999999999995e-01   1.4231000000000000e+00   4.5270999999999999e+00   1.1559999999999999e-01   3.6559999999999998e-01   4.3350000000000000e-01
   6.6100000000000006e-02  -4.3969999999999998e-01   3.4314000000000000e+00  -1.1459999999999999e-01  -3.6159999999999998e-01  -3.5099999999999999e-02   4.6610000000000001e-01   1.3786000000000000e+00   4.7012999999999998e+00   1.1559999999999999e-01   4.0410000000000001e-01   4.4679999999999997e-01
   4.4080000000000003e-01  -5.0560000000000005e-01   2.8309000000000002e+00  -1.7190000000000000e-01  -3.1400000000000000e-01  -7.4499999999999997e-02   3.7730000000000002e-01   1.5787000000000000e+00   4.0048000000000004e+00   1.7340000000000000e-01   4.3300000000000000e-01   4.0699999999999997e-01
   2.4249999999999999e-01  -5.9360000000000002e-01   3.5171000000000001e+00  -1.8140000000000001e-01  -1.9980000000000001e-01  -4.3900000000000002e-02   5.5489999999999995e-01   1.6232000000000000e+00   5.3977000000000004e+00   1.6380000000000000e-01   4.9070000000000003e-01   4.3350000000000000e-01
   5.7310000000000005e-01  -6.5949999999999998e-01   4.2892000000000001e+00  -1.6230000000000000e-01  -2.4740000000000001e-01  -1.4030000000000001e-01   3.9950000000000002e-01   1.5343000000000000e+00   4.2659000000000002e+00   1.0600000000000000e-01   3.9450000000000002e-01   4.3350000000000000e-01
   2.8649999999999998e-01  -2.4179999999999999e-01   3.2597999999999998e+00  -8.5900000000000004e-02  -3.0449999999999999e-01  -3.9500000000000000e-02   4.6610000000000001e-01   1.4676000000000000e+00   5.3977000000000004e+00   3.8500000000000000e-02   4.3300000000000000e-01   4.4679999999999997e-01
   1.7630000000000001e-01  -4.3969999999999998e-01   4.1176000000000004e+00  -2.0050000000000001e-01  -2.8549999999999998e-01  -4.8200000000000000e-02   4.4390000000000002e-01   1.5565000000000000e+00   4.0048000000000004e+00   1.8300000000000000e-01   4.5219999999999999e-01   4.4230000000000003e-01
   3.5270000000000001e-01  -5.2759999999999996e-01   3.6029000000000000e+00  -1.4319999999999999e-01  -2.9499999999999998e-01  -6.5799999999999997e-02   2.8849999999999998e-01   1.6454000000000000e+00   4.3529999999999998e+00   1.2520000000000001e-01   4.3300000000000000e-01   4.4230000000000003e-01
   1.5429999999999999e-01  -6.1550000000000005e-01   3.1739999999999999e+00  -2.0050000000000001e-01  -3.5210000000000002e-01  -5.7000000000000002e-02   3.7730000000000002e-01   1.2897000000000001e+00   4.4401000000000002e+00   6.7400000000000002e-02   3.8490000000000002e-01   4.0250000000000002e-01
  -8.8200000000000001e-02  -4.1770000000000002e-01   3.6029000000000000e+00  -9.5500000000000002e-02  -2.7600000000000002e-01  -7.0199999999999999e-02   5.7709999999999995e-01   1.5343000000000000e+00   5.0495000000000001e+00   9.6299999999999997e-02   4.5219999999999999e-01   4.5119999999999999e-01
   3.9679999999999999e-01  -5.2759999999999996e-01   3.6029000000000000e+00  -1.5279999999999999e-01  -4.3769999999999998e-01  -8.7700000000000000e-02   3.9950000000000002e-01   1.4898000000000000e+00   4.6142000000000003e+00   1.2520000000000001e-01   4.1370000000000001e-01   4.4230000000000003e-01
   3.7469999999999998e-01  -3.2979999999999998e-01   3.1739999999999999e+00  -1.6230000000000000e-01  -3.6159999999999998e-01  -1.1400000000000000e-01   5.9930000000000005e-01   1.3564000000000001e+00   4.6142000000000003e+00   1.0600000000000000e-01   3.8490000000000002e-01   4.0250000000000002e-01
   0.0000000000000000e+00  -3.0780000000000002e-01   3.3456000000000001e+00  -1.5279999999999999e-01  -2.3790000000000000e-01  -1.1840000000000001e-01   4.6610000000000001e-01   1.5787000000000000e+00   3.7435999999999998e+00   2.0230000000000001e-01   4.7149999999999997e-01   4.8220000000000002e-01
   6.6100000000000006e-02  -5.0560000000000005e-01   3.1739999999999999e+00  -1.5279999999999999e-01  -3.2350000000000001e-01  -6.1400000000000003e-02   4.8830000000000001e-01   1.6232000000000000e+00   4.2659000000000002e+00   1.3489999999999999e-01   5.1000000000000001e-01   4.3790000000000001e-01
   3.3060000000000000e-01  -6.8149999999999999e-01   3.5171000000000001e+00  -1.7190000000000000e-01  -2.5690000000000002e-01  -7.0199999999999999e-02   5.5489999999999995e-01   1.5787000000000000e+00   4.5270999999999999e+00   1.2520000000000001e-01   4.5219999999999999e-01   4.2020000000000002e-01
   4.1880000000000001e-01  -2.8580000000000000e-01   2.8309000000000002e+00  -6.6799999999999998e-02  -2.9499999999999998e-01  -9.2100000000000001e-02   4.4390000000000002e-01   1.5787000000000000e+00   4.0918000000000001e+00   2.1190000000000001e-01   3.3679999999999999e-01   4.1139999999999999e-01
   1.9839999999999999e-01  -5.2759999999999996e-01   3.9460999999999999e+00  -1.8140000000000001e-01  -2.1890000000000001e-01  -1.0090000000000000e-01   3.5510000000000003e-01   1.6232000000000000e+00   4.5270999999999999e+00   1.1559999999999999e-01   4.4259999999999999e-01   4.5119999999999999e-01
   2.8649999999999998e-01  -4.3969999999999998e-01   2.6593000000000000e+00  -1.1459999999999999e-01  -2.5690000000000002e-01  -4.8200000000000000e-02   4.2170000000000002e-01   1.5565000000000000e+00   4.4401000000000002e+00   1.3489999999999999e-01   3.5599999999999998e-01   4.5119999999999999e-01
   3.0859999999999999e-01  -3.2979999999999998e-01   3.6029000000000000e+00  -2.6729999999999998e-01  -3.7109999999999999e-01  -6.5799999999999997e-02   2.8849999999999998e-01   1.6899000000000000e+00   4.6142000000000003e+00   8.6699999999999999e-02   3.4639999999999999e-01   4.4679999999999997e-01
   2.8649999999999998e-01  -7.6939999999999997e-01   3.1739999999999999e+00  -2.0050000000000001e-01  -3.7109999999999999e-01  -7.8899999999999998e-02   5.7709999999999995e-01   1.4008000000000000e+00   4.6142000000000003e+00   1.4449999999999999e-01   4.4259999999999999e-01   4.1139999999999999e-01
   3.0859999999999999e-01  -5.4959999999999998e-01   3.0024000000000002e+00  -3.2460000000000000e-01  -3.8059999999999999e-01  -1.3200000000000000e-02   3.9950000000000002e-01   1.4231000000000000e+00   4.7882999999999996e+00   8.6699999999999999e-02   4.0410000000000001e-01   4.8220000000000002e-01
   1.5429999999999999e-01  -3.9570000000000000e-01   3.8603000000000001e+00  -1.4319999999999999e-01  -3.7109999999999999e-01  -1.1840000000000001e-01   4.6610000000000001e-01   1.4676000000000000e+00   4.0918000000000001e+00   1.5409999999999999e-01   4.5219999999999999e-01   4.6889999999999998e-01
   1.7630000000000001e-01  -3.9570000000000000e-01   3.9460999999999999e+00  -1.9089999999999999e-01  -3.5210000000000002e-01  -1.0960000000000000e-01   5.9930000000000005e-01   1.5343000000000000e+00   4.2659000000000002e+00   1.9270000000000001e-01   4.6189999999999998e-01   4.6450000000000002e-01
   3.3060000000000000e-01  -4.6170000000000000e-01   3.5171000000000001e+00  -1.8140000000000001e-01  -3.2350000000000001e-01  -5.7000000000000002e-02   4.6610000000000001e-01   1.6232000000000000e+00   4.0918000000000001e+00   8.6699999999999999e-02   3.6559999999999998e-01   4.3350000000000000e-01
   3.3060000000000000e-01  -5.7160000000000000e-01   2.8309000000000002e+00  -1.2410000000000000e-01  -2.3790000000000000e-01  -1.0520000000000000e-01   4.6610000000000001e-01   1.4453000000000000e+00   4.7882999999999996e+00   8.6699999999999999e-02   4.6189999999999998e-01   4.2909999999999998e-01
   1.5429999999999999e-01  -5.0560000000000005e-01   3.1739999999999999e+00  -9.5500000000000002e-02  -3.5210000000000002e-01  -4.3900000000000002e-02   4.2170000000000002e-01   1.4898000000000000e+00   3.8306000000000000e+00   7.7100000000000002e-02   3.4639999999999999e-01   4.4679999999999997e-01
   3.7469999999999998e-01  -6.3749999999999996e-01   3.0024000000000002e+00  -1.1459999999999999e-01  -2.5690000000000002e-01  -4.3900000000000002e-02   4.8830000000000001e-01   1.5120000000000000e+00   3.9177000000000000e+00   5.7799999999999997e-02   4.9070000000000003e-01   4.3350000000000000e-01
   3.0859999999999999e-01  -4.6170000000000000e-01   3.7745000000000002e+00  -1.6230000000000000e-01  -2.6640000000000003e-01  -9.2100000000000001e-02   4.4390000000000002e-01   1.6232000000000000e+00   4.7882999999999996e+00   4.8200000000000000e-02   3.9450000000000002e-01   4.8220000000000002e-01
   4.4100000000000000e-02  -3.2979999999999998e-01   3.0882000000000001e+00  -2.0999999999999999e-01  -3.7109999999999999e-01  -8.3299999999999999e-02   3.9950000000000002e-01   1.5565000000000000e+00   4.0048000000000004e+00   2.0230000000000001e-01   3.5599999999999998e-01   4.4230000000000003e-01
   8.8200000000000001e-02  -5.0560000000000005e-01   2.8309000000000002e+00  -1.8140000000000001e-01  -2.0930000000000001e-01  -3.9500000000000000e-02   4.4390000000000002e-01   1.2452000000000001e+00   4.0918000000000001e+00   1.5409999999999999e-01   4.4259999999999999e-01   4.6450000000000002e-01
   2.4249999999999999e-01  -6.5949999999999998e-01   3.2597999999999998e+00  -2.3870000000000000e-01  -3.6159999999999998e-01  -1.0960000000000000e-01   4.6610000000000001e-01   1.4898000000000000e+00   5.0495000000000001e+00   1.0600000000000000e-01   4.2340000000000000e-01   4.5560000000000000e-01
   2.8649999999999998e-01  -5.2759999999999996e-01   2.9165999999999999e+00  -1.6230000000000000e-01  -2.8549999999999998e-01  -8.3299999999999999e-02   4.2170000000000002e-01   1.5565000000000000e+00   4.0048000000000004e+00   1.8300000000000000e-01   4.1370000000000001e-01   4.0699999999999997e-01
   6.6100000000000006e-02  -3.9570000000000000e-01   3.2597999999999998e+00  -1.2410000000000000e-01  -2.9499999999999998e-01  -5.2600000000000001e-02   3.5510000000000003e-01   1.6010000000000000e+00   3.9177000000000000e+00   1.2520000000000001e-01   4.1370000000000001e-01   4.2909999999999998e-01
   1.9839999999999999e-01  -6.5949999999999998e-01   3.3456000000000001e+00  -2.2910000000000000e-01  -2.8549999999999998e-01  -7.8899999999999998e-02   3.3289999999999997e-01   1.4676000000000000e+00   3.7435999999999998e+00   1.3489999999999999e-01   3.9450000000000002e-01   4.2909999999999998e-01
   1.9839999999999999e-01  -5.0560000000000005e-01   3.1739999999999999e+00  -7.6399999999999996e-02  -2.3790000000000000e-01  -1.0520000000000000e-01   4.8830000000000001e-01   1.4231000000000000e+00   4.7012999999999998e+00   2.8899999999999999e-02   4.3300000000000000e-01   4.4230000000000003e-01
   3.0859999999999999e-01  -5.0560000000000005e-01   3.6029000000000000e+00  -1.1459999999999999e-01  -3.4260000000000002e-01  -5.7000000000000002e-02   4.2170000000000002e-01   1.5787000000000000e+00   4.0048000000000004e+00   2.8899999999999999e-02   3.6559999999999998e-01   4.1139999999999999e-01
   1.9839999999999999e-01  -5.0560000000000005e-01   3.9460999999999999e+00  -1.9089999999999999e-01  -2.7600000000000002e-01  -5.7000000000000002e-02   4.8830000000000001e-01   1.5565000000000000e+00   3.5695000000000001e+00   1.1559999999999999e-01   3.5599999999999998e-01   4.6000000000000002e-01
   1.7630000000000001e-01  -4.1770000000000002e-01   2.9165999999999999e+00  -9.5500000000000002e-02  -3.4260000000000002e-01  -7.8899999999999998e-02   5.1049999999999995e-01   1.5787000000000000e+00   4.5270999999999999e+00   2.3119999999999999e-01   3.9450000000000002e-01   4.3350000000000000e-01
   4.4080000000000003e-01  -3.9570000000000000e-01   4.3750000000000000e+00  -1.0500000000000000e-01  -3.0449999999999999e-01  -6.5799999999999997e-02   4.4390000000000002e-01   1.7121000000000000e+00   4.3529999999999998e+00   6.7400000000000002e-02   4.5219999999999999e-01   4.8220000000000002e-01
   2.6450000000000001e-01  -6.5949999999999998e-01   3.2597999999999998e+00  -2.5779999999999997e-01  -3.5210000000000002e-01  -7.4499999999999997e-02   4.8830000000000001e-01   1.7121000000000000e+00   4.2659000000000002e+00   9.6299999999999997e-02   4.0410000000000001e-01   4.2909999999999998e-01
   3.0859999999999999e-01  -7.6939999999999997e-01   3.6029000000000000e+00  -1.9089999999999999e-01  -3.1400000000000000e-01  -4.8200000000000000e-02   4.4390000000000002e-01   1.6677000000000000e+00   4.7882999999999996e+00   1.6380000000000000e-01   4.1370000000000001e-01   4.3790000000000001e-01
   2.6450000000000001e-01  -5.0560000000000005e-01   3.6886999999999999e+00  -1.4319999999999999e-01  -2.8549999999999998e-01  -3.9500000000000000e-02   3.3289999999999997e-01   1.4898000000000000e+00   4.7882999999999996e+00   8.6699999999999999e-02   4.2340000000000000e-01   4.2909999999999998e-01
   2.6450000000000001e-01  -3.7369999999999998e-01   3.3456000000000001e+00  -1.4319999999999999e-01  -3.3310000000000001e-01  -7.0199999999999999e-02   7.3240000000000005e-01   1.6454000000000000e+00   3.6564999999999999e+00   9.6299999999999997e-02   3.9450000000000002e-01   4.1139999999999999e-01
   1.9839999999999999e-01  -4.1770000000000002e-01   3.2597999999999998e+00  -6.6799999999999998e-02  -3.4260000000000002e-01  -8.3299999999999999e-02   4.6610000000000001e-01   1.7565999999999999e+00   4.0048000000000004e+00   1.4449999999999999e-01   4.8110000000000003e-01   4.6450000000000002e-01
   1.1020000000000001e-01  -5.0560000000000005e-01   3.3456000000000001e+00  -4.7699999999999999e-02  -2.8549999999999998e-01  -1.0520000000000000e-01   5.1049999999999995e-01   1.7121000000000000e+00   3.9177000000000000e+00   1.3489999999999999e-01   4.0410000000000001e-01   4.1580000000000000e-01
   3.5270000000000001e-01  -6.3749999999999996e-01   3.0882000000000001e+00  -1.5279999999999999e-01  -3.9010000000000000e-01  -6.5799999999999997e-02   4.2170000000000002e-01   1.5120000000000000e+00   3.8306000000000000e+00   1.4449999999999999e-01   3.6559999999999998e-01   3.8929999999999998e-01
   4.1880000000000001e-01  -6.8149999999999999e-01   3.6029000000000000e+00  -1.6230000000000000e-01  -3.1400000000000000e-01  -7.4499999999999997e-02   4.8830000000000001e-01   1.7343999999999999e+00   4.2659000000000002e+00   1.0600000000000000e-01   3.6559999999999998e-01   4.9540000000000001e-01
   1.3230000000000000e-01  -4.6170000000000000e-01   3.2597999999999998e+00  -3.8199999999999998e-02  -3.2350000000000001e-01  -3.0700000000000002e-02   4.2170000000000002e-01   1.4453000000000000e+00   4.3529999999999998e+00   1.1559999999999999e-01   3.6559999999999998e-01   4.0699999999999997e-01
   1.5429999999999999e-01  -4.1770000000000002e-01   2.6593000000000000e+00  -1.3370000000000001e-01  -2.3790000000000000e-01  -7.4499999999999997e-02   3.9950000000000002e-01   1.5120000000000000e+00   4.2659000000000002e+00   7.7100000000000002e-02   3.1750000000000000e-01   4.7770000000000001e-01
   3.0859999999999999e-01  -5.4959999999999998e-01   3.8603000000000001e+00  -2.0050000000000001e-01  -2.4740000000000001e-01  -3.9500000000000000e-02   5.3269999999999995e-01   1.5787000000000000e+00   3.5695000000000001e+00   1.2520000000000001e-01   4.6189999999999998e-01   4.6450000000000002e-01
   2.4249999999999999e-01  -3.5170000000000001e-01   3.4314000000000000e+00  -2.2910000000000000e-01  -3.0449999999999999e-01  -1.0090000000000000e-01   3.7730000000000002e-01   1.6232000000000000e+00   4.3529999999999998e+00   1.1559999999999999e-01   4.3300000000000000e-01   4.5119999999999999e-01
   2.6450000000000001e-01  -6.1550000000000005e-01   3.4314000000000000e+00  -9.5500000000000002e-02  -3.0449999999999999e-01  -5.2600000000000001e-02   3.5510000000000003e-01   1.6010000000000000e+00   4.8754000000000000e+00   1.9270000000000001e-01   3.5599999999999998e-01   4.3350000000000000e-01
   1.1020000000000001e-01  -4.3969999999999998e-01   4.1176000000000004e+00  -1.9089999999999999e-01  -2.9499999999999998e-01  -7.0199999999999999e-02   3.5510000000000003e-01   1.6899000000000000e+00   4.9623999999999997e+00   1.2520000000000001e-01   3.3679999999999999e-01   4.4230000000000003e-01
   1.3230000000000000e-01  -4.3969999999999998e-01   3.4314000000000000e+00  -1.3370000000000001e-01  -3.0449999999999999e-01  -9.6500000000000002e-02   4.4390000000000002e-01   1.8232999999999999e+00   4.7012999999999998e+00   1.1559999999999999e-01   4.8110000000000003e-01   4.2470000000000002e-01
   2.4249999999999999e-01  -5.2759999999999996e-01   3.6029000000000000e+00  -1.1459999999999999e-01  -2.9499999999999998e-01  -4.3900000000000002e-02   5.5489999999999995e-01   1.4898000000000000e+00   5.0495000000000001e+00   1.1559999999999999e-01   3.2710000000000000e-01   4.5560000000000000e-01
   1.9839999999999999e-01  -4.8359999999999997e-01   3.1739999999999999e+00  -9.5500000000000002e-02  -2.6640000000000003e-01  -1.0960000000000000e-01   3.1069999999999998e-01   1.5343000000000000e+00   4.8754000000000000e+00   1.5409999999999999e-01   3.2710000000000000e-01   4.4230000000000003e-01
   3.9679999999999999e-01  -6.8149999999999999e-01   3.7745000000000002e+00  -1.7190000000000000e-01  -3.0449999999999999e-01  -3.0700000000000002e-02   4.6610000000000001e-01   1.5343000000000000e+00   4.5270999999999999e+00   9.6299999999999997e-02   3.1750000000000000e-01   4.4230000000000003e-01
   2.4249999999999999e-01  -5.2759999999999996e-01   2.4018999999999999e+00  -2.0999999999999999e-01  -3.7109999999999999e-01  -9.6500000000000002e-02   5.3269999999999995e-01   1.7788999999999999e+00   5.1365999999999996e+00   1.2520000000000001e-01   4.0410000000000001e-01   5.2200000000000002e-01
   1.3230000000000000e-01  -4.6170000000000000e-01   3.5171000000000001e+00  -1.6230000000000000e-01  -2.8549999999999998e-01  -9.6500000000000002e-02   4.8830000000000001e-01   1.5343000000000000e+00   3.6564999999999999e+00   9.5999999999999992e-03   3.1750000000000000e-01   4.7330000000000000e-01
   1.7630000000000001e-01  -4.1770000000000002e-01   3.6029000000000000e+00  -1.2410000000000000e-01  -3.6159999999999998e-01  -7.4499999999999997e-02   4.4390000000000002e-01   1.5787000000000000e+00   4.4401000000000002e+00   1.9270000000000001e-01   3.8490000000000002e-01   3.8929999999999998e-01
   6.6100000000000006e-02  -6.8149999999999999e-01   3.3456000000000001e+00  -1.4319999999999999e-01  -2.4740000000000001e-01  -6.5799999999999997e-02   3.7730000000000002e-01   1.4676000000000000e+00   4.2659000000000002e+00   1.6380000000000000e-01   3.8490000000000002e-01   4.4679999999999997e-01
   1.7630000000000001e-01  -6.3749999999999996e-01   3.5171000000000001e+00  -8.5900000000000004e-02  -3.2350000000000001e-01  -3.9500000000000000e-02   4.6610000000000001e-01   1.6232000000000000e+00   4.9623999999999997e+00   2.8899999999999999e-02   4.0410000000000001e-01   4.2909999999999998e-01
   1.1020000000000001e-01  -2.8580000000000000e-01   3.2597999999999998e+00  -1.9089999999999999e-01  -3.0449999999999999e-01  -1.2720000000000001e-01   6.6579999999999995e-01   1.6454000000000000e+00   4.1788999999999996e+00   1.0600000000000000e-01   3.9450000000000002e-01   4.5560000000000000e-01
   2.2040000000000001e-01  -3.2979999999999998e-01   3.0024000000000002e+00  -1.5279999999999999e-01  -3.7109999999999999e-01  -7.8899999999999998e-02   5.5489999999999995e-01   1.8010999999999999e+00   3.7435999999999998e+00   1.0600000000000000e-01   3.5599999999999998e-01   4.0699999999999997e-01
   3.3060000000000000e-01  -2.4179999999999999e-01   2.7450999999999999e+00  -1.4319999999999999e-01  -3.0449999999999999e-01  -8.3299999999999999e-02   5.1049999999999995e-01   1.5120000000000000e+00   4.2659000000000002e+00   1.0600000000000000e-01   3.9450000000000002e-01   3.9369999999999999e-01
  -6.6100000000000006e-02  -4.8359999999999997e-01   3.6029000000000000e+00  -1.3370000000000001e-01  -3.6159999999999998e-01  -4.3900000000000002e-02   4.2170000000000002e-01   1.5565000000000000e+00   3.9177000000000000e+00   2.6970000000000000e-01   3.8490000000000002e-01   4.3790000000000001e-01
   3.3060000000000000e-01  -5.9360000000000002e-01   3.3456000000000001e+00  -1.7190000000000000e-01  -3.1400000000000000e-01  -8.3299999999999999e-02   5.5489999999999995e-01   1.8455999999999999e+00   4.7012999999999998e+00   1.0600000000000000e-01   4.1370000000000001e-01   4.3790000000000001e-01
   3.3060000000000000e-01  -5.2759999999999996e-01   3.4314000000000000e+00  -1.2410000000000000e-01  -2.2839999999999999e-01  -8.3299999999999999e-02   4.2170000000000002e-01   1.4898000000000000e+00   4.0918000000000001e+00   1.3489999999999999e-01   4.0410000000000001e-01   4.7770000000000001e-01
   3.3060000000000000e-01  -4.1770000000000002e-01   3.2597999999999998e+00  -1.7190000000000000e-01  -3.2350000000000001e-01  -1.0090000000000000e-01   4.6610000000000001e-01   1.5787000000000000e+00   4.4401000000000002e+00   9.6299999999999997e-02   3.7530000000000002e-01   4.6450000000000002e-01
   4.4100000000000000e-02  -4.1770000000000002e-01   3.1739999999999999e+00  -2.0999999999999999e-01  -3.2350000000000001e-01  -1.6230000000000000e-01   6.8799999999999994e-01   1.5565000000000000e+00   3.9177000000000000e+00   8.6699999999999999e-02   3.9450000000000002e-01   4.0699999999999997e-01
   2.4249999999999999e-01  -4.1770000000000002e-01   3.6029000000000000e+00  -1.9089999999999999e-01  -3.7109999999999999e-01  -6.1400000000000003e-02   4.8830000000000001e-01   1.6010000000000000e+00   4.5270999999999999e+00   1.7340000000000000e-01   3.7530000000000002e-01   4.3350000000000000e-01
   8.8200000000000001e-02  -4.8359999999999997e-01   3.6886999999999999e+00  -1.7190000000000000e-01  -2.7600000000000002e-01  -8.3299999999999999e-02   3.3289999999999997e-01   1.6677000000000000e+00   4.9623999999999997e+00   1.4449999999999999e-01   4.1370000000000001e-01   4.4230000000000003e-01
  -2.1999999999999999e-02  -5.4959999999999998e-01   3.6029000000000000e+00  -1.5279999999999999e-01  -3.1400000000000000e-01  -1.0520000000000000e-01   5.7709999999999995e-01   1.5120000000000000e+00   4.5270999999999999e+00   1.4449999999999999e-01   4.6189999999999998e-01   4.5560000000000000e-01
   1.1020000000000001e-01  -5.7160000000000000e-01   3.3456000000000001e+00  -4.7699999999999999e-02  -3.1400000000000000e-01  -5.7000000000000002e-02   5.3269999999999995e-01   1.5120000000000000e+00   4.8754000000000000e+00   1.9270000000000001e-01   3.3679999999999999e-01   3.9369999999999999e-01
   1.5429999999999999e-01  -4.8359999999999997e-01   3.1739999999999999e+00  -1.5279999999999999e-01  -2.5690000000000002e-01  -1.1400000000000000e-01   3.9950000000000002e-01   1.4453000000000000e+00   4.8754000000000000e+00   3.8500000000000000e-02   3.8490000000000002e-01   4.6000000000000002e-01
   2.6450000000000001e-01  -8.3540000000000003e-01   3.3456000000000001e+00  -1.1459999999999999e-01  -2.0930000000000001e-01  -8.7700000000000000e-02   3.9950000000000002e-01   1.6232000000000000e+00   4.1788999999999996e+00   2.0230000000000001e-01   3.7530000000000002e-01   4.6450000000000002e-01
   1.5429999999999999e-01  -3.5170000000000001e-01   3.9460999999999999e+00  -1.4319999999999999e-01  -4.2820000000000003e-01  -1.0520000000000000e-01   4.8830000000000001e-01   1.5565000000000000e+00   4.7012999999999998e+00   1.3489999999999999e-01   4.3300000000000000e-01   4.4679999999999997e-01
   2.6450000000000001e-01  -5.7160000000000000e-01   3.1739999999999999e+00  -1.0500000000000000e-01  -2.6640000000000003e-01  -1.0520000000000000e-01   4.6610000000000001e-01   1.4676000000000000e+00   4.3529999999999998e+00   1.6380000000000000e-01   4.7149999999999997e-01   4.9099999999999999e-01
   1.5429999999999999e-01  -6.1550000000000005e-01   3.3456000000000001e+00  -1.7190000000000000e-01  -2.7600000000000002e-01  -6.5799999999999997e-02   6.2150000000000005e-01   1.5787000000000000e+00   3.7435999999999998e+00   1.6380000000000000e-01   4.3300000000000000e-01   4.2909999999999998e-01
   2.6450000000000001e-01  -7.2550000000000003e-01   3.5171000000000001e+00  -1.5279999999999999e-01  -3.8059999999999999e-01  -6.5799999999999997e-02   6.4370000000000005e-01   1.4453000000000000e+00   5.3106999999999998e+00   2.1190000000000001e-01   3.8490000000000002e-01   4.2909999999999998e-01
   1.3230000000000000e-01  -6.1550000000000005e-01   3.6886999999999999e+00  -2.0999999999999999e-01  -2.2839999999999999e-01  -6.5799999999999997e-02   3.7730000000000002e-01   1.6232000000000000e+00   4.0048000000000004e+00   1.2520000000000001e-01   4.3300000000000000e-01   4.6450000000000002e-01
   2.2040000000000001e-01  -6.3749999999999996e-01   3.6029000000000000e+00  -1.1459999999999999e-01  -2.9499999999999998e-01  -5.2600000000000001e-02   5.1049999999999995e-01   1.8899999999999999e+00   5.0495000000000001e+00   4.8200000000000000e-02   3.8490000000000002e-01   4.6889999999999998e-01
   1.1020000000000001e-01  -5.0560000000000005e-01   3.1739999999999999e+00  -1.7190000000000000e-01  -3.1400000000000000e-01  -1.1400000000000000e-01   4.8830000000000001e-01   1.6010000000000000e+00   4.8754000000000000e+00   1.9270000000000001e-01   4.2340000000000000e-01   4.4679999999999997e-01
   2.8649999999999998e-01  -3.0780000000000002e-01   3.4314000000000000e+00  -1.0500000000000000e-01  -2.5690000000000002e-01  -1.0090000000000000e-01   6.2150000000000005e-01   1.4231000000000000e+00   5.0495000000000001e+00   1.6380000000000000e-01   4.3300000000000000e-01   4.3790000000000001e-01
   4.4100000000000000e-02  -6.3749999999999996e-01   3.6886999999999999e+00  -9.5500000000000002e-02  -2.6640000000000003e-01  -9.2100000000000001e-02   3.7730000000000002e-01   1.5343000000000000e+00   4.3529999999999998e+00   2.4079999999999999e-01   3.7530000000000002e-01   4.6000000000000002e-01
