# Supplementary material for: Footwear and Foam Surface Alter Gait Initiation of Typical Subjects
Source: PLoS One. 2015 Aug 13;10(8):e0135821. doi: 10.1371/journal.pone.0135821 (PMC4536224; doi:10.1371/journal.pone.0135821)
Supplement: S1 Dataset — (ZIP) [file pone.0135821.s001.zip › 2_foam_av1_03.txt]

   8.5744000000000007e+00  -6.1773999999999996e+00   2.4216759999999999e+02  -3.3420000000000000e-01   2.8300100000000000e+01   8.1130000000000002e-01  -7.9013999999999998e+00  -2.5348999999999999e+00   2.7293369999999999e+02  -1.8300000000000000e-01  -2.1226199999999999e+01   2.2100000000000002e-02
   8.6184999999999992e+00  -6.2652999999999999e+00   2.4148140000000001e+02  -5.8240000000000003e-01   2.8395299999999999e+01   8.3320000000000005e-01  -8.3231000000000002e+00  -1.9345000000000001e+00   2.7319490000000002e+02  -3.7569999999999998e-01  -2.1207000000000001e+01  -3.5400000000000001e-02
   8.8389000000000006e+00  -6.2652999999999999e+00   2.4053770000000000e+02  -8.1150000000000000e-01   2.8271500000000000e+01   9.0769999999999995e-01  -8.3452999999999999e+00  -2.6682999999999999e+00   2.7310780000000000e+02  -7.5139999999999996e-01  -2.1332100000000001e+01  -3.5400000000000001e-02
   9.1034000000000006e+00  -6.8808999999999996e+00   2.3830740000000000e+02  -8.7839999999999996e-01   2.8166899999999998e+01   8.2440000000000002e-01  -8.6782000000000004e+00  -3.2909000000000002e+00   2.7284660000000002e+02  -1.0018000000000000e+00  -2.1428300000000000e+01  -7.0800000000000002e-02
   9.4560999999999993e+00  -6.9248000000000003e+00   2.3684899999999999e+02  -1.1934000000000000e+00   2.8109800000000000e+01   8.6829999999999996e-01  -8.5007000000000001e+00  -2.7795000000000001e+00   2.7389139999999998e+02  -1.1944999999999999e+00  -2.1514900000000001e+01  -1.2390000000000000e-01
   9.6104000000000003e+00  -7.4305000000000003e+00   2.3564810000000000e+02  -1.3844000000000001e+00   2.7843299999999999e+01   9.0769999999999995e-01  -9.2996999999999996e+00  -3.2464000000000000e+00   2.7493610000000001e+02  -1.5893999999999999e+00  -2.1591899999999999e+01  -1.3270000000000001e-01
   9.7205999999999992e+00  -7.5404000000000000e+00   2.3350350000000000e+02  -1.6422000000000001e+00   2.7776700000000002e+01   8.9019999999999999e-01  -9.7658000000000005e+00  -3.7134000000000000e+00   2.7493610000000001e+02  -1.8591000000000000e+00  -2.1813199999999998e+01  -1.5920000000000001e-01
   9.9410000000000007e+00  -7.9360999999999997e+00   2.3144470000000001e+02  -1.8331000000000000e+00   2.7576899999999998e+01   9.1649999999999998e-01  -1.0120900000000001e+01  -3.5798999999999999e+00   2.7641609999999997e+02  -2.0710000000000002e+00  -2.1841999999999999e+01  -1.6370000000000001e-01
   1.0007099999999999e+01  -7.6283000000000003e+00   2.2895689999999999e+02  -2.0527000000000002e+00   2.7224799999999998e+01   9.7350000000000003e-01  -1.0365000000000000e+01  -3.8468000000000000e+00   2.7719970000000001e+02  -2.3986000000000001e+00  -2.1967099999999999e+01  -2.6540000000000002e-01
   9.9629999999999992e+00  -7.6283000000000003e+00   2.2518240000000000e+02  -2.2627000000000002e+00   2.7015499999999999e+01   9.0769999999999995e-01  -1.0653600000000001e+01  -4.1581000000000001e+00   2.7850560000000002e+02  -2.6587000000000001e+00  -2.2149899999999999e+01  -2.4329999999999999e-01
   9.5221999999999998e+00  -7.7161999999999997e+00   2.2243740000000000e+02  -2.2246000000000001e+00   2.6701400000000000e+01   9.5160000000000000e-01  -1.1119700000000000e+01  -3.5577000000000001e+00   2.7920200000000000e+02  -3.1017999999999999e+00  -2.2361599999999999e+01  -2.3000000000000001e-01
   9.5442000000000000e+00  -7.4305000000000003e+00   2.1943490000000000e+02  -2.4537000000000000e+00   2.6301800000000000e+01   8.7700000000000000e-01  -1.1674500000000000e+01  -4.0247000000000002e+00   2.8120440000000002e+02  -3.5834000000000001e+00  -2.2650300000000001e+01  -2.8310000000000002e-01
   9.5663000000000000e+00  -6.9908000000000001e+00   2.1668979999999999e+02  -2.5110000000000001e+00   2.6044799999999999e+01   8.4630000000000005e-01  -1.1852100000000000e+01  -4.9585999999999997e+00   2.8285860000000002e+02  -4.1710000000000003e+00  -2.2929300000000001e+01  -3.4949999999999998e-01
   9.4120000000000008e+00  -6.5510999999999999e+00   2.1291540000000001e+02  -2.4918999999999998e+00   2.5683199999999999e+01   8.0249999999999999e-01  -1.2251600000000000e+01  -5.7812999999999999e+00   2.8555739999999997e+02  -4.7971000000000004e+00  -2.3371900000000000e+01  -4.2020000000000002e-01
   9.0814000000000004e+00  -6.1334000000000000e+00   2.0948400000000001e+02  -2.6351000000000000e+00   2.5388300000000001e+01   7.3670000000000002e-01  -1.2628900000000000e+01  -6.6261999999999999e+00   2.8851749999999998e+02  -5.4329000000000001e+00  -2.3833800000000000e+01  -5.1310000000000000e-01
   8.5303000000000004e+00  -5.5838000000000001e+00   2.0553790000000001e+02  -2.7019000000000002e+00   2.4912500000000001e+01   7.1479999999999999e-01  -1.3072800000000001e+01  -7.1821000000000002e+00   2.9069400000000002e+02  -6.0301000000000000e+00  -2.4334099999999999e+01  -5.7060000000000000e-01
   8.3980999999999995e+00  -5.4298999999999999e+00   2.0322180000000000e+02  -2.6446000000000001e+00   2.4608000000000001e+01   6.8850000000000000e-01  -1.3494500000000000e+01  -7.3600000000000003e+00   2.9478579999999999e+02  -6.5696000000000003e+00  -2.4921099999999999e+01  -6.0599999999999998e-01
   8.0454000000000008e+00  -5.1222000000000003e+00   1.9996199999999999e+02  -2.6637000000000000e+00   2.4389099999999999e+01   6.3149999999999995e-01  -1.4315700000000000e+01  -7.4044999999999996e+00   2.9870350000000002e+02  -7.0223000000000004e+00  -2.5363700000000001e+01  -6.8559999999999999e-01
   7.7367999999999997e+00  -4.7045000000000003e+00   1.9644489999999999e+02  -2.7401000000000000e+00   2.4027500000000000e+01   6.2709999999999999e-01  -1.4537699999999999e+01  -7.8491999999999997e+00   3.0227300000000002e+02  -7.4653999999999998e+00  -2.5835200000000000e+01  -7.5639999999999996e-01
   7.4722999999999997e+00  -4.7264999999999997e+00   1.9490080000000000e+02  -2.6827999999999999e+00   2.3599299999999999e+01   6.0519999999999996e-01  -1.5625200000000000e+01  -8.0047999999999995e+00   3.0575540000000001e+02  -7.8893000000000004e+00  -2.6297000000000001e+01  -8.4489999999999998e-01
   7.3399999999999999e+00  -4.4626999999999999e+00   1.9121209999999999e+02  -2.6446000000000001e+00   2.3351900000000001e+01   5.4820000000000002e-01  -1.6069099999999999e+01  -8.0493000000000006e+00   3.0976020000000000e+02  -8.3902000000000001e+00  -2.6768500000000000e+01  -8.9349999999999996e-01
   7.3179999999999996e+00  -4.2868000000000004e+00   1.8786650000000000e+02  -2.6827999999999999e+00   2.2914100000000001e+01   6.0950000000000004e-01  -1.6490800000000000e+01  -8.3161000000000005e+00   3.1254610000000002e+02  -8.7466000000000008e+00  -2.7143799999999999e+01  -1.0085999999999999e+00
   6.9211999999999998e+00  -4.2648000000000001e+00   1.8520720000000000e+02  -2.6924000000000001e+00   2.2647700000000000e+01   5.5689999999999995e-01  -1.7289899999999999e+01  -8.1827000000000005e+00   3.1463549999999998e+02  -9.1029999999999998e+00  -2.7518999999999998e+01  -1.0041000000000000e+00
   6.7449000000000003e+00  -4.0888999999999998e+00   1.8169010000000000e+02  -2.5777999999999999e+00   2.2295600000000000e+01   5.5249999999999999e-01  -1.7866900000000001e+01  -8.6941000000000006e+00   3.1881439999999998e+02  -9.5172000000000008e+00  -2.7932800000000000e+01  -1.1500999999999999e+00
   6.7008000000000001e+00  -4.0449999999999999e+00   1.7911650000000000e+02  -2.6255000000000002e+00   2.1952999999999999e+01   5.3500000000000003e-01  -1.8510600000000000e+01  -8.8498000000000001e+00   3.2107799999999997e+02  -9.7484000000000002e+00  -2.8115600000000001e+01  -1.2164999999999999e+00
   6.2820000000000000e+00  -4.2207999999999997e+00   1.7568520000000001e+02  -2.5777999999999999e+00   2.1610499999999998e+01   5.5249999999999999e-01  -1.8998899999999999e+01  -8.9387000000000008e+00   3.2186149999999998e+02  -1.0018100000000000e+01  -2.8433100000000000e+01  -1.2518000000000000e+00
   6.2159000000000004e+00  -4.3087999999999997e+00   1.7294010000000000e+02  -2.6732999999999998e+00   2.1182300000000001e+01   6.0519999999999996e-01  -1.9620300000000000e+01  -8.9832000000000001e+00   3.2447329999999999e+02  -1.0297499999999999e+01  -2.8721800000000002e+01  -1.3314999999999999e+00
   5.9513999999999996e+00  -4.4626999999999999e+00   1.6959450000000001e+02  -2.5874000000000001e+00   2.0811100000000000e+01   5.5249999999999999e-01  -2.0219600000000000e+01  -8.9832000000000001e+00   3.2691100000000000e+02  -1.0557499999999999e+01  -2.8962299999999999e+01  -1.3535999999999999e+00
   5.5766999999999998e+00  -4.5506000000000002e+00   1.6607740000000001e+02  -2.6255000000000002e+00   2.0382899999999999e+01   5.5689999999999995e-01  -2.0485900000000001e+01  -9.3834000000000000e+00   3.2891340000000002e+02  -1.0865800000000000e+01  -2.9241399999999999e+01  -1.3845000000000001e+00
   5.2240000000000002e+00  -4.4626999999999999e+00   1.6341810000000001e+02  -2.5969000000000002e+00   2.0021300000000000e+01   5.4820000000000002e-01  -2.0463699999999999e+01  -9.8058999999999994e+00   3.3126400000000001e+02  -1.1173999999999999e+01  -2.9664700000000000e+01  -1.4906999999999999e+00
   5.0035999999999996e+00  -4.2427999999999999e+00   1.5955779999999999e+02  -2.5491999999999999e+00   1.9707300000000000e+01   5.4379999999999995e-01  -2.0685700000000001e+01  -1.0584199999999999e+01   3.3465940000000001e+02  -1.1328200000000001e+01  -2.9924499999999998e+01  -1.6012999999999999e+00
   4.8712999999999997e+00  -4.4406999999999996e+00   1.5698429999999999e+02  -2.4537000000000000e+00   1.9421800000000001e+01   5.4379999999999995e-01  -2.1040800000000001e+01  -1.1095599999999999e+01   3.3692300000000000e+02  -1.1732699999999999e+01  -3.0222799999999999e+01  -1.6853000000000000e+00
   4.5848000000000004e+00  -4.1329000000000002e+00   1.5458240000000001e+02  -2.3868999999999998e+00   1.9012599999999999e+01   4.8240000000000000e-01  -2.1395900000000001e+01  -1.2029500000000001e+01   3.4066649999999998e+02  -1.2108400000000000e+01  -3.0444099999999999e+01  -1.7870999999999999e+00
   4.2321000000000000e+00  -3.5394000000000001e+00   1.5183730000000000e+02  -2.3199999999999998e+00   1.8812799999999999e+01   4.9109999999999998e-01  -2.2128399999999999e+01  -1.2807700000000001e+01   3.4293009999999998e+02  -1.2378100000000000e+01  -3.0857900000000001e+01  -1.8844000000000001e+00
   4.3422999999999998e+00  -3.4733999999999998e+00   1.4995009999999999e+02  -2.3199999999999998e+00   1.8546399999999998e+01   4.3850000000000000e-01  -2.2439100000000000e+01  -1.3408099999999999e+01   3.4615129999999999e+02  -1.2590100000000000e+01  -3.1146500000000000e+01  -2.0083000000000002e+00
   4.3864000000000001e+00  -3.0777000000000001e+00   1.4754810000000001e+02  -2.1482000000000001e+00   1.8241900000000001e+01   3.7269999999999998e-01  -2.3016200000000001e+01  -1.4408700000000000e+01   3.4919839999999999e+02  -1.2907900000000000e+01  -3.1377500000000001e+01  -2.0922999999999998e+00
   4.1439000000000004e+00  -2.6379999999999999e+00   1.4600399999999999e+02  -2.0335999999999999e+00   1.7851700000000001e+01   3.5520000000000002e-01  -2.3748600000000000e+01  -1.5120200000000001e+01   3.5111380000000003e+02  -1.3158400000000000e+01  -3.1714200000000002e+01  -2.2339000000000002e+00
   4.0336999999999996e+00  -2.3083000000000000e+00   1.4411680000000001e+02  -1.9668000000000001e+00   1.7737500000000001e+01   2.8070000000000001e-01  -2.4525400000000001e+01  -1.5698399999999999e+01   3.5381259999999997e+02  -1.3399200000000000e+01  -3.1954799999999999e+01  -2.2648000000000001e+00
   4.0117000000000003e+00  -1.9126000000000001e+00   1.4231530000000001e+02  -1.9859000000000000e+00   1.7499600000000001e+01   2.3240000000000000e-01  -2.5102499999999999e+01  -1.6432200000000002e+01   3.5520560000000000e+02  -1.3611100000000000e+01  -3.2176099999999998e+01  -2.4241000000000001e+00
   4.0998000000000001e+00  -1.7586999999999999e+00   1.4077119999999999e+02  -1.8236000000000001e+00   1.7261700000000001e+01   2.2800000000000001e-01  -2.5746099999999998e+01  -1.7054800000000000e+01   3.5842680000000001e+02  -1.3823100000000000e+01  -3.2301200000000001e+01  -2.4727000000000001e+00
   4.0557999999999996e+00  -1.3850000000000000e+00   1.3965600000000001e+02  -1.8140000000000001e+00   1.7128499999999999e+01   1.6660000000000000e-01  -2.6767099999999999e+01  -1.7165900000000001e+01   3.6112569999999999e+02  -1.4025300000000000e+01  -3.2599499999999999e+01  -2.5257999999999998e+00
   3.6810000000000000e+00  -1.4729000000000001e+00   1.3794030000000001e+02  -1.7854000000000001e+00   1.6919200000000000e+01   2.7189999999999998e-01  -2.7654900000000001e+01  -1.7655100000000001e+01   3.6321510000000001e+02  -1.4218000000000000e+01  -3.2762999999999998e+01  -2.6143000000000001e+00
   3.9015000000000000e+00  -1.7366999999999999e+00   1.3519520000000000e+02  -1.8522000000000001e+00   1.6681300000000000e+01   2.2800000000000001e-01  -2.8187600000000000e+01  -1.8144300000000001e+01   3.6591399999999999e+02  -1.4449199999999999e+01  -3.3003599999999999e+01  -2.6718000000000002e+00
   3.4826999999999999e+00  -1.6488000000000000e+00   1.3408009999999999e+02  -1.6708000000000001e+00   1.6481400000000001e+01   2.0169999999999999e-01  -2.8453900000000001e+01  -1.8433399999999999e+01   3.6721990000000000e+02  -1.4632199999999999e+01  -3.3282600000000002e+01  -2.7336999999999998e+00
   3.0859000000000001e+00  -1.6708000000000001e+00   1.3184970000000001e+02  -1.6613000000000000e+00   1.6262599999999999e+01   1.5790000000000001e-01  -2.9030999999999999e+01  -1.8766900000000000e+01   3.7139879999999999e+02  -1.4805600000000000e+01  -3.3513599999999997e+01  -2.8399000000000001e+00
   3.1741000000000001e+00  -1.7366999999999999e+00   1.3099180000000001e+02  -1.6803999999999999e+00   1.6129300000000001e+01   2.0610000000000001e-01  -2.9430499999999999e+01  -1.9233799999999999e+01   3.7261759999999998e+02  -1.4969400000000000e+01  -3.3638700000000000e+01  -2.8753000000000002e+00
   3.0859000000000001e+00  -1.8686000000000000e+00   1.2901880000000000e+02  -1.6516999999999999e+00   1.5910500000000001e+01   1.9730000000000000e-01  -2.9696800000000000e+01  -1.9611899999999999e+01   3.7427179999999998e+02  -1.5142700000000000e+01  -3.3917700000000004e+01  -2.8531000000000000e+00
   2.8433999999999999e+00  -2.1543999999999999e+00   1.2670269999999999e+02  -1.4894000000000001e+00   1.5672599999999999e+01   1.7979999999999999e-01  -2.9852200000000000e+01  -1.9834199999999999e+01   3.7610000000000002e+02  -1.5258300000000000e+01  -3.4110100000000003e+01  -2.9371999999999998e+00
   2.8433999999999999e+00  -1.8466000000000000e+00   1.2618790000000000e+02  -1.5752999999999999e+00   1.5586900000000000e+01   1.6230000000000000e-01  -3.0185099999999998e+01  -2.0100999999999999e+01   3.7810239999999999e+02  -1.5373900000000001e+01  -3.4167900000000003e+01  -2.9813999999999998e+00
   2.7772999999999999e+00  -1.8686000000000000e+00   1.2455810000000000e+02  -1.5180000000000000e+00   1.5282400000000001e+01   1.9730000000000000e-01  -3.0384899999999998e+01  -1.9834199999999999e+01   3.8036599999999999e+02  -1.5508800000000001e+01  -3.4466099999999997e+01  -3.0211999999999999e+00
   2.2924000000000002e+00  -1.4069000000000000e+00   1.2284240000000000e+02  -1.4702999999999999e+00   1.5263400000000001e+01   1.4910000000000001e-01  -3.0629000000000001e+01  -2.0034300000000002e+01   3.8158479999999997e+02  -1.5566599999999999e+01  -3.4745199999999997e+01  -3.0388999999999999e+00
   2.5127999999999999e+00  -1.6268000000000000e+00   1.2215610000000000e+02  -1.5085000000000000e+00   1.5073100000000000e+01   1.5790000000000001e-01  -3.0961900000000000e+01  -2.0190000000000001e+01   3.8410960000000000e+02  -1.5643700000000001e+01  -3.4860700000000001e+01  -3.0522000000000000e+00
   2.5569000000000002e+00  -1.5608000000000000e+00   1.2086940000000000e+02  -1.5085000000000000e+00   1.4939900000000000e+01   1.1400000000000000e-01  -3.1405799999999999e+01  -2.0278900000000000e+01   3.8506720000000001e+02  -1.5759200000000000e+01  -3.4995399999999997e+01  -3.0832000000000002e+00
   2.4245999999999999e+00  -1.2531000000000001e+00   1.2044040000000000e+02  -1.4035000000000000e+00   1.4797100000000000e+01   7.0199999999999999e-02  -3.1760999999999999e+01  -2.0456800000000001e+01   3.8767899999999997e+02  -1.5894100000000000e+01  -3.5130099999999999e+01  -3.1185000000000000e+00
   2.4026000000000001e+00  -1.2091000000000001e+00   1.2018310000000000e+02  -1.2888999999999999e+00   1.4854200000000001e+01   6.5799999999999997e-02  -3.2160499999999999e+01  -2.0946000000000002e+01   3.8942020000000002e+02  -1.5932600000000001e+01  -3.5341799999999999e+01  -3.1981999999999999e+00
   2.4466999999999999e+00  -1.1212000000000000e+00   1.1923950000000001e+02  -1.3653000000000000e+00   1.4730499999999999e+01   5.7000000000000002e-02  -3.2204900000000002e+01  -2.1279499999999999e+01   3.9081319999999999e+02  -1.6029000000000000e+01  -3.5370600000000003e+01  -3.2069999999999999e+00
   2.4245999999999999e+00  -1.0112000000000001e+00   1.1915370000000000e+02  -1.3844000000000001e+00   1.4654400000000001e+01   1.1400000000000000e-01  -3.2759700000000002e+01  -2.1590800000000002e+01   3.9255439999999999e+02  -1.6289000000000001e+01  -3.5514899999999997e+01  -3.3132000000000001e+00
   2.6010000000000000e+00  -9.4530000000000003e-01   1.1932520000000000e+02  -1.3270999999999999e+00   1.4759100000000000e+01   5.2600000000000001e-02  -3.3092700000000001e+01  -2.2457999999999998e+01   3.9133560000000000e+02  -1.6308299999999999e+01  -3.5582299999999996e+01  -3.3662999999999998e+00
   2.6010000000000000e+00  -8.1340000000000001e-01   1.1915370000000000e+02  -1.3366000000000000e+00   1.4654400000000001e+01   2.6300000000000000e-02  -3.3336799999999997e+01  -2.2613700000000001e+01   3.9281560000000002e+02  -1.6308299999999999e+01  -3.5678500000000000e+01  -3.4060999999999999e+00
   2.7111999999999998e+00  -7.2550000000000003e-01   1.1975420000000000e+02  -1.3270999999999999e+00   1.4616300000000001e+01   3.9500000000000000e-02  -3.4002600000000001e+01  -2.2925000000000001e+01   3.9516620000000000e+02  -1.6414300000000001e+01  -3.5716999999999999e+01  -3.4813000000000001e+00
   2.6010000000000000e+00  -6.1550000000000005e-01   1.1898210000000000e+02  -1.2221000000000000e+00   1.4749499999999999e+01   1.7500000000000002e-02  -3.4180199999999999e+01  -2.3080600000000000e+01   3.9534030000000001e+02  -1.6529900000000001e+01  -3.5688099999999999e+01  -3.5520000000000000e+00
   2.9977000000000000e+00  -7.6939999999999997e-01   1.2112670000000000e+02  -1.3748000000000000e+00   1.4787599999999999e+01   3.9500000000000000e-02  -3.4868299999999998e+01  -2.3369700000000002e+01   3.9551450000000000e+02  -1.6462399999999999e+01  -3.5745899999999999e+01  -3.6139999999999999e+00
   3.0198000000000000e+00  -1.1212000000000000e+00   1.2121250000000001e+02  -1.3748000000000000e+00   1.4901800000000000e+01   6.5799999999999997e-02  -3.5378700000000002e+01  -2.3369700000000002e+01   3.9577560000000000e+02  -1.6491299999999999e+01  -3.5678500000000000e+01  -3.5830000000000002e+00
   3.0859000000000001e+00  -1.1871000000000000e+00   1.2155560000000000e+02  -1.2985000000000000e+00   1.5082599999999999e+01   7.0199999999999999e-02  -3.5844799999999999e+01  -2.3792200000000001e+01   3.9534030000000001e+02  -1.6626200000000001e+01  -3.5745899999999999e+01  -3.6802999999999999e+00
   3.2402000000000002e+00  -1.5608000000000000e+00   1.2164140000000000e+02  -1.3653000000000000e+00   1.5073100000000000e+01   1.0520000000000000e-01  -3.6044600000000003e+01  -2.3903300000000002e+01   3.9594979999999998e+02  -1.6529900000000001e+01  -3.5678500000000000e+01  -3.7069000000000001e+00
   3.2181999999999999e+00  -1.9346000000000001e+00   1.2352870000000000e+02  -1.3653000000000000e+00   1.5168200000000001e+01   1.7979999999999999e-01  -3.6799199999999999e+01  -2.4281300000000002e+01   3.9551450000000000e+02  -1.6645499999999998e+01  -3.5678500000000000e+01  -3.7776000000000001e+00
   3.7692000000000001e+00  -1.8246000000000000e+00   1.2464380000000000e+02  -1.5085000000000000e+00   1.5330000000000000e+01   1.6230000000000000e-01  -3.6821399999999997e+01  -2.4259100000000000e+01   3.9586270000000002e+02  -1.6529900000000001e+01  -3.5755499999999998e+01  -3.8527999999999998e+00
   3.8794000000000000e+00  -2.4401999999999999e+00   1.2550170000000000e+02  -1.5180000000000000e+00   1.5444200000000000e+01   2.0610000000000001e-01  -3.7376300000000001e+01  -2.4703800000000001e+01   3.9551450000000000e+02  -1.6520199999999999e+01  -3.5745899999999999e+01  -3.8218999999999999e+00
   3.6370000000000000e+00  -2.4841000000000002e+00   1.2618790000000000e+02  -1.5562000000000000e+00   1.5425200000000000e+01   2.8939999999999999e-01  -3.7442900000000002e+01  -2.4948399999999999e+01   3.9551450000000000e+02  -1.6568400000000000e+01  -3.5649700000000003e+01  -3.8927000000000000e+00
   3.6589999999999998e+00  -3.0118000000000000e+00   1.2704580000000000e+02  -1.5944000000000000e+00   1.5634499999999999e+01   3.0259999999999998e-01  -3.7753599999999999e+01  -2.4992899999999999e+01   3.9438270000000000e+02  -1.6549099999999999e+01  -3.5591900000000003e+01  -3.8927000000000000e+00
   3.8353000000000002e+00  -3.0777000000000001e+00   1.2893299999999999e+02  -1.5467000000000000e+00   1.5843900000000000e+01   3.5080000000000000e-01  -3.7864600000000003e+01  -2.5370899999999999e+01   3.9420859999999999e+02  -1.6539500000000000e+01  -3.5553400000000003e+01  -3.9413000000000000e+00
   4.0777999999999999e+00  -3.6053000000000002e+00   1.2979089999999999e+02  -1.6422000000000001e+00   1.5996100000000000e+01   3.9470000000000000e-01  -3.8130899999999997e+01  -2.5459800000000001e+01   3.9394740000000002e+02  -1.6597300000000001e+01  -3.5418700000000001e+01  -3.9679000000000002e+00
   4.0998000000000001e+00  -4.1989000000000001e+00   1.3202119999999999e+02  -1.6994000000000000e+00   1.6243500000000001e+01   4.5610000000000001e-01  -3.8286299999999997e+01  -2.5593200000000000e+01   3.9298970000000003e+02  -1.6520199999999999e+01  -3.5409100000000002e+01  -3.9944000000000002e+00
   4.2762000000000002e+00  -4.3528000000000002e+00   1.3450899999999999e+02  -1.6613000000000000e+00   1.6538499999999999e+01   4.9550000000000000e-01  -3.8419400000000003e+01  -2.6038000000000000e+01   3.9394740000000002e+02  -1.6491299999999999e+01  -3.5370600000000003e+01  -4.0209000000000001e+00
   4.4524999999999997e+00  -4.4406999999999996e+00   1.3725409999999999e+02  -1.8140000000000001e+00   1.6900099999999998e+01   5.3939999999999999e-01  -3.8463799999999999e+01  -2.6593800000000002e+01   3.9255439999999999e+02  -1.6414300000000001e+01  -3.5207000000000001e+01  -4.0651999999999999e+00
   4.4084000000000003e+00  -4.9242999999999997e+00   1.3974180000000001e+02  -1.7758000000000000e+00   1.7195100000000000e+01   5.9640000000000004e-01  -3.8508200000000002e+01  -2.6749500000000001e+01   3.9090030000000002e+02  -1.6462399999999999e+01  -3.5158900000000003e+01  -4.0518999999999998e+00
   4.5186000000000002e+00  -5.1661000000000001e+00   1.4317310000000001e+02  -1.9477000000000000e+00   1.7594799999999999e+01   6.3149999999999995e-01  -3.8530400000000000e+01  -2.7127500000000001e+01   3.8942020000000002e+02  -1.6298700000000000e+01  -3.4927999999999997e+01  -4.1093999999999999e+00
   4.8272000000000004e+00  -5.9135999999999997e+00   1.4669030000000001e+02  -1.9762999999999999e+00   1.8118200000000002e+01   6.8410000000000004e-01  -3.8974299999999999e+01  -2.7216400000000000e+01   3.8802730000000003e+02  -1.6298700000000000e+01  -3.4918399999999998e+01  -4.1403999999999996e+00
   5.1138000000000003e+00  -6.3093000000000004e+00   1.5089370000000000e+02  -2.1959000000000000e+00   1.8622499999999999e+01   8.4630000000000005e-01  -3.8796799999999998e+01  -2.7661200000000001e+01   3.8637310000000002e+02  -1.6221599999999999e+01  -3.4620100000000001e+01  -4.1448000000000000e+00
   5.1578999999999997e+00  -7.1447000000000003e+00   1.5441079999999999e+02  -2.2818000000000001e+00   1.9050699999999999e+01   9.5599999999999996e-01  -3.8952100000000002e+01  -2.7928000000000001e+01   3.8384840000000003e+02  -1.6067499999999999e+01  -3.4494999999999997e+01  -4.1712999999999996e+00
   5.4885000000000002e+00  -7.4305000000000003e+00   1.5827109999999999e+02  -2.3296000000000001e+00   1.9583600000000001e+01   1.0788000000000000e+00  -3.8574800000000003e+01  -2.8217099999999999e+01   3.8141070000000002e+02  -1.5980800000000000e+01  -3.4244799999999998e+01  -4.2111000000000001e+00
   5.9292999999999996e+00  -7.9141000000000004e+00   1.6350389999999999e+02  -2.5205000000000002e+00   2.0249700000000001e+01   1.0831000000000000e+00  -3.8419400000000003e+01  -2.8617300000000000e+01   3.7958240000000001e+02  -1.5807399999999999e+01  -3.3965800000000002e+01  -4.2332999999999998e+00
   6.0395000000000003e+00  -8.4197000000000006e+00   1.6839359999999999e+02  -2.4727999999999999e+00   2.0820599999999999e+01   1.2235000000000000e+00  -3.8574800000000003e+01  -2.8595099999999999e+01   3.7610000000000002e+02  -1.5720700000000001e+01  -3.3667499999999997e+01  -4.2641999999999998e+00
   6.5686000000000000e+00  -8.8594000000000008e+00   1.7559940000000000e+02  -2.5110000000000001e+00   2.1629500000000000e+01   1.3726000000000000e+00  -3.8707999999999998e+01  -2.9039800000000000e+01   3.7226940000000002e+02  -1.5566599999999999e+01  -3.3253799999999998e+01  -4.2731000000000003e+00
   6.5906000000000002e+00  -9.6067999999999998e+00   1.8203319999999999e+02  -2.6541999999999999e+00   2.2371700000000001e+01   1.5391999999999999e+00  -3.8130899999999997e+01  -2.9217700000000001e+01   3.6800340000000000e+02  -1.5393200000000000e+01  -3.2926600000000001e+01  -4.2731000000000003e+00
   7.3179999999999996e+00  -1.0266299999999999e+01   1.8958220000000000e+02  -2.8546999999999998e+00   2.3304300000000001e+01   1.6795000000000000e+00  -3.7908999999999999e+01  -2.9440000000000001e+01   3.6434690000000001e+02  -1.5210200000000000e+01  -3.2541699999999999e+01  -4.2641999999999998e+00
   7.3620999999999999e+00  -1.1277600000000000e+01   1.9695959999999999e+02  -2.9979000000000000e+00   2.4217800000000000e+01   1.8418000000000001e+00  -3.7798000000000002e+01  -2.9684600000000000e+01   3.5894920000000002e+02  -1.4882700000000000e+01  -3.2060600000000001e+01  -4.2553999999999998e+00
   7.5605000000000002e+00  -1.2113000000000000e+01   2.0450850000000000e+02  -3.1219999999999999e+00   2.5150400000000001e+01   2.0215999999999998e+00  -3.7243099999999998e+01  -2.9840299999999999e+01   3.5485739999999998e+02  -1.4680400000000001e+01  -3.1685400000000001e+01  -4.2510000000000003e+00
   7.7146999999999997e+00  -1.3146200000000000e+01   2.1300110000000001e+02  -3.4466000000000001e+00   2.6311299999999999e+01   2.1619000000000002e+00  -3.6887999999999998e+01  -2.9862500000000001e+01   3.4815370000000001e+02  -1.4285399999999999e+01  -3.1040700000000001e+01  -4.2244000000000002e+00
   7.7808999999999999e+00  -1.4047499999999999e+01   2.2252310000000000e+02  -3.4847999999999999e+00   2.7348500000000001e+01   2.3856000000000002e+00  -3.6333100000000002e+01  -2.9440000000000001e+01   3.4232069999999999e+02  -1.3929000000000000e+01  -3.0463400000000000e+01  -4.1978999999999997e+00
   8.1997000000000000e+00  -1.5256600000000001e+01   2.3255980000000000e+02  -3.8094000000000001e+00   2.8623600000000000e+01   2.5741000000000001e+00  -3.5978000000000002e+01  -2.9462199999999999e+01   3.3552999999999997e+02  -1.3630400000000000e+01  -2.9780200000000001e+01  -4.1359000000000004e+00
   8.6404999999999994e+00  -1.6289800000000000e+01   2.4251079999999999e+02  -3.9622000000000002e+00   2.9841699999999999e+01   2.8197000000000001e+00  -3.4890400000000000e+01  -2.9395499999999998e+01   3.2839109999999999e+02  -1.3139099999999999e+01  -2.8972000000000001e+01  -4.0784000000000002e+00
   9.1915999999999993e+00  -1.7850700000000000e+01   2.5254750000000001e+02  -4.0194999999999999e+00   3.1173900000000000e+01   3.0038999999999998e+00  -3.3758499999999998e+01  -2.9417800000000000e+01   3.1994619999999998e+02  -1.2474500000000001e+01  -2.8211800000000000e+01  -4.0518999999999998e+00
   9.2797000000000001e+00  -1.9235600000000002e+01   2.6369940000000003e+02  -4.2294999999999998e+00   3.2468000000000004e+01   3.3195999999999999e+00  -3.2537799999999997e+01  -2.9084199999999999e+01   3.1071780000000001e+02  -1.1935000000000000e+01  -2.7259200000000000e+01  -3.9457000000000000e+00
   1.0227499999999999e+01  -2.0554700000000000e+01   2.7510860000000002e+02  -4.4587000000000003e+00   3.3819299999999998e+01   3.6221999999999999e+00  -3.1206099999999999e+01  -2.8795200000000001e+01   3.0166359999999997e+02  -1.1202900000000000e+01  -2.6412500000000001e+01  -3.8660999999999999e+00
   1.1131300000000000e+01  -2.2555199999999999e+01   2.8849090000000001e+02  -4.6304999999999996e+00   3.5294199999999996e+01   3.8896999999999999e+00  -3.0251700000000000e+01  -2.8128100000000000e+01   2.9374110000000002e+02  -1.0316700000000001e+01  -2.5546500000000002e+01  -3.7246000000000001e+00
   1.1814600000000000e+01  -2.3984100000000002e+01   2.9998590000000002e+02  -4.7545999999999999e+00   3.6835799999999999e+01   4.1440000000000001e+00  -2.9097600000000000e+01  -2.7105300000000000e+01   2.8660219999999998e+02  -9.4016000000000002e+00  -2.4699800000000000e+01  -3.5167000000000002e+00
   1.3048900000000000e+01  -2.5764800000000001e+01   3.1328240000000000e+02  -4.9455999999999998e+00   3.8396400000000000e+01   4.4554000000000000e+00  -2.8542700000000000e+01  -2.6038000000000000e+01   2.7972440000000000e+02  -8.4093999999999998e+00  -2.3920400000000001e+01  -3.2688999999999999e+00
   1.3666100000000000e+01  -2.7633400000000002e+01   3.2614999999999998e+02  -5.0697000000000001e+00   3.9928400000000003e+01   4.7973999999999997e+00  -2.7699300000000001e+01  -2.4815000000000001e+01   2.7363020000000000e+02  -7.4076000000000004e+00  -2.3064000000000000e+01  -3.1053000000000002e+00
   1.4790300000000000e+01  -2.9524000000000001e+01   3.3970380000000000e+02  -5.3178999999999998e+00   4.1441499999999998e+01   5.1176000000000004e+00  -2.6833700000000000e+01  -2.3769900000000000e+01   2.6614299999999997e+02  -6.3575999999999997e+00  -2.2226900000000001e+01  -2.8089000000000000e+00
   1.6201000000000001e+01  -3.1436499999999999e+01   3.5437279999999998e+02  -5.3752000000000004e+00   4.3087699999999998e+01   5.3719000000000001e+00  -2.5280000000000001e+01  -2.2835999999999999e+01   2.5848169999999999e+02  -5.3750999999999998e+00  -2.1283999999999999e+01  -2.6408000000000000e+00
   1.7435300000000002e+01  -3.3085299999999997e+01   3.6895609999999999e+02  -5.4897999999999998e+00   4.4743499999999997e+01   5.7709999999999999e+00  -2.3260300000000001e+01  -2.1568600000000000e+01   2.4838270000000000e+02  -4.3925999999999998e+00  -2.0244800000000001e+01  -2.5301999999999998e+00
   1.8824000000000002e+01  -3.5283700000000003e+01   3.8371089999999998e+02  -5.6902999999999997e+00   4.6418199999999999e+01   6.0472000000000001e+00  -2.1173999999999999e+01  -2.0790299999999998e+01   2.3732610000000000e+02  -3.2366000000000001e+00  -1.9369199999999999e+01  -2.3975000000000000e+00
   2.0322800000000001e+01  -3.7218200000000003e+01   3.9769360000000000e+02  -5.7571000000000003e+00   4.8026400000000002e+01   6.3849000000000000e+00  -1.9509399999999999e+01  -2.0478999999999999e+01   2.2748830000000001e+02  -2.3889000000000000e+00  -1.8137499999999999e+01  -2.2073000000000000e+00
   2.1755600000000001e+01  -3.9108800000000002e+01   4.1227690000000001e+02  -5.6330000000000000e+00   4.9663100000000000e+01   6.6875000000000000e+00  -1.7889099999999999e+01  -1.9856400000000001e+01   2.1442930000000001e+02  -1.4738000000000000e+00  -1.6828900000000001e+01  -2.0922999999999998e+00
   2.3254400000000000e+01  -4.1373100000000001e+01   4.2625959999999998e+02  -5.8144000000000000e+00   5.1185699999999997e+01   7.0514000000000001e+00  -1.6224499999999999e+01  -1.9500699999999998e+01   2.0049959999999999e+02  -7.4170000000000003e-01  -1.5558800000000000e+01  -1.9508000000000001e+00
   2.4731300000000001e+01  -4.3197800000000001e+01   4.4118599999999998e+02  -5.7762000000000002e+00   5.2812899999999999e+01   7.3409000000000004e+00  -1.4160399999999999e+01  -1.9011500000000002e+01   1.8735350000000000e+02   1.4449999999999999e-01  -1.4240600000000001e+01  -1.8180000000000001e+00
   2.6582799999999999e+01  -4.5198300000000003e+01   4.5353890000000001e+02  -5.7188999999999997e+00   5.4230699999999999e+01   7.5864000000000003e+00  -1.1763299999999999e+01  -1.8344400000000000e+01   1.7264040000000000e+02   8.6699999999999999e-01  -1.3037900000000000e+01  -1.7340000000000000e+00
   2.8280100000000001e+01  -4.6781100000000002e+01   4.6657799999999997e+02  -5.6234000000000002e+00   5.5429699999999997e+01   7.8802000000000003e+00  -9.3440999999999992e+00  -1.7521699999999999e+01   1.5853659999999999e+02   1.5990000000000000e+00  -1.1681200000000000e+01  -1.6056999999999999e+00
   3.0396100000000001e+01  -4.8385899999999999e+01   4.7704360000000003e+02  -5.4992999999999999e+00   5.6600200000000001e+01   8.0512999999999995e+00  -7.3909000000000002e+00  -1.5987399999999999e+01   1.4539050000000000e+02   2.5142000000000002e+00  -1.0449500000000000e+01  -1.4685999999999999e+00
   3.2203600000000002e+01  -4.9551000000000002e+01   4.8699450000000002e+02  -5.2892999999999999e+00   5.7399500000000003e+01   8.1564999999999994e+00  -5.3268000000000004e+00  -1.4430899999999999e+01   1.3146090000000001e+02   3.3136999999999999e+00  -9.2371999999999996e+00  -1.2430000000000001e+00
   3.3636299999999999e+01  -5.0628200000000000e+01   4.9454349999999999e+02  -5.0029000000000003e+00   5.8227400000000003e+01   8.3275000000000006e+00  -3.6177999999999999e+00  -1.2274100000000001e+01   1.1953360000000001e+02   4.0650000000000004e+00  -8.1883999999999997e+00  -1.1013999999999999e+00
   3.4694299999999998e+01  -5.1881300000000003e+01   5.0097730000000001e+02  -4.6304999999999996e+00   5.8941099999999999e+01   8.4634999999999998e+00  -2.2639000000000000e+00  -1.0028300000000000e+01   1.0821580000000000e+02   4.7201000000000004e+00  -7.0048000000000004e+00  -9.1569999999999996e-01
   3.5267400000000002e+01  -5.2386899999999997e+01   5.0809739999999999e+02  -4.1150000000000002e+00   5.9569099999999999e+01   8.5556000000000001e+00  -8.8780000000000003e-01  -8.0715000000000003e+00   9.7507400000000004e+01   5.3269000000000002e+00  -6.2736000000000001e+00  -7.8739999999999999e-01
   3.6127099999999999e+01  -5.3090400000000002e+01   5.1358749999999998e+02  -3.7521000000000000e+00   6.0082999999999998e+01   8.6301000000000005e+00   2.8849999999999998e-01  -6.6261999999999999e+00   8.8191999999999993e+01   5.8277999999999999e+00  -5.4364999999999997e+00  -6.3700000000000001e-01
   3.6435600000000001e+01  -5.3705900000000000e+01   5.1933500000000004e+02  -3.3797999999999999e+00   6.0549300000000002e+01   8.7134000000000000e+00   6.8799999999999994e-01  -5.1586999999999996e+00   8.1662499999999994e+01   6.1071999999999997e+00  -4.8399000000000001e+00  -5.1749999999999996e-01
   3.6016800000000003e+01  -5.4431399999999996e+01   5.2379579999999999e+02  -2.9502000000000002e+00   6.0977499999999999e+01   8.8010999999999999e+00   1.3983000000000001e+00  -4.4916000000000000e+00   7.4784700000000001e+01   6.1843000000000004e+00  -4.3684000000000003e+00  -5.1749999999999996e-01
   3.6391599999999997e+01  -5.5310699999999997e+01   5.2748450000000003e+02  -2.5205000000000002e+00   6.1386699999999998e+01   8.8932000000000002e+00   1.6646000000000001e+00  -4.3136999999999999e+00   7.0518799999999999e+01   6.1745999999999999e+00  -3.9354000000000000e+00  -4.9540000000000001e-01
   3.6325400000000002e+01  -5.6102100000000000e+01   5.3168790000000001e+02  -1.9762999999999999e+00   6.1672100000000000e+01   8.8932000000000002e+00   1.9088000000000001e+00  -4.1135999999999999e+00   6.5208100000000002e+01   5.8952999999999998e+00  -3.5697999999999999e+00  -5.2200000000000002e-01
   3.6413600000000002e+01  -5.6519799999999996e+01   5.3477610000000004e+02  -1.4320999999999999e+00   6.1900500000000001e+01   8.8801000000000005e+00   1.9088000000000001e+00  -4.3360000000000003e+00   6.0680999999999997e+01   5.5388999999999999e+00  -3.3580999999999999e+00  -5.5289999999999995e-01
   3.7207099999999997e+01  -5.7179299999999998e+01   5.3709230000000002e+02  -8.4970000000000001e-01   6.2109900000000003e+01   8.8450000000000006e+00   2.6634000000000002e+00  -4.2691999999999997e+00   5.6153799999999997e+01   5.2016999999999998e+00  -3.0983000000000001e+00  -5.7509999999999994e-01
   3.7846299999999999e+01  -5.8014699999999998e+01   5.3880799999999999e+02  -4.1049999999999998e-01   6.2090800000000002e+01   8.7616999999999994e+00   3.2627000000000002e+00  -4.1357999999999997e+00   5.1974899999999998e+01   4.8548999999999998e+00  -2.9828000000000001e+00  -5.5740000000000001e-01
   3.8397399999999998e+01  -5.8476300000000002e+01   5.3949419999999998e+02   5.5379999999999996e-01   6.2024200000000000e+01   8.7134000000000000e+00   3.9285000000000001e+00  -3.7134000000000000e+00   4.6577199999999998e+01   4.3348000000000004e+00  -2.6749000000000001e+00  -5.9270000000000000e-01
   3.8661900000000003e+01  -5.9069899999999997e+01   5.3923689999999999e+02   1.3844000000000001e+00   6.1833900000000000e+01   8.6170000000000009e+00   4.3723999999999998e+00  -3.2909000000000002e+00   4.1614800000000002e+01   3.8626999999999998e+00  -2.5402000000000000e+00  -5.7509999999999994e-01
   3.8706000000000003e+01  -5.9025900000000000e+01   5.3949419999999998e+02   2.3582000000000001e+00   6.1595999999999997e+01   8.5775000000000006e+00   4.1283000000000003e+00  -2.9573000000000000e+00   3.5346400000000003e+01   3.3906999999999998e+00  -2.0975999999999999e+00  -5.7509999999999994e-01
   3.8816200000000002e+01  -5.8981999999999999e+01   5.3812170000000003e+02   3.2366000000000001e+00   6.1006000000000000e+01   8.4765999999999995e+00   4.3723999999999998e+00  -2.5348999999999999e+00   2.9774600000000000e+01   2.6682999999999999e+00  -1.6261000000000001e+00  -5.0429999999999997e-01
   3.8683900000000001e+01  -5.8915999999999997e+01   5.3503350000000000e+02   4.2008999999999999e+00   6.0577800000000003e+01   8.4679000000000002e+00   3.3069999999999999e+00  -1.8677999999999999e+00   2.2983899999999998e+01   2.0903000000000000e+00  -1.3086000000000000e+00  -3.7159999999999999e-01
   3.8044699999999999e+01  -5.8278500000000001e+01   5.3263149999999996e+02   5.3083999999999998e+00   6.0025900000000000e+01   8.4283999999999999e+00   2.5301999999999998e+00  -2.0010000000000000e-01   1.8108499999999999e+01   1.5701000000000001e+00  -9.0449999999999997e-01  -3.0959999999999999e-01
   3.7361400000000003e+01  -5.8300500000000000e+01   5.2962909999999999e+02   6.3586000000000000e+00   5.9464500000000001e+01   8.2660999999999998e+00   2.2195000000000000e+00   3.1130000000000002e-01   1.5235500000000000e+01   1.1558999999999999e+00  -5.7730000000000004e-01  -1.3270000000000001e-01
   3.7273200000000003e+01  -5.7772900000000000e+01   5.2739869999999996e+02   7.5902000000000003e+00   5.8712699999999998e+01   8.1257999999999999e+00   8.6560000000000004e-01   5.1139999999999997e-01   1.0360200000000001e+01   8.3809999999999996e-01  -2.6939999999999997e-01   5.3100000000000001e-02
   3.7493699999999997e+01  -5.6585799999999999e+01   5.2379579999999999e+02   9.0510000000000002e+00   5.7903900000000000e+01   7.8802000000000003e+00  -1.1100000000000000e-01   1.3341000000000001e+00   7.4001000000000001e+00   4.1420000000000001e-01  -9.5999999999999992e-03   1.9910000000000000e-01
   3.6898499999999999e+01  -5.5662399999999998e+01   5.1916350000000000e+02   1.0330299999999999e+01   5.7104500000000002e+01   7.6303000000000001e+00  -7.3240000000000005e-01   1.3786000000000000e+00   6.1813000000000002e+00   1.7340000000000000e-01   3.0790000000000001e-01   3.4949999999999998e-01
   3.6457700000000003e+01  -5.4409399999999998e+01   5.1573209999999995e+02   1.1676500000000001e+01   5.6162500000000001e+01   7.4023000000000003e+00  -8.8780000000000003e-01   9.5609999999999995e-01   4.4401000000000002e+00   0.0000000000000000e+00   4.9070000000000003e-01   2.7870000000000000e-01
   3.5928699999999999e+01  -5.3573999999999998e+01   5.1195760000000001e+02   1.3185000000000000e+01   5.5515400000000000e+01   7.1741999999999999e+00  -5.1049999999999995e-01   6.2260000000000004e-01   4.0918000000000001e+00  -8.6699999999999999e-02   5.3879999999999995e-01   2.3890000000000000e-01
   3.5840499999999999e+01  -5.2694699999999997e+01   5.0904100000000000e+02   1.4330700000000000e+01   5.4668500000000002e+01   6.8585000000000003e+00  -1.3320000000000001e-01   3.1130000000000002e-01   3.5695000000000001e+00  -1.6380000000000000e-01   5.1959999999999995e-01   2.8310000000000002e-01
   3.5201300000000003e+01  -5.1815300000000001e+01   5.0380820000000000e+02   1.5476400000000000e+01   5.3945300000000003e+01   6.6787000000000001e+00  -3.5510000000000003e-01   1.7790000000000000e-01   3.3083000000000000e+00  -2.6970000000000000e-01   5.3879999999999995e-01   2.2559999999999999e-01
   3.5002899999999997e+01  -5.1133800000000001e+01   5.0269299999999998e+02   1.6765300000000000e+01   5.3345799999999997e+01   6.4024000000000001e+00  -4.4400000000000002e-02   4.4469999999999998e-01   3.4824000000000002e+00  -1.5409999999999999e-01   4.9070000000000003e-01   2.3000000000000001e-01
   3.4870699999999999e+01  -5.0122599999999998e+01   4.9891849999999999e+02   1.8121099999999998e+01   5.2575000000000003e+01   6.0515999999999996e+00  -4.4400000000000002e-02   5.7809999999999995e-01   3.3953000000000002e+00  -1.6380000000000000e-01   4.2340000000000000e-01   2.5659999999999999e-01
   3.4914700000000003e+01  -4.9177300000000002e+01   4.9591609999999997e+02   1.9457699999999999e+01   5.1956499999999998e+01   5.8148000000000000e+00   3.1069999999999998e-01   8.4499999999999997e-01   3.8306000000000000e+00  -1.6380000000000000e-01   4.4259999999999999e-01   2.2559999999999999e-01
   3.5091099999999997e+01  -4.7990200000000002e+01   4.9291359999999997e+02   2.0660699999999999e+01   5.1242800000000003e+01   5.4288999999999996e+00   3.7730000000000002e-01   1.0227999999999999e+00   3.6564999999999999e+00  -1.9270000000000001e-01   3.8490000000000002e-01   2.5659999999999999e-01
   3.5157200000000003e+01  -4.7066899999999997e+01   4.8982540000000000e+02   2.2026000000000000e+01   5.0700400000000002e+01   5.0736999999999997e+00   5.5489999999999995e-01   1.0227999999999999e+00   3.8306000000000000e+00  -1.1559999999999999e-01   4.9070000000000003e-01   2.3000000000000001e-01
   3.5443700000000000e+01  -4.6187500000000000e+01   4.8828129999999999e+02   2.3343499999999999e+01   5.0205599999999997e+01   4.8413000000000004e+00   5.5489999999999995e-01   1.0672999999999999e+00   3.8306000000000000e+00  -1.0600000000000000e-01   4.5219999999999999e-01   2.6979999999999998e-01
   3.5487800000000000e+01  -4.5198300000000003e+01   4.8759500000000003e+02   2.4613299999999999e+01   4.9710700000000003e+01   4.4992000000000001e+00   7.3240000000000005e-01   1.3564000000000001e+00   3.5695000000000001e+00  -8.6699999999999999e-02   5.0029999999999997e-01   2.4770000000000000e-01
   3.5487800000000000e+01  -4.4494799999999998e+01   4.8622250000000003e+02   2.6093200000000000e+01   4.9311100000000003e+01   4.1966999999999999e+00   6.2150000000000005e-01   1.1563000000000001e+00   4.0048000000000004e+00  -2.6010000000000000e-01   4.7149999999999997e-01   2.4329999999999999e-01
   3.5620100000000001e+01  -4.4099100000000000e+01   4.8459260000000000e+02   2.7296199999999999e+01   4.8863799999999998e+01   3.9247999999999998e+00   7.7680000000000005e-01   1.3786000000000000e+00   3.6564999999999999e+00  -1.7340000000000000e-01   4.7149999999999997e-01   2.5659999999999999e-01
   3.5487800000000000e+01  -4.3659399999999998e+01   4.8416370000000001e+02   2.8565999999999999e+01   4.8359499999999997e+01   3.6353000000000000e+00   5.3269999999999995e-01   1.3564000000000001e+00   3.2212000000000001e+00  -9.6299999999999997e-02   4.5219999999999999e-01   2.3000000000000001e-01
   3.5664200000000001e+01  -4.3615400000000001e+01   4.8296269999999998e+02   2.9702100000000002e+01   4.7978800000000000e+01   3.4028999999999998e+00   5.5489999999999995e-01   1.3341000000000001e+00   2.6989000000000001e+00  -2.0230000000000001e-01   3.3679999999999999e-01   2.7429999999999999e-01
   3.5642099999999999e+01  -4.3395600000000002e+01   4.8176170000000002e+02   3.0847799999999999e+01   4.7617199999999997e+01   3.1837000000000000e+00   7.3240000000000005e-01   1.3341000000000001e+00   3.4824000000000002e+00  -1.1559999999999999e-01   3.5599999999999998e-01   2.6100000000000001e-01
   3.5708300000000001e+01  -4.3219700000000003e+01   4.8013180000000000e+02   3.1792999999999999e+01   4.7208100000000002e+01   2.9775999999999998e+00   8.6560000000000004e-01   1.5120000000000000e+00   2.8730000000000002e+00  -1.4449999999999999e-01   4.5219999999999999e-01   2.3440000000000000e-01
   3.5686199999999999e+01  -4.3659399999999998e+01   4.7918819999999999e+02   3.2852800000000002e+01   4.6722799999999999e+01   2.7364000000000002e+00   9.3220000000000003e-01   1.5120000000000000e+00   3.1341999999999999e+00  -1.9270000000000001e-01   4.2340000000000000e-01   2.4329999999999999e-01
   3.5597999999999999e+01  -4.4033099999999997e+01   4.7764409999999998e+02   3.3826599999999999e+01   4.6484900000000003e+01   2.5960999999999999e+00   1.1540999999999999e+00   1.3341000000000001e+00   2.8730000000000002e+00  -1.8300000000000000e-01   4.0410000000000001e-01   2.8310000000000002e-01
   3.5399700000000003e+01  -4.4274900000000002e+01   4.7721519999999998e+02   3.4743200000000002e+01   4.6237400000000001e+01   2.3898999999999999e+00   1.2428999999999999e+00   1.6677000000000000e+00   2.9600000000000000e+00  -1.4449999999999999e-01   4.8110000000000003e-01   2.1229999999999999e-01
   3.5642099999999999e+01  -4.4231000000000002e+01   4.7687209999999999e+02   3.5659700000000001e+01   4.5923400000000001e+01   2.2540000000000000e+00   1.1318999999999999e+00   1.9567000000000001e+00   3.3953000000000002e+00  -1.5409999999999999e-01   4.4259999999999999e-01   2.1229999999999999e-01
   3.5576000000000001e+01  -4.4494799999999998e+01   4.7712939999999998e+02   3.6700400000000002e+01   4.5752099999999999e+01   2.0741999999999998e+00   1.0653999999999999e+00   1.8455999999999999e+00   3.3953000000000002e+00  -2.1190000000000001e-01   4.3300000000000000e-01   2.3440000000000000e-01
   3.5399700000000003e+01  -4.4912500000000001e+01   4.7721519999999998e+02   3.7664700000000003e+01   4.5438099999999999e+01   1.9470000000000001e+00   1.2650999999999999e+00   1.8010999999999999e+00   2.2635999999999998e+00  -2.6010000000000000e-01   4.3300000000000000e-01   2.5209999999999999e-01
   3.5576000000000001e+01  -4.4956400000000002e+01   4.7687209999999999e+02   3.8600299999999997e+01   4.5219299999999997e+01   1.8506000000000000e+00   1.0653999999999999e+00   1.8232999999999999e+00   3.2212000000000001e+00  -9.6299999999999997e-02   4.4259999999999999e-01   2.1679999999999999e-01
   3.5818500000000000e+01  -4.5132300000000001e+01   4.7764409999999998e+02   3.9593299999999999e+01   4.5209699999999998e+01   1.6488000000000000e+00   1.0875999999999999e+00   1.8899999999999999e+00   3.4824000000000002e+00  -1.4449999999999999e-01   3.5599999999999998e-01   2.6100000000000001e-01
   3.5774400000000000e+01  -4.5572000000000003e+01   4.7824459999999999e+02   4.0567100000000003e+01   4.5038499999999999e+01   1.4997000000000000e+00   1.4427000000000001e+00   1.9123000000000001e+00   3.3953000000000002e+00  -1.2520000000000001e-01   3.8490000000000002e-01   2.1229999999999999e-01
   3.5796399999999998e+01  -4.5835799999999999e+01   4.7841620000000000e+02   4.1416800000000002e+01   4.4905200000000001e+01   1.3726000000000000e+00   1.2650999999999999e+00   1.7343999999999999e+00   3.2212000000000001e+00  -1.3489999999999999e-01   4.4259999999999999e-01   2.2559999999999999e-01
   3.6127099999999999e+01  -4.6055599999999998e+01   4.8021760000000000e+02   4.2428899999999999e+01   4.4838600000000000e+01   1.1709000000000001e+00   1.2650999999999999e+00   1.7565999999999999e+00   3.3083000000000000e+00  -1.8300000000000000e-01   3.3679999999999999e-01   2.4770000000000000e-01
   3.6171100000000003e+01  -4.6209499999999998e+01   4.8133280000000002e+02   4.3564999999999998e+01   4.4905200000000001e+01   9.9539999999999995e-01   1.5093000000000001e+00   1.8899999999999999e+00   3.0470999999999999e+00  -1.1559999999999999e-01   4.4259999999999999e-01   2.1679999999999999e-01
   3.6325400000000002e+01  -4.5703899999999997e+01   4.8356319999999999e+02   4.4424300000000002e+01   4.4943300000000001e+01   8.0249999999999999e-01   1.3317000000000001e+00   1.6677000000000000e+00   3.1341999999999999e+00  -8.6699999999999999e-02   3.7530000000000002e-01   2.4770000000000000e-01
   3.6435600000000001e+01  -4.5110300000000002e+01   4.8442099999999999e+02   4.5589100000000002e+01   4.4905200000000001e+01   5.9640000000000004e-01   1.2873000000000001e+00   1.9123000000000001e+00   3.3083000000000000e+00  -1.3489999999999999e-01   4.7149999999999997e-01   2.3890000000000000e-01
   3.6876500000000000e+01  -4.4648699999999998e+01   4.8553620000000001e+02   4.6734800000000000e+01   4.5162199999999999e+01   3.6399999999999999e-01   1.1096999999999999e+00   1.9567000000000001e+00   2.8730000000000002e+00  -7.7100000000000002e-02   3.9450000000000002e-01   2.3000000000000001e-01
   3.6634000000000000e+01  -4.4538699999999999e+01   4.8793819999999999e+02   4.7641800000000003e+01   4.5171700000000001e+01   1.6660000000000000e-01   1.2873000000000001e+00   1.9123000000000001e+00   2.7858999999999998e+00  -6.7400000000000002e-02   4.3300000000000000e-01   2.0349999999999999e-01
   3.6964700000000001e+01  -4.3835299999999997e+01   4.8939650000000000e+02   4.8682400000000001e+01   4.5304900000000004e+01  -7.0199999999999999e-02   1.5093000000000001e+00   2.0234000000000001e+00   2.8730000000000002e+00  -1.5409999999999999e-01   3.9450000000000002e-01   1.9020000000000001e-01
   3.6964700000000001e+01  -4.3703400000000002e+01   4.9128370000000001e+02   4.9656300000000002e+01   4.5552300000000002e+01  -2.7189999999999998e-01   1.3539000000000001e+00   1.9123000000000001e+00   3.2212000000000001e+00  -1.4449999999999999e-01   3.8490000000000002e-01   2.1229999999999999e-01
   3.7185099999999998e+01  -4.3351599999999998e+01   4.9205579999999998e+02   5.0677900000000001e+01   4.5561799999999998e+01  -3.9910000000000001e-01   1.3761000000000001e+00   1.9123000000000001e+00   2.7858999999999998e+00  -6.7400000000000002e-02   3.9450000000000002e-01   2.1679999999999999e-01
   3.7074900000000000e+01  -4.3241700000000002e+01   4.9359989999999999e+02   5.1403500000000001e+01   4.5647500000000001e+01  -6.1390000000000000e-01   1.4427000000000001e+00   1.8232999999999999e+00   2.8730000000000002e+00  -1.0600000000000000e-01   3.9450000000000002e-01   2.4770000000000000e-01
   3.6964700000000001e+01  -4.3351599999999998e+01   4.9471510000000001e+02   5.2262700000000002e+01   4.5828299999999999e+01  -6.9289999999999996e-01   1.4649000000000001e+00   2.0901999999999998e+00   3.4824000000000002e+00  -1.9270000000000001e-01   4.6189999999999998e-01   2.0349999999999999e-01
   3.7052799999999998e+01  -4.3879199999999997e+01   4.9557290000000000e+02   5.3102899999999998e+01   4.5970999999999997e+01  -7.7620000000000000e-01   1.3095000000000001e+00   2.2012999999999998e+00   2.5247000000000002e+00  -4.8200000000000000e-02   4.2340000000000000e-01   1.7249999999999999e-01
   3.6920600000000000e+01  -4.4186999999999998e+01   4.9857540000000000e+02   5.3666200000000003e+01   4.6104199999999999e+01  -7.5429999999999997e-01   1.4205000000000001e+00   2.3570000000000002e+00   2.9600000000000000e+00  -2.1190000000000001e-01   4.4259999999999999e-01   1.9020000000000001e-01
   3.6898499999999999e+01  -4.5154299999999999e+01   4.9883269999999999e+02   5.4382300000000001e+01   4.6161299999999997e+01  -8.1130000000000002e-01   1.3761000000000001e+00   2.0457000000000001e+00   2.8730000000000002e+00  -1.0600000000000000e-01   3.9450000000000002e-01   2.0349999999999999e-01
   3.7096899999999998e+01  -4.6055599999999998e+01   5.0089150000000001e+02   5.5098300000000002e+01   4.6456299999999999e+01  -7.9369999999999996e-01   1.4205000000000001e+00   2.1345999999999998e+00   4.1788999999999996e+00  -1.2520000000000001e-01   4.3300000000000000e-01   2.0349999999999999e-01
   3.7207099999999997e+01  -4.7176800000000000e+01   5.0320769999999999e+02   5.5699800000000003e+01   4.6665700000000001e+01  -8.1569999999999998e-01   1.4649000000000001e+00   2.0901999999999998e+00   3.6564999999999999e+00  -2.8899999999999998e-01   3.5599999999999998e-01   1.9910000000000000e-01
   3.7692000000000000e+01  -4.8451799999999999e+01   5.0638170000000002e+02   5.6320399999999999e+01   4.6903599999999997e+01  -7.8930000000000000e-01   1.3761000000000001e+00   2.2458000000000000e+00   3.0470999999999999e+00  -1.1559999999999999e-01   4.6189999999999998e-01   1.9910000000000000e-01
   3.7956499999999998e+01  -4.9836799999999997e+01   5.0895519999999999e+02   5.6979199999999999e+01   4.7151000000000003e+01  -7.7620000000000000e-01   1.3095000000000001e+00   2.0678999999999998e+00   3.1341999999999999e+00   9.5999999999999992e-03   4.3300000000000000e-01   2.0349999999999999e-01
   3.8044699999999999e+01  -5.1199800000000003e+01   5.1101400000000001e+02   5.7704799999999999e+01   4.7474499999999999e+01  -7.4109999999999998e-01   1.3539000000000001e+00   2.1568999999999998e+00   3.3083000000000000e+00  -1.5409999999999999e-01   3.3679999999999999e-01   1.9460000000000000e-01
   3.8419400000000003e+01  -5.2562800000000003e+01   5.1375909999999999e+02   5.8105800000000002e+01   4.7845599999999997e+01  -6.6220000000000001e-01   1.4205000000000001e+00   1.9123000000000001e+00   3.1341999999999999e+00  -1.4449999999999999e-01   3.5599999999999998e-01   1.8140000000000001e-01
   3.8441499999999998e+01  -5.4475299999999997e+01   5.1684730000000002e+02   5.8812300000000000e+01   4.8073999999999998e+01  -6.6659999999999997e-01   1.2650999999999999e+00   2.1568999999999998e+00   3.3953000000000002e+00  -1.1559999999999999e-01   3.4639999999999999e-01   2.1229999999999999e-01
   3.8551699999999997e+01  -5.5860300000000002e+01   5.1933500000000004e+02   5.9442399999999999e+01   4.8473700000000001e+01  -5.8760000000000001e-01   1.1762999999999999e+00   2.2902999999999998e+00   3.3083000000000000e+00  -8.6699999999999999e-02   4.2340000000000000e-01   1.9020000000000001e-01
   3.8639899999999997e+01  -5.7684899999999999e+01   5.2147960000000000e+02   5.9996200000000002e+01   4.8930399999999999e+01  -4.6479999999999999e-01   1.3539000000000001e+00   2.2235999999999998e+00   2.7858999999999998e+00  -1.1559999999999999e-01   3.8490000000000002e-01   2.2559999999999999e-01
   3.8617800000000003e+01  -5.9267800000000001e+01   5.2551149999999996e+02   6.0588099999999997e+01   4.9273000000000003e+01  -3.8590000000000002e-01   1.2428999999999999e+00   2.4015000000000000e+00   3.2212000000000001e+00  -3.8500000000000000e-02   4.1370000000000001e-01   2.3440000000000000e-01
   3.8617800000000003e+01  -6.0740699999999997e+01   5.2920020000000000e+02   6.1285100000000000e+01   4.9834400000000002e+01  -3.3770000000000000e-01   1.2428999999999999e+00   2.1345999999999998e+00   3.5695000000000001e+00  -1.6380000000000000e-01   3.9450000000000002e-01   1.8140000000000001e-01
   3.8639899999999997e+01  -6.2015700000000002e+01   5.3340359999999998e+02   6.1981999999999999e+01   5.0405400000000000e+01  -2.9380000000000001e-01   1.3983000000000001e+00   2.0011999999999999e+00   3.0470999999999999e+00  -1.6380000000000000e-01   4.9070000000000003e-01   1.9020000000000001e-01
   3.8265099999999997e+01  -6.3554600000000001e+01   5.3683489999999995e+02   6.2583500000000001e+01   5.0852600000000002e+01  -2.1929999999999999e-01   1.2428999999999999e+00   2.1791000000000000e+00   2.9600000000000000e+00  -1.4449999999999999e-01   5.0029999999999997e-01   1.7249999999999999e-01
   3.8375300000000003e+01  -6.5027500000000003e+01   5.3992309999999998e+02   6.3356900000000003e+01   5.1461599999999997e+01  -3.5099999999999999e-02   1.3983000000000001e+00   1.9345000000000001e+00   3.6564999999999999e+00  -1.8300000000000000e-01   4.1370000000000001e-01   1.8140000000000001e-01
   3.8617800000000003e+01  -6.5818899999999999e+01   5.4421230000000003e+02   6.4025199999999998e+01   5.1956499999999998e+01   3.9500000000000000e-02   1.2428999999999999e+00   2.0011999999999999e+00   3.0470999999999999e+00  -8.6699999999999999e-02   3.3679999999999999e-01   1.9460000000000000e-01
   3.8441499999999998e+01  -6.7203800000000001e+01   5.4738630000000001e+02   6.4569400000000002e+01   5.2517899999999997e+01   1.7100000000000001e-01   1.2650999999999999e+00   1.9567000000000001e+00   2.8730000000000002e+00  -1.4449999999999999e-01   3.6559999999999998e-01   1.4599999999999999e-01
   3.8970500000000001e+01  -6.6192599999999999e+01   5.4995979999999997e+02   6.5247299999999996e+01   5.3031799999999997e+01  -2.2359999999999999e-01   1.3983000000000001e+00   1.8455999999999999e+00   3.4824000000000002e+00  -1.8300000000000000e-01   4.1370000000000001e-01   1.8140000000000001e-01
   3.7383499999999998e+01  -6.9248300000000000e+01   5.5321960000000001e+02   6.5791499999999999e+01   5.3488500000000002e+01   8.4199999999999997e-01   1.3983000000000001e+00   1.8899999999999999e+00   3.9177000000000000e+00  -1.5409999999999999e-01   3.8490000000000002e-01   1.8579999999999999e-01
   3.7802300000000002e+01  -7.7030500000000004e+01   5.5330539999999996e+02   6.5686499999999995e+01   5.3735900000000001e+01   7.0599999999999996e-01   1.3761000000000001e+00   1.7565999999999999e+00   3.4824000000000002e+00  -1.4449999999999999e-01   3.9450000000000002e-01   1.9020000000000001e-01
   3.7912500000000001e+01  -7.2501900000000006e+01   5.5733730000000003e+02   6.6784400000000005e+01   5.4202199999999998e+01   6.0519999999999996e-01   1.3983000000000001e+00   1.9790000000000001e+00   3.3083000000000000e+00  -2.0230000000000001e-01   4.5219999999999999e-01   2.2120000000000001e-01
   3.8419400000000003e+01  -7.0897099999999995e+01   5.6016809999999998e+02   6.7529100000000000e+01   5.4611400000000003e+01   7.7180000000000004e-01   1.2428999999999999e+00   1.9345000000000001e+00   3.5695000000000001e+00  -1.8300000000000000e-01   3.9450000000000002e-01   2.4770000000000000e-01
   3.7780200000000001e+01  -7.7909800000000004e+01   5.6171220000000005e+02   6.7490899999999996e+01   5.4972999999999999e+01   8.7700000000000000e-01   1.4427000000000001e+00   2.0234000000000001e+00   2.9600000000000000e+00  -1.1559999999999999e-01   3.6559999999999998e-01   2.6540000000000002e-01
   3.7670000000000002e+01  -7.5865399999999994e+01   5.6136910000000000e+02   6.7901499999999999e+01   5.5172800000000002e+01   1.0919000000000001e+00   1.4205000000000001e+00   2.1345999999999998e+00   3.4824000000000002e+00  -8.6699999999999999e-02   4.3300000000000000e-01   2.4770000000000000e-01
   3.7229199999999999e+01  -7.8921099999999996e+01   5.5991079999999999e+02   6.8044700000000006e+01   5.5363100000000003e+01   1.3945000000000001e+00   1.1318999999999999e+00   2.2012999999999998e+00   2.6118000000000001e+00  -1.4449999999999999e-01   3.4639999999999999e-01   1.9460000000000000e-01
   3.7295299999999997e+01  -8.0415999999999997e+01   5.6059699999999998e+02   6.8159199999999998e+01   5.5467799999999997e+01   1.5347999999999999e+00   1.5758000000000001e+00   1.9123000000000001e+00   3.1341999999999999e+00  -1.3489999999999999e-01   3.6559999999999998e-01   2.3000000000000001e-01
   3.7361400000000003e+01  -8.0240099999999998e+01   5.5888139999999999e+02   6.8273799999999994e+01   5.5458300000000001e+01   1.7145999999999999e+00   1.1762999999999999e+00   2.0901999999999998e+00   3.3083000000000000e+00  -1.2520000000000001e-01   5.5810000000000004e-01   1.2830000000000000e-01
   3.6634000000000000e+01  -8.3185900000000004e+01   5.5725149999999996e+02   6.8111500000000007e+01   5.5486800000000002e+01   1.8681000000000001e+00   1.2650999999999999e+00   2.1124000000000001e+00   2.6989000000000001e+00  -1.5409999999999999e-01   3.6559999999999998e-01   2.2559999999999999e-01
   3.6281300000000002e+01  -8.4724699999999999e+01   5.5484950000000003e+02   6.8025599999999997e+01   5.5239400000000003e+01   2.2496000000000000e+00   1.1762999999999999e+00   2.0457000000000001e+00   2.8730000000000002e+00  -4.8200000000000000e-02   4.3300000000000000e-01   1.9910000000000000e-01
   3.6391599999999997e+01  -8.5032499999999999e+01   5.5064610000000005e+02   6.7691400000000002e+01   5.5134799999999998e+01   2.4557000000000002e+00   1.0431999999999999e+00   2.1791000000000000e+00   3.1341999999999999e+00  -3.8500000000000000e-02   4.2340000000000000e-01   1.4599999999999999e-01
   3.5994799999999998e+01  -8.7516700000000000e+01   5.4601379999999995e+02   6.7280900000000003e+01   5.4677999999999997e+01   2.7057000000000002e+00   1.1540999999999999e+00   2.0678999999999998e+00   2.6989000000000001e+00  -1.0600000000000000e-01   4.2340000000000000e-01   1.5920000000000001e-01
   3.5554000000000002e+01  -8.8198200000000000e+01   5.4095259999999996e+02   6.6889399999999995e+01   5.4411600000000000e+01   2.9950999999999999e+00   1.0431999999999999e+00   2.0457000000000001e+00   3.7435999999999998e+00  -7.7100000000000002e-02   4.3300000000000000e-01   1.6370000000000001e-01
   3.5002899999999997e+01  -8.9759000000000000e+01   5.3692070000000001e+02   6.6402500000000003e+01   5.3983300000000000e+01   3.2538000000000000e+00   1.0209999999999999e+00   2.3570000000000002e+00   2.5247000000000002e+00  -2.8899999999999999e-02   3.9450000000000002e-01   1.3710000000000000e-01
   3.5135199999999998e+01  -9.1385800000000003e+01   5.3065850000000000e+02   6.5695999999999998e+01   5.3440899999999999e+01   3.5301000000000000e+00   1.1984999999999999e+00   1.7788999999999999e+00   3.1341999999999999e+00  -1.0600000000000000e-01   4.1370000000000001e-01   1.8579999999999999e-01
   3.4826599999999999e+01  -9.2177199999999999e+01   5.2533989999999994e+02   6.5170900000000003e+01   5.2831899999999997e+01   3.7888000000000002e+00   1.1984999999999999e+00   1.9345000000000001e+00   3.8306000000000000e+00  -1.8300000000000000e-01   4.7149999999999997e-01   2.4329999999999999e-01
   3.4716400000000000e+01  -9.3715999999999994e+01   5.1830560000000003e+02   6.4407100000000000e+01   5.2184800000000003e+01   4.0037000000000003e+00   9.9880000000000002e-01   2.0457000000000001e+00   4.0048000000000004e+00  -1.4449999999999999e-01   3.6559999999999998e-01   1.5920000000000001e-01
   3.4672300000000000e+01  -9.4793199999999999e+01   5.1049930000000001e+02   6.3566899999999997e+01   5.1395000000000003e+01   4.2449000000000003e+00   1.1540999999999999e+00   1.6899000000000000e+00   2.9600000000000000e+00  -4.8200000000000000e-02   3.7530000000000002e-01   1.5479999999999999e-01
   3.4253500000000003e+01  -9.5540700000000001e+01   5.0295030000000003e+02   6.2497599999999998e+01   5.0557600000000001e+01   4.4115000000000002e+00   1.2428999999999999e+00   2.0457000000000001e+00   3.0470999999999999e+00  -1.9270000000000001e-01   3.8490000000000002e-01   1.9460000000000000e-01
   3.3944899999999997e+01  -9.6376099999999994e+01   4.9351409999999998e+02   6.1542900000000003e+01   4.9653599999999997e+01   4.6176000000000004e+00   1.2206999999999999e+00   2.0901999999999998e+00   3.1341999999999999e+00  -8.6699999999999999e-02   3.4639999999999999e-01   2.3440000000000000e-01
   3.3085200000000000e+01  -9.6244100000000003e+01   4.8373480000000001e+02   6.0349400000000003e+01   4.8645000000000003e+01   4.8719999999999999e+00   9.1000000000000003e-01   1.7565999999999999e+00   3.3953000000000002e+00  -1.5409999999999999e-01   3.6559999999999998e-01   1.7690000000000000e-01
   3.2556199999999997e+01  -9.6837699999999998e+01   4.7249709999999999e+02   5.8831400000000002e+01   4.7455500000000001e+01   5.0824999999999996e+00   1.0431999999999999e+00   2.0678999999999998e+00   2.8730000000000002e+00  -1.1559999999999999e-01   3.6559999999999998e-01   2.1679999999999999e-01
   3.1189599999999999e+01  -9.6441999999999993e+01   4.5799959999999999e+02   5.7198799999999999e+01   4.6151800000000001e+01   5.3105000000000002e+00   1.3317000000000001e+00   1.7343999999999999e+00   4.1788999999999996e+00  -6.7400000000000002e-02   3.2710000000000000e-01   1.9460000000000000e-01
   2.9712800000000001e+01  -9.5298900000000003e+01   4.4144340000000000e+02   5.5203400000000002e+01   4.4419899999999998e+01   5.5648000000000000e+00   1.1984999999999999e+00   1.7343999999999999e+00   2.7858999999999998e+00  -1.9300000000000001e-02   2.9830000000000001e-01   1.6810000000000000e-01
   2.7618800000000000e+01  -9.4265600000000006e+01   4.2299979999999999e+02   5.2864199999999997e+01   4.2554800000000000e+01   5.7797000000000001e+00   1.1540999999999999e+00   1.8455999999999999e+00   3.3953000000000002e+00  -6.7400000000000002e-02   4.1370000000000001e-01   1.9020000000000001e-01
   2.5635000000000002e+01  -9.2221199999999996e+01   4.0249750000000000e+02   5.0391399999999997e+01   4.0566000000000003e+01   5.8981000000000003e+00   1.0431999999999999e+00   1.8010999999999999e+00   4.0918000000000001e+00  -2.8899999999999999e-02   3.2710000000000000e-01   2.3000000000000001e-01
   2.3276499999999999e+01  -8.9319299999999998e+01   3.8165210000000002e+02   4.7775399999999998e+01   3.8415399999999998e+01   6.0121000000000002e+00   9.9880000000000002e-01   1.8232999999999999e+00   3.4824000000000002e+00  -1.5409999999999999e-01   3.1750000000000000e-01   2.0349999999999999e-01
   2.0873899999999999e+01  -8.6593400000000003e+01   3.5883359999999999e+02   4.5035299999999999e+01   3.6207799999999999e+01   6.1173999999999999e+00   1.0653999999999999e+00   1.8010999999999999e+00   2.6118000000000001e+00  -4.8200000000000000e-02   2.6939999999999997e-01   2.0349999999999999e-01
   1.8581499999999998e+01  -8.2812200000000004e+01   3.3412779999999998e+02   4.2123300000000000e+01   3.3809800000000003e+01   6.0560000000000000e+00   1.1096999999999999e+00   1.7121000000000000e+00   4.4401000000000002e+00  -9.6299999999999997e-02   4.0410000000000001e-01   2.2120000000000001e-01
   1.6906300000000002e+01  -7.8921099999999996e+01   3.0976519999999999e+02   3.9192300000000003e+01   3.1411799999999999e+01   6.0077999999999996e+00   7.3240000000000005e-01   1.8232999999999999e+00   4.0918000000000001e+00  -6.7400000000000002e-02   3.7530000000000002e-01   2.1229999999999999e-01
   1.5275200000000000e+01  -7.4700199999999995e+01   2.8540269999999998e+02   3.6108499999999999e+01   2.8842500000000001e+01   5.8630000000000004e+00   1.3539000000000001e+00   1.4898000000000000e+00   2.4377000000000000e+00  -1.3489999999999999e-01   3.3679999999999999e-01   1.9020000000000001e-01
   1.3247299999999999e+01  -6.9973799999999997e+01   2.5949599999999998e+02   3.2938699999999997e+01   2.6187600000000000e+01   5.5605000000000002e+00   1.1318999999999999e+00   1.6010000000000000e+00   3.3083000000000000e+00  -9.6299999999999997e-02   3.9450000000000002e-01   2.1679999999999999e-01
   1.1902799999999999e+01  -6.4565799999999996e+01   2.3307450000000000e+02   2.9893100000000000e+01   2.3504100000000001e+01   5.3017000000000003e+00   9.5440000000000003e-01   2.0011999999999999e+00   3.8306000000000000e+00  -9.5999999999999992e-03   4.0410000000000001e-01   1.8579999999999999e-01
   1.0403900000000000e+01  -5.8476300000000002e+01   2.0699629999999999e+02   2.6837900000000001e+01   2.0754000000000001e+01   4.8719999999999999e+00   9.1000000000000003e-01   1.7343999999999999e+00   3.4824000000000002e+00  -6.7400000000000002e-02   3.9450000000000002e-01   2.1229999999999999e-01
   9.2576999999999998e+00  -5.2255000000000003e+01   1.8143270000000001e+02   2.3744499999999999e+01   1.8165700000000001e+01   4.3063000000000002e+00   1.0431999999999999e+00   1.2897000000000001e+00   3.5695000000000001e+00  -7.7100000000000002e-02   4.5219999999999999e-01   2.6540000000000002e-01
   7.6927000000000003e+00  -4.4472799999999999e+01   1.5672700000000000e+02   2.1109400000000001e+01   1.5586900000000000e+01   3.7273999999999998e+00   9.3220000000000003e-01   1.6899000000000000e+00   3.4824000000000002e+00  -6.7400000000000002e-02   4.0410000000000001e-01   2.4329999999999999e-01
   6.7889999999999997e+00  -3.6712600000000002e+01   1.3270750000000001e+02   1.8273800000000001e+01   1.3227000000000000e+01   3.0125999999999999e+00   8.2120000000000004e-01   1.6677000000000000e+00   3.3083000000000000e+00  -1.1559999999999999e-01   3.3679999999999999e-01   2.3440000000000000e-01
   5.7530000000000001e+00  -2.9172200000000000e+01   1.1254830000000000e+02   1.5934699999999999e+01   1.1181100000000001e+01   2.2847000000000000e+00   8.4340000000000004e-01   1.2674000000000001e+00   4.0048000000000004e+00  -1.0600000000000000e-01   2.7900000000000003e-01   1.9460000000000000e-01
   4.3422999999999998e+00  -1.9257600000000000e+01   9.6077799999999996e+01   1.4044300000000000e+01   9.3920999999999992e+00   1.2628999999999999e+00   7.1020000000000005e-01   1.6454000000000000e+00   3.2212000000000001e+00  -9.6299999999999997e-02   3.5599999999999998e-01   1.9910000000000000e-01
   2.0278999999999998e+00  -8.3977000000000004e+00   8.3038700000000006e+01   1.2726800000000001e+01   8.0122999999999998e+00   8.2440000000000002e-01   7.3240000000000005e-01   1.5787000000000000e+00   3.6564999999999999e+00  -8.6699999999999999e-02   3.4639999999999999e-01   2.0790000000000000e-01
   3.1960999999999999e+00  -1.4333299999999999e+01   6.6396600000000007e+01   9.9580000000000002e+00   6.6135000000000002e+00   5.6569999999999998e-01   7.5460000000000005e-01   1.6232000000000000e+00   3.5695000000000001e+00  -1.1559999999999999e-01   3.8490000000000002e-01   2.3440000000000000e-01
   4.3422999999999998e+00  -1.0837899999999999e+01   5.2499699999999997e+01   7.5711000000000004e+00   4.9386999999999999e+00   3.1569999999999998e-01   5.3269999999999995e-01   1.4898000000000000e+00   3.4824000000000002e+00  -6.7400000000000002e-02   4.5219999999999999e-01   2.6540000000000002e-01
   4.6950000000000003e+00  -8.3097999999999992e+00   4.1519399999999997e+01   6.2344999999999997e+00   3.7492000000000001e+00   2.5430000000000003e-01   4.6610000000000001e-01   1.4453000000000000e+00   4.0918000000000001e+00  -1.5409999999999999e-01   4.4259999999999999e-01   2.6979999999999998e-01
   3.5708000000000002e+00  -5.6058000000000003e+00   3.1311100000000000e+01   4.5541000000000000e+00   2.8927999999999998e+00  -4.4000000000000003e-03   3.5510000000000003e-01   1.0227999999999999e+00   4.0048000000000004e+00  -1.8300000000000000e-01   4.6189999999999998e-01   1.9910000000000000e-01
   2.5127999999999999e+00  -5.3200000000000003e+00   2.4105200000000000e+01   3.3893000000000000e+00   2.1030000000000002e+00  -3.1140000000000001e-01   4.2170000000000002e-01   9.3389999999999995e-01   3.7435999999999998e+00  -7.7100000000000002e-02   3.4639999999999999e-01   2.3440000000000000e-01
   3.3504000000000000e+00  -1.8466000000000000e+00   1.9730300000000000e+01   2.8451000000000000e+00   1.7129000000000001e+00  -7.4550000000000005e-01   2.2189999999999999e-01   1.2897000000000001e+00   2.8730000000000002e+00  -1.5409999999999999e-01   4.0410000000000001e-01   2.8310000000000002e-01
   3.8794000000000000e+00   1.1431000000000000e+00   1.6041599999999999e+01   2.3199999999999998e+00   1.0848000000000000e+00  -1.0261000000000000e+00   2.6629999999999998e-01   1.2674000000000001e+00   4.0918000000000001e+00  -1.0600000000000000e-01   4.8110000000000003e-01   2.7429999999999999e-01
   3.5047000000000001e+00   8.1340000000000001e-01   1.3468100000000000e+01   1.7376000000000000e+00   7.2319999999999995e-01  -1.1270000000000000e+00  -1.3320000000000001e-01   1.4231000000000000e+00   4.1788999999999996e+00  -1.3489999999999999e-01   5.0029999999999997e-01   2.2559999999999999e-01
   2.9756999999999998e+00   2.2863000000000002e+00   9.5220000000000002e+00   1.2603000000000000e+00   6.7559999999999998e-01  -1.1883999999999999e+00   3.3289999999999997e-01   9.1169999999999995e-01   4.1788999999999996e+00  -2.2159999999999999e-01   4.0410000000000001e-01   3.0520000000000003e-01
   2.5127999999999999e+00   2.6160000000000001e+00   7.4631999999999996e+00   1.0980000000000001e+00   3.9010000000000000e-01  -1.1489000000000000e+00   2.6629999999999998e-01   1.1563000000000001e+00   2.9600000000000000e+00  -1.2520000000000001e-01   4.2340000000000000e-01   2.2559999999999999e-01
   3.0417999999999998e+00   3.5173999999999999e+00   6.4337999999999997e+00   6.3970000000000005e-01   9.4999999999999998e-03  -1.1796000000000000e+00   1.5540000000000001e-01   1.2452000000000001e+00   3.5695000000000001e+00  -1.1559999999999999e-01   4.3300000000000000e-01   2.7429999999999999e-01
   2.7993999999999999e+00   1.8466000000000000e+00   5.2328000000000001e+00   5.1559999999999995e-01  -1.2370000000000000e-01  -9.2530000000000001e-01  -8.8800000000000004e-02   8.6719999999999997e-01   2.9600000000000000e+00  -1.4449999999999999e-01   4.5219999999999999e-01   2.6979999999999998e-01
   1.5208999999999999e+00   1.6708000000000001e+00   5.3186000000000000e+00   2.8639999999999999e-01  -2.1890000000000001e-01  -7.2360000000000002e-01  -4.4400000000000002e-02   4.4469999999999998e-01   3.2212000000000001e+00  -2.0230000000000001e-01   5.2920000000000000e-01   2.2120000000000001e-01
   7.4939999999999996e-01   9.8929999999999996e-01   4.2892000000000001e+00   1.4319999999999999e-01  -1.6180000000000000e-01  -5.7010000000000005e-01   0.0000000000000000e+00   3.5580000000000001e-01   3.4824000000000002e+00  -7.7100000000000002e-02   4.7149999999999997e-01   2.6540000000000002e-01
   8.3760000000000001e-01   7.2550000000000003e-01   4.7180999999999997e+00   1.9089999999999999e-01  -2.6640000000000003e-01  -5.1749999999999996e-01   2.6629999999999998e-01   3.5580000000000001e-01   3.8306000000000000e+00  -1.8300000000000000e-01   5.2920000000000000e-01   3.3179999999999998e-01
   1.5649999999999999e+00   6.8149999999999999e-01   4.9755000000000003e+00   1.6230000000000000e-01  -2.2839999999999999e-01  -4.7799999999999998e-01   1.3320000000000001e-01   2.0010000000000000e-01   3.7435999999999998e+00  -1.3489999999999999e-01   5.0029999999999997e-01   2.7870000000000000e-01
   1.7634000000000001e+00   1.5390000000000001e-01   5.6616999999999997e+00   1.1459999999999999e-01  -2.7600000000000002e-01  -5.1310000000000000e-01   3.5510000000000003e-01   3.3350000000000002e-01   3.3953000000000002e+00  -1.3489999999999999e-01   4.8110000000000003e-01   3.0959999999999999e-01
   1.1902999999999999e+00   3.0780000000000002e-01   3.9460999999999999e+00   6.6799999999999998e-02  -2.0930000000000001e-01  -4.0780000000000000e-01   4.4390000000000002e-01   4.2249999999999999e-01   4.6142000000000003e+00  -1.9300000000000001e-02   3.8490000000000002e-01   3.3179999999999998e-01
   8.3760000000000001e-01   2.1980000000000000e-01   3.8603000000000001e+00  -2.8600000000000000e-02  -2.1890000000000001e-01  -3.7269999999999998e-01   4.2170000000000002e-01   3.5580000000000001e-01   4.3529999999999998e+00  -3.8500000000000000e-02   2.9830000000000001e-01   3.7600000000000000e-01
   1.5870000000000000e+00   1.9789999999999999e-01   3.8603000000000001e+00  -5.7299999999999997e-02  -1.5229999999999999e-01  -3.8150000000000001e-01  -2.2200000000000001e-02   9.3389999999999995e-01   4.5270999999999999e+00  -2.8899999999999999e-02   4.6189999999999998e-01   3.8929999999999998e-01
   1.5870000000000000e+00   2.1999999999999999e-02   3.7745000000000002e+00   1.9099999999999999e-02  -2.9499999999999998e-01  -3.3329999999999999e-01   1.1100000000000000e-01   5.7809999999999995e-01   4.5270999999999999e+00  -9.5999999999999992e-03   4.3300000000000000e-01   3.1409999999999999e-01
   1.1902999999999999e+00   2.6379999999999998e-01   3.1739999999999999e+00   9.4999999999999998e-03  -1.9030000000000000e-01  -3.6840000000000001e-01   0.0000000000000000e+00   1.1119999999999999e-01   4.6142000000000003e+00  -9.5999999999999992e-03   4.8110000000000003e-01   3.3620000000000000e-01
   1.0580000000000001e+00   2.8580000000000000e-01   3.9460999999999999e+00   6.6799999999999998e-02  -1.6180000000000000e-01  -3.6399999999999999e-01  -2.6629999999999998e-01   5.5589999999999995e-01   3.7435999999999998e+00  -3.8500000000000000e-02   3.6559999999999998e-01   4.5119999999999999e-01
   1.2784000000000000e+00   2.8580000000000000e-01   4.3750000000000000e+00  -1.9099999999999999e-02  -1.6180000000000000e-01  -3.5959999999999998e-01  -3.7730000000000002e-01   6.0040000000000004e-01   4.4401000000000002e+00   6.7400000000000002e-02   4.7149999999999997e-01   4.1139999999999999e-01
   1.5649999999999999e+00  -6.6000000000000003e-02   4.0317999999999996e+00   7.6399999999999996e-02  -3.0449999999999999e-01  -3.3770000000000000e-01  -5.9930000000000005e-01   7.3380000000000001e-01   4.0918000000000001e+00   2.8899999999999999e-02   4.0410000000000001e-01   4.0699999999999997e-01
   1.1681999999999999e+00   1.5390000000000001e-01   3.2597999999999998e+00   1.4319999999999999e-01  -2.5690000000000002e-01  -3.2010000000000000e-01  -2.4410000000000001e-01   7.1150000000000002e-01   4.1788999999999996e+00   7.7100000000000002e-02   5.0029999999999997e-01   4.5560000000000000e-01
   1.1021000000000001e+00   2.1999999999999999e-02   3.5171000000000001e+00   0.0000000000000000e+00  -2.6640000000000003e-01  -4.0339999999999998e-01  -3.9950000000000002e-01   9.7840000000000005e-01   4.0918000000000001e+00   4.8200000000000000e-02   3.8490000000000002e-01   3.7159999999999999e-01
   1.0801000000000001e+00  -6.6000000000000003e-02   4.2892000000000001e+00  -1.9099999999999999e-02  -2.0930000000000001e-01  -3.2010000000000000e-01  -5.7709999999999995e-01   7.7820000000000000e-01   4.3529999999999998e+00  -2.8899999999999999e-02   5.0029999999999997e-01   3.7600000000000000e-01
   1.4548000000000001e+00  -1.9789999999999999e-01   4.6322999999999999e+00   4.7699999999999999e-02  -2.8549999999999998e-01  -2.4120000000000000e-01  -4.8830000000000001e-01   7.1150000000000002e-01   4.7012999999999998e+00  -1.9300000000000001e-02   4.0410000000000001e-01   4.0699999999999997e-01
   1.2343999999999999e+00   0.0000000000000000e+00   4.7180999999999997e+00  -9.4999999999999998e-03  -2.3790000000000000e-01  -3.5520000000000002e-01  -5.5489999999999995e-01   5.5589999999999995e-01   4.5270999999999999e+00   4.8200000000000000e-02   4.9070000000000003e-01   4.0250000000000002e-01
   9.4779999999999998e-01   0.0000000000000000e+00   3.9460999999999999e+00  -3.8199999999999998e-02  -3.2350000000000001e-01  -2.8070000000000001e-01  -5.7709999999999995e-01   1.0227999999999999e+00   4.4401000000000002e+00   1.9300000000000001e-02   4.7149999999999997e-01   3.7159999999999999e-01
   1.0580000000000001e+00   6.6000000000000003e-02   4.2892000000000001e+00  -7.6399999999999996e-02  -1.9980000000000001e-01  -2.7189999999999998e-01  -3.9950000000000002e-01   1.0005999999999999e+00   4.4401000000000002e+00  -9.5999999999999992e-03   4.6189999999999998e-01   4.0699999999999997e-01
   9.9190000000000000e-01  -4.3999999999999997e-02   3.3456000000000001e+00  -9.4999999999999998e-03  -1.2370000000000000e-01  -3.3770000000000000e-01  -3.9950000000000002e-01   9.7840000000000005e-01   4.6142000000000003e+00   9.5999999999999992e-03   5.1000000000000001e-01   4.2470000000000002e-01
   1.1681999999999999e+00   6.6000000000000003e-02   4.3750000000000000e+00   9.4999999999999998e-03  -1.3320000000000001e-01  -3.1140000000000001e-01  -3.1069999999999998e-01   1.0005999999999999e+00   3.8306000000000000e+00   9.5999999999999992e-03   4.7149999999999997e-01   3.9810000000000001e-01
   7.2740000000000005e-01   0.0000000000000000e+00   3.6029000000000000e+00  -9.4999999999999998e-03  -2.0930000000000001e-01  -3.1140000000000001e-01  -3.7730000000000002e-01   1.0005999999999999e+00   4.5270999999999999e+00  -3.8500000000000000e-02   4.5219999999999999e-01   3.8929999999999998e-01
   9.2579999999999996e-01  -6.6000000000000003e-02   3.2597999999999998e+00  -6.6799999999999998e-02  -1.9980000000000001e-01  -2.4120000000000000e-01  -3.1069999999999998e-01   8.8939999999999997e-01   4.0918000000000001e+00   1.4449999999999999e-01   4.2340000000000000e-01   4.1580000000000000e-01
   1.0801000000000001e+00  -3.2979999999999998e-01   4.1176000000000004e+00  -6.6799999999999998e-02  -2.8549999999999998e-01  -2.0610000000000001e-01  -3.7730000000000002e-01   9.7840000000000005e-01   4.3529999999999998e+00  -2.8899999999999999e-02   4.3300000000000000e-01   4.4230000000000003e-01
   9.2579999999999996e-01  -3.5170000000000001e-01   4.5465000000000000e+00  -3.8199999999999998e-02  -2.4740000000000001e-01  -2.0610000000000001e-01  -3.3289999999999997e-01   1.0672999999999999e+00   4.7882999999999996e+00   5.7799999999999997e-02   5.0029999999999997e-01   4.3350000000000000e-01
   7.2740000000000005e-01  -2.1999999999999999e-02   4.7180999999999997e+00  -6.6799999999999998e-02  -2.1890000000000001e-01  -2.5430000000000003e-01  -2.8849999999999998e-01   1.2674000000000001e+00   4.4401000000000002e+00   0.0000000000000000e+00   5.0029999999999997e-01   4.0250000000000002e-01
   5.9509999999999996e-01   2.1999999999999999e-02   3.0882000000000001e+00  -9.5500000000000002e-02  -2.8549999999999998e-01  -2.5869999999999999e-01  -1.9980000000000001e-01   1.0005999999999999e+00   4.0918000000000001e+00  -4.8200000000000000e-02   3.8490000000000002e-01   4.0250000000000002e-01
   8.5960000000000003e-01  -2.6379999999999998e-01   4.2892000000000001e+00  -6.6799999999999998e-02  -2.1890000000000001e-01  -2.2800000000000001e-01  -4.4400000000000002e-02   1.0227999999999999e+00   5.0495000000000001e+00   9.5999999999999992e-03   5.2920000000000000e-01   4.0699999999999997e-01
   7.2740000000000005e-01   4.3999999999999997e-02   3.6029000000000000e+00   1.9099999999999999e-02  -2.7600000000000002e-01  -2.2800000000000001e-01   1.3320000000000001e-01   1.2007000000000001e+00   4.2659000000000002e+00   8.6699999999999999e-02   4.6189999999999998e-01   4.1580000000000000e-01
   8.1559999999999999e-01  -8.7900000000000006e-02   3.6886999999999999e+00  -4.7699999999999999e-02  -1.7130000000000001e-01  -1.8420000000000000e-01  -1.1100000000000000e-01   9.7840000000000005e-01   4.2659000000000002e+00   4.8200000000000000e-02   4.4259999999999999e-01   4.0250000000000002e-01
   7.4939999999999996e-01   0.0000000000000000e+00   3.5171000000000001e+00  -9.4999999999999998e-03  -2.2839999999999999e-01  -2.1490000000000001e-01   4.4400000000000002e-02   1.2007000000000001e+00   4.0918000000000001e+00   7.7100000000000002e-02   4.7149999999999997e-01   4.1139999999999999e-01
   7.0530000000000004e-01  -1.7590000000000000e-01   3.2597999999999998e+00   5.7299999999999997e-02  -1.9980000000000001e-01  -2.1929999999999999e-01   8.8800000000000004e-02   1.2007000000000001e+00   3.5695000000000001e+00   1.2520000000000001e-01   4.7149999999999997e-01   3.9369999999999999e-01
   8.1559999999999999e-01  -2.6379999999999998e-01   4.1176000000000004e+00  -8.5900000000000004e-02  -1.6180000000000000e-01  -2.2800000000000001e-01   6.6600000000000006e-02   1.0005999999999999e+00   3.5695000000000001e+00   2.8899999999999999e-02   4.6189999999999998e-01   3.8479999999999998e-01
   6.3919999999999999e-01  -8.7900000000000006e-02   3.8603000000000001e+00  -1.9099999999999999e-02  -1.7130000000000001e-01  -1.9289999999999999e-01  -4.4400000000000002e-02   1.1117999999999999e+00   3.8306000000000000e+00   9.5999999999999992e-03   3.5599999999999998e-01   3.9369999999999999e-01
   5.7310000000000005e-01  -2.4179999999999999e-01   4.2892000000000001e+00  -1.0500000000000000e-01  -1.5229999999999999e-01  -1.7540000000000000e-01   0.0000000000000000e+00   1.0227999999999999e+00   4.9623999999999997e+00   6.7400000000000002e-02   4.4259999999999999e-01   4.1139999999999999e-01
   6.6130000000000000e-01  -1.7590000000000000e-01   4.1176000000000004e+00  -4.7699999999999999e-02  -1.8079999999999999e-01  -1.7979999999999999e-01   0.0000000000000000e+00   1.2007000000000001e+00   4.7012999999999998e+00   5.7799999999999997e-02   4.6189999999999998e-01   4.3790000000000001e-01
   5.0700000000000001e-01  -1.5390000000000001e-01   4.4607999999999999e+00  -1.0500000000000000e-01  -1.2370000000000000e-01  -1.5790000000000001e-01   1.7760000000000001e-01   1.0005999999999999e+00   4.0918000000000001e+00   4.8200000000000000e-02   4.8110000000000003e-01   3.7159999999999999e-01
   5.0700000000000001e-01  -1.7590000000000000e-01   3.8603000000000001e+00   0.0000000000000000e+00  -2.7600000000000002e-01  -1.8420000000000000e-01   1.9980000000000001e-01   1.1785000000000001e+00   4.7012999999999998e+00   1.3489999999999999e-01   4.9070000000000003e-01   3.7600000000000000e-01
   6.6130000000000000e-01  -1.5390000000000001e-01   3.7745000000000002e+00  -5.7299999999999997e-02  -1.3320000000000001e-01  -1.9289999999999999e-01   2.2189999999999999e-01   1.2897000000000001e+00   4.3529999999999998e+00   1.9300000000000001e-02   5.5810000000000004e-01   3.8040000000000002e-01
   5.7310000000000005e-01  -8.7900000000000006e-02   3.6029000000000000e+00  -2.8600000000000000e-02  -1.9980000000000001e-01  -1.7540000000000000e-01   2.4410000000000001e-01   1.2007000000000001e+00   4.5270999999999999e+00   6.7400000000000002e-02   4.1370000000000001e-01   4.2020000000000002e-01
   4.6289999999999998e-01  -2.8580000000000000e-01   3.9460999999999999e+00   0.0000000000000000e+00  -1.8079999999999999e-01  -1.7100000000000001e-01   3.1069999999999998e-01   1.0227999999999999e+00   3.9177000000000000e+00   7.7100000000000002e-02   5.6769999999999998e-01   3.7600000000000000e-01
   6.1719999999999997e-01  -3.5170000000000001e-01   3.7745000000000002e+00  -1.9099999999999999e-02  -1.8079999999999999e-01  -1.7100000000000001e-01   1.7760000000000001e-01   1.1117999999999999e+00   3.9177000000000000e+00   9.6299999999999997e-02   4.1370000000000001e-01   3.4499999999999997e-01
   5.9509999999999996e-01  -2.4179999999999999e-01   4.2892000000000001e+00  -7.6399999999999996e-02  -2.4740000000000001e-01  -1.5790000000000001e-01   2.6629999999999998e-01   1.0672999999999999e+00   4.5270999999999999e+00   6.7400000000000002e-02   3.7530000000000002e-01   4.3350000000000000e-01
   6.1719999999999997e-01  -6.6000000000000003e-02   4.3750000000000000e+00  -1.2410000000000000e-01  -2.4740000000000001e-01  -1.4910000000000001e-01   0.0000000000000000e+00   1.2007000000000001e+00   3.0470999999999999e+00   0.0000000000000000e+00   4.3300000000000000e-01   3.5830000000000001e-01
   5.9509999999999996e-01  -1.9789999999999999e-01   4.1176000000000004e+00  -1.3370000000000001e-01  -2.5690000000000002e-01  -1.2720000000000001e-01   2.6629999999999998e-01   1.2452000000000001e+00   4.0048000000000004e+00   5.7799999999999997e-02   4.7149999999999997e-01   3.8040000000000002e-01
   6.6130000000000000e-01  -1.9789999999999999e-01   3.9460999999999999e+00  -6.6799999999999998e-02  -2.3790000000000000e-01  -1.5350000000000000e-01   4.4400000000000002e-02   1.2007000000000001e+00   4.5270999999999999e+00   8.6699999999999999e-02   4.3300000000000000e-01   4.2020000000000002e-01
   5.0700000000000001e-01  -2.1999999999999999e-02   3.9460999999999999e+00   6.6799999999999998e-02  -3.0449999999999999e-01  -1.2280000000000001e-01   1.1100000000000000e-01   1.2230000000000001e+00   4.0918000000000001e+00  -3.8500000000000000e-02   4.9070000000000003e-01   3.8479999999999998e-01
   4.6289999999999998e-01  -2.1980000000000000e-01   4.2034000000000002e+00  -6.6799999999999998e-02  -2.0930000000000001e-01  -1.7100000000000001e-01   2.8849999999999998e-01   9.7840000000000005e-01   4.6142000000000003e+00   9.6299999999999997e-02   4.7149999999999997e-01   3.4949999999999998e-01
   5.2900000000000003e-01  -1.7590000000000000e-01   3.8603000000000001e+00  -1.0500000000000000e-01  -1.4269999999999999e-01  -1.3159999999999999e-01   3.3289999999999997e-01   1.2452000000000001e+00   4.3529999999999998e+00   1.3489999999999999e-01   4.4259999999999999e-01   3.8929999999999998e-01
   5.7310000000000005e-01  -2.1980000000000000e-01   3.6029000000000000e+00  -8.5900000000000004e-02  -1.4269999999999999e-01  -2.0169999999999999e-01   3.9950000000000002e-01   1.2230000000000001e+00   4.8754000000000000e+00   3.8500000000000000e-02   3.5599999999999998e-01   4.0250000000000002e-01
   5.0700000000000001e-01  -1.0990000000000000e-01   3.0882000000000001e+00  -1.1459999999999999e-01  -2.0930000000000001e-01  -1.6230000000000000e-01   3.1069999999999998e-01   1.1563000000000001e+00   4.7012999999999998e+00   2.8899999999999999e-02   4.5219999999999999e-01   3.8040000000000002e-01
   6.3919999999999999e-01  -6.6000000000000003e-02   3.8603000000000001e+00   0.0000000000000000e+00  -2.8549999999999998e-01  -1.3589999999999999e-01   1.7760000000000001e-01   1.0227999999999999e+00   4.0918000000000001e+00   1.1559999999999999e-01   4.3300000000000000e-01   3.7600000000000000e-01
   6.1719999999999997e-01  -2.4179999999999999e-01   3.7745000000000002e+00  -9.4999999999999998e-03  -1.4269999999999999e-01  -1.8859999999999999e-01   2.4410000000000001e-01   1.0450999999999999e+00   4.0918000000000001e+00   1.9300000000000001e-02   4.5219999999999999e-01   4.2470000000000002e-01
   7.0530000000000004e-01  -2.4179999999999999e-01   4.6322999999999999e+00  -2.8600000000000000e-02  -2.9499999999999998e-01  -1.5350000000000000e-01   2.6629999999999998e-01   1.3119000000000001e+00   4.0918000000000001e+00   6.7400000000000002e-02   4.4259999999999999e-01   4.1139999999999999e-01
   7.4939999999999996e-01  -2.6379999999999998e-01   3.6886999999999999e+00  -1.9099999999999999e-02  -2.4740000000000001e-01  -1.8859999999999999e-01   1.3320000000000001e-01   1.1563000000000001e+00   3.8306000000000000e+00   1.3489999999999999e-01   5.1959999999999995e-01   3.7159999999999999e-01
   7.2740000000000005e-01  -1.3189999999999999e-01   3.2597999999999998e+00  -8.5900000000000004e-02  -3.0449999999999999e-01  -1.5790000000000001e-01   4.4400000000000002e-02   1.1117999999999999e+00   3.7435999999999998e+00   2.8899999999999999e-02   3.4639999999999999e-01   4.4679999999999997e-01
   8.1559999999999999e-01  -1.0990000000000000e-01   4.1176000000000004e+00   2.8600000000000000e-02  -1.9030000000000000e-01  -1.5790000000000001e-01   3.5510000000000003e-01   1.1785000000000001e+00   4.2659000000000002e+00   8.6699999999999999e-02   5.0029999999999997e-01   3.7600000000000000e-01
   5.5110000000000003e-01  -3.2979999999999998e-01   4.5465000000000000e+00  -3.8199999999999998e-02  -2.2839999999999999e-01  -1.4910000000000001e-01   1.7760000000000001e-01   1.2452000000000001e+00   4.0048000000000004e+00   9.6299999999999997e-02   4.6189999999999998e-01   3.8479999999999998e-01
   7.4939999999999996e-01  -1.5390000000000001e-01   3.3456000000000001e+00  -5.7299999999999997e-02  -1.8079999999999999e-01  -1.5790000000000001e-01   2.2189999999999999e-01   1.2452000000000001e+00   4.7882999999999996e+00   1.2520000000000001e-01   5.0029999999999997e-01   3.4949999999999998e-01
   5.9509999999999996e-01  -1.7590000000000000e-01   3.4314000000000000e+00  -5.7299999999999997e-02  -1.9980000000000001e-01  -1.4030000000000001e-01   3.9950000000000002e-01   1.1563000000000001e+00   4.4401000000000002e+00   1.9300000000000001e-02   4.6189999999999998e-01   4.0699999999999997e-01
   5.9509999999999996e-01  -6.6000000000000003e-02   3.6886999999999999e+00   2.8600000000000000e-02  -2.4740000000000001e-01  -1.3589999999999999e-01   3.7730000000000002e-01   1.2230000000000001e+00   4.1788999999999996e+00   9.6299999999999997e-02   4.3300000000000000e-01   3.7600000000000000e-01
   7.4939999999999996e-01  -2.8580000000000000e-01   3.8603000000000001e+00  -8.5900000000000004e-02  -2.1890000000000001e-01  -2.0169999999999999e-01   1.1100000000000000e-01   1.2452000000000001e+00   4.0048000000000004e+00   5.7799999999999997e-02   4.4259999999999999e-01   3.7600000000000000e-01
   6.8330000000000002e-01  -2.4179999999999999e-01   3.6029000000000000e+00   0.0000000000000000e+00  -1.9030000000000000e-01  -1.6660000000000000e-01   2.8849999999999998e-01   1.2897000000000001e+00   4.3529999999999998e+00   6.7400000000000002e-02   4.6189999999999998e-01   3.9369999999999999e-01
   6.6130000000000000e-01  -1.3189999999999999e-01   3.1739999999999999e+00  -1.2410000000000000e-01  -1.0470000000000000e-01  -1.3589999999999999e-01   1.3320000000000001e-01   1.2452000000000001e+00   3.5695000000000001e+00   8.6699999999999999e-02   3.7530000000000002e-01   4.2470000000000002e-01
   5.2900000000000003e-01  -1.9789999999999999e-01   4.2034000000000002e+00  -1.6230000000000000e-01  -3.0449999999999999e-01  -1.2280000000000001e-01   2.4410000000000001e-01   1.1117999999999999e+00   3.8306000000000000e+00   3.8500000000000000e-02   4.1370000000000001e-01   3.8479999999999998e-01
   4.8490000000000000e-01  -2.4179999999999999e-01   4.0317999999999996e+00  -2.0050000000000001e-01  -1.9980000000000001e-01  -1.5790000000000001e-01   1.1100000000000000e-01   1.1339999999999999e+00   4.1788999999999996e+00   4.8200000000000000e-02   4.8110000000000003e-01   3.3620000000000000e-01
   5.0700000000000001e-01  -3.2979999999999998e-01   4.1176000000000004e+00  -1.0500000000000000e-01  -1.7130000000000001e-01  -1.6230000000000000e-01   1.7760000000000001e-01   1.0894999999999999e+00   4.1788999999999996e+00   6.7400000000000002e-02   3.1750000000000000e-01   4.0250000000000002e-01
   6.8330000000000002e-01   2.1999999999999999e-02   4.0317999999999996e+00  -4.7699999999999999e-02  -2.1890000000000001e-01  -1.8859999999999999e-01   8.8800000000000004e-02   1.2007000000000001e+00   4.5270999999999999e+00   1.2520000000000001e-01   5.1000000000000001e-01   3.4499999999999997e-01
   5.2900000000000003e-01  -2.4179999999999999e-01   4.7180999999999997e+00  -5.7299999999999997e-02  -1.9030000000000000e-01  -1.4030000000000001e-01   2.8849999999999998e-01   1.3119000000000001e+00   3.5695000000000001e+00   1.4449999999999999e-01   5.0029999999999997e-01   3.6709999999999998e-01
   7.2740000000000005e-01  -2.6379999999999998e-01   3.7745000000000002e+00   1.9099999999999999e-02  -2.5690000000000002e-01  -1.8859999999999999e-01   2.4410000000000001e-01   1.1563000000000001e+00   4.5270999999999999e+00   3.8500000000000000e-02   4.4259999999999999e-01   3.5830000000000001e-01
   6.3919999999999999e-01  -3.7369999999999998e-01   4.6322999999999999e+00  -8.5900000000000004e-02  -2.4740000000000001e-01  -2.2800000000000001e-01   1.1100000000000000e-01   1.2452000000000001e+00   3.7435999999999998e+00   7.7100000000000002e-02   5.1959999999999995e-01   3.7159999999999999e-01
   4.4080000000000003e-01  -3.5170000000000001e-01   3.5171000000000001e+00  -7.6399999999999996e-02  -1.9030000000000000e-01  -1.1840000000000001e-01   4.4390000000000002e-01   1.3119000000000001e+00   4.2659000000000002e+00   3.8500000000000000e-02   4.5219999999999999e-01   3.9369999999999999e-01
   5.5110000000000003e-01  -2.4179999999999999e-01   4.4607999999999999e+00  -8.5900000000000004e-02  -2.0930000000000001e-01  -1.7100000000000001e-01   1.9980000000000001e-01   1.1785000000000001e+00   4.1788999999999996e+00   1.9300000000000001e-02   3.9450000000000002e-01   3.8040000000000002e-01
   7.7149999999999996e-01  -3.2979999999999998e-01   4.0317999999999996e+00  -9.5500000000000002e-02  -3.5210000000000002e-01  -1.8859999999999999e-01   2.8849999999999998e-01   1.2452000000000001e+00   3.6564999999999999e+00   3.8500000000000000e-02   4.1370000000000001e-01   3.7159999999999999e-01
   6.1719999999999997e-01  -3.5170000000000001e-01   4.2892000000000001e+00  -6.6799999999999998e-02  -2.5690000000000002e-01  -1.4030000000000001e-01   1.1100000000000000e-01   1.0672999999999999e+00   4.4401000000000002e+00   8.6699999999999999e-02   4.4259999999999999e-01   3.7159999999999999e-01
   6.6130000000000000e-01  -2.6379999999999998e-01   3.6886999999999999e+00  -1.5279999999999999e-01  -2.8549999999999998e-01  -1.4030000000000001e-01   1.5540000000000001e-01   1.2007000000000001e+00   3.9177000000000000e+00   5.7799999999999997e-02   4.4259999999999999e-01   4.2470000000000002e-01
   5.5110000000000003e-01  -8.7900000000000006e-02   4.4607999999999999e+00   9.4999999999999998e-03  -1.8079999999999999e-01  -1.7979999999999999e-01   2.4410000000000001e-01   1.1563000000000001e+00   4.5270999999999999e+00   1.2520000000000001e-01   5.0029999999999997e-01   4.2909999999999998e-01
   1.0360000000000000e+00  -1.3189999999999999e-01   3.5171000000000001e+00  -1.9089999999999999e-01  -2.7600000000000002e-01  -1.9289999999999999e-01   2.4410000000000001e-01   1.3786000000000000e+00   5.3106999999999998e+00   5.7799999999999997e-02   5.0029999999999997e-01   4.2470000000000002e-01
   8.1559999999999999e-01  -1.9789999999999999e-01   3.8603000000000001e+00  -9.5500000000000002e-02  -3.0449999999999999e-01  -1.1840000000000001e-01   1.9980000000000001e-01   1.3786000000000000e+00   4.0048000000000004e+00   9.6299999999999997e-02   5.3879999999999995e-01   3.4949999999999998e-01
   8.1559999999999999e-01  -1.7590000000000000e-01   4.0317999999999996e+00  -2.8600000000000000e-02  -3.3310000000000001e-01  -1.6660000000000000e-01   8.8800000000000004e-02   1.0672999999999999e+00   4.2659000000000002e+00   2.8899999999999999e-02   4.2340000000000000e-01   4.2020000000000002e-01
   6.1719999999999997e-01  -4.1770000000000002e-01   4.2034000000000002e+00  -2.8600000000000000e-02  -2.2839999999999999e-01  -2.0169999999999999e-01   2.2189999999999999e-01   1.2007000000000001e+00   4.8754000000000000e+00   2.8899999999999999e-02   3.8490000000000002e-01   3.9369999999999999e-01
   7.0530000000000004e-01  -6.6000000000000003e-02   2.8309000000000002e+00  -1.5279999999999999e-01  -3.4260000000000002e-01  -1.5790000000000001e-01   8.8800000000000004e-02   1.3119000000000001e+00   4.0918000000000001e+00   1.2520000000000001e-01   4.3300000000000000e-01   3.8929999999999998e-01
   7.7149999999999996e-01  -1.5390000000000001e-01   3.6029000000000000e+00  -4.7699999999999999e-02  -2.3790000000000000e-01  -1.7979999999999999e-01   1.1100000000000000e-01   1.3564000000000001e+00   4.9623999999999997e+00  -1.9300000000000001e-02   4.8110000000000003e-01   4.2470000000000002e-01
   7.4939999999999996e-01  -3.0780000000000002e-01   3.7745000000000002e+00  -9.5500000000000002e-02  -2.5690000000000002e-01  -1.8859999999999999e-01  -4.4400000000000002e-02   1.2674000000000001e+00   4.7012999999999998e+00   1.1559999999999999e-01   3.8490000000000002e-01   3.8040000000000002e-01
   6.3919999999999999e-01  -3.2979999999999998e-01   4.0317999999999996e+00  -6.6799999999999998e-02  -3.3310000000000001e-01  -1.4910000000000001e-01  -6.6600000000000006e-02   1.4676000000000000e+00   3.8306000000000000e+00   7.7100000000000002e-02   4.0410000000000001e-01   4.0699999999999997e-01
   5.7310000000000005e-01  -2.8580000000000000e-01   3.5171000000000001e+00  -1.6230000000000000e-01  -2.3790000000000000e-01  -1.6660000000000000e-01   1.3320000000000001e-01   1.2674000000000001e+00   3.9177000000000000e+00  -9.5999999999999992e-03   4.7149999999999997e-01   4.0699999999999997e-01
   6.1719999999999997e-01  -3.0780000000000002e-01   3.2597999999999998e+00  -6.6799999999999998e-02  -2.2839999999999999e-01  -1.5790000000000001e-01   2.2200000000000001e-02   1.3341000000000001e+00   3.9177000000000000e+00   1.8300000000000000e-01   4.3300000000000000e-01   4.2470000000000002e-01
   1.0139000000000000e+00  -4.1770000000000002e-01   3.8603000000000001e+00  -3.8199999999999998e-02  -2.6640000000000003e-01  -1.8859999999999999e-01   0.0000000000000000e+00   1.2452000000000001e+00   5.3977000000000004e+00   9.6299999999999997e-02   4.9070000000000003e-01   3.6270000000000002e-01
   6.1719999999999997e-01  -1.5390000000000001e-01   3.6886999999999999e+00  -9.4999999999999998e-03  -2.4740000000000001e-01  -1.8859999999999999e-01   4.4400000000000002e-02   1.3341000000000001e+00   4.3529999999999998e+00   1.3489999999999999e-01   4.5219999999999999e-01   4.0699999999999997e-01
   7.9349999999999998e-01  -1.9789999999999999e-01   3.7745000000000002e+00  -4.7699999999999999e-02  -2.6640000000000003e-01  -1.2280000000000001e-01  -1.1100000000000000e-01   1.2674000000000001e+00   3.7435999999999998e+00   3.8500000000000000e-02   4.8110000000000003e-01   4.3350000000000000e-01
   1.0139000000000000e+00  -4.3999999999999997e-02   4.0317999999999996e+00  -1.1459999999999999e-01  -2.7600000000000002e-01  -2.1490000000000001e-01   1.1100000000000000e-01   1.4676000000000000e+00   4.7012999999999998e+00   1.4449999999999999e-01   4.6189999999999998e-01   4.2020000000000002e-01
   2.4249999999999999e-01  -2.4179999999999999e-01   3.2597999999999998e+00  -5.7299999999999997e-02  -2.2839999999999999e-01  -1.7540000000000000e-01   8.8800000000000004e-02   1.3119000000000001e+00   4.1788999999999996e+00   1.2520000000000001e-01   4.5219999999999999e-01   4.3350000000000000e-01
   2.4249999999999999e-01  -4.6170000000000000e-01   3.6029000000000000e+00  -1.0500000000000000e-01  -1.8079999999999999e-01  -1.9730000000000000e-01  -2.2200000000000001e-02   1.0894999999999999e+00   4.0048000000000004e+00   1.0600000000000000e-01   4.4259999999999999e-01   3.8929999999999998e-01
   1.1021000000000001e+00  -6.6000000000000003e-02   3.6029000000000000e+00  -8.5900000000000004e-02  -3.7109999999999999e-01  -1.9289999999999999e-01  -4.4400000000000002e-02   1.2230000000000001e+00   4.0048000000000004e+00   7.7100000000000002e-02   4.1370000000000001e-01   4.0699999999999997e-01
   1.0360000000000000e+00  -1.5390000000000001e-01   4.2034000000000002e+00  -1.0500000000000000e-01  -3.7109999999999999e-01  -1.5350000000000000e-01  -1.3320000000000001e-01   1.3341000000000001e+00   3.4824000000000002e+00   1.1559999999999999e-01   4.3300000000000000e-01   4.2470000000000002e-01
   1.7630000000000001e-01  -4.8359999999999997e-01   3.4314000000000000e+00  -1.2410000000000000e-01  -2.8549999999999998e-01  -1.6660000000000000e-01  -2.8849999999999998e-01   1.3119000000000001e+00   4.0918000000000001e+00   1.9300000000000001e-02   3.7530000000000002e-01   4.4230000000000003e-01
   3.5270000000000001e-01  -1.3189999999999999e-01   3.9460999999999999e+00  -1.9099999999999999e-02  -2.4740000000000001e-01  -1.4910000000000001e-01   3.1069999999999998e-01   1.2897000000000001e+00   4.7012999999999998e+00   8.6699999999999999e-02   4.2340000000000000e-01   4.2909999999999998e-01
   1.1021000000000001e+00  -1.3189999999999999e-01   4.0317999999999996e+00  -8.5900000000000004e-02  -3.9970000000000000e-01  -1.5790000000000001e-01   1.7760000000000001e-01   1.3786000000000000e+00   4.6142000000000003e+00   8.6699999999999999e-02   4.3300000000000000e-01   4.1580000000000000e-01
   8.3760000000000001e-01  -5.9360000000000002e-01   3.7745000000000002e+00  -1.2410000000000000e-01  -2.5690000000000002e-01  -1.9730000000000000e-01   6.6600000000000006e-02   1.2452000000000001e+00   4.6142000000000003e+00   5.7799999999999997e-02   3.6559999999999998e-01   4.0699999999999997e-01
   4.6289999999999998e-01  -6.6000000000000003e-02   3.4314000000000000e+00  -6.6799999999999998e-02  -1.9030000000000000e-01  -2.3680000000000001e-01  -1.7760000000000001e-01   1.3564000000000001e+00   4.0048000000000004e+00   1.9300000000000001e-02   3.8490000000000002e-01   3.8479999999999998e-01
   6.8330000000000002e-01   2.1999999999999999e-02   3.6886999999999999e+00   1.9099999999999999e-02  -2.7600000000000002e-01  -2.0610000000000001e-01   6.6600000000000006e-02   1.2007000000000001e+00   3.9177000000000000e+00   2.8899999999999999e-02   4.6189999999999998e-01   3.4499999999999997e-01
   8.5960000000000003e-01  -4.1770000000000002e-01   3.6886999999999999e+00  -1.1459999999999999e-01  -2.4740000000000001e-01  -1.9730000000000000e-01   1.5540000000000001e-01   1.4008000000000000e+00   4.1788999999999996e+00   3.8500000000000000e-02   4.3300000000000000e-01   3.8929999999999998e-01
   7.7149999999999996e-01  -3.9570000000000000e-01   4.6322999999999999e+00  -1.4319999999999999e-01  -2.4740000000000001e-01  -2.0169999999999999e-01   1.1100000000000000e-01   1.2007000000000001e+00   4.0048000000000004e+00   8.6699999999999999e-02   4.0410000000000001e-01   4.2909999999999998e-01
   6.3919999999999999e-01  -2.8580000000000000e-01   3.7745000000000002e+00   0.0000000000000000e+00  -2.0930000000000001e-01  -1.4030000000000001e-01   2.6629999999999998e-01   1.4008000000000000e+00   4.6142000000000003e+00   8.6699999999999999e-02   4.4259999999999999e-01   4.0250000000000002e-01
   4.1880000000000001e-01  -3.0780000000000002e-01   3.5171000000000001e+00  -2.1959999999999999e-01  -2.8549999999999998e-01  -7.8899999999999998e-02   6.6600000000000006e-02   1.2674000000000001e+00   4.1788999999999996e+00   6.7400000000000002e-02   4.5219999999999999e-01   3.8040000000000002e-01
   5.5110000000000003e-01  -3.2979999999999998e-01   4.2034000000000002e+00  -1.1459999999999999e-01  -3.0449999999999999e-01  -1.7540000000000000e-01   1.5540000000000001e-01   1.3786000000000000e+00   4.5270999999999999e+00   8.6699999999999999e-02   3.4639999999999999e-01   4.2020000000000002e-01
   6.3919999999999999e-01  -3.7369999999999998e-01   4.2034000000000002e+00  -1.5279999999999999e-01  -1.9980000000000001e-01  -1.6660000000000000e-01   1.7760000000000001e-01   1.2897000000000001e+00   4.5270999999999999e+00  -6.7400000000000002e-02   4.6189999999999998e-01   4.1139999999999999e-01
   5.0700000000000001e-01  -1.3189999999999999e-01   3.9460999999999999e+00  -1.9089999999999999e-01  -3.3310000000000001e-01  -1.6660000000000000e-01   1.1100000000000000e-01   1.2452000000000001e+00   4.5270999999999999e+00   4.8200000000000000e-02   3.9450000000000002e-01   3.9810000000000001e-01
   5.2900000000000003e-01  -1.7590000000000000e-01   4.2034000000000002e+00  -9.5500000000000002e-02  -2.0930000000000001e-01  -1.8420000000000000e-01   1.1100000000000000e-01   1.3341000000000001e+00   4.1788999999999996e+00   4.8200000000000000e-02   4.3300000000000000e-01   3.7159999999999999e-01
   7.2740000000000005e-01   6.6000000000000003e-02   4.2892000000000001e+00   1.9099999999999999e-02  -3.2350000000000001e-01  -1.4030000000000001e-01   1.9980000000000001e-01   1.1563000000000001e+00   4.1788999999999996e+00   1.1559999999999999e-01   4.7149999999999997e-01   4.0699999999999997e-01
   7.2740000000000005e-01  -2.4179999999999999e-01   3.6886999999999999e+00  -1.5279999999999999e-01  -2.6640000000000003e-01  -1.6660000000000000e-01   1.9980000000000001e-01   1.1117999999999999e+00   3.9177000000000000e+00   5.7799999999999997e-02   4.4259999999999999e-01   4.2020000000000002e-01
   6.8330000000000002e-01  -3.9570000000000000e-01   2.9165999999999999e+00  -9.5500000000000002e-02  -3.6159999999999998e-01  -1.4470000000000000e-01   2.6629999999999998e-01   1.2007000000000001e+00   4.4401000000000002e+00   7.7100000000000002e-02   4.8110000000000003e-01   4.5119999999999999e-01
   7.0530000000000004e-01  -6.6000000000000003e-02   3.6029000000000000e+00   3.8199999999999998e-02  -2.2839999999999999e-01  -1.5350000000000000e-01   2.2200000000000001e-02   1.3564000000000001e+00   4.3529999999999998e+00   1.4449999999999999e-01   4.0410000000000001e-01   4.5119999999999999e-01
   5.9509999999999996e-01  -3.7369999999999998e-01   3.9460999999999999e+00  -1.6230000000000000e-01  -2.6640000000000003e-01  -1.7540000000000000e-01   1.3320000000000001e-01   1.4676000000000000e+00   4.0918000000000001e+00   4.8200000000000000e-02   4.0410000000000001e-01   4.7770000000000001e-01
   6.8330000000000002e-01  -3.2979999999999998e-01   3.7745000000000002e+00  -1.1459999999999999e-01  -3.8059999999999999e-01  -1.2720000000000001e-01   1.7760000000000001e-01   1.3341000000000001e+00   4.4401000000000002e+00   9.6299999999999997e-02   3.6559999999999998e-01   4.1139999999999999e-01
   7.2740000000000005e-01  -1.3189999999999999e-01   3.8603000000000001e+00  -1.1459999999999999e-01  -3.1400000000000000e-01  -1.2720000000000001e-01   0.0000000000000000e+00   1.4898000000000000e+00   4.0918000000000001e+00   1.2520000000000001e-01   4.7149999999999997e-01   4.6450000000000002e-01
   8.5960000000000003e-01  -3.9570000000000000e-01   3.9460999999999999e+00  -2.8600000000000000e-02  -3.8059999999999999e-01  -1.2280000000000001e-01   6.6600000000000006e-02   1.0894999999999999e+00   4.5270999999999999e+00   8.6699999999999999e-02   4.1370000000000001e-01   4.4679999999999997e-01
   5.2900000000000003e-01  -5.2759999999999996e-01   4.3750000000000000e+00  -1.5279999999999999e-01  -2.7600000000000002e-01  -1.5790000000000001e-01   1.9980000000000001e-01   1.4231000000000000e+00   4.5270999999999999e+00   7.7100000000000002e-02   5.0029999999999997e-01   4.4230000000000003e-01
   7.2740000000000005e-01  -5.0560000000000005e-01   2.6593000000000000e+00  -1.3370000000000001e-01  -2.4740000000000001e-01  -1.5790000000000001e-01   1.7760000000000001e-01   1.1339999999999999e+00   4.8754000000000000e+00   9.6299999999999997e-02   5.1959999999999995e-01   4.1580000000000000e-01
   8.3760000000000001e-01  -1.0990000000000000e-01   4.0317999999999996e+00  -9.5500000000000002e-02  -1.9030000000000000e-01  -1.7540000000000000e-01   0.0000000000000000e+00   1.4231000000000000e+00   3.7435999999999998e+00   9.6299999999999997e-02   3.9450000000000002e-01   4.2470000000000002e-01
   4.8490000000000000e-01  -5.2759999999999996e-01   3.4314000000000000e+00  -5.7299999999999997e-02  -2.7600000000000002e-01  -1.7979999999999999e-01   1.5540000000000001e-01   1.4898000000000000e+00   3.3953000000000002e+00   1.1559999999999999e-01   5.0029999999999997e-01   4.3790000000000001e-01
   7.2740000000000005e-01  -3.7369999999999998e-01   3.5171000000000001e+00  -5.7299999999999997e-02  -3.5210000000000002e-01  -1.7100000000000001e-01   1.3320000000000001e-01   1.3786000000000000e+00   3.6564999999999999e+00   1.2520000000000001e-01   4.5219999999999999e-01   4.6889999999999998e-01
   5.7310000000000005e-01  -2.8580000000000000e-01   3.9460999999999999e+00  -2.8600000000000000e-02  -2.1890000000000001e-01  -1.9289999999999999e-01  -1.3320000000000001e-01   1.4898000000000000e+00   3.8306000000000000e+00   2.8899999999999999e-02   4.8110000000000003e-01   4.0250000000000002e-01
   5.5110000000000003e-01  -1.9789999999999999e-01   4.0317999999999996e+00  -5.7299999999999997e-02  -2.7600000000000002e-01  -1.7979999999999999e-01  -2.2200000000000001e-02   1.4008000000000000e+00   3.8306000000000000e+00   9.6299999999999997e-02   4.0410000000000001e-01   4.4230000000000003e-01
   5.9509999999999996e-01  -3.2979999999999998e-01   3.6029000000000000e+00  -1.2410000000000000e-01  -3.6159999999999998e-01  -1.8859999999999999e-01   1.3320000000000001e-01   1.1117999999999999e+00   4.4401000000000002e+00   1.1559999999999999e-01   5.2920000000000000e-01   4.3350000000000000e-01
   5.0700000000000001e-01  -3.2979999999999998e-01   3.7745000000000002e+00  -1.9089999999999999e-01  -2.7600000000000002e-01  -1.3589999999999999e-01   1.9980000000000001e-01   1.3786000000000000e+00   4.6142000000000003e+00   9.5999999999999992e-03   4.1370000000000001e-01   4.4679999999999997e-01
   9.4779999999999998e-01  -2.6379999999999998e-01   4.1176000000000004e+00  -6.6799999999999998e-02  -2.5690000000000002e-01  -1.5790000000000001e-01   1.7760000000000001e-01   1.4008000000000000e+00   3.3953000000000002e+00   3.8500000000000000e-02   5.1000000000000001e-01   4.2909999999999998e-01
   6.1719999999999997e-01  -3.7369999999999998e-01   3.2597999999999998e+00  -1.8140000000000001e-01  -3.9010000000000000e-01  -1.0090000000000000e-01   1.5540000000000001e-01   1.1785000000000001e+00   4.6142000000000003e+00   6.7400000000000002e-02   4.8110000000000003e-01   4.3350000000000000e-01
   5.2900000000000003e-01  -2.1980000000000000e-01   3.7745000000000002e+00  -9.5500000000000002e-02  -3.1400000000000000e-01  -2.1049999999999999e-01   8.8800000000000004e-02   1.3341000000000001e+00   4.1788999999999996e+00   7.7100000000000002e-02   4.5219999999999999e-01   4.1580000000000000e-01
   5.2900000000000003e-01  -2.1980000000000000e-01   3.4314000000000000e+00   0.0000000000000000e+00  -2.1890000000000001e-01  -1.8859999999999999e-01   8.8800000000000004e-02   1.2674000000000001e+00   4.2659000000000002e+00   2.6010000000000000e-01   3.9450000000000002e-01   4.2909999999999998e-01
   6.1719999999999997e-01  -3.9570000000000000e-01   3.8603000000000001e+00  -1.3370000000000001e-01  -3.5210000000000002e-01  -1.4470000000000000e-01   1.7760000000000001e-01   1.2674000000000001e+00   4.0048000000000004e+00   1.3489999999999999e-01   3.7530000000000002e-01   4.2909999999999998e-01
   4.8490000000000000e-01  -6.6000000000000003e-02   4.0317999999999996e+00  -1.4319999999999999e-01  -2.8549999999999998e-01  -1.0520000000000000e-01   8.8800000000000004e-02   1.2007000000000001e+00   4.5270999999999999e+00   8.6699999999999999e-02   4.2340000000000000e-01   4.4679999999999997e-01
   7.4939999999999996e-01  -1.5390000000000001e-01   3.2597999999999998e+00  -5.7299999999999997e-02  -3.0449999999999999e-01  -6.1400000000000003e-02   0.0000000000000000e+00   1.4453000000000000e+00   4.2659000000000002e+00   1.4449999999999999e-01   4.3300000000000000e-01   4.2909999999999998e-01
   6.3919999999999999e-01  -2.1980000000000000e-01   4.2034000000000002e+00  -1.2410000000000000e-01  -2.0930000000000001e-01  -1.6660000000000000e-01   1.7760000000000001e-01   1.2230000000000001e+00   4.0918000000000001e+00   4.8200000000000000e-02   4.0410000000000001e-01   4.4230000000000003e-01
   5.9509999999999996e-01  -3.5170000000000001e-01   3.2597999999999998e+00  -9.5500000000000002e-02  -3.0449999999999999e-01  -1.7979999999999999e-01   1.1100000000000000e-01   1.1117999999999999e+00   5.1365999999999996e+00   4.8200000000000000e-02   4.8110000000000003e-01   4.6889999999999998e-01
   6.3919999999999999e-01  -1.9789999999999999e-01   2.9165999999999999e+00  -1.2410000000000000e-01  -3.8059999999999999e-01  -1.0090000000000000e-01  -4.4400000000000002e-02   1.4453000000000000e+00   4.0048000000000004e+00   9.6299999999999997e-02   4.5219999999999999e-01   4.2020000000000002e-01
   9.0369999999999995e-01  -4.1770000000000002e-01   3.6886999999999999e+00  -5.7299999999999997e-02  -3.2350000000000001e-01  -2.2800000000000001e-01   1.3320000000000001e-01   1.3786000000000000e+00   4.1788999999999996e+00   4.8200000000000000e-02   4.1370000000000001e-01   4.1139999999999999e-01
   7.0530000000000004e-01  -2.6379999999999998e-01   3.7745000000000002e+00  -9.5500000000000002e-02  -2.4740000000000001e-01  -1.1840000000000001e-01   1.1100000000000000e-01   1.2452000000000001e+00   4.1788999999999996e+00   7.7100000000000002e-02   3.8490000000000002e-01   4.2909999999999998e-01
   4.1880000000000001e-01  -4.1770000000000002e-01   3.6029000000000000e+00  -1.0500000000000000e-01  -3.6159999999999998e-01  -1.6230000000000000e-01   6.6600000000000006e-02   1.3341000000000001e+00   4.4401000000000002e+00   6.7400000000000002e-02   4.1370000000000001e-01   4.2470000000000002e-01
   4.8490000000000000e-01  -2.4179999999999999e-01   4.2034000000000002e+00  -6.6799999999999998e-02  -2.2839999999999999e-01  -1.4910000000000001e-01   1.3320000000000001e-01   1.2897000000000001e+00   4.7012999999999998e+00   5.7799999999999997e-02   4.6189999999999998e-01   4.2020000000000002e-01
   6.1719999999999997e-01  -3.7369999999999998e-01   3.9460999999999999e+00  -6.6799999999999998e-02  -3.0449999999999999e-01  -1.5350000000000000e-01   1.3320000000000001e-01   1.4453000000000000e+00   4.0048000000000004e+00   1.4449999999999999e-01   4.9070000000000003e-01   3.8479999999999998e-01
   6.6130000000000000e-01  -3.2979999999999998e-01   4.1176000000000004e+00  -1.0500000000000000e-01  -2.9499999999999998e-01  -2.0610000000000001e-01   2.2189999999999999e-01   1.2674000000000001e+00   4.1788999999999996e+00   0.0000000000000000e+00   4.0410000000000001e-01   4.3790000000000001e-01
   6.3919999999999999e-01  -1.0990000000000000e-01   4.1176000000000004e+00  -5.7299999999999997e-02  -2.9499999999999998e-01  -1.2720000000000001e-01   2.2200000000000001e-02   1.2897000000000001e+00   4.3529999999999998e+00   1.0600000000000000e-01   4.0410000000000001e-01   4.3790000000000001e-01
   5.5110000000000003e-01   0.0000000000000000e+00   3.4314000000000000e+00  -4.7699999999999999e-02  -3.5210000000000002e-01  -1.5790000000000001e-01  -8.8800000000000004e-02   1.3564000000000001e+00   4.7882999999999996e+00   4.8200000000000000e-02   4.5219999999999999e-01   4.5560000000000000e-01
   5.0700000000000001e-01  -3.9570000000000000e-01   4.1176000000000004e+00  -8.5900000000000004e-02  -3.0449999999999999e-01  -1.0960000000000000e-01   1.3320000000000001e-01   1.2452000000000001e+00   3.9177000000000000e+00   8.6699999999999999e-02   3.6559999999999998e-01   4.7770000000000001e-01
   5.5110000000000003e-01  -1.0990000000000000e-01   3.7745000000000002e+00  -1.9089999999999999e-01  -2.4740000000000001e-01  -1.3159999999999999e-01   2.2189999999999999e-01   1.4676000000000000e+00   4.6142000000000003e+00   9.6299999999999997e-02   3.5599999999999998e-01   4.1139999999999999e-01
   6.3919999999999999e-01  -1.9789999999999999e-01   3.4314000000000000e+00  -1.3370000000000001e-01  -3.0449999999999999e-01  -1.5350000000000000e-01   1.9980000000000001e-01   1.4453000000000000e+00   3.9177000000000000e+00   1.1559999999999999e-01   4.0410000000000001e-01   4.2470000000000002e-01
   4.1880000000000001e-01  -2.6379999999999998e-01   3.0882000000000001e+00  -1.2410000000000000e-01  -3.9010000000000000e-01  -1.4030000000000001e-01   4.4400000000000002e-02   1.3786000000000000e+00   4.1788999999999996e+00   7.7100000000000002e-02   4.2340000000000000e-01   4.6889999999999998e-01
   9.2579999999999996e-01  -1.5390000000000001e-01   4.0317999999999996e+00  -1.5279999999999999e-01  -2.6640000000000003e-01  -1.2720000000000001e-01   2.2200000000000001e-02   1.4231000000000000e+00   3.8306000000000000e+00   8.6699999999999999e-02   4.0410000000000001e-01   4.5119999999999999e-01
   7.4939999999999996e-01  -3.0780000000000002e-01   4.1176000000000004e+00  -9.4999999999999998e-03  -3.5210000000000002e-01  -1.5350000000000000e-01   3.1069999999999998e-01   1.4453000000000000e+00   4.0048000000000004e+00   1.9300000000000001e-02   5.0029999999999997e-01   4.4679999999999997e-01
   7.9349999999999998e-01  -3.0780000000000002e-01   3.6886999999999999e+00  -1.2410000000000000e-01  -3.2350000000000001e-01  -1.5350000000000000e-01   2.2200000000000001e-02   1.3564000000000001e+00   4.0048000000000004e+00   5.7799999999999997e-02   3.7530000000000002e-01   4.3350000000000000e-01
   7.7149999999999996e-01  -8.7900000000000006e-02   4.0317999999999996e+00  -1.0500000000000000e-01  -2.2839999999999999e-01  -1.6230000000000000e-01   4.4400000000000002e-02   1.3564000000000001e+00   3.9177000000000000e+00   1.0600000000000000e-01   4.6189999999999998e-01   3.7159999999999999e-01
   6.3919999999999999e-01  -5.2759999999999996e-01   3.6886999999999999e+00  -3.8199999999999998e-02  -2.5690000000000002e-01  -1.8859999999999999e-01   0.0000000000000000e+00   1.2452000000000001e+00   4.2659000000000002e+00   1.0600000000000000e-01   4.1370000000000001e-01   4.4230000000000003e-01
   6.1719999999999997e-01  -1.9789999999999999e-01   4.2034000000000002e+00  -8.5900000000000004e-02  -2.8549999999999998e-01  -1.1840000000000001e-01   2.8849999999999998e-01   1.4008000000000000e+00   4.7012999999999998e+00   1.9300000000000001e-02   3.8490000000000002e-01   4.4230000000000003e-01
   5.2900000000000003e-01  -3.2979999999999998e-01   3.4314000000000000e+00  -1.2410000000000000e-01  -3.4260000000000002e-01  -1.6230000000000000e-01   8.8800000000000004e-02   1.2674000000000001e+00   5.2236000000000002e+00   4.8200000000000000e-02   3.9450000000000002e-01   4.4230000000000003e-01
   3.9679999999999999e-01  -2.4179999999999999e-01   3.6886999999999999e+00  -9.4999999999999998e-03  -3.0449999999999999e-01  -1.0960000000000000e-01   4.4400000000000002e-02   1.3119000000000001e+00   4.7012999999999998e+00   1.8300000000000000e-01   3.4639999999999999e-01   4.2020000000000002e-01
   7.4939999999999996e-01  -4.8359999999999997e-01   3.3456000000000001e+00  -1.7190000000000000e-01  -3.3310000000000001e-01  -1.7540000000000000e-01   4.4400000000000002e-02   1.2674000000000001e+00   4.1788999999999996e+00  -3.8500000000000000e-02   3.8490000000000002e-01   4.0699999999999997e-01
   5.7310000000000005e-01  -1.7590000000000000e-01   3.9460999999999999e+00  -4.7699999999999999e-02  -3.1400000000000000e-01  -1.5790000000000001e-01   3.5510000000000003e-01   1.3786000000000000e+00   4.1788999999999996e+00   8.6699999999999999e-02   4.2340000000000000e-01   4.2470000000000002e-01
   6.1719999999999997e-01  -1.9789999999999999e-01   2.8309000000000002e+00  -2.0050000000000001e-01  -2.8549999999999998e-01  -1.6660000000000000e-01   2.8849999999999998e-01   1.5343000000000000e+00   4.4401000000000002e+00   1.2520000000000001e-01   4.6189999999999998e-01   4.4679999999999997e-01
   5.0700000000000001e-01  -2.1999999999999999e-02   3.0882000000000001e+00  -8.5900000000000004e-02  -2.5690000000000002e-01  -1.9730000000000000e-01   1.3320000000000001e-01   1.2897000000000001e+00   4.0048000000000004e+00   1.0600000000000000e-01   4.6189999999999998e-01   4.2470000000000002e-01
   8.8170000000000004e-01  -3.0780000000000002e-01   3.4314000000000000e+00  -8.5900000000000004e-02  -2.8549999999999998e-01  -1.7100000000000001e-01  -4.4400000000000002e-02   1.2897000000000001e+00   4.3529999999999998e+00   9.5999999999999992e-03   5.1959999999999995e-01   4.2909999999999998e-01
   5.9509999999999996e-01  -1.3189999999999999e-01   2.9165999999999999e+00  -6.6799999999999998e-02  -3.4260000000000002e-01  -1.0090000000000000e-01   8.8800000000000004e-02   1.4231000000000000e+00   4.8754000000000000e+00   1.6380000000000000e-01   4.8110000000000003e-01   4.1580000000000000e-01
   7.2740000000000005e-01  -2.4179999999999999e-01   3.1739999999999999e+00  -9.4999999999999998e-03  -2.6640000000000003e-01  -1.7100000000000001e-01   1.5540000000000001e-01   1.3564000000000001e+00   5.2236000000000002e+00   9.6299999999999997e-02   4.2340000000000000e-01   3.9810000000000001e-01
   5.9509999999999996e-01  -2.6379999999999998e-01   3.1739999999999999e+00  -1.2410000000000000e-01  -3.0449999999999999e-01  -1.7100000000000001e-01   1.1100000000000000e-01   1.3341000000000001e+00   4.8754000000000000e+00   0.0000000000000000e+00   4.1370000000000001e-01   4.2470000000000002e-01
   5.5110000000000003e-01  -4.6170000000000000e-01   4.0317999999999996e+00  -1.3370000000000001e-01  -2.6640000000000003e-01  -1.3159999999999999e-01  -8.8800000000000004e-02   1.4231000000000000e+00   4.0918000000000001e+00   9.6299999999999997e-02   4.8110000000000003e-01   4.6000000000000002e-01
   6.1719999999999997e-01  -4.6170000000000000e-01   2.8309000000000002e+00  -1.2410000000000000e-01  -3.8059999999999999e-01  -1.5350000000000000e-01   1.1100000000000000e-01   1.5120000000000000e+00   4.4401000000000002e+00   1.0600000000000000e-01   4.6189999999999998e-01   4.6000000000000002e-01
   4.4080000000000003e-01  -3.0780000000000002e-01   3.7745000000000002e+00  -1.0500000000000000e-01  -3.0449999999999999e-01  -1.4470000000000000e-01   1.9980000000000001e-01   1.2230000000000001e+00   4.8754000000000000e+00   8.6699999999999999e-02   3.7530000000000002e-01   4.3350000000000000e-01
   5.5110000000000003e-01  -2.4179999999999999e-01   3.8603000000000001e+00  -9.5500000000000002e-02  -2.8549999999999998e-01  -1.3159999999999999e-01   2.2189999999999999e-01   1.4008000000000000e+00   4.6142000000000003e+00   5.7799999999999997e-02   4.5219999999999999e-01   4.4679999999999997e-01
   5.9509999999999996e-01  -3.2979999999999998e-01   2.6593000000000000e+00  -1.3370000000000001e-01  -3.6159999999999998e-01  -1.8420000000000000e-01   1.7760000000000001e-01   1.4898000000000000e+00   4.5270999999999999e+00   1.1559999999999999e-01   4.5219999999999999e-01   4.6000000000000002e-01
   7.4939999999999996e-01  -2.8580000000000000e-01   3.7745000000000002e+00  -1.1459999999999999e-01  -3.5210000000000002e-01  -1.5350000000000000e-01   0.0000000000000000e+00   1.5120000000000000e+00   4.5270999999999999e+00   1.3489999999999999e-01   4.7149999999999997e-01   4.4230000000000003e-01
   6.6130000000000000e-01  -4.3969999999999998e-01   3.0882000000000001e+00  -4.7699999999999999e-02  -2.4740000000000001e-01  -1.7979999999999999e-01   1.1100000000000000e-01   1.2897000000000001e+00   4.2659000000000002e+00   9.6299999999999997e-02   4.5219999999999999e-01   4.5560000000000000e-01
   6.8330000000000002e-01  -3.9570000000000000e-01   3.9460999999999999e+00  -1.9089999999999999e-01  -2.9499999999999998e-01  -1.5350000000000000e-01   2.4410000000000001e-01   1.3119000000000001e+00   4.4401000000000002e+00   9.5999999999999992e-03   4.6189999999999998e-01   4.0250000000000002e-01
   6.1719999999999997e-01  -3.9570000000000000e-01   4.1176000000000004e+00  -8.5900000000000004e-02  -3.2350000000000001e-01  -1.5350000000000000e-01   6.6600000000000006e-02   1.1117999999999999e+00   4.6142000000000003e+00   3.8500000000000000e-02   4.7149999999999997e-01   4.2020000000000002e-01
   5.7310000000000005e-01  -1.7590000000000000e-01   3.2597999999999998e+00  -1.8140000000000001e-01  -2.6640000000000003e-01  -1.4910000000000001e-01   2.2200000000000001e-02   1.4453000000000000e+00   4.3529999999999998e+00   1.4449999999999999e-01   4.2340000000000000e-01   4.2909999999999998e-01
   6.6130000000000000e-01  -3.2979999999999998e-01   3.6886999999999999e+00  -1.4319999999999999e-01  -2.5690000000000002e-01  -1.7100000000000001e-01   2.2200000000000001e-02   1.2674000000000001e+00   3.4824000000000002e+00   1.2520000000000001e-01   4.5219999999999999e-01   4.4679999999999997e-01
   5.7310000000000005e-01  -4.8359999999999997e-01   3.9460999999999999e+00  -1.4319999999999999e-01  -3.0449999999999999e-01  -1.3159999999999999e-01   1.7760000000000001e-01   1.3119000000000001e+00   4.9623999999999997e+00   1.2520000000000001e-01   3.9450000000000002e-01   4.8220000000000002e-01
   5.2900000000000003e-01  -2.1980000000000000e-01   3.7745000000000002e+00  -5.7299999999999997e-02  -3.2350000000000001e-01  -1.1840000000000001e-01  -4.4400000000000002e-02   1.2007000000000001e+00   4.6142000000000003e+00   1.2520000000000001e-01   3.5599999999999998e-01   4.6000000000000002e-01
   5.2900000000000003e-01  -1.5390000000000001e-01   3.6886999999999999e+00  -2.8600000000000000e-02  -2.7600000000000002e-01  -1.1840000000000001e-01  -1.7760000000000001e-01   1.2452000000000001e+00   3.7435999999999998e+00   4.8200000000000000e-02   4.1370000000000001e-01   4.3790000000000001e-01
   4.8490000000000000e-01  -3.5170000000000001e-01   3.6886999999999999e+00  -9.5500000000000002e-02  -2.6640000000000003e-01  -1.2280000000000001e-01   2.8849999999999998e-01   1.3341000000000001e+00   4.4401000000000002e+00   8.6699999999999999e-02   4.6189999999999998e-01   4.1139999999999999e-01
   6.3919999999999999e-01  -2.8580000000000000e-01   3.6886999999999999e+00  -8.5900000000000004e-02  -3.2350000000000001e-01  -1.7100000000000001e-01  -6.6600000000000006e-02   1.4008000000000000e+00   4.6142000000000003e+00   1.1559999999999999e-01   4.2340000000000000e-01   4.1139999999999999e-01
   5.7310000000000005e-01  -3.0780000000000002e-01   4.0317999999999996e+00  -5.7299999999999997e-02  -2.4740000000000001e-01  -1.6660000000000000e-01   1.5540000000000001e-01   1.3786000000000000e+00   4.4401000000000002e+00   7.7100000000000002e-02   3.6559999999999998e-01   4.3350000000000000e-01
   4.4080000000000003e-01  -5.7160000000000000e-01   3.6029000000000000e+00  -1.5279999999999999e-01  -4.1870000000000002e-01  -1.4470000000000000e-01   3.7730000000000002e-01   1.5343000000000000e+00   4.2659000000000002e+00   8.6699999999999999e-02   4.3300000000000000e-01   3.9810000000000001e-01
   5.7310000000000005e-01  -3.2979999999999998e-01   3.3456000000000001e+00  -1.6230000000000000e-01  -2.2839999999999999e-01  -1.9730000000000000e-01   1.1100000000000000e-01   1.2452000000000001e+00   4.2659000000000002e+00   8.6699999999999999e-02   4.7149999999999997e-01   4.3790000000000001e-01
   7.9349999999999998e-01  -4.6170000000000000e-01   3.9460999999999999e+00  -1.1459999999999999e-01  -3.3310000000000001e-01  -1.7540000000000000e-01  -4.4400000000000002e-02   1.0894999999999999e+00   2.9600000000000000e+00   1.3489999999999999e-01   4.2340000000000000e-01   4.5560000000000000e-01
   5.5110000000000003e-01  -1.7590000000000000e-01   3.2597999999999998e+00  -8.5900000000000004e-02  -3.1400000000000000e-01  -1.5350000000000000e-01  -4.4400000000000002e-02   1.3786000000000000e+00   4.0918000000000001e+00   5.7799999999999997e-02   4.2340000000000000e-01   4.6000000000000002e-01
   6.3919999999999999e-01  -2.4179999999999999e-01   3.8603000000000001e+00  -4.7699999999999999e-02  -3.9010000000000000e-01  -1.4910000000000001e-01   2.2200000000000001e-02   1.3564000000000001e+00   4.1788999999999996e+00   1.0600000000000000e-01   4.0410000000000001e-01   4.1580000000000000e-01
   3.9679999999999999e-01  -5.4959999999999998e-01   3.8603000000000001e+00  -3.8199999999999998e-02  -3.8059999999999999e-01  -1.5790000000000001e-01   0.0000000000000000e+00   1.4453000000000000e+00   3.3083000000000000e+00   7.7100000000000002e-02   4.8110000000000003e-01   4.6000000000000002e-01
   7.2740000000000005e-01  -5.2759999999999996e-01   3.5171000000000001e+00  -9.5500000000000002e-02  -3.1400000000000000e-01  -1.5350000000000000e-01   2.6629999999999998e-01   1.3341000000000001e+00   4.1788999999999996e+00   1.0600000000000000e-01   3.8490000000000002e-01   4.4679999999999997e-01
   7.0530000000000004e-01  -2.8580000000000000e-01   4.4607999999999999e+00  -1.5279999999999999e-01  -3.0449999999999999e-01  -1.7100000000000001e-01   8.8800000000000004e-02   1.4008000000000000e+00   4.7882999999999996e+00   1.2520000000000001e-01   4.7149999999999997e-01   4.5119999999999999e-01
   6.8330000000000002e-01  -4.6170000000000000e-01   4.0317999999999996e+00  -1.8140000000000001e-01  -2.3790000000000000e-01  -1.5350000000000000e-01   1.1100000000000000e-01   1.3119000000000001e+00   4.6142000000000003e+00   5.7799999999999997e-02   4.1370000000000001e-01   4.6000000000000002e-01
   6.1719999999999997e-01  -5.2759999999999996e-01   3.9460999999999999e+00  -9.5500000000000002e-02  -2.4740000000000001e-01  -1.9289999999999999e-01   4.4400000000000002e-02   1.4231000000000000e+00   4.1788999999999996e+00   1.9270000000000001e-01   4.3300000000000000e-01   4.3790000000000001e-01
   7.4939999999999996e-01  -1.9789999999999999e-01   3.5171000000000001e+00  -8.5900000000000004e-02  -3.1400000000000000e-01  -1.4910000000000001e-01   8.8800000000000004e-02   1.2230000000000001e+00   4.0918000000000001e+00   7.7100000000000002e-02   4.1370000000000001e-01   4.3790000000000001e-01
   7.0530000000000004e-01  -2.4179999999999999e-01   3.8603000000000001e+00  -1.1459999999999999e-01  -2.9499999999999998e-01  -1.9730000000000000e-01   1.7760000000000001e-01   1.2674000000000001e+00   4.5270999999999999e+00   9.6299999999999997e-02   4.7149999999999997e-01   5.0870000000000004e-01
   6.1719999999999997e-01  -4.1770000000000002e-01   3.5171000000000001e+00  -1.9099999999999999e-02  -2.9499999999999998e-01  -1.1840000000000001e-01   4.4400000000000002e-02   1.4008000000000000e+00   4.8754000000000000e+00   1.9300000000000001e-02   3.7530000000000002e-01   4.2470000000000002e-01
   5.9509999999999996e-01  -4.1770000000000002e-01   4.2034000000000002e+00  -2.0999999999999999e-01  -3.6159999999999998e-01  -1.4030000000000001e-01   1.1100000000000000e-01   1.6899000000000000e+00   4.6142000000000003e+00   1.6380000000000000e-01   3.7530000000000002e-01   4.4679999999999997e-01
   5.9509999999999996e-01  -2.1980000000000000e-01   3.5171000000000001e+00  -8.5900000000000004e-02  -2.9499999999999998e-01  -1.2720000000000001e-01   1.5540000000000001e-01   1.2674000000000001e+00   4.1788999999999996e+00   1.8300000000000000e-01   3.9450000000000002e-01   4.6450000000000002e-01
   6.1719999999999997e-01  -3.0780000000000002e-01   3.6886999999999999e+00  -8.5900000000000004e-02  -1.9980000000000001e-01  -1.0090000000000000e-01   2.2189999999999999e-01   1.3786000000000000e+00   5.2236000000000002e+00   6.7400000000000002e-02   3.6559999999999998e-01   4.4679999999999997e-01
   4.8490000000000000e-01  -1.7590000000000000e-01   3.6029000000000000e+00  -1.0500000000000000e-01  -3.1400000000000000e-01  -7.4499999999999997e-02   1.7760000000000001e-01   1.3341000000000001e+00   3.9177000000000000e+00   9.5999999999999992e-03   4.0410000000000001e-01   4.2020000000000002e-01
   6.8330000000000002e-01  -4.1770000000000002e-01   3.3456000000000001e+00  -1.8140000000000001e-01  -2.3790000000000000e-01  -1.5350000000000000e-01   1.3320000000000001e-01   1.4231000000000000e+00   4.5270999999999999e+00   2.3119999999999999e-01   4.7149999999999997e-01   4.3350000000000000e-01
   6.6130000000000000e-01  -3.2979999999999998e-01   3.1739999999999999e+00  -6.6799999999999998e-02  -2.4740000000000001e-01  -1.3589999999999999e-01   6.6600000000000006e-02   1.4008000000000000e+00   3.8306000000000000e+00   1.7340000000000000e-01   5.5810000000000004e-01   4.0250000000000002e-01
   7.2740000000000005e-01  -3.0780000000000002e-01   3.7745000000000002e+00  -1.4319999999999999e-01  -2.5690000000000002e-01  -1.3589999999999999e-01   4.4400000000000002e-02   1.5787000000000000e+00   4.0048000000000004e+00   9.6299999999999997e-02   4.0410000000000001e-01   4.3790000000000001e-01
   7.2740000000000005e-01  -5.9360000000000002e-01   3.7745000000000002e+00  -1.4319999999999999e-01  -3.3310000000000001e-01  -1.7100000000000001e-01  -4.4400000000000002e-02   1.4008000000000000e+00   4.1788999999999996e+00   5.7799999999999997e-02   4.0410000000000001e-01   4.6450000000000002e-01
   6.6130000000000000e-01  -3.9570000000000000e-01   3.7745000000000002e+00  -2.0999999999999999e-01  -2.8549999999999998e-01  -1.7979999999999999e-01  -1.1100000000000000e-01   1.3341000000000001e+00   3.8306000000000000e+00  -1.9300000000000001e-02   4.5219999999999999e-01   4.7770000000000001e-01
   6.8330000000000002e-01  -4.3969999999999998e-01   3.1739999999999999e+00  -1.1459999999999999e-01  -3.2350000000000001e-01  -1.6660000000000000e-01  -8.8800000000000004e-02   1.4453000000000000e+00   4.3529999999999998e+00   7.7100000000000002e-02   4.0410000000000001e-01   4.1580000000000000e-01
   6.1719999999999997e-01  -4.3969999999999998e-01   3.4314000000000000e+00  -2.0999999999999999e-01  -2.8549999999999998e-01  -1.6230000000000000e-01   2.4410000000000001e-01   1.4008000000000000e+00   4.5270999999999999e+00   1.9300000000000001e-02   4.2340000000000000e-01   4.0250000000000002e-01
   3.5270000000000001e-01  -5.4959999999999998e-01   3.4314000000000000e+00  -1.6230000000000000e-01  -3.0449999999999999e-01  -1.4470000000000000e-01  -1.1100000000000000e-01   1.5787000000000000e+00   4.4401000000000002e+00   8.6699999999999999e-02   3.9450000000000002e-01   4.4679999999999997e-01
   6.1719999999999997e-01  -2.8580000000000000e-01   3.9460999999999999e+00  -1.3370000000000001e-01  -2.9499999999999998e-01  -1.4030000000000001e-01   1.7760000000000001e-01   1.2452000000000001e+00   3.9177000000000000e+00   1.3489999999999999e-01   3.6559999999999998e-01   4.6450000000000002e-01
   7.0530000000000004e-01  -6.1550000000000005e-01   4.2892000000000001e+00  -1.0500000000000000e-01  -3.0449999999999999e-01  -1.3589999999999999e-01   8.8800000000000004e-02   1.4676000000000000e+00   4.4401000000000002e+00   8.6699999999999999e-02   3.9450000000000002e-01   4.6000000000000002e-01
   5.9509999999999996e-01  -2.8580000000000000e-01   2.2303999999999999e+00  -1.4319999999999999e-01  -2.7600000000000002e-01  -1.9730000000000000e-01   2.4410000000000001e-01   1.3119000000000001e+00   3.6564999999999999e+00   1.9270000000000001e-01   4.6189999999999998e-01   4.6889999999999998e-01
   3.9679999999999999e-01  -3.0780000000000002e-01   3.6886999999999999e+00  -1.9099999999999999e-02  -2.0930000000000001e-01  -1.3159999999999999e-01   2.2200000000000001e-02   1.4453000000000000e+00   4.3529999999999998e+00   1.4449999999999999e-01   4.8110000000000003e-01   4.5560000000000000e-01
   9.4779999999999998e-01  -3.5170000000000001e-01   3.8603000000000001e+00  -8.5900000000000004e-02  -2.2839999999999999e-01  -1.7100000000000001e-01   1.7760000000000001e-01   1.4008000000000000e+00   4.2659000000000002e+00   1.0600000000000000e-01   4.0410000000000001e-01   4.0699999999999997e-01
   6.3919999999999999e-01  -3.5170000000000001e-01   4.1176000000000004e+00  -1.6230000000000000e-01  -2.9499999999999998e-01  -1.7540000000000000e-01   1.5540000000000001e-01   1.4676000000000000e+00   4.1788999999999996e+00   8.6699999999999999e-02   4.1370000000000001e-01   4.4230000000000003e-01
   4.8490000000000000e-01  -4.3969999999999998e-01   2.8309000000000002e+00  -3.8199999999999998e-02  -2.7600000000000002e-01  -1.4910000000000001e-01   1.5540000000000001e-01   1.3564000000000001e+00   5.0495000000000001e+00   1.1559999999999999e-01   4.3300000000000000e-01   4.3350000000000000e-01
   5.2900000000000003e-01  -3.0780000000000002e-01   2.8309000000000002e+00  -1.2410000000000000e-01  -3.3310000000000001e-01  -1.3589999999999999e-01   1.1100000000000000e-01   1.3786000000000000e+00   5.3106999999999998e+00   8.6699999999999999e-02   4.1370000000000001e-01   4.3790000000000001e-01
   6.3919999999999999e-01  -3.2979999999999998e-01   3.6029000000000000e+00  -1.0500000000000000e-01  -3.1400000000000000e-01  -1.4030000000000001e-01   8.8800000000000004e-02   1.3119000000000001e+00   4.9623999999999997e+00   2.3119999999999999e-01   4.3300000000000000e-01   4.5119999999999999e-01
   8.1559999999999999e-01  -3.9570000000000000e-01   4.2034000000000002e+00  -2.0050000000000001e-01  -3.5210000000000002e-01  -1.3589999999999999e-01   1.9980000000000001e-01   1.3786000000000000e+00   3.3953000000000002e+00   1.9300000000000001e-02   4.7149999999999997e-01   4.1139999999999999e-01
   6.3919999999999999e-01  -3.5170000000000001e-01   3.5171000000000001e+00  -2.1959999999999999e-01  -3.0449999999999999e-01  -1.8420000000000000e-01   1.5540000000000001e-01   1.2007000000000001e+00   4.1788999999999996e+00   1.0600000000000000e-01   4.9070000000000003e-01   4.7770000000000001e-01
   6.6130000000000000e-01  -1.9789999999999999e-01   3.9460999999999999e+00  -1.2410000000000000e-01  -2.6640000000000003e-01  -1.3589999999999999e-01   6.6600000000000006e-02   1.5120000000000000e+00   5.9200999999999997e+00   1.1559999999999999e-01   4.9070000000000003e-01   4.5119999999999999e-01
   5.7310000000000005e-01  -4.3969999999999998e-01   3.8603000000000001e+00  -6.6799999999999998e-02  -2.8549999999999998e-01  -1.8420000000000000e-01  -1.7760000000000001e-01   1.7788999999999999e+00   3.2212000000000001e+00   3.8500000000000000e-02   5.1000000000000001e-01   4.4230000000000003e-01
   5.9509999999999996e-01  -3.2979999999999998e-01   3.6886999999999999e+00  -1.3370000000000001e-01  -3.1400000000000000e-01  -1.8859999999999999e-01   5.7709999999999995e-01   8.0049999999999999e-01   5.1365999999999996e+00   1.3489999999999999e-01   4.1370000000000001e-01   4.4679999999999997e-01
   7.4939999999999996e-01  -2.4179999999999999e-01   3.6029000000000000e+00  -1.7190000000000000e-01  -2.2839999999999999e-01  -1.7540000000000000e-01  -1.1100000000000000e-01   1.6899000000000000e+00   4.4401000000000002e+00   2.0230000000000001e-01   3.9450000000000002e-01   4.6889999999999998e-01
   7.2740000000000005e-01  -3.7369999999999998e-01   3.0024000000000002e+00  -7.6399999999999996e-02  -3.3310000000000001e-01  -1.3589999999999999e-01   1.9980000000000001e-01   1.8010999999999999e+00   3.2212000000000001e+00   4.8200000000000000e-02   4.4259999999999999e-01   4.4230000000000003e-01
   5.2900000000000003e-01  -3.0780000000000002e-01   3.9460999999999999e+00  -1.3370000000000001e-01  -2.8549999999999998e-01  -1.7100000000000001e-01   2.2189999999999999e-01   5.1139999999999997e-01   4.4401000000000002e+00   9.6299999999999997e-02   3.9450000000000002e-01   4.9099999999999999e-01
   4.1880000000000001e-01  -2.6379999999999998e-01   3.0024000000000002e+00  -7.6399999999999996e-02  -3.9010000000000000e-01  -1.0520000000000000e-01  -1.7760000000000001e-01   1.6677000000000000e+00   5.2236000000000002e+00   4.8200000000000000e-02   4.1370000000000001e-01   4.2470000000000002e-01
   6.8330000000000002e-01  -3.2979999999999998e-01   3.9460999999999999e+00  -1.5279999999999999e-01  -3.1400000000000000e-01  -1.9730000000000000e-01  -1.1100000000000000e-01   2.1345999999999998e+00   4.4401000000000002e+00   9.6299999999999997e-02   5.1000000000000001e-01   4.6000000000000002e-01
   4.8490000000000000e-01  -1.9789999999999999e-01   3.8603000000000001e+00  -1.5279999999999999e-01  -3.4260000000000002e-01  -1.2280000000000001e-01   3.9950000000000002e-01   4.4469999999999998e-01   4.2659000000000002e+00   9.6299999999999997e-02   4.1370000000000001e-01   4.4679999999999997e-01
   7.9349999999999998e-01  -1.3189999999999999e-01   3.6029000000000000e+00  -1.0500000000000000e-01  -4.6629999999999999e-01  -1.6230000000000000e-01   8.8800000000000004e-02   1.9345000000000001e+00   3.5695000000000001e+00   3.8500000000000000e-02   4.4259999999999999e-01   4.5119999999999999e-01
   3.9679999999999999e-01  -2.4179999999999999e-01   3.6029000000000000e+00  -7.6399999999999996e-02  -2.8549999999999998e-01  -1.5790000000000001e-01   4.4400000000000002e-02   1.6454000000000000e+00   5.1365999999999996e+00   2.1190000000000001e-01   3.9450000000000002e-01   4.5560000000000000e-01
   4.6289999999999998e-01  -5.2759999999999996e-01   3.8603000000000001e+00  -1.7190000000000000e-01  -3.1400000000000000e-01  -1.3589999999999999e-01   3.1069999999999998e-01   5.7809999999999995e-01   5.3106999999999998e+00   1.6380000000000000e-01   4.1370000000000001e-01   4.6000000000000002e-01
   9.0369999999999995e-01  -2.8580000000000000e-01   3.6029000000000000e+00  -6.6799999999999998e-02  -3.0449999999999999e-01  -1.4910000000000001e-01   1.1100000000000000e-01   1.8232999999999999e+00   3.2212000000000001e+00   0.0000000000000000e+00   4.1370000000000001e-01   4.0250000000000002e-01
   4.8490000000000000e-01  -2.6379999999999998e-01   3.9460999999999999e+00  -9.5500000000000002e-02  -2.7600000000000002e-01  -1.9730000000000000e-01   3.1069999999999998e-01   1.1563000000000001e+00   4.7012999999999998e+00   1.0600000000000000e-01   3.8490000000000002e-01   4.2909999999999998e-01
   4.4080000000000003e-01  -2.6379999999999998e-01   4.2034000000000002e+00  -1.1459999999999999e-01  -2.7600000000000002e-01  -6.5799999999999997e-02  -1.3320000000000001e-01   1.4898000000000000e+00   4.3529999999999998e+00   1.1559999999999999e-01   4.4259999999999999e-01   4.6450000000000002e-01
   5.7310000000000005e-01  -2.6379999999999998e-01   4.2034000000000002e+00  -2.1959999999999999e-01  -3.4260000000000002e-01  -1.7540000000000000e-01  -8.8800000000000004e-02   1.7343999999999999e+00   4.0048000000000004e+00   5.7799999999999997e-02   4.4259999999999999e-01   4.6450000000000002e-01
   5.5110000000000003e-01  -1.7590000000000000e-01   4.4607999999999999e+00  -1.4319999999999999e-01  -3.9010000000000000e-01  -1.7979999999999999e-01   3.7730000000000002e-01   8.4499999999999997e-01   4.4401000000000002e+00   8.6699999999999999e-02   4.0410000000000001e-01   4.6450000000000002e-01
   8.1559999999999999e-01  -1.5390000000000001e-01   3.8603000000000001e+00  -9.5500000000000002e-02  -3.6159999999999998e-01  -1.5350000000000000e-01  -1.1100000000000000e-01   1.6899000000000000e+00   5.1365999999999996e+00   1.5409999999999999e-01   3.9450000000000002e-01   4.7770000000000001e-01
   7.4939999999999996e-01  -4.1770000000000002e-01   3.6886999999999999e+00  -1.7190000000000000e-01  -3.0449999999999999e-01  -1.6230000000000000e-01   1.3320000000000001e-01   1.5565000000000000e+00   4.4401000000000002e+00   7.7100000000000002e-02   3.6559999999999998e-01   4.4230000000000003e-01
   5.9509999999999996e-01  -4.6170000000000000e-01   3.6029000000000000e+00  -1.6230000000000000e-01  -2.5690000000000002e-01  -1.2280000000000001e-01   1.7760000000000001e-01   9.7840000000000005e-01   4.0048000000000004e+00   5.7799999999999997e-02   4.1370000000000001e-01   4.4230000000000003e-01
   5.7310000000000005e-01  -3.7369999999999998e-01   3.9460999999999999e+00  -1.8140000000000001e-01  -2.7600000000000002e-01  -2.3240000000000000e-01  -2.2200000000000001e-02   1.8899999999999999e+00   4.7012999999999998e+00   1.2520000000000001e-01   5.0029999999999997e-01   4.5119999999999999e-01
   5.2900000000000003e-01  -3.9570000000000000e-01   4.1176000000000004e+00  -1.6230000000000000e-01  -2.6640000000000003e-01  -1.8420000000000000e-01   2.8849999999999998e-01   1.2452000000000001e+00   4.2659000000000002e+00   4.8200000000000000e-02   4.3300000000000000e-01   4.2020000000000002e-01
   5.9509999999999996e-01  -4.1770000000000002e-01   3.3456000000000001e+00  -8.5900000000000004e-02  -3.9010000000000000e-01  -1.7540000000000000e-01   3.3289999999999997e-01   1.0450999999999999e+00   3.9177000000000000e+00   1.4449999999999999e-01   3.9450000000000002e-01   4.8220000000000002e-01
   5.5110000000000003e-01  -3.2979999999999998e-01   3.7745000000000002e+00  -2.0050000000000001e-01  -2.5690000000000002e-01  -1.6660000000000000e-01  -4.4400000000000002e-02   1.5787000000000000e+00   4.7012999999999998e+00   1.2520000000000001e-01   4.2340000000000000e-01   4.9540000000000001e-01
   6.3919999999999999e-01  -3.5170000000000001e-01   3.2597999999999998e+00  -7.6399999999999996e-02  -2.9499999999999998e-01  -1.3159999999999999e-01   3.9950000000000002e-01   1.2452000000000001e+00   4.6142000000000003e+00   1.2520000000000001e-01   4.2340000000000000e-01   4.2470000000000002e-01
   5.7310000000000005e-01  -4.3969999999999998e-01   3.6886999999999999e+00  -1.4319999999999999e-01  -2.8549999999999998e-01  -1.4910000000000001e-01   1.5540000000000001e-01   1.4676000000000000e+00   4.0048000000000004e+00   6.7400000000000002e-02   4.5219999999999999e-01   4.5119999999999999e-01
   5.0700000000000001e-01  -1.9789999999999999e-01   3.7745000000000002e+00  -7.6399999999999996e-02  -3.2350000000000001e-01  -1.5350000000000000e-01   1.5540000000000001e-01   1.4898000000000000e+00   3.9177000000000000e+00   5.7799999999999997e-02   3.5599999999999998e-01   4.8659999999999998e-01
   5.2900000000000003e-01  -1.9789999999999999e-01   2.8309000000000002e+00  -2.5779999999999997e-01  -3.8059999999999999e-01  -1.3589999999999999e-01   2.2189999999999999e-01   1.0672999999999999e+00   4.4401000000000002e+00   1.1559999999999999e-01   5.1959999999999995e-01   4.6000000000000002e-01
   6.8330000000000002e-01  -2.6379999999999998e-01   4.0317999999999996e+00  -1.4319999999999999e-01  -3.0449999999999999e-01  -1.5350000000000000e-01  -1.5540000000000001e-01   1.5565000000000000e+00   4.2659000000000002e+00   1.1559999999999999e-01   4.5219999999999999e-01   4.6000000000000002e-01
   6.1719999999999997e-01  -3.7369999999999998e-01   3.6886999999999999e+00  -1.5279999999999999e-01  -3.8059999999999999e-01  -1.8859999999999999e-01   2.2189999999999999e-01   1.4008000000000000e+00   4.7012999999999998e+00   6.7400000000000002e-02   3.5599999999999998e-01   4.5119999999999999e-01
   4.6289999999999998e-01  -2.4179999999999999e-01   4.3750000000000000e+00  -1.7190000000000000e-01  -3.6159999999999998e-01  -1.2720000000000001e-01  -1.7760000000000001e-01   1.7121000000000000e+00   4.7012999999999998e+00   1.5409999999999999e-01   4.3300000000000000e-01   4.2020000000000002e-01
   6.1719999999999997e-01  -2.6379999999999998e-01   3.5171000000000001e+00  -4.7699999999999999e-02  -3.6159999999999998e-01  -1.0520000000000000e-01   0.0000000000000000e+00   1.7343999999999999e+00   4.3529999999999998e+00   1.2520000000000001e-01   5.1000000000000001e-01   4.6000000000000002e-01
   3.5270000000000001e-01  -2.6379999999999998e-01   3.8603000000000001e+00  -1.2410000000000000e-01  -3.0449999999999999e-01  -1.9289999999999999e-01   8.8800000000000004e-02   1.1339999999999999e+00   4.0048000000000004e+00   1.9300000000000001e-02   3.9450000000000002e-01   4.6889999999999998e-01
   5.9509999999999996e-01  -3.0780000000000002e-01   3.8603000000000001e+00  -8.5900000000000004e-02  -2.6640000000000003e-01  -1.3589999999999999e-01   1.1100000000000000e-01   1.5343000000000000e+00   4.0918000000000001e+00   7.7100000000000002e-02   5.1959999999999995e-01   4.3350000000000000e-01
   6.3919999999999999e-01  -1.9789999999999999e-01   3.4314000000000000e+00  -1.2410000000000000e-01  -3.6159999999999998e-01  -1.0520000000000000e-01   1.1100000000000000e-01   1.4453000000000000e+00   4.1788999999999996e+00   6.7400000000000002e-02   3.3679999999999999e-01   4.1580000000000000e-01
   6.8330000000000002e-01  -1.9789999999999999e-01   3.6029000000000000e+00  -1.7190000000000000e-01  -3.0449999999999999e-01  -1.7100000000000001e-01   1.7760000000000001e-01   1.4008000000000000e+00   4.0048000000000004e+00   5.7799999999999997e-02   4.1370000000000001e-01   4.2470000000000002e-01
   5.0700000000000001e-01  -5.0560000000000005e-01   3.0024000000000002e+00  -9.5500000000000002e-02  -3.2350000000000001e-01  -1.3159999999999999e-01   2.2200000000000001e-02   1.4453000000000000e+00   4.4401000000000002e+00   8.6699999999999999e-02   4.0410000000000001e-01   4.6000000000000002e-01
   6.8330000000000002e-01  -2.6379999999999998e-01   3.4314000000000000e+00  -1.9089999999999999e-01  -2.7600000000000002e-01  -1.6230000000000000e-01   2.2189999999999999e-01   1.3564000000000001e+00   3.8306000000000000e+00   1.4449999999999999e-01   4.1370000000000001e-01   4.6000000000000002e-01
   6.6130000000000000e-01  -2.8580000000000000e-01   3.8603000000000001e+00  -1.7190000000000000e-01  -3.4260000000000002e-01  -1.7979999999999999e-01   8.8800000000000004e-02   1.4676000000000000e+00   4.2659000000000002e+00   1.0600000000000000e-01   4.4259999999999999e-01   4.7770000000000001e-01
   4.4080000000000003e-01  -3.5170000000000001e-01   4.2892000000000001e+00  -5.7299999999999997e-02  -2.9499999999999998e-01  -1.2720000000000001e-01   8.8800000000000004e-02   1.4008000000000000e+00   4.2659000000000002e+00   1.2520000000000001e-01   4.0410000000000001e-01   4.5560000000000000e-01
   5.2900000000000003e-01  -3.2979999999999998e-01   4.7180999999999997e+00  -1.7190000000000000e-01  -3.0449999999999999e-01  -1.8859999999999999e-01   6.6600000000000006e-02   1.4231000000000000e+00   4.0048000000000004e+00   9.6299999999999997e-02   3.4639999999999999e-01   4.8659999999999998e-01
   7.9349999999999998e-01  -4.1770000000000002e-01   4.4607999999999999e+00  -9.5500000000000002e-02  -3.1400000000000000e-01  -1.7979999999999999e-01   6.6600000000000006e-02   1.3119000000000001e+00   4.1788999999999996e+00   1.0600000000000000e-01   5.0029999999999997e-01   4.4679999999999997e-01
   5.7310000000000005e-01  -1.3189999999999999e-01   3.5171000000000001e+00  -1.5279999999999999e-01  -2.9499999999999998e-01  -1.5350000000000000e-01   6.6600000000000006e-02   1.5787000000000000e+00   4.2659000000000002e+00   1.5409999999999999e-01   4.0410000000000001e-01   4.2470000000000002e-01
   5.5110000000000003e-01  -5.9360000000000002e-01   3.5171000000000001e+00  -1.3370000000000001e-01  -3.0449999999999999e-01  -1.1840000000000001e-01   1.9980000000000001e-01   1.3564000000000001e+00   3.9177000000000000e+00   1.0600000000000000e-01   4.0410000000000001e-01   4.2909999999999998e-01
   7.7149999999999996e-01  -6.3749999999999996e-01   3.6029000000000000e+00  -8.5900000000000004e-02  -2.9499999999999998e-01  -1.4910000000000001e-01   1.3320000000000001e-01   1.4898000000000000e+00   4.0048000000000004e+00   4.8200000000000000e-02   3.9450000000000002e-01   4.6889999999999998e-01
   5.9509999999999996e-01  -2.4179999999999999e-01   3.2597999999999998e+00  -8.5900000000000004e-02  -3.7109999999999999e-01  -1.7979999999999999e-01   1.1100000000000000e-01   1.2674000000000001e+00   4.2659000000000002e+00   1.0600000000000000e-01   4.1370000000000001e-01   4.6000000000000002e-01
   5.5110000000000003e-01  -3.9570000000000000e-01   3.6029000000000000e+00  -6.6799999999999998e-02  -3.8059999999999999e-01  -1.5350000000000000e-01   1.3320000000000001e-01   1.4008000000000000e+00   3.8306000000000000e+00   1.2520000000000001e-01   2.7900000000000003e-01   4.2470000000000002e-01
   4.6289999999999998e-01  -3.7369999999999998e-01   4.3750000000000000e+00  -1.5279999999999999e-01  -2.4740000000000001e-01  -1.4470000000000000e-01   1.9980000000000001e-01   1.2007000000000001e+00   4.2659000000000002e+00   1.0600000000000000e-01   4.5219999999999999e-01   4.4679999999999997e-01
   5.7310000000000005e-01  -2.6379999999999998e-01   3.1739999999999999e+00  -2.0999999999999999e-01  -3.9970000000000000e-01  -1.5350000000000000e-01   1.3320000000000001e-01   1.4898000000000000e+00   5.2236000000000002e+00   1.2520000000000001e-01   3.6559999999999998e-01   5.1749999999999996e-01
   4.8490000000000000e-01  -2.1980000000000000e-01   3.0882000000000001e+00  -1.5279999999999999e-01  -2.6640000000000003e-01  -1.7979999999999999e-01   1.7760000000000001e-01   1.4231000000000000e+00   5.1365999999999996e+00   1.8300000000000000e-01   3.4639999999999999e-01   4.4230000000000003e-01
   5.7310000000000005e-01  -2.6379999999999998e-01   3.1739999999999999e+00  -1.6230000000000000e-01  -3.9010000000000000e-01  -1.2720000000000001e-01   1.1100000000000000e-01   1.4231000000000000e+00   4.4401000000000002e+00   5.7799999999999997e-02   5.1000000000000001e-01   4.2020000000000002e-01
   4.1880000000000001e-01  -2.6379999999999998e-01   3.6886999999999999e+00  -9.5500000000000002e-02  -3.9010000000000000e-01  -1.3159999999999999e-01  -6.6600000000000006e-02   1.4453000000000000e+00   3.6564999999999999e+00   2.0230000000000001e-01   4.0410000000000001e-01   4.6889999999999998e-01
   4.6289999999999998e-01  -4.1770000000000002e-01   3.7745000000000002e+00  -1.4319999999999999e-01  -3.8059999999999999e-01  -1.2720000000000001e-01   2.4410000000000001e-01   1.5787000000000000e+00   4.4401000000000002e+00   1.2520000000000001e-01   3.8490000000000002e-01   4.7330000000000000e-01
   7.4939999999999996e-01  -3.5170000000000001e-01   3.2597999999999998e+00  -1.9099999999999999e-02  -2.2839999999999999e-01  -1.2280000000000001e-01   8.8800000000000004e-02   1.4898000000000000e+00   4.7882999999999996e+00   1.4449999999999999e-01   4.6189999999999998e-01   4.6889999999999998e-01
   3.5270000000000001e-01  -4.6170000000000000e-01   4.0317999999999996e+00  -1.1459999999999999e-01  -2.8549999999999998e-01  -1.7100000000000001e-01  -1.1100000000000000e-01   1.4231000000000000e+00   4.1788999999999996e+00   1.2520000000000001e-01   3.6559999999999998e-01   4.8220000000000002e-01
   5.9509999999999996e-01  -3.0780000000000002e-01   4.2034000000000002e+00  -1.0500000000000000e-01  -2.7600000000000002e-01  -1.2720000000000001e-01   6.6600000000000006e-02   1.4676000000000000e+00   3.6564999999999999e+00   2.0230000000000001e-01   4.1370000000000001e-01   4.6450000000000002e-01
   4.8490000000000000e-01  -2.6379999999999998e-01   3.6029000000000000e+00  -9.5500000000000002e-02  -3.9970000000000000e-01  -1.7100000000000001e-01   2.2200000000000001e-02   1.4898000000000000e+00   4.3529999999999998e+00   4.8200000000000000e-02   3.5599999999999998e-01   4.7770000000000001e-01
   6.1719999999999997e-01  -4.8359999999999997e-01   3.7745000000000002e+00  -2.2910000000000000e-01  -3.2350000000000001e-01  -1.7979999999999999e-01   1.7760000000000001e-01   1.4453000000000000e+00   4.7012999999999998e+00   5.7799999999999997e-02   4.9070000000000003e-01   4.4679999999999997e-01
   6.6130000000000000e-01  -4.3969999999999998e-01   3.6886999999999999e+00  -1.5279999999999999e-01  -3.2350000000000001e-01  -1.4030000000000001e-01   1.1100000000000000e-01   1.3564000000000001e+00   5.0495000000000001e+00   1.2520000000000001e-01   4.1370000000000001e-01   4.3350000000000000e-01
   4.6289999999999998e-01  -4.3969999999999998e-01   3.0882000000000001e+00  -9.4999999999999998e-03  -3.7109999999999999e-01  -1.0960000000000000e-01   2.2189999999999999e-01   1.4453000000000000e+00   4.3529999999999998e+00   1.3489999999999999e-01   3.8490000000000002e-01   4.7770000000000001e-01
   7.0530000000000004e-01  -4.6170000000000000e-01   4.2892000000000001e+00  -1.5279999999999999e-01  -2.5690000000000002e-01  -1.3159999999999999e-01   4.4400000000000002e-02   1.4453000000000000e+00   3.9177000000000000e+00   1.1559999999999999e-01   3.6559999999999998e-01   4.5119999999999999e-01
   7.2740000000000005e-01  -4.8359999999999997e-01   3.4314000000000000e+00  -9.5500000000000002e-02  -2.8549999999999998e-01  -1.1840000000000001e-01  -6.6600000000000006e-02   1.4453000000000000e+00   3.4824000000000002e+00   1.3489999999999999e-01   3.1750000000000000e-01   4.4679999999999997e-01
   5.9509999999999996e-01  -5.4959999999999998e-01   3.1739999999999999e+00  -2.8600000000000000e-02  -2.3790000000000000e-01  -1.4030000000000001e-01   1.1100000000000000e-01   1.5565000000000000e+00   4.5270999999999999e+00   2.0230000000000001e-01   4.4259999999999999e-01   4.6450000000000002e-01
   5.9509999999999996e-01  -2.8580000000000000e-01   3.5171000000000001e+00  -5.7299999999999997e-02  -2.5690000000000002e-01  -1.7100000000000001e-01   1.7760000000000001e-01   1.6677000000000000e+00   4.4401000000000002e+00   3.8500000000000000e-02   4.3300000000000000e-01   4.6450000000000002e-01
   5.9509999999999996e-01  -2.4179999999999999e-01   3.4314000000000000e+00  -1.9089999999999999e-01  -2.7600000000000002e-01  -1.4470000000000000e-01   3.1069999999999998e-01   1.6010000000000000e+00   4.5270999999999999e+00   7.7100000000000002e-02   3.6559999999999998e-01   4.2020000000000002e-01
   5.7310000000000005e-01  -2.1980000000000000e-01   3.6886999999999999e+00  -1.6230000000000000e-01  -3.1400000000000000e-01  -1.2280000000000001e-01   8.8800000000000004e-02   1.5120000000000000e+00   4.1788999999999996e+00   1.4449999999999999e-01   4.0410000000000001e-01   4.6000000000000002e-01
   4.4080000000000003e-01  -1.7590000000000000e-01   3.4314000000000000e+00  -1.6230000000000000e-01  -2.5690000000000002e-01  -1.9289999999999999e-01   0.0000000000000000e+00   1.4676000000000000e+00   4.7882999999999996e+00   1.6380000000000000e-01   4.0410000000000001e-01   4.9540000000000001e-01
   5.5110000000000003e-01  -5.7160000000000000e-01   3.0882000000000001e+00  -1.9089999999999999e-01  -2.7600000000000002e-01  -1.1840000000000001e-01   1.3320000000000001e-01   1.3564000000000001e+00   4.3529999999999998e+00   7.7100000000000002e-02   4.2340000000000000e-01   5.1310000000000000e-01
   6.8330000000000002e-01  -2.8580000000000000e-01   4.3750000000000000e+00  -2.0999999999999999e-01  -3.6159999999999998e-01  -1.5350000000000000e-01   4.4400000000000002e-02   1.4008000000000000e+00   4.1788999999999996e+00   9.6299999999999997e-02   4.3300000000000000e-01   4.5560000000000000e-01
   6.8330000000000002e-01  -4.6170000000000000e-01   4.2892000000000001e+00  -2.0999999999999999e-01  -3.3310000000000001e-01  -1.5350000000000000e-01   8.8800000000000004e-02   1.4453000000000000e+00   4.5270999999999999e+00   1.1559999999999999e-01   4.1370000000000001e-01   4.6450000000000002e-01
   7.7149999999999996e-01  -3.7369999999999998e-01   3.9460999999999999e+00  -1.4319999999999999e-01  -3.3310000000000001e-01  -1.7979999999999999e-01   1.7760000000000001e-01   1.4453000000000000e+00   4.7012999999999998e+00   1.2520000000000001e-01   4.2340000000000000e-01   4.6889999999999998e-01
   5.7310000000000005e-01  -3.9570000000000000e-01   4.1176000000000004e+00  -9.5500000000000002e-02  -3.1400000000000000e-01  -1.4910000000000001e-01   6.6600000000000006e-02   1.4453000000000000e+00   4.7882999999999996e+00   1.8300000000000000e-01   4.9070000000000003e-01   4.3350000000000000e-01
   6.6130000000000000e-01  -2.8580000000000000e-01   3.0024000000000002e+00  -1.3370000000000001e-01  -3.2350000000000001e-01  -1.7979999999999999e-01   1.3320000000000001e-01   1.5343000000000000e+00   4.0048000000000004e+00   1.2520000000000001e-01   4.3300000000000000e-01   4.7770000000000001e-01
   6.8330000000000002e-01  -2.6379999999999998e-01   3.8603000000000001e+00  -1.5279999999999999e-01  -1.8079999999999999e-01  -1.7100000000000001e-01   6.6600000000000006e-02   1.5787000000000000e+00   4.1788999999999996e+00   1.4449999999999999e-01   3.8490000000000002e-01   4.6450000000000002e-01
   5.5110000000000003e-01  -3.2979999999999998e-01   3.5171000000000001e+00  -1.6230000000000000e-01  -2.6640000000000003e-01  -1.3589999999999999e-01   1.7760000000000001e-01   1.4231000000000000e+00   3.8306000000000000e+00   1.5409999999999999e-01   3.9450000000000002e-01   4.7330000000000000e-01
   7.2740000000000005e-01  -6.1550000000000005e-01   3.9460999999999999e+00  -1.5279999999999999e-01  -3.2350000000000001e-01  -1.1400000000000000e-01   2.4410000000000001e-01   1.7343999999999999e+00   4.5270999999999999e+00   1.7340000000000000e-01   4.6189999999999998e-01   5.0429999999999997e-01
   6.1719999999999997e-01  -4.6170000000000000e-01   4.2892000000000001e+00  -1.3370000000000001e-01  -4.0920000000000001e-01  -1.0090000000000000e-01  -6.6600000000000006e-02   1.4008000000000000e+00   3.5695000000000001e+00   8.6699999999999999e-02   3.2710000000000000e-01   4.9099999999999999e-01
   5.7310000000000005e-01  -3.2979999999999998e-01   4.0317999999999996e+00  -9.5500000000000002e-02  -3.3310000000000001e-01  -1.5350000000000000e-01   4.6610000000000001e-01   1.2897000000000001e+00   4.7012999999999998e+00   7.7100000000000002e-02   4.4259999999999999e-01   3.8479999999999998e-01
   6.6130000000000000e-01  -3.2979999999999998e-01   3.9460999999999999e+00  -1.5279999999999999e-01  -3.7109999999999999e-01  -1.1840000000000001e-01   4.4400000000000002e-02   1.4008000000000000e+00   4.1788999999999996e+00   1.0600000000000000e-01   3.8490000000000002e-01   4.7770000000000001e-01
   5.7310000000000005e-01  -1.9789999999999999e-01   3.2597999999999998e+00  -1.9089999999999999e-01  -3.8059999999999999e-01  -1.4030000000000001e-01   2.4410000000000001e-01   1.4231000000000000e+00   5.4847999999999999e+00   2.4079999999999999e-01   3.8490000000000002e-01   4.9990000000000001e-01
   4.1880000000000001e-01  -4.6170000000000000e-01   3.0882000000000001e+00  -1.3370000000000001e-01  -3.8059999999999999e-01  -2.1049999999999999e-01   2.2189999999999999e-01   1.4676000000000000e+00   4.5270999999999999e+00   1.3489999999999999e-01   4.6189999999999998e-01   4.5119999999999999e-01
   5.7310000000000005e-01  -2.6379999999999998e-01   3.2597999999999998e+00  -1.6230000000000000e-01  -3.1400000000000000e-01  -1.9289999999999999e-01   1.3320000000000001e-01   1.3341000000000001e+00   3.7435999999999998e+00   1.2520000000000001e-01   3.5599999999999998e-01   4.7770000000000001e-01
   4.4080000000000003e-01  -4.6170000000000000e-01   4.0317999999999996e+00  -8.5900000000000004e-02  -2.7600000000000002e-01  -1.4030000000000001e-01   2.2189999999999999e-01   1.4231000000000000e+00   4.5270999999999999e+00   4.8200000000000000e-02   4.5219999999999999e-01   4.6000000000000002e-01
   7.0530000000000004e-01  -3.9570000000000000e-01   3.9460999999999999e+00  -1.2410000000000000e-01  -3.0449999999999999e-01  -1.7100000000000001e-01   1.5540000000000001e-01   1.7565999999999999e+00   3.8306000000000000e+00   1.0600000000000000e-01   3.9450000000000002e-01   4.6450000000000002e-01
   2.8649999999999998e-01  -3.2979999999999998e-01   3.0882000000000001e+00  -8.5900000000000004e-02  -4.1870000000000002e-01  -1.4910000000000001e-01   8.8800000000000004e-02   1.4898000000000000e+00   4.7882999999999996e+00   6.7400000000000002e-02   3.5599999999999998e-01   4.5560000000000000e-01
   5.2900000000000003e-01  -3.9570000000000000e-01   3.1739999999999999e+00  -1.2410000000000000e-01  -3.1400000000000000e-01  -1.3589999999999999e-01   1.3320000000000001e-01   1.3564000000000001e+00   4.4401000000000002e+00   1.9300000000000001e-02   3.0790000000000001e-01   4.7770000000000001e-01
   7.0530000000000004e-01  -4.1770000000000002e-01   3.1739999999999999e+00  -6.6799999999999998e-02  -2.9499999999999998e-01  -1.0960000000000000e-01   1.5540000000000001e-01   1.4676000000000000e+00   4.8754000000000000e+00   1.3489999999999999e-01   4.3300000000000000e-01   4.3790000000000001e-01
   4.8490000000000000e-01  -3.9570000000000000e-01   3.4314000000000000e+00  -1.2410000000000000e-01  -3.9010000000000000e-01  -1.4910000000000001e-01   1.9980000000000001e-01   1.4453000000000000e+00   4.2659000000000002e+00   1.3489999999999999e-01   4.4259999999999999e-01   4.2020000000000002e-01
   4.1880000000000001e-01  -3.2979999999999998e-01   2.9165999999999999e+00  -2.0050000000000001e-01  -3.2350000000000001e-01  -1.5350000000000000e-01   6.6600000000000006e-02   1.5120000000000000e+00   4.4401000000000002e+00   1.7340000000000000e-01   3.7530000000000002e-01   4.9099999999999999e-01
   6.6130000000000000e-01  -2.6379999999999998e-01   4.1176000000000004e+00  -1.0500000000000000e-01  -2.5690000000000002e-01  -1.0520000000000000e-01   1.3320000000000001e-01   1.3341000000000001e+00   4.0918000000000001e+00   1.7340000000000000e-01   3.8490000000000002e-01   4.8659999999999998e-01
   5.5110000000000003e-01  -1.9789999999999999e-01   3.3456000000000001e+00  -5.7299999999999997e-02  -3.9010000000000000e-01  -1.6660000000000000e-01   6.6600000000000006e-02   1.4453000000000000e+00   4.2659000000000002e+00   1.3489999999999999e-01   4.5219999999999999e-01   4.7770000000000001e-01
   6.1719999999999997e-01  -2.4179999999999999e-01   3.0024000000000002e+00  -1.7190000000000000e-01  -2.7600000000000002e-01  -1.4470000000000000e-01   1.7760000000000001e-01   1.2897000000000001e+00   3.8306000000000000e+00   4.8200000000000000e-02   4.8110000000000003e-01   4.6450000000000002e-01
   5.0700000000000001e-01  -3.5170000000000001e-01   4.4607999999999999e+00  -6.6799999999999998e-02  -3.2350000000000001e-01  -1.6660000000000000e-01  -4.4400000000000002e-02   1.4898000000000000e+00   4.4401000000000002e+00   9.6299999999999997e-02   3.6559999999999998e-01   4.5560000000000000e-01
   5.9509999999999996e-01  -2.8580000000000000e-01   3.1739999999999999e+00  -4.7699999999999999e-02  -3.1400000000000000e-01  -1.7979999999999999e-01   1.7760000000000001e-01   1.3341000000000001e+00   4.3529999999999998e+00   8.6699999999999999e-02   3.6559999999999998e-01   4.3350000000000000e-01
   6.1719999999999997e-01  -4.6170000000000000e-01   3.9460999999999999e+00  -1.1459999999999999e-01  -3.8059999999999999e-01  -1.0520000000000000e-01   1.5540000000000001e-01   1.3564000000000001e+00   4.0048000000000004e+00   1.3489999999999999e-01   4.8110000000000003e-01   4.5560000000000000e-01
   5.0700000000000001e-01  -6.6000000000000003e-02   3.0882000000000001e+00  -8.5900000000000004e-02  -3.8059999999999999e-01  -1.6660000000000000e-01   2.2200000000000001e-02   1.4231000000000000e+00   3.7435999999999998e+00   9.5999999999999992e-03   4.1370000000000001e-01   4.7330000000000000e-01
   4.6289999999999998e-01  -2.6379999999999998e-01   3.3456000000000001e+00  -1.1459999999999999e-01  -3.1400000000000000e-01  -1.2280000000000001e-01   2.2200000000000001e-02   1.4676000000000000e+00   4.0048000000000004e+00   9.5999999999999992e-03   3.3679999999999999e-01   5.0870000000000004e-01
   5.7310000000000005e-01  -3.5170000000000001e-01   3.2597999999999998e+00  -2.0999999999999999e-01  -3.9010000000000000e-01  -1.0090000000000000e-01   2.2189999999999999e-01   1.3786000000000000e+00   3.8306000000000000e+00   4.8200000000000000e-02   4.6189999999999998e-01   4.8220000000000002e-01
   5.7310000000000005e-01  -3.0780000000000002e-01   3.0024000000000002e+00  -2.2910000000000000e-01  -4.6629999999999999e-01  -1.0960000000000000e-01   2.2189999999999999e-01   1.5565000000000000e+00   4.7882999999999996e+00  -2.8899999999999999e-02   3.5599999999999998e-01   4.3790000000000001e-01
   3.9679999999999999e-01  -4.3969999999999998e-01   3.3456000000000001e+00  -1.1459999999999999e-01  -3.4260000000000002e-01  -1.2720000000000001e-01   2.4410000000000001e-01   1.5343000000000000e+00   4.2659000000000002e+00   9.6299999999999997e-02   4.7149999999999997e-01   4.7770000000000001e-01
   5.7310000000000005e-01  -2.8580000000000000e-01   3.4314000000000000e+00  -1.1459999999999999e-01  -2.7600000000000002e-01  -1.4470000000000000e-01   3.5510000000000003e-01   1.5343000000000000e+00   4.5270999999999999e+00   1.3489999999999999e-01   4.4259999999999999e-01   4.7330000000000000e-01
   6.1719999999999997e-01  -2.1980000000000000e-01   3.5171000000000001e+00  -1.4319999999999999e-01  -2.2839999999999999e-01  -1.2280000000000001e-01   2.2189999999999999e-01   1.3786000000000000e+00   4.4401000000000002e+00   1.0600000000000000e-01   4.7149999999999997e-01   4.6889999999999998e-01
   3.3060000000000000e-01  -3.7369999999999998e-01   3.1739999999999999e+00  -1.3370000000000001e-01  -2.3790000000000000e-01  -1.6660000000000000e-01   2.4410000000000001e-01   1.5565000000000000e+00   4.1788999999999996e+00   1.2520000000000001e-01   3.5599999999999998e-01   4.8659999999999998e-01
   5.7310000000000005e-01  -3.7369999999999998e-01   4.2034000000000002e+00  -3.8199999999999998e-02  -3.4260000000000002e-01  -1.2720000000000001e-01   1.9980000000000001e-01   1.4231000000000000e+00   3.6564999999999999e+00  -9.5999999999999992e-03   3.9450000000000002e-01   4.5119999999999999e-01
   5.2900000000000003e-01  -4.8359999999999997e-01   3.6029000000000000e+00  -2.0999999999999999e-01  -3.9970000000000000e-01  -1.4030000000000001e-01   2.2200000000000001e-02   1.5343000000000000e+00   4.5270999999999999e+00   1.0600000000000000e-01   4.3300000000000000e-01   4.8659999999999998e-01
   5.5110000000000003e-01  -4.3969999999999998e-01   3.6886999999999999e+00  -1.7190000000000000e-01  -2.7600000000000002e-01  -1.3589999999999999e-01   1.7760000000000001e-01   1.4453000000000000e+00   3.7435999999999998e+00   5.7799999999999997e-02   3.4639999999999999e-01   4.7770000000000001e-01
   4.8490000000000000e-01  -3.2979999999999998e-01   3.1739999999999999e+00  -1.1459999999999999e-01  -2.5690000000000002e-01  -9.6500000000000002e-02   1.1100000000000000e-01   1.5787000000000000e+00   4.3529999999999998e+00   1.3489999999999999e-01   3.9450000000000002e-01   4.4679999999999997e-01
   2.1999999999999999e-02  -1.3189999999999999e-01   3.5171000000000001e+00  -1.4319999999999999e-01  -3.3310000000000001e-01  -1.5350000000000000e-01   6.6600000000000006e-02   1.4676000000000000e+00   4.3529999999999998e+00   1.3489999999999999e-01   4.4259999999999999e-01   4.6889999999999998e-01
   1.1241000000000001e+00  -3.7369999999999998e-01   3.7745000000000002e+00  -9.5500000000000002e-02  -4.3769999999999998e-01  -1.4470000000000000e-01   2.2200000000000001e-02   1.3119000000000001e+00   5.4847999999999999e+00   1.2520000000000001e-01   4.4259999999999999e-01   4.5560000000000000e-01
   2.6450000000000001e-01  -6.5949999999999998e-01   4.2034000000000002e+00  -1.7190000000000000e-01  -3.1400000000000000e-01  -1.1400000000000000e-01   0.0000000000000000e+00   1.2897000000000001e+00   3.7435999999999998e+00   1.6380000000000000e-01   4.6189999999999998e-01   4.7330000000000000e-01
   5.0700000000000001e-01  -2.1980000000000000e-01   2.9165999999999999e+00  -2.1959999999999999e-01  -3.8059999999999999e-01  -1.6660000000000000e-01   2.6629999999999998e-01   1.5565000000000000e+00   4.2659000000000002e+00   1.1559999999999999e-01   4.3300000000000000e-01   4.2909999999999998e-01
   3.7469999999999998e-01  -1.9789999999999999e-01   3.6029000000000000e+00  -9.5500000000000002e-02  -2.7600000000000002e-01  -7.4499999999999997e-02   8.8800000000000004e-02   1.2452000000000001e+00   5.0495000000000001e+00   1.3489999999999999e-01   4.5219999999999999e-01   4.9540000000000001e-01
   8.5960000000000003e-01  -4.3969999999999998e-01   3.6886999999999999e+00  -9.4999999999999998e-03  -2.3790000000000000e-01  -1.7540000000000000e-01   1.7760000000000001e-01   1.4898000000000000e+00   4.0048000000000004e+00   1.2520000000000001e-01   4.9070000000000003e-01   4.5560000000000000e-01
   8.1559999999999999e-01  -5.0560000000000005e-01   3.2597999999999998e+00  -1.4319999999999999e-01  -3.4260000000000002e-01  -2.1490000000000001e-01   1.7760000000000001e-01   1.1785000000000001e+00   4.9623999999999997e+00   8.6699999999999999e-02   3.8490000000000002e-01   4.6889999999999998e-01
   2.2040000000000001e-01  -3.0780000000000002e-01   3.3456000000000001e+00  -1.5279999999999999e-01  -2.7600000000000002e-01  -9.2100000000000001e-02   2.2200000000000001e-02   1.4898000000000000e+00   3.8306000000000000e+00   1.3489999999999999e-01   4.5219999999999999e-01   4.7770000000000001e-01
   5.2900000000000003e-01  -3.5170000000000001e-01   2.7450999999999999e+00  -7.6399999999999996e-02  -3.3310000000000001e-01  -1.7540000000000000e-01   6.6600000000000006e-02   1.5343000000000000e+00   4.6142000000000003e+00   5.7799999999999997e-02   3.8490000000000002e-01   4.8220000000000002e-01
   6.1719999999999997e-01  -3.0780000000000002e-01   3.5171000000000001e+00  -1.2410000000000000e-01  -3.2350000000000001e-01  -8.3299999999999999e-02   1.3320000000000001e-01   1.2452000000000001e+00   4.4401000000000002e+00   1.6380000000000000e-01   3.4639999999999999e-01   5.0429999999999997e-01
   9.2579999999999996e-01  -5.4959999999999998e-01   4.2892000000000001e+00  -2.3870000000000000e-01  -2.2839999999999999e-01  -1.4470000000000000e-01   4.4400000000000002e-02   1.7788999999999999e+00   4.3529999999999998e+00   1.3489999999999999e-01   4.3300000000000000e-01   4.4679999999999997e-01
   2.2040000000000001e-01  -5.9360000000000002e-01   3.1739999999999999e+00  -1.2410000000000000e-01  -3.9010000000000000e-01  -1.6230000000000000e-01   1.1100000000000000e-01   1.4008000000000000e+00   4.0918000000000001e+00   1.0600000000000000e-01   4.3300000000000000e-01   4.9099999999999999e-01
   5.9509999999999996e-01  -8.7900000000000006e-02   3.4314000000000000e+00  -9.5500000000000002e-02  -3.4260000000000002e-01  -1.5790000000000001e-01   1.7760000000000001e-01   1.6232000000000000e+00   4.4401000000000002e+00   1.8300000000000000e-01   4.9070000000000003e-01   4.5119999999999999e-01
   5.9509999999999996e-01  -2.4179999999999999e-01   3.2597999999999998e+00  -2.7689999999999998e-01  -3.4260000000000002e-01  -1.3589999999999999e-01   2.4410000000000001e-01   1.5343000000000000e+00   4.1788999999999996e+00   9.6299999999999997e-02   4.2340000000000000e-01   4.5119999999999999e-01
   7.9349999999999998e-01  -7.0350000000000001e-01   3.0024000000000002e+00  -1.5279999999999999e-01  -3.1400000000000000e-01  -1.4470000000000000e-01   4.4390000000000002e-01   1.1785000000000001e+00   3.9177000000000000e+00   8.6699999999999999e-02   4.1370000000000001e-01   4.8659999999999998e-01
   4.8490000000000000e-01  -3.7369999999999998e-01   3.3456000000000001e+00  -8.5900000000000004e-02  -2.4740000000000001e-01  -1.6230000000000000e-01   4.4400000000000002e-02   1.5565000000000000e+00   5.3977000000000004e+00   1.6380000000000000e-01   4.7149999999999997e-01   4.3350000000000000e-01
   3.5270000000000001e-01  -5.0560000000000005e-01   3.1739999999999999e+00  -1.3370000000000001e-01  -3.1400000000000000e-01  -1.2280000000000001e-01   1.3320000000000001e-01   1.3786000000000000e+00   3.8306000000000000e+00   1.3489999999999999e-01   4.5219999999999999e-01   4.6450000000000002e-01
   8.1559999999999999e-01  -2.8580000000000000e-01   3.6029000000000000e+00  -1.3370000000000001e-01  -2.8549999999999998e-01  -1.4030000000000001e-01   1.9980000000000001e-01   1.4898000000000000e+00   4.7012999999999998e+00   5.7799999999999997e-02   4.6189999999999998e-01   5.2200000000000002e-01
   7.2740000000000005e-01  -4.8359999999999997e-01   3.6029000000000000e+00  -1.6230000000000000e-01  -3.0449999999999999e-01  -1.3589999999999999e-01   1.5540000000000001e-01   1.5120000000000000e+00   4.1788999999999996e+00   1.7340000000000000e-01   3.7530000000000002e-01   4.7770000000000001e-01
   6.8330000000000002e-01  -3.2979999999999998e-01   3.2597999999999998e+00  -7.6399999999999996e-02  -2.9499999999999998e-01  -1.4470000000000000e-01   1.5540000000000001e-01   1.4898000000000000e+00   4.2659000000000002e+00   3.8500000000000000e-02   3.7530000000000002e-01   4.7770000000000001e-01
   4.6289999999999998e-01  -4.1770000000000002e-01   3.2597999999999998e+00  -2.4820000000000000e-01  -3.5210000000000002e-01  -1.8859999999999999e-01   2.2189999999999999e-01   1.4676000000000000e+00   4.2659000000000002e+00   9.6299999999999997e-02   3.5599999999999998e-01   5.2200000000000002e-01
   5.0700000000000001e-01  -3.2979999999999998e-01   3.4314000000000000e+00  -1.1459999999999999e-01  -2.7600000000000002e-01  -1.3589999999999999e-01   1.1100000000000000e-01   1.4231000000000000e+00   3.6564999999999999e+00   2.8899999999999999e-02   4.4259999999999999e-01   4.6450000000000002e-01
   6.3919999999999999e-01  -3.0780000000000002e-01   4.5465000000000000e+00  -1.8140000000000001e-01  -2.9499999999999998e-01  -2.0610000000000001e-01   1.7760000000000001e-01   1.1117999999999999e+00   5.0495000000000001e+00   1.3489999999999999e-01   3.8490000000000002e-01   4.5560000000000000e-01
   8.1559999999999999e-01  -2.4179999999999999e-01   4.2034000000000002e+00  -1.9089999999999999e-01  -2.9499999999999998e-01  -1.4470000000000000e-01   2.2200000000000001e-02   1.4008000000000000e+00   4.0918000000000001e+00   1.0600000000000000e-01   3.7530000000000002e-01   4.7770000000000001e-01
   4.6289999999999998e-01  -3.0780000000000002e-01   3.1739999999999999e+00  -2.1959999999999999e-01  -2.4740000000000001e-01  -1.3589999999999999e-01   1.7760000000000001e-01   1.5120000000000000e+00   4.1788999999999996e+00   1.1559999999999999e-01   4.7149999999999997e-01   4.1580000000000000e-01
   4.1880000000000001e-01  -3.0780000000000002e-01   3.5171000000000001e+00  -5.7299999999999997e-02  -2.2839999999999999e-01  -1.0960000000000000e-01   4.4400000000000002e-02   1.3786000000000000e+00   4.1788999999999996e+00   1.6380000000000000e-01   4.1370000000000001e-01   4.5119999999999999e-01
   5.2900000000000003e-01  -3.9570000000000000e-01   4.1176000000000004e+00  -1.9099999999999999e-02  -3.7109999999999999e-01  -1.7540000000000000e-01   2.4410000000000001e-01   1.7121000000000000e+00   4.3529999999999998e+00   1.1559999999999999e-01   4.4259999999999999e-01   4.7770000000000001e-01
   5.0700000000000001e-01  -3.2979999999999998e-01   3.8603000000000001e+00  -1.2410000000000000e-01  -2.8549999999999998e-01  -1.4470000000000000e-01   1.7760000000000001e-01   1.5787000000000000e+00   4.8754000000000000e+00   1.4449999999999999e-01   3.9450000000000002e-01   4.4679999999999997e-01
   5.7310000000000005e-01  -3.5170000000000001e-01   3.6029000000000000e+00  -1.0500000000000000e-01  -2.3790000000000000e-01  -1.3589999999999999e-01   1.9980000000000001e-01   1.5787000000000000e+00   4.4401000000000002e+00   3.8500000000000000e-02   3.5599999999999998e-01   4.3790000000000001e-01
   4.1880000000000001e-01  -2.8580000000000000e-01   3.7745000000000002e+00  -1.5279999999999999e-01  -2.7600000000000002e-01  -1.5350000000000000e-01   6.6600000000000006e-02   1.6010000000000000e+00   3.9177000000000000e+00   1.1559999999999999e-01   3.7530000000000002e-01   4.9990000000000001e-01
   6.1719999999999997e-01  -3.7369999999999998e-01   3.6029000000000000e+00  -2.1959999999999999e-01  -3.3310000000000001e-01  -1.5350000000000000e-01   2.4410000000000001e-01   1.2007000000000001e+00   4.8754000000000000e+00   1.2520000000000001e-01   4.3300000000000000e-01   4.8659999999999998e-01
   5.2900000000000003e-01  -2.1980000000000000e-01   3.5171000000000001e+00  -1.6230000000000000e-01  -4.2820000000000003e-01  -1.0960000000000000e-01  -1.1100000000000000e-01   1.6232000000000000e+00   4.2659000000000002e+00   1.5409999999999999e-01   2.9830000000000001e-01   4.6889999999999998e-01
   5.9509999999999996e-01  -4.6170000000000000e-01   3.4314000000000000e+00  -4.7699999999999999e-02  -3.5210000000000002e-01  -1.1840000000000001e-01   1.1100000000000000e-01   1.4008000000000000e+00   4.4401000000000002e+00   8.6699999999999999e-02   3.5599999999999998e-01   4.7770000000000001e-01
   4.4080000000000003e-01  -3.0780000000000002e-01   3.7745000000000002e+00  -1.7190000000000000e-01  -3.5210000000000002e-01  -1.6660000000000000e-01   2.2189999999999999e-01   1.4231000000000000e+00   4.0918000000000001e+00   9.6299999999999997e-02   4.2340000000000000e-01   4.6000000000000002e-01
   4.4080000000000003e-01  -3.5170000000000001e-01   3.3456000000000001e+00  -1.9089999999999999e-01  -2.9499999999999998e-01  -1.3589999999999999e-01   1.1100000000000000e-01   1.4898000000000000e+00   5.1365999999999996e+00   1.5409999999999999e-01   4.3300000000000000e-01   4.5560000000000000e-01
   4.6289999999999998e-01  -4.1770000000000002e-01   3.0882000000000001e+00  -1.4319999999999999e-01  -3.4260000000000002e-01  -1.0960000000000000e-01   2.2189999999999999e-01   1.6677000000000000e+00   4.5270999999999999e+00   1.2520000000000001e-01   4.7149999999999997e-01   4.9990000000000001e-01
   8.1559999999999999e-01  -1.9789999999999999e-01   3.1739999999999999e+00  -1.0500000000000000e-01  -3.0449999999999999e-01  -5.7000000000000002e-02   2.4410000000000001e-01   1.2897000000000001e+00   4.1788999999999996e+00   5.7799999999999997e-02   3.5599999999999998e-01   4.4679999999999997e-01
   6.3919999999999999e-01  -3.0780000000000002e-01   3.0882000000000001e+00  -1.5279999999999999e-01  -3.2350000000000001e-01  -1.3159999999999999e-01   1.7760000000000001e-01   1.5565000000000000e+00   4.0918000000000001e+00   1.5409999999999999e-01   3.8490000000000002e-01   4.5119999999999999e-01
   5.7310000000000005e-01  -5.9360000000000002e-01   3.3456000000000001e+00  -1.1459999999999999e-01  -2.8549999999999998e-01  -1.0090000000000000e-01   0.0000000000000000e+00   1.5343000000000000e+00   3.4824000000000002e+00   1.9300000000000001e-02   2.9830000000000001e-01   4.8220000000000002e-01
   6.8330000000000002e-01  -5.9360000000000002e-01   3.6029000000000000e+00  -1.9099999999999999e-02  -2.8549999999999998e-01  -1.2280000000000001e-01   4.4390000000000002e-01   1.3119000000000001e+00   4.4401000000000002e+00   1.2520000000000001e-01   3.3679999999999999e-01   4.6450000000000002e-01
   6.3919999999999999e-01  -4.1770000000000002e-01   3.4314000000000000e+00  -1.1459999999999999e-01  -3.6159999999999998e-01  -1.0520000000000000e-01   1.5540000000000001e-01   1.3786000000000000e+00   3.3953000000000002e+00   1.2520000000000001e-01   4.0410000000000001e-01   4.7330000000000000e-01
   3.7469999999999998e-01  -2.1980000000000000e-01   3.6029000000000000e+00  -2.0999999999999999e-01  -3.1400000000000000e-01  -1.4030000000000001e-01   0.0000000000000000e+00   1.3564000000000001e+00   4.3529999999999998e+00   1.2520000000000001e-01   4.6189999999999998e-01   4.9540000000000001e-01
   5.7310000000000005e-01  -4.8359999999999997e-01   2.7450999999999999e+00  -1.5279999999999999e-01  -3.3310000000000001e-01  -1.9730000000000000e-01   1.3320000000000001e-01   1.3786000000000000e+00   3.8306000000000000e+00   1.9300000000000001e-02   3.4639999999999999e-01   4.8220000000000002e-01
   6.3919999999999999e-01  -4.3969999999999998e-01   3.6029000000000000e+00  -1.5279999999999999e-01  -3.4260000000000002e-01  -1.0960000000000000e-01   8.8800000000000004e-02   1.4453000000000000e+00   4.2659000000000002e+00   8.6699999999999999e-02   4.5219999999999999e-01   4.6450000000000002e-01
   6.1719999999999997e-01  -3.9570000000000000e-01   3.0024000000000002e+00  -1.5279999999999999e-01  -3.7109999999999999e-01  -1.3159999999999999e-01   0.0000000000000000e+00   1.6899000000000000e+00   5.0495000000000001e+00   5.7799999999999997e-02   4.5219999999999999e-01   4.7330000000000000e-01
   6.1719999999999997e-01  -5.0560000000000005e-01   3.1739999999999999e+00  -1.0500000000000000e-01  -3.3310000000000001e-01  -1.4470000000000000e-01   8.8800000000000004e-02   1.5343000000000000e+00   3.7435999999999998e+00   1.4449999999999999e-01   3.7530000000000002e-01   4.9540000000000001e-01
   4.1880000000000001e-01  -3.2979999999999998e-01   2.8309000000000002e+00   4.7699999999999999e-02  -3.0449999999999999e-01  -1.5790000000000001e-01   1.1100000000000000e-01   1.3564000000000001e+00   4.7882999999999996e+00   1.7340000000000000e-01   3.9450000000000002e-01   4.8659999999999998e-01
   5.9509999999999996e-01  -3.7369999999999998e-01   3.8603000000000001e+00  -1.1459999999999999e-01  -3.2350000000000001e-01  -1.4030000000000001e-01   1.1100000000000000e-01   1.5787000000000000e+00   4.1788999999999996e+00   1.4449999999999999e-01   4.3300000000000000e-01   4.7770000000000001e-01
   6.8330000000000002e-01  -5.2759999999999996e-01   3.8603000000000001e+00  -1.0500000000000000e-01  -2.9499999999999998e-01  -1.3589999999999999e-01   0.0000000000000000e+00   1.5343000000000000e+00   4.3529999999999998e+00   1.3489999999999999e-01   3.7530000000000002e-01   5.2200000000000002e-01
   5.5110000000000003e-01  -3.2979999999999998e-01   3.6886999999999999e+00  -1.3370000000000001e-01  -2.7600000000000002e-01  -1.4910000000000001e-01   1.1100000000000000e-01   1.4453000000000000e+00   4.7882999999999996e+00   1.1559999999999999e-01   3.7530000000000002e-01   4.5560000000000000e-01
   4.4080000000000003e-01  -5.0560000000000005e-01   2.9165999999999999e+00  -1.2410000000000000e-01  -3.4260000000000002e-01  -1.4910000000000001e-01   2.2189999999999999e-01   1.5787000000000000e+00   4.3529999999999998e+00   7.7100000000000002e-02   4.6189999999999998e-01   4.9540000000000001e-01
   3.7469999999999998e-01  -4.8359999999999997e-01   4.0317999999999996e+00  -1.6230000000000000e-01  -3.4260000000000002e-01  -1.6230000000000000e-01  -1.1100000000000000e-01   1.5787000000000000e+00   4.1788999999999996e+00   7.7100000000000002e-02   3.9450000000000002e-01   5.0870000000000004e-01
   4.6289999999999998e-01  -1.3189999999999999e-01   4.0317999999999996e+00  -1.4319999999999999e-01  -3.9010000000000000e-01  -1.3589999999999999e-01   4.4400000000000002e-02   1.4231000000000000e+00   4.7882999999999996e+00   1.3489999999999999e-01   4.2340000000000000e-01   4.9099999999999999e-01
   5.7310000000000005e-01  -5.0560000000000005e-01   3.3456000000000001e+00  -2.4820000000000000e-01  -3.1400000000000000e-01  -1.4030000000000001e-01   1.5540000000000001e-01   1.3786000000000000e+00   3.7435999999999998e+00   1.3489999999999999e-01   4.1370000000000001e-01   4.9540000000000001e-01
   5.5110000000000003e-01  -4.6170000000000000e-01   3.3456000000000001e+00  -2.2910000000000000e-01  -3.7109999999999999e-01  -1.0520000000000000e-01   2.6629999999999998e-01   1.6899000000000000e+00   3.9177000000000000e+00   1.8300000000000000e-01   4.3300000000000000e-01   4.6889999999999998e-01
   7.2740000000000005e-01  -5.0560000000000005e-01   3.9460999999999999e+00  -2.8600000000000000e-02  -3.2350000000000001e-01  -1.3589999999999999e-01   6.6600000000000006e-02   1.5787000000000000e+00   4.6142000000000003e+00   8.6699999999999999e-02   4.2340000000000000e-01   4.6889999999999998e-01
   5.7310000000000005e-01  -2.1980000000000000e-01   3.6029000000000000e+00  -1.4319999999999999e-01  -3.4260000000000002e-01  -1.1840000000000001e-01   1.5540000000000001e-01   1.4676000000000000e+00   4.7012999999999998e+00   1.1559999999999999e-01   4.8110000000000003e-01   4.8659999999999998e-01
   4.6289999999999998e-01  -2.4179999999999999e-01   3.6029000000000000e+00  -1.9089999999999999e-01  -3.0449999999999999e-01  -9.6500000000000002e-02   1.5540000000000001e-01   1.4676000000000000e+00   4.5270999999999999e+00   9.6299999999999997e-02   4.2340000000000000e-01   4.7330000000000000e-01
   6.1719999999999997e-01  -3.7369999999999998e-01   3.0882000000000001e+00  -2.0050000000000001e-01  -2.7600000000000002e-01  -1.1840000000000001e-01   1.7760000000000001e-01   1.5565000000000000e+00   5.0495000000000001e+00   1.4449999999999999e-01   3.8490000000000002e-01   5.0870000000000004e-01
   6.3919999999999999e-01  -4.6170000000000000e-01   3.0024000000000002e+00  -2.8600000000000000e-02  -2.8549999999999998e-01  -1.4470000000000000e-01   1.9980000000000001e-01   1.3786000000000000e+00   4.3529999999999998e+00   1.4449999999999999e-01   4.1370000000000001e-01   5.0870000000000004e-01
   5.7310000000000005e-01  -5.0560000000000005e-01   4.2892000000000001e+00  -3.8199999999999998e-02  -3.0449999999999999e-01  -8.3299999999999999e-02   2.2200000000000001e-02   1.3564000000000001e+00   4.2659000000000002e+00   4.8200000000000000e-02   4.0410000000000001e-01   4.8659999999999998e-01
   5.5110000000000003e-01  -3.2979999999999998e-01   3.6029000000000000e+00  -2.1959999999999999e-01  -3.9970000000000000e-01  -1.4910000000000001e-01  -8.8800000000000004e-02   1.3341000000000001e+00   4.3529999999999998e+00   1.0600000000000000e-01   4.2340000000000000e-01   4.7770000000000001e-01
   5.9509999999999996e-01  -5.0560000000000005e-01   2.9165999999999999e+00  -5.7299999999999997e-02  -3.4260000000000002e-01  -1.4470000000000000e-01   1.3320000000000001e-01   1.5343000000000000e+00   4.8754000000000000e+00   6.7400000000000002e-02   4.3300000000000000e-01   4.8220000000000002e-01
   3.7469999999999998e-01  -5.0560000000000005e-01   3.8603000000000001e+00  -1.8140000000000001e-01  -3.2350000000000001e-01  -9.2100000000000001e-02   1.5540000000000001e-01   1.5120000000000000e+00   4.4401000000000002e+00   1.7340000000000000e-01   4.9070000000000003e-01   4.6889999999999998e-01
   4.8490000000000000e-01  -3.2979999999999998e-01   3.0882000000000001e+00  -1.8140000000000001e-01  -2.7600000000000002e-01  -1.4470000000000000e-01   1.5540000000000001e-01   1.5120000000000000e+00   4.4401000000000002e+00   1.3489999999999999e-01   4.2340000000000000e-01   4.4679999999999997e-01
   7.0530000000000004e-01  -5.7160000000000000e-01   3.5171000000000001e+00  -2.3870000000000000e-01  -2.9499999999999998e-01  -1.0960000000000000e-01   3.9950000000000002e-01   1.6454000000000000e+00   4.7012999999999998e+00   4.8200000000000000e-02   2.9830000000000001e-01   4.9540000000000001e-01
   6.3919999999999999e-01  -3.2979999999999998e-01   3.7745000000000002e+00  -1.9089999999999999e-01  -2.9499999999999998e-01  -1.5350000000000000e-01   1.3320000000000001e-01   1.3564000000000001e+00   4.5270999999999999e+00   9.6299999999999997e-02   4.5219999999999999e-01   4.7330000000000000e-01
   4.8490000000000000e-01  -3.9570000000000000e-01   2.5735000000000001e+00  -1.1459999999999999e-01  -3.9010000000000000e-01  -1.6660000000000000e-01   2.8849999999999998e-01   1.5120000000000000e+00   4.1788999999999996e+00   1.0600000000000000e-01   3.9450000000000002e-01   4.8659999999999998e-01
   7.0530000000000004e-01  -3.0780000000000002e-01   3.6886999999999999e+00  -5.7299999999999997e-02  -2.7600000000000002e-01  -1.1840000000000001e-01   0.0000000000000000e+00   1.4453000000000000e+00   4.2659000000000002e+00   1.4449999999999999e-01   3.2710000000000000e-01   4.8220000000000002e-01
   6.6130000000000000e-01  -3.0780000000000002e-01   3.6886999999999999e+00  -2.0999999999999999e-01  -3.8059999999999999e-01  -1.6230000000000000e-01   8.8800000000000004e-02   1.3119000000000001e+00   4.4401000000000002e+00   1.0600000000000000e-01   3.4639999999999999e-01   5.0429999999999997e-01
   5.2900000000000003e-01  -4.6170000000000000e-01   3.0882000000000001e+00  -2.5779999999999997e-01  -3.2350000000000001e-01  -1.4470000000000000e-01   2.2189999999999999e-01   1.0894999999999999e+00   4.5270999999999999e+00   2.8899999999999999e-02   4.1370000000000001e-01   4.4230000000000003e-01
   5.9509999999999996e-01  -2.4179999999999999e-01   3.4314000000000000e+00  -1.6230000000000000e-01  -3.8059999999999999e-01  -1.3159999999999999e-01  -6.6600000000000006e-02   1.5565000000000000e+00   4.6142000000000003e+00   7.7100000000000002e-02   2.9830000000000001e-01   4.8659999999999998e-01
   4.1880000000000001e-01  -4.8359999999999997e-01   3.0024000000000002e+00  -6.6799999999999998e-02  -2.8549999999999998e-01  -1.6230000000000000e-01  -6.6600000000000006e-02   1.7121000000000000e+00   4.1788999999999996e+00   1.7340000000000000e-01   3.9450000000000002e-01   4.9099999999999999e-01
   4.8490000000000000e-01  -3.9570000000000000e-01   2.4876999999999998e+00  -1.4319999999999999e-01  -3.6159999999999998e-01  -1.8859999999999999e-01   8.8800000000000004e-02   1.3119000000000001e+00   4.4401000000000002e+00   1.9300000000000001e-02   4.5219999999999999e-01   4.9099999999999999e-01
   6.3919999999999999e-01  -4.8359999999999997e-01   4.0317999999999996e+00  -1.0500000000000000e-01  -2.7600000000000002e-01  -1.6230000000000000e-01   6.6600000000000006e-02   1.3119000000000001e+00   4.5270999999999999e+00   2.0230000000000001e-01   5.3879999999999995e-01   4.8659999999999998e-01
   3.9679999999999999e-01  -3.5170000000000001e-01   3.9460999999999999e+00  -1.2410000000000000e-01  -2.7600000000000002e-01  -1.7100000000000001e-01   1.5540000000000001e-01   1.4453000000000000e+00   3.7435999999999998e+00   8.6699999999999999e-02   3.1750000000000000e-01   4.7770000000000001e-01
   5.0700000000000001e-01  -3.7369999999999998e-01   3.4314000000000000e+00  -1.2410000000000000e-01  -3.6159999999999998e-01  -1.5350000000000000e-01   2.4410000000000001e-01   1.5343000000000000e+00   4.3529999999999998e+00  -4.8200000000000000e-02   3.9450000000000002e-01   4.9540000000000001e-01
   5.0700000000000001e-01  -3.7369999999999998e-01   3.8603000000000001e+00  -9.5500000000000002e-02  -3.3310000000000001e-01  -9.2100000000000001e-02   3.9950000000000002e-01   1.3119000000000001e+00   4.0048000000000004e+00   1.0600000000000000e-01   3.8490000000000002e-01   4.7330000000000000e-01
   5.0700000000000001e-01  -5.2759999999999996e-01   3.5171000000000001e+00  -8.5900000000000004e-02  -3.7109999999999999e-01  -1.3159999999999999e-01   3.7730000000000002e-01   1.4231000000000000e+00   3.7435999999999998e+00   1.1559999999999999e-01   4.5219999999999999e-01   5.0429999999999997e-01
   5.2900000000000003e-01  -3.2979999999999998e-01   2.7450999999999999e+00  -1.7190000000000000e-01  -2.7600000000000002e-01  -1.4470000000000000e-01   1.9980000000000001e-01   1.5565000000000000e+00   4.2659000000000002e+00   6.7400000000000002e-02   3.1750000000000000e-01   4.6450000000000002e-01
   6.3919999999999999e-01  -4.1770000000000002e-01   2.9165999999999999e+00  -2.1959999999999999e-01  -3.4260000000000002e-01  -1.1840000000000001e-01   3.1069999999999998e-01   1.3786000000000000e+00   4.5270999999999999e+00   1.1559999999999999e-01   4.6189999999999998e-01   4.8659999999999998e-01
   5.2900000000000003e-01  -3.9570000000000000e-01   4.1176000000000004e+00  -1.2410000000000000e-01  -3.6159999999999998e-01  -1.2280000000000001e-01   2.4410000000000001e-01   1.4676000000000000e+00   4.0048000000000004e+00   8.6699999999999999e-02   4.3300000000000000e-01   5.0429999999999997e-01
   5.0700000000000001e-01  -4.3969999999999998e-01   3.7745000000000002e+00  -2.0050000000000001e-01  -3.9970000000000000e-01  -1.4910000000000001e-01   1.9980000000000001e-01   1.3786000000000000e+00   4.1788999999999996e+00   1.1559999999999999e-01   4.6189999999999998e-01   4.8659999999999998e-01
   3.7469999999999998e-01  -5.4959999999999998e-01   3.0882000000000001e+00  -1.8140000000000001e-01  -3.7109999999999999e-01  -1.7100000000000001e-01   1.5540000000000001e-01   1.4008000000000000e+00   4.6142000000000003e+00   4.8200000000000000e-02   4.5219999999999999e-01   4.4230000000000003e-01
   6.1719999999999997e-01  -3.0780000000000002e-01   3.2597999999999998e+00  -6.6799999999999998e-02  -4.1870000000000002e-01  -1.2720000000000001e-01   2.6629999999999998e-01   1.7565999999999999e+00   3.9177000000000000e+00   9.6299999999999997e-02   4.3300000000000000e-01   4.9540000000000001e-01
   5.5110000000000003e-01  -4.3999999999999997e-02   3.2597999999999998e+00  -1.6230000000000000e-01  -3.7109999999999999e-01  -1.8420000000000000e-01   8.8800000000000004e-02   1.2897000000000001e+00   4.3529999999999998e+00   2.8899999999999999e-02   4.2340000000000000e-01   4.5560000000000000e-01
   5.0700000000000001e-01  -3.9570000000000000e-01   2.5735000000000001e+00  -1.5279999999999999e-01  -3.2350000000000001e-01  -1.8859999999999999e-01   1.9980000000000001e-01   1.4453000000000000e+00   4.0918000000000001e+00   6.7400000000000002e-02   4.1370000000000001e-01   4.6889999999999998e-01
   5.0700000000000001e-01  -4.8359999999999997e-01   3.5171000000000001e+00  -1.3370000000000001e-01  -3.4260000000000002e-01  -1.2280000000000001e-01   4.4400000000000002e-02   1.5343000000000000e+00   4.5270999999999999e+00   1.4449999999999999e-01   4.7149999999999997e-01   4.8659999999999998e-01
   4.4080000000000003e-01  -3.9570000000000000e-01   3.0882000000000001e+00  -8.5900000000000004e-02  -2.9499999999999998e-01  -1.4030000000000001e-01   1.9980000000000001e-01   1.3786000000000000e+00   3.7435999999999998e+00   1.1559999999999999e-01   3.7530000000000002e-01   5.1749999999999996e-01
   5.0700000000000001e-01  -5.2759999999999996e-01   3.5171000000000001e+00  -1.0500000000000000e-01  -2.3790000000000000e-01  -1.4030000000000001e-01   2.2189999999999999e-01   1.4676000000000000e+00   4.4401000000000002e+00   8.6699999999999999e-02   4.1370000000000001e-01   4.6450000000000002e-01
   5.5110000000000003e-01  -3.5170000000000001e-01   2.8309000000000002e+00  -1.9089999999999999e-01  -3.7109999999999999e-01  -1.3159999999999999e-01   4.4400000000000002e-02   1.7788999999999999e+00   4.0918000000000001e+00   9.6299999999999997e-02   4.5219999999999999e-01   5.0429999999999997e-01
   5.5110000000000003e-01  -4.1770000000000002e-01   2.6593000000000000e+00  -2.2910000000000000e-01  -3.5210000000000002e-01  -1.7100000000000001e-01   2.4410000000000001e-01   1.4453000000000000e+00   4.8754000000000000e+00   3.8500000000000000e-02   4.1370000000000001e-01   4.8220000000000002e-01
   7.2740000000000005e-01  -1.5390000000000001e-01   3.8603000000000001e+00  -1.0500000000000000e-01  -2.5690000000000002e-01  -1.7100000000000001e-01  -4.4400000000000002e-02   1.4676000000000000e+00   4.2659000000000002e+00   6.7400000000000002e-02   3.6559999999999998e-01   4.8220000000000002e-01
   6.3919999999999999e-01  -4.3969999999999998e-01   3.4314000000000000e+00  -1.7190000000000000e-01  -3.7109999999999999e-01  -1.3159999999999999e-01  -4.4400000000000002e-02   1.4008000000000000e+00   4.1788999999999996e+00   1.1559999999999999e-01   4.1370000000000001e-01   5.2639999999999998e-01
   6.6130000000000000e-01  -3.0780000000000002e-01   2.7450999999999999e+00  -1.3370000000000001e-01  -3.6159999999999998e-01  -1.1840000000000001e-01   1.1100000000000000e-01   1.5120000000000000e+00   4.3529999999999998e+00   9.6299999999999997e-02   4.9070000000000003e-01   4.5119999999999999e-01
   4.4080000000000003e-01  -3.2979999999999998e-01   3.5171000000000001e+00  -7.6399999999999996e-02  -2.3790000000000000e-01  -1.3159999999999999e-01   6.6600000000000006e-02   1.5787000000000000e+00   3.7435999999999998e+00   8.6699999999999999e-02   4.1370000000000001e-01   4.7330000000000000e-01
   6.3919999999999999e-01  -3.0780000000000002e-01   3.2597999999999998e+00  -8.5900000000000004e-02  -3.6159999999999998e-01  -1.3589999999999999e-01   2.4410000000000001e-01   1.4453000000000000e+00   4.2659000000000002e+00   1.3489999999999999e-01   4.4259999999999999e-01   5.0870000000000004e-01
   4.6289999999999998e-01  -3.5170000000000001e-01   3.7745000000000002e+00  -1.9089999999999999e-01  -2.9499999999999998e-01  -1.6230000000000000e-01   1.3320000000000001e-01   1.2897000000000001e+00   4.7012999999999998e+00   7.7100000000000002e-02   3.4639999999999999e-01   4.7770000000000001e-01
   3.7469999999999998e-01  -4.6170000000000000e-01   3.0882000000000001e+00  -9.5500000000000002e-02  -3.4260000000000002e-01  -1.0520000000000000e-01   4.4400000000000002e-02   1.5343000000000000e+00   4.4401000000000002e+00   1.3489999999999999e-01   3.9450000000000002e-01   5.2200000000000002e-01
   5.2900000000000003e-01  -4.6170000000000000e-01   3.8603000000000001e+00  -1.4319999999999999e-01  -3.3310000000000001e-01  -1.4030000000000001e-01   2.2200000000000001e-02   1.4676000000000000e+00   4.1788999999999996e+00   9.6299999999999997e-02   3.8490000000000002e-01   4.9540000000000001e-01
   3.7469999999999998e-01  -6.1550000000000005e-01   3.0882000000000001e+00  -2.3870000000000000e-01  -2.4740000000000001e-01  -1.5350000000000000e-01   3.1069999999999998e-01   1.4231000000000000e+00   4.2659000000000002e+00   1.4449999999999999e-01   4.9070000000000003e-01   4.5560000000000000e-01
   5.9509999999999996e-01  -4.1770000000000002e-01   3.6886999999999999e+00  -2.3870000000000000e-01  -4.1870000000000002e-01  -1.0960000000000000e-01   1.9980000000000001e-01   1.6010000000000000e+00   4.6142000000000003e+00   9.6299999999999997e-02   3.7530000000000002e-01   4.9099999999999999e-01
   5.0700000000000001e-01  -1.7590000000000000e-01   3.0024000000000002e+00  -1.2410000000000000e-01  -3.2350000000000001e-01  -1.5350000000000000e-01   1.1100000000000000e-01   1.4231000000000000e+00   4.9623999999999997e+00   9.6299999999999997e-02   3.8490000000000002e-01   5.0429999999999997e-01
   4.6289999999999998e-01  -4.3969999999999998e-01   4.1176000000000004e+00  -1.6230000000000000e-01  -3.6159999999999998e-01  -1.4470000000000000e-01   1.5540000000000001e-01   1.2897000000000001e+00   4.5270999999999999e+00   1.0600000000000000e-01   3.1750000000000000e-01   4.6450000000000002e-01
   5.0700000000000001e-01  -5.0560000000000005e-01   3.6029000000000000e+00  -6.6799999999999998e-02  -2.8549999999999998e-01  -1.3589999999999999e-01   2.4410000000000001e-01   1.4008000000000000e+00   4.9623999999999997e+00   6.7400000000000002e-02   4.4259999999999999e-01   4.9990000000000001e-01
   5.0700000000000001e-01  -3.7369999999999998e-01   4.2892000000000001e+00  -3.8199999999999998e-02  -2.7600000000000002e-01  -1.1400000000000000e-01   4.4400000000000002e-02   1.5787000000000000e+00   3.8306000000000000e+00   6.7400000000000002e-02   3.8490000000000002e-01   4.6000000000000002e-01
   7.4939999999999996e-01  -2.8580000000000000e-01   3.6886999999999999e+00  -3.8199999999999998e-02  -2.9499999999999998e-01  -1.0960000000000000e-01   6.6600000000000006e-02   1.4898000000000000e+00   4.4401000000000002e+00   5.7799999999999997e-02   3.7530000000000002e-01   4.7770000000000001e-01
   4.1880000000000001e-01  -3.7369999999999998e-01   2.6593000000000000e+00  -1.4319999999999999e-01  -3.3310000000000001e-01  -1.4910000000000001e-01   6.6600000000000006e-02   1.4453000000000000e+00   4.7882999999999996e+00   8.6699999999999999e-02   5.1959999999999995e-01   5.0870000000000004e-01
   6.6130000000000000e-01  -7.4739999999999995e-01   3.0882000000000001e+00  -1.6230000000000000e-01  -2.6640000000000003e-01  -1.5790000000000001e-01   1.5540000000000001e-01   1.3119000000000001e+00   4.4401000000000002e+00   1.9270000000000001e-01   4.0410000000000001e-01   4.7330000000000000e-01
   5.5110000000000003e-01  -3.9570000000000000e-01   3.9460999999999999e+00  -1.8140000000000001e-01  -3.0449999999999999e-01  -1.6660000000000000e-01  -6.6600000000000006e-02   1.4453000000000000e+00   4.2659000000000002e+00   5.7799999999999997e-02   4.0410000000000001e-01   4.7330000000000000e-01
   5.9509999999999996e-01  -5.4959999999999998e-01   3.3456000000000001e+00  -1.5279999999999999e-01  -3.4260000000000002e-01  -1.6660000000000000e-01   1.9980000000000001e-01   1.6899000000000000e+00   4.0918000000000001e+00   1.9270000000000001e-01   4.7149999999999997e-01   4.6450000000000002e-01
   5.5110000000000003e-01  -3.5170000000000001e-01   3.0882000000000001e+00  -7.6399999999999996e-02  -3.8059999999999999e-01  -9.6500000000000002e-02   5.1049999999999995e-01   1.3564000000000001e+00   4.5270999999999999e+00   8.6699999999999999e-02   4.0410000000000001e-01   5.2639999999999998e-01
   5.0700000000000001e-01  -1.9789999999999999e-01   3.7745000000000002e+00  -1.5279999999999999e-01  -3.6159999999999998e-01  -1.7100000000000001e-01   2.4410000000000001e-01   1.3341000000000001e+00   4.2659000000000002e+00   9.6299999999999997e-02   3.8490000000000002e-01   4.4679999999999997e-01
   4.1880000000000001e-01  -7.0350000000000001e-01   3.7745000000000002e+00  -8.5900000000000004e-02  -3.9010000000000000e-01  -1.0520000000000000e-01   3.1069999999999998e-01   1.5343000000000000e+00   4.3529999999999998e+00   1.4449999999999999e-01   4.2340000000000000e-01   4.8220000000000002e-01
   5.9509999999999996e-01  -4.3969999999999998e-01   2.8309000000000002e+00  -1.4319999999999999e-01  -2.7600000000000002e-01  -1.4910000000000001e-01   3.7730000000000002e-01   1.5565000000000000e+00   4.6142000000000003e+00   1.2520000000000001e-01   4.3300000000000000e-01   4.8220000000000002e-01
   5.0700000000000001e-01  -2.1980000000000000e-01   3.0024000000000002e+00  -1.6230000000000000e-01  -2.6640000000000003e-01  -1.6660000000000000e-01   2.2200000000000001e-02   1.4008000000000000e+00   3.9177000000000000e+00   1.4449999999999999e-01   3.0790000000000001e-01   4.7330000000000000e-01
   5.7310000000000005e-01  -2.8580000000000000e-01   3.6029000000000000e+00  -1.0500000000000000e-01  -2.5690000000000002e-01  -1.8859999999999999e-01   1.5540000000000001e-01   1.4231000000000000e+00   4.0918000000000001e+00   1.6380000000000000e-01   4.1370000000000001e-01   4.8220000000000002e-01
   6.1719999999999997e-01  -5.9360000000000002e-01   3.5171000000000001e+00  -1.2410000000000000e-01  -3.5210000000000002e-01  -1.8859999999999999e-01   2.2189999999999999e-01   1.4008000000000000e+00   4.4401000000000002e+00   1.2520000000000001e-01   4.2340000000000000e-01   4.6000000000000002e-01
   5.0700000000000001e-01  -4.1770000000000002e-01   3.1739999999999999e+00  -1.4319999999999999e-01  -2.1890000000000001e-01  -1.1400000000000000e-01   4.4400000000000002e-02   1.4676000000000000e+00   3.3083000000000000e+00   1.7340000000000000e-01   3.2710000000000000e-01   4.9099999999999999e-01
   5.2900000000000003e-01  -5.9360000000000002e-01   3.9460999999999999e+00  -2.5779999999999997e-01  -3.2350000000000001e-01  -1.7540000000000000e-01   2.2189999999999999e-01   1.4676000000000000e+00   4.6142000000000003e+00   1.0600000000000000e-01   4.1370000000000001e-01   4.7330000000000000e-01
   4.8490000000000000e-01  -5.2759999999999996e-01   3.0024000000000002e+00  -1.8140000000000001e-01  -4.3769999999999998e-01  -1.1840000000000001e-01   1.7760000000000001e-01   1.7343999999999999e+00   4.1788999999999996e+00   1.2520000000000001e-01   3.5599999999999998e-01   4.8659999999999998e-01
   4.4080000000000003e-01  -4.6170000000000000e-01   3.5171000000000001e+00  -9.5500000000000002e-02  -3.5210000000000002e-01  -7.4499999999999997e-02   1.5540000000000001e-01   1.6010000000000000e+00   4.5270999999999999e+00   1.3489999999999999e-01   3.8490000000000002e-01   5.5289999999999995e-01
   5.2900000000000003e-01  -5.2759999999999996e-01   3.1739999999999999e+00  -2.0050000000000001e-01  -3.2350000000000001e-01  -1.5350000000000000e-01   2.6629999999999998e-01   1.6677000000000000e+00   4.3529999999999998e+00   6.7400000000000002e-02   4.6189999999999998e-01   4.9990000000000001e-01
   5.9509999999999996e-01  -3.7369999999999998e-01   3.9460999999999999e+00  -1.9089999999999999e-01  -2.7600000000000002e-01  -1.5790000000000001e-01   8.8800000000000004e-02   1.4676000000000000e+00   4.2659000000000002e+00   1.5409999999999999e-01   4.2340000000000000e-01   4.9099999999999999e-01
   3.7469999999999998e-01  -3.0780000000000002e-01   3.6029000000000000e+00  -9.5500000000000002e-02  -3.8059999999999999e-01  -1.7100000000000001e-01   8.8800000000000004e-02   1.5565000000000000e+00   4.7012999999999998e+00   5.7799999999999997e-02   4.2340000000000000e-01   4.6889999999999998e-01
   5.9509999999999996e-01  -5.0560000000000005e-01   4.0317999999999996e+00  -7.6399999999999996e-02  -2.6640000000000003e-01  -1.3589999999999999e-01   2.6629999999999998e-01   1.5120000000000000e+00   4.7012999999999998e+00   7.7100000000000002e-02   4.6189999999999998e-01   5.0429999999999997e-01
   4.6289999999999998e-01  -5.9360000000000002e-01   2.8309000000000002e+00  -1.2410000000000000e-01  -3.2350000000000001e-01  -1.3589999999999999e-01   2.6629999999999998e-01   1.5343000000000000e+00   4.5270999999999999e+00   1.5409999999999999e-01   3.5599999999999998e-01   5.0429999999999997e-01
   4.6289999999999998e-01  -3.9570000000000000e-01   3.2597999999999998e+00  -1.5279999999999999e-01  -2.9499999999999998e-01  -1.1840000000000001e-01   8.8800000000000004e-02   1.4898000000000000e+00   4.1788999999999996e+00   1.4449999999999999e-01   4.6189999999999998e-01   4.3350000000000000e-01
   5.5110000000000003e-01  -4.3969999999999998e-01   3.5171000000000001e+00  -1.5279999999999999e-01  -2.4740000000000001e-01  -2.1929999999999999e-01   1.1100000000000000e-01   1.5565000000000000e+00   4.0918000000000001e+00   1.6380000000000000e-01   4.2340000000000000e-01   5.0429999999999997e-01
   3.3060000000000000e-01  -5.7160000000000000e-01   3.1739999999999999e+00  -1.3370000000000001e-01  -2.7600000000000002e-01  -1.4470000000000000e-01   0.0000000000000000e+00   1.6454000000000000e+00   4.0918000000000001e+00   1.1559999999999999e-01   3.2710000000000000e-01   4.8220000000000002e-01
   3.5270000000000001e-01  -5.4959999999999998e-01   3.8603000000000001e+00  -1.7190000000000000e-01  -3.9010000000000000e-01  -1.0520000000000000e-01   1.1100000000000000e-01   1.6010000000000000e+00   4.2659000000000002e+00   3.8500000000000000e-02   4.1370000000000001e-01   4.6450000000000002e-01
   6.3919999999999999e-01  -5.7160000000000000e-01   2.8309000000000002e+00  -2.3870000000000000e-01  -2.9499999999999998e-01  -1.4030000000000001e-01   1.1100000000000000e-01   1.6010000000000000e+00   3.6564999999999999e+00   9.6299999999999997e-02   3.9450000000000002e-01   4.3790000000000001e-01
   3.3060000000000000e-01  -4.3969999999999998e-01   2.6593000000000000e+00  -1.7190000000000000e-01  -4.0920000000000001e-01  -1.3589999999999999e-01   1.9980000000000001e-01   1.4008000000000000e+00   4.8754000000000000e+00   1.9270000000000001e-01   3.3679999999999999e-01   4.6889999999999998e-01
   6.1719999999999997e-01  -3.5170000000000001e-01   3.5171000000000001e+00  -1.5279999999999999e-01  -2.1890000000000001e-01  -1.4910000000000001e-01   1.1100000000000000e-01   1.5787000000000000e+00   4.1788999999999996e+00   5.7799999999999997e-02   4.8110000000000003e-01   4.4679999999999997e-01
   5.7310000000000005e-01  -4.6170000000000000e-01   3.2597999999999998e+00  -2.1959999999999999e-01  -2.3790000000000000e-01  -1.4470000000000000e-01   1.7760000000000001e-01   1.6010000000000000e+00   4.4401000000000002e+00   7.7100000000000002e-02   4.3300000000000000e-01   4.3790000000000001e-01
   6.6130000000000000e-01  -5.0560000000000005e-01   3.0024000000000002e+00  -1.4319999999999999e-01  -2.6640000000000003e-01  -1.3589999999999999e-01   1.5540000000000001e-01   1.7565999999999999e+00   4.4401000000000002e+00   5.7799999999999997e-02   4.1370000000000001e-01   4.4679999999999997e-01
   3.9679999999999999e-01  -4.6170000000000000e-01   3.5171000000000001e+00  -9.5500000000000002e-02  -3.5210000000000002e-01  -1.3159999999999999e-01   1.9980000000000001e-01   1.4231000000000000e+00   4.2659000000000002e+00   4.8200000000000000e-02   3.7530000000000002e-01   4.7770000000000001e-01
   4.1880000000000001e-01  -4.6170000000000000e-01   3.5171000000000001e+00  -2.3870000000000000e-01  -3.3310000000000001e-01  -2.0169999999999999e-01   1.9980000000000001e-01   1.4898000000000000e+00   4.4401000000000002e+00   1.2520000000000001e-01   4.5219999999999999e-01   4.9540000000000001e-01
   5.0700000000000001e-01  -4.6170000000000000e-01   3.3456000000000001e+00  -1.8140000000000001e-01  -3.2350000000000001e-01  -1.3589999999999999e-01   1.1100000000000000e-01   1.6677000000000000e+00   4.6142000000000003e+00   5.7799999999999997e-02   3.9450000000000002e-01   4.7770000000000001e-01
   5.9509999999999996e-01  -3.9570000000000000e-01   3.3456000000000001e+00  -9.4999999999999998e-03  -2.9499999999999998e-01  -1.1840000000000001e-01   4.4400000000000002e-02   1.4676000000000000e+00   4.2659000000000002e+00   1.2520000000000001e-01   4.6189999999999998e-01   4.8220000000000002e-01
   5.7310000000000005e-01  -5.0560000000000005e-01   3.7745000000000002e+00  -2.1959999999999999e-01  -3.3310000000000001e-01  -1.5350000000000000e-01   1.5540000000000001e-01   1.6454000000000000e+00   3.9177000000000000e+00   2.2159999999999999e-01   3.4639999999999999e-01   4.9540000000000001e-01
   3.9679999999999999e-01  -6.3749999999999996e-01   3.5171000000000001e+00  -2.6729999999999998e-01  -3.7109999999999999e-01  -1.2720000000000001e-01   1.5540000000000001e-01   1.6677000000000000e+00   4.4401000000000002e+00   8.6699999999999999e-02   3.1750000000000000e-01   5.1310000000000000e-01
   5.5110000000000003e-01  -5.7160000000000000e-01   3.5171000000000001e+00  -6.6799999999999998e-02  -3.7109999999999999e-01  -1.6660000000000000e-01   5.1049999999999995e-01   1.6232000000000000e+00   4.5270999999999999e+00   7.7100000000000002e-02   4.0410000000000001e-01   4.9990000000000001e-01
   5.0700000000000001e-01  -4.3969999999999998e-01   3.8603000000000001e+00  -1.6230000000000000e-01  -2.8549999999999998e-01  -1.6660000000000000e-01  -4.4400000000000002e-02   1.5120000000000000e+00   4.0918000000000001e+00   4.8200000000000000e-02   3.9450000000000002e-01   4.7330000000000000e-01
   6.6130000000000000e-01  -2.8580000000000000e-01   2.9165999999999999e+00  -1.8140000000000001e-01  -2.8549999999999998e-01  -1.0520000000000000e-01   8.8800000000000004e-02   1.4676000000000000e+00   3.9177000000000000e+00   9.6299999999999997e-02   3.4639999999999999e-01   4.8220000000000002e-01
   6.3919999999999999e-01  -3.7369999999999998e-01   3.3456000000000001e+00  -1.5279999999999999e-01  -2.6640000000000003e-01  -1.4470000000000000e-01   8.8800000000000004e-02   1.3786000000000000e+00   4.0048000000000004e+00   9.6299999999999997e-02   4.8110000000000003e-01   4.7330000000000000e-01
   4.6289999999999998e-01  -5.4959999999999998e-01   4.2892000000000001e+00  -1.9089999999999999e-01  -3.2350000000000001e-01  -1.5350000000000000e-01   1.3320000000000001e-01   1.4898000000000000e+00   4.0918000000000001e+00   5.7799999999999997e-02   3.8490000000000002e-01   4.8220000000000002e-01
   6.1719999999999997e-01  -3.5170000000000001e-01   3.6886999999999999e+00  -8.5900000000000004e-02  -2.1890000000000001e-01  -1.0090000000000000e-01   6.6600000000000006e-02   1.4453000000000000e+00   4.1788999999999996e+00   3.8500000000000000e-02   4.7149999999999997e-01   4.8659999999999998e-01
   5.2900000000000003e-01  -7.2550000000000003e-01   3.7745000000000002e+00  -9.5500000000000002e-02  -3.9010000000000000e-01  -1.3589999999999999e-01   1.3320000000000001e-01   1.4898000000000000e+00   4.1788999999999996e+00   1.6380000000000000e-01   4.0410000000000001e-01   4.6889999999999998e-01
   4.8490000000000000e-01  -3.2979999999999998e-01   3.1739999999999999e+00  -2.0050000000000001e-01  -3.8059999999999999e-01  -1.4470000000000000e-01   2.4410000000000001e-01   1.5565000000000000e+00   4.0048000000000004e+00   1.5409999999999999e-01   3.7530000000000002e-01   4.9990000000000001e-01
   5.2900000000000003e-01  -6.5949999999999998e-01   3.4314000000000000e+00  -2.1959999999999999e-01  -3.0449999999999999e-01  -1.4470000000000000e-01   8.8800000000000004e-02   1.2897000000000001e+00   5.0495000000000001e+00   4.8200000000000000e-02   4.7149999999999997e-01   4.7770000000000001e-01
   7.0530000000000004e-01  -4.6170000000000000e-01   3.1739999999999999e+00  -1.5279999999999999e-01  -4.3769999999999998e-01  -1.7100000000000001e-01   2.4410000000000001e-01   1.5343000000000000e+00   4.8754000000000000e+00   8.6699999999999999e-02   3.6559999999999998e-01   4.9990000000000001e-01
   4.1880000000000001e-01  -2.4179999999999999e-01   3.3456000000000001e+00  -9.5500000000000002e-02  -2.5690000000000002e-01  -1.4030000000000001e-01   8.8800000000000004e-02   1.3341000000000001e+00   4.0048000000000004e+00   1.4449999999999999e-01   3.8490000000000002e-01   4.9099999999999999e-01
   4.4080000000000003e-01  -7.0350000000000001e-01   3.3456000000000001e+00  -1.9089999999999999e-01  -2.7600000000000002e-01  -1.2720000000000001e-01   2.2189999999999999e-01   1.5565000000000000e+00   4.4401000000000002e+00   1.3489999999999999e-01   3.5599999999999998e-01   4.8220000000000002e-01
   5.5110000000000003e-01  -3.5170000000000001e-01   3.5171000000000001e+00  -1.3370000000000001e-01  -4.1870000000000002e-01  -1.4910000000000001e-01   3.5510000000000003e-01   1.5787000000000000e+00   4.6142000000000003e+00   1.6380000000000000e-01   3.5599999999999998e-01   5.1310000000000000e-01
   3.9679999999999999e-01  -5.2759999999999996e-01   3.6029000000000000e+00  -1.4319999999999999e-01  -2.2839999999999999e-01  -9.6500000000000002e-02   4.4400000000000002e-02   1.5120000000000000e+00   3.7435999999999998e+00   1.4449999999999999e-01   3.7530000000000002e-01   5.0429999999999997e-01
   4.8490000000000000e-01  -3.9570000000000000e-01   3.2597999999999998e+00  -5.7299999999999997e-02  -1.7130000000000001e-01  -1.2280000000000001e-01   1.9980000000000001e-01   1.5787000000000000e+00   3.7435999999999998e+00   1.2520000000000001e-01   4.0410000000000001e-01   4.9540000000000001e-01
   2.8649999999999998e-01  -3.7369999999999998e-01   3.1739999999999999e+00  -1.6230000000000000e-01  -4.1870000000000002e-01  -1.2280000000000001e-01   8.8800000000000004e-02   1.4008000000000000e+00   3.9177000000000000e+00   1.8300000000000000e-01   3.8490000000000002e-01   4.6889999999999998e-01
   3.5270000000000001e-01  -3.5170000000000001e-01   3.1739999999999999e+00  -1.7190000000000000e-01  -3.3310000000000001e-01  -1.8420000000000000e-01   1.9980000000000001e-01   1.4453000000000000e+00   3.9177000000000000e+00   6.7400000000000002e-02   4.4259999999999999e-01   4.5560000000000000e-01
   3.9679999999999999e-01  -5.2759999999999996e-01   3.4314000000000000e+00  -1.6230000000000000e-01  -2.7600000000000002e-01  -1.7979999999999999e-01   1.3320000000000001e-01   1.4676000000000000e+00   4.3529999999999998e+00   7.7100000000000002e-02   3.3679999999999999e-01   4.6450000000000002e-01
   4.6289999999999998e-01  -5.0560000000000005e-01   3.2597999999999998e+00  -2.4820000000000000e-01  -2.8549999999999998e-01  -1.4030000000000001e-01   3.7730000000000002e-01   1.6010000000000000e+00   5.0495000000000001e+00   1.0600000000000000e-01   3.8490000000000002e-01   4.8659999999999998e-01
   8.8170000000000004e-01  -7.9139999999999999e-01   3.7745000000000002e+00  -1.7190000000000000e-01  -3.9010000000000000e-01  -1.3589999999999999e-01   1.9980000000000001e-01   1.4676000000000000e+00   3.5695000000000001e+00   1.6380000000000000e-01   3.5599999999999998e-01   4.5119999999999999e-01
   6.1719999999999997e-01  -2.8580000000000000e-01   4.1176000000000004e+00  -7.6399999999999996e-02  -3.5210000000000002e-01  -1.4470000000000000e-01   2.2189999999999999e-01   1.4008000000000000e+00   4.3529999999999998e+00   1.5409999999999999e-01   3.0790000000000001e-01   5.2200000000000002e-01
   4.6289999999999998e-01  -4.8359999999999997e-01   4.0317999999999996e+00  -1.8140000000000001e-01  -2.3790000000000000e-01  -1.2720000000000001e-01   0.0000000000000000e+00   1.5565000000000000e+00   4.7882999999999996e+00   2.2159999999999999e-01   3.9450000000000002e-01   4.7330000000000000e-01
   5.2900000000000003e-01  -5.9360000000000002e-01   3.7745000000000002e+00  -1.6230000000000000e-01  -4.0920000000000001e-01  -1.4470000000000000e-01   2.8849999999999998e-01   1.5120000000000000e+00   4.5270999999999999e+00   1.3489999999999999e-01   4.8110000000000003e-01   4.9540000000000001e-01
   3.9679999999999999e-01  -3.9570000000000000e-01   3.0882000000000001e+00  -2.0999999999999999e-01  -3.1400000000000000e-01  -1.6230000000000000e-01   2.6629999999999998e-01   1.5343000000000000e+00   4.6142000000000003e+00   1.5409999999999999e-01   3.7530000000000002e-01   4.6000000000000002e-01
   2.6450000000000001e-01  -4.8359999999999997e-01   3.4314000000000000e+00  -7.6399999999999996e-02  -2.3790000000000000e-01  -1.5790000000000001e-01   1.9980000000000001e-01   1.4453000000000000e+00   4.4401000000000002e+00   4.8200000000000000e-02   3.8490000000000002e-01   4.9099999999999999e-01
   6.6130000000000000e-01  -5.0560000000000005e-01   2.9165999999999999e+00  -2.3870000000000000e-01  -3.1400000000000000e-01  -1.4910000000000001e-01   4.4400000000000002e-02   1.4008000000000000e+00   4.2659000000000002e+00   1.0600000000000000e-01   4.6189999999999998e-01   4.8220000000000002e-01
   2.4249999999999999e-01  -4.1770000000000002e-01   3.6029000000000000e+00  -1.7190000000000000e-01  -2.1890000000000001e-01  -1.4030000000000001e-01   2.2200000000000001e-02   1.4453000000000000e+00   3.9177000000000000e+00   1.1559999999999999e-01   3.9450000000000002e-01   4.8659999999999998e-01
   4.8490000000000000e-01  -4.1770000000000002e-01   3.6029000000000000e+00  -9.5500000000000002e-02  -3.2350000000000001e-01  -1.3159999999999999e-01   0.0000000000000000e+00   1.4898000000000000e+00   4.2659000000000002e+00   1.5409999999999999e-01   3.8490000000000002e-01   5.0870000000000004e-01
   5.5110000000000003e-01  -3.9570000000000000e-01   3.0024000000000002e+00  -1.9089999999999999e-01  -3.6159999999999998e-01  -1.1840000000000001e-01   1.1100000000000000e-01   1.4231000000000000e+00   4.3529999999999998e+00   1.4449999999999999e-01   3.8490000000000002e-01   4.9540000000000001e-01
   4.6289999999999998e-01  -4.1770000000000002e-01   3.5171000000000001e+00  -1.7190000000000000e-01  -3.1400000000000000e-01  -1.3589999999999999e-01   2.2189999999999999e-01   1.5787000000000000e+00   4.8754000000000000e+00   1.1559999999999999e-01   3.2710000000000000e-01   4.6889999999999998e-01
   6.3919999999999999e-01  -3.7369999999999998e-01   3.4314000000000000e+00  -1.1459999999999999e-01  -2.3790000000000000e-01  -8.7700000000000000e-02   2.2189999999999999e-01   1.3786000000000000e+00   4.3529999999999998e+00   1.8300000000000000e-01   3.7530000000000002e-01   4.7770000000000001e-01
   4.4080000000000003e-01  -3.7369999999999998e-01   3.6029000000000000e+00  -2.0999999999999999e-01  -2.9499999999999998e-01  -1.3159999999999999e-01   4.4400000000000002e-02   1.4008000000000000e+00   3.9177000000000000e+00   1.8300000000000000e-01   4.2340000000000000e-01   4.6000000000000002e-01
   4.8490000000000000e-01  -4.1770000000000002e-01   3.7745000000000002e+00  -1.8140000000000001e-01  -3.7109999999999999e-01  -1.4470000000000000e-01   1.5540000000000001e-01   1.7121000000000000e+00   4.8754000000000000e+00   1.4449999999999999e-01   4.8110000000000003e-01   4.7770000000000001e-01
   5.2900000000000003e-01  -4.3969999999999998e-01   4.1176000000000004e+00  -2.8600000000000000e-02  -2.9499999999999998e-01  -1.4910000000000001e-01   3.1069999999999998e-01   1.3786000000000000e+00   4.7882999999999996e+00   1.0600000000000000e-01   3.3679999999999999e-01   5.3969999999999996e-01
   5.9509999999999996e-01  -4.1770000000000002e-01   4.0317999999999996e+00  -4.7699999999999999e-02  -3.8059999999999999e-01  -1.1840000000000001e-01   2.4410000000000001e-01   1.4231000000000000e+00   4.1788999999999996e+00   9.6299999999999997e-02   3.3679999999999999e-01   4.2909999999999998e-01
   4.8490000000000000e-01  -5.4959999999999998e-01   3.6029000000000000e+00  -4.7699999999999999e-02  -3.0449999999999999e-01  -1.4470000000000000e-01   1.3320000000000001e-01   1.7121000000000000e+00   3.6564999999999999e+00   1.2520000000000001e-01   3.6559999999999998e-01   4.9990000000000001e-01
   6.3919999999999999e-01  -5.2759999999999996e-01   3.5171000000000001e+00  -1.5279999999999999e-01  -1.9980000000000001e-01  -1.0960000000000000e-01   2.2200000000000001e-02   1.4453000000000000e+00   4.0918000000000001e+00   1.1559999999999999e-01   4.1370000000000001e-01   5.1749999999999996e-01
   5.2900000000000003e-01  -3.7369999999999998e-01   3.1739999999999999e+00  -1.8140000000000001e-01  -2.9499999999999998e-01  -1.3159999999999999e-01   2.2200000000000001e-02   1.5120000000000000e+00   3.8306000000000000e+00   1.1559999999999999e-01   3.8490000000000002e-01   4.8220000000000002e-01
   3.7469999999999998e-01  -3.7369999999999998e-01   3.0882000000000001e+00  -2.0050000000000001e-01  -3.7109999999999999e-01  -1.7100000000000001e-01   1.3320000000000001e-01   1.4898000000000000e+00   4.2659000000000002e+00   1.3489999999999999e-01   4.1370000000000001e-01   4.5560000000000000e-01
   4.8490000000000000e-01  -3.2979999999999998e-01   2.6593000000000000e+00  -1.8140000000000001e-01  -3.6159999999999998e-01  -1.7100000000000001e-01   3.3289999999999997e-01   1.2897000000000001e+00   4.6142000000000003e+00   1.7340000000000000e-01   3.9450000000000002e-01   5.1749999999999996e-01
   3.7469999999999998e-01  -2.8580000000000000e-01   3.3456000000000001e+00  -1.9089999999999999e-01  -4.0920000000000001e-01  -1.4470000000000000e-01   0.0000000000000000e+00   1.3786000000000000e+00   3.7435999999999998e+00   1.4449999999999999e-01   3.7530000000000002e-01   4.7330000000000000e-01
   5.5110000000000003e-01  -5.0560000000000005e-01   3.5171000000000001e+00  -1.7190000000000000e-01  -3.1400000000000000e-01  -1.4030000000000001e-01   3.5510000000000003e-01   1.5343000000000000e+00   4.5270999999999999e+00   8.6699999999999999e-02   4.6189999999999998e-01   4.8220000000000002e-01
   4.4080000000000003e-01  -3.5170000000000001e-01   3.8603000000000001e+00  -2.0999999999999999e-01  -3.7109999999999999e-01  -1.3159999999999999e-01   6.6600000000000006e-02   1.6899000000000000e+00   4.1788999999999996e+00   1.5409999999999999e-01   3.4639999999999999e-01   4.9990000000000001e-01
   3.0859999999999999e-01  -4.6170000000000000e-01   3.9460999999999999e+00  -6.6799999999999998e-02  -2.8549999999999998e-01  -1.7540000000000000e-01   1.7760000000000001e-01   1.6454000000000000e+00   4.1788999999999996e+00   1.0600000000000000e-01   4.2340000000000000e-01   4.6450000000000002e-01
   5.0700000000000001e-01  -3.0780000000000002e-01   3.5171000000000001e+00  -1.0500000000000000e-01  -2.5690000000000002e-01  -1.6230000000000000e-01   2.8849999999999998e-01   1.5120000000000000e+00   3.9177000000000000e+00   1.5409999999999999e-01   4.1370000000000001e-01   4.9990000000000001e-01
   5.0700000000000001e-01  -5.2759999999999996e-01   3.6029000000000000e+00  -8.5900000000000004e-02  -3.7109999999999999e-01  -1.3159999999999999e-01   2.8849999999999998e-01   1.2897000000000001e+00   4.7882999999999996e+00   5.7799999999999997e-02   3.8490000000000002e-01   5.0429999999999997e-01
   4.1880000000000001e-01  -3.9570000000000000e-01   3.7745000000000002e+00  -2.0050000000000001e-01  -3.5210000000000002e-01  -1.5350000000000000e-01   1.1100000000000000e-01   1.4231000000000000e+00   4.0918000000000001e+00   1.7340000000000000e-01   3.1750000000000000e-01   5.0429999999999997e-01
   4.4080000000000003e-01  -4.6170000000000000e-01   3.6029000000000000e+00  -1.9089999999999999e-01  -2.5690000000000002e-01  -1.5350000000000000e-01  -2.2200000000000001e-02   1.4898000000000000e+00   4.3529999999999998e+00   9.6299999999999997e-02   4.1370000000000001e-01   4.7330000000000000e-01
   5.5110000000000003e-01  -3.5170000000000001e-01   2.9165999999999999e+00  -2.2910000000000000e-01  -3.5210000000000002e-01  -1.4030000000000001e-01   1.3320000000000001e-01   1.4231000000000000e+00   4.2659000000000002e+00   1.3489999999999999e-01   4.2340000000000000e-01   5.5289999999999995e-01
   2.6450000000000001e-01  -5.4959999999999998e-01   3.1739999999999999e+00  -2.8639999999999999e-01  -4.1870000000000002e-01  -1.6230000000000000e-01   2.8849999999999998e-01   1.7788999999999999e+00   4.4401000000000002e+00   7.7100000000000002e-02   3.7530000000000002e-01   4.9540000000000001e-01
   5.9509999999999996e-01  -5.0560000000000005e-01   3.0882000000000001e+00  -2.1959999999999999e-01  -2.8549999999999998e-01  -2.0169999999999999e-01   1.7760000000000001e-01   1.4231000000000000e+00   4.4401000000000002e+00   3.8500000000000000e-02   4.1370000000000001e-01   5.0870000000000004e-01
   3.5270000000000001e-01  -1.3189999999999999e-01   2.9165999999999999e+00  -1.3370000000000001e-01  -3.2350000000000001e-01  -1.7979999999999999e-01   2.4410000000000001e-01   1.4676000000000000e+00   4.7012999999999998e+00   2.8899999999999999e-02   3.1750000000000000e-01   4.7770000000000001e-01
   5.7310000000000005e-01  -6.3749999999999996e-01   3.5171000000000001e+00  -1.9089999999999999e-01  -3.4260000000000002e-01  -1.4910000000000001e-01   3.7730000000000002e-01   1.4231000000000000e+00   4.7882999999999996e+00   1.9270000000000001e-01   4.5219999999999999e-01   4.6000000000000002e-01
   6.1719999999999997e-01  -3.7369999999999998e-01   3.0024000000000002e+00  -5.7299999999999997e-02  -2.4740000000000001e-01  -1.3159999999999999e-01   1.1100000000000000e-01   1.5565000000000000e+00   3.5695000000000001e+00   9.6299999999999997e-02   3.4639999999999999e-01   5.1749999999999996e-01
   5.9509999999999996e-01  -3.2979999999999998e-01   3.0882000000000001e+00  -1.9089999999999999e-01  -3.2350000000000001e-01  -1.4470000000000000e-01   1.1100000000000000e-01   1.5120000000000000e+00   4.0048000000000004e+00   1.3489999999999999e-01   3.5599999999999998e-01   5.0429999999999997e-01
   4.6289999999999998e-01  -3.0780000000000002e-01   3.4314000000000000e+00  -1.3370000000000001e-01  -2.6640000000000003e-01  -1.3159999999999999e-01   3.5510000000000003e-01   1.4453000000000000e+00   5.1365999999999996e+00   1.0600000000000000e-01   3.9450000000000002e-01   5.0870000000000004e-01
   3.7469999999999998e-01  -5.0560000000000005e-01   2.6593000000000000e+00  -6.6799999999999998e-02  -3.0449999999999999e-01  -1.3589999999999999e-01   2.2189999999999999e-01   1.6899000000000000e+00   4.6142000000000003e+00   7.7100000000000002e-02   3.8490000000000002e-01   4.8220000000000002e-01
   6.1719999999999997e-01  -4.6170000000000000e-01   4.1176000000000004e+00  -1.9089999999999999e-01  -2.9499999999999998e-01  -1.4470000000000000e-01   1.9980000000000001e-01   1.6010000000000000e+00   4.3529999999999998e+00   3.8500000000000000e-02   2.7900000000000003e-01   4.8220000000000002e-01
   4.1880000000000001e-01  -4.8359999999999997e-01   3.1739999999999999e+00  -1.9089999999999999e-01  -3.3310000000000001e-01  -1.4030000000000001e-01   1.7760000000000001e-01   1.2230000000000001e+00   4.5270999999999999e+00   1.3489999999999999e-01   3.9450000000000002e-01   5.2200000000000002e-01
   4.8490000000000000e-01  -4.3969999999999998e-01   3.6029000000000000e+00  -1.4319999999999999e-01  -3.9970000000000000e-01  -1.0090000000000000e-01   1.9980000000000001e-01   1.5787000000000000e+00   4.3529999999999998e+00   1.0600000000000000e-01   3.4639999999999999e-01   4.8659999999999998e-01
   4.8490000000000000e-01  -3.2979999999999998e-01   4.0317999999999996e+00  -3.8199999999999998e-02  -3.4260000000000002e-01  -1.6230000000000000e-01   2.8849999999999998e-01   1.6232000000000000e+00   4.0918000000000001e+00   1.5409999999999999e-01   5.0029999999999997e-01   4.6889999999999998e-01
   5.7310000000000005e-01  -4.8359999999999997e-01   3.1739999999999999e+00  -1.4319999999999999e-01  -2.7600000000000002e-01  -1.5350000000000000e-01   4.2170000000000002e-01   1.5787000000000000e+00   4.2659000000000002e+00   1.9270000000000001e-01   3.4639999999999999e-01   4.5560000000000000e-01
   4.1880000000000001e-01  -4.6170000000000000e-01   3.8603000000000001e+00  -1.8140000000000001e-01  -2.8549999999999998e-01  -1.5350000000000000e-01   1.1100000000000000e-01   1.5565000000000000e+00   3.8306000000000000e+00   1.1559999999999999e-01   4.4259999999999999e-01   4.9990000000000001e-01
   6.3919999999999999e-01  -4.8359999999999997e-01   3.7745000000000002e+00  -1.0500000000000000e-01  -2.2839999999999999e-01  -1.9730000000000000e-01   6.6600000000000006e-02   1.4231000000000000e+00   4.4401000000000002e+00   1.0600000000000000e-01   4.6189999999999998e-01   4.6889999999999998e-01
   5.9509999999999996e-01  -5.4959999999999998e-01   3.0882000000000001e+00  -4.7699999999999999e-02  -3.4260000000000002e-01  -1.4910000000000001e-01   6.6600000000000006e-02   1.5565000000000000e+00   4.0048000000000004e+00   1.2520000000000001e-01   3.2710000000000000e-01   4.9990000000000001e-01
   4.4080000000000003e-01  -2.1980000000000000e-01   3.0024000000000002e+00  -1.1459999999999999e-01  -4.3769999999999998e-01  -1.6660000000000000e-01   8.8800000000000004e-02   1.7343999999999999e+00   4.6142000000000003e+00   1.3489999999999999e-01   3.5599999999999998e-01   4.6450000000000002e-01
   5.5110000000000003e-01  -3.2979999999999998e-01   3.7745000000000002e+00  -1.9089999999999999e-01  -2.9499999999999998e-01  -1.0090000000000000e-01   2.6629999999999998e-01   1.5565000000000000e+00   4.9623999999999997e+00   4.8200000000000000e-02   3.9450000000000002e-01   4.7770000000000001e-01
   5.7310000000000005e-01  -3.9570000000000000e-01   3.2597999999999998e+00  -9.5500000000000002e-02  -2.8549999999999998e-01  -1.2280000000000001e-01   2.2189999999999999e-01   1.4898000000000000e+00   4.4401000000000002e+00   7.7100000000000002e-02   3.1750000000000000e-01   5.2200000000000002e-01
   3.5270000000000001e-01  -5.9360000000000002e-01   2.2303999999999999e+00  -2.5779999999999997e-01  -3.2350000000000001e-01  -1.3589999999999999e-01   4.4400000000000002e-02   1.4008000000000000e+00   3.5695000000000001e+00   1.5409999999999999e-01   3.9450000000000002e-01   5.3080000000000005e-01
   4.6289999999999998e-01  -3.7369999999999998e-01   3.2597999999999998e+00  -8.5900000000000004e-02  -4.0920000000000001e-01  -4.8200000000000000e-02   1.9980000000000001e-01   1.5787000000000000e+00   4.5270999999999999e+00   1.4449999999999999e-01   3.0790000000000001e-01   4.8220000000000002e-01
   3.0859999999999999e-01  -3.5170000000000001e-01   4.0317999999999996e+00  -8.5900000000000004e-02  -2.6640000000000003e-01  -1.3589999999999999e-01   3.9950000000000002e-01   1.6010000000000000e+00   4.5270999999999999e+00   1.6380000000000000e-01   3.8490000000000002e-01   5.4849999999999999e-01
   3.7469999999999998e-01  -4.6170000000000000e-01   3.8603000000000001e+00  -1.9089999999999999e-01  -2.6640000000000003e-01  -1.6230000000000000e-01   2.4410000000000001e-01   1.5565000000000000e+00   4.6142000000000003e+00   1.8300000000000000e-01   4.2340000000000000e-01   4.6450000000000002e-01
   6.6130000000000000e-01  -2.6379999999999998e-01   3.2597999999999998e+00  -9.5500000000000002e-02  -3.4260000000000002e-01  -1.5350000000000000e-01   3.9950000000000002e-01   1.5565000000000000e+00   4.3529999999999998e+00   2.8899999999999999e-02   3.7530000000000002e-01   4.8220000000000002e-01
   3.0859999999999999e-01  -5.2759999999999996e-01   3.3456000000000001e+00  -1.8140000000000001e-01  -3.3310000000000001e-01  -1.7100000000000001e-01   1.3320000000000001e-01   1.4898000000000000e+00   4.0048000000000004e+00   2.1190000000000001e-01   3.1750000000000000e-01   5.0429999999999997e-01
   4.4080000000000003e-01  -4.1770000000000002e-01   3.3456000000000001e+00  -1.1459999999999999e-01  -2.8549999999999998e-01  -1.7979999999999999e-01   1.9980000000000001e-01   1.6232000000000000e+00   3.3083000000000000e+00   1.4449999999999999e-01   3.3679999999999999e-01   5.2639999999999998e-01
   5.2900000000000003e-01  -4.6170000000000000e-01   4.2034000000000002e+00  -2.1959999999999999e-01  -3.3310000000000001e-01  -1.4910000000000001e-01   1.9980000000000001e-01   1.6232000000000000e+00   3.7435999999999998e+00   1.6380000000000000e-01   4.0410000000000001e-01   5.0429999999999997e-01
   2.8649999999999998e-01  -1.9789999999999999e-01   2.9165999999999999e+00  -6.6799999999999998e-02  -2.8549999999999998e-01  -1.4470000000000000e-01   2.2189999999999999e-01   1.5787000000000000e+00   4.0048000000000004e+00   9.6299999999999997e-02   3.5599999999999998e-01   5.1310000000000000e-01
   7.4939999999999996e-01  -5.0560000000000005e-01   4.2892000000000001e+00  -1.7190000000000000e-01  -3.1400000000000000e-01  -1.1840000000000001e-01   2.2189999999999999e-01   1.4453000000000000e+00   4.2659000000000002e+00   7.7100000000000002e-02   4.6189999999999998e-01   5.1310000000000000e-01
   4.6289999999999998e-01  -3.0780000000000002e-01   3.4314000000000000e+00  -2.0999999999999999e-01  -3.5210000000000002e-01  -1.3589999999999999e-01   3.7730000000000002e-01   1.6677000000000000e+00   4.5270999999999999e+00   1.3489999999999999e-01   4.0410000000000001e-01   4.6000000000000002e-01
   2.6450000000000001e-01  -5.7160000000000000e-01   2.9165999999999999e+00  -1.3370000000000001e-01  -3.8059999999999999e-01  -1.7100000000000001e-01   1.7760000000000001e-01   1.4453000000000000e+00   4.4401000000000002e+00   1.9270000000000001e-01   3.7530000000000002e-01   4.7330000000000000e-01
   5.9509999999999996e-01  -5.4959999999999998e-01   3.6886999999999999e+00  -4.7699999999999999e-02  -2.7600000000000002e-01  -1.0960000000000000e-01   1.7760000000000001e-01   1.5565000000000000e+00   4.5270999999999999e+00   1.0600000000000000e-01   4.7149999999999997e-01   5.2200000000000002e-01
   3.0859999999999999e-01  -5.2759999999999996e-01   3.2597999999999998e+00  -2.0050000000000001e-01  -3.4260000000000002e-01  -1.5350000000000000e-01  -4.4400000000000002e-02   1.5787000000000000e+00   4.8754000000000000e+00   1.0600000000000000e-01   3.8490000000000002e-01   5.0870000000000004e-01
   3.9679999999999999e-01  -2.8580000000000000e-01   3.6886999999999999e+00  -1.4319999999999999e-01  -3.5210000000000002e-01  -1.7100000000000001e-01   2.6629999999999998e-01   1.5565000000000000e+00   3.9177000000000000e+00   1.1559999999999999e-01   4.2340000000000000e-01   4.9099999999999999e-01
   4.4080000000000003e-01  -4.1770000000000002e-01   4.7180999999999997e+00  -1.0500000000000000e-01  -4.1870000000000002e-01  -1.6230000000000000e-01   8.8800000000000004e-02   1.6232000000000000e+00   4.2659000000000002e+00   1.0600000000000000e-01   3.8490000000000002e-01   5.2639999999999998e-01
   5.0700000000000001e-01  -3.9570000000000000e-01   2.9165999999999999e+00  -1.2410000000000000e-01  -2.7600000000000002e-01  -1.6230000000000000e-01   3.5510000000000003e-01   1.7788999999999999e+00   4.8754000000000000e+00   1.8300000000000000e-01   4.1370000000000001e-01   5.1310000000000000e-01
   3.5270000000000001e-01  -6.3749999999999996e-01   3.1739999999999999e+00  -2.0999999999999999e-01  -3.5210000000000002e-01  -1.5790000000000001e-01   3.1069999999999998e-01   1.5565000000000000e+00   4.7012999999999998e+00   1.0600000000000000e-01   2.8870000000000001e-01   5.1310000000000000e-01
   4.4080000000000003e-01  -5.2759999999999996e-01   3.5171000000000001e+00  -1.4319999999999999e-01  -2.6640000000000003e-01  -1.2280000000000001e-01   4.4400000000000002e-02   1.4898000000000000e+00   4.8754000000000000e+00   1.5409999999999999e-01   4.1370000000000001e-01   4.8220000000000002e-01
   5.9509999999999996e-01  -5.9360000000000002e-01   3.1739999999999999e+00  -1.6230000000000000e-01  -3.9010000000000000e-01  -1.1840000000000001e-01   1.3320000000000001e-01   1.2007000000000001e+00   3.5695000000000001e+00   1.9300000000000001e-02   4.5219999999999999e-01   5.0429999999999997e-01
   6.6130000000000000e-01  -4.6170000000000000e-01   3.9460999999999999e+00  -2.3870000000000000e-01  -3.7109999999999999e-01  -1.3589999999999999e-01   1.9980000000000001e-01   1.5565000000000000e+00   4.3529999999999998e+00   1.2520000000000001e-01   3.2710000000000000e-01   5.0429999999999997e-01
   6.1719999999999997e-01  -6.3749999999999996e-01   3.0024000000000002e+00  -1.9089999999999999e-01  -3.4260000000000002e-01  -1.7100000000000001e-01   2.8849999999999998e-01   1.6010000000000000e+00   4.0918000000000001e+00   1.8300000000000000e-01   3.9450000000000002e-01   5.2639999999999998e-01
   4.6289999999999998e-01  -5.2759999999999996e-01   3.3456000000000001e+00  -6.6799999999999998e-02  -2.4740000000000001e-01  -1.4910000000000001e-01   1.1100000000000000e-01   1.3786000000000000e+00   3.9177000000000000e+00   1.1559999999999999e-01   3.3679999999999999e-01   5.3969999999999996e-01
   3.7469999999999998e-01  -5.2759999999999996e-01   3.5171000000000001e+00  -2.0999999999999999e-01  -2.9499999999999998e-01  -1.4030000000000001e-01   2.4410000000000001e-01   1.5343000000000000e+00   4.2659000000000002e+00   1.2520000000000001e-01   4.8110000000000003e-01   4.6889999999999998e-01
   4.6289999999999998e-01  -5.2759999999999996e-01   3.1739999999999999e+00  -6.6799999999999998e-02  -4.2820000000000003e-01  -1.5350000000000000e-01   1.7760000000000001e-01   1.4898000000000000e+00   4.5270999999999999e+00   3.8500000000000000e-02   4.8110000000000003e-01   4.9099999999999999e-01
   3.0859999999999999e-01  -5.2759999999999996e-01   2.7450999999999999e+00  -1.3370000000000001e-01  -2.4740000000000001e-01  -1.5790000000000001e-01   1.7760000000000001e-01   1.5120000000000000e+00   3.6564999999999999e+00   7.7100000000000002e-02   3.8490000000000002e-01   4.7770000000000001e-01
   3.3060000000000000e-01  -4.6170000000000000e-01   2.6593000000000000e+00  -9.4999999999999998e-03  -3.3310000000000001e-01  -1.9289999999999999e-01   6.6600000000000006e-02   1.4898000000000000e+00   4.4401000000000002e+00   1.0600000000000000e-01   3.9450000000000002e-01   4.8220000000000002e-01
   5.0700000000000001e-01  -5.9360000000000002e-01   3.6886999999999999e+00  -1.8140000000000001e-01  -3.0449999999999999e-01  -1.4910000000000001e-01   2.2189999999999999e-01   1.4676000000000000e+00   4.8754000000000000e+00   1.6380000000000000e-01   3.7530000000000002e-01   5.2200000000000002e-01
   4.6289999999999998e-01  -4.1770000000000002e-01   3.5171000000000001e+00  -5.7299999999999997e-02  -3.2350000000000001e-01  -1.2720000000000001e-01   1.5540000000000001e-01   1.6454000000000000e+00   4.5270999999999999e+00   1.4449999999999999e-01   3.0790000000000001e-01   4.6450000000000002e-01
   4.4080000000000003e-01  -4.3969999999999998e-01   3.7745000000000002e+00  -1.1459999999999999e-01  -2.4740000000000001e-01  -1.1840000000000001e-01   1.9980000000000001e-01   1.4676000000000000e+00   4.0048000000000004e+00   1.4449999999999999e-01   3.3679999999999999e-01   5.3520000000000001e-01
   3.3060000000000000e-01  -6.5949999999999998e-01   2.5735000000000001e+00  -1.5279999999999999e-01  -3.2350000000000001e-01  -1.1400000000000000e-01   3.9950000000000002e-01   1.5120000000000000e+00   4.2659000000000002e+00   1.5409999999999999e-01   4.1370000000000001e-01   5.3520000000000001e-01
   6.3919999999999999e-01  -4.3969999999999998e-01   3.4314000000000000e+00  -1.5279999999999999e-01  -3.2350000000000001e-01  -1.3159999999999999e-01   1.3320000000000001e-01   1.3786000000000000e+00   5.3106999999999998e+00   1.9300000000000001e-02   4.1370000000000001e-01   5.4849999999999999e-01
   4.1880000000000001e-01  -3.7369999999999998e-01   2.8309000000000002e+00  -1.4319999999999999e-01  -3.2350000000000001e-01  -1.4910000000000001e-01   2.2189999999999999e-01   1.3786000000000000e+00   4.5270999999999999e+00   1.9270000000000001e-01   3.0790000000000001e-01   5.1310000000000000e-01
   3.0859999999999999e-01  -5.0560000000000005e-01   3.0882000000000001e+00  -2.6729999999999998e-01  -2.9499999999999998e-01  -1.5790000000000001e-01   8.8800000000000004e-02   1.5120000000000000e+00   4.7882999999999996e+00   1.3489999999999999e-01   3.8490000000000002e-01   4.6000000000000002e-01
   5.9509999999999996e-01  -2.4179999999999999e-01   3.0024000000000002e+00  -1.3370000000000001e-01  -3.8059999999999999e-01  -1.6660000000000000e-01   3.3289999999999997e-01   1.3564000000000001e+00   4.9623999999999997e+00   1.1559999999999999e-01   3.7530000000000002e-01   4.7330000000000000e-01
   5.0700000000000001e-01  -3.0780000000000002e-01   3.6029000000000000e+00  -9.5500000000000002e-02  -3.2350000000000001e-01  -1.8859999999999999e-01   2.4410000000000001e-01   1.4676000000000000e+00   4.0918000000000001e+00   1.4449999999999999e-01   3.5599999999999998e-01   4.9540000000000001e-01
   4.6289999999999998e-01  -4.1770000000000002e-01   3.8603000000000001e+00  -2.5779999999999997e-01  -1.6180000000000000e-01  -1.3589999999999999e-01   6.6600000000000006e-02   1.5343000000000000e+00   4.6142000000000003e+00   1.3489999999999999e-01   4.1370000000000001e-01   4.9099999999999999e-01
   5.9509999999999996e-01  -7.0350000000000001e-01   3.4314000000000000e+00  -2.4820000000000000e-01  -3.4260000000000002e-01  -1.4470000000000000e-01   4.4400000000000002e-02   1.4676000000000000e+00   4.1788999999999996e+00   1.0600000000000000e-01   3.8490000000000002e-01   4.9990000000000001e-01
   3.9679999999999999e-01  -4.3969999999999998e-01   3.6029000000000000e+00  -2.6729999999999998e-01  -3.2350000000000001e-01  -1.2720000000000001e-01   2.2189999999999999e-01   1.4898000000000000e+00   4.1788999999999996e+00   4.8200000000000000e-02   3.7530000000000002e-01   4.9990000000000001e-01
   4.8490000000000000e-01  -5.4959999999999998e-01   4.6322999999999999e+00  -2.6729999999999998e-01  -2.9499999999999998e-01  -1.8859999999999999e-01   4.2170000000000002e-01   1.5787000000000000e+00   4.7882999999999996e+00   9.6299999999999997e-02   4.1370000000000001e-01   5.1310000000000000e-01
   4.1880000000000001e-01  -5.0560000000000005e-01   3.0882000000000001e+00  -1.8140000000000001e-01  -3.9010000000000000e-01  -1.4910000000000001e-01   2.8849999999999998e-01   1.4898000000000000e+00   4.8754000000000000e+00   1.5409999999999999e-01   3.9450000000000002e-01   4.9099999999999999e-01
   4.8490000000000000e-01  -7.4739999999999995e-01   3.7745000000000002e+00  -2.2910000000000000e-01  -4.0920000000000001e-01  -1.0520000000000000e-01   1.9980000000000001e-01   1.3786000000000000e+00   4.0048000000000004e+00   7.7100000000000002e-02   3.8490000000000002e-01   4.7770000000000001e-01
   4.4080000000000003e-01  -2.6379999999999998e-01   3.8603000000000001e+00  -1.2410000000000000e-01  -3.4260000000000002e-01  -9.6500000000000002e-02   2.4410000000000001e-01   1.4676000000000000e+00   4.6142000000000003e+00   1.0600000000000000e-01   3.1750000000000000e-01   5.2200000000000002e-01
   3.0859999999999999e-01  -2.8580000000000000e-01   3.4314000000000000e+00  -1.9089999999999999e-01  -3.4260000000000002e-01  -1.5350000000000000e-01   2.2189999999999999e-01   1.6010000000000000e+00   4.1788999999999996e+00   1.7340000000000000e-01   4.6189999999999998e-01   4.8220000000000002e-01
   2.6450000000000001e-01  -3.7369999999999998e-01   2.8309000000000002e+00  -1.8140000000000001e-01  -2.9499999999999998e-01  -1.1400000000000000e-01   0.0000000000000000e+00   1.5787000000000000e+00   3.6564999999999999e+00   1.0600000000000000e-01   4.3300000000000000e-01   4.8220000000000002e-01
   4.6289999999999998e-01  -4.8359999999999997e-01   3.3456000000000001e+00  -7.6399999999999996e-02  -2.4740000000000001e-01  -1.4910000000000001e-01   4.4400000000000002e-02   1.2452000000000001e+00   4.6142000000000003e+00   2.0230000000000001e-01   2.8870000000000001e-01   5.5289999999999995e-01
   4.4080000000000003e-01  -6.1550000000000005e-01   3.4314000000000000e+00  -1.5279999999999999e-01  -2.4740000000000001e-01  -2.0610000000000001e-01   4.4400000000000002e-02   1.4898000000000000e+00   4.2659000000000002e+00   6.7400000000000002e-02   3.8490000000000002e-01   4.9540000000000001e-01
   2.4249999999999999e-01  -3.5170000000000001e-01   2.8309000000000002e+00  -1.3370000000000001e-01  -3.6159999999999998e-01  -1.5790000000000001e-01   2.2189999999999999e-01   1.4898000000000000e+00   4.2659000000000002e+00   1.5409999999999999e-01   4.3300000000000000e-01   4.9540000000000001e-01
   3.5270000000000001e-01  -3.9570000000000000e-01   3.9460999999999999e+00  -1.7190000000000000e-01  -3.6159999999999998e-01  -1.8420000000000000e-01   1.3320000000000001e-01   1.3564000000000001e+00   4.7012999999999998e+00   8.6699999999999999e-02   3.7530000000000002e-01   5.2200000000000002e-01
   5.0700000000000001e-01  -7.0350000000000001e-01   3.0882000000000001e+00  -2.0050000000000001e-01  -2.1890000000000001e-01  -1.4910000000000001e-01   1.5540000000000001e-01   1.4453000000000000e+00   5.4847999999999999e+00   5.7799999999999997e-02   3.5599999999999998e-01   5.4410000000000003e-01
   3.7469999999999998e-01  -4.1770000000000002e-01   3.0024000000000002e+00  -2.0050000000000001e-01  -2.7600000000000002e-01  -1.5350000000000000e-01   2.8849999999999998e-01   1.4898000000000000e+00   4.4401000000000002e+00   2.5050000000000000e-01   3.2710000000000000e-01   5.0429999999999997e-01
   4.6289999999999998e-01  -4.3969999999999998e-01   3.3456000000000001e+00  -1.0500000000000000e-01  -2.5690000000000002e-01  -1.4910000000000001e-01   3.1069999999999998e-01   1.4676000000000000e+00   4.8754000000000000e+00   1.6380000000000000e-01   3.9450000000000002e-01   4.6889999999999998e-01
   5.5110000000000003e-01  -3.2979999999999998e-01   2.8309000000000002e+00  -7.6399999999999996e-02  -2.1890000000000001e-01  -1.7100000000000001e-01   1.5540000000000001e-01   1.6454000000000000e+00   5.7460000000000004e+00   3.8500000000000000e-02   3.3679999999999999e-01   4.9990000000000001e-01
   3.3060000000000000e-01  -5.4959999999999998e-01   3.3456000000000001e+00  -1.5279999999999999e-01  -3.0449999999999999e-01  -1.4470000000000000e-01   8.8800000000000004e-02   1.4676000000000000e+00   4.0918000000000001e+00   1.4449999999999999e-01   4.1370000000000001e-01   5.0429999999999997e-01
   4.8490000000000000e-01  -3.9570000000000000e-01   2.9165999999999999e+00  -1.7190000000000000e-01  -3.7109999999999999e-01  -1.4910000000000001e-01   1.9980000000000001e-01   1.6010000000000000e+00   4.5270999999999999e+00   1.4449999999999999e-01   4.5219999999999999e-01   4.6000000000000002e-01
   4.8490000000000000e-01  -3.2979999999999998e-01   3.1739999999999999e+00  -1.3370000000000001e-01  -2.7600000000000002e-01  -1.4470000000000000e-01   1.7760000000000001e-01   1.5565000000000000e+00   3.4824000000000002e+00   1.5409999999999999e-01   3.6559999999999998e-01   4.6450000000000002e-01
   2.8649999999999998e-01  -3.5170000000000001e-01   3.4314000000000000e+00  -1.0500000000000000e-01  -3.3310000000000001e-01  -1.7979999999999999e-01   2.8849999999999998e-01   1.5787000000000000e+00   3.5695000000000001e+00   1.1559999999999999e-01   3.8490000000000002e-01   5.1749999999999996e-01
   5.0700000000000001e-01  -4.6170000000000000e-01   3.3456000000000001e+00  -1.1459999999999999e-01  -3.4260000000000002e-01  -1.8420000000000000e-01   1.7760000000000001e-01   1.6010000000000000e+00   4.6142000000000003e+00   1.8300000000000000e-01   3.7530000000000002e-01   4.7330000000000000e-01
   5.2900000000000003e-01  -3.7369999999999998e-01   3.7745000000000002e+00  -1.4319999999999999e-01  -3.3310000000000001e-01  -1.7979999999999999e-01   1.5540000000000001e-01   1.4453000000000000e+00   4.5270999999999999e+00   1.6380000000000000e-01   3.0790000000000001e-01   5.0870000000000004e-01
   5.2900000000000003e-01  -4.1770000000000002e-01   2.9165999999999999e+00  -1.2410000000000000e-01  -2.7600000000000002e-01  -1.6660000000000000e-01   3.3289999999999997e-01   1.4676000000000000e+00   3.9177000000000000e+00   1.9300000000000001e-02   3.3679999999999999e-01   5.0870000000000004e-01
   4.8490000000000000e-01  -5.0560000000000005e-01   3.0882000000000001e+00  -2.5779999999999997e-01  -4.7580000000000000e-01  -1.5350000000000000e-01   3.5510000000000003e-01   1.6010000000000000e+00   3.8306000000000000e+00   7.7100000000000002e-02   3.1750000000000000e-01   5.4410000000000003e-01
   4.4080000000000003e-01  -4.3969999999999998e-01   3.0882000000000001e+00  -2.5779999999999997e-01  -3.0449999999999999e-01  -1.5350000000000000e-01   1.1100000000000000e-01   1.5565000000000000e+00   4.6142000000000003e+00   1.4449999999999999e-01   4.4259999999999999e-01   4.9990000000000001e-01
   4.4080000000000003e-01  -5.7160000000000000e-01   3.2597999999999998e+00   0.0000000000000000e+00  -2.9499999999999998e-01  -1.3159999999999999e-01   0.0000000000000000e+00   1.4453000000000000e+00   3.7435999999999998e+00   1.9270000000000001e-01   4.1370000000000001e-01   4.8659999999999998e-01
   5.7310000000000005e-01  -3.9570000000000000e-01   3.6886999999999999e+00  -1.5279999999999999e-01  -3.7109999999999999e-01  -1.1840000000000001e-01   6.6600000000000006e-02   1.4453000000000000e+00   4.1788999999999996e+00   1.3489999999999999e-01   4.8110000000000003e-01   5.1310000000000000e-01
   3.3060000000000000e-01  -4.1770000000000002e-01   2.9165999999999999e+00  -1.7190000000000000e-01  -2.7600000000000002e-01  -1.7979999999999999e-01   3.1069999999999998e-01   1.4898000000000000e+00   4.1788999999999996e+00   1.3489999999999999e-01   4.0410000000000001e-01   4.6000000000000002e-01
   3.7469999999999998e-01  -5.4959999999999998e-01   3.7745000000000002e+00  -1.0500000000000000e-01  -2.2839999999999999e-01  -1.5790000000000001e-01   1.7760000000000001e-01   1.2452000000000001e+00   4.3529999999999998e+00   6.7400000000000002e-02   4.3300000000000000e-01   4.8659999999999998e-01
   4.4080000000000003e-01  -6.1550000000000005e-01   3.0024000000000002e+00  -1.0500000000000000e-01  -3.4260000000000002e-01  -1.9289999999999999e-01   2.2189999999999999e-01   1.6454000000000000e+00   4.0918000000000001e+00   1.2520000000000001e-01   4.1370000000000001e-01   4.9990000000000001e-01
   5.2900000000000003e-01  -3.7369999999999998e-01   3.6029000000000000e+00  -2.4820000000000000e-01  -3.2350000000000001e-01  -1.4030000000000001e-01   3.7730000000000002e-01   1.5343000000000000e+00   5.0495000000000001e+00   8.6699999999999999e-02   3.6559999999999998e-01   5.3520000000000001e-01
   4.6289999999999998e-01  -5.9360000000000002e-01   2.4876999999999998e+00  -2.1959999999999999e-01  -3.1400000000000000e-01  -1.7100000000000001e-01   3.1069999999999998e-01   1.6454000000000000e+00   4.3529999999999998e+00   1.3489999999999999e-01   3.7530000000000002e-01   4.9540000000000001e-01
   3.7469999999999998e-01  -4.1770000000000002e-01   3.1739999999999999e+00  -1.9089999999999999e-01  -2.6640000000000003e-01  -1.2280000000000001e-01   2.2189999999999999e-01   1.3119000000000001e+00   3.2212000000000001e+00   6.7400000000000002e-02   2.9830000000000001e-01   4.9099999999999999e-01
   4.4080000000000003e-01  -4.3969999999999998e-01   3.2597999999999998e+00  -2.4820000000000000e-01  -3.6159999999999998e-01  -1.3589999999999999e-01   3.3289999999999997e-01   1.5120000000000000e+00   4.4401000000000002e+00   1.0600000000000000e-01   4.0410000000000001e-01   4.8220000000000002e-01
   4.1880000000000001e-01  -5.9360000000000002e-01   3.1739999999999999e+00  -2.6729999999999998e-01  -4.0920000000000001e-01  -1.5350000000000000e-01   1.7760000000000001e-01   1.6454000000000000e+00   3.8306000000000000e+00   1.9270000000000001e-01   3.7530000000000002e-01   5.3080000000000005e-01
   5.0700000000000001e-01  -5.7160000000000000e-01   2.4876999999999998e+00  -1.6230000000000000e-01  -2.9499999999999998e-01  -1.4470000000000000e-01   1.3320000000000001e-01   1.6454000000000000e+00   4.5270999999999999e+00   1.5409999999999999e-01   2.8870000000000001e-01   4.9540000000000001e-01
   3.7469999999999998e-01  -4.3969999999999998e-01   3.3456000000000001e+00  -1.6230000000000000e-01  -3.5210000000000002e-01  -1.6230000000000000e-01   1.9980000000000001e-01   1.2674000000000001e+00   4.7882999999999996e+00   9.6299999999999997e-02   4.1370000000000001e-01   4.9099999999999999e-01
   3.7469999999999998e-01  -4.8359999999999997e-01   3.3456000000000001e+00  -6.6799999999999998e-02  -2.8549999999999998e-01  -1.4910000000000001e-01   3.3289999999999997e-01   1.3119000000000001e+00   4.7012999999999998e+00   1.6380000000000000e-01   4.0410000000000001e-01   4.8659999999999998e-01
   3.9679999999999999e-01  -5.4959999999999998e-01   3.2597999999999998e+00  -1.5279999999999999e-01  -3.3310000000000001e-01  -1.0960000000000000e-01   1.1100000000000000e-01   1.6010000000000000e+00   4.6142000000000003e+00   8.6699999999999999e-02   4.0410000000000001e-01   5.2639999999999998e-01
   5.5110000000000003e-01  -3.2979999999999998e-01   4.2034000000000002e+00  -1.2410000000000000e-01  -3.2350000000000001e-01  -1.4030000000000001e-01   1.9980000000000001e-01   1.5787000000000000e+00   4.0918000000000001e+00   3.8500000000000000e-02   4.5219999999999999e-01   4.9990000000000001e-01
   3.7469999999999998e-01  -2.8580000000000000e-01   3.1739999999999999e+00  -1.8140000000000001e-01  -2.5690000000000002e-01  -1.4030000000000001e-01   1.9980000000000001e-01   1.4898000000000000e+00   3.9177000000000000e+00   1.1559999999999999e-01   3.5599999999999998e-01   4.7330000000000000e-01
   3.9679999999999999e-01  -3.2979999999999998e-01   4.0317999999999996e+00  -1.1459999999999999e-01  -2.9499999999999998e-01  -1.3589999999999999e-01   1.7760000000000001e-01   1.4231000000000000e+00   5.2236000000000002e+00   1.9300000000000001e-02   3.3679999999999999e-01   5.0429999999999997e-01
   1.7630000000000001e-01  -4.8359999999999997e-01   2.9165999999999999e+00  -1.0500000000000000e-01  -2.4740000000000001e-01  -1.1400000000000000e-01   8.8800000000000004e-02   1.5565000000000000e+00   4.9623999999999997e+00   1.6380000000000000e-01   3.2710000000000000e-01   5.0429999999999997e-01
   4.1880000000000001e-01  -3.7369999999999998e-01   3.2597999999999998e+00  -5.7299999999999997e-02  -4.3769999999999998e-01  -1.6230000000000000e-01   1.7760000000000001e-01   1.3786000000000000e+00   4.4401000000000002e+00   6.7400000000000002e-02   3.4639999999999999e-01   4.9540000000000001e-01
   5.9509999999999996e-01  -5.4959999999999998e-01   3.0024000000000002e+00  -2.0999999999999999e-01  -4.0920000000000001e-01  -1.7979999999999999e-01   1.7760000000000001e-01   1.4676000000000000e+00   4.3529999999999998e+00   4.8200000000000000e-02   3.3679999999999999e-01   5.3080000000000005e-01
   5.2900000000000003e-01  -7.0350000000000001e-01   4.2034000000000002e+00  -1.8140000000000001e-01  -3.0449999999999999e-01  -1.7979999999999999e-01   1.7760000000000001e-01   1.4676000000000000e+00   3.8306000000000000e+00   1.0600000000000000e-01   3.2710000000000000e-01   5.1749999999999996e-01
   3.5270000000000001e-01  -3.7369999999999998e-01   2.6593000000000000e+00  -1.5279999999999999e-01  -4.5679999999999998e-01  -1.4910000000000001e-01   1.7760000000000001e-01   1.2897000000000001e+00   4.1788999999999996e+00   1.3489999999999999e-01   3.7530000000000002e-01   4.7330000000000000e-01
   5.0700000000000001e-01  -4.3969999999999998e-01   3.5171000000000001e+00  -1.7190000000000000e-01  -4.3769999999999998e-01  -1.6660000000000000e-01   3.1069999999999998e-01   1.5343000000000000e+00   4.1788999999999996e+00   1.5409999999999999e-01   4.6189999999999998e-01   5.0870000000000004e-01
   5.2900000000000003e-01  -2.8580000000000000e-01   3.0024000000000002e+00  -9.5500000000000002e-02  -3.0449999999999999e-01  -1.6230000000000000e-01   2.8849999999999998e-01   1.6010000000000000e+00   4.7012999999999998e+00   1.2520000000000001e-01   3.9450000000000002e-01   5.3969999999999996e-01
   6.8330000000000002e-01  -3.2979999999999998e-01   3.4314000000000000e+00  -1.2410000000000000e-01  -3.6159999999999998e-01  -1.1400000000000000e-01   1.9980000000000001e-01   1.6454000000000000e+00   4.0918000000000001e+00   1.9270000000000001e-01   3.4639999999999999e-01   5.5289999999999995e-01
   3.7469999999999998e-01  -3.9570000000000000e-01   3.3456000000000001e+00  -1.9089999999999999e-01  -3.0449999999999999e-01  -1.3589999999999999e-01   1.3320000000000001e-01   1.5565000000000000e+00   4.7882999999999996e+00   1.3489999999999999e-01   3.3679999999999999e-01   5.3969999999999996e-01
   5.2900000000000003e-01  -5.7160000000000000e-01   2.8309000000000002e+00  -2.0050000000000001e-01  -3.3310000000000001e-01  -1.5790000000000001e-01   2.4410000000000001e-01   1.4676000000000000e+00   4.3529999999999998e+00   1.7340000000000000e-01   3.7530000000000002e-01   5.2200000000000002e-01
   5.5110000000000003e-01  -4.1770000000000002e-01   3.0882000000000001e+00  -1.6230000000000000e-01  -3.2350000000000001e-01  -1.4030000000000001e-01  -4.4400000000000002e-02   1.6899000000000000e+00   4.6142000000000003e+00   1.4449999999999999e-01   3.4639999999999999e-01   5.1749999999999996e-01
   2.4249999999999999e-01  -3.2979999999999998e-01   3.1739999999999999e+00  -2.0999999999999999e-01  -2.7600000000000002e-01  -1.0520000000000000e-01   2.2189999999999999e-01   1.4008000000000000e+00   4.5270999999999999e+00   1.1559999999999999e-01   3.8490000000000002e-01   5.1310000000000000e-01
   3.9679999999999999e-01  -4.3969999999999998e-01   4.1176000000000004e+00  -2.2910000000000000e-01  -4.3769999999999998e-01  -1.3159999999999999e-01   2.8849999999999998e-01   1.5343000000000000e+00   4.0048000000000004e+00   2.4079999999999999e-01   3.2710000000000000e-01   4.8659999999999998e-01
   5.5110000000000003e-01  -4.8359999999999997e-01   3.8603000000000001e+00  -1.4319999999999999e-01  -2.6640000000000003e-01  -1.5790000000000001e-01   2.4410000000000001e-01   1.5565000000000000e+00   4.3529999999999998e+00   1.3489999999999999e-01   3.2710000000000000e-01   5.4410000000000003e-01
   3.5270000000000001e-01  -4.3969999999999998e-01   2.7450999999999999e+00  -1.4319999999999999e-01  -3.9010000000000000e-01  -1.3159999999999999e-01   3.3289999999999997e-01   1.4453000000000000e+00   4.6142000000000003e+00   1.3489999999999999e-01   4.5219999999999999e-01   4.8220000000000002e-01
   5.7310000000000005e-01  -3.9570000000000000e-01   3.9460999999999999e+00  -2.0999999999999999e-01  -3.0449999999999999e-01  -1.4910000000000001e-01   1.3320000000000001e-01   1.6010000000000000e+00   4.5270999999999999e+00   1.0600000000000000e-01   3.9450000000000002e-01   5.0870000000000004e-01
   4.1880000000000001e-01  -3.2979999999999998e-01   3.9460999999999999e+00  -1.1459999999999999e-01  -4.0920000000000001e-01  -1.4910000000000001e-01   2.8849999999999998e-01   1.6010000000000000e+00   4.0048000000000004e+00   1.1559999999999999e-01   3.0790000000000001e-01   5.0429999999999997e-01
   6.1719999999999997e-01  -5.4959999999999998e-01   3.0882000000000001e+00  -1.4319999999999999e-01  -2.7600000000000002e-01  -1.3589999999999999e-01   2.6629999999999998e-01   1.6232000000000000e+00   4.0048000000000004e+00   1.1559999999999999e-01   4.0410000000000001e-01   4.9540000000000001e-01
   5.2900000000000003e-01  -2.4179999999999999e-01   3.4314000000000000e+00  -1.9089999999999999e-01  -3.7109999999999999e-01  -1.4030000000000001e-01   1.7760000000000001e-01   1.3786000000000000e+00   4.1788999999999996e+00   1.1559999999999999e-01   3.6559999999999998e-01   5.0429999999999997e-01
   3.3060000000000000e-01  -5.0560000000000005e-01   3.0024000000000002e+00  -1.3370000000000001e-01  -3.8059999999999999e-01  -1.2280000000000001e-01   1.1100000000000000e-01   1.2674000000000001e+00   3.8306000000000000e+00   7.7100000000000002e-02   3.4639999999999999e-01   4.9990000000000001e-01
   3.9679999999999999e-01  -5.0560000000000005e-01   3.4314000000000000e+00  -1.1459999999999999e-01  -3.2350000000000001e-01  -1.3589999999999999e-01   2.6629999999999998e-01   1.5120000000000000e+00   4.0918000000000001e+00   1.0600000000000000e-01   3.4639999999999999e-01   4.9540000000000001e-01
   2.8649999999999998e-01  -3.2979999999999998e-01   3.9460999999999999e+00  -1.8140000000000001e-01  -3.0449999999999999e-01  -1.8859999999999999e-01   1.5540000000000001e-01   1.7121000000000000e+00   3.9177000000000000e+00   1.1559999999999999e-01   3.1750000000000000e-01   4.9540000000000001e-01
   4.6289999999999998e-01  -4.3969999999999998e-01   3.3456000000000001e+00  -1.2410000000000000e-01  -3.7109999999999999e-01  -1.4910000000000001e-01   2.6629999999999998e-01   1.5787000000000000e+00   4.3529999999999998e+00   1.3489999999999999e-01   4.2340000000000000e-01   5.1310000000000000e-01
   5.7310000000000005e-01  -3.2979999999999998e-01   3.6029000000000000e+00  -2.2910000000000000e-01  -3.6159999999999998e-01  -1.5350000000000000e-01   3.1069999999999998e-01   1.2897000000000001e+00   5.0495000000000001e+00   6.7400000000000002e-02   4.2340000000000000e-01   4.8220000000000002e-01
   5.2900000000000003e-01  -3.7369999999999998e-01   4.0317999999999996e+00  -1.9089999999999999e-01  -2.9499999999999998e-01  -1.6660000000000000e-01   1.7760000000000001e-01   1.7788999999999999e+00   5.1365999999999996e+00   1.5409999999999999e-01   4.6189999999999998e-01   5.1749999999999996e-01
   4.6289999999999998e-01  -4.3969999999999998e-01   3.5171000000000001e+00  -2.5779999999999997e-01  -2.9499999999999998e-01  -1.5350000000000000e-01   3.1069999999999998e-01   1.5565000000000000e+00   4.5270999999999999e+00   1.7340000000000000e-01   5.1000000000000001e-01   4.7770000000000001e-01
   4.8490000000000000e-01  -2.8580000000000000e-01   3.0882000000000001e+00  -1.4319999999999999e-01  -2.5690000000000002e-01  -9.2100000000000001e-02   2.2189999999999999e-01   1.5565000000000000e+00   4.1788999999999996e+00   1.0600000000000000e-01   3.7530000000000002e-01   4.7330000000000000e-01
   4.6289999999999998e-01  -1.9789999999999999e-01   3.3456000000000001e+00  -1.1459999999999999e-01  -1.9980000000000001e-01  -1.2720000000000001e-01   1.5540000000000001e-01   1.8010999999999999e+00   4.9623999999999997e+00   1.0600000000000000e-01   4.7149999999999997e-01   4.9540000000000001e-01
   3.7469999999999998e-01  -6.1550000000000005e-01   2.6593000000000000e+00  -1.9089999999999999e-01  -3.8059999999999999e-01  -1.2720000000000001e-01   8.8800000000000004e-02   1.3786000000000000e+00   4.4401000000000002e+00   1.6380000000000000e-01   3.9450000000000002e-01   4.9990000000000001e-01
   4.8490000000000000e-01  -3.0780000000000002e-01   3.4314000000000000e+00  -1.5279999999999999e-01  -2.7600000000000002e-01  -1.3589999999999999e-01   3.1069999999999998e-01   1.4453000000000000e+00   4.4401000000000002e+00   4.8200000000000000e-02   3.8490000000000002e-01   5.1749999999999996e-01
   4.4080000000000003e-01  -5.0560000000000005e-01   3.2597999999999998e+00  -1.0500000000000000e-01  -3.0449999999999999e-01  -1.3589999999999999e-01   1.1100000000000000e-01   1.4898000000000000e+00   4.1788999999999996e+00   3.8500000000000000e-02   3.6559999999999998e-01   5.3520000000000001e-01
   5.5110000000000003e-01  -7.2550000000000003e-01   3.4314000000000000e+00  -2.1959999999999999e-01  -2.8549999999999998e-01  -1.0520000000000000e-01   1.1100000000000000e-01   1.4008000000000000e+00   4.4401000000000002e+00   1.4449999999999999e-01   4.1370000000000001e-01   5.0870000000000004e-01
   6.1719999999999997e-01  -4.6170000000000000e-01   3.0882000000000001e+00  -2.1959999999999999e-01  -4.3769999999999998e-01  -1.4030000000000001e-01   1.5540000000000001e-01   1.5787000000000000e+00   4.0918000000000001e+00   1.2520000000000001e-01   2.5979999999999998e-01   5.1310000000000000e-01
   5.2900000000000003e-01  -5.2759999999999996e-01   3.2597999999999998e+00  -8.5900000000000004e-02  -3.5210000000000002e-01  -1.0960000000000000e-01   3.1069999999999998e-01   1.4231000000000000e+00   4.0048000000000004e+00   1.4449999999999999e-01   4.1370000000000001e-01   5.0429999999999997e-01
   3.3060000000000000e-01  -4.8359999999999997e-01   3.3456000000000001e+00  -2.0999999999999999e-01  -3.3310000000000001e-01  -1.0960000000000000e-01   2.4410000000000001e-01   1.4676000000000000e+00   4.0918000000000001e+00   1.4449999999999999e-01   3.6559999999999998e-01   4.9990000000000001e-01
   2.8649999999999998e-01  -6.1550000000000005e-01   4.0317999999999996e+00  -1.1459999999999999e-01  -3.5210000000000002e-01  -1.4910000000000001e-01   4.4390000000000002e-01   1.4898000000000000e+00   4.4401000000000002e+00   1.1559999999999999e-01   3.5599999999999998e-01   4.9099999999999999e-01
