# Supplementary material for: Footwear and Foam Surface Alter Gait Initiation of Typical Subjects
Source: PLoS One. 2015 Aug 13;10(8):e0135821. doi: 10.1371/journal.pone.0135821 (PMC4536224; doi:10.1371/journal.pone.0135821)
Supplement: S1 Dataset — (ZIP) [file pone.0135821.s001.zip › 2_foam_av1_04.txt]

   1.3732200000000001e+01  -8.4856999999999996e+00   2.4345439999999999e+02   1.6516999999999999e+00   2.3542200000000001e+01   6.9289999999999996e-01  -1.3982799999999999e+01  -2.8016999999999999e+00   2.6657830000000001e+02  -1.5220000000000000e+00  -1.8753399999999999e+01   3.5389999999999999e-01
   1.3732200000000001e+01  -8.9473000000000003e+00   2.4088090000000000e+02   1.2698000000000000e+00   2.3475600000000000e+01   7.5860000000000005e-01  -1.4027200000000001e+01  -2.6682999999999999e+00   2.6727480000000003e+02  -1.6568000000000001e+00  -1.8878399999999999e+01   3.1409999999999999e-01
   1.3600000000000000e+01  -9.3209999999999997e+00   2.3865049999999999e+02   8.1150000000000000e-01   2.3304300000000001e+01   8.2879999999999998e-01  -1.4315700000000000e+01  -2.4015000000000000e+00   2.6805829999999997e+02  -1.7339000000000000e+00  -1.8984300000000001e+01   3.4499999999999997e-01
   1.3181200000000000e+01  -1.0178400000000000e+01   2.3556229999999999e+02   5.2510000000000001e-01   2.3199600000000000e+01   8.9900000000000002e-01  -1.4293500000000000e+01  -1.9567000000000001e+00   2.6866780000000000e+02  -2.0613999999999999e+00  -1.9196000000000002e+01   3.4499999999999997e-01
   1.2608100000000000e+01  -9.9804999999999993e+00   2.3324610000000001e+02   2.8639999999999999e-01   2.3028300000000002e+01   9.6470000000000000e-01  -1.4582100000000001e+01  -2.3570000000000002e+00   2.6997370000000001e+02  -2.5912000000000002e+00  -1.9455800000000000e+01   3.3179999999999998e-01
   1.2542000000000000e+01  -1.0310300000000000e+01   2.3093000000000001e+02  -8.5900000000000004e-02   2.2704799999999999e+01   9.5160000000000000e-01  -1.4870600000000000e+01  -3.1352000000000002e+00   2.7110539999999997e+02  -3.0535999999999999e+00  -1.9773299999999999e+01   2.8310000000000002e-01
   1.2123200000000001e+01  -1.0574100000000000e+01   2.2621180000000001e+02  -3.9140000000000003e-01   2.2562000000000001e+01   9.9539999999999995e-01  -1.5092599999999999e+01  -3.7134000000000000e+00   2.7284660000000002e+02  -3.6122999999999998e+00  -2.0071600000000000e+01   2.1679999999999999e-01
   1.1726400000000000e+01  -1.0596100000000000e+01   2.2338100000000000e+02  -6.5880000000000005e-01   2.2295600000000000e+01   9.2530000000000001e-01  -1.5203500000000000e+01  -4.4694000000000003e+00   2.7554550000000000e+02  -4.3348000000000004e+00  -2.0533400000000000e+01   1.4160000000000000e-01
   1.1373699999999999e+01  -1.0530099999999999e+01   2.2029280000000000e+02  -7.9239999999999999e-01   2.2086300000000001e+01   1.0437000000000001e+00  -1.5469900000000001e+01  -5.2253999999999996e+00   2.7850560000000002e+02  -5.0861000000000001e+00  -2.1033799999999999e+01   2.2100000000000002e-02
   1.1175400000000000e+01  -1.0815899999999999e+01   2.1591780000000000e+02  -1.0980000000000001e+00   2.1762699999999999e+01   1.0261000000000000e+00  -1.5891600000000000e+01  -6.2037000000000004e+00   2.8233620000000002e+02  -5.7988999999999997e+00  -2.1611100000000000e+01  -5.7500000000000002e-02
   1.1109200000000000e+01  -1.0574100000000000e+01   2.1180019999999999e+02  -1.3270999999999999e+00   2.1458200000000001e+01   9.6040000000000003e-01  -1.6135700000000000e+01  -7.4267000000000003e+00   2.8529629999999997e+02  -6.5407000000000002e+00  -2.2073000000000000e+01  -1.5479999999999999e-01
   1.0536099999999999e+01  -1.0200400000000000e+01   2.0751100000000000e+02  -1.4988999999999999e+00   2.1096599999999999e+01   9.6470000000000000e-01  -1.6623999999999999e+01  -8.3827999999999996e+00   2.8930099999999999e+02  -7.2728000000000002e+00  -2.2602200000000000e+01  -2.4770000000000000e-01
   1.0558199999999999e+01  -9.7386999999999997e+00   2.0313600000000000e+02  -1.5276000000000001e+00   2.0725500000000000e+01   9.0769999999999995e-01  -1.6912500000000001e+01  -9.0721000000000007e+00   2.9182580000000002e+02  -7.8604000000000003e+00  -2.3035200000000000e+01  -3.7159999999999999e-01
   1.0051200000000000e+01  -9.2111000000000001e+00   1.9833210000000000e+02  -1.7090000000000001e+00   2.0249700000000001e+01   9.5160000000000000e-01  -1.7600600000000000e+01  -9.6724999999999994e+00   2.9583049999999997e+02  -8.4769000000000005e+00  -2.3641400000000001e+01  -5.4410000000000003e-01
   9.6545000000000005e+00  -8.9473000000000003e+00   1.9292769999999999e+02  -1.7472000000000001e+00   1.9821500000000000e+01   9.1649999999999998e-01  -1.8466200000000001e+01  -1.0339600000000001e+01   3.0035770000000002e+02  -9.0837000000000003e+00  -2.4209099999999999e+01  -6.6349999999999998e-01
   9.6104000000000003e+00  -8.1559000000000008e+00   1.9078309999999999e+02  -1.7758000000000000e+00   1.9593100000000000e+01   8.8580000000000003e-01  -1.9398399999999999e+01  -1.0673100000000000e+01   3.0427539999999999e+02  -9.6905999999999999e+00  -2.4613199999999999e+01  -7.8739999999999999e-01
   9.3679000000000006e+00  -7.6063000000000001e+00   1.8520720000000000e+02  -1.8522000000000001e+00   1.9060199999999998e+01   8.5509999999999997e-01  -2.0130800000000001e+01  -1.0939900000000000e+01   3.0784480000000002e+02  -1.0239699999999999e+01  -2.5190500000000000e+01  -9.2449999999999999e-01
   9.1915999999999993e+00  -7.4085000000000001e+00   1.8151849999999999e+02  -1.7758000000000000e+00   1.8717600000000001e+01   8.1569999999999998e-01  -2.1329300000000000e+01  -1.1762700000000001e+01   3.1167550000000000e+02  -1.1000600000000000e+01  -2.5633099999999999e+01  -1.1324000000000001e+00
   9.0814000000000004e+00  -6.7489999999999997e+00   1.7611410000000001e+02  -1.7854000000000001e+00   1.8422699999999999e+01   7.8059999999999996e-01  -2.1950800000000001e+01  -1.3096800000000000e+01   3.1437439999999998e+02  -1.1540100000000001e+01  -2.6066099999999999e+01  -1.3005000000000000e+00
   8.6404999999999994e+00  -6.5951000000000004e+00   1.7362639999999999e+02  -1.8808000000000000e+00   1.7956399999999999e+01   7.4550000000000005e-01  -2.2705400000000001e+01  -1.4052899999999999e+01   3.1837909999999999e+02  -1.2146900000000000e+01  -2.6518300000000000e+01  -1.4906999999999999e+00
   8.2658000000000005e+00  -6.6170999999999998e+00   1.7079550000000000e+02  -1.7472000000000001e+00   1.7632800000000000e+01   7.1479999999999999e-01  -2.3748600000000000e+01  -1.4097400000000000e+01   3.2125209999999998e+02  -1.2609299999999999e+01  -2.6951300000000000e+01  -1.6455000000000000e+00
   8.0894999999999992e+00  -6.2652999999999999e+00   1.6633480000000000e+02  -1.7376000000000000e+00   1.7318800000000000e+01   7.5860000000000005e-01  -2.4436599999999999e+01  -1.4808900000000000e+01   3.2412509999999997e+02  -1.3052400000000000e+01  -2.7249600000000001e+01  -1.8091999999999999e+00
   7.5384000000000002e+00  -6.4851999999999999e+00   1.6264609999999999e+02  -1.8045000000000000e+00   1.7004799999999999e+01   7.3670000000000002e-01  -2.5590800000000002e+01  -1.5298100000000000e+01   3.2734629999999999e+02  -1.3437700000000000e+01  -2.7547899999999998e+01  -1.8667000000000000e+00
   7.2519000000000000e+00  -6.9028000000000000e+00   1.6050149999999999e+02  -1.9380999999999999e+00   1.6805000000000000e+01   7.9810000000000003e-01  -2.6345400000000001e+01  -1.5009100000000000e+01   3.3065460000000002e+02  -1.3755599999999999e+01  -2.7913499999999999e+01  -2.0171000000000001e+00
   7.0754999999999999e+00  -7.1227000000000000e+00   1.5707010000000000e+02  -1.8998999999999999e+00   1.6424299999999999e+01   7.6300000000000001e-01  -2.6922499999999999e+01  -1.4786700000000000e+01   3.3256990000000002e+02  -1.4092800000000000e+01  -2.8269600000000001e+01  -2.0834999999999999e+00
   6.6346999999999996e+00  -7.3425000000000002e+00   1.5415350000000001e+02  -2.0049999999999999e+00   1.6157900000000001e+01   8.1999999999999995e-01  -2.7055599999999998e+01  -1.5186999999999999e+01   3.3605230000000000e+02  -1.4410700000000000e+01  -2.8587100000000000e+01  -2.1896000000000000e+00
   6.2599999999999998e+00  -7.7602000000000002e+00   1.5063630000000001e+02  -1.9380999999999999e+00   1.5748699999999999e+01   8.2879999999999998e-01  -2.7566099999999999e+01  -1.5431500000000000e+01   3.3909949999999998e+02  -1.4680400000000001e+01  -2.8856500000000000e+01  -2.2957999999999998e+00
   5.9292999999999996e+00  -7.6722999999999999e+00   1.4797700000000000e+02  -2.0049999999999999e+00   1.5491800000000000e+01   7.8500000000000003e-01  -2.7876799999999999e+01  -1.5853999999999999e+01   3.4319130000000001e+02  -1.5162000000000001e+01  -2.9395299999999999e+01  -2.3576999999999999e+00
   5.5326000000000004e+00  -7.3425000000000002e+00   1.4420249999999999e+02  -1.8045000000000000e+00   1.5301500000000001e+01   7.6300000000000001e-01  -2.8120999999999999e+01  -1.7454999999999998e+01   3.4641250000000002e+02  -1.5518400000000000e+01  -2.9664700000000000e+01  -2.4771000000000001e+00
   5.2680999999999996e+00  -6.7270000000000003e+00   1.4145750000000001e+02  -1.8427000000000000e+00   1.4892300000000001e+01   6.8850000000000000e-01  -2.8276399999999999e+01  -1.7966400000000000e+01   3.4937259999999998e+02  -1.5845900000000000e+01  -3.0145900000000001e+01  -2.6097999999999999e+00
   5.0476000000000001e+00  -6.1773999999999996e+00   1.3888390000000001e+02  -1.7281000000000000e+00   1.4616300000000001e+01   6.2709999999999999e-01  -2.8520499999999998e+01  -1.9056000000000001e+01   3.5372559999999999e+02  -1.6231300000000001e+01  -3.0501899999999999e+01  -2.7292999999999998e+00
   4.6509000000000000e+00  -5.5617999999999999e+00   1.3605310000000000e+02  -1.6994000000000000e+00   1.4311800000000000e+01   5.7879999999999998e-01  -2.9119800000000001e+01  -1.9834199999999999e+01   3.5738209999999998e+02  -1.6549099999999999e+01  -3.0954100000000000e+01  -2.8089000000000000e+00
   4.6509000000000000e+00  -4.9023000000000003e+00   1.3408009999999999e+02  -1.5849000000000000e+00   1.4112000000000000e+01   5.2180000000000004e-01  -2.9386099999999999e+01  -2.0545700000000000e+01   3.5973270000000002e+02  -1.6857399999999998e+01  -3.1300500000000000e+01  -2.9106000000000001e+00
   4.2981999999999996e+00  -4.5945999999999998e+00   1.3150649999999999e+02  -1.6422000000000001e+00   1.3921700000000000e+01   5.0429999999999997e-01  -2.9630199999999999e+01  -2.1301800000000000e+01   3.6260570000000001e+02  -1.7127099999999999e+01  -3.1541000000000000e+01  -3.0124000000000000e+00
   3.9455000000000000e+00  -4.3308000000000000e+00   1.2953350000000000e+02  -1.5467000000000000e+00   1.3702800000000000e+01   4.6479999999999999e-01  -2.9807800000000000e+01  -2.2169000000000000e+01   3.6478219999999999e+02  -1.7425699999999999e+01  -3.1810500000000001e+01  -3.1495000000000002e+00
   3.9015000000000000e+00  -4.1989000000000001e+00   1.2910460000000000e+02  -1.4702999999999999e+00   1.3550599999999999e+01   4.4729999999999998e-01  -3.0429300000000001e+01  -2.3036100000000001e+01   3.6713279999999997e+02  -1.7608699999999999e+01  -3.2002899999999997e+01  -3.2246999999999999e+00
   3.9455000000000000e+00  -4.2868000000000004e+00   1.2738890000000001e+02  -1.4988999999999999e+00   1.3455399999999999e+01   4.9109999999999998e-01  -3.0984100000000002e+01  -2.3591999999999999e+01   3.6957049999999998e+02  -1.7868800000000000e+01  -3.2243499999999997e+01  -3.3706999999999998e+00
   4.0557999999999996e+00  -4.3308000000000000e+00   1.2704580000000000e+02  -1.4799000000000000e+00   1.3436400000000001e+01   4.3850000000000000e-01  -3.1561199999999999e+01  -2.4592600000000001e+01   3.7166000000000003e+02  -1.8051800000000000e+01  -3.2512900000000002e+01  -3.4369999999999998e+00
   4.1439000000000004e+00  -4.3967000000000001e+00   1.2635950000000000e+02  -1.4417000000000000e+00   1.3503000000000000e+01   4.8680000000000001e-01  -3.2116100000000003e+01  -2.5015100000000000e+01   3.7383650000000000e+02  -1.8302299999999999e+01  -3.2589799999999997e+01  -3.4723999999999999e+00
   4.1879999999999997e+00  -4.8364000000000003e+00   1.2610220000000000e+02  -1.5467000000000000e+00   1.3350700000000000e+01   4.9990000000000001e-01  -3.2582200000000000e+01  -2.5504300000000001e+01   3.7531650000000002e+02  -1.8543099999999999e+01  -3.2734200000000001e+01  -3.5785999999999998e+00
   3.9676000000000000e+00  -5.3419999999999996e+00   1.2653110000000000e+02  -1.5849000000000000e+00   1.3331700000000000e+01   4.9990000000000001e-01  -3.3625300000000003e+01  -2.6104700000000001e+01   3.7618709999999999e+02  -1.8678000000000001e+01  -3.2820799999999998e+01  -3.6715000000000000e+00
   4.1219000000000001e+00  -5.7157000000000000e+00   1.2515850000000000e+02  -1.5658000000000001e+00   1.3246000000000000e+01   5.6569999999999998e-01  -3.4091400000000000e+01  -2.6438199999999998e+01   3.7688360000000000e+02  -1.8649100000000001e+01  -3.2888100000000001e+01  -3.7023999999999999e+00
   3.8574000000000002e+00  -5.9135999999999997e+00   1.2455810000000000e+02  -1.6231000000000000e+00   1.3198499999999999e+01   6.1390000000000000e-01  -3.4690700000000000e+01  -2.6704999999999998e+01   3.7784120000000001e+02  -1.8726099999999999e+01  -3.2878500000000003e+01  -3.7069000000000001e+00
   3.9015000000000000e+00  -6.0895000000000001e+00   1.2395760000000000e+02  -1.6803999999999999e+00   1.3103300000000001e+01   6.1390000000000000e-01  -3.5334299999999999e+01  -2.6949600000000000e+01   3.7897300000000001e+02  -1.8841699999999999e+01  -3.3099800000000002e+01  -3.8086000000000002e+00
   3.9235000000000002e+00  -6.3752000000000004e+00   1.2335710000000000e+02  -1.5370999999999999e+00   1.3065200000000001e+01   6.2270000000000003e-01  -3.5667299999999997e+01  -2.7372100000000000e+01   3.8167189999999999e+02  -1.8899500000000000e+01  -3.3186399999999999e+01  -3.8307000000000002e+00
   3.7692000000000001e+00  -6.4412000000000003e+00   1.2318550000000000e+02  -1.5562000000000000e+00   1.3008100000000001e+01   6.0519999999999996e-01  -3.6177799999999998e+01  -2.7260899999999999e+01   3.8228129999999999e+02  -1.8976600000000001e+01  -3.3215299999999999e+01  -3.8307000000000002e+00
   3.6589999999999998e+00  -6.4412000000000003e+00   1.2292820000000000e+02  -1.5370999999999999e+00   1.2932000000000000e+01   6.0080000000000000e-01  -3.6643799999999999e+01  -2.7327600000000000e+01   3.8280369999999999e+02  -1.8966999999999999e+01  -3.3244100000000003e+01  -3.8927000000000000e+00
   3.7250999999999999e+00  -6.5071000000000003e+00   1.2327130000000000e+02  -1.4130000000000000e+00   1.2970100000000000e+01   5.7879999999999998e-01  -3.6999000000000002e+01  -2.7572199999999999e+01   3.8419659999999999e+02  -1.8928400000000000e+01  -3.3253799999999998e+01  -3.9192000000000000e+00
   3.9895999999999998e+00  -6.1773999999999996e+00   1.2138410000000000e+02  -1.4988999999999999e+00   1.2894000000000000e+01   6.0519999999999996e-01  -3.7087699999999998e+01  -2.7616700000000002e+01   3.8471899999999999e+02  -1.9053699999999999e+01  -3.3388500000000001e+01  -3.9102999999999999e+00
   3.6149000000000000e+00  -5.7596999999999996e+00   1.2129830000000000e+02  -1.4702999999999999e+00   1.2941500000000000e+01   5.2180000000000004e-01  -3.7420699999999997e+01  -2.7505500000000001e+01   3.8445780000000002e+02  -1.9053699999999999e+01  -3.3350000000000001e+01  -3.9413000000000000e+00
   3.6810000000000000e+00  -5.1661000000000001e+00   1.2215610000000000e+02  -1.3653000000000000e+00   1.2913000000000000e+01   5.7450000000000001e-01  -3.7753599999999999e+01  -2.7727900000000002e+01   3.8515429999999998e+02  -1.8966999999999999e+01  -3.3398099999999999e+01  -3.9369000000000001e+00
   3.6149000000000000e+00  -4.9023000000000003e+00   1.2267080000000000e+02  -1.2603000000000000e+00   1.2827299999999999e+01   5.0870000000000004e-01  -3.8197499999999998e+01  -2.7838999999999999e+01   3.8602490000000000e+02  -1.8947700000000001e+01  -3.3494300000000003e+01  -3.9811000000000001e+00
   3.5047000000000001e+00  -4.5286000000000000e+00   1.2258499999999999e+02  -1.2698000000000000e+00   1.2970100000000000e+01   5.1310000000000000e-01  -3.8175300000000000e+01  -2.7861300000000000e+01   3.8646019999999999e+02  -1.8918800000000001e+01  -3.3436599999999999e+01  -3.9988000000000001e+00
   3.2843000000000000e+00  -4.1109000000000000e+00   1.2215610000000000e+02  -1.2603000000000000e+00   1.2970100000000000e+01   4.5610000000000001e-01  -3.7886800000000001e+01  -2.8572800000000001e+01   3.8715670000000000e+02  -1.8995899999999999e+01  -3.3523200000000003e+01  -4.0031999999999996e+00
   2.9316000000000000e+00  -4.0449999999999999e+00   1.2292820000000000e+02  -1.1361000000000001e+00   1.2989100000000001e+01   4.6479999999999999e-01  -3.8064300000000003e+01  -2.8884100000000000e+01   3.8663430000000000e+02  -1.9005500000000001e+01  -3.3513599999999997e+01  -4.0475000000000003e+00
   3.1741000000000001e+00  -4.4847000000000001e+00   1.2378600000000000e+02  -1.2030000000000001e+00   1.3112800000000000e+01   4.6920000000000001e-01  -3.7953299999999999e+01  -2.9195399999999999e+01   3.8767899999999997e+02  -1.8966999999999999e+01  -3.3677100000000003e+01  -4.0917000000000003e+00
   3.0859000000000001e+00  -4.3087999999999997e+00   1.2490120000000000e+02  -1.2030000000000001e+00   1.3236499999999999e+01   4.8240000000000000e-01  -3.8130899999999997e+01  -2.9551200000000001e+01   3.8915910000000002e+02  -1.9015100000000000e+01  -3.3600200000000001e+01  -4.1448000000000000e+00
   2.9535999999999998e+00  -4.3087999999999997e+00   1.2524430000000000e+02  -1.2698000000000000e+00   1.3284100000000000e+01   4.7360000000000002e-01  -3.8197499999999998e+01  -2.9773499999999999e+01   3.8994260000000003e+02  -1.9063300000000002e+01  -3.3657899999999998e+01  -4.1182999999999996e+00
   3.2622000000000000e+00  -4.2648000000000001e+00   1.2713160000000001e+02  -1.1266000000000000e+00   1.3455399999999999e+01   5.3500000000000003e-01  -3.8485999999999997e+01  -3.0129300000000001e+01   3.9029079999999999e+02  -1.9044000000000000e+01  -3.3754100000000001e+01  -4.1890000000000001e+00
   3.3283999999999998e+00  -4.7923999999999998e+00   1.2893299999999999e+02  -1.3270999999999999e+00   1.3617200000000000e+01   5.8760000000000001e-01  -3.8774600000000000e+01  -3.0618500000000001e+01   3.9098730000000000e+02  -1.8986200000000000e+01  -3.3831099999999999e+01  -4.2510000000000003e+00
   3.4605999999999999e+00  -5.0561999999999996e+00   1.3082030000000000e+02  -1.2316000000000000e+00   1.3836000000000000e+01   5.7879999999999998e-01  -3.9329400000000000e+01  -3.0974299999999999e+01   3.9159679999999997e+02  -1.9072900000000001e+01  -3.3783000000000001e+01  -4.3305999999999996e+00
   3.5708000000000002e+00  -5.3860000000000001e+00   1.3245020000000000e+02  -1.2124999999999999e+00   1.4007300000000001e+01   6.1829999999999996e-01  -3.9529200000000003e+01  -3.1396799999999999e+01   3.9124849999999998e+02  -1.8947700000000001e+01  -3.3725200000000001e+01  -4.3262000000000000e+00
   3.9676000000000000e+00  -5.8696000000000002e+00   1.3502369999999999e+02  -1.3174999999999999e+00   1.4121499999999999e+01   7.1919999999999995e-01  -4.0128500000000003e+01  -3.1574600000000000e+01   3.9142259999999999e+02  -1.8966999999999999e+01  -3.3552100000000003e+01  -4.3483000000000001e+00
   4.2100000000000000e+00  -6.1993999999999998e+00   1.3648200000000000e+02  -1.3556999999999999e+00   1.4435499999999999e+01   7.1919999999999995e-01  -4.0927500000000002e+01  -3.1441199999999998e+01   3.9081319999999999e+02  -1.8783899999999999e+01  -3.3542400000000001e+01  -4.3747999999999996e+00
   4.2541000000000002e+00  -6.4412000000000003e+00   1.3871240000000000e+02  -1.3270999999999999e+00   1.4644900000000000e+01   8.1999999999999995e-01  -4.1504500000000000e+01  -3.1152200000000001e+01   3.8907200000000000e+02  -1.8774300000000000e+01  -3.3330700000000000e+01  -4.4189999999999996e+00
   4.5848000000000004e+00  -6.6609999999999996e+00   1.4128590000000000e+02  -1.4417000000000000e+00   1.4968400000000001e+01   8.6390000000000000e-01  -4.1837499999999999e+01  -3.1041000000000000e+01   3.8820139999999998e+02  -1.8504600000000000e+01  -3.3128700000000002e+01  -4.4058000000000002e+00
   4.8933999999999997e+00  -7.2545999999999999e+00   1.4420249999999999e+02  -1.5752999999999999e+00   1.5149200000000000e+01   8.9900000000000002e-01  -4.2170400000000001e+01  -3.0907599999999999e+01   3.8654730000000001e+02  -1.8311900000000001e+01  -3.2878500000000003e+01  -4.4234999999999998e+00
   5.2680999999999996e+00  -7.7821999999999996e+00   1.4789120000000000e+02  -1.5562000000000000e+00   1.5672599999999999e+01   9.6909999999999996e-01  -4.2547699999999999e+01  -3.0929800000000000e+01   3.8489310000000000e+02  -1.8225200000000001e+01  -3.2772700000000000e+01  -4.4058000000000002e+00
   5.6647999999999996e+00  -8.5736000000000008e+00   1.5157990000000001e+02  -1.6231000000000000e+00   1.6034199999999998e+01   1.1489000000000000e+00  -4.2703099999999999e+01  -3.1107700000000001e+01   3.8297780000000000e+02  -1.8100000000000001e+01  -3.2522500000000001e+01  -4.4367000000000001e+00
   5.6207000000000003e+00  -8.9473000000000003e+00   1.5638380000000001e+02  -1.6134999999999999e+00   1.6405300000000000e+01   1.2498000000000000e+00  -4.2791800000000002e+01  -3.1085500000000000e+01   3.8097539999999998e+02  -1.7714700000000001e+01  -3.2281900000000000e+01  -4.4279000000000002e+00
   5.9513999999999996e+00  -9.8267000000000007e+00   1.6135929999999999e+02  -1.7281000000000000e+00   1.7061900000000001e+01   1.3463000000000001e+00  -4.2747500000000002e+01  -3.1241099999999999e+01   3.7888600000000002e+02  -1.7589500000000001e+01  -3.1983699999999999e+01  -4.3483000000000001e+00
   6.2378999999999998e+00  -1.0552099999999999e+01   1.6702099999999999e+02  -1.8998999999999999e+00   1.7461600000000001e+01   1.5347999999999999e+00  -4.2636499999999998e+01  -3.0952000000000002e+01   3.7592590000000001e+02  -1.7213799999999999e+01  -3.1714200000000002e+01  -4.3040000000000003e+00
   6.6787999999999998e+00  -1.0881900000000000e+01   1.7379790000000000e+02  -2.0621999999999998e+00   1.8213300000000000e+01   1.6093999999999999e+00  -4.2569899999999997e+01  -3.0907599999999999e+01   3.7148579999999998e+02  -1.6895900000000001e+01  -3.1233100000000000e+01  -4.3394000000000004e+00
   7.2298000000000000e+00  -1.1673299999999999e+01   1.8006020000000001e+02  -2.0335999999999999e+00   1.9079300000000000e+01   1.7497000000000000e+00  -4.2192599999999999e+01  -3.0907599999999999e+01   3.6843869999999998e+02  -1.6481700000000000e+01  -3.0886700000000001e+01  -4.2420999999999998e+00
   7.6707000000000001e+00  -1.2530600000000000e+01   1.8881010000000001e+02  -2.1673000000000000e+00   1.9935700000000001e+01   1.9076000000000000e+00  -4.1904000000000003e+01  -3.0818600000000000e+01   3.6382459999999998e+02  -1.5894100000000000e+01  -3.0424900000000001e+01  -4.2244000000000002e+00
   8.0454000000000008e+00  -1.2992300000000000e+01   1.9610169999999999e+02  -2.2246000000000001e+00   2.0773099999999999e+01   2.0567000000000002e+00  -4.1415799999999997e+01  -3.1218900000000001e+01   3.5912329999999997e+02  -1.5470300000000000e+01  -2.9895700000000001e+01  -4.1712999999999996e+00
   8.7948000000000004e+00  -1.3959600000000000e+01   2.0682470000000001e+02  -2.1959000000000000e+00   2.1629500000000000e+01   2.2233000000000001e+00  -4.0749899999999997e+01  -3.1285599999999999e+01   3.5294200000000001e+02  -1.4709300000000001e+01  -2.9164400000000001e+01  -4.1093999999999999e+00
   9.1694999999999993e+00  -1.4663100000000000e+01   2.1617509999999999e+02  -2.3105000000000002e+00   2.2714300000000001e+01   2.4119000000000002e+00  -4.0061900000000001e+01  -3.1419000000000000e+01   3.4728309999999999e+02  -1.3909700000000001e+01  -2.8413900000000002e+01  -3.9900000000000002e+00
   9.8528000000000002e+00  -1.5564399999999999e+01   2.2732700000000000e+02  -2.4251000000000000e+00   2.3827700000000000e+01   2.6223999999999998e+00  -3.9307200000000002e+01  -3.1552399999999999e+01   3.4197239999999999e+02  -1.3004300000000001e+01  -2.7663399999999999e+01  -3.8750000000000000e+00
   1.0492100000000001e+01  -1.6839400000000001e+01   2.3813579999999999e+02  -2.4632000000000001e+00   2.5007600000000000e+01   2.7934000000000001e+00  -3.9085299999999997e+01  -3.1396799999999999e+01   3.3622649999999999e+02  -1.2002500000000000e+01  -2.6951300000000000e+01  -3.7599999999999998e+00
   1.1572100000000001e+01  -1.7828700000000001e+01   2.4911609999999999e+02  -2.5777999999999999e+00   2.6130500000000001e+01   2.9775999999999998e+00  -3.8929900000000004e+01  -3.1552399999999999e+01   3.3230880000000002e+02  -1.1010300000000001e+01  -2.6268200000000000e+01  -3.5388000000000002e+00
   1.2519900000000000e+01  -1.9015799999999999e+01   2.6164049999999997e+02  -2.6541999999999999e+00   2.7453199999999999e+01   3.2406999999999999e+00  -3.8752400000000002e+01  -3.1374500000000001e+01   3.2551810000000000e+02  -9.8351000000000006e+00  -2.5431100000000001e+01  -3.4325999999999999e+00
   1.3313400000000000e+01  -2.0532699999999998e+01   2.7399340000000001e+02  -2.8260000000000001e+00   2.8699800000000000e+01   3.5213000000000001e+00  -3.7686999999999998e+01  -3.1107700000000001e+01   3.1907560000000001e+02  -8.7561999999999998e+00  -2.4459199999999999e+01  -3.2866000000000000e+00
   1.4393500000000000e+01  -2.2533200000000001e+01   2.8677519999999998e+02  -2.9502000000000002e+00   3.0089099999999998e+01   3.7406000000000001e+00  -3.6510700000000000e+01  -3.0707400000000000e+01   3.1097899999999998e+02  -7.5617000000000001e+00  -2.3651000000000000e+01  -3.0743000000000000e+00
   1.5275200000000000e+01  -2.4050000000000001e+01   3.0144420000000002e+02  -3.0838000000000001e+00   3.1583100000000002e+01   4.0255999999999998e+00  -3.4735100000000003e+01  -3.0440600000000000e+01   3.0236009999999999e+02  -6.3962000000000003e+00  -2.2506000000000000e+01  -2.9813999999999998e+00
   1.6377300000000002e+01  -2.6490200000000002e+01   3.1688529999999997e+02  -3.2079000000000000e+00   3.3048499999999997e+01   4.3281999999999998e+00  -3.3381200000000000e+01  -3.0151599999999998e+01   2.9182580000000002e+02  -5.0861000000000001e+00  -2.1351299999999998e+01  -2.8443000000000001e+00
   1.8074500000000000e+01  -2.8798500000000001e+01   3.3378469999999999e+02  -3.2366000000000001e+00   3.4761299999999999e+01   4.7492000000000001e+00  -3.2338000000000001e+01  -3.0307200000000002e+01   2.8015969999999999e+02  -3.8723999999999998e+00  -2.0148599999999998e+01  -2.5745000000000000e+00
   1.9771799999999999e+01  -3.1414500000000000e+01   3.5034100000000001e+02  -3.4752999999999998e+00   3.6436100000000003e+01   5.0648999999999997e+00  -3.1050699999999999e+01  -2.9795800000000000e+01   2.6953840000000002e+02  -2.7357000000000000e+00  -1.8916899999999998e+01  -2.3931000000000000e+00
   2.1689499999999999e+01  -3.3898699999999998e+01   3.6835559999999998e+02  -3.5994000000000002e+00   3.8310800000000000e+01   5.4903000000000004e+00  -2.9275099999999998e+01  -2.8572800000000001e+01   2.5752409999999998e+02  -1.5411999999999999e+00  -1.7637200000000000e+01  -2.2383000000000002e+00
   2.3871600000000001e+01  -3.6976399999999998e+01   3.8594130000000001e+02  -3.7044000000000001e+00   3.9880899999999997e+01   5.8455000000000004e+00  -2.7788100000000000e+01  -2.7416599999999999e+01   2.4411680000000001e+02  -1.0600000000000000e-01  -1.6501799999999999e+01  -2.0701999999999998e+00
   2.6274200000000000e+01  -3.9614400000000003e+01   4.0387009999999998e+02  -3.7902999999999998e+00   4.1650799999999997e+01   6.2138999999999998e+00  -2.6145600000000002e+01  -2.6149100000000001e+01   2.3123190000000000e+02   1.0018000000000000e+00  -1.5068099999999999e+01  -1.8402000000000001e+00
   2.9139700000000001e+01  -4.2406300000000002e+01   4.2179890000000000e+02  -3.8666999999999998e+00   4.3135300000000001e+01   6.5822000000000003e+00  -2.4503200000000000e+01  -2.4437000000000001e+01   2.1782460000000000e+02   2.2926000000000002e+00  -1.3653700000000001e+01  -1.5261000000000000e+00
   3.1939000000000000e+01  -4.4648699999999998e+01   4.3724000000000001e+02  -3.8954000000000000e+00   4.4515099999999997e+01   6.9066999999999998e+00  -2.3082699999999999e+01  -2.2391300000000001e+01   2.0502680000000001e+02   3.5834000000000001e+00  -1.2335500000000000e+01  -1.2784000000000000e+00
   3.4584099999999999e+01  -4.6847000000000001e+01   4.5087959999999998e+02  -3.9525999999999999e+00   4.5656999999999996e+01   7.1435000000000004e+00  -2.1284900000000000e+01  -1.9989899999999999e+01   1.9057480000000001e+02   4.8646000000000003e+00  -1.0997999999999999e+01  -9.8640000000000005e-01
   3.7096899999999998e+01  -4.8957500000000003e+01   4.6426179999999999e+02  -3.7235000000000000e+00   4.6875000000000000e+01   7.3583999999999996e+00  -1.9220800000000001e+01  -1.6899100000000001e+01   1.7681930000000000e+02   6.1745999999999999e+00  -9.6893999999999991e+00  -7.0779999999999998e-01
   3.8463500000000003e+01  -5.0628200000000000e+01   4.7524220000000003e+02  -3.5802999999999998e+00   4.7940800000000003e+01   7.6040000000000001e+00  -1.7422999999999998e+01  -1.3986200000000000e+01   1.6410849999999999e+02   7.3691000000000004e+00  -8.5731999999999999e+00  -4.0250000000000002e-01
   3.9940300000000001e+01  -5.2079099999999997e+01   4.8596510000000001e+02  -3.2747999999999999e+00   4.8939900000000002e+01   7.7925000000000004e+00  -1.5780600000000000e+01  -1.1540300000000000e+01   1.5400950000000000e+02   8.3998000000000008e+00  -7.5918000000000001e+00  -1.3710000000000000e-01
   4.1042400000000001e+01  -5.3288200000000003e+01   4.9462930000000000e+02  -3.1219999999999999e+00   4.9653599999999997e+01   7.9372999999999996e+00  -1.4737399999999999e+01  -9.4056999999999995e+00   1.4451990000000001e+02   9.2281999999999993e+00  -6.7546999999999997e+00   1.4599999999999999e-01
   4.1791899999999998e+01  -5.4255499999999998e+01   5.0132040000000001e+02  -2.8069999999999999e+00   5.0281700000000001e+01   8.0206000000000000e+00  -1.3561100000000000e+01  -7.8491999999999997e+00   1.3616210000000001e+02   1.0047000000000001e+01  -6.1677000000000000e+00   3.1850000000000001e-01
   4.2144599999999997e+01  -5.5178800000000003e+01   5.0861210000000000e+02  -2.4441000000000002e+00   5.0881200000000000e+01   8.1302000000000003e+00  -1.2451400000000000e+01  -6.6261999999999999e+00   1.2998089999999999e+02   1.0441900000000000e+01  -5.7347000000000001e+00   3.8040000000000002e-01
   4.1681699999999999e+01  -5.6322000000000003e+01   5.1341600000000005e+02  -2.2054999999999998e+00   5.1499699999999997e+01   8.2179000000000002e+00  -1.1252800000000001e+01  -6.7152000000000003e+00   1.2440900000000001e+02   1.0480499999999999e+01  -5.4172000000000002e+00   4.0250000000000002e-01
   4.1505299999999998e+01  -5.7772900000000000e+01   5.1942079999999999e+02  -1.9762999999999999e+00   5.1994500000000002e+01   8.2441999999999993e+00  -1.0276300000000001e+01  -7.0932000000000004e+00   1.1848890000000000e+02   1.0499700000000001e+01  -5.1959000000000000e+00   3.4499999999999997e-01
   4.1703699999999998e+01  -5.8784100000000002e+01   5.2465359999999998e+02  -1.5180000000000000e+00   5.2441800000000001e+01   8.3451000000000004e+00  -8.8780000000000001e+00  -6.9153000000000002e+00   1.1343940000000001e+02   9.9410000000000007e+00  -5.0419000000000000e+00   3.1850000000000001e-01
   4.2034300000000002e+01  -5.9927300000000002e+01   5.2945749999999998e+02  -1.2888999999999999e+00   5.2946100000000001e+01   8.2660999999999998e+00  -5.9481999999999999e+00  -7.1154000000000002e+00   1.0717110000000000e+02   9.6521000000000008e+00  -4.8688000000000002e+00   2.1679999999999999e-01
   4.2431100000000001e+01  -6.0872599999999998e+01   5.3348940000000005e+02  -8.3060000000000000e-01   5.3241100000000003e+01   8.2660999999999998e+00  -3.5733999999999999e+00  -7.3600000000000003e+00   9.7507400000000004e+01   8.9391999999999996e+00  -4.6859000000000002e+00   4.8700000000000000e-02
   4.3048299999999998e+01  -6.1905799999999999e+01   5.3623440000000005e+02  -3.8190000000000002e-01   5.3421900000000001e+01   8.1257999999999999e+00  -1.3983000000000001e+00  -7.7157999999999998e+00   8.7147300000000001e+01   8.0914999999999999e+00  -4.4550000000000001e+00  -7.0800000000000002e-02
   4.4216500000000003e+01  -6.2785100000000000e+01   5.3855060000000003e+02   1.9089999999999999e-01   5.3631300000000003e+01   8.1038999999999994e+00   2.8849999999999998e-01  -7.9381000000000004e+00   7.7222399999999993e+01   7.1379000000000001e+00  -4.0027999999999997e+00  -1.6810000000000000e-01
   4.4459000000000003e+01  -6.3224800000000002e+01   5.4052359999999999e+02   6.5880000000000005e-01   5.3555100000000003e+01   8.0687999999999995e+00   9.3220000000000003e-01  -6.8041000000000000e+00   6.6513999999999996e+01   6.2324000000000002e+00  -3.4735999999999998e+00  -3.0520000000000003e-01
   4.4789600000000000e+01  -6.3840299999999999e+01   5.3863639999999998e+02   1.1171000000000000e+00   5.3431399999999996e+01   8.0381000000000000e+00   2.6634000000000002e+00  -6.8930999999999996e+00   5.4847900000000003e+01   4.9897999999999998e+00  -2.8769999999999998e+00  -4.3350000000000000e-01
   4.5406799999999997e+01  -6.4565799999999996e+01   5.3717809999999997e+02   1.5467000000000000e+00   5.2974699999999999e+01   8.0161999999999995e+00   3.8397000000000001e+00  -6.3815999999999997e+00   4.3181899999999999e+01   3.9590999999999998e+00  -2.3092999999999999e+00  -4.7770000000000001e-01
   4.5583100000000002e+01  -6.5181299999999993e+01   5.3529079999999999e+02   2.1194999999999999e+00   5.2546399999999998e+01   8.0425000000000004e+00   3.7509000000000001e+00  -4.4470999999999998e+00   3.1602900000000002e+01   2.9380000000000002e+00  -1.7031000000000001e+00  -3.8479999999999998e-01
   4.4723500000000001e+01  -6.5049400000000006e+01   5.3246000000000004e+02   2.7783000000000002e+00   5.2080199999999998e+01   8.0161999999999995e+00   3.0407000000000002e+00  -1.7121000000000000e+00   2.3245100000000001e+01   1.9843999999999999e+00  -9.3330000000000002e-01  -1.5920000000000001e-01
   4.4348799999999997e+01  -6.4917500000000004e+01   5.2928599999999994e+02   3.4466000000000001e+00   5.1518700000000003e+01   7.9108999999999998e+00   1.2428999999999999e+00   9.3389999999999995e-01   1.7150900000000000e+01   1.4738000000000000e+00  -5.1959999999999995e-01   3.5400000000000001e-02
   4.4084299999999999e+01  -6.4631699999999995e+01   5.2482520000000000e+02   4.0576999999999996e+00   5.0995399999999997e+01   7.7180000000000000e+00   4.2170000000000002e-01   2.6459999999999999e+00   1.2188400000000000e+01   1.0981000000000001e+00  -1.9239999999999999e-01   2.4329999999999999e-01
   4.4018099999999997e+01  -6.4346000000000004e+01   5.1984969999999998e+02   4.6304999999999996e+00   5.0253100000000003e+01   7.6215000000000002e+00   5.5489999999999995e-01   2.3125000000000000e+00   8.4448000000000008e+00   6.1650000000000005e-01   8.6599999999999996e-02   2.8749999999999998e-01
   4.3555300000000003e+01  -6.4719700000000003e+01   5.1350170000000003e+02   5.0411000000000001e+00   4.9606099999999998e+01   7.4549000000000003e+00  -1.0209999999999999e+00   1.6454000000000000e+00   5.8330000000000002e+00   2.9859999999999998e-01   3.2710000000000000e-01   3.4949999999999998e-01
   4.3070300000000003e+01  -6.5291300000000007e+01   5.0723950000000002e+02   5.5279999999999996e+00   4.8768700000000003e+01   7.3365000000000000e+00  -1.0209999999999999e+00   1.9345000000000001e+00   5.3106999999999998e+00  -9.5999999999999992e-03   5.1000000000000001e-01   3.7159999999999999e-01
   4.2188600000000001e+01  -6.5445099999999996e+01   5.0200670000000002e+02   6.0816999999999997e+00   4.8112099999999998e+01   7.2663000000000002e+00  -7.7680000000000005e-01   1.2230000000000001e+00   5.4847999999999999e+00  -3.8500000000000000e-02   4.8110000000000003e-01   3.2290000000000002e-01
   4.1350999999999999e+01  -6.5137400000000000e+01   4.9720280000000002e+02   6.8551000000000002e+00   4.7445999999999998e+01   7.0471000000000004e+00  -1.9980000000000001e-01   5.1139999999999997e-01   3.3953000000000002e+00  -5.7799999999999997e-02   6.2539999999999996e-01   3.4060000000000001e-01
   4.0645699999999998e+01  -6.4499799999999993e+01   4.9171269999999998e+02   7.6665999999999999e+00   4.6713200000000001e+01   6.7488999999999999e+00  -1.3320000000000001e-01   4.0020000000000000e-01   3.3953000000000002e+00  -1.8300000000000000e-01   5.1959999999999995e-01   2.6979999999999998e-01
   3.9764000000000003e+01  -6.4302000000000007e+01   4.8682299999999998e+02   8.5927000000000007e+00   4.6142299999999999e+01   6.4725999999999999e+00  -2.2200000000000001e-02   7.5600000000000001e-01   3.6564999999999999e+00  -1.7340000000000000e-01   5.9660000000000002e-01   2.9189999999999999e-01
   3.9213000000000001e+01  -6.3950299999999999e+01   4.8107549999999998e+02   9.4806000000000008e+00   4.5371499999999997e+01   6.2313999999999998e+00   1.3320000000000001e-01   4.2249999999999999e-01   3.2212000000000001e+00  -1.9270000000000001e-01   6.1580000000000001e-01   3.1409999999999999e-01
   3.8904400000000003e+01  -6.3840299999999999e+01   4.7695780000000002e+02   1.0464000000000000e+01   4.4790999999999997e+01   5.9287999999999998e+00   4.4390000000000002e-01   4.8920000000000002e-01   3.3083000000000000e+00  -1.1559999999999999e-01   4.7149999999999997e-01   2.6979999999999998e-01
   3.8728000000000002e+01  -6.3510599999999997e+01   4.7198239999999998e+02   1.1733800000000000e+01   4.3972700000000003e+01   5.6394000000000002e+00   4.2170000000000002e-01   9.1169999999999995e-01   3.4824000000000002e+00  -1.1559999999999999e-01   3.9450000000000002e-01   2.9189999999999999e-01
   3.8287199999999999e+01  -6.2675199999999997e+01   4.6932310000000001e+02   1.2994100000000000e+01   4.3487400000000001e+01   5.2446999999999999e+00   3.1069999999999998e-01   7.7820000000000000e-01   3.7435999999999998e+00  -6.7400000000000002e-02   4.6189999999999998e-01   3.0959999999999999e-01
   3.7956499999999998e+01  -6.1861800000000002e+01   4.6623489999999998e+02   1.4483499999999999e+01   4.2811700000000002e+01   4.9816000000000003e+00   3.7730000000000002e-01   4.0020000000000000e-01   3.9177000000000000e+00  -2.0230000000000001e-01   4.8110000000000003e-01   2.6100000000000001e-01
   3.7736100000000000e+01  -6.1202300000000001e+01   4.6477650000000000e+02   1.5791499999999999e+01   4.2288400000000003e+01   4.6658999999999997e+00   2.4410000000000001e-01   9.1169999999999995e-01   3.6564999999999999e+00  -9.6299999999999997e-02   4.6189999999999998e-01   2.7429999999999999e-01
   3.7383499999999998e+01  -6.0410899999999998e+01   4.6246039999999999e+02   1.7309500000000000e+01   4.1860199999999999e+01   4.3501000000000003e+00   1.9980000000000001e-01   8.4499999999999997e-01   4.3529999999999998e+00  -1.1559999999999999e-01   4.8110000000000003e-01   2.7870000000000000e-01
   3.7317300000000003e+01  -5.9773400000000002e+01   4.6125940000000003e+02   1.8808499999999999e+01   4.1432000000000002e+01   3.9948999999999999e+00   4.2170000000000002e-01   7.3380000000000001e-01   3.3953000000000002e+00  -1.4449999999999999e-01   4.5219999999999999e-01   2.2120000000000001e-01
   3.7229199999999999e+01  -5.9091900000000003e+01   4.6091629999999998e+02   2.0422000000000001e+01   4.1060800000000000e+01   3.6703999999999999e+00   4.2170000000000002e-01   8.2269999999999999e-01   3.0470999999999999e+00  -1.6380000000000000e-01   3.9450000000000002e-01   2.8310000000000002e-01
   3.7339399999999998e+01  -5.8234499999999997e+01   4.6005840000000001e+02   2.2178699999999999e+01   4.0623100000000001e+01   3.4028999999999998e+00   4.6610000000000001e-01   1.0672999999999999e+00   3.8306000000000000e+00  -1.5409999999999999e-01   4.1370000000000001e-01   2.8310000000000002e-01
   3.7471600000000002e+01  -5.7245300000000000e+01   4.6134519999999998e+02   2.3983200000000000e+01   4.0194899999999997e+01   3.0960000000000001e+00   3.5510000000000003e-01   1.2230000000000001e+00   3.8306000000000000e+00  -1.4449999999999999e-01   4.2340000000000000e-01   2.2559999999999999e-01
   3.7581800000000001e+01  -5.6146099999999997e+01   4.6168830000000003e+02   2.5787700000000001e+01   3.9899900000000002e+01   2.7057000000000002e+00   6.8799999999999994e-01   1.0894999999999999e+00   3.2212000000000001e+00  -1.1559999999999999e-01   3.4639999999999999e-01   2.3890000000000000e-01
   3.7625900000000001e+01  -5.5024900000000002e+01   4.6091629999999998e+02   2.7553899999999999e+01   3.9623899999999999e+01   2.3812000000000002e+00   7.3240000000000005e-01   1.4231000000000000e+00   4.0918000000000001e+00  -1.3489999999999999e-01   3.2710000000000000e-01   2.6540000000000002e-01
   3.8110799999999998e+01  -5.3903799999999997e+01   4.6220299999999997e+02   2.9253399999999999e+01   3.9205199999999998e+01   2.0567000000000002e+00   8.2120000000000004e-01   1.2007000000000001e+00   3.6564999999999999e+00  -1.3489999999999999e-01   3.9450000000000002e-01   2.4329999999999999e-01
   3.8485599999999998e+01  -5.2958500000000001e+01   4.6203149999999999e+02   3.1096000000000000e+01   3.8995899999999999e+01   1.6971000000000001e+00   1.0209999999999999e+00   1.2007000000000001e+00   3.2212000000000001e+00  -9.6299999999999997e-02   2.9830000000000001e-01   2.4770000000000000e-01
   3.8595799999999997e+01  -5.1441600000000001e+01   4.6348980000000000e+02   3.2852800000000002e+01   3.8834099999999999e+01   1.3593999999999999e+00   1.0431999999999999e+00   1.4453000000000000e+00   3.3953000000000002e+00  -1.0600000000000000e-01   4.5219999999999999e-01   2.2120000000000001e-01
   3.8706000000000003e+01  -5.0232500000000002e+01   4.6572019999999998e+02   3.4600000000000001e+01   3.8653300000000002e+01   1.0085999999999999e+00   1.0875999999999999e+00   1.4008000000000000e+00   4.6142000000000003e+00  -6.7400000000000002e-02   3.0790000000000001e-01   2.2559999999999999e-01
   3.8904400000000003e+01  -4.8979399999999998e+01   4.6674959999999999e+02   3.6299399999999999e+01   3.8377400000000002e+01   7.1479999999999999e-01   1.4649000000000001e+00   1.7565999999999999e+00   4.0048000000000004e+00  -1.2520000000000001e-01   3.8490000000000002e-01   1.8140000000000001e-01
   3.8948399999999999e+01  -4.8671700000000001e+01   4.6863679999999999e+02   3.7760199999999998e+01   3.8339300000000001e+01   4.3409999999999999e-01   1.1096999999999999e+00   1.8010999999999999e+00   3.2212000000000001e+00  -1.6380000000000000e-01   4.6189999999999998e-01   2.1229999999999999e-01
   3.9036600000000000e+01  -4.8495800000000003e+01   4.7060980000000001e+02   3.9383200000000002e+01   3.8291699999999999e+01   2.0169999999999999e-01   1.3539000000000001e+00   1.7565999999999999e+00   3.5695000000000001e+00  -1.6380000000000000e-01   4.1370000000000001e-01   1.9460000000000000e-01
   3.9345199999999998e+01  -4.8583700000000000e+01   4.7155349999999999e+02   4.0958599999999997e+01   3.8053800000000003e+01   1.7500000000000002e-02   1.6424000000000001e+00   1.8677999999999999e+00   3.6564999999999999e+00  -1.9270000000000001e-01   3.7530000000000002e-01   2.4770000000000000e-01
   3.9764000000000003e+01  -4.9001399999999997e+01   4.7489900000000000e+02   4.2390700000000002e+01   3.8082400000000000e+01  -2.1049999999999999e-01   1.7090000000000001e+00   1.9567000000000001e+00   3.0470999999999999e+00  -1.7340000000000000e-01   3.8490000000000002e-01   2.0349999999999999e-01
   4.0271000000000001e+01  -4.9419100000000000e+01   4.7704360000000003e+02   4.3746400000000001e+01   3.8149000000000001e+01  -3.7709999999999999e-01   1.7756000000000001e+00   1.8232999999999999e+00   3.9177000000000000e+00  -1.6380000000000000e-01   3.4639999999999999e-01   2.2559999999999999e-01
   4.0381200000000000e+01  -4.9594999999999999e+01   4.8073230000000001e+02   4.5340800000000002e+01   3.8263199999999998e+01  -5.1310000000000000e-01   1.5093000000000001e+00   2.1345999999999998e+00   3.3953000000000002e+00  -1.5409999999999999e-01   3.2710000000000000e-01   2.1229999999999999e-01
   4.0976300000000002e+01  -4.9990699999999997e+01   4.8467840000000001e+02   4.6801600000000001e+01   3.8139499999999998e+01  -7.3229999999999995e-01   1.7312000000000001e+00   2.2458000000000000e+00   3.3953000000000002e+00  -1.4449999999999999e-01   3.4639999999999999e-01   2.1679999999999999e-01
   4.1681699999999999e+01  -5.0364400000000003e+01   4.8896760000000000e+02   4.8357799999999997e+01   3.8405900000000003e+01  -8.4199999999999997e-01   1.7312000000000001e+00   2.1345999999999998e+00   3.2212000000000001e+00  -2.0230000000000001e-01   2.9830000000000001e-01   1.7249999999999999e-01
   4.2166600000000003e+01  -5.0979900000000001e+01   4.9282780000000002e+02   4.9875900000000001e+01   3.8453499999999998e+01  -1.0525000000000000e+00   1.8200000000000001e+00   2.2235999999999998e+00   3.8306000000000000e+00  -1.9270000000000001e-01   3.5599999999999998e-01   1.8579999999999999e-01
   4.2673600000000000e+01  -5.1573500000000003e+01   4.9685969999999998e+02   5.1365299999999998e+01   3.8662799999999997e+01  -1.1796000000000000e+00   1.9088000000000001e+00   2.3125000000000000e+00   3.3953000000000002e+00  -2.8899999999999999e-02   4.2340000000000000e-01   1.9020000000000001e-01
   4.2938099999999999e+01  -5.2145099999999999e+01   4.9951900000000001e+02   5.2778300000000002e+01   3.8786499999999997e+01  -1.3287000000000000e+00   1.5315000000000001e+00   2.2679999999999998e+00   2.7858999999999998e+00  -7.7100000000000002e-02   3.3679999999999999e-01   2.2120000000000001e-01
   4.3467100000000002e+01  -5.2650700000000001e+01   5.0312189999999998e+02   5.4143599999999999e+01   3.8843600000000002e+01  -1.4690000000000001e+00   1.8200000000000001e+00   2.5348999999999999e+00   3.2212000000000001e+00  -6.7400000000000002e-02   3.3679999999999999e-01   2.3440000000000000e-01
   4.3951999999999998e+01  -5.3595999999999997e+01   5.0826889999999997e+02   5.5518400000000000e+01   3.9062500000000000e+01  -1.6839000000000000e+00   1.6202000000000001e+00   2.4237000000000002e+00   3.2212000000000001e+00  -1.0600000000000000e-01   4.3300000000000000e-01   2.5209999999999999e-01
   4.4238599999999998e+01  -5.4255499999999998e+01   5.1084240000000000e+02   5.6893300000000004e+01   3.9091099999999997e+01  -1.7716000000000001e+00   1.4871000000000001e+00   2.5348999999999999e+00   3.1341999999999999e+00  -6.7400000000000002e-02   4.6189999999999998e-01   1.9910000000000000e-01
   4.4436900000000001e+01  -5.4914999999999999e+01   5.1496010000000001e+02   5.8201300000000003e+01   3.9443100000000001e+01  -1.9295000000000000e+00   1.4649000000000001e+00   2.4459000000000000e+00   3.4824000000000002e+00  -1.1559999999999999e-01   3.8490000000000002e-01   1.6370000000000001e-01
   4.5120199999999997e+01  -5.5244799999999998e+01   5.1796249999999998e+02   5.9642899999999997e+01   3.9547800000000002e+01  -2.0304000000000002e+00   1.3761000000000001e+00   2.1345999999999998e+00   2.7858999999999998e+00  -1.7340000000000000e-01   3.8490000000000002e-01   1.9910000000000000e-01
   4.4392899999999997e+01  -5.6014200000000002e+01   5.2225170000000003e+02   6.0865000000000002e+01   3.9766700000000000e+01  -2.1137000000000001e+00   1.3095000000000001e+00   2.2458000000000000e+00   3.2212000000000001e+00  -8.6699999999999999e-02   3.3679999999999999e-01   1.6810000000000000e-01
   4.5803500000000000e+01  -5.6497799999999998e+01   5.2388160000000005e+02   6.2106200000000001e+01   4.0004600000000003e+01  -2.1488000000000000e+00   1.1318999999999999e+00   2.5792999999999999e+00   3.3953000000000002e+00  -3.8500000000000000e-02   4.1370000000000001e-01   1.9020000000000001e-01
   4.6376600000000003e+01  -5.7531100000000002e+01   5.2928599999999994e+02   6.3175500000000000e+01   4.0166300000000000e+01  -2.2364999999999999e+00   1.2428999999999999e+00   2.2902999999999998e+00   3.2212000000000001e+00  -1.8300000000000000e-01   4.0410000000000001e-01   1.7690000000000000e-01
   4.6244399999999999e+01  -5.8696199999999997e+01   5.3340359999999998e+02   6.4225700000000003e+01   4.0451799999999999e+01  -2.3022000000000000e+00   1.2650999999999999e+00   2.5348999999999999e+00   3.4824000000000002e+00  -7.7100000000000002e-02   4.0410000000000001e-01   1.8579999999999999e-01
   4.5186399999999999e+01  -5.9707400000000000e+01   5.3563400000000001e+02   6.5113600000000005e+01   4.0918100000000003e+01  -2.3504999999999998e+00   1.1762999999999999e+00   2.3570000000000002e+00   3.5695000000000001e+00  -7.7100000000000002e-02   5.0029999999999997e-01   1.3710000000000000e-01
   4.5098199999999999e+01  -6.1004500000000000e+01   5.3940840000000003e+02   6.6068399999999997e+01   4.1184500000000000e+01  -2.3197999999999999e+00   1.3095000000000001e+00   2.3125000000000000e+00   3.1341999999999999e+00  -2.0230000000000001e-01   4.5219999999999999e-01   1.8140000000000001e-01
   4.5517000000000003e+01  -6.2851100000000002e+01   5.4352610000000004e+02   6.6860799999999998e+01   4.1441499999999998e+01  -2.3285999999999998e+00   1.0653999999999999e+00   2.4237000000000002e+00   3.1341999999999999e+00  -1.5409999999999999e-01   4.7149999999999997e-01   1.7249999999999999e-01
   4.5120199999999997e+01  -6.3840299999999999e+01   5.4635690000000000e+02   6.7510000000000005e+01   4.1793599999999998e+01  -2.3197999999999999e+00   1.1096999999999999e+00   2.3792000000000000e+00   3.0470999999999999e+00  -6.7400000000000002e-02   4.5219999999999999e-01   1.5040000000000001e-01
   4.4326700000000002e+01  -6.6060699999999997e+01   5.4721479999999997e+02   6.7968299999999999e+01   4.2088500000000003e+01  -2.1751000000000000e+00   1.0653999999999999e+00   2.2458000000000000e+00   4.0918000000000001e+00  -1.6380000000000000e-01   3.6559999999999998e-01   1.5920000000000001e-01
   4.4128300000000003e+01  -6.8281000000000006e+01   5.5141819999999996e+02   6.8445700000000002e+01   4.2459699999999998e+01  -2.1356000000000002e+00   1.1096999999999999e+00   2.4904000000000002e+00   3.5695000000000001e+00  -1.6380000000000000e-01   3.9450000000000002e-01   1.6370000000000001e-01
   4.4348799999999997e+01  -7.0611300000000000e+01   5.5261910000000000e+02   6.8722499999999997e+01   4.2678500000000000e+01  -1.9690000000000001e+00   1.2873000000000001e+00   2.1568999999999998e+00   3.3083000000000000e+00  -1.3489999999999999e-01   3.5599999999999998e-01   2.0790000000000000e-01
   4.3290700000000001e+01  -7.2150099999999995e+01   5.5399170000000004e+02   6.9304900000000004e+01   4.2925899999999999e+01  -1.7804000000000000e+00   1.2428999999999999e+00   2.2679999999999998e+00   3.6564999999999999e+00  -2.0230000000000001e-01   3.8490000000000002e-01   1.7690000000000000e-01
   4.2871899999999997e+01  -7.3688999999999993e+01   5.5562159999999994e+02   6.9457700000000003e+01   4.3144799999999996e+01  -1.6576000000000000e+00   1.2428999999999999e+00   2.3792000000000000e+00   2.8730000000000002e+00  -1.7340000000000000e-01   5.1959999999999995e-01   1.4599999999999999e-01
   4.3004199999999997e+01  -7.5425700000000006e+01   5.5622209999999995e+02   6.9715500000000006e+01   4.3297100000000000e+01  -1.4997000000000000e+00   1.3095000000000001e+00   2.2458000000000000e+00   3.6564999999999999e+00  -1.2520000000000001e-01   4.1370000000000001e-01   1.5479999999999999e-01
   4.2871899999999997e+01  -7.7580100000000002e+01   5.5630780000000004e+02   6.9829999999999998e+01   4.3420800000000000e+01  -1.3287000000000000e+00   1.4205000000000001e+00   2.0011999999999999e+00   3.4824000000000002e+00  -1.3489999999999999e-01   4.3300000000000000e-01   1.5920000000000001e-01
   4.2497199999999999e+01  -7.9118899999999996e+01   5.5553579999999999e+02   7.0126000000000005e+01   4.3591999999999999e+01  -1.1094999999999999e+00   1.3761000000000001e+00   2.0678999999999998e+00   3.3953000000000002e+00  -2.2159999999999999e-01   4.1370000000000001e-01   1.6370000000000001e-01
   4.2276800000000001e+01  -8.0613799999999998e+01   5.5527840000000003e+02   7.0154700000000005e+01   4.3515900000000002e+01  -1.0392999999999999e+00   1.2650999999999999e+00   1.6899000000000000e+00   3.2212000000000001e+00  -1.9270000000000001e-01   4.0410000000000001e-01   2.0349999999999999e-01
   4.2409100000000002e+01  -8.1625100000000003e+01   5.5424900000000002e+02   6.9982799999999997e+01   4.3477899999999998e+01  -8.7700000000000000e-01   1.4649000000000001e+00   1.8899999999999999e+00   3.3083000000000000e+00  -1.5409999999999999e-01   3.7530000000000002e-01   1.9020000000000001e-01
   4.2100499999999997e+01  -8.2592299999999994e+01   5.5184709999999995e+02   7.0011499999999998e+01   4.3354100000000003e+01  -7.7620000000000000e-01   1.3539000000000001e+00   1.9123000000000001e+00   3.7435999999999998e+00  -3.0819999999999997e-01   3.9450000000000002e-01   1.8140000000000001e-01
   4.1681699999999999e+01  -8.6879099999999994e+01   5.4790099999999995e+02   6.9438599999999994e+01   4.3201900000000002e+01  -3.2010000000000000e-01   1.3095000000000001e+00   1.8899999999999999e+00   3.3953000000000002e+00  -6.7400000000000002e-02   4.9070000000000003e-01   1.7690000000000000e-01
   4.2166600000000003e+01  -8.8549899999999994e+01   5.4498440000000005e+02   6.9075800000000001e+01   4.3049599999999998e+01  -2.5000000000000000e-01   1.5536000000000001e+00   2.0901999999999998e+00   3.6564999999999999e+00  -1.6380000000000000e-01   3.6559999999999998e-01   1.6810000000000000e-01
   4.3070300000000003e+01  -8.6659300000000002e+01   5.4249670000000003e+02   6.9171300000000002e+01   4.2811700000000002e+01  -1.4470000000000000e-01   1.3539000000000001e+00   2.4015000000000000e+00   3.0470999999999999e+00  -1.9270000000000001e-01   3.6559999999999998e-01   1.7690000000000000e-01
   4.2497199999999999e+01  -8.9715000000000003e+01   5.3786429999999996e+02   6.8646199999999993e+01   4.2573900000000002e+01  -1.3200000000000000e-02   1.8644000000000001e+00   2.0678999999999998e+00   4.0048000000000004e+00  -2.3119999999999999e-01   3.7530000000000002e-01   2.3890000000000000e-01
   4.1968200000000003e+01  -9.1561599999999999e+01   5.3340359999999998e+02   6.8245199999999997e+01   4.2345500000000001e+01   2.9820000000000002e-01   1.4649000000000001e+00   2.1568999999999998e+00   3.2212000000000001e+00  -1.7340000000000000e-01   4.0410000000000001e-01   2.1229999999999999e-01
   4.2100499999999997e+01  -9.0880200000000002e+01   5.2842809999999997e+02   6.7777299999999997e+01   4.1869700000000002e+01   4.7360000000000002e-01   1.6202000000000001e+00   2.3125000000000000e+00   3.5695000000000001e+00  -1.5409999999999999e-01   4.0410000000000001e-01   2.7429999999999999e-01
   4.1990299999999998e+01  -9.3386300000000006e+01   5.2336689999999999e+02   6.7233099999999993e+01   4.1451000000000001e+01   6.6220000000000001e-01   1.2206999999999999e+00   2.1345999999999998e+00   2.0024000000000002e+00  -1.0600000000000000e-01   4.1370000000000001e-01   2.1679999999999999e-01
   4.1527400000000000e+01  -9.3056500000000000e+01   5.1787670000000003e+02   6.6564800000000005e+01   4.1089399999999998e+01   7.4990000000000001e-01   1.3095000000000001e+00   2.2902999999999998e+00   3.3083000000000000e+00  -1.0600000000000000e-01   4.6189999999999998e-01   1.5479999999999999e-01
   4.0976300000000002e+01  -9.3034499999999994e+01   5.0938409999999999e+02   6.5953800000000001e+01   4.0546999999999997e+01   1.0831000000000000e+00   1.3983000000000001e+00   1.9345000000000001e+00   3.3083000000000000e+00  -1.9270000000000001e-01   3.7530000000000002e-01   2.2559999999999999e-01
   4.0359099999999998e+01  -9.4331599999999995e+01   5.0183510000000001e+02   6.4769900000000007e+01   3.9804699999999997e+01   1.2805000000000000e+00   1.2873000000000001e+00   2.2235999999999998e+00   2.9600000000000000e+00  -1.7340000000000000e-01   4.2340000000000000e-01   1.9460000000000000e-01
   3.9764000000000003e+01  -9.3540199999999999e+01   4.9085480000000001e+02   6.3748300000000000e+01   3.9052999999999997e+01   1.4602999999999999e+00   1.1984999999999999e+00   2.2458000000000000e+00   4.1788999999999996e+00  -2.6010000000000000e-01   4.3300000000000000e-01   1.8579999999999999e-01
   3.8595799999999997e+01  -9.3408299999999997e+01   4.7893090000000001e+02   6.2258899999999997e+01   3.8120399999999997e+01   1.7145999999999999e+00   1.2428999999999999e+00   2.0678999999999998e+00   3.1341999999999999e+00  -1.2520000000000001e-01   3.8490000000000002e-01   2.0790000000000000e-01
   3.7648000000000003e+01  -9.3562200000000004e+01   4.6503390000000002e+02   6.0759999999999998e+01   3.7073700000000002e+01   1.8855999999999999e+00   1.0875999999999999e+00   2.0678999999999998e+00   3.6564999999999999e+00  -1.2520000000000001e-01   4.2340000000000000e-01   1.2830000000000000e-01
   3.6634000000000000e+01  -9.1847399999999993e+01   4.5148009999999999e+02   5.8974600000000002e+01   3.5893700000000003e+01   2.0567000000000002e+00   1.2873000000000001e+00   2.2012999999999998e+00   3.1341999999999999e+00  -6.7400000000000002e-02   4.0410000000000001e-01   1.7249999999999999e-01
   3.5113100000000003e+01  -9.0506399999999999e+01   4.3552429999999998e+02   5.7112800000000000e+01   3.4685200000000002e+01   2.2540000000000000e+00   1.3761000000000001e+00   2.0457000000000001e+00   3.3953000000000002e+00  -6.7400000000000002e-02   3.9450000000000002e-01   2.4329999999999999e-01
   3.3349699999999999e+01  -8.9385300000000001e+01   4.1896800000000002e+02   5.5136499999999998e+01   3.3343499999999999e+01   2.4249999999999998e+00   1.1318999999999999e+00   2.0457000000000001e+00   3.3083000000000000e+00  -1.2520000000000001e-01   4.2340000000000000e-01   2.1679999999999999e-01
   3.1961099999999998e+01  -8.7055000000000007e+01   4.0206860000000000e+02   5.3045600000000000e+01   3.1982700000000001e+01   2.6398999999999999e+00   1.2873000000000001e+00   2.3125000000000000e+00   3.2212000000000001e+00  -1.1559999999999999e-01   3.5599999999999998e-01   2.0349999999999999e-01
   2.9646699999999999e+01  -8.6373500000000007e+01   3.8448289999999997e+02   5.0916600000000003e+01   3.0631499999999999e+01   2.9293000000000000e+00   1.2206999999999999e+00   1.9345000000000001e+00   3.2212000000000001e+00  -2.0230000000000001e-01   3.1750000000000000e-01   2.4770000000000000e-01
   2.7155899999999999e+01  -8.5428200000000004e+01   3.6500999999999999e+02   4.8357799999999997e+01   2.9070900000000002e+01   3.2100000000000000e+00   1.2428999999999999e+00   2.0011999999999999e+00   3.6564999999999999e+00  -6.7400000000000002e-02   4.5219999999999999e-01   2.2120000000000001e-01
   2.4819400000000002e+01  -8.3691500000000005e+01   3.4510820000000001e+02   4.5770499999999998e+01   2.7386600000000001e+01   3.4249000000000001e+00   1.1318999999999999e+00   2.1345999999999998e+00   3.5695000000000001e+00  -1.5409999999999999e-01   3.7530000000000002e-01   2.4329999999999999e-01
   2.2196400000000001e+01  -8.2240600000000001e+01   3.2460579999999999e+02   4.3383600000000001e+01   2.5768899999999999e+01   3.6747999999999998e+00   1.3983000000000001e+00   1.9345000000000001e+00   2.7858999999999998e+00  -6.7400000000000002e-02   2.6939999999999997e-01   2.4329999999999999e-01
   1.9573399999999999e+01  -8.0064200000000000e+01   3.0084370000000001e+02   4.0204300000000003e+01   2.3856200000000001e+01   3.8327000000000000e+00   1.4427000000000001e+00   1.7788999999999999e+00   3.3953000000000002e+00  -3.8500000000000000e-02   3.6559999999999998e-01   2.3000000000000001e-01
   1.7391200000000001e+01  -7.6502899999999997e+01   2.7759629999999999e+02   3.7187300000000000e+01   2.1991099999999999e+01   3.9291999999999998e+00   1.2428999999999999e+00   2.0901999999999998e+00   4.3529999999999998e+00  -9.6299999999999997e-02   4.4259999999999999e-01   1.9460000000000000e-01
   1.4724100000000000e+01  -7.2523899999999998e+01   2.5203280000000001e+02   3.4065300000000001e+01   1.9973700000000001e+01   3.9466999999999999e+00   1.3317000000000001e+00   1.8899999999999999e+00   3.4824000000000002e+00  -1.2520000000000001e-01   3.8490000000000002e-01   2.2120000000000001e-01
   1.2277500000000000e+01  -6.6588300000000004e+01   2.2552560000000000e+02   3.0952800000000000e+01   1.7861200000000000e+01   3.6836000000000002e+00   1.2873000000000001e+00   1.7121000000000000e+00   3.8306000000000000e+00  -9.6299999999999997e-02   4.0410000000000001e-01   2.5209999999999999e-01
   1.0271599999999999e+01  -6.0850600000000000e+01   2.0021940000000001e+02   2.7773499999999999e+01   1.5777300000000000e+01   3.4556000000000000e+00   1.2428999999999999e+00   2.1568999999999998e+00   3.4824000000000002e+00  -1.5409999999999999e-01   3.3679999999999999e-01   1.8579999999999999e-01
   8.3318999999999992e+00  -5.2364899999999999e+01   1.7568520000000001e+02   2.4966600000000000e+01   1.3874100000000000e+01   2.9161999999999999e+00   1.2873000000000001e+00   1.8899999999999999e+00   3.4824000000000002e+00  -9.6299999999999997e-02   3.2710000000000000e-01   3.0080000000000001e-01
   6.4804000000000004e+00  -4.2955900000000000e+01   1.5269510000000000e+02   2.2207400000000000e+01   1.2142200000000001e+01   2.3549000000000002e+00   1.2206999999999999e+00   1.6454000000000000e+00   2.8730000000000002e+00  -1.7340000000000000e-01   2.7900000000000003e-01   2.6540000000000002e-01
   5.2680999999999996e+00  -3.2469799999999999e+01   1.3450899999999999e+02   2.0164200000000001e+01   1.0524500000000000e+01   1.4471000000000001e+00   1.0209999999999999e+00   1.6010000000000000e+00   3.0470999999999999e+00  -1.3489999999999999e-01   3.4639999999999999e-01   2.2559999999999999e-01
   3.7911999999999999e+00  -2.3148700000000002e+01   1.1229100000000000e+02   1.7185400000000001e+01   8.5642999999999994e+00   1.6445000000000001e+00   1.2428999999999999e+00   1.7788999999999999e+00   3.0470999999999999e+00  -1.0600000000000000e-01   3.7530000000000002e-01   2.8310000000000002e-01
   2.6671000000000000e+00  -3.2337899999999998e+01   9.0416100000000000e+01   1.3414199999999999e+01   7.0797999999999996e+00   1.5085000000000000e+00   8.8780000000000003e-01   1.7121000000000000e+00   3.3953000000000002e+00  -1.6380000000000000e-01   4.2340000000000000e-01   2.5209999999999999e-01
   1.9397000000000000e+00  -2.5303100000000001e+01   7.2658900000000003e+01   1.0521300000000000e+01   5.4810999999999996e+00   1.4515000000000000e+00   1.1096999999999999e+00   1.6677000000000000e+00   3.1341999999999999e+00  -8.6699999999999999e-02   4.1370000000000001e-01   2.1679999999999999e-01
   2.8433999999999999e+00  -2.2797000000000001e+01   5.6016800000000003e+01   8.3063000000000002e+00   4.3011999999999997e+00   1.3813000000000000e+00   1.1096999999999999e+00   1.6899000000000000e+00   3.5695000000000001e+00  -1.3489999999999999e-01   3.7530000000000002e-01   2.3440000000000000e-01
   1.4988999999999999e+00  -2.0950399999999998e+01   4.3663899999999998e+01   6.3300000000000001e+00   3.2829999999999999e+00   1.0568000000000000e+00   9.5440000000000003e-01   1.6677000000000000e+00   3.6564999999999999e+00  -1.1559999999999999e-01   2.7900000000000003e-01   2.5659999999999999e-01
   2.4245999999999999e+00  -1.5784200000000000e+01   3.4141900000000000e+01   4.7927999999999997e+00   2.4836000000000000e+00   5.4820000000000002e-01   8.8780000000000003e-01   1.5120000000000000e+00   3.3083000000000000e+00  -1.6380000000000000e-01   3.5599999999999998e-01   2.1229999999999999e-01
   3.0417999999999998e+00  -9.8925999999999998e+00   2.7708200000000001e+01   3.7902999999999998e+00   1.8270000000000000e+00   1.4910000000000001e-01   1.1984999999999999e+00   1.6454000000000000e+00   3.0470999999999999e+00  -1.5409999999999999e-01   3.3679999999999999e-01   2.4329999999999999e-01
   3.1741000000000001e+00  -4.5286000000000000e+00   2.1617500000000000e+01   3.1219999999999999e+00   1.3131999999999999e+00  -4.3409999999999999e-01   9.5440000000000003e-01   1.5565000000000000e+00   3.3083000000000000e+00  -1.1559999999999999e-01   3.3679999999999999e-01   3.0959999999999999e-01
   3.1078999999999999e+00  -2.7040000000000002e+00   1.5869999999999999e+01   2.3105000000000002e+00   9.0400000000000003e-01  -6.9730000000000003e-01   9.3220000000000003e-01   1.6232000000000000e+00   4.1788999999999996e+00  -1.5409999999999999e-01   3.1750000000000000e-01   2.8749999999999998e-01
   2.6230000000000002e+00   8.1340000000000001e-01   1.1923900000000000e+01   1.6516999999999999e+00   5.6140000000000001e-01  -9.6470000000000000e-01   1.2206999999999999e+00   1.4453000000000000e+00   3.2212000000000001e+00  -1.0600000000000000e-01   3.3679999999999999e-01   2.9640000000000000e-01
   2.9756999999999998e+00   2.7260000000000000e+00   8.9215000000000000e+00   1.3366000000000000e+00   4.1870000000000002e-01  -1.0129999999999999e+00   8.6560000000000004e-01   1.4898000000000000e+00   3.3083000000000000e+00  -1.2520000000000001e-01   4.1370000000000001e-01   3.0520000000000003e-01
   1.9838000000000000e+00   3.6053000000000002e+00   6.2622000000000000e+00   7.9239999999999999e-01   7.6100000000000001e-02  -9.6909999999999996e-01   7.7680000000000005e-01   1.6454000000000000e+00   3.3953000000000002e+00  -1.0600000000000000e-01   4.2340000000000000e-01   2.9640000000000000e-01
   1.7854000000000001e+00   2.8799000000000001e+00   5.3186000000000000e+00   5.4420000000000002e-01  -3.8100000000000002e-02  -8.6829999999999996e-01   7.7680000000000005e-01   9.3389999999999995e-01   3.3083000000000000e+00  -2.1190000000000001e-01   4.5219999999999999e-01   2.3000000000000001e-01
   1.0360000000000000e+00   2.8799000000000001e+00   4.1176000000000004e+00   4.7739999999999999e-01  -8.5599999999999996e-02  -5.3059999999999996e-01   8.2120000000000004e-01   1.1785000000000001e+00   4.1788999999999996e+00  -1.3489999999999999e-01   4.0410000000000001e-01   2.9640000000000000e-01
   8.1559999999999999e-01   1.4069000000000000e+00   4.6322999999999999e+00   2.1959999999999999e-01  -1.8079999999999999e-01  -4.6920000000000001e-01   4.4390000000000002e-01   1.2007000000000001e+00   3.4824000000000002e+00  -1.5409999999999999e-01   3.2710000000000000e-01   2.7429999999999999e-01
   7.4939999999999996e-01   5.9360000000000002e-01   4.4607999999999999e+00   1.7190000000000000e-01  -2.2839999999999999e-01  -4.1220000000000001e-01   2.2189999999999999e-01   8.8939999999999997e-01   3.7435999999999998e+00  -1.0600000000000000e-01   4.2340000000000000e-01   3.4060000000000001e-01
   8.5960000000000003e-01   1.1212000000000000e+00   6.0049000000000001e+00   1.8140000000000001e-01  -2.8549999999999998e-01  -4.1220000000000001e-01   3.5510000000000003e-01   5.1139999999999997e-01   4.1788999999999996e+00  -9.6299999999999997e-02   5.0029999999999997e-01   3.7159999999999999e-01
   1.5649999999999999e+00   3.7369999999999998e-01   5.0612000000000004e+00   1.6230000000000000e-01  -3.9970000000000000e-01  -3.7269999999999998e-01   2.4410000000000001e-01   4.8920000000000002e-01   3.4824000000000002e+00  -1.3489999999999999e-01   4.2340000000000000e-01   2.6100000000000001e-01
   1.0580000000000001e+00  -5.4959999999999998e-01   4.2034000000000002e+00   1.5279999999999999e-01  -4.4719999999999999e-01  -3.7709999999999999e-01   2.8849999999999998e-01   4.4469999999999998e-01   3.8306000000000000e+00  -1.2520000000000001e-01   3.3679999999999999e-01   2.8310000000000002e-01
   9.4779999999999998e-01   2.1980000000000000e-01   3.5171000000000001e+00   1.2410000000000000e-01  -3.1400000000000000e-01  -3.4200000000000003e-01   1.9980000000000001e-01   4.6689999999999998e-01   4.0048000000000004e+00  -1.0600000000000000e-01   4.6189999999999998e-01   3.0520000000000003e-01
   1.3005000000000000e+00   4.3969999999999998e-01   3.6886999999999999e+00   3.8199999999999998e-02  -2.0930000000000001e-01  -3.0700000000000000e-01   2.4410000000000001e-01   5.1139999999999997e-01   4.2659000000000002e+00   0.0000000000000000e+00   3.1750000000000000e-01   3.9369999999999999e-01
   1.1021000000000001e+00  -6.5949999999999998e-01   3.3456000000000001e+00   2.8600000000000000e-02  -2.8549999999999998e-01  -3.3329999999999999e-01  -4.2170000000000002e-01   1.0450999999999999e+00   4.6142000000000003e+00  -9.5999999999999992e-03   4.4259999999999999e-01   3.8929999999999998e-01
   1.0139000000000000e+00  -2.4179999999999999e-01   3.3456000000000001e+00   9.4999999999999998e-03  -2.9499999999999998e-01  -3.0259999999999998e-01   4.4400000000000002e-02   1.0227999999999999e+00   4.8754000000000000e+00   3.8500000000000000e-02   4.7149999999999997e-01   4.3350000000000000e-01
   1.1462000000000001e+00   8.7900000000000006e-02   3.4314000000000000e+00  -7.6399999999999996e-02  -2.5690000000000002e-01  -2.5430000000000003e-01  -6.6600000000000006e-02   6.0040000000000004e-01   5.3106999999999998e+00   5.7799999999999997e-02   4.9070000000000003e-01   3.8479999999999998e-01
   1.1902999999999999e+00  -5.9360000000000002e-01   3.5171000000000001e+00  -2.8600000000000000e-02  -2.1890000000000001e-01  -2.6750000000000002e-01  -8.8800000000000004e-02   1.0227999999999999e+00   5.1365999999999996e+00   5.7799999999999997e-02   5.1000000000000001e-01   4.6000000000000002e-01
   1.3005000000000000e+00  -5.0560000000000005e-01   4.0317999999999996e+00   0.0000000000000000e+00  -1.5229999999999999e-01  -2.7189999999999998e-01  -1.7760000000000001e-01   7.7820000000000000e-01   4.5270999999999999e+00  -1.9300000000000001e-02   5.1959999999999995e-01   4.9540000000000001e-01
   1.1681999999999999e+00  -2.8580000000000000e-01   3.7745000000000002e+00   5.7299999999999997e-02  -1.9980000000000001e-01  -2.3680000000000001e-01   2.2200000000000001e-02   9.3389999999999995e-01   4.1788999999999996e+00   5.7799999999999997e-02   3.8490000000000002e-01   4.7770000000000001e-01
   1.1681999999999999e+00  -3.7369999999999998e-01   3.6029000000000000e+00   2.8600000000000000e-02  -2.0930000000000001e-01  -2.5869999999999999e-01  -2.2200000000000001e-02   1.3564000000000001e+00   4.3529999999999998e+00   1.1559999999999999e-01   4.1370000000000001e-01   4.5119999999999999e-01
   1.1902999999999999e+00  -5.0560000000000005e-01   4.2034000000000002e+00  -3.8199999999999998e-02  -2.1890000000000001e-01  -2.8499999999999998e-01   2.2200000000000001e-02   1.1117999999999999e+00   4.9623999999999997e+00   0.0000000000000000e+00   4.8110000000000003e-01   5.3080000000000005e-01
   1.2343999999999999e+00  -1.7590000000000000e-01   4.3750000000000000e+00  -5.7299999999999997e-02  -2.5690000000000002e-01  -2.3240000000000000e-01  -2.6629999999999998e-01   1.0894999999999999e+00   4.1788999999999996e+00  -4.8200000000000000e-02   4.7149999999999997e-01   4.7770000000000001e-01
   8.8170000000000004e-01  -1.7590000000000000e-01   4.0317999999999996e+00   3.8199999999999998e-02  -2.6640000000000003e-01  -2.1929999999999999e-01  -1.9980000000000001e-01   1.0005999999999999e+00   4.0048000000000004e+00   1.9300000000000001e-02   5.3879999999999995e-01   4.5560000000000000e-01
   1.0801000000000001e+00  -3.9570000000000000e-01   4.3750000000000000e+00  -6.6799999999999998e-02  -2.6640000000000003e-01  -2.3680000000000001e-01  -2.8849999999999998e-01   9.5609999999999995e-01   4.1788999999999996e+00  -6.7400000000000002e-02   5.5810000000000004e-01   4.7770000000000001e-01
   8.8170000000000004e-01  -2.1980000000000000e-01   3.1739999999999999e+00  -1.0500000000000000e-01  -3.1400000000000000e-01  -1.7100000000000001e-01  -2.8849999999999998e-01   1.3341000000000001e+00   4.3529999999999998e+00  -2.8899999999999999e-02   5.4849999999999999e-01   5.1749999999999996e-01
   7.0530000000000004e-01  -1.0990000000000000e-01   3.3456000000000001e+00  -1.9099999999999999e-02  -3.1400000000000000e-01  -1.8859999999999999e-01  -3.3289999999999997e-01   1.2674000000000001e+00   4.2659000000000002e+00   7.7100000000000002e-02   6.0619999999999996e-01   4.6889999999999998e-01
   9.9190000000000000e-01  -4.1770000000000002e-01   4.2034000000000002e+00  -9.4999999999999998e-03  -2.0930000000000001e-01  -2.4120000000000000e-01  -2.4410000000000001e-01   1.4231000000000000e+00   4.7012999999999998e+00   1.4449999999999999e-01   4.7149999999999997e-01   5.3969999999999996e-01
   9.4779999999999998e-01  -2.8580000000000000e-01   3.6886999999999999e+00   5.7299999999999997e-02  -1.7130000000000001e-01  -2.3240000000000000e-01  -1.5540000000000001e-01   1.3786000000000000e+00   4.2659000000000002e+00  -2.8899999999999999e-02   5.4849999999999999e-01   5.0429999999999997e-01
   7.4939999999999996e-01  -3.2979999999999998e-01   4.2892000000000001e+00  -2.8600000000000000e-02  -1.6180000000000000e-01  -2.0610000000000001e-01  -2.8849999999999998e-01   1.3786000000000000e+00   5.3977000000000004e+00   2.8899999999999999e-02   5.0029999999999997e-01   4.9540000000000001e-01
   6.1719999999999997e-01  -1.5390000000000001e-01   3.3456000000000001e+00   3.8199999999999998e-02  -2.1890000000000001e-01  -2.1929999999999999e-01  -6.6600000000000006e-02   1.3119000000000001e+00   4.3529999999999998e+00   6.7400000000000002e-02   5.1000000000000001e-01   4.6889999999999998e-01
   7.2740000000000005e-01  -2.4179999999999999e-01   3.5171000000000001e+00   3.8199999999999998e-02  -1.6180000000000000e-01  -1.7979999999999999e-01  -1.7760000000000001e-01   1.5787000000000000e+00   4.7012999999999998e+00   0.0000000000000000e+00   4.7149999999999997e-01   5.0429999999999997e-01
   8.3760000000000001e-01  -1.5390000000000001e-01   4.0317999999999996e+00  -9.5500000000000002e-02  -2.2839999999999999e-01  -2.1490000000000001e-01  -4.4400000000000002e-02   1.2674000000000001e+00   3.6564999999999999e+00  -3.8500000000000000e-02   4.9070000000000003e-01   4.6889999999999998e-01
   6.3919999999999999e-01  -2.6379999999999998e-01   3.3456000000000001e+00  -6.6799999999999998e-02  -1.8079999999999999e-01  -1.3589999999999999e-01   4.4400000000000002e-02   1.3564000000000001e+00   4.6142000000000003e+00   6.7400000000000002e-02   4.9070000000000003e-01   4.9540000000000001e-01
   6.1719999999999997e-01  -8.7900000000000006e-02   3.5171000000000001e+00   1.9099999999999999e-02  -2.6640000000000003e-01  -2.5000000000000000e-01   0.0000000000000000e+00   1.3564000000000001e+00   4.3529999999999998e+00   4.8200000000000000e-02   5.1000000000000001e-01   4.6000000000000002e-01
   2.4249999999999999e-01  -2.6379999999999998e-01   3.3456000000000001e+00   9.4999999999999998e-03  -2.8549999999999998e-01  -1.8420000000000000e-01   1.7760000000000001e-01   1.3341000000000001e+00   4.2659000000000002e+00  -9.5999999999999992e-03   5.4849999999999999e-01   4.4679999999999997e-01
   3.9679999999999999e-01  -2.4179999999999999e-01   3.5171000000000001e+00  -8.5900000000000004e-02  -1.9030000000000000e-01  -1.6660000000000000e-01   2.6629999999999998e-01   1.1339999999999999e+00   4.1788999999999996e+00  -9.5999999999999992e-03   5.6769999999999998e-01   3.8929999999999998e-01
   2.8649999999999998e-01  -1.0990000000000000e-01   3.9460999999999999e+00   0.0000000000000000e+00  -2.8549999999999998e-01  -1.4910000000000001e-01   4.4400000000000002e-02   1.1563000000000001e+00   3.7435999999999998e+00   1.3489999999999999e-01   4.1370000000000001e-01   4.4230000000000003e-01
   4.8490000000000000e-01   4.3999999999999997e-02   3.3456000000000001e+00  -1.9099999999999999e-02  -1.6180000000000000e-01  -1.9289999999999999e-01  -2.2200000000000001e-02   1.3341000000000001e+00   4.2659000000000002e+00   1.0600000000000000e-01   5.0029999999999997e-01   4.0250000000000002e-01
   2.8649999999999998e-01  -3.7369999999999998e-01   3.1739999999999999e+00   1.0500000000000000e-01  -3.2350000000000001e-01  -2.1049999999999999e-01   3.1069999999999998e-01   1.2674000000000001e+00   4.1788999999999996e+00  -3.8500000000000000e-02   4.9070000000000003e-01   3.8929999999999998e-01
   4.6289999999999998e-01  -3.7369999999999998e-01   4.0317999999999996e+00   9.5500000000000002e-02  -1.9030000000000000e-01  -1.7100000000000001e-01   1.9980000000000001e-01   1.3119000000000001e+00   5.1365999999999996e+00  -2.8899999999999999e-02   5.5810000000000004e-01   3.4949999999999998e-01
   2.4249999999999999e-01  -1.9789999999999999e-01   4.1176000000000004e+00  -1.9099999999999999e-02  -2.4740000000000001e-01  -1.4030000000000001e-01   1.3320000000000001e-01   1.2452000000000001e+00   4.1788999999999996e+00   6.7400000000000002e-02   4.0410000000000001e-01   4.0250000000000002e-01
   2.8649999999999998e-01  -1.7590000000000000e-01   4.2034000000000002e+00  -4.7699999999999999e-02  -1.8079999999999999e-01  -1.6230000000000000e-01   3.5510000000000003e-01   9.7840000000000005e-01   4.5270999999999999e+00   3.8500000000000000e-02   4.9070000000000003e-01   3.5830000000000001e-01
   3.5270000000000001e-01  -6.6000000000000003e-02   3.6886999999999999e+00  -7.6399999999999996e-02  -2.9499999999999998e-01  -1.4910000000000001e-01   6.8799999999999994e-01   1.2674000000000001e+00   4.9623999999999997e+00   7.7100000000000002e-02   4.0410000000000001e-01   3.9810000000000001e-01
   3.0859999999999999e-01  -1.9789999999999999e-01   3.6886999999999999e+00   1.9099999999999999e-02  -2.5690000000000002e-01  -1.0960000000000000e-01   2.6629999999999998e-01   1.3564000000000001e+00   4.1788999999999996e+00   1.9300000000000001e-02   4.3300000000000000e-01   3.8929999999999998e-01
   2.2040000000000001e-01  -1.5390000000000001e-01   4.1176000000000004e+00  -8.5900000000000004e-02  -2.8549999999999998e-01  -1.3589999999999999e-01   2.6629999999999998e-01   1.0894999999999999e+00   4.7882999999999996e+00  -9.5999999999999992e-03   4.2340000000000000e-01   3.4949999999999998e-01
   2.6450000000000001e-01  -1.3189999999999999e-01   3.6886999999999999e+00  -1.1459999999999999e-01  -2.5690000000000002e-01  -1.6660000000000000e-01   3.3289999999999997e-01   1.2897000000000001e+00   4.8754000000000000e+00  -3.8500000000000000e-02   3.9450000000000002e-01   3.7159999999999999e-01
   5.2900000000000003e-01  -3.5170000000000001e-01   4.7180999999999997e+00  -6.6799999999999998e-02  -2.1890000000000001e-01  -1.8420000000000000e-01   4.4390000000000002e-01   1.2897000000000001e+00   4.7882999999999996e+00   2.8899999999999999e-02   4.6189999999999998e-01   3.6709999999999998e-01
   4.6289999999999998e-01  -1.9789999999999999e-01   4.0317999999999996e+00  -9.4999999999999998e-03  -2.3790000000000000e-01  -1.7979999999999999e-01   4.2170000000000002e-01   1.0672999999999999e+00   3.5695000000000001e+00   1.1559999999999999e-01   4.7149999999999997e-01   3.3620000000000000e-01
   3.7469999999999998e-01  -1.3189999999999999e-01   3.5171000000000001e+00  -7.6399999999999996e-02  -2.8549999999999998e-01  -9.6500000000000002e-02   4.6610000000000001e-01   1.2897000000000001e+00   4.7012999999999998e+00   2.8899999999999999e-02   4.6189999999999998e-01   3.6709999999999998e-01
   2.4249999999999999e-01  -2.6379999999999998e-01   3.0882000000000001e+00   0.0000000000000000e+00  -2.5690000000000002e-01  -1.3159999999999999e-01   4.8830000000000001e-01   1.1563000000000001e+00   4.4401000000000002e+00   7.7100000000000002e-02   4.6189999999999998e-01   3.4499999999999997e-01
   3.7469999999999998e-01  -1.5390000000000001e-01   3.7745000000000002e+00  -2.8600000000000000e-02  -1.7130000000000001e-01  -1.6230000000000000e-01   5.7709999999999995e-01   1.2230000000000001e+00   4.7882999999999996e+00   0.0000000000000000e+00   3.9450000000000002e-01   3.8040000000000002e-01
   4.4080000000000003e-01  -3.7369999999999998e-01   4.2034000000000002e+00  -9.5500000000000002e-02  -2.8549999999999998e-01  -1.2280000000000001e-01   5.7709999999999995e-01   1.2897000000000001e+00   4.5270999999999999e+00   9.5999999999999992e-03   3.5599999999999998e-01   3.1409999999999999e-01
   2.6450000000000001e-01  -3.5170000000000001e-01   3.7745000000000002e+00  -8.5900000000000004e-02  -2.1890000000000001e-01  -1.1840000000000001e-01   6.6579999999999995e-01   1.2230000000000001e+00   4.4401000000000002e+00   2.8899999999999999e-02   4.5219999999999999e-01   3.7159999999999999e-01
   5.0700000000000001e-01  -3.5170000000000001e-01   4.5465000000000000e+00  -8.5900000000000004e-02  -2.6640000000000003e-01  -1.5350000000000000e-01   6.4370000000000005e-01   1.1785000000000001e+00   4.3529999999999998e+00  -9.5999999999999992e-03   4.0410000000000001e-01   4.0699999999999997e-01
   4.1880000000000001e-01  -4.3999999999999997e-02   3.4314000000000000e+00  -1.2410000000000000e-01  -3.3310000000000001e-01  -8.3299999999999999e-02   2.4410000000000001e-01   1.2452000000000001e+00   3.9177000000000000e+00   9.5999999999999992e-03   4.7149999999999997e-01   3.8040000000000002e-01
   3.5270000000000001e-01  -2.4179999999999999e-01   3.7745000000000002e+00  -3.8199999999999998e-02  -2.0930000000000001e-01  -1.1400000000000000e-01   4.6610000000000001e-01   1.3341000000000001e+00   4.3529999999999998e+00   0.0000000000000000e+00   4.6189999999999998e-01   3.3620000000000000e-01
   3.3060000000000000e-01  -3.5170000000000001e-01   3.4314000000000000e+00   9.4999999999999998e-03  -2.3790000000000000e-01  -1.6660000000000000e-01   4.8830000000000001e-01   1.3341000000000001e+00   4.0048000000000004e+00   1.2520000000000001e-01   4.3300000000000000e-01   4.2020000000000002e-01
   6.8330000000000002e-01  -3.5170000000000001e-01   3.6029000000000000e+00  -9.4999999999999998e-03  -1.9980000000000001e-01  -1.4910000000000001e-01   5.1049999999999995e-01   1.2897000000000001e+00   3.8306000000000000e+00   8.6699999999999999e-02   4.9070000000000003e-01   3.7159999999999999e-01
   5.2900000000000003e-01  -2.1980000000000000e-01   3.1739999999999999e+00  -3.8199999999999998e-02  -2.4740000000000001e-01  -1.2280000000000001e-01   5.5489999999999995e-01   1.4231000000000000e+00   4.9623999999999997e+00   1.0600000000000000e-01   4.1370000000000001e-01   3.7600000000000000e-01
   5.9509999999999996e-01  -2.4179999999999999e-01   4.1176000000000004e+00  -4.7699999999999999e-02  -1.3320000000000001e-01  -1.3589999999999999e-01   5.9930000000000005e-01   1.3564000000000001e+00   4.3529999999999998e+00   1.1559999999999999e-01   3.6559999999999998e-01   4.2470000000000002e-01
   4.6289999999999998e-01  -2.8580000000000000e-01   3.9460999999999999e+00   0.0000000000000000e+00  -2.8549999999999998e-01  -8.3299999999999999e-02   5.5489999999999995e-01   1.4008000000000000e+00   3.9177000000000000e+00   5.7799999999999997e-02   4.7149999999999997e-01   4.0699999999999997e-01
   3.9679999999999999e-01  -4.8359999999999997e-01   3.1739999999999999e+00  -4.7699999999999999e-02  -3.1400000000000000e-01  -1.2280000000000001e-01   6.4370000000000005e-01   1.2674000000000001e+00   4.7012999999999998e+00   6.7400000000000002e-02   5.0029999999999997e-01   3.6270000000000002e-01
   4.6289999999999998e-01  -1.3189999999999999e-01   3.8603000000000001e+00  -1.3370000000000001e-01  -2.4740000000000001e-01  -1.4030000000000001e-01   1.7760000000000001e-01   1.4898000000000000e+00   4.5270999999999999e+00  -9.5999999999999992e-03   3.7530000000000002e-01   4.0250000000000002e-01
   1.5429999999999999e-01  -3.2979999999999998e-01   3.6029000000000000e+00  -5.7299999999999997e-02  -2.2839999999999999e-01  -9.6500000000000002e-02   4.6610000000000001e-01   1.1563000000000001e+00   4.7012999999999998e+00   7.7100000000000002e-02   4.4259999999999999e-01   3.8929999999999998e-01
   5.0700000000000001e-01  -3.5170000000000001e-01   3.4314000000000000e+00  -1.8140000000000001e-01  -1.7130000000000001e-01  -1.7540000000000000e-01   5.9930000000000005e-01   1.1785000000000001e+00   4.2659000000000002e+00  -2.8899999999999999e-02   4.3300000000000000e-01   3.9369999999999999e-01
   3.5270000000000001e-01  -1.7590000000000000e-01   3.3456000000000001e+00  -1.0500000000000000e-01  -2.5690000000000002e-01  -1.2720000000000001e-01   5.1049999999999995e-01   1.2007000000000001e+00   4.9623999999999997e+00   4.8200000000000000e-02   5.1959999999999995e-01   4.3350000000000000e-01
   4.6289999999999998e-01  -3.9570000000000000e-01   4.2034000000000002e+00   0.0000000000000000e+00  -2.4740000000000001e-01  -1.4910000000000001e-01   4.4390000000000002e-01   1.3341000000000001e+00   4.1788999999999996e+00   5.7799999999999997e-02   5.0029999999999997e-01   4.0250000000000002e-01
   5.2900000000000003e-01  -1.7590000000000000e-01   3.6029000000000000e+00  -1.9099999999999999e-02  -2.0930000000000001e-01  -1.4030000000000001e-01   6.2150000000000005e-01   1.2007000000000001e+00   4.9623999999999997e+00   6.7400000000000002e-02   4.4259999999999999e-01   3.6709999999999998e-01
   3.7469999999999998e-01  -4.3969999999999998e-01   3.3456000000000001e+00  -1.9099999999999999e-02  -2.7600000000000002e-01  -1.6660000000000000e-01   5.5489999999999995e-01   1.4676000000000000e+00   3.7435999999999998e+00   2.8899999999999999e-02   4.4259999999999999e-01   3.8040000000000002e-01
   4.8490000000000000e-01  -2.6379999999999998e-01   4.2892000000000001e+00  -1.0500000000000000e-01  -2.2839999999999999e-01  -1.2720000000000001e-01   5.1049999999999995e-01   1.3341000000000001e+00   4.7012999999999998e+00   1.4449999999999999e-01   4.0410000000000001e-01   3.7159999999999999e-01
   5.2900000000000003e-01  -2.4179999999999999e-01   3.8603000000000001e+00  -1.0500000000000000e-01  -2.4740000000000001e-01  -1.3589999999999999e-01   3.9950000000000002e-01   1.4231000000000000e+00   4.0048000000000004e+00   2.8899999999999999e-02   4.6189999999999998e-01   3.9369999999999999e-01
   5.2900000000000003e-01  -3.5170000000000001e-01   3.6029000000000000e+00  -1.6230000000000000e-01  -3.4260000000000002e-01  -1.7540000000000000e-01   4.8830000000000001e-01   1.5343000000000000e+00   4.5270999999999999e+00  -9.5999999999999992e-03   4.2340000000000000e-01   3.5830000000000001e-01
   3.7469999999999998e-01  -2.1980000000000000e-01   4.6322999999999999e+00  -5.7299999999999997e-02  -2.5690000000000002e-01  -1.2720000000000001e-01   5.1049999999999995e-01   1.3564000000000001e+00   4.9623999999999997e+00   5.7799999999999997e-02   4.2340000000000000e-01   3.9810000000000001e-01
   4.1880000000000001e-01  -4.3999999999999997e-02   4.0317999999999996e+00  -8.5900000000000004e-02  -1.9030000000000000e-01  -2.2359999999999999e-01   4.2170000000000002e-01   1.5120000000000000e+00   4.5270999999999999e+00  -4.8200000000000000e-02   3.5599999999999998e-01   4.1580000000000000e-01
   5.0700000000000001e-01  -3.7369999999999998e-01   3.8603000000000001e+00  -2.8600000000000000e-02  -3.3310000000000001e-01  -1.2720000000000001e-01   3.7730000000000002e-01   1.2897000000000001e+00   4.0048000000000004e+00   9.6299999999999997e-02   4.1370000000000001e-01   3.9810000000000001e-01
   3.3060000000000000e-01  -1.0990000000000000e-01   3.6029000000000000e+00  -1.2410000000000000e-01  -2.8549999999999998e-01  -1.2720000000000001e-01   4.4390000000000002e-01   1.4231000000000000e+00   3.7435999999999998e+00   4.8200000000000000e-02   3.8490000000000002e-01   4.2909999999999998e-01
   4.4080000000000003e-01  -5.2759999999999996e-01   3.7745000000000002e+00  -5.7299999999999997e-02  -2.8549999999999998e-01  -1.7979999999999999e-01   4.6610000000000001e-01   1.3119000000000001e+00   4.2659000000000002e+00   1.9300000000000001e-02   4.4259999999999999e-01   4.2470000000000002e-01
   1.9839999999999999e-01  -3.5170000000000001e-01   4.1176000000000004e+00  -9.4999999999999998e-03  -2.6640000000000003e-01  -2.0610000000000001e-01   6.8799999999999994e-01   1.4231000000000000e+00   4.1788999999999996e+00   5.7799999999999997e-02   5.2920000000000000e-01   4.0699999999999997e-01
   7.0530000000000004e-01  -2.6379999999999998e-01   3.5171000000000001e+00  -1.9099999999999999e-02  -3.0449999999999999e-01  -1.5350000000000000e-01   4.6610000000000001e-01   1.2230000000000001e+00   4.6142000000000003e+00   6.7400000000000002e-02   3.6559999999999998e-01   3.9810000000000001e-01
   5.9509999999999996e-01  -2.4179999999999999e-01   3.9460999999999999e+00  -9.5500000000000002e-02  -1.9030000000000000e-01  -1.9730000000000000e-01   1.9980000000000001e-01   1.2007000000000001e+00   4.3529999999999998e+00   1.9300000000000001e-02   4.6189999999999998e-01   4.2470000000000002e-01
   7.0530000000000004e-01  -2.6379999999999998e-01   4.2892000000000001e+00  -9.5500000000000002e-02  -2.5690000000000002e-01  -1.4910000000000001e-01   3.7730000000000002e-01   1.3786000000000000e+00   4.2659000000000002e+00   3.8500000000000000e-02   4.4259999999999999e-01   4.0699999999999997e-01
   5.7310000000000005e-01  -4.1770000000000002e-01   4.2034000000000002e+00  -1.2410000000000000e-01  -3.6159999999999998e-01  -1.6230000000000000e-01   3.9950000000000002e-01   1.0672999999999999e+00   4.0918000000000001e+00   2.8899999999999999e-02   3.7530000000000002e-01   4.2020000000000002e-01
   4.8490000000000000e-01  -3.0780000000000002e-01   4.3750000000000000e+00  -3.8199999999999998e-02  -2.2839999999999999e-01  -1.5790000000000001e-01   3.5510000000000003e-01   1.2230000000000001e+00   4.0048000000000004e+00   1.9300000000000001e-02   4.3300000000000000e-01   4.3350000000000000e-01
   7.7149999999999996e-01  -2.1980000000000000e-01   3.5171000000000001e+00  -2.8600000000000000e-02  -2.7600000000000002e-01  -1.8859999999999999e-01   4.2170000000000002e-01   1.3786000000000000e+00   3.9177000000000000e+00   7.7100000000000002e-02   4.4259999999999999e-01   4.0699999999999997e-01
   5.9509999999999996e-01  -3.9570000000000000e-01   4.1176000000000004e+00  -7.6399999999999996e-02  -2.5690000000000002e-01  -1.4030000000000001e-01   2.8849999999999998e-01   1.4898000000000000e+00   4.2659000000000002e+00   3.8500000000000000e-02   5.1959999999999995e-01   4.0699999999999997e-01
   5.7310000000000005e-01  -3.7369999999999998e-01   4.1176000000000004e+00  -6.6799999999999998e-02  -2.9499999999999998e-01  -1.7979999999999999e-01   2.8849999999999998e-01   1.4898000000000000e+00   5.6589000000000000e+00  -1.9300000000000001e-02   4.9070000000000003e-01   3.6270000000000002e-01
   5.7310000000000005e-01  -3.9570000000000000e-01   3.5171000000000001e+00   2.8600000000000000e-02  -2.2839999999999999e-01  -1.9289999999999999e-01   2.2189999999999999e-01   1.2674000000000001e+00   3.8306000000000000e+00  -6.7400000000000002e-02   5.0029999999999997e-01   4.5119999999999999e-01
   6.3919999999999999e-01  -5.7160000000000000e-01   3.4314000000000000e+00  -5.7299999999999997e-02  -2.8549999999999998e-01  -1.5350000000000000e-01   3.1069999999999998e-01   1.3786000000000000e+00   5.2236000000000002e+00   3.8500000000000000e-02   4.4259999999999999e-01   4.0250000000000002e-01
  -1.5429999999999999e-01   0.0000000000000000e+00   4.5465000000000000e+00  -9.4999999999999998e-03  -2.0930000000000001e-01  -1.6230000000000000e-01   3.5510000000000003e-01   1.2452000000000001e+00   3.9177000000000000e+00   7.7100000000000002e-02   4.4259999999999999e-01   3.7600000000000000e-01
   1.0360000000000000e+00  -2.1980000000000000e-01   4.2034000000000002e+00  -2.8600000000000000e-02  -2.8549999999999998e-01  -1.3589999999999999e-01   2.2200000000000001e-02   1.5120000000000000e+00   4.2659000000000002e+00  -9.5999999999999992e-03   4.6189999999999998e-01   4.1580000000000000e-01
   1.1241000000000001e+00  -5.9360000000000002e-01   3.4314000000000000e+00  -3.8199999999999998e-02  -2.8549999999999998e-01  -1.9730000000000000e-01   3.5510000000000003e-01   1.4898000000000000e+00   4.6142000000000003e+00   1.5409999999999999e-01   4.2340000000000000e-01   3.9369999999999999e-01
  -5.9509999999999996e-01  -1.3189999999999999e-01   1.9730000000000001e+00  -4.7699999999999999e-02  -1.2370000000000000e-01  -1.4030000000000001e-01   3.7730000000000002e-01   1.2452000000000001e+00   4.5270999999999999e+00   3.8500000000000000e-02   4.8110000000000003e-01   3.7600000000000000e-01
  -6.6100000000000006e-02  -1.3189999999999999e-01   3.0024000000000002e+00  -6.6799999999999998e-02  -2.2839999999999999e-01  -1.3159999999999999e-01   1.5540000000000001e-01   1.3341000000000001e+00   4.6142000000000003e+00   1.6380000000000000e-01   4.1370000000000001e-01   4.7330000000000000e-01
   1.4327000000000001e+00  -5.7160000000000000e-01   4.9755000000000003e+00  -1.5279999999999999e-01  -3.0449999999999999e-01  -1.6230000000000000e-01   3.1069999999999998e-01   1.3341000000000001e+00   4.1788999999999996e+00   0.0000000000000000e+00   4.6189999999999998e-01   4.2020000000000002e-01
   1.4548000000000001e+00  -5.4959999999999998e-01   3.1739999999999999e+00  -2.0050000000000001e-01  -4.0920000000000001e-01  -1.2280000000000001e-01   3.5510000000000003e-01   1.2674000000000001e+00   3.3083000000000000e+00   1.1559999999999999e-01   4.7149999999999997e-01   4.2470000000000002e-01
  -9.4779999999999998e-01   1.3189999999999999e-01   3.2597999999999998e+00  -9.4999999999999998e-03  -1.3320000000000001e-01  -1.1840000000000001e-01   3.5510000000000003e-01   1.5565000000000000e+00   4.7012999999999998e+00   3.8500000000000000e-02   5.4849999999999999e-01   4.1139999999999999e-01
  -2.1999999999999999e-02  -4.3999999999999997e-02   3.8603000000000001e+00  -8.5900000000000004e-02  -1.9030000000000000e-01  -1.7540000000000000e-01   3.5510000000000003e-01   1.5565000000000000e+00   3.9177000000000000e+00   9.6299999999999997e-02   4.4259999999999999e-01   4.6889999999999998e-01
   1.8735999999999999e+00  -6.8149999999999999e-01   4.4607999999999999e+00  -9.5500000000000002e-02  -4.6629999999999999e-01  -1.7100000000000001e-01   4.4390000000000002e-01   1.5120000000000000e+00   3.7435999999999998e+00   1.1559999999999999e-01   5.5810000000000004e-01   4.6000000000000002e-01
   3.7469999999999998e-01  -5.0560000000000005e-01   4.1176000000000004e+00  -1.0500000000000000e-01  -2.7600000000000002e-01  -1.4470000000000000e-01   4.4390000000000002e-01   1.3341000000000001e+00   3.7435999999999998e+00   7.7100000000000002e-02   4.0410000000000001e-01   3.7600000000000000e-01
  -6.6100000000000006e-02   2.1999999999999999e-02   3.6029000000000000e+00   0.0000000000000000e+00  -1.9030000000000000e-01  -1.5790000000000001e-01   3.1069999999999998e-01   1.5120000000000000e+00   4.5270999999999999e+00   9.5999999999999992e-03   4.2340000000000000e-01   4.6450000000000002e-01
  -2.1999999999999999e-02  -5.0560000000000005e-01   4.0317999999999996e+00  -2.8600000000000000e-02  -2.2839999999999999e-01  -1.4470000000000000e-01   3.9950000000000002e-01   1.2674000000000001e+00   4.1788999999999996e+00   1.9300000000000001e-02   4.9070000000000003e-01   4.7330000000000000e-01
   1.0801000000000001e+00  -5.0560000000000005e-01   3.7745000000000002e+00  -1.3370000000000001e-01  -3.9970000000000000e-01  -1.4470000000000000e-01   3.1069999999999998e-01   1.5565000000000000e+00   3.3953000000000002e+00   1.4449999999999999e-01   4.6189999999999998e-01   4.3350000000000000e-01
   1.0580000000000001e+00  -2.8580000000000000e-01   3.7745000000000002e+00  -1.9099999999999999e-02  -3.9010000000000000e-01  -1.6230000000000000e-01   3.1069999999999998e-01   1.4453000000000000e+00   4.1788999999999996e+00   6.7400000000000002e-02   3.9450000000000002e-01   4.4679999999999997e-01
  -1.5429999999999999e-01  -5.9360000000000002e-01   2.7450999999999999e+00  -1.0500000000000000e-01  -2.1890000000000001e-01  -1.9730000000000000e-01   2.6629999999999998e-01   1.4008000000000000e+00   3.5695000000000001e+00   7.7100000000000002e-02   5.1000000000000001e-01   4.1139999999999999e-01
  -1.1020000000000001e-01  -3.7369999999999998e-01   4.2892000000000001e+00  -1.2410000000000000e-01  -2.3790000000000000e-01  -1.6660000000000000e-01   3.3289999999999997e-01   1.3119000000000001e+00   4.0048000000000004e+00   6.7400000000000002e-02   4.7149999999999997e-01   4.2470000000000002e-01
   7.9349999999999998e-01  -3.2979999999999998e-01   4.1176000000000004e+00  -1.1459999999999999e-01  -2.5690000000000002e-01  -1.3589999999999999e-01   2.4410000000000001e-01   1.3341000000000001e+00   4.7012999999999998e+00   6.7400000000000002e-02   5.3879999999999995e-01   4.1580000000000000e-01
   9.0369999999999995e-01  -4.1770000000000002e-01   4.8038999999999996e+00  -1.3370000000000001e-01  -3.3310000000000001e-01  -1.6230000000000000e-01   2.6629999999999998e-01   1.5343000000000000e+00   4.3529999999999998e+00   1.2520000000000001e-01   4.4259999999999999e-01   4.4679999999999997e-01
   4.4100000000000000e-02  -5.4959999999999998e-01   3.0882000000000001e+00  -8.5900000000000004e-02  -2.7600000000000002e-01  -1.6660000000000000e-01   2.8849999999999998e-01   1.3341000000000001e+00   4.0918000000000001e+00   5.7799999999999997e-02   5.2920000000000000e-01   4.4230000000000003e-01
   1.9839999999999999e-01   4.3999999999999997e-02   2.8309000000000002e+00  -6.6799999999999998e-02  -2.5690000000000002e-01  -9.6500000000000002e-02   3.1069999999999998e-01   1.4008000000000000e+00   4.7882999999999996e+00   1.0600000000000000e-01   4.1370000000000001e-01   3.9810000000000001e-01
   5.9509999999999996e-01  -3.0780000000000002e-01   4.0317999999999996e+00  -9.4999999999999998e-03  -1.9980000000000001e-01  -1.4910000000000001e-01   8.8800000000000004e-02   1.4898000000000000e+00   5.0495000000000001e+00   2.8899999999999999e-02   3.7530000000000002e-01   4.5560000000000000e-01
   6.3919999999999999e-01  -4.1770000000000002e-01   4.2034000000000002e+00  -9.5500000000000002e-02  -2.9499999999999998e-01  -1.4910000000000001e-01   3.9950000000000002e-01   1.0672999999999999e+00   4.7882999999999996e+00   1.6380000000000000e-01   4.3300000000000000e-01   4.9540000000000001e-01
   2.6450000000000001e-01  -3.9570000000000000e-01   3.5171000000000001e+00  -1.0500000000000000e-01  -3.0449999999999999e-01  -1.2280000000000001e-01   3.3289999999999997e-01   1.6232000000000000e+00   3.8306000000000000e+00   1.1559999999999999e-01   5.5810000000000004e-01   4.4679999999999997e-01
   1.7630000000000001e-01  -1.3189999999999999e-01   3.6029000000000000e+00  -7.6399999999999996e-02  -2.2839999999999999e-01  -1.4030000000000001e-01   3.3289999999999997e-01   1.2007000000000001e+00   4.6142000000000003e+00   2.8899999999999999e-02   3.9450000000000002e-01   4.6000000000000002e-01
   5.9509999999999996e-01  -6.5949999999999998e-01   3.6886999999999999e+00  -1.9099999999999999e-02  -2.0930000000000001e-01  -1.1840000000000001e-01   4.8830000000000001e-01   1.2452000000000001e+00   4.4401000000000002e+00   9.5999999999999992e-03   4.0410000000000001e-01   4.6889999999999998e-01
   7.7149999999999996e-01  -2.6379999999999998e-01   3.7745000000000002e+00  -7.6399999999999996e-02  -3.3310000000000001e-01  -1.2720000000000001e-01   3.1069999999999998e-01   1.4008000000000000e+00   4.2659000000000002e+00   4.8200000000000000e-02   4.0410000000000001e-01   4.6450000000000002e-01
   5.7310000000000005e-01  -3.2979999999999998e-01   3.2597999999999998e+00  -9.5500000000000002e-02  -2.9499999999999998e-01  -1.6230000000000000e-01   2.2189999999999999e-01   1.4453000000000000e+00   3.8306000000000000e+00   0.0000000000000000e+00   4.8110000000000003e-01   4.4230000000000003e-01
   2.4249999999999999e-01  -3.2979999999999998e-01   3.1739999999999999e+00  -1.1459999999999999e-01  -3.5210000000000002e-01  -1.5350000000000000e-01  -4.4400000000000002e-02   1.4453000000000000e+00   4.5270999999999999e+00   2.8899999999999999e-02   3.5599999999999998e-01   4.1139999999999999e-01
   4.8490000000000000e-01  -1.0990000000000000e-01   3.8603000000000001e+00  -6.6799999999999998e-02  -1.7130000000000001e-01  -1.8859999999999999e-01   4.4390000000000002e-01   1.5343000000000000e+00   4.6142000000000003e+00   0.0000000000000000e+00   3.7530000000000002e-01   4.3350000000000000e-01
   6.6130000000000000e-01  -1.3189999999999999e-01   3.6886999999999999e+00  -9.5500000000000002e-02  -2.7600000000000002e-01  -1.9289999999999999e-01   4.2170000000000002e-01   1.2674000000000001e+00   4.0918000000000001e+00   1.0600000000000000e-01   4.4259999999999999e-01   4.5119999999999999e-01
   6.3919999999999999e-01  -2.4179999999999999e-01   3.6029000000000000e+00   1.9099999999999999e-02  -3.4260000000000002e-01  -1.5350000000000000e-01   3.3289999999999997e-01   1.5565000000000000e+00   4.5270999999999999e+00   7.7100000000000002e-02   4.5219999999999999e-01   4.2909999999999998e-01
   3.5270000000000001e-01  -3.9570000000000000e-01   3.8603000000000001e+00  -9.5500000000000002e-02  -2.4740000000000001e-01  -1.1840000000000001e-01   3.3289999999999997e-01   1.4676000000000000e+00   4.1788999999999996e+00   2.8899999999999999e-02   3.9450000000000002e-01   4.3790000000000001e-01
   3.0859999999999999e-01  -3.7369999999999998e-01   3.2597999999999998e+00  -7.6399999999999996e-02  -3.1400000000000000e-01  -1.1840000000000001e-01   3.5510000000000003e-01   1.4676000000000000e+00   5.1365999999999996e+00   1.8300000000000000e-01   3.6559999999999998e-01   4.5560000000000000e-01
   6.1719999999999997e-01  -3.9570000000000000e-01   3.8603000000000001e+00  -1.6230000000000000e-01  -3.9970000000000000e-01  -2.0169999999999999e-01   5.3269999999999995e-01   1.5787000000000000e+00   4.6142000000000003e+00   3.8500000000000000e-02   4.0410000000000001e-01   4.5119999999999999e-01
   6.1719999999999997e-01  -5.0560000000000005e-01   3.7745000000000002e+00  -7.6399999999999996e-02  -2.9499999999999998e-01  -1.4910000000000001e-01   3.7730000000000002e-01   1.2007000000000001e+00   4.1788999999999996e+00   3.8500000000000000e-02   5.1000000000000001e-01   4.6889999999999998e-01
   3.9679999999999999e-01  -3.5170000000000001e-01   3.6886999999999999e+00  -5.7299999999999997e-02  -3.1400000000000000e-01  -1.5350000000000000e-01   3.5510000000000003e-01   1.4676000000000000e+00   3.9177000000000000e+00   8.6699999999999999e-02   4.1370000000000001e-01   4.6450000000000002e-01
   1.3230000000000000e-01  -6.3749999999999996e-01   3.4314000000000000e+00  -1.9089999999999999e-01  -2.5690000000000002e-01  -1.4470000000000000e-01   4.4390000000000002e-01   1.2674000000000001e+00   4.0048000000000004e+00   8.6699999999999999e-02   3.3679999999999999e-01   4.4679999999999997e-01
   6.8330000000000002e-01  -2.8580000000000000e-01   4.0317999999999996e+00  -7.6399999999999996e-02  -2.9499999999999998e-01  -1.5350000000000000e-01   4.2170000000000002e-01   1.3119000000000001e+00   4.6142000000000003e+00   3.8500000000000000e-02   4.4259999999999999e-01   4.6889999999999998e-01
   3.9679999999999999e-01  -2.6379999999999998e-01   4.2034000000000002e+00  -3.8199999999999998e-02  -3.5210000000000002e-01  -1.4030000000000001e-01   5.9930000000000005e-01   1.5787000000000000e+00   4.8754000000000000e+00   8.6699999999999999e-02   4.6189999999999998e-01   4.2909999999999998e-01
   3.7469999999999998e-01  -3.5170000000000001e-01   4.6322999999999999e+00  -6.6799999999999998e-02  -2.4740000000000001e-01  -1.5350000000000000e-01   4.4390000000000002e-01   1.4453000000000000e+00   3.4824000000000002e+00   4.8200000000000000e-02   4.4259999999999999e-01   4.2470000000000002e-01
   5.2900000000000003e-01  -3.2979999999999998e-01   3.6029000000000000e+00  -2.0999999999999999e-01  -3.0449999999999999e-01  -1.6660000000000000e-01   4.4390000000000002e-01   1.5120000000000000e+00   4.5270999999999999e+00   4.8200000000000000e-02   4.3300000000000000e-01   4.6000000000000002e-01
   3.0859999999999999e-01  -2.1980000000000000e-01   3.8603000000000001e+00  -1.0500000000000000e-01  -2.0930000000000001e-01  -1.4470000000000000e-01   2.8849999999999998e-01   1.5120000000000000e+00   4.6142000000000003e+00   6.7400000000000002e-02   4.6189999999999998e-01   4.3790000000000001e-01
   4.8490000000000000e-01  -2.8580000000000000e-01   4.2892000000000001e+00  -8.5900000000000004e-02  -3.6159999999999998e-01  -1.3159999999999999e-01   3.3289999999999997e-01   1.2897000000000001e+00   4.1788999999999996e+00   8.6699999999999999e-02   4.8110000000000003e-01   4.0250000000000002e-01
   3.9679999999999999e-01  -1.5390000000000001e-01   4.0317999999999996e+00  -1.5279999999999999e-01  -2.5690000000000002e-01  -1.6660000000000000e-01   2.6629999999999998e-01   1.3564000000000001e+00   4.0918000000000001e+00   1.2520000000000001e-01   4.6189999999999998e-01   4.5560000000000000e-01
   2.6450000000000001e-01  -2.6379999999999998e-01   3.1739999999999999e+00  -5.7299999999999997e-02  -3.1400000000000000e-01  -1.4030000000000001e-01   4.6610000000000001e-01   1.5120000000000000e+00   4.1788999999999996e+00  -4.8200000000000000e-02   4.4259999999999999e-01   4.1580000000000000e-01
   5.5110000000000003e-01  -1.7590000000000000e-01   3.1739999999999999e+00  -1.2410000000000000e-01  -3.5210000000000002e-01  -1.2280000000000001e-01   4.6610000000000001e-01   1.3119000000000001e+00   4.4401000000000002e+00   9.6299999999999997e-02   4.0410000000000001e-01   4.3350000000000000e-01
   4.6289999999999998e-01  -1.3189999999999999e-01   3.0024000000000002e+00  -2.8600000000000000e-02  -2.0930000000000001e-01  -1.8859999999999999e-01   4.6610000000000001e-01   1.5565000000000000e+00   4.6142000000000003e+00   4.8200000000000000e-02   4.9070000000000003e-01   4.5560000000000000e-01
   5.9509999999999996e-01  -3.0780000000000002e-01   4.2034000000000002e+00  -2.8600000000000000e-02  -3.5210000000000002e-01  -1.4910000000000001e-01   4.2170000000000002e-01   1.4898000000000000e+00   4.6142000000000003e+00   4.8200000000000000e-02   4.9070000000000003e-01   4.2909999999999998e-01
   1.1020000000000001e-01  -1.9789999999999999e-01   3.3456000000000001e+00  -5.7299999999999997e-02  -3.2350000000000001e-01  -1.4030000000000001e-01   5.1049999999999995e-01   1.2674000000000001e+00   4.2659000000000002e+00   1.3489999999999999e-01   4.6189999999999998e-01   4.0250000000000002e-01
   4.4080000000000003e-01  -8.7900000000000006e-02   3.7745000000000002e+00  -1.9099999999999999e-02  -1.6180000000000000e-01  -1.5790000000000001e-01   2.8849999999999998e-01   1.4898000000000000e+00   3.5695000000000001e+00   1.2520000000000001e-01   4.6189999999999998e-01   4.0250000000000002e-01
   3.0859999999999999e-01  -5.0560000000000005e-01   3.4314000000000000e+00  -6.6799999999999998e-02  -2.2839999999999999e-01  -1.5790000000000001e-01   2.6629999999999998e-01   1.4231000000000000e+00   4.7012999999999998e+00   9.6299999999999997e-02   4.6189999999999998e-01   3.8040000000000002e-01
   5.2900000000000003e-01  -3.5170000000000001e-01   3.6886999999999999e+00  -9.5500000000000002e-02  -1.9980000000000001e-01  -1.7979999999999999e-01   1.9980000000000001e-01   1.3786000000000000e+00   3.6564999999999999e+00   3.8500000000000000e-02   3.5599999999999998e-01   4.3790000000000001e-01
   3.3060000000000000e-01  -3.2979999999999998e-01   3.8603000000000001e+00  -3.8199999999999998e-02  -3.0449999999999999e-01  -1.5350000000000000e-01   2.2189999999999999e-01   1.4008000000000000e+00   3.8306000000000000e+00   1.4449999999999999e-01   5.1000000000000001e-01   4.1139999999999999e-01
   3.3060000000000000e-01  -3.7369999999999998e-01   3.8603000000000001e+00  -8.5900000000000004e-02  -3.6159999999999998e-01  -1.7540000000000000e-01   3.5510000000000003e-01   1.4231000000000000e+00   4.0048000000000004e+00   1.9300000000000001e-02   4.1370000000000001e-01   4.6000000000000002e-01
   4.8490000000000000e-01  -4.1770000000000002e-01   3.6029000000000000e+00  -1.4319999999999999e-01  -2.8549999999999998e-01  -1.2280000000000001e-01   2.6629999999999998e-01   1.6899000000000000e+00   3.8306000000000000e+00   1.0600000000000000e-01   4.8110000000000003e-01   5.0429999999999997e-01
   3.3060000000000000e-01  -4.3969999999999998e-01   4.2034000000000002e+00  -7.6399999999999996e-02  -2.6640000000000003e-01  -1.5350000000000000e-01   3.5510000000000003e-01   1.6677000000000000e+00   4.2659000000000002e+00   3.8500000000000000e-02   4.1370000000000001e-01   4.6450000000000002e-01
   4.6289999999999998e-01  -3.5170000000000001e-01   4.2892000000000001e+00  -1.3370000000000001e-01  -2.9499999999999998e-01  -1.0520000000000000e-01   3.7730000000000002e-01   1.1117999999999999e+00   4.0918000000000001e+00   8.6699999999999999e-02   4.0410000000000001e-01   4.3790000000000001e-01
   4.1880000000000001e-01  -3.0780000000000002e-01   3.8603000000000001e+00  -3.8199999999999998e-02  -1.9980000000000001e-01  -1.4030000000000001e-01   2.2189999999999999e-01   1.5787000000000000e+00   4.0048000000000004e+00   8.6699999999999999e-02   4.1370000000000001e-01   4.2470000000000002e-01
   5.2900000000000003e-01  -3.9570000000000000e-01   3.1739999999999999e+00   0.0000000000000000e+00  -1.9980000000000001e-01  -1.3159999999999999e-01   5.1049999999999995e-01   1.2897000000000001e+00   4.5270999999999999e+00   1.5409999999999999e-01   4.9070000000000003e-01   4.6889999999999998e-01
   1.5429999999999999e-01  -3.0780000000000002e-01   4.6322999999999999e+00  -5.7299999999999997e-02  -3.1400000000000000e-01  -1.4910000000000001e-01   3.3289999999999997e-01   1.4676000000000000e+00   4.1788999999999996e+00   1.0600000000000000e-01   4.2340000000000000e-01   4.3350000000000000e-01
   3.0859999999999999e-01  -3.5170000000000001e-01   3.4314000000000000e+00   1.4319999999999999e-01  -2.8549999999999998e-01  -1.6230000000000000e-01   3.9950000000000002e-01   1.3341000000000001e+00   4.4401000000000002e+00   1.1559999999999999e-01   3.6559999999999998e-01   4.7330000000000000e-01
   2.4249999999999999e-01  -3.7369999999999998e-01   4.1176000000000004e+00  -1.6230000000000000e-01  -3.2350000000000001e-01  -1.6660000000000000e-01   3.1069999999999998e-01   1.3786000000000000e+00   4.0918000000000001e+00   5.7799999999999997e-02   4.7149999999999997e-01   4.4679999999999997e-01
   4.4080000000000003e-01  -5.2759999999999996e-01   3.6886999999999999e+00  -1.7190000000000000e-01  -3.1400000000000000e-01  -1.4030000000000001e-01   2.2189999999999999e-01   1.5787000000000000e+00   4.0048000000000004e+00   5.7799999999999997e-02   4.2340000000000000e-01   4.0250000000000002e-01
   2.6450000000000001e-01  -5.2759999999999996e-01   3.0882000000000001e+00  -1.1459999999999999e-01  -2.9499999999999998e-01  -1.5350000000000000e-01   4.2170000000000002e-01   1.2007000000000001e+00   4.7012999999999998e+00  -4.8200000000000000e-02   3.0790000000000001e-01   4.2909999999999998e-01
   2.6450000000000001e-01  -3.5170000000000001e-01   3.8603000000000001e+00  -9.5500000000000002e-02  -1.7130000000000001e-01  -1.5790000000000001e-01   3.3289999999999997e-01   1.4676000000000000e+00   4.4401000000000002e+00   3.8500000000000000e-02   4.5219999999999999e-01   4.4679999999999997e-01
   4.4080000000000003e-01  -3.5170000000000001e-01   4.1176000000000004e+00  -1.7190000000000000e-01  -3.3310000000000001e-01  -1.8420000000000000e-01   4.6610000000000001e-01   1.5787000000000000e+00   4.0918000000000001e+00   6.7400000000000002e-02   4.7149999999999997e-01   4.3350000000000000e-01
   3.3060000000000000e-01  -4.3969999999999998e-01   4.4607999999999999e+00  -1.4319999999999999e-01  -2.4740000000000001e-01  -1.3589999999999999e-01   3.3289999999999997e-01   1.5343000000000000e+00   4.0918000000000001e+00   8.6699999999999999e-02   4.7149999999999997e-01   4.6889999999999998e-01
   3.5270000000000001e-01  -4.6170000000000000e-01   3.3456000000000001e+00  -7.6399999999999996e-02  -3.2350000000000001e-01  -1.5790000000000001e-01   3.7730000000000002e-01   1.3119000000000001e+00   4.0048000000000004e+00   5.7799999999999997e-02   5.3879999999999995e-01   4.6000000000000002e-01
   6.6130000000000000e-01  -2.8580000000000000e-01   3.3456000000000001e+00  -9.5500000000000002e-02  -2.2839999999999999e-01  -1.0520000000000000e-01   1.7760000000000001e-01   1.4898000000000000e+00   4.5270999999999999e+00   8.6699999999999999e-02   4.4259999999999999e-01   4.3790000000000001e-01
   5.5110000000000003e-01  -3.9570000000000000e-01   3.3456000000000001e+00  -9.5500000000000002e-02  -2.7600000000000002e-01  -1.3159999999999999e-01   3.5510000000000003e-01   1.4231000000000000e+00   3.9177000000000000e+00   2.8899999999999999e-02   4.7149999999999997e-01   4.6000000000000002e-01
   4.1880000000000001e-01  -3.2979999999999998e-01   3.2597999999999998e+00  -8.5900000000000004e-02  -1.9030000000000000e-01  -1.1840000000000001e-01   3.5510000000000003e-01   1.4231000000000000e+00   3.9177000000000000e+00   4.8200000000000000e-02   4.0410000000000001e-01   4.2909999999999998e-01
   5.2900000000000003e-01  -1.5390000000000001e-01   4.2034000000000002e+00  -3.8199999999999998e-02  -2.5690000000000002e-01  -1.7979999999999999e-01   3.5510000000000003e-01   1.2007000000000001e+00   4.7012999999999998e+00   5.7799999999999997e-02   3.7530000000000002e-01   4.1580000000000000e-01
   5.9509999999999996e-01  -1.7590000000000000e-01   3.8603000000000001e+00  -2.0999999999999999e-01  -2.8549999999999998e-01  -1.9730000000000000e-01   6.8799999999999994e-01   1.4453000000000000e+00   3.5695000000000001e+00   3.8500000000000000e-02   4.1370000000000001e-01   4.6450000000000002e-01
   2.4249999999999999e-01  -3.5170000000000001e-01   4.1176000000000004e+00  -1.2410000000000000e-01  -2.8549999999999998e-01  -1.2720000000000001e-01   3.3289999999999997e-01   1.5343000000000000e+00   3.8306000000000000e+00   8.6699999999999999e-02   3.7530000000000002e-01   4.5560000000000000e-01
   3.9679999999999999e-01  -3.5170000000000001e-01   3.1739999999999999e+00  -8.5900000000000004e-02  -3.1400000000000000e-01  -1.3159999999999999e-01   2.8849999999999998e-01   1.3119000000000001e+00   4.3529999999999998e+00   4.8200000000000000e-02   3.8490000000000002e-01   4.2909999999999998e-01
   4.8490000000000000e-01  -5.7160000000000000e-01   4.1176000000000004e+00  -1.1459999999999999e-01  -2.5690000000000002e-01  -1.6660000000000000e-01   1.7760000000000001e-01   1.2674000000000001e+00   4.4401000000000002e+00   1.9300000000000001e-02   5.0029999999999997e-01   4.3350000000000000e-01
   2.4249999999999999e-01  -4.6170000000000000e-01   3.6886999999999999e+00  -1.4319999999999999e-01  -3.3310000000000001e-01  -1.1840000000000001e-01   1.9980000000000001e-01   1.5120000000000000e+00   4.4401000000000002e+00   4.8200000000000000e-02   5.4849999999999999e-01   4.3350000000000000e-01
   4.1880000000000001e-01  -4.6170000000000000e-01   3.3456000000000001e+00  -1.1459999999999999e-01  -2.6640000000000003e-01  -1.5350000000000000e-01   4.2170000000000002e-01   1.3786000000000000e+00   4.5270999999999999e+00   8.6699999999999999e-02   4.1370000000000001e-01   4.4230000000000003e-01
   3.0859999999999999e-01  -5.4959999999999998e-01   3.6029000000000000e+00  -9.5500000000000002e-02  -3.0449999999999999e-01  -1.0520000000000000e-01   4.8830000000000001e-01   1.3341000000000001e+00   4.2659000000000002e+00   1.2520000000000001e-01   4.4259999999999999e-01   4.1139999999999999e-01
   3.5270000000000001e-01  -3.2979999999999998e-01   4.0317999999999996e+00  -5.7299999999999997e-02  -1.3320000000000001e-01  -1.7100000000000001e-01   4.8830000000000001e-01   1.6232000000000000e+00   4.7012999999999998e+00   1.9300000000000001e-02   4.5219999999999999e-01   4.5560000000000000e-01
   3.5270000000000001e-01  -2.8580000000000000e-01   3.3456000000000001e+00  -9.5500000000000002e-02  -2.5690000000000002e-01  -1.6660000000000000e-01   5.7709999999999995e-01   1.3786000000000000e+00   4.3529999999999998e+00  -9.5999999999999992e-03   3.7530000000000002e-01   4.7330000000000000e-01
   3.3060000000000000e-01  -3.7369999999999998e-01   4.0317999999999996e+00  -1.2410000000000000e-01  -3.1400000000000000e-01  -1.6660000000000000e-01   2.6629999999999998e-01   1.5565000000000000e+00   4.6142000000000003e+00   6.7400000000000002e-02   4.3300000000000000e-01   4.7330000000000000e-01
   4.6289999999999998e-01  -4.3969999999999998e-01   3.5171000000000001e+00  -8.5900000000000004e-02  -3.6159999999999998e-01  -1.5790000000000001e-01   1.9980000000000001e-01   1.5343000000000000e+00   3.9177000000000000e+00   2.2159999999999999e-01   4.8110000000000003e-01   4.2909999999999998e-01
   2.8649999999999998e-01  -4.6170000000000000e-01   3.7745000000000002e+00  -1.6230000000000000e-01  -4.1870000000000002e-01  -1.6660000000000000e-01   2.8849999999999998e-01   1.4008000000000000e+00   4.4401000000000002e+00   8.6699999999999999e-02   3.5599999999999998e-01   4.1139999999999999e-01
   2.6450000000000001e-01  -2.6379999999999998e-01   3.8603000000000001e+00  -1.5279999999999999e-01  -3.0449999999999999e-01  -1.8420000000000000e-01   3.1069999999999998e-01   1.3341000000000001e+00   5.2236000000000002e+00  -3.8500000000000000e-02   3.8490000000000002e-01   4.1139999999999999e-01
   3.9679999999999999e-01  -5.2759999999999996e-01   4.0317999999999996e+00  -2.0999999999999999e-01  -2.5690000000000002e-01  -1.6230000000000000e-01   3.9950000000000002e-01   1.3564000000000001e+00   3.8306000000000000e+00   5.7799999999999997e-02   3.7530000000000002e-01   4.1580000000000000e-01
   4.1880000000000001e-01  -1.7590000000000000e-01   2.8309000000000002e+00  -1.2410000000000000e-01  -3.9970000000000000e-01  -1.5350000000000000e-01   3.3289999999999997e-01   1.5565000000000000e+00   4.0918000000000001e+00   4.8200000000000000e-02   4.5219999999999999e-01   4.4230000000000003e-01
   5.0700000000000001e-01  -2.6379999999999998e-01   3.6886999999999999e+00  -1.2410000000000000e-01  -2.7600000000000002e-01  -1.7540000000000000e-01   3.5510000000000003e-01   1.2897000000000001e+00   4.7882999999999996e+00   1.9300000000000001e-02   3.8490000000000002e-01   4.7330000000000000e-01
   5.2900000000000003e-01  -3.0780000000000002e-01   3.5171000000000001e+00   7.6399999999999996e-02  -2.7600000000000002e-01  -1.5350000000000000e-01   3.3289999999999997e-01   1.4231000000000000e+00   5.0495000000000001e+00   1.5409999999999999e-01   4.8110000000000003e-01   4.0250000000000002e-01
   5.5110000000000003e-01  -3.5170000000000001e-01   3.7745000000000002e+00  -1.2410000000000000e-01  -2.2839999999999999e-01  -1.7979999999999999e-01   3.5510000000000003e-01   1.5565000000000000e+00   4.3529999999999998e+00   0.0000000000000000e+00   3.9450000000000002e-01   4.5560000000000000e-01
   3.7469999999999998e-01  -5.4959999999999998e-01   3.6029000000000000e+00  -2.8600000000000000e-02  -3.1400000000000000e-01  -1.1400000000000000e-01   4.6610000000000001e-01   1.3119000000000001e+00   4.0918000000000001e+00   1.2520000000000001e-01   4.8110000000000003e-01   4.8220000000000002e-01
   4.4080000000000003e-01  -3.2979999999999998e-01   3.5171000000000001e+00  -1.7190000000000000e-01  -3.1400000000000000e-01  -1.4910000000000001e-01   4.2170000000000002e-01   1.5565000000000000e+00   4.0918000000000001e+00   1.2520000000000001e-01   4.2340000000000000e-01   4.6000000000000002e-01
   2.4249999999999999e-01  -3.2979999999999998e-01   3.0024000000000002e+00  -1.3370000000000001e-01  -2.6640000000000003e-01  -1.5790000000000001e-01   3.5510000000000003e-01   1.2674000000000001e+00   4.0918000000000001e+00   9.5999999999999992e-03   5.1000000000000001e-01   4.2909999999999998e-01
   3.7469999999999998e-01  -5.9360000000000002e-01   4.2892000000000001e+00  -1.2410000000000000e-01  -2.7600000000000002e-01  -1.5350000000000000e-01   3.3289999999999997e-01   1.6677000000000000e+00   4.3529999999999998e+00   5.7799999999999997e-02   3.8490000000000002e-01   4.5560000000000000e-01
   2.8649999999999998e-01  -4.1770000000000002e-01   3.9460999999999999e+00  -7.6399999999999996e-02  -3.1400000000000000e-01  -1.9289999999999999e-01   1.9980000000000001e-01   1.2897000000000001e+00   3.7435999999999998e+00   9.5999999999999992e-03   4.0410000000000001e-01   4.6889999999999998e-01
   5.2900000000000003e-01  -3.2979999999999998e-01   3.4314000000000000e+00  -1.1459999999999999e-01  -3.2350000000000001e-01  -1.3159999999999999e-01   1.7760000000000001e-01   1.4898000000000000e+00   5.1365999999999996e+00   5.7799999999999997e-02   3.4639999999999999e-01   4.2909999999999998e-01
   4.1880000000000001e-01  -2.8580000000000000e-01   4.2034000000000002e+00  -2.8600000000000000e-02  -2.8549999999999998e-01  -1.6230000000000000e-01   4.2170000000000002e-01   1.4231000000000000e+00   4.6142000000000003e+00   8.6699999999999999e-02   4.0410000000000001e-01   4.6450000000000002e-01
   3.9679999999999999e-01  -4.6170000000000000e-01   3.7745000000000002e+00  -9.4999999999999998e-03  -1.9980000000000001e-01  -1.9289999999999999e-01   4.8830000000000001e-01   1.3786000000000000e+00   4.4401000000000002e+00  -1.9300000000000001e-02   4.0410000000000001e-01   4.2909999999999998e-01
   5.5110000000000003e-01  -3.7369999999999998e-01   3.6029000000000000e+00  -4.7699999999999999e-02  -2.7600000000000002e-01  -1.4910000000000001e-01   4.6610000000000001e-01   1.4008000000000000e+00   4.5270999999999999e+00   1.0600000000000000e-01   5.1959999999999995e-01   4.6889999999999998e-01
   3.9679999999999999e-01  -3.7369999999999998e-01   3.4314000000000000e+00  -1.1459999999999999e-01  -2.2839999999999999e-01  -1.9289999999999999e-01   4.2170000000000002e-01   1.4231000000000000e+00   4.0918000000000001e+00   4.8200000000000000e-02   4.3300000000000000e-01   4.2909999999999998e-01
   2.6450000000000001e-01  -4.6170000000000000e-01   3.8603000000000001e+00  -1.0500000000000000e-01  -2.8549999999999998e-01  -1.7979999999999999e-01   4.2170000000000002e-01   1.4231000000000000e+00   4.3529999999999998e+00   6.7400000000000002e-02   4.9070000000000003e-01   4.6889999999999998e-01
   4.8490000000000000e-01  -2.4179999999999999e-01   3.3456000000000001e+00  -7.6399999999999996e-02  -2.9499999999999998e-01  -1.1840000000000001e-01   3.9950000000000002e-01   1.6232000000000000e+00   4.2659000000000002e+00   6.7400000000000002e-02   3.4639999999999999e-01   4.5560000000000000e-01
   4.6289999999999998e-01  -2.8580000000000000e-01   3.5171000000000001e+00  -2.2910000000000000e-01  -2.3790000000000000e-01  -1.4470000000000000e-01   3.5510000000000003e-01   1.5343000000000000e+00   4.7882999999999996e+00  -2.8899999999999999e-02   4.5219999999999999e-01   4.6450000000000002e-01
   5.0700000000000001e-01  -3.9570000000000000e-01   2.9165999999999999e+00  -1.1459999999999999e-01  -3.5210000000000002e-01  -1.7979999999999999e-01   4.6610000000000001e-01   1.3564000000000001e+00   4.2659000000000002e+00   3.8500000000000000e-02   4.7149999999999997e-01   4.6000000000000002e-01
   4.8490000000000000e-01  -3.5170000000000001e-01   4.1176000000000004e+00  -7.6399999999999996e-02  -3.6159999999999998e-01  -1.0520000000000000e-01   4.2170000000000002e-01   1.4008000000000000e+00   4.3529999999999998e+00   3.8500000000000000e-02   3.8490000000000002e-01   4.4679999999999997e-01
   4.8490000000000000e-01  -4.6170000000000000e-01   3.1739999999999999e+00  -1.9089999999999999e-01  -3.4260000000000002e-01  -1.3589999999999999e-01   3.1069999999999998e-01   1.4453000000000000e+00   3.9177000000000000e+00   3.8500000000000000e-02   3.6559999999999998e-01   4.8659999999999998e-01
   4.4080000000000003e-01  -4.3969999999999998e-01   3.8603000000000001e+00  -2.8600000000000000e-02  -2.7600000000000002e-01  -1.7979999999999999e-01   3.7730000000000002e-01   1.5565000000000000e+00   4.0048000000000004e+00   1.1559999999999999e-01   4.4259999999999999e-01   4.7770000000000001e-01
   1.9839999999999999e-01  -2.6379999999999998e-01   3.6029000000000000e+00  -8.5900000000000004e-02  -1.9980000000000001e-01  -1.4030000000000001e-01   5.9930000000000005e-01   1.5787000000000000e+00   4.0918000000000001e+00   1.1559999999999999e-01   4.2340000000000000e-01   4.6889999999999998e-01
   3.9679999999999999e-01  -1.3189999999999999e-01   3.5171000000000001e+00  -9.4999999999999998e-03  -3.3310000000000001e-01  -1.4470000000000000e-01   4.2170000000000002e-01   1.4231000000000000e+00   4.1788999999999996e+00   3.8500000000000000e-02   4.8110000000000003e-01   3.8929999999999998e-01
   6.1719999999999997e-01  -4.3969999999999998e-01   3.6029000000000000e+00  -1.1459999999999999e-01  -3.3310000000000001e-01  -1.4030000000000001e-01   4.2170000000000002e-01   1.4453000000000000e+00   4.7012999999999998e+00   3.8500000000000000e-02   3.7530000000000002e-01   4.9099999999999999e-01
   4.1880000000000001e-01  -4.3969999999999998e-01   4.3750000000000000e+00  -1.0500000000000000e-01  -2.3790000000000000e-01  -1.7100000000000001e-01   3.7730000000000002e-01   1.3786000000000000e+00   4.0918000000000001e+00   9.6299999999999997e-02   4.4259999999999999e-01   4.3790000000000001e-01
   0.0000000000000000e+00  -1.3189999999999999e-01   3.3456000000000001e+00   9.4999999999999998e-03  -2.7600000000000002e-01  -1.0960000000000000e-01   4.4390000000000002e-01   1.4676000000000000e+00   3.9177000000000000e+00  -9.5999999999999992e-03   3.7530000000000002e-01   4.6000000000000002e-01
   1.7630000000000001e-01  -3.5170000000000001e-01   2.9165999999999999e+00  -1.3370000000000001e-01  -2.9499999999999998e-01  -1.5790000000000001e-01   1.7760000000000001e-01   1.5120000000000000e+00   4.7882999999999996e+00  -1.9300000000000001e-02   3.9450000000000002e-01   4.5119999999999999e-01
   9.2579999999999996e-01  -4.3969999999999998e-01   3.8603000000000001e+00  -1.4319999999999999e-01  -3.0449999999999999e-01  -1.6230000000000000e-01   3.9950000000000002e-01   1.4453000000000000e+00   4.5270999999999999e+00  -2.8899999999999999e-02   4.8110000000000003e-01   4.4679999999999997e-01
   1.1020000000000001e-01  -1.3189999999999999e-01   3.6029000000000000e+00  -5.7299999999999997e-02  -2.2839999999999999e-01  -1.8420000000000000e-01   4.4390000000000002e-01   1.3564000000000001e+00   4.4401000000000002e+00   3.8500000000000000e-02   3.9450000000000002e-01   4.4230000000000003e-01
   5.9509999999999996e-01  -3.9570000000000000e-01   2.2303999999999999e+00  -1.8140000000000001e-01  -2.4740000000000001e-01  -1.0960000000000000e-01   4.2170000000000002e-01   1.3786000000000000e+00   4.4401000000000002e+00   9.5999999999999992e-03   3.8490000000000002e-01   4.4679999999999997e-01
  -4.4100000000000000e-02  -3.9570000000000000e-01   3.3456000000000001e+00  -7.6399999999999996e-02  -1.8079999999999999e-01  -1.2280000000000001e-01   3.3289999999999997e-01   1.5120000000000000e+00   5.0495000000000001e+00   4.8200000000000000e-02   4.3300000000000000e-01   3.9369999999999999e-01
   7.7149999999999996e-01  -1.3189999999999999e-01   4.1176000000000004e+00  -9.4999999999999998e-03  -2.2839999999999999e-01  -1.5350000000000000e-01   1.7760000000000001e-01   1.4231000000000000e+00   5.3106999999999998e+00   6.7400000000000002e-02   4.7149999999999997e-01   4.6450000000000002e-01
   8.8170000000000004e-01  -3.2979999999999998e-01   3.9460999999999999e+00  -8.5900000000000004e-02  -2.6640000000000003e-01  -1.7540000000000000e-01   4.8830000000000001e-01   1.3341000000000001e+00   2.7858999999999998e+00  -7.7100000000000002e-02   4.8110000000000003e-01   4.0250000000000002e-01
  -3.0859999999999999e-01  -4.3969999999999998e-01   4.1176000000000004e+00  -1.6230000000000000e-01  -3.0449999999999999e-01  -1.4470000000000000e-01   3.7730000000000002e-01   9.7840000000000005e-01   4.9623999999999997e+00   3.8500000000000000e-02   3.7530000000000002e-01   4.4230000000000003e-01
   5.2900000000000003e-01  -2.8580000000000000e-01   2.5735000000000001e+00   2.8600000000000000e-02  -2.6640000000000003e-01  -1.1400000000000000e-01   8.8800000000000004e-02   1.9567000000000001e+00   5.6589000000000000e+00   4.8200000000000000e-02   5.0029999999999997e-01   4.5560000000000000e-01
   5.0700000000000001e-01  -2.4179999999999999e-01   4.2034000000000002e+00  -1.8140000000000001e-01  -2.2839999999999999e-01  -1.3159999999999999e-01   3.3289999999999997e-01   1.8677999999999999e+00   3.7435999999999998e+00   9.5999999999999992e-03   4.0410000000000001e-01   4.6450000000000002e-01
   8.3760000000000001e-01  -5.2759999999999996e-01   4.8897000000000004e+00  -1.9089999999999999e-01  -2.9499999999999998e-01  -1.9289999999999999e-01   9.3220000000000003e-01   4.4469999999999998e-01   3.3083000000000000e+00   2.8899999999999999e-02   4.4259999999999999e-01   4.1139999999999999e-01
   1.1020000000000001e-01  -5.4959999999999998e-01   3.4314000000000000e+00  -6.6799999999999998e-02  -2.5690000000000002e-01  -1.2280000000000001e-01   1.1100000000000000e-01   2.1791000000000000e+00   5.4847999999999999e+00   1.9300000000000001e-02   4.6189999999999998e-01   5.1749999999999996e-01
   6.6100000000000006e-02  -2.1980000000000000e-01   4.0317999999999996e+00  -1.7190000000000000e-01  -2.4740000000000001e-01  -1.4470000000000000e-01   1.7760000000000001e-01   1.7788999999999999e+00   5.9200999999999997e+00   8.6699999999999999e-02   5.1000000000000001e-01   4.7330000000000000e-01
   7.0530000000000004e-01  -5.0560000000000005e-01   3.2597999999999998e+00  -8.5900000000000004e-02  -3.0449999999999999e-01  -1.5790000000000001e-01   3.5510000000000003e-01   3.5580000000000001e-01   2.7858999999999998e+00   2.8899999999999999e-02   4.0410000000000001e-01   4.3790000000000001e-01
   2.4249999999999999e-01  -3.2979999999999998e-01   3.4314000000000000e+00  -5.7299999999999997e-02  -2.6640000000000003e-01  -1.3159999999999999e-01   3.7730000000000002e-01   1.7121000000000000e+00   4.1788999999999996e+00   1.9300000000000001e-02   4.1370000000000001e-01   4.1580000000000000e-01
   3.9679999999999999e-01  -2.6379999999999998e-01   2.7450999999999999e+00  -3.8199999999999998e-02  -1.9030000000000000e-01  -1.4030000000000001e-01   1.9980000000000001e-01   1.9345000000000001e+00   5.3977000000000004e+00   1.6380000000000000e-01   3.6559999999999998e-01   4.6000000000000002e-01
   1.9839999999999999e-01  -3.7369999999999998e-01   3.5171000000000001e+00  -4.7699999999999999e-02  -1.9980000000000001e-01  -1.3589999999999999e-01   5.7709999999999995e-01   1.2230000000000001e+00   2.4377000000000000e+00   6.7400000000000002e-02   3.6559999999999998e-01   4.5119999999999999e-01
   4.1880000000000001e-01  -4.3969999999999998e-01   3.6886999999999999e+00  -9.5500000000000002e-02  -2.4740000000000001e-01  -1.2280000000000001e-01   2.8849999999999998e-01   1.1117999999999999e+00   3.1341999999999999e+00   2.8899999999999999e-02   4.0410000000000001e-01   4.0699999999999997e-01
   4.4080000000000003e-01  -2.6379999999999998e-01   3.6886999999999999e+00  -8.5900000000000004e-02  -2.5690000000000002e-01  -1.5790000000000001e-01   4.6610000000000001e-01   1.6010000000000000e+00   5.3977000000000004e+00   4.8200000000000000e-02   4.8110000000000003e-01   4.5560000000000000e-01
   4.4080000000000003e-01  -3.5170000000000001e-01   3.2597999999999998e+00  -1.6230000000000000e-01  -3.2350000000000001e-01  -1.5350000000000000e-01   8.8800000000000004e-02   1.8232999999999999e+00   4.4401000000000002e+00   1.1559999999999999e-01   4.6189999999999998e-01   4.6000000000000002e-01
   6.6100000000000006e-02  -1.9789999999999999e-01   3.7745000000000002e+00  -9.5500000000000002e-02  -3.3310000000000001e-01  -1.7979999999999999e-01   8.6560000000000004e-01   9.5609999999999995e-01   3.6564999999999999e+00   6.7400000000000002e-02   3.4639999999999999e-01   4.0699999999999997e-01
   3.5270000000000001e-01  -3.2979999999999998e-01   4.0317999999999996e+00  -1.2410000000000000e-01  -2.7600000000000002e-01  -1.4030000000000001e-01   2.2189999999999999e-01   1.6232000000000000e+00   5.0495000000000001e+00   6.7400000000000002e-02   2.7900000000000003e-01   4.5119999999999999e-01
   5.0700000000000001e-01  -4.3969999999999998e-01   3.4314000000000000e+00  -5.7299999999999997e-02  -2.8549999999999998e-01  -1.7100000000000001e-01   1.7760000000000001e-01   1.9790000000000001e+00   4.7882999999999996e+00   4.8200000000000000e-02   4.1370000000000001e-01   4.3350000000000000e-01
   3.0859999999999999e-01  -4.8359999999999997e-01   3.6029000000000000e+00  -2.0999999999999999e-01  -3.0449999999999999e-01  -1.7540000000000000e-01   7.3240000000000005e-01   6.4480000000000004e-01   3.7435999999999998e+00   6.7400000000000002e-02   4.3300000000000000e-01   4.7330000000000000e-01
   4.6289999999999998e-01  -6.1550000000000005e-01   3.6886999999999999e+00  -1.0500000000000000e-01  -2.4740000000000001e-01  -1.2720000000000001e-01   5.3269999999999995e-01   1.4453000000000000e+00   4.0048000000000004e+00   6.7400000000000002e-02   4.7149999999999997e-01   4.5560000000000000e-01
   1.1020000000000001e-01  -3.5170000000000001e-01   3.5171000000000001e+00  -1.3370000000000001e-01  -2.7600000000000002e-01  -1.4470000000000000e-01   1.7760000000000001e-01   2.0678999999999998e+00   5.5719000000000003e+00   3.8500000000000000e-02   4.2340000000000000e-01   4.6450000000000002e-01
   4.4080000000000003e-01  -4.3969999999999998e-01   4.8897000000000004e+00  -1.9089999999999999e-01  -2.9499999999999998e-01  -1.6230000000000000e-01   5.1049999999999995e-01   1.2007000000000001e+00   4.7882999999999996e+00   4.8200000000000000e-02   3.9450000000000002e-01   4.2909999999999998e-01
   7.0530000000000004e-01  -5.4959999999999998e-01   3.7745000000000002e+00  -1.5279999999999999e-01  -3.3310000000000001e-01  -1.0090000000000000e-01   3.1069999999999998e-01   1.5565000000000000e+00   3.5695000000000001e+00   3.8500000000000000e-02   4.1370000000000001e-01   4.7330000000000000e-01
   2.6450000000000001e-01  -3.2979999999999998e-01   3.5171000000000001e+00   1.9099999999999999e-02  -2.0930000000000001e-01  -1.9289999999999999e-01   4.2170000000000002e-01   1.9123000000000001e+00   4.9623999999999997e+00   7.7100000000000002e-02   4.7149999999999997e-01   4.5119999999999999e-01
   1.9839999999999999e-01  -4.3969999999999998e-01   3.2597999999999998e+00  -9.5500000000000002e-02  -2.6640000000000003e-01  -1.6660000000000000e-01   4.8830000000000001e-01   1.4008000000000000e+00   5.4847999999999999e+00   1.4449999999999999e-01   4.0410000000000001e-01   4.5560000000000000e-01
   6.3919999999999999e-01  -5.4959999999999998e-01   3.5171000000000001e+00  -1.4319999999999999e-01  -2.6640000000000003e-01  -1.2720000000000001e-01   5.1049999999999995e-01   1.1563000000000001e+00   3.6564999999999999e+00  -1.9300000000000001e-02   3.5599999999999998e-01   4.5119999999999999e-01
   5.5110000000000003e-01  -3.2979999999999998e-01   2.9165999999999999e+00  -1.2410000000000000e-01  -2.8549999999999998e-01  -1.3159999999999999e-01   5.3269999999999995e-01   1.4453000000000000e+00   4.4401000000000002e+00   5.7799999999999997e-02   3.7530000000000002e-01   4.6450000000000002e-01
   2.8649999999999998e-01  -3.5170000000000001e-01   3.1739999999999999e+00  -4.7699999999999999e-02  -2.8549999999999998e-01  -1.5350000000000000e-01   3.1069999999999998e-01   1.7565999999999999e+00   4.5270999999999999e+00   1.0600000000000000e-01   3.9450000000000002e-01   4.6450000000000002e-01
   8.8200000000000001e-02  -4.3969999999999998e-01   4.0317999999999996e+00  -8.5900000000000004e-02  -2.3790000000000000e-01  -1.5350000000000000e-01   5.3269999999999995e-01   1.2897000000000001e+00   3.9177000000000000e+00   9.5999999999999992e-03   4.3300000000000000e-01   4.6450000000000002e-01
   4.6289999999999998e-01  -6.8149999999999999e-01   3.3456000000000001e+00  -2.1959999999999999e-01  -3.0449999999999999e-01  -1.5350000000000000e-01   6.2150000000000005e-01   1.2230000000000001e+00   4.3529999999999998e+00   1.9300000000000001e-02   4.2340000000000000e-01   4.5560000000000000e-01
   3.5270000000000001e-01  -3.2979999999999998e-01   4.9755000000000003e+00  -1.1459999999999999e-01  -2.9499999999999998e-01  -1.5790000000000001e-01   3.5510000000000003e-01   1.6454000000000000e+00   4.6142000000000003e+00   1.2520000000000001e-01   3.8490000000000002e-01   4.4230000000000003e-01
   2.6450000000000001e-01  -3.7369999999999998e-01   4.4607999999999999e+00  -1.5279999999999999e-01  -3.2350000000000001e-01  -1.9730000000000000e-01   3.7730000000000002e-01   1.2452000000000001e+00   4.7012999999999998e+00   5.7799999999999997e-02   4.3300000000000000e-01   4.3350000000000000e-01
   4.1880000000000001e-01  -4.8359999999999997e-01   3.6029000000000000e+00  -2.0050000000000001e-01  -2.0930000000000001e-01  -1.6230000000000000e-01   4.6610000000000001e-01   1.1339999999999999e+00   4.3529999999999998e+00   1.2520000000000001e-01   4.6189999999999998e-01   4.3350000000000000e-01
   4.4080000000000003e-01  -1.0990000000000000e-01   3.1739999999999999e+00  -1.2410000000000000e-01  -3.0449999999999999e-01  -1.6660000000000000e-01   4.8830000000000001e-01   1.5343000000000000e+00   4.3529999999999998e+00   8.6699999999999999e-02   4.4259999999999999e-01   4.6450000000000002e-01
   6.1719999999999997e-01  -5.2759999999999996e-01   3.3456000000000001e+00  -8.5900000000000004e-02  -3.6159999999999998e-01  -1.4470000000000000e-01   3.9950000000000002e-01   1.4231000000000000e+00   4.6142000000000003e+00   6.7400000000000002e-02   4.4259999999999999e-01   4.4679999999999997e-01
   3.0859999999999999e-01  -1.5390000000000001e-01   2.5735000000000001e+00  -1.0500000000000000e-01  -3.4260000000000002e-01  -1.4910000000000001e-01   1.3320000000000001e-01   1.3786000000000000e+00   4.0048000000000004e+00   1.1559999999999999e-01   3.9450000000000002e-01   4.7330000000000000e-01
   2.4249999999999999e-01  -4.1770000000000002e-01   3.5171000000000001e+00  -2.0050000000000001e-01  -2.6640000000000003e-01  -1.6230000000000000e-01   4.2170000000000002e-01   1.5343000000000000e+00   4.7882999999999996e+00   6.7400000000000002e-02   4.5219999999999999e-01   4.5560000000000000e-01
   3.7469999999999998e-01  -6.3749999999999996e-01   2.7450999999999999e+00  -6.6799999999999998e-02  -2.1890000000000001e-01  -1.8420000000000000e-01   1.9980000000000001e-01   1.4008000000000000e+00   4.7882999999999996e+00   2.8899999999999999e-02   4.2340000000000000e-01   4.6000000000000002e-01
   3.7469999999999998e-01  -2.8580000000000000e-01   3.6886999999999999e+00  -6.6799999999999998e-02  -3.3310000000000001e-01  -1.3589999999999999e-01   2.8849999999999998e-01   1.4898000000000000e+00   3.5695000000000001e+00   1.0600000000000000e-01   3.8490000000000002e-01   4.5119999999999999e-01
   4.8490000000000000e-01  -5.4959999999999998e-01   3.4314000000000000e+00  -1.0500000000000000e-01  -3.8059999999999999e-01  -1.4470000000000000e-01   5.3269999999999995e-01   1.2674000000000001e+00   4.1788999999999996e+00   6.7400000000000002e-02   4.5219999999999999e-01   4.3790000000000001e-01
   4.6289999999999998e-01  -4.8359999999999997e-01   3.7745000000000002e+00  -1.0500000000000000e-01  -2.3790000000000000e-01  -1.6660000000000000e-01   3.7730000000000002e-01   1.5565000000000000e+00   4.4401000000000002e+00   7.7100000000000002e-02   3.7530000000000002e-01   4.2470000000000002e-01
   6.6130000000000000e-01  -3.7369999999999998e-01   3.6029000000000000e+00  -1.6230000000000000e-01  -2.3790000000000000e-01  -1.7979999999999999e-01   3.3289999999999997e-01   1.3341000000000001e+00   4.2659000000000002e+00   5.7799999999999997e-02   4.8110000000000003e-01   4.7770000000000001e-01
   3.7469999999999998e-01  -3.7369999999999998e-01   3.9460999999999999e+00  -1.2410000000000000e-01  -3.3310000000000001e-01  -1.0090000000000000e-01   5.3269999999999995e-01   1.3786000000000000e+00   4.2659000000000002e+00  -2.8899999999999999e-02   3.8490000000000002e-01   4.6889999999999998e-01
   4.4080000000000003e-01  -2.6379999999999998e-01   3.0882000000000001e+00   9.4999999999999998e-03  -3.1400000000000000e-01  -1.2280000000000001e-01   3.1069999999999998e-01   1.5120000000000000e+00   4.0918000000000001e+00   5.7799999999999997e-02   4.1370000000000001e-01   4.8659999999999998e-01
   4.4080000000000003e-01  -4.3969999999999998e-01   3.7745000000000002e+00  -6.6799999999999998e-02  -3.3310000000000001e-01  -1.3159999999999999e-01   3.1069999999999998e-01   1.4898000000000000e+00   4.2659000000000002e+00   3.8500000000000000e-02   4.2340000000000000e-01   4.5119999999999999e-01
   3.5270000000000001e-01  -4.1770000000000002e-01   3.9460999999999999e+00  -8.5900000000000004e-02  -2.9499999999999998e-01  -1.7100000000000001e-01   1.7760000000000001e-01   1.4231000000000000e+00   3.6564999999999999e+00   6.7400000000000002e-02   4.1370000000000001e-01   4.6889999999999998e-01
   4.4080000000000003e-01  -3.5170000000000001e-01   4.0317999999999996e+00  -1.1459999999999999e-01  -2.5690000000000002e-01  -1.4470000000000000e-01   3.9950000000000002e-01   1.4898000000000000e+00   4.7882999999999996e+00   8.6699999999999999e-02   4.5219999999999999e-01   4.0250000000000002e-01
   4.6289999999999998e-01  -1.0990000000000000e-01   3.0882000000000001e+00  -1.0500000000000000e-01  -3.5210000000000002e-01  -1.1840000000000001e-01   5.5489999999999995e-01   1.3341000000000001e+00   4.0918000000000001e+00   6.7400000000000002e-02   3.6559999999999998e-01   4.4230000000000003e-01
   4.4080000000000003e-01  -4.1770000000000002e-01   3.5171000000000001e+00  -2.0050000000000001e-01  -2.6640000000000003e-01  -1.3589999999999999e-01   4.2170000000000002e-01   1.3564000000000001e+00   3.4824000000000002e+00   7.7100000000000002e-02   3.8490000000000002e-01   4.4679999999999997e-01
   3.3060000000000000e-01  -4.6170000000000000e-01   3.4314000000000000e+00  -5.7299999999999997e-02  -2.8549999999999998e-01  -1.2720000000000001e-01   5.5489999999999995e-01   1.4453000000000000e+00   3.8306000000000000e+00   8.6699999999999999e-02   4.3300000000000000e-01   4.6000000000000002e-01
   6.6130000000000000e-01  -5.7160000000000000e-01   3.6886999999999999e+00  -3.8199999999999998e-02  -2.6640000000000003e-01  -1.7979999999999999e-01   4.6610000000000001e-01   1.4453000000000000e+00   3.9177000000000000e+00   1.0600000000000000e-01   4.0410000000000001e-01   4.6450000000000002e-01
   5.7310000000000005e-01  -4.6170000000000000e-01   3.1739999999999999e+00  -8.5900000000000004e-02  -2.9499999999999998e-01  -1.7100000000000001e-01   6.2150000000000005e-01   1.6454000000000000e+00   3.7435999999999998e+00   6.7400000000000002e-02   4.4259999999999999e-01   4.3790000000000001e-01
   6.1719999999999997e-01  -5.4959999999999998e-01   4.0317999999999996e+00  -4.7699999999999999e-02  -3.8059999999999999e-01  -1.6660000000000000e-01   4.8830000000000001e-01   1.4008000000000000e+00   4.0048000000000004e+00   2.8899999999999999e-02   3.7530000000000002e-01   4.6000000000000002e-01
   3.3060000000000000e-01  -3.5170000000000001e-01   3.4314000000000000e+00  -1.8140000000000001e-01  -2.1890000000000001e-01  -1.9730000000000000e-01   3.9950000000000002e-01   1.3119000000000001e+00   4.5270999999999999e+00   9.5999999999999992e-03   4.1370000000000001e-01   4.2020000000000002e-01
   4.4080000000000003e-01  -3.2979999999999998e-01   2.9165999999999999e+00  -8.5900000000000004e-02  -3.1400000000000000e-01  -1.2720000000000001e-01   2.2189999999999999e-01   1.3341000000000001e+00   4.1788999999999996e+00   4.8200000000000000e-02   3.4639999999999999e-01   4.3790000000000001e-01
   4.1880000000000001e-01  -3.5170000000000001e-01   3.4314000000000000e+00  -1.2410000000000000e-01  -3.4260000000000002e-01  -1.7100000000000001e-01   2.2189999999999999e-01   1.2674000000000001e+00   5.0495000000000001e+00   1.9300000000000001e-02   4.2340000000000000e-01   4.4230000000000003e-01
   1.5429999999999999e-01  -2.8580000000000000e-01   3.0024000000000002e+00  -2.0050000000000001e-01  -3.4260000000000002e-01  -1.6230000000000000e-01   5.9930000000000005e-01   1.4453000000000000e+00   3.8306000000000000e+00   4.8200000000000000e-02   4.1370000000000001e-01   4.8220000000000002e-01
   3.3060000000000000e-01  -3.2979999999999998e-01   4.2034000000000002e+00  -1.2410000000000000e-01  -2.4740000000000001e-01  -1.7979999999999999e-01   3.5510000000000003e-01   1.5120000000000000e+00   3.8306000000000000e+00   6.7400000000000002e-02   4.9070000000000003e-01   4.5560000000000000e-01
   2.6450000000000001e-01  -3.5170000000000001e-01   3.9460999999999999e+00  -1.0500000000000000e-01  -3.3310000000000001e-01  -1.7540000000000000e-01   3.5510000000000003e-01   1.5565000000000000e+00   3.9177000000000000e+00   6.7400000000000002e-02   4.4259999999999999e-01   4.4679999999999997e-01
   3.9679999999999999e-01  -4.8359999999999997e-01   3.3456000000000001e+00  -1.4319999999999999e-01  -3.0449999999999999e-01  -1.9730000000000000e-01   4.6610000000000001e-01   1.4898000000000000e+00   3.5695000000000001e+00   1.0600000000000000e-01   4.7149999999999997e-01   4.3790000000000001e-01
   3.9679999999999999e-01  -6.1550000000000005e-01   3.4314000000000000e+00  -1.4319999999999999e-01  -2.9499999999999998e-01  -1.5350000000000000e-01   3.7730000000000002e-01   1.4676000000000000e+00   4.5270999999999999e+00   1.9300000000000001e-02   4.9070000000000003e-01   4.6000000000000002e-01
   3.0859999999999999e-01  -3.2979999999999998e-01   4.0317999999999996e+00  -5.7299999999999997e-02  -1.9980000000000001e-01  -1.7540000000000000e-01   3.3289999999999997e-01   1.5343000000000000e+00   4.6142000000000003e+00   1.0600000000000000e-01   4.1370000000000001e-01   4.7770000000000001e-01
   3.9679999999999999e-01  -6.6000000000000003e-02   3.2597999999999998e+00  -6.6799999999999998e-02  -3.1400000000000000e-01  -1.9289999999999999e-01   3.5510000000000003e-01   1.7565999999999999e+00   4.0918000000000001e+00   9.6299999999999997e-02   4.7149999999999997e-01   4.5560000000000000e-01
   5.7310000000000005e-01  -3.2979999999999998e-01   3.3456000000000001e+00  -1.5279999999999999e-01  -1.9980000000000001e-01  -1.9289999999999999e-01   5.1049999999999995e-01   1.3786000000000000e+00   4.7012999999999998e+00   6.7400000000000002e-02   3.7530000000000002e-01   4.8220000000000002e-01
   3.3060000000000000e-01  -4.3969999999999998e-01   3.3456000000000001e+00  -1.2410000000000000e-01  -2.6640000000000003e-01  -1.0960000000000000e-01   2.6629999999999998e-01   1.3564000000000001e+00   4.5270999999999999e+00   1.3489999999999999e-01   3.9450000000000002e-01   4.6889999999999998e-01
   3.3060000000000000e-01  -4.3969999999999998e-01   3.5171000000000001e+00  -1.5279999999999999e-01  -2.9499999999999998e-01  -1.1840000000000001e-01   3.7730000000000002e-01   1.6232000000000000e+00   3.7435999999999998e+00   1.0600000000000000e-01   3.9450000000000002e-01   4.3790000000000001e-01
   5.0700000000000001e-01  -3.5170000000000001e-01   3.7745000000000002e+00  -1.0500000000000000e-01  -2.8549999999999998e-01  -1.7100000000000001e-01   2.8849999999999998e-01   1.3564000000000001e+00   4.3529999999999998e+00   1.5409999999999999e-01   3.4639999999999999e-01   4.9099999999999999e-01
   1.3230000000000000e-01  -5.0560000000000005e-01   3.0024000000000002e+00  -9.5500000000000002e-02  -3.2350000000000001e-01  -1.2280000000000001e-01   3.1069999999999998e-01   1.4231000000000000e+00   4.6142000000000003e+00   1.2520000000000001e-01   4.2340000000000000e-01   4.9540000000000001e-01
   2.8649999999999998e-01  -7.0350000000000001e-01   3.4314000000000000e+00  -2.5779999999999997e-01  -2.0930000000000001e-01  -1.4910000000000001e-01   3.5510000000000003e-01   1.3786000000000000e+00   4.8754000000000000e+00   3.8500000000000000e-02   4.4259999999999999e-01   4.8659999999999998e-01
   3.3060000000000000e-01  -3.9570000000000000e-01   3.5171000000000001e+00  -1.0500000000000000e-01  -2.8549999999999998e-01  -1.7540000000000000e-01   2.4410000000000001e-01   1.5787000000000000e+00   4.1788999999999996e+00   8.6699999999999999e-02   4.5219999999999999e-01   4.4679999999999997e-01
   4.1880000000000001e-01  -3.9570000000000000e-01   3.2597999999999998e+00  -6.6799999999999998e-02  -2.3790000000000000e-01  -1.7100000000000001e-01   6.6600000000000006e-02   1.3119000000000001e+00   4.3529999999999998e+00   1.9300000000000001e-02   4.1370000000000001e-01   4.4679999999999997e-01
   3.5270000000000001e-01  -6.8149999999999999e-01   3.6029000000000000e+00  -3.8199999999999998e-02  -2.5690000000000002e-01  -1.8420000000000000e-01   3.3289999999999997e-01   1.5343000000000000e+00   4.5270999999999999e+00   1.2520000000000001e-01   4.3300000000000000e-01   5.0870000000000004e-01
   3.3060000000000000e-01  -4.8359999999999997e-01   2.9165999999999999e+00  -2.8600000000000000e-02  -2.6640000000000003e-01  -1.7540000000000000e-01   3.5510000000000003e-01   1.4676000000000000e+00   4.2659000000000002e+00   1.6380000000000000e-01   4.1370000000000001e-01   4.9540000000000001e-01
   4.4080000000000003e-01  -2.6379999999999998e-01   4.2034000000000002e+00  -6.6799999999999998e-02  -1.6180000000000000e-01  -1.2280000000000001e-01   2.6629999999999998e-01   1.6454000000000000e+00   4.4401000000000002e+00   8.6699999999999999e-02   4.5219999999999999e-01   4.6000000000000002e-01
   2.8649999999999998e-01  -4.8359999999999997e-01   3.5171000000000001e+00  -5.7299999999999997e-02  -2.3790000000000000e-01  -1.7540000000000000e-01   4.2170000000000002e-01   1.3119000000000001e+00   4.1788999999999996e+00   9.6299999999999997e-02   4.1370000000000001e-01   4.6000000000000002e-01
   4.4080000000000003e-01  -3.5170000000000001e-01   4.2892000000000001e+00  -6.6799999999999998e-02  -2.4740000000000001e-01  -1.4030000000000001e-01   2.6629999999999998e-01   1.5120000000000000e+00   4.2659000000000002e+00   4.8200000000000000e-02   3.9450000000000002e-01   4.6000000000000002e-01
   3.0859999999999999e-01  -3.5170000000000001e-01   3.0882000000000001e+00  -1.2410000000000000e-01  -1.9030000000000000e-01  -1.3159999999999999e-01   4.6610000000000001e-01   1.4898000000000000e+00   4.7882999999999996e+00   1.1559999999999999e-01   3.7530000000000002e-01   5.1749999999999996e-01
   4.4080000000000003e-01  -4.3969999999999998e-01   4.5465000000000000e+00  -7.6399999999999996e-02  -2.3790000000000000e-01  -1.7100000000000001e-01   2.8849999999999998e-01   1.4453000000000000e+00   5.6589000000000000e+00   1.1559999999999999e-01   4.3300000000000000e-01   4.7330000000000000e-01
   2.8649999999999998e-01  -4.3969999999999998e-01   3.2597999999999998e+00  -8.5900000000000004e-02  -3.7109999999999999e-01  -1.7100000000000001e-01   4.6610000000000001e-01   1.3564000000000001e+00   4.0048000000000004e+00   1.0600000000000000e-01   5.1959999999999995e-01   4.7770000000000001e-01
   1.9839999999999999e-01  -3.2979999999999998e-01   3.4314000000000000e+00  -2.8600000000000000e-02  -3.0449999999999999e-01  -1.4470000000000000e-01   4.8830000000000001e-01   1.5120000000000000e+00   3.9177000000000000e+00   9.5999999999999992e-03   4.4259999999999999e-01   4.6889999999999998e-01
   1.9839999999999999e-01  -3.9570000000000000e-01   3.8603000000000001e+00  -1.8140000000000001e-01  -2.4740000000000001e-01  -1.8859999999999999e-01   5.1049999999999995e-01   1.5565000000000000e+00   4.2659000000000002e+00   9.6299999999999997e-02   4.6189999999999998e-01   4.9990000000000001e-01
   1.3230000000000000e-01  -4.3999999999999997e-02   3.8603000000000001e+00   5.7299999999999997e-02  -2.7600000000000002e-01  -1.2720000000000001e-01   5.5489999999999995e-01   1.4676000000000000e+00   4.8754000000000000e+00   1.4449999999999999e-01   3.8490000000000002e-01   4.5560000000000000e-01
   5.0700000000000001e-01  -2.6379999999999998e-01   3.5171000000000001e+00  -1.8140000000000001e-01  -2.4740000000000001e-01  -1.4030000000000001e-01   5.1049999999999995e-01   1.4008000000000000e+00   4.3529999999999998e+00   1.1559999999999999e-01   4.4259999999999999e-01   4.6450000000000002e-01
   5.7310000000000005e-01  -3.9570000000000000e-01   3.4314000000000000e+00  -5.7299999999999997e-02  -2.3790000000000000e-01  -1.6230000000000000e-01   4.6610000000000001e-01   1.5120000000000000e+00   5.0495000000000001e+00   3.8500000000000000e-02   4.1370000000000001e-01   4.6450000000000002e-01
   3.7469999999999998e-01  -4.6170000000000000e-01   3.6029000000000000e+00  -1.5279999999999999e-01  -2.3790000000000000e-01  -1.3589999999999999e-01   3.3289999999999997e-01   1.5565000000000000e+00   5.0495000000000001e+00  -1.9300000000000001e-02   3.9450000000000002e-01   4.5560000000000000e-01
   4.6289999999999998e-01  -4.8359999999999997e-01   4.4607999999999999e+00  -1.6230000000000000e-01  -2.2839999999999999e-01  -1.8859999999999999e-01   3.5510000000000003e-01   1.3786000000000000e+00   3.8306000000000000e+00   8.6699999999999999e-02   4.6189999999999998e-01   4.6000000000000002e-01
   2.6450000000000001e-01  -5.0560000000000005e-01   3.1739999999999999e+00  -4.7699999999999999e-02  -2.8549999999999998e-01  -1.3159999999999999e-01   3.3289999999999997e-01   1.4676000000000000e+00   3.4824000000000002e+00   2.8899999999999999e-02   3.6559999999999998e-01   4.5560000000000000e-01
   5.0700000000000001e-01  -2.6379999999999998e-01   4.2034000000000002e+00  -8.5900000000000004e-02  -3.8059999999999999e-01  -1.5350000000000000e-01   6.2150000000000005e-01   1.3564000000000001e+00   4.0918000000000001e+00   9.6299999999999997e-02   3.4639999999999999e-01   4.6000000000000002e-01
   2.4249999999999999e-01  -2.4179999999999999e-01   2.5735000000000001e+00  -9.5500000000000002e-02  -3.2350000000000001e-01  -1.1840000000000001e-01   3.9950000000000002e-01   1.3786000000000000e+00   4.6142000000000003e+00   1.2520000000000001e-01   3.5599999999999998e-01   4.3350000000000000e-01
   3.3060000000000000e-01  -4.3969999999999998e-01   3.6029000000000000e+00  -7.6399999999999996e-02  -1.9980000000000001e-01  -1.0090000000000000e-01   4.2170000000000002e-01   1.5120000000000000e+00   4.2659000000000002e+00   1.2520000000000001e-01   3.6559999999999998e-01   4.7330000000000000e-01
   3.5270000000000001e-01  -3.9570000000000000e-01   3.1739999999999999e+00  -4.7699999999999999e-02  -2.1890000000000001e-01  -1.5350000000000000e-01   3.7730000000000002e-01   1.5565000000000000e+00   4.9623999999999997e+00   7.7100000000000002e-02   3.6559999999999998e-01   4.4230000000000003e-01
   3.3060000000000000e-01  -3.5170000000000001e-01   3.7745000000000002e+00  -1.0500000000000000e-01  -2.4740000000000001e-01  -1.3589999999999999e-01   4.4390000000000002e-01   1.4008000000000000e+00   3.9177000000000000e+00   4.8200000000000000e-02   4.0410000000000001e-01   4.7330000000000000e-01
   3.7469999999999998e-01  -4.3969999999999998e-01   3.8603000000000001e+00  -1.2410000000000000e-01  -3.0449999999999999e-01  -1.1840000000000001e-01   3.3289999999999997e-01   1.4453000000000000e+00   4.4401000000000002e+00   8.6699999999999999e-02   4.3300000000000000e-01   4.7770000000000001e-01
   4.4080000000000003e-01  -4.3969999999999998e-01   2.5735000000000001e+00  -6.6799999999999998e-02  -1.7130000000000001e-01  -1.3159999999999999e-01   4.2170000000000002e-01   1.7565999999999999e+00   4.2659000000000002e+00   1.3489999999999999e-01   4.4259999999999999e-01   4.5560000000000000e-01
   3.7469999999999998e-01  -2.6379999999999998e-01   3.6886999999999999e+00  -1.1459999999999999e-01  -2.7600000000000002e-01  -1.5350000000000000e-01   4.4390000000000002e-01   1.4453000000000000e+00   3.4824000000000002e+00   1.1559999999999999e-01   4.1370000000000001e-01   4.9540000000000001e-01
   2.4249999999999999e-01  -2.8580000000000000e-01   2.8309000000000002e+00  -1.4319999999999999e-01  -2.9499999999999998e-01  -1.5350000000000000e-01   3.9950000000000002e-01   1.4676000000000000e+00   4.2659000000000002e+00   1.4449999999999999e-01   4.4259999999999999e-01   4.2909999999999998e-01
   4.1880000000000001e-01  -4.6170000000000000e-01   3.5171000000000001e+00  -1.6230000000000000e-01  -2.9499999999999998e-01  -1.0960000000000000e-01   4.8830000000000001e-01   1.5120000000000000e+00   4.0918000000000001e+00   1.1559999999999999e-01   3.9450000000000002e-01   4.5119999999999999e-01
   3.7469999999999998e-01  -5.0560000000000005e-01   3.5171000000000001e+00  -1.9089999999999999e-01  -3.2350000000000001e-01  -1.9730000000000000e-01   3.7730000000000002e-01   1.3786000000000000e+00   5.3977000000000004e+00   1.6380000000000000e-01   3.5599999999999998e-01   4.4679999999999997e-01
   1.7630000000000001e-01  -2.8580000000000000e-01   4.2034000000000002e+00  -2.3870000000000000e-01  -2.6640000000000003e-01  -1.4030000000000001e-01   4.4390000000000002e-01   1.6010000000000000e+00   4.7012999999999998e+00   6.7400000000000002e-02   4.2340000000000000e-01   4.6889999999999998e-01
   6.1719999999999997e-01  -1.5390000000000001e-01   3.8603000000000001e+00  -1.8140000000000001e-01  -2.7600000000000002e-01  -1.4470000000000000e-01   3.1069999999999998e-01   1.5787000000000000e+00   4.7012999999999998e+00   1.3489999999999999e-01   4.4259999999999999e-01   4.7330000000000000e-01
   7.0530000000000004e-01  -4.6170000000000000e-01   3.5171000000000001e+00  -7.6399999999999996e-02  -3.2350000000000001e-01  -1.4910000000000001e-01   3.5510000000000003e-01   1.1339999999999999e+00   4.7012999999999998e+00   4.8200000000000000e-02   4.7149999999999997e-01   4.6889999999999998e-01
   2.1999999999999999e-02  -3.5170000000000001e-01   3.2597999999999998e+00  -1.0500000000000000e-01  -1.9030000000000000e-01  -1.2720000000000001e-01   4.4390000000000002e-01   1.6232000000000000e+00   4.2659000000000002e+00   1.2520000000000001e-01   4.2340000000000000e-01   4.7770000000000001e-01
   2.6450000000000001e-01  -2.6379999999999998e-01   3.3456000000000001e+00  -1.7190000000000000e-01  -3.9010000000000000e-01  -1.6230000000000000e-01   4.6610000000000001e-01   1.5565000000000000e+00   3.8306000000000000e+00   1.1559999999999999e-01   3.9450000000000002e-01   4.4230000000000003e-01
   7.7149999999999996e-01  -4.3969999999999998e-01   3.0024000000000002e+00  -9.4999999999999998e-03  -3.2350000000000001e-01  -1.6230000000000000e-01   5.3269999999999995e-01   1.5120000000000000e+00   4.8754000000000000e+00   9.6299999999999997e-02   4.2340000000000000e-01   4.5119999999999999e-01
   1.1020000000000001e-01  -5.9360000000000002e-01   4.2892000000000001e+00  -1.5279999999999999e-01  -2.4740000000000001e-01  -1.2280000000000001e-01   5.3269999999999995e-01   1.4898000000000000e+00   3.5695000000000001e+00   1.9300000000000001e-02   4.2340000000000000e-01   4.6889999999999998e-01
   4.1880000000000001e-01  -2.1980000000000000e-01   2.8309000000000002e+00  -5.7299999999999997e-02  -3.0449999999999999e-01  -1.7979999999999999e-01   3.3289999999999997e-01   1.3564000000000001e+00   3.9177000000000000e+00  -9.5999999999999992e-03   4.2340000000000000e-01   4.4679999999999997e-01
   2.1999999999999999e-02  -5.4959999999999998e-01   4.0317999999999996e+00  -1.3370000000000001e-01  -3.2350000000000001e-01  -1.4470000000000000e-01   3.9950000000000002e-01   1.4231000000000000e+00   4.0918000000000001e+00   1.5409999999999999e-01   4.1370000000000001e-01   4.4679999999999997e-01
   7.7149999999999996e-01  -5.0560000000000005e-01   3.6029000000000000e+00  -1.5279999999999999e-01  -2.4740000000000001e-01  -1.6660000000000000e-01   3.7730000000000002e-01   1.6677000000000000e+00   4.7012999999999998e+00   1.3489999999999999e-01   4.4259999999999999e-01   4.9099999999999999e-01
   1.7630000000000001e-01  -4.3969999999999998e-01   3.3456000000000001e+00  -1.6230000000000000e-01  -2.6640000000000003e-01  -1.3159999999999999e-01   3.9950000000000002e-01   1.4898000000000000e+00   4.9623999999999997e+00   7.7100000000000002e-02   3.6559999999999998e-01   4.6889999999999998e-01
  -1.9839999999999999e-01  -3.7369999999999998e-01   4.2034000000000002e+00  -1.5279999999999999e-01  -2.1890000000000001e-01  -1.3159999999999999e-01   6.6579999999999995e-01   1.6232000000000000e+00   5.1365999999999996e+00   1.2520000000000001e-01   4.4259999999999999e-01   4.5119999999999999e-01
   3.7469999999999998e-01  -5.2759999999999996e-01   4.1176000000000004e+00  -3.8199999999999998e-02  -1.9030000000000000e-01  -1.4030000000000001e-01   6.6600000000000006e-02   1.6232000000000000e+00   4.6142000000000003e+00   6.7400000000000002e-02   4.1370000000000001e-01   5.0429999999999997e-01
   5.2900000000000003e-01  -3.7369999999999998e-01   3.7745000000000002e+00  -1.1459999999999999e-01  -3.6159999999999998e-01  -1.4030000000000001e-01   4.8830000000000001e-01   1.5787000000000000e+00   4.6142000000000003e+00   6.7400000000000002e-02   4.1370000000000001e-01   4.4230000000000003e-01
   5.2900000000000003e-01  -3.5170000000000001e-01   3.4314000000000000e+00  -5.7299999999999997e-02  -2.3790000000000000e-01  -2.0610000000000001e-01   4.6610000000000001e-01   1.4898000000000000e+00   4.6142000000000003e+00   3.8500000000000000e-02   4.1370000000000001e-01   4.6450000000000002e-01
  -6.6100000000000006e-02  -1.3189999999999999e-01   3.0882000000000001e+00  -9.5500000000000002e-02  -1.8079999999999999e-01  -1.7100000000000001e-01   3.1069999999999998e-01   1.4898000000000000e+00   4.0048000000000004e+00   1.2520000000000001e-01   3.9450000000000002e-01   4.7770000000000001e-01
   4.8490000000000000e-01  -3.2979999999999998e-01   3.1739999999999999e+00  -1.2410000000000000e-01  -3.3310000000000001e-01  -1.6230000000000000e-01   2.4410000000000001e-01   1.7121000000000000e+00   4.1788999999999996e+00   4.8200000000000000e-02   4.6189999999999998e-01   4.9540000000000001e-01
   3.9679999999999999e-01  -3.0780000000000002e-01   4.4607999999999999e+00  -1.6230000000000000e-01  -3.6159999999999998e-01  -1.8859999999999999e-01   4.8830000000000001e-01   1.5120000000000000e+00   4.1788999999999996e+00   1.3489999999999999e-01   3.1750000000000000e-01   4.4230000000000003e-01
   4.1880000000000001e-01  -7.0350000000000001e-01   3.7745000000000002e+00  -8.5900000000000004e-02  -3.7109999999999999e-01  -1.1400000000000000e-01   2.8849999999999998e-01   1.5565000000000000e+00   4.3529999999999998e+00  -9.5999999999999992e-03   4.6189999999999998e-01   4.9990000000000001e-01
   3.3060000000000000e-01  -4.6170000000000000e-01   3.3456000000000001e+00  -2.2910000000000000e-01  -2.5690000000000002e-01  -1.5790000000000001e-01   4.8830000000000001e-01   1.6899000000000000e+00   4.6142000000000003e+00   7.7100000000000002e-02   4.0410000000000001e-01   4.7330000000000000e-01
   2.1999999999999999e-02  -2.6379999999999998e-01   2.7450999999999999e+00  -1.8140000000000001e-01  -3.6159999999999998e-01  -1.4910000000000001e-01   3.7730000000000002e-01   1.3119000000000001e+00   4.0048000000000004e+00   2.4079999999999999e-01   4.4259999999999999e-01   4.6450000000000002e-01
   5.2900000000000003e-01  -4.3969999999999998e-01   3.6029000000000000e+00  -1.7190000000000000e-01  -2.5690000000000002e-01  -1.5790000000000001e-01   4.4390000000000002e-01   1.4898000000000000e+00   4.0918000000000001e+00   4.8200000000000000e-02   4.5219999999999999e-01   4.6889999999999998e-01
   4.1880000000000001e-01  -6.3749999999999996e-01   3.8603000000000001e+00  -1.4319999999999999e-01  -2.8549999999999998e-01  -1.5790000000000001e-01   2.6629999999999998e-01   1.4453000000000000e+00   4.8754000000000000e+00  -9.5999999999999992e-03   4.4259999999999999e-01   4.9540000000000001e-01
   4.8490000000000000e-01  -4.1770000000000002e-01   3.4314000000000000e+00  -8.5900000000000004e-02  -3.8059999999999999e-01  -1.9730000000000000e-01   4.2170000000000002e-01   1.5565000000000000e+00   4.5270999999999999e+00   1.1559999999999999e-01   3.4639999999999999e-01   5.1310000000000000e-01
   1.1020000000000001e-01  -2.8580000000000000e-01   2.7450999999999999e+00  -1.1459999999999999e-01  -2.7600000000000002e-01  -1.4030000000000001e-01   3.9950000000000002e-01   1.4898000000000000e+00   4.0048000000000004e+00   1.0600000000000000e-01   4.9070000000000003e-01   4.4230000000000003e-01
   3.9679999999999999e-01  -4.1770000000000002e-01   3.9460999999999999e+00  -1.5279999999999999e-01  -1.9030000000000000e-01  -1.7979999999999999e-01   4.6610000000000001e-01   1.4898000000000000e+00   5.3106999999999998e+00   1.6380000000000000e-01   4.0410000000000001e-01   4.7770000000000001e-01
   4.4080000000000003e-01  -5.9360000000000002e-01   3.7745000000000002e+00  -1.8140000000000001e-01  -2.3790000000000000e-01  -1.4470000000000000e-01   3.1069999999999998e-01   1.4676000000000000e+00   3.9177000000000000e+00   1.2520000000000001e-01   4.0410000000000001e-01   5.0429999999999997e-01
   2.2040000000000001e-01  -3.7369999999999998e-01   3.0024000000000002e+00  -1.7190000000000000e-01  -3.6159999999999998e-01  -1.6660000000000000e-01   2.8849999999999998e-01   1.4676000000000000e+00   4.4401000000000002e+00   2.8899999999999999e-02   4.2340000000000000e-01   4.6450000000000002e-01
   3.7469999999999998e-01  -5.2759999999999996e-01   3.1739999999999999e+00  -1.1459999999999999e-01  -2.9499999999999998e-01  -1.4470000000000000e-01   5.1049999999999995e-01   1.3564000000000001e+00   5.1365999999999996e+00   8.6699999999999999e-02   3.6559999999999998e-01   4.2909999999999998e-01
   3.7469999999999998e-01  -6.1550000000000005e-01   3.5171000000000001e+00  -7.6399999999999996e-02  -2.5690000000000002e-01  -1.7100000000000001e-01   4.6610000000000001e-01   1.5343000000000000e+00   5.5719000000000003e+00   1.9300000000000001e-02   3.9450000000000002e-01   4.5119999999999999e-01
   4.8490000000000000e-01  -4.3969999999999998e-01   4.2034000000000002e+00  -1.6230000000000000e-01  -2.6640000000000003e-01  -7.8899999999999998e-02   3.5510000000000003e-01   1.5787000000000000e+00   4.4401000000000002e+00   8.6699999999999999e-02   4.5219999999999999e-01   4.6000000000000002e-01
   3.7469999999999998e-01  -5.2759999999999996e-01   3.8603000000000001e+00  -1.3370000000000001e-01  -2.5690000000000002e-01  -1.3159999999999999e-01   5.7709999999999995e-01   1.6232000000000000e+00   3.7435999999999998e+00   1.2520000000000001e-01   4.3300000000000000e-01   4.6450000000000002e-01
   2.2040000000000001e-01  -4.8359999999999997e-01   3.6029000000000000e+00  -1.1459999999999999e-01  -2.6640000000000003e-01  -1.4030000000000001e-01   5.3269999999999995e-01   1.6677000000000000e+00   3.4824000000000002e+00   1.2520000000000001e-01   4.1370000000000001e-01   4.7770000000000001e-01
   3.0859999999999999e-01  -4.8359999999999997e-01   4.0317999999999996e+00  -1.7190000000000000e-01  -2.7600000000000002e-01  -1.4470000000000000e-01   6.6579999999999995e-01   1.3786000000000000e+00   4.8754000000000000e+00   1.5409999999999999e-01   4.8110000000000003e-01   4.6000000000000002e-01
   4.6289999999999998e-01  -7.2550000000000003e-01   4.1176000000000004e+00  -1.5279999999999999e-01  -3.1400000000000000e-01  -1.0960000000000000e-01   3.5510000000000003e-01   1.4676000000000000e+00   3.8306000000000000e+00   1.3489999999999999e-01   3.9450000000000002e-01   4.8659999999999998e-01
   3.7469999999999998e-01  -3.2979999999999998e-01   3.1739999999999999e+00  -1.4319999999999999e-01  -2.4740000000000001e-01  -1.7540000000000000e-01   4.2170000000000002e-01   1.8455999999999999e+00   4.5270999999999999e+00   8.6699999999999999e-02   3.7530000000000002e-01   4.5119999999999999e-01
   2.8649999999999998e-01  -4.3969999999999998e-01   3.5171000000000001e+00  -1.3370000000000001e-01  -2.8549999999999998e-01  -1.2720000000000001e-01   5.1049999999999995e-01   1.2230000000000001e+00   4.0048000000000004e+00   8.6699999999999999e-02   4.0410000000000001e-01   4.7330000000000000e-01
   2.8649999999999998e-01  -4.8359999999999997e-01   3.6886999999999999e+00  -8.5900000000000004e-02  -2.9499999999999998e-01  -1.3159999999999999e-01   3.9950000000000002e-01   1.3564000000000001e+00   5.1365999999999996e+00   6.7400000000000002e-02   3.9450000000000002e-01   4.6889999999999998e-01
   2.4249999999999999e-01  -6.3749999999999996e-01   2.7450999999999999e+00  -1.0500000000000000e-01  -3.9970000000000000e-01  -1.5350000000000000e-01   3.9950000000000002e-01   1.5120000000000000e+00   4.1788999999999996e+00   7.7100000000000002e-02   3.8490000000000002e-01   4.6000000000000002e-01
   3.5270000000000001e-01  -5.2759999999999996e-01   2.8309000000000002e+00  -6.6799999999999998e-02  -2.7600000000000002e-01  -1.3159999999999999e-01   3.5510000000000003e-01   1.4008000000000000e+00   4.5270999999999999e+00   3.8500000000000000e-02   3.7530000000000002e-01   4.7330000000000000e-01
   4.4080000000000003e-01  -5.4959999999999998e-01   3.0882000000000001e+00  -1.0500000000000000e-01  -2.9499999999999998e-01  -1.7979999999999999e-01   4.8830000000000001e-01   1.5343000000000000e+00   4.5270999999999999e+00   1.4449999999999999e-01   4.4259999999999999e-01   4.8659999999999998e-01
   2.8649999999999998e-01  -3.2979999999999998e-01   2.4876999999999998e+00  -8.5900000000000004e-02  -2.5690000000000002e-01  -1.5350000000000000e-01   3.9950000000000002e-01   1.4676000000000000e+00   4.2659000000000002e+00   3.8500000000000000e-02   3.5599999999999998e-01   4.8659999999999998e-01
   4.8490000000000000e-01  -3.9570000000000000e-01   3.6886999999999999e+00  -1.9099999999999999e-02  -3.1400000000000000e-01  -1.4910000000000001e-01   3.3289999999999997e-01   1.5565000000000000e+00   4.4401000000000002e+00   1.4449999999999999e-01   3.2710000000000000e-01   4.8220000000000002e-01
   3.3060000000000000e-01  -2.6379999999999998e-01   3.3456000000000001e+00  -4.7699999999999999e-02  -3.1400000000000000e-01  -1.5790000000000001e-01   5.5489999999999995e-01   1.4676000000000000e+00   4.5270999999999999e+00   9.6299999999999997e-02   4.2340000000000000e-01   4.9099999999999999e-01
   4.1880000000000001e-01  -3.2979999999999998e-01   2.7450999999999999e+00  -2.1959999999999999e-01  -2.1890000000000001e-01  -1.7979999999999999e-01   3.7730000000000002e-01   1.4898000000000000e+00   4.1788999999999996e+00   5.7799999999999997e-02   4.1370000000000001e-01   4.8220000000000002e-01
   8.8200000000000001e-02  -3.9570000000000000e-01   4.0317999999999996e+00  -6.6799999999999998e-02  -2.7600000000000002e-01  -1.7100000000000001e-01   4.2170000000000002e-01   1.4008000000000000e+00   4.0048000000000004e+00   4.8200000000000000e-02   3.0790000000000001e-01   4.6889999999999998e-01
   2.2040000000000001e-01  -3.0780000000000002e-01   3.7745000000000002e+00  -1.6230000000000000e-01  -3.2350000000000001e-01  -1.7540000000000000e-01   4.4390000000000002e-01   1.5565000000000000e+00   4.3529999999999998e+00  -9.5999999999999992e-03   4.3300000000000000e-01   4.5119999999999999e-01
   2.8649999999999998e-01  -3.9570000000000000e-01   3.1739999999999999e+00  -9.5500000000000002e-02  -2.8549999999999998e-01  -9.2100000000000001e-02   2.8849999999999998e-01   1.4676000000000000e+00   3.2212000000000001e+00   4.8200000000000000e-02   3.1750000000000000e-01   4.3790000000000001e-01
   3.3060000000000000e-01  -4.8359999999999997e-01   3.5171000000000001e+00  -1.4319999999999999e-01  -3.1400000000000000e-01  -1.4030000000000001e-01   4.6610000000000001e-01   1.4008000000000000e+00   3.9177000000000000e+00   2.8899999999999999e-02   3.1750000000000000e-01   4.9099999999999999e-01
   1.9839999999999999e-01  -4.6170000000000000e-01   4.2892000000000001e+00  -1.4319999999999999e-01  -3.3310000000000001e-01  -1.3589999999999999e-01   6.4370000000000005e-01   1.4453000000000000e+00   4.8754000000000000e+00   0.0000000000000000e+00   4.3300000000000000e-01   4.9099999999999999e-01
   2.6450000000000001e-01  -4.3969999999999998e-01   3.4314000000000000e+00  -1.5279999999999999e-01  -3.3310000000000001e-01  -1.3589999999999999e-01   5.7709999999999995e-01   1.5787000000000000e+00   4.3529999999999998e+00   1.0600000000000000e-01   3.9450000000000002e-01   4.6000000000000002e-01
   3.7469999999999998e-01  -2.4179999999999999e-01   4.1176000000000004e+00  -2.1959999999999999e-01  -2.9499999999999998e-01  -1.4910000000000001e-01   5.5489999999999995e-01   1.5787000000000000e+00   4.6142000000000003e+00   9.5999999999999992e-03   4.1370000000000001e-01   4.9990000000000001e-01
   4.1880000000000001e-01  -4.3969999999999998e-01   3.1739999999999999e+00  -9.5500000000000002e-02  -1.6180000000000000e-01  -1.7100000000000001e-01   5.3269999999999995e-01   1.4676000000000000e+00   3.5695000000000001e+00   7.7100000000000002e-02   3.4639999999999999e-01   4.9099999999999999e-01
   1.5429999999999999e-01  -1.0990000000000000e-01   3.6029000000000000e+00  -1.9099999999999999e-02  -3.0449999999999999e-01  -1.4470000000000000e-01   3.9950000000000002e-01   1.4231000000000000e+00   3.8306000000000000e+00   1.0600000000000000e-01   4.0410000000000001e-01   4.4679999999999997e-01
   6.6100000000000006e-02  -4.6170000000000000e-01   3.4314000000000000e+00  -1.3370000000000001e-01  -2.6640000000000003e-01  -1.3159999999999999e-01   3.9950000000000002e-01   1.4898000000000000e+00   4.3529999999999998e+00   1.8300000000000000e-01   3.5599999999999998e-01   5.0870000000000004e-01
   3.9679999999999999e-01  -3.9570000000000000e-01   3.1739999999999999e+00  -2.8600000000000000e-02  -3.0449999999999999e-01  -1.4910000000000001e-01   3.3289999999999997e-01   1.5565000000000000e+00   4.2659000000000002e+00   3.8500000000000000e-02   3.8490000000000002e-01   4.8659999999999998e-01
   3.7469999999999998e-01  -4.8359999999999997e-01   3.5171000000000001e+00  -1.8140000000000001e-01  -2.9499999999999998e-01  -1.2720000000000001e-01   3.9950000000000002e-01   1.3119000000000001e+00   4.8754000000000000e+00   7.7100000000000002e-02   3.6559999999999998e-01   4.8659999999999998e-01
   2.4249999999999999e-01  -5.9360000000000002e-01   3.4314000000000000e+00  -1.4319999999999999e-01  -3.0449999999999999e-01  -1.0520000000000000e-01   5.9930000000000005e-01   1.4898000000000000e+00   3.8306000000000000e+00   1.0600000000000000e-01   4.8110000000000003e-01   4.6000000000000002e-01
   2.8649999999999998e-01  -5.0560000000000005e-01   2.4876999999999998e+00  -1.8140000000000001e-01  -2.9499999999999998e-01  -1.4470000000000000e-01   3.9950000000000002e-01   1.2230000000000001e+00   4.8754000000000000e+00   5.7799999999999997e-02   4.9070000000000003e-01   4.9540000000000001e-01
   3.7469999999999998e-01  -5.4959999999999998e-01   3.3456000000000001e+00  -1.0500000000000000e-01  -2.7600000000000002e-01  -1.7540000000000000e-01   1.9980000000000001e-01   1.4676000000000000e+00   4.9623999999999997e+00   1.4449999999999999e-01   3.8490000000000002e-01   3.8040000000000002e-01
   3.9679999999999999e-01  -3.9570000000000000e-01   3.5171000000000001e+00  -1.3370000000000001e-01  -3.5210000000000002e-01  -1.8859999999999999e-01   3.9950000000000002e-01   1.4676000000000000e+00   4.2659000000000002e+00   1.4449999999999999e-01   4.6189999999999998e-01   4.5560000000000000e-01
   5.2900000000000003e-01  -4.6170000000000000e-01   3.1739999999999999e+00  -1.6230000000000000e-01  -3.5210000000000002e-01  -1.4910000000000001e-01   3.7730000000000002e-01   1.5343000000000000e+00   4.7012999999999998e+00   5.7799999999999997e-02   4.6189999999999998e-01   4.6450000000000002e-01
   2.4249999999999999e-01  -4.3969999999999998e-01   3.9460999999999999e+00  -1.1459999999999999e-01  -3.3310000000000001e-01  -1.5790000000000001e-01   3.3289999999999997e-01   1.5343000000000000e+00   4.3529999999999998e+00   1.0600000000000000e-01   4.4259999999999999e-01   4.4679999999999997e-01
   2.8649999999999998e-01  -4.8359999999999997e-01   3.4314000000000000e+00  -8.5900000000000004e-02  -3.4260000000000002e-01  -1.5350000000000000e-01   5.1049999999999995e-01   1.3341000000000001e+00   4.1788999999999996e+00   1.3489999999999999e-01   4.4259999999999999e-01   4.5560000000000000e-01
   4.4080000000000003e-01  -4.1770000000000002e-01   3.2597999999999998e+00  -2.0050000000000001e-01  -2.7600000000000002e-01  -1.7100000000000001e-01   5.3269999999999995e-01   1.3786000000000000e+00   4.7012999999999998e+00   1.4449999999999999e-01   4.3300000000000000e-01   4.6450000000000002e-01
   4.1880000000000001e-01  -4.1770000000000002e-01   3.5171000000000001e+00  -1.3370000000000001e-01  -3.3310000000000001e-01  -1.2280000000000001e-01   3.1069999999999998e-01   1.6454000000000000e+00   3.7435999999999998e+00   8.6699999999999999e-02   4.1370000000000001e-01   4.7770000000000001e-01
   3.5270000000000001e-01  -6.3749999999999996e-01   4.2034000000000002e+00  -1.2410000000000000e-01  -2.9499999999999998e-01  -1.4470000000000000e-01   4.2170000000000002e-01   1.4676000000000000e+00   4.7882999999999996e+00   1.2520000000000001e-01   3.1750000000000000e-01   4.9540000000000001e-01
   3.7469999999999998e-01  -3.0780000000000002e-01   3.6029000000000000e+00  -1.9089999999999999e-01  -3.0449999999999999e-01  -1.4470000000000000e-01   7.5460000000000005e-01   1.4676000000000000e+00   3.9177000000000000e+00   4.8200000000000000e-02   3.3679999999999999e-01   4.9099999999999999e-01
   4.4080000000000003e-01  -4.6170000000000000e-01   2.4876999999999998e+00  -1.0500000000000000e-01  -3.4260000000000002e-01  -1.5790000000000001e-01   4.4390000000000002e-01   1.4008000000000000e+00   3.7435999999999998e+00   8.6699999999999999e-02   4.0410000000000001e-01   4.7330000000000000e-01
   4.1880000000000001e-01  -3.7369999999999998e-01   2.9165999999999999e+00  -9.5500000000000002e-02  -3.5210000000000002e-01  -1.0090000000000000e-01   5.3269999999999995e-01   1.5565000000000000e+00   4.1788999999999996e+00   1.0600000000000000e-01   3.6559999999999998e-01   5.0870000000000004e-01
   1.9839999999999999e-01  -3.0780000000000002e-01   3.5171000000000001e+00  -1.4319999999999999e-01  -2.9499999999999998e-01  -1.9730000000000000e-01   4.6610000000000001e-01   1.4453000000000000e+00   4.2659000000000002e+00   1.1559999999999999e-01   4.4259999999999999e-01   4.3350000000000000e-01
   2.4249999999999999e-01  -4.1770000000000002e-01   3.7745000000000002e+00  -1.5279999999999999e-01  -3.6159999999999998e-01  -1.5350000000000000e-01   4.2170000000000002e-01   1.5787000000000000e+00   4.3529999999999998e+00   1.3489999999999999e-01   5.0029999999999997e-01   4.9990000000000001e-01
   1.7630000000000001e-01  -5.7160000000000000e-01   3.4314000000000000e+00  -1.5279999999999999e-01  -2.9499999999999998e-01  -1.6230000000000000e-01   3.9950000000000002e-01   1.4008000000000000e+00   4.5270999999999999e+00   1.3489999999999999e-01   4.7149999999999997e-01   4.7330000000000000e-01
   2.8649999999999998e-01  -3.2979999999999998e-01   3.1739999999999999e+00  -6.6799999999999998e-02  -2.5690000000000002e-01  -1.4470000000000000e-01   4.6610000000000001e-01   1.6232000000000000e+00   4.2659000000000002e+00   1.0600000000000000e-01   3.9450000000000002e-01   4.9099999999999999e-01
   2.6450000000000001e-01  -7.0350000000000001e-01   3.5171000000000001e+00  -1.7190000000000000e-01  -2.3790000000000000e-01  -1.7100000000000001e-01   4.4390000000000002e-01   1.6010000000000000e+00   4.3529999999999998e+00   9.5999999999999992e-03   4.1370000000000001e-01   4.8659999999999998e-01
   3.0859999999999999e-01  -3.0780000000000002e-01   3.7745000000000002e+00  -5.7299999999999997e-02  -3.3310000000000001e-01  -1.0520000000000000e-01   4.6610000000000001e-01   1.6677000000000000e+00   4.8754000000000000e+00   2.8899999999999999e-02   3.9450000000000002e-01   5.0429999999999997e-01
   5.0700000000000001e-01  -5.2759999999999996e-01   2.4876999999999998e+00  -1.2410000000000000e-01  -2.3790000000000000e-01  -1.7540000000000000e-01   4.8830000000000001e-01   1.4453000000000000e+00   4.3529999999999998e+00   8.6699999999999999e-02   4.5219999999999999e-01   5.0429999999999997e-01
   3.0859999999999999e-01  -4.1770000000000002e-01   3.2597999999999998e+00  -1.2410000000000000e-01  -3.1400000000000000e-01  -1.2280000000000001e-01   2.8849999999999998e-01   1.5787000000000000e+00   4.9623999999999997e+00   1.2520000000000001e-01   2.7900000000000003e-01   4.9099999999999999e-01
   4.8490000000000000e-01  -7.0350000000000001e-01   3.2597999999999998e+00  -1.6230000000000000e-01  -3.6159999999999998e-01  -1.6230000000000000e-01   3.7730000000000002e-01   1.4231000000000000e+00   4.1788999999999996e+00   2.8899999999999999e-02   4.1370000000000001e-01   4.6889999999999998e-01
   3.5270000000000001e-01  -3.0780000000000002e-01   3.3456000000000001e+00  -1.2410000000000000e-01  -2.8549999999999998e-01  -1.4910000000000001e-01   3.5510000000000003e-01   1.5343000000000000e+00   4.5270999999999999e+00   5.7799999999999997e-02   2.5979999999999998e-01   4.8220000000000002e-01
   3.5270000000000001e-01  -6.3749999999999996e-01   4.2892000000000001e+00  -1.9089999999999999e-01  -3.1400000000000000e-01  -1.7100000000000001e-01   5.3269999999999995e-01   1.3564000000000001e+00   4.7882999999999996e+00   7.7100000000000002e-02   3.8490000000000002e-01   4.9540000000000001e-01
   3.0859999999999999e-01  -4.1770000000000002e-01   3.6886999999999999e+00  -1.3370000000000001e-01  -2.7600000000000002e-01  -1.1400000000000000e-01   4.4390000000000002e-01   1.6010000000000000e+00   4.0048000000000004e+00   1.4449999999999999e-01   3.7530000000000002e-01   4.6889999999999998e-01
   2.2040000000000001e-01  -4.1770000000000002e-01   3.1739999999999999e+00  -9.5500000000000002e-02  -3.1400000000000000e-01  -1.6660000000000000e-01   4.8830000000000001e-01   1.4231000000000000e+00   4.2659000000000002e+00   1.2520000000000001e-01   3.1750000000000000e-01   4.6889999999999998e-01
   4.8490000000000000e-01  -1.7590000000000000e-01   3.4314000000000000e+00  -1.6230000000000000e-01  -2.2839999999999999e-01  -1.5790000000000001e-01   4.6610000000000001e-01   1.4676000000000000e+00   4.1788999999999996e+00   1.2520000000000001e-01   4.8110000000000003e-01   4.9990000000000001e-01
   4.1880000000000001e-01  -4.1770000000000002e-01   3.3456000000000001e+00  -1.6230000000000000e-01  -3.5210000000000002e-01  -1.7540000000000000e-01   3.3289999999999997e-01   1.6454000000000000e+00   3.9177000000000000e+00   8.6699999999999999e-02   3.4639999999999999e-01   4.5119999999999999e-01
   4.6289999999999998e-01  -4.6170000000000000e-01   3.6886999999999999e+00  -6.6799999999999998e-02  -2.1890000000000001e-01  -1.5790000000000001e-01   4.2170000000000002e-01   1.6677000000000000e+00   4.2659000000000002e+00   1.5409999999999999e-01   3.8490000000000002e-01   4.6450000000000002e-01
   2.2040000000000001e-01  -3.9570000000000000e-01   3.6029000000000000e+00  -1.5279999999999999e-01  -2.9499999999999998e-01  -1.0960000000000000e-01   3.9950000000000002e-01   1.3119000000000001e+00   4.7012999999999998e+00   1.1559999999999999e-01   3.6559999999999998e-01   4.7330000000000000e-01
   2.4249999999999999e-01  -5.0560000000000005e-01   3.6029000000000000e+00  -2.3870000000000000e-01  -2.9499999999999998e-01  -1.2280000000000001e-01   3.3289999999999997e-01   1.5343000000000000e+00   3.8306000000000000e+00   1.5409999999999999e-01   3.6559999999999998e-01   5.0870000000000004e-01
   5.0700000000000001e-01  -5.0560000000000005e-01   4.1176000000000004e+00  -2.6729999999999998e-01  -2.0930000000000001e-01  -1.5350000000000000e-01   5.7709999999999995e-01   1.5120000000000000e+00   4.6142000000000003e+00   9.6299999999999997e-02   3.5599999999999998e-01   5.4410000000000003e-01
   3.9679999999999999e-01  -6.3749999999999996e-01   3.5171000000000001e+00  -1.9089999999999999e-01  -2.8549999999999998e-01  -1.6230000000000000e-01   5.7709999999999995e-01   1.6454000000000000e+00   4.3529999999999998e+00   7.7100000000000002e-02   4.0410000000000001e-01   4.6889999999999998e-01
   2.4249999999999999e-01  -5.9360000000000002e-01   2.9165999999999999e+00  -2.0050000000000001e-01  -3.0449999999999999e-01  -1.7100000000000001e-01   3.9950000000000002e-01   1.4676000000000000e+00   4.0048000000000004e+00   6.7400000000000002e-02   4.3300000000000000e-01   4.6450000000000002e-01
   4.4080000000000003e-01  -3.0780000000000002e-01   3.7745000000000002e+00  -2.3870000000000000e-01  -2.2839999999999999e-01  -1.4030000000000001e-01   6.2150000000000005e-01   1.4453000000000000e+00   4.0918000000000001e+00   7.7100000000000002e-02   3.7530000000000002e-01   4.6450000000000002e-01
   4.8490000000000000e-01  -4.3969999999999998e-01   3.6886999999999999e+00  -1.6230000000000000e-01  -2.2839999999999999e-01  -1.3589999999999999e-01   4.6610000000000001e-01   1.6232000000000000e+00   3.6564999999999999e+00   5.7799999999999997e-02   3.7530000000000002e-01   4.7330000000000000e-01
   1.7630000000000001e-01  -4.8359999999999997e-01   4.6322999999999999e+00  -1.2410000000000000e-01  -2.8549999999999998e-01  -1.3589999999999999e-01   4.8830000000000001e-01   1.5120000000000000e+00   4.0048000000000004e+00   1.3489999999999999e-01   4.7149999999999997e-01   4.5560000000000000e-01
   3.7469999999999998e-01  -5.7160000000000000e-01   3.7745000000000002e+00  -1.1459999999999999e-01  -2.9499999999999998e-01  -1.7979999999999999e-01   4.4390000000000002e-01   1.4898000000000000e+00   3.9177000000000000e+00   9.6299999999999997e-02   4.3300000000000000e-01   4.4679999999999997e-01
   3.9679999999999999e-01  -3.9570000000000000e-01   3.3456000000000001e+00  -1.4319999999999999e-01  -1.7130000000000001e-01  -1.4910000000000001e-01   4.6610000000000001e-01   1.3786000000000000e+00   5.1365999999999996e+00   1.2520000000000001e-01   4.2340000000000000e-01   5.0429999999999997e-01
   5.0700000000000001e-01  -6.1550000000000005e-01   4.2892000000000001e+00  -1.3370000000000001e-01  -3.5210000000000002e-01  -1.0960000000000000e-01   4.2170000000000002e-01   1.5343000000000000e+00   3.9177000000000000e+00   3.8500000000000000e-02   3.5599999999999998e-01   4.8659999999999998e-01
   1.9839999999999999e-01  -3.2979999999999998e-01   3.0882000000000001e+00  -1.9089999999999999e-01  -2.2839999999999999e-01  -1.0520000000000000e-01   5.1049999999999995e-01   1.4676000000000000e+00   4.3529999999999998e+00   1.2520000000000001e-01   3.9450000000000002e-01   4.3790000000000001e-01
   2.8649999999999998e-01  -3.7369999999999998e-01   3.1739999999999999e+00  -7.6399999999999996e-02  -3.3310000000000001e-01  -1.3589999999999999e-01   3.9950000000000002e-01   1.5343000000000000e+00   3.9177000000000000e+00   9.6299999999999997e-02   2.7900000000000003e-01   4.9099999999999999e-01
   5.2900000000000003e-01  -3.5170000000000001e-01   3.4314000000000000e+00  -1.0500000000000000e-01  -3.0449999999999999e-01  -1.0520000000000000e-01   5.1049999999999995e-01   1.4898000000000000e+00   4.7012999999999998e+00   2.8899999999999999e-02   4.3300000000000000e-01   4.7770000000000001e-01
   3.7469999999999998e-01  -5.0560000000000005e-01   3.1739999999999999e+00  -1.8140000000000001e-01  -3.0449999999999999e-01  -1.3589999999999999e-01   4.6610000000000001e-01   1.5343000000000000e+00   3.8306000000000000e+00   1.2520000000000001e-01   3.5599999999999998e-01   4.9990000000000001e-01
   3.5270000000000001e-01  -5.0560000000000005e-01   3.2597999999999998e+00  -1.8140000000000001e-01  -3.2350000000000001e-01  -1.6660000000000000e-01   4.6610000000000001e-01   1.7121000000000000e+00   3.5695000000000001e+00   1.0600000000000000e-01   3.4639999999999999e-01   4.6000000000000002e-01
   1.9839999999999999e-01  -3.7369999999999998e-01   3.2597999999999998e+00  -1.1459999999999999e-01  -2.6640000000000003e-01  -1.2280000000000001e-01   5.9930000000000005e-01   1.5120000000000000e+00   4.3529999999999998e+00   1.0600000000000000e-01   3.8490000000000002e-01   5.1310000000000000e-01
   3.7469999999999998e-01  -6.1550000000000005e-01   4.0317999999999996e+00  -1.3370000000000001e-01  -2.7600000000000002e-01  -1.6660000000000000e-01   5.3269999999999995e-01   1.4898000000000000e+00   4.2659000000000002e+00   9.6299999999999997e-02   4.7149999999999997e-01   4.7330000000000000e-01
   4.1880000000000001e-01  -5.0560000000000005e-01   3.4314000000000000e+00  -1.4319999999999999e-01  -2.4740000000000001e-01  -1.5350000000000000e-01   4.6610000000000001e-01   1.7121000000000000e+00   4.3529999999999998e+00   8.6699999999999999e-02   3.2710000000000000e-01   4.6889999999999998e-01
   3.3060000000000000e-01  -5.4959999999999998e-01   3.1739999999999999e+00  -1.0500000000000000e-01  -2.1890000000000001e-01  -1.5790000000000001e-01   3.5510000000000003e-01   1.6677000000000000e+00   3.5695000000000001e+00   1.1559999999999999e-01   3.5599999999999998e-01   4.7330000000000000e-01
   2.2040000000000001e-01  -5.0560000000000005e-01   2.8309000000000002e+00  -1.0500000000000000e-01  -2.0930000000000001e-01  -1.6230000000000000e-01   5.5489999999999995e-01   1.4898000000000000e+00   4.5270999999999999e+00   9.5999999999999992e-03   4.5219999999999999e-01   4.4679999999999997e-01
   2.2040000000000001e-01  -4.1770000000000002e-01   3.9460999999999999e+00  -1.5279999999999999e-01  -2.7600000000000002e-01  -1.1840000000000001e-01   2.4410000000000001e-01   1.4676000000000000e+00   3.4824000000000002e+00   1.0600000000000000e-01   3.6559999999999998e-01   4.7770000000000001e-01
   4.8490000000000000e-01  -2.6379999999999998e-01   3.0024000000000002e+00  -2.4820000000000000e-01  -3.3310000000000001e-01  -1.4030000000000001e-01   3.9950000000000002e-01   1.4676000000000000e+00   3.9177000000000000e+00   6.7400000000000002e-02   4.0410000000000001e-01   4.9540000000000001e-01
   2.4249999999999999e-01  -3.7369999999999998e-01   2.7450999999999999e+00  -7.6399999999999996e-02  -3.4260000000000002e-01  -8.7700000000000000e-02   4.6610000000000001e-01   1.4008000000000000e+00   4.2659000000000002e+00  -9.5999999999999992e-03   4.1370000000000001e-01   4.5119999999999999e-01
   6.6100000000000006e-02  -4.6170000000000000e-01   3.0882000000000001e+00  -1.6230000000000000e-01  -3.4260000000000002e-01  -1.1840000000000001e-01   4.4390000000000002e-01   1.4008000000000000e+00   4.4401000000000002e+00   1.9300000000000001e-02   4.0410000000000001e-01   4.6450000000000002e-01
   1.9839999999999999e-01  -4.1770000000000002e-01   3.2597999999999998e+00  -1.3370000000000001e-01  -3.3310000000000001e-01  -1.2280000000000001e-01   1.9980000000000001e-01   1.7788999999999999e+00   3.9177000000000000e+00   9.6299999999999997e-02   4.1370000000000001e-01   4.9990000000000001e-01
   6.8330000000000002e-01  -4.8359999999999997e-01   3.6886999999999999e+00  -5.7299999999999997e-02  -2.7600000000000002e-01  -1.4030000000000001e-01   3.7730000000000002e-01   1.3564000000000001e+00   4.4401000000000002e+00   1.5409999999999999e-01   3.8490000000000002e-01   4.9990000000000001e-01
   1.7630000000000001e-01  -7.0350000000000001e-01   3.1739999999999999e+00  -1.5279999999999999e-01  -1.9030000000000000e-01  -1.4910000000000001e-01   5.7709999999999995e-01   1.5120000000000000e+00   4.1788999999999996e+00   1.1559999999999999e-01   4.6189999999999998e-01   4.7330000000000000e-01
   2.2040000000000001e-01  -4.8359999999999997e-01   3.2597999999999998e+00  -1.5279999999999999e-01  -2.4740000000000001e-01  -2.3240000000000000e-01   3.9950000000000002e-01   1.6899000000000000e+00   3.7435999999999998e+00   1.6380000000000000e-01   3.8490000000000002e-01   4.3790000000000001e-01
   4.6289999999999998e-01  -1.7590000000000000e-01   3.6029000000000000e+00  -1.1459999999999999e-01  -3.9010000000000000e-01  -1.6660000000000000e-01   4.8830000000000001e-01   1.3341000000000001e+00   4.8754000000000000e+00   1.1559999999999999e-01   3.6559999999999998e-01   4.5119999999999999e-01
   2.8649999999999998e-01  -7.4739999999999995e-01   2.6593000000000000e+00  -5.7299999999999997e-02  -2.2839999999999999e-01  -1.8420000000000000e-01   4.2170000000000002e-01   1.8677999999999999e+00   4.0918000000000001e+00   6.7400000000000002e-02   4.1370000000000001e-01   4.5119999999999999e-01
   2.4249999999999999e-01  -4.1770000000000002e-01   2.8309000000000002e+00  -8.5900000000000004e-02  -3.3310000000000001e-01  -1.5350000000000000e-01   3.7730000000000002e-01   1.3564000000000001e+00   4.1788999999999996e+00   1.4449999999999999e-01   3.5599999999999998e-01   4.8220000000000002e-01
   1.7630000000000001e-01  -3.7369999999999998e-01   3.6029000000000000e+00  -1.1459999999999999e-01  -2.2839999999999999e-01  -1.0090000000000000e-01   5.5489999999999995e-01   1.3341000000000001e+00   3.9177000000000000e+00   1.9300000000000001e-02   4.0410000000000001e-01   5.2639999999999998e-01
   5.0700000000000001e-01  -3.0780000000000002e-01   3.2597999999999998e+00  -7.6399999999999996e-02  -3.0449999999999999e-01  -1.3159999999999999e-01   1.9980000000000001e-01   1.7788999999999999e+00   4.5270999999999999e+00   7.7100000000000002e-02   4.4259999999999999e-01   5.0429999999999997e-01
   4.6289999999999998e-01  -5.7160000000000000e-01   3.7745000000000002e+00  -2.1959999999999999e-01  -3.7109999999999999e-01  -1.5790000000000001e-01   4.4390000000000002e-01   1.5343000000000000e+00   4.7882999999999996e+00   1.3489999999999999e-01   4.0410000000000001e-01   4.7330000000000000e-01
   8.8200000000000001e-02  -3.7369999999999998e-01   3.5171000000000001e+00  -1.8140000000000001e-01  -2.1890000000000001e-01  -1.5350000000000000e-01   3.5510000000000003e-01   1.4231000000000000e+00   3.9177000000000000e+00   1.7340000000000000e-01   3.9450000000000002e-01   4.9990000000000001e-01
   3.5270000000000001e-01  -2.1980000000000000e-01   3.0882000000000001e+00  -9.4999999999999998e-03  -2.3790000000000000e-01  -1.6660000000000000e-01   2.8849999999999998e-01   1.7565999999999999e+00   4.3529999999999998e+00   1.1559999999999999e-01   4.5219999999999999e-01   4.8220000000000002e-01
   4.4080000000000003e-01  -5.2759999999999996e-01   4.1176000000000004e+00  -1.7190000000000000e-01  -2.3790000000000000e-01  -1.1840000000000001e-01   5.5489999999999995e-01   1.4898000000000000e+00   4.2659000000000002e+00   1.3489999999999999e-01   3.2710000000000000e-01   4.9540000000000001e-01
   5.9509999999999996e-01  -3.7369999999999998e-01   3.0024000000000002e+00  -2.1959999999999999e-01  -4.0920000000000001e-01  -1.5790000000000001e-01   3.7730000000000002e-01   1.8010999999999999e+00   4.0048000000000004e+00   5.7799999999999997e-02   4.2340000000000000e-01   4.6450000000000002e-01
   0.0000000000000000e+00  -3.2979999999999998e-01   3.3456000000000001e+00   3.8199999999999998e-02  -2.8549999999999998e-01  -1.4030000000000001e-01   4.4390000000000002e-01   1.4898000000000000e+00   4.8754000000000000e+00   7.7100000000000002e-02   3.9450000000000002e-01   4.5119999999999999e-01
   1.3230000000000000e-01  -4.3969999999999998e-01   3.6029000000000000e+00  -1.4319999999999999e-01  -2.6640000000000003e-01  -1.6660000000000000e-01   3.5510000000000003e-01   1.5343000000000000e+00   4.3529999999999998e+00   1.0600000000000000e-01   3.8490000000000002e-01   4.6000000000000002e-01
   4.4080000000000003e-01  -4.1770000000000002e-01   2.9165999999999999e+00  -1.9089999999999999e-01  -3.0449999999999999e-01  -1.5790000000000001e-01   3.7730000000000002e-01   1.7343999999999999e+00   4.3529999999999998e+00   8.6699999999999999e-02   4.4259999999999999e-01   4.9990000000000001e-01
   4.1880000000000001e-01  -3.5170000000000001e-01   3.2597999999999998e+00  -1.5279999999999999e-01  -3.4260000000000002e-01  -1.7100000000000001e-01   4.8830000000000001e-01   1.5120000000000000e+00   4.4401000000000002e+00   1.5409999999999999e-01   3.4639999999999999e-01   5.0429999999999997e-01
   1.5429999999999999e-01  -5.7160000000000000e-01   3.5171000000000001e+00  -9.5500000000000002e-02  -2.8549999999999998e-01  -1.3589999999999999e-01   5.3269999999999995e-01   1.4676000000000000e+00   3.9177000000000000e+00   7.7100000000000002e-02   3.6559999999999998e-01   5.0429999999999997e-01
   2.2040000000000001e-01  -5.0560000000000005e-01   3.2597999999999998e+00  -1.9089999999999999e-01  -2.3790000000000000e-01  -1.4910000000000001e-01   2.6629999999999998e-01   1.7121000000000000e+00   3.6564999999999999e+00   1.5409999999999999e-01   4.8110000000000003e-01   4.8659999999999998e-01
   2.6450000000000001e-01  -5.2759999999999996e-01   2.7450999999999999e+00  -2.1959999999999999e-01  -2.9499999999999998e-01  -1.1400000000000000e-01   5.5489999999999995e-01   1.4453000000000000e+00   4.6142000000000003e+00   6.7400000000000002e-02   4.4259999999999999e-01   4.9990000000000001e-01
   4.8490000000000000e-01  -4.6170000000000000e-01   2.9165999999999999e+00  -9.4999999999999998e-03  -2.1890000000000001e-01  -1.6660000000000000e-01   5.3269999999999995e-01   1.6010000000000000e+00   3.9177000000000000e+00   7.7100000000000002e-02   4.3300000000000000e-01   4.9099999999999999e-01
   5.0700000000000001e-01  -3.9570000000000000e-01   2.8309000000000002e+00   0.0000000000000000e+00  -3.0449999999999999e-01  -1.2720000000000001e-01   1.7760000000000001e-01   1.5343000000000000e+00   4.0918000000000001e+00   6.7400000000000002e-02   4.3300000000000000e-01   4.5119999999999999e-01
   1.3230000000000000e-01  -3.0780000000000002e-01   3.2597999999999998e+00  -1.5279999999999999e-01  -3.7109999999999999e-01  -1.5350000000000000e-01   5.1049999999999995e-01   1.4676000000000000e+00   5.0495000000000001e+00   1.2520000000000001e-01   4.1370000000000001e-01   4.9540000000000001e-01
   2.6450000000000001e-01  -3.7369999999999998e-01   3.5171000000000001e+00  -5.7299999999999997e-02  -2.6640000000000003e-01  -1.5790000000000001e-01   4.2170000000000002e-01   1.6232000000000000e+00   4.5270999999999999e+00   1.2520000000000001e-01   4.5219999999999999e-01   4.8659999999999998e-01
   2.2040000000000001e-01  -5.9360000000000002e-01   3.9460999999999999e+00  -1.6230000000000000e-01  -2.1890000000000001e-01  -1.7100000000000001e-01   4.2170000000000002e-01   1.5565000000000000e+00   4.9623999999999997e+00   1.8300000000000000e-01   4.0410000000000001e-01   5.1310000000000000e-01
   3.3060000000000000e-01  -3.9570000000000000e-01   3.4314000000000000e+00  -2.1959999999999999e-01  -2.4740000000000001e-01  -1.2280000000000001e-01   3.5510000000000003e-01   1.3786000000000000e+00   4.1788999999999996e+00   6.7400000000000002e-02   3.4639999999999999e-01   5.0870000000000004e-01
   1.1020000000000001e-01  -4.6170000000000000e-01   3.2597999999999998e+00  -1.7190000000000000e-01  -3.4260000000000002e-01  -1.2720000000000001e-01   4.8830000000000001e-01   1.4898000000000000e+00   4.0048000000000004e+00   8.6699999999999999e-02   4.8110000000000003e-01   4.7770000000000001e-01
   4.6289999999999998e-01  -2.6379999999999998e-01   3.5171000000000001e+00  -1.2410000000000000e-01  -2.4740000000000001e-01  -1.1400000000000000e-01   3.7730000000000002e-01   1.3341000000000001e+00   4.9623999999999997e+00   1.3489999999999999e-01   4.7149999999999997e-01   4.9540000000000001e-01
   2.6450000000000001e-01  -2.6379999999999998e-01   2.7450999999999999e+00  -1.7190000000000000e-01  -4.0920000000000001e-01  -1.1400000000000000e-01   3.9950000000000002e-01   1.7565999999999999e+00   4.2659000000000002e+00   1.0600000000000000e-01   4.2340000000000000e-01   4.6450000000000002e-01
   4.1880000000000001e-01  -4.1770000000000002e-01   2.5735000000000001e+00  -2.3870000000000000e-01  -2.8549999999999998e-01  -8.3299999999999999e-02   5.3269999999999995e-01   1.8232999999999999e+00   4.0918000000000001e+00   6.7400000000000002e-02   3.8490000000000002e-01   4.5119999999999999e-01
   1.5429999999999999e-01  -5.0560000000000005e-01   3.3456000000000001e+00  -2.2910000000000000e-01  -2.9499999999999998e-01  -1.5350000000000000e-01   4.2170000000000002e-01   1.6232000000000000e+00   4.4401000000000002e+00   9.6299999999999997e-02   4.0410000000000001e-01   4.7330000000000000e-01
   3.3060000000000000e-01  -5.9360000000000002e-01   3.6029000000000000e+00  -1.3370000000000001e-01  -2.9499999999999998e-01  -1.7979999999999999e-01   5.1049999999999995e-01   1.5343000000000000e+00   4.1788999999999996e+00   1.1559999999999999e-01   4.7149999999999997e-01   4.9540000000000001e-01
   2.6450000000000001e-01  -3.5170000000000001e-01   3.3456000000000001e+00  -1.7190000000000000e-01  -3.3310000000000001e-01  -1.7540000000000000e-01   4.8830000000000001e-01   1.6454000000000000e+00   4.4401000000000002e+00   1.5409999999999999e-01   3.9450000000000002e-01   5.0429999999999997e-01
   3.5270000000000001e-01  -5.7160000000000000e-01   4.0317999999999996e+00  -8.5900000000000004e-02  -2.7600000000000002e-01  -2.0169999999999999e-01   3.3289999999999997e-01   1.4898000000000000e+00   4.6142000000000003e+00   1.5409999999999999e-01   4.5219999999999999e-01   4.9099999999999999e-01
   4.8490000000000000e-01  -6.3749999999999996e-01   3.0024000000000002e+00  -8.5900000000000004e-02  -3.6159999999999998e-01  -1.4910000000000001e-01   3.3289999999999997e-01   1.6232000000000000e+00   4.6142000000000003e+00   6.7400000000000002e-02   3.8490000000000002e-01   5.1310000000000000e-01
   3.5270000000000001e-01  -2.8580000000000000e-01   3.1739999999999999e+00  -1.6230000000000000e-01  -3.0449999999999999e-01  -1.2720000000000001e-01   4.4390000000000002e-01   1.5565000000000000e+00   4.5270999999999999e+00   2.0230000000000001e-01   4.6189999999999998e-01   4.9099999999999999e-01
   4.1880000000000001e-01  -4.6170000000000000e-01   2.8309000000000002e+00  -1.1459999999999999e-01  -3.7109999999999999e-01  -1.2280000000000001e-01   2.6629999999999998e-01   1.5565000000000000e+00   4.4401000000000002e+00   9.6299999999999997e-02   3.7530000000000002e-01   5.1310000000000000e-01
   3.3060000000000000e-01  -3.0780000000000002e-01   3.6029000000000000e+00  -5.7299999999999997e-02  -3.3310000000000001e-01  -1.0960000000000000e-01   4.6610000000000001e-01   1.5120000000000000e+00   3.9177000000000000e+00   1.6380000000000000e-01   4.1370000000000001e-01   5.2200000000000002e-01
   3.3060000000000000e-01  -3.7369999999999998e-01   2.9165999999999999e+00  -1.5279999999999999e-01  -2.7600000000000002e-01  -1.7979999999999999e-01   5.1049999999999995e-01   1.6899000000000000e+00   4.6142000000000003e+00   9.6299999999999997e-02   4.5219999999999999e-01   4.7330000000000000e-01
   1.1020000000000001e-01  -2.4179999999999999e-01   3.7745000000000002e+00  -1.8140000000000001e-01  -3.4260000000000002e-01  -1.6660000000000000e-01   5.1049999999999995e-01   1.7121000000000000e+00   4.4401000000000002e+00   1.8300000000000000e-01   4.2340000000000000e-01   5.0870000000000004e-01
   3.5270000000000001e-01  -4.6170000000000000e-01   3.9460999999999999e+00  -1.5279999999999999e-01  -2.9499999999999998e-01  -1.9289999999999999e-01   3.1069999999999998e-01   1.4453000000000000e+00   3.8306000000000000e+00   7.7100000000000002e-02   3.8490000000000002e-01   4.9990000000000001e-01
   4.1880000000000001e-01  -5.9360000000000002e-01   3.7745000000000002e+00  -1.0500000000000000e-01  -3.1400000000000000e-01  -1.4030000000000001e-01   5.9930000000000005e-01   1.5343000000000000e+00   4.0048000000000004e+00   7.7100000000000002e-02   4.2340000000000000e-01   4.5560000000000000e-01
   2.6450000000000001e-01  -3.0780000000000002e-01   3.7745000000000002e+00  -1.1459999999999999e-01  -3.4260000000000002e-01  -1.6230000000000000e-01   2.8849999999999998e-01   1.5343000000000000e+00   4.3529999999999998e+00   7.7100000000000002e-02   4.2340000000000000e-01   5.3080000000000005e-01
   1.5429999999999999e-01  -4.6170000000000000e-01   2.8309000000000002e+00  -1.7190000000000000e-01  -3.0449999999999999e-01  -1.4470000000000000e-01   2.2189999999999999e-01   1.5565000000000000e+00   4.6142000000000003e+00   4.8200000000000000e-02   4.3300000000000000e-01   4.7770000000000001e-01
   5.2900000000000003e-01  -5.2759999999999996e-01   4.3750000000000000e+00  -1.8140000000000001e-01  -2.5690000000000002e-01  -1.4470000000000000e-01   4.4390000000000002e-01   1.5565000000000000e+00   4.2659000000000002e+00   1.4449999999999999e-01   3.8490000000000002e-01   4.9099999999999999e-01
   3.9679999999999999e-01  -4.6170000000000000e-01   2.4018999999999999e+00  -1.2410000000000000e-01  -3.5210000000000002e-01  -1.4910000000000001e-01   4.2170000000000002e-01   1.6232000000000000e+00   4.2659000000000002e+00   1.0600000000000000e-01   4.0410000000000001e-01   4.6889999999999998e-01
   2.2040000000000001e-01  -5.4959999999999998e-01   3.6029000000000000e+00  -9.5500000000000002e-02  -2.8549999999999998e-01  -1.5350000000000000e-01   3.5510000000000003e-01   1.7565999999999999e+00   4.0918000000000001e+00   1.8300000000000000e-01   3.4639999999999999e-01   4.8659999999999998e-01
   3.5270000000000001e-01  -3.2979999999999998e-01   3.1739999999999999e+00  -9.5500000000000002e-02  -3.8059999999999999e-01  -1.3589999999999999e-01   2.6629999999999998e-01   1.4453000000000000e+00   4.9623999999999997e+00   1.8300000000000000e-01   4.4259999999999999e-01   4.7770000000000001e-01
   1.5429999999999999e-01  -5.4959999999999998e-01   3.0882000000000001e+00  -1.2410000000000000e-01  -3.8059999999999999e-01  -1.6230000000000000e-01   4.6610000000000001e-01   1.4898000000000000e+00   5.0495000000000001e+00   1.4449999999999999e-01   4.3300000000000000e-01   5.1749999999999996e-01
   3.9679999999999999e-01  -4.3969999999999998e-01   2.7450999999999999e+00  -1.4319999999999999e-01  -2.5690000000000002e-01  -1.6230000000000000e-01   2.8849999999999998e-01   1.6232000000000000e+00   3.9177000000000000e+00   1.7340000000000000e-01   3.8490000000000002e-01   4.5560000000000000e-01
   1.7630000000000001e-01  -4.1770000000000002e-01   3.7745000000000002e+00  -1.4319999999999999e-01  -2.5690000000000002e-01  -1.5790000000000001e-01   4.6610000000000001e-01   1.3564000000000001e+00   4.7882999999999996e+00   1.7340000000000000e-01   4.3300000000000000e-01   4.9540000000000001e-01
   3.9679999999999999e-01  -4.3969999999999998e-01   3.6029000000000000e+00  -7.6399999999999996e-02  -3.3310000000000001e-01  -1.4470000000000000e-01   4.4390000000000002e-01   1.4453000000000000e+00   4.5270999999999999e+00   9.6299999999999997e-02   3.5599999999999998e-01   4.3790000000000001e-01
   1.5429999999999999e-01  -3.9570000000000000e-01   3.6886999999999999e+00  -5.7299999999999997e-02  -3.0449999999999999e-01  -1.7100000000000001e-01   2.8849999999999998e-01   1.4676000000000000e+00   4.7012999999999998e+00   7.7100000000000002e-02   4.5219999999999999e-01   4.9099999999999999e-01
   2.4249999999999999e-01  -5.4959999999999998e-01   3.6886999999999999e+00  -8.5900000000000004e-02  -1.9980000000000001e-01  -2.0169999999999999e-01   5.3269999999999995e-01   1.6232000000000000e+00   4.3529999999999998e+00   8.6699999999999999e-02   4.2340000000000000e-01   4.8220000000000002e-01
   3.5270000000000001e-01  -4.3969999999999998e-01   3.5171000000000001e+00  -1.4319999999999999e-01  -2.8549999999999998e-01  -1.7979999999999999e-01   4.8830000000000001e-01   1.6232000000000000e+00   4.3529999999999998e+00   1.3489999999999999e-01   3.5599999999999998e-01   4.7330000000000000e-01
   3.5270000000000001e-01  -5.2759999999999996e-01   3.2597999999999998e+00  -2.6729999999999998e-01  -3.3310000000000001e-01  -1.7979999999999999e-01   4.6610000000000001e-01   1.2674000000000001e+00   3.9177000000000000e+00   3.8500000000000000e-02   4.2340000000000000e-01   4.4679999999999997e-01
   4.1880000000000001e-01  -4.3969999999999998e-01   3.8603000000000001e+00  -1.4319999999999999e-01  -3.2350000000000001e-01  -1.1400000000000000e-01   2.4410000000000001e-01   1.7788999999999999e+00   4.6142000000000003e+00   5.7799999999999997e-02   3.3679999999999999e-01   4.8659999999999998e-01
   2.8649999999999998e-01  -4.6170000000000000e-01   3.3456000000000001e+00  -6.6799999999999998e-02  -2.4740000000000001e-01  -1.6660000000000000e-01   3.5510000000000003e-01   1.6899000000000000e+00   4.7882999999999996e+00   0.0000000000000000e+00   4.0410000000000001e-01   4.9990000000000001e-01
   4.6289999999999998e-01  -4.3969999999999998e-01   3.4314000000000000e+00  -1.5279999999999999e-01  -3.4260000000000002e-01  -1.1840000000000001e-01   3.5510000000000003e-01   1.5787000000000000e+00   4.6142000000000003e+00   9.6299999999999997e-02   4.0410000000000001e-01   4.7770000000000001e-01
   3.9679999999999999e-01  -3.7369999999999998e-01   3.6029000000000000e+00  -1.1459999999999999e-01  -3.6159999999999998e-01  -1.3589999999999999e-01   3.7730000000000002e-01   1.6232000000000000e+00   4.3529999999999998e+00   1.1559999999999999e-01   3.3679999999999999e-01   5.0429999999999997e-01
   2.6450000000000001e-01  -4.1770000000000002e-01   3.9460999999999999e+00  -1.5279999999999999e-01  -3.3310000000000001e-01  -1.4030000000000001e-01   6.8799999999999994e-01   1.6677000000000000e+00   4.9623999999999997e+00   1.1559999999999999e-01   2.9830000000000001e-01   4.9099999999999999e-01
   4.4080000000000003e-01  -6.3749999999999996e-01   2.9165999999999999e+00  -2.2910000000000000e-01  -3.0449999999999999e-01  -1.6660000000000000e-01   5.3269999999999995e-01   1.6232000000000000e+00   4.0048000000000004e+00   9.6299999999999997e-02   4.3300000000000000e-01   4.9540000000000001e-01
   3.7469999999999998e-01  -5.4959999999999998e-01   3.7745000000000002e+00  -1.3370000000000001e-01  -3.0449999999999999e-01  -1.3159999999999999e-01   5.3269999999999995e-01   1.4898000000000000e+00   4.1788999999999996e+00   1.4449999999999999e-01   3.6559999999999998e-01   4.9990000000000001e-01
   3.7469999999999998e-01  -5.2759999999999996e-01   3.2597999999999998e+00  -1.1459999999999999e-01  -3.1400000000000000e-01  -1.5350000000000000e-01   3.3289999999999997e-01   1.6677000000000000e+00   4.8754000000000000e+00   1.3489999999999999e-01   4.2340000000000000e-01   5.2200000000000002e-01
   2.2040000000000001e-01  -4.3969999999999998e-01   3.3456000000000001e+00  -6.6799999999999998e-02  -2.8549999999999998e-01  -1.4470000000000000e-01   5.9930000000000005e-01   1.5565000000000000e+00   4.2659000000000002e+00   2.8899999999999999e-02   3.7530000000000002e-01   4.7330000000000000e-01
   3.3060000000000000e-01  -4.1770000000000002e-01   3.1739999999999999e+00  -1.1459999999999999e-01  -2.4740000000000001e-01  -1.4030000000000001e-01   4.2170000000000002e-01   1.4676000000000000e+00   4.5270999999999999e+00   0.0000000000000000e+00   3.7530000000000002e-01   4.8659999999999998e-01
   3.9679999999999999e-01  -6.3749999999999996e-01   3.1739999999999999e+00  -1.7190000000000000e-01  -3.9010000000000000e-01  -1.3589999999999999e-01   3.7730000000000002e-01   1.4008000000000000e+00   4.7882999999999996e+00   8.6699999999999999e-02   4.2340000000000000e-01   5.3520000000000001e-01
   2.4249999999999999e-01  -5.4959999999999998e-01   3.6029000000000000e+00  -1.0500000000000000e-01  -3.1400000000000000e-01  -1.7540000000000000e-01   5.1049999999999995e-01   1.7121000000000000e+00   5.1365999999999996e+00   1.9270000000000001e-01   3.5599999999999998e-01   4.9990000000000001e-01
   4.4080000000000003e-01  -3.7369999999999998e-01   2.7450999999999999e+00  -2.0050000000000001e-01  -3.1400000000000000e-01  -1.4030000000000001e-01   3.9950000000000002e-01   1.6454000000000000e+00   4.3529999999999998e+00   2.2159999999999999e-01   3.9450000000000002e-01   4.6450000000000002e-01
   4.4080000000000003e-01  -5.9360000000000002e-01   3.5171000000000001e+00  -2.0999999999999999e-01  -2.6640000000000003e-01  -1.4470000000000000e-01   4.6610000000000001e-01   1.5565000000000000e+00   4.6142000000000003e+00   8.6699999999999999e-02   4.8110000000000003e-01   5.2200000000000002e-01
   2.6450000000000001e-01  -5.2759999999999996e-01   2.9165999999999999e+00  -1.1459999999999999e-01  -2.6640000000000003e-01  -1.4470000000000000e-01   2.8849999999999998e-01   1.4898000000000000e+00   4.1788999999999996e+00   7.7100000000000002e-02   4.0410000000000001e-01   4.7330000000000000e-01
   4.6289999999999998e-01  -5.0560000000000005e-01   3.3456000000000001e+00  -1.6230000000000000e-01  -2.6640000000000003e-01  -1.4910000000000001e-01   5.3269999999999995e-01   1.6232000000000000e+00   4.4401000000000002e+00   8.6699999999999999e-02   4.6189999999999998e-01   4.9099999999999999e-01
   2.8649999999999998e-01  -5.0560000000000005e-01   3.5171000000000001e+00  -1.3370000000000001e-01  -2.4740000000000001e-01  -1.1400000000000000e-01   3.5510000000000003e-01   1.6899000000000000e+00   4.0048000000000004e+00   3.8500000000000000e-02   3.9450000000000002e-01   4.6889999999999998e-01
   3.0859999999999999e-01  -2.8580000000000000e-01   3.1739999999999999e+00  -1.4319999999999999e-01  -2.5690000000000002e-01  -9.6500000000000002e-02   4.4390000000000002e-01   1.4231000000000000e+00   4.7882999999999996e+00   6.7400000000000002e-02   3.8490000000000002e-01   4.7330000000000000e-01
   4.4100000000000000e-02  -3.9570000000000000e-01   3.5171000000000001e+00  -1.7190000000000000e-01  -3.3310000000000001e-01  -1.7979999999999999e-01   4.6610000000000001e-01   1.6454000000000000e+00   4.0918000000000001e+00   9.6299999999999997e-02   3.7530000000000002e-01   5.0429999999999997e-01
   2.8649999999999998e-01  -7.0350000000000001e-01   4.3750000000000000e+00  -1.3370000000000001e-01  -2.3790000000000000e-01  -1.3159999999999999e-01   6.6579999999999995e-01   1.5565000000000000e+00   3.4824000000000002e+00   1.9270000000000001e-01   3.2710000000000000e-01   4.9990000000000001e-01
   2.8649999999999998e-01  -5.4959999999999998e-01   2.9165999999999999e+00  -1.1459999999999999e-01  -3.4260000000000002e-01  -1.0960000000000000e-01   3.1069999999999998e-01   1.5787000000000000e+00   3.7435999999999998e+00   9.6299999999999997e-02   4.5219999999999999e-01   5.2639999999999998e-01
   1.3230000000000000e-01  -4.6170000000000000e-01   2.3161999999999998e+00  -3.2460000000000000e-01  -4.3769999999999998e-01  -1.0090000000000000e-01   5.1049999999999995e-01   1.5343000000000000e+00   4.0918000000000001e+00   5.7799999999999997e-02   3.8490000000000002e-01   4.5560000000000000e-01
   3.3060000000000000e-01  -3.5170000000000001e-01   3.8603000000000001e+00  -2.0050000000000001e-01  -3.9010000000000000e-01  -1.9730000000000000e-01   4.2170000000000002e-01   1.4898000000000000e+00   4.7012999999999998e+00   1.1559999999999999e-01   4.2340000000000000e-01   4.7770000000000001e-01
   4.6289999999999998e-01  -4.6170000000000000e-01   3.0882000000000001e+00  -1.2410000000000000e-01  -4.0920000000000001e-01  -1.3589999999999999e-01   4.4390000000000002e-01   1.5343000000000000e+00   4.1788999999999996e+00   1.8300000000000000e-01   3.9450000000000002e-01   4.5119999999999999e-01
   3.7469999999999998e-01  -6.5949999999999998e-01   3.3456000000000001e+00  -1.3370000000000001e-01  -2.0930000000000001e-01  -1.7979999999999999e-01   5.3269999999999995e-01   1.6899000000000000e+00   4.7012999999999998e+00   2.8899999999999999e-02   3.7530000000000002e-01   5.0429999999999997e-01
   3.7469999999999998e-01  -5.2759999999999996e-01   2.8309000000000002e+00  -1.1459999999999999e-01  -2.0930000000000001e-01  -1.1840000000000001e-01   3.7730000000000002e-01   1.6232000000000000e+00   4.7012999999999998e+00   5.7799999999999997e-02   4.8110000000000003e-01   4.7330000000000000e-01
   6.6100000000000006e-02  -3.7369999999999998e-01   3.4314000000000000e+00  -8.5900000000000004e-02  -2.9499999999999998e-01  -1.4030000000000001e-01   7.1020000000000005e-01   1.5343000000000000e+00   4.5270999999999999e+00   1.0600000000000000e-01   4.2340000000000000e-01   4.4679999999999997e-01
   1.1020000000000001e-01  -4.6170000000000000e-01   3.3456000000000001e+00  -8.5900000000000004e-02  -2.2839999999999999e-01  -1.4910000000000001e-01   4.2170000000000002e-01   1.5565000000000000e+00   4.0048000000000004e+00   1.9300000000000001e-02   3.7530000000000002e-01   5.1310000000000000e-01
   2.4249999999999999e-01  -3.7369999999999998e-01   4.6322999999999999e+00  -1.7190000000000000e-01  -2.0930000000000001e-01  -1.6230000000000000e-01   4.2170000000000002e-01   1.4453000000000000e+00   4.2659000000000002e+00   7.7100000000000002e-02   3.7530000000000002e-01   4.7330000000000000e-01
   1.9839999999999999e-01  -3.5170000000000001e-01   3.0882000000000001e+00  -1.5279999999999999e-01  -3.3310000000000001e-01  -1.7540000000000000e-01   3.1069999999999998e-01   1.6010000000000000e+00   3.9177000000000000e+00   1.0600000000000000e-01   4.3300000000000000e-01   4.9990000000000001e-01
   3.5270000000000001e-01  -4.3969999999999998e-01   3.3456000000000001e+00  -2.5779999999999997e-01  -2.7600000000000002e-01  -1.8420000000000000e-01   4.6610000000000001e-01   1.5343000000000000e+00   4.8754000000000000e+00   4.8200000000000000e-02   3.1750000000000000e-01   5.2639999999999998e-01
   2.4249999999999999e-01  -2.6379999999999998e-01   3.6029000000000000e+00  -6.6799999999999998e-02  -2.4740000000000001e-01  -1.4910000000000001e-01   4.6610000000000001e-01   1.4898000000000000e+00   4.4401000000000002e+00   1.2520000000000001e-01   3.4639999999999999e-01   5.0429999999999997e-01
   2.2040000000000001e-01  -4.6170000000000000e-01   3.0882000000000001e+00  -1.5279999999999999e-01  -3.9010000000000000e-01  -1.1840000000000001e-01   2.6629999999999998e-01   1.5120000000000000e+00   4.1788999999999996e+00   6.7400000000000002e-02   4.3300000000000000e-01   5.1749999999999996e-01
   2.2040000000000001e-01  -4.1770000000000002e-01   2.6593000000000000e+00  -1.5279999999999999e-01  -3.5210000000000002e-01  -1.0960000000000000e-01   3.1069999999999998e-01   1.6677000000000000e+00   4.4401000000000002e+00   1.9270000000000001e-01   4.4259999999999999e-01   4.9540000000000001e-01
   3.0859999999999999e-01  -4.3969999999999998e-01   3.6886999999999999e+00  -1.5279999999999999e-01  -2.3790000000000000e-01  -1.2280000000000001e-01   5.1049999999999995e-01   1.4231000000000000e+00   3.9177000000000000e+00   5.7799999999999997e-02   3.7530000000000002e-01   4.6000000000000002e-01
   2.6450000000000001e-01  -5.2759999999999996e-01   3.9460999999999999e+00  -1.0500000000000000e-01  -3.2350000000000001e-01  -1.2280000000000001e-01   5.5489999999999995e-01   1.5120000000000000e+00   4.6142000000000003e+00   4.8200000000000000e-02   4.5219999999999999e-01   4.4230000000000003e-01
   1.9839999999999999e-01  -5.2759999999999996e-01   3.3456000000000001e+00  -1.4319999999999999e-01  -3.0449999999999999e-01  -1.3159999999999999e-01   2.4410000000000001e-01   1.5343000000000000e+00   4.0048000000000004e+00   1.1559999999999999e-01   3.5599999999999998e-01   4.6450000000000002e-01
   3.0859999999999999e-01  -5.2759999999999996e-01   3.9460999999999999e+00  -1.0500000000000000e-01  -3.5210000000000002e-01  -1.5790000000000001e-01   5.3269999999999995e-01   1.6454000000000000e+00   5.3977000000000004e+00   1.4449999999999999e-01   3.1750000000000000e-01   4.9540000000000001e-01
   8.8200000000000001e-02  -4.3969999999999998e-01   3.1739999999999999e+00  -1.0500000000000000e-01  -2.6640000000000003e-01  -1.6230000000000000e-01   3.9950000000000002e-01   1.6010000000000000e+00   5.0495000000000001e+00   9.6299999999999997e-02   4.2340000000000000e-01   5.0870000000000004e-01
   2.8649999999999998e-01  -4.3969999999999998e-01   3.5171000000000001e+00  -1.7190000000000000e-01  -3.2350000000000001e-01  -1.4030000000000001e-01   3.7730000000000002e-01   1.5787000000000000e+00   4.6142000000000003e+00   1.6380000000000000e-01   3.8490000000000002e-01   5.1749999999999996e-01
   2.8649999999999998e-01  -3.9570000000000000e-01   2.8309000000000002e+00  -2.3870000000000000e-01  -3.5210000000000002e-01  -1.4470000000000000e-01   1.5540000000000001e-01   1.5343000000000000e+00   4.7012999999999998e+00   1.2520000000000001e-01   4.6189999999999998e-01   4.6000000000000002e-01
   2.6450000000000001e-01  -5.9360000000000002e-01   3.9460999999999999e+00  -2.8639999999999999e-01  -2.6640000000000003e-01  -1.7100000000000001e-01   5.7709999999999995e-01   1.7343999999999999e+00   4.8754000000000000e+00   4.8200000000000000e-02   3.6559999999999998e-01   4.9990000000000001e-01
   3.5270000000000001e-01  -3.9570000000000000e-01   3.2597999999999998e+00  -1.5279999999999999e-01  -3.1400000000000000e-01  -9.6500000000000002e-02   4.6610000000000001e-01   1.4231000000000000e+00   4.2659000000000002e+00   1.6380000000000000e-01   4.0410000000000001e-01   4.9099999999999999e-01
   1.3230000000000000e-01  -5.4959999999999998e-01   2.8309000000000002e+00  -1.8140000000000001e-01  -3.0449999999999999e-01  -1.5350000000000000e-01   7.3240000000000005e-01   1.5343000000000000e+00   4.5270999999999999e+00   5.7799999999999997e-02   3.1750000000000000e-01   4.8659999999999998e-01
   2.8649999999999998e-01  -5.7160000000000000e-01   3.0882000000000001e+00  -1.6230000000000000e-01  -1.9980000000000001e-01  -1.9730000000000000e-01   4.6610000000000001e-01   1.6010000000000000e+00   4.0918000000000001e+00   1.4449999999999999e-01   4.6189999999999998e-01   4.9540000000000001e-01
   2.4249999999999999e-01  -1.5390000000000001e-01   3.6029000000000000e+00  -1.5279999999999999e-01  -3.0449999999999999e-01  -1.0090000000000000e-01   5.1049999999999995e-01   1.6232000000000000e+00   3.8306000000000000e+00   8.6699999999999999e-02   4.2340000000000000e-01   4.9540000000000001e-01
   1.1020000000000001e-01  -6.8149999999999999e-01   3.6029000000000000e+00  -1.6230000000000000e-01  -2.4740000000000001e-01  -1.4910000000000001e-01   5.7709999999999995e-01   1.5787000000000000e+00   4.4401000000000002e+00   1.8300000000000000e-01   3.9450000000000002e-01   5.1310000000000000e-01
   2.4249999999999999e-01  -3.2979999999999998e-01   3.5171000000000001e+00  -1.4319999999999999e-01  -2.7600000000000002e-01  -1.2720000000000001e-01   2.6629999999999998e-01   1.6899000000000000e+00   4.0918000000000001e+00   6.7400000000000002e-02   3.4639999999999999e-01   4.9540000000000001e-01
   2.6450000000000001e-01  -3.0780000000000002e-01   4.2892000000000001e+00  -1.4319999999999999e-01  -2.0930000000000001e-01  -1.4030000000000001e-01   3.1069999999999998e-01   1.5343000000000000e+00   5.2236000000000002e+00   7.7100000000000002e-02   3.2710000000000000e-01   4.9099999999999999e-01
   2.2040000000000001e-01  -4.8359999999999997e-01   3.8603000000000001e+00  -1.5279999999999999e-01  -2.5690000000000002e-01  -9.6500000000000002e-02   4.2170000000000002e-01   1.5343000000000000e+00   4.6142000000000003e+00   5.7799999999999997e-02   3.4639999999999999e-01   4.7770000000000001e-01
   3.3060000000000000e-01  -3.9570000000000000e-01   3.4314000000000000e+00  -1.7190000000000000e-01  -2.8549999999999998e-01  -1.9730000000000000e-01   3.9950000000000002e-01   1.7343999999999999e+00   4.1788999999999996e+00   1.4449999999999999e-01   3.6559999999999998e-01   5.1310000000000000e-01
   3.5270000000000001e-01  -5.4959999999999998e-01   3.4314000000000000e+00  -1.7190000000000000e-01  -2.2839999999999999e-01  -1.7100000000000001e-01   4.6610000000000001e-01   1.6010000000000000e+00   3.7435999999999998e+00   6.7400000000000002e-02   3.2710000000000000e-01   4.8220000000000002e-01
   3.0859999999999999e-01  -4.1770000000000002e-01   2.7450999999999999e+00  -1.8140000000000001e-01  -3.8059999999999999e-01  -1.1840000000000001e-01   2.6629999999999998e-01   1.5565000000000000e+00   4.1788999999999996e+00   1.4449999999999999e-01   3.5599999999999998e-01   4.6889999999999998e-01
   4.1880000000000001e-01  -3.9570000000000000e-01   3.7745000000000002e+00  -1.9089999999999999e-01  -3.6159999999999998e-01  -1.5790000000000001e-01   3.5510000000000003e-01   1.4898000000000000e+00   4.0918000000000001e+00   2.8899999999999999e-02   5.0029999999999997e-01   4.4230000000000003e-01
   3.7469999999999998e-01  -4.8359999999999997e-01   3.5171000000000001e+00  -2.2910000000000000e-01  -2.5690000000000002e-01  -1.4470000000000000e-01   3.7730000000000002e-01   1.3786000000000000e+00   4.3529999999999998e+00   1.4449999999999999e-01   3.1750000000000000e-01   5.0429999999999997e-01
   4.6289999999999998e-01  -7.6939999999999997e-01   3.7745000000000002e+00  -6.6799999999999998e-02  -3.1400000000000000e-01  -1.6660000000000000e-01   3.5510000000000003e-01   1.7565999999999999e+00   4.7882999999999996e+00   1.4449999999999999e-01   4.1370000000000001e-01   4.8220000000000002e-01
   2.4249999999999999e-01  -4.8359999999999997e-01   2.8309000000000002e+00  -1.1459999999999999e-01  -3.8059999999999999e-01  -1.7100000000000001e-01   4.4390000000000002e-01   1.6232000000000000e+00   4.5270999999999999e+00   4.8200000000000000e-02   4.7149999999999997e-01   4.7770000000000001e-01
   5.0700000000000001e-01  -2.8580000000000000e-01   3.1739999999999999e+00  -1.6230000000000000e-01  -2.4740000000000001e-01  -1.6230000000000000e-01   4.2170000000000002e-01   1.5787000000000000e+00   3.7435999999999998e+00   6.7400000000000002e-02   4.2340000000000000e-01   5.3080000000000005e-01
   5.2900000000000003e-01  -5.2759999999999996e-01   3.3456000000000001e+00  -1.8140000000000001e-01  -2.6640000000000003e-01  -1.4030000000000001e-01   3.3289999999999997e-01   1.6454000000000000e+00   4.4401000000000002e+00   1.0600000000000000e-01   3.7530000000000002e-01   4.8659999999999998e-01
   3.9679999999999999e-01  -3.9570000000000000e-01   3.1739999999999999e+00  -1.3370000000000001e-01  -1.9030000000000000e-01  -1.8420000000000000e-01   3.9950000000000002e-01   1.4453000000000000e+00   4.2659000000000002e+00   1.7340000000000000e-01   3.6559999999999998e-01   4.6889999999999998e-01
   1.7630000000000001e-01  -3.0780000000000002e-01   3.8603000000000001e+00  -2.6729999999999998e-01  -3.0449999999999999e-01  -1.2280000000000001e-01   5.1049999999999995e-01   1.7121000000000000e+00   4.0918000000000001e+00   1.1559999999999999e-01   3.7530000000000002e-01   4.9990000000000001e-01
   3.7469999999999998e-01  -6.8149999999999999e-01   3.4314000000000000e+00  -2.6729999999999998e-01  -3.4260000000000002e-01  -1.2280000000000001e-01   4.8830000000000001e-01   1.5343000000000000e+00   4.0048000000000004e+00   9.6299999999999997e-02   3.5599999999999998e-01   5.1749999999999996e-01
  -8.8200000000000001e-02  -3.7369999999999998e-01   3.1739999999999999e+00  -1.8140000000000001e-01  -3.1400000000000000e-01  -1.5790000000000001e-01   2.2189999999999999e-01   1.6010000000000000e+00   4.1788999999999996e+00   1.2520000000000001e-01   3.2710000000000000e-01   4.9099999999999999e-01
   1.7630000000000001e-01  -1.7590000000000000e-01   3.0024000000000002e+00  -1.7190000000000000e-01  -3.1400000000000000e-01  -1.7100000000000001e-01   5.5489999999999995e-01   1.6454000000000000e+00   3.9177000000000000e+00   1.0600000000000000e-01   3.7530000000000002e-01   4.9540000000000001e-01
   3.9679999999999999e-01  -5.7160000000000000e-01   3.6886999999999999e+00  -7.6399999999999996e-02  -1.9030000000000000e-01  -1.7979999999999999e-01   4.4390000000000002e-01   1.6677000000000000e+00   3.5695000000000001e+00   9.6299999999999997e-02   3.0790000000000001e-01   5.0429999999999997e-01
   4.1880000000000001e-01  -7.4739999999999995e-01   4.0317999999999996e+00  -1.2410000000000000e-01  -3.3310000000000001e-01  -1.4470000000000000e-01   4.2170000000000002e-01   1.4676000000000000e+00   4.9623999999999997e+00   7.7100000000000002e-02   3.7530000000000002e-01   4.5560000000000000e-01
   2.4249999999999999e-01  -5.9360000000000002e-01   3.2597999999999998e+00  -1.3370000000000001e-01  -3.3310000000000001e-01  -1.7100000000000001e-01   5.1049999999999995e-01   1.6232000000000000e+00   4.4401000000000002e+00   1.4449999999999999e-01   3.6559999999999998e-01   5.1310000000000000e-01
  -4.4100000000000000e-02  -5.0560000000000005e-01   2.8309000000000002e+00  -2.8600000000000000e-02  -2.0930000000000001e-01  -1.7100000000000001e-01   5.9930000000000005e-01   1.5120000000000000e+00   4.4401000000000002e+00   1.9300000000000001e-02   3.6559999999999998e-01   4.8659999999999998e-01
   4.8490000000000000e-01  -3.7369999999999998e-01   4.0317999999999996e+00  -1.9089999999999999e-01  -2.3790000000000000e-01  -1.3589999999999999e-01   2.4410000000000001e-01   1.5787000000000000e+00   4.2659000000000002e+00   1.0600000000000000e-01   4.4259999999999999e-01   5.5289999999999995e-01
   3.9679999999999999e-01  -4.6170000000000000e-01   2.5735000000000001e+00  -2.0050000000000001e-01  -4.1870000000000002e-01  -1.3589999999999999e-01   3.7730000000000002e-01   1.6010000000000000e+00   4.8754000000000000e+00   1.5409999999999999e-01   3.7530000000000002e-01   4.8659999999999998e-01
   2.1999999999999999e-02  -4.1770000000000002e-01   3.9460999999999999e+00  -1.7190000000000000e-01  -3.3310000000000001e-01  -1.8859999999999999e-01   5.9930000000000005e-01   1.3786000000000000e+00   4.6142000000000003e+00   1.1559999999999999e-01   4.7149999999999997e-01   4.7770000000000001e-01
   2.1999999999999999e-02  -5.0560000000000005e-01   3.4314000000000000e+00  -1.1459999999999999e-01  -1.9030000000000000e-01  -1.7100000000000001e-01   3.3289999999999997e-01   1.4231000000000000e+00   4.2659000000000002e+00   5.7799999999999997e-02   3.8490000000000002e-01   5.2200000000000002e-01
   6.6100000000000006e-02  -2.8580000000000000e-01   3.3456000000000001e+00  -7.6399999999999996e-02  -3.9010000000000000e-01  -9.2100000000000001e-02   4.2170000000000002e-01   1.4676000000000000e+00   4.9623999999999997e+00   1.5409999999999999e-01   3.8490000000000002e-01   4.8659999999999998e-01
   4.6289999999999998e-01  -3.0780000000000002e-01   3.5171000000000001e+00  -1.2410000000000000e-01  -3.3310000000000001e-01  -1.1840000000000001e-01   4.8830000000000001e-01   1.3119000000000001e+00   4.6142000000000003e+00   7.7100000000000002e-02   3.9450000000000002e-01   4.6000000000000002e-01
   3.3060000000000000e-01  -3.5170000000000001e-01   3.6886999999999999e+00  -1.3370000000000001e-01  -3.2350000000000001e-01  -1.4470000000000000e-01   5.3269999999999995e-01   1.5565000000000000e+00   4.6142000000000003e+00   2.8899999999999999e-02   3.5599999999999998e-01   4.6889999999999998e-01
   4.4100000000000000e-02  -2.4179999999999999e-01   3.5171000000000001e+00  -9.5500000000000002e-02  -2.5690000000000002e-01  -1.4030000000000001e-01   4.8830000000000001e-01   1.4898000000000000e+00   3.7435999999999998e+00   1.3489999999999999e-01   3.6559999999999998e-01   5.0870000000000004e-01
   5.0700000000000001e-01  -5.2759999999999996e-01   2.9165999999999999e+00  -6.6799999999999998e-02  -2.3790000000000000e-01  -1.9730000000000000e-01   3.7730000000000002e-01   1.5565000000000000e+00   3.8306000000000000e+00   9.6299999999999997e-02   4.3300000000000000e-01   5.0870000000000004e-01
   3.0859999999999999e-01  -4.6170000000000000e-01   3.4314000000000000e+00  -1.5279999999999999e-01  -3.0449999999999999e-01  -1.4470000000000000e-01   2.6629999999999998e-01   1.6677000000000000e+00   4.9623999999999997e+00   1.4449999999999999e-01   3.6559999999999998e-01   4.7770000000000001e-01
   2.4249999999999999e-01  -5.4959999999999998e-01   3.5171000000000001e+00  -9.5500000000000002e-02  -3.1400000000000000e-01  -1.5790000000000001e-01   5.3269999999999995e-01   1.5787000000000000e+00   3.7435999999999998e+00   1.2520000000000001e-01   2.7900000000000003e-01   4.9540000000000001e-01
   4.4100000000000000e-02  -5.0560000000000005e-01   3.3456000000000001e+00  -2.0999999999999999e-01  -3.3310000000000001e-01  -1.6660000000000000e-01   4.6610000000000001e-01   1.5565000000000000e+00   3.6564999999999999e+00   1.7340000000000000e-01   3.9450000000000002e-01   4.9540000000000001e-01
   3.5270000000000001e-01  -4.3969999999999998e-01   3.0882000000000001e+00  -2.4820000000000000e-01  -3.1400000000000000e-01  -1.5790000000000001e-01   3.5510000000000003e-01   1.8232999999999999e+00   4.4401000000000002e+00   6.7400000000000002e-02   4.0410000000000001e-01   4.8659999999999998e-01
   3.7469999999999998e-01  -2.1980000000000000e-01   3.1739999999999999e+00  -1.6230000000000000e-01  -3.2350000000000001e-01  -1.7100000000000001e-01   5.1049999999999995e-01   1.4898000000000000e+00   3.9177000000000000e+00   1.5409999999999999e-01   3.6559999999999998e-01   5.0870000000000004e-01
   3.3060000000000000e-01  -6.5949999999999998e-01   4.2034000000000002e+00  -2.6729999999999998e-01  -3.0449999999999999e-01  -2.1929999999999999e-01   3.7730000000000002e-01   1.4231000000000000e+00   4.4401000000000002e+00   1.1559999999999999e-01   3.6559999999999998e-01   5.0429999999999997e-01
   1.3230000000000000e-01  -6.5949999999999998e-01   3.2597999999999998e+00  -1.9089999999999999e-01  -3.8059999999999999e-01  -1.4470000000000000e-01   5.9930000000000005e-01   1.5565000000000000e+00   4.3529999999999998e+00   1.2520000000000001e-01   3.9450000000000002e-01   5.0429999999999997e-01
   2.8649999999999998e-01  -4.3969999999999998e-01   3.1739999999999999e+00  -1.9089999999999999e-01  -3.6159999999999998e-01  -1.5790000000000001e-01   3.3289999999999997e-01   1.6232000000000000e+00   3.2212000000000001e+00   1.3489999999999999e-01   4.5219999999999999e-01   4.9990000000000001e-01
   3.7469999999999998e-01  -5.7160000000000000e-01   3.1739999999999999e+00  -7.6399999999999996e-02  -4.0920000000000001e-01  -1.4470000000000000e-01   4.2170000000000002e-01   1.7343999999999999e+00   3.2212000000000001e+00   1.6380000000000000e-01   4.3300000000000000e-01   4.6450000000000002e-01
   3.3060000000000000e-01  -5.0560000000000005e-01   3.6029000000000000e+00  -1.2410000000000000e-01  -3.7109999999999999e-01  -1.4030000000000001e-01   3.9950000000000002e-01   1.6677000000000000e+00   4.3529999999999998e+00   7.7100000000000002e-02   3.5599999999999998e-01   4.7330000000000000e-01
   1.7630000000000001e-01  -4.6170000000000000e-01   3.3456000000000001e+00  -1.0500000000000000e-01  -1.9030000000000000e-01  -1.3159999999999999e-01   3.9950000000000002e-01   1.5120000000000000e+00   4.4401000000000002e+00   1.8300000000000000e-01   3.7530000000000002e-01   5.1749999999999996e-01
   1.9839999999999999e-01  -4.6170000000000000e-01   3.8603000000000001e+00  -8.5900000000000004e-02  -1.9980000000000001e-01  -1.4910000000000001e-01   3.3289999999999997e-01   1.5343000000000000e+00   4.5270999999999999e+00   1.3489999999999999e-01   3.7530000000000002e-01   4.9540000000000001e-01
   4.1880000000000001e-01  -2.6379999999999998e-01   3.5171000000000001e+00  -1.6230000000000000e-01  -3.2350000000000001e-01  -1.8859999999999999e-01   5.9930000000000005e-01   1.5120000000000000e+00   4.0048000000000004e+00   1.3489999999999999e-01   4.5219999999999999e-01   4.5119999999999999e-01
   2.6450000000000001e-01  -5.9360000000000002e-01   3.2597999999999998e+00  -1.6230000000000000e-01  -2.5690000000000002e-01  -2.0610000000000001e-01   5.3269999999999995e-01   1.5120000000000000e+00   4.5270999999999999e+00   1.2520000000000001e-01   3.6559999999999998e-01   4.6889999999999998e-01
   3.0859999999999999e-01  -5.9360000000000002e-01   2.9165999999999999e+00  -1.6230000000000000e-01  -3.3310000000000001e-01  -1.3589999999999999e-01   2.6629999999999998e-01   1.5343000000000000e+00   4.6142000000000003e+00   1.4449999999999999e-01   3.5599999999999998e-01   5.0429999999999997e-01
   1.5429999999999999e-01  -5.7160000000000000e-01   3.5171000000000001e+00  -1.9089999999999999e-01  -2.5690000000000002e-01  -1.7979999999999999e-01   3.5510000000000003e-01   1.4231000000000000e+00   4.2659000000000002e+00   1.2520000000000001e-01   3.9450000000000002e-01   4.9099999999999999e-01
   2.6450000000000001e-01  -4.6170000000000000e-01   2.7450999999999999e+00  -1.7190000000000000e-01  -3.3310000000000001e-01  -9.6500000000000002e-02   4.2170000000000002e-01   1.6010000000000000e+00   3.7435999999999998e+00   1.6380000000000000e-01   3.3679999999999999e-01   5.4849999999999999e-01
   3.0859999999999999e-01  -5.9360000000000002e-01   3.1739999999999999e+00  -1.2410000000000000e-01  -2.6640000000000003e-01  -1.4030000000000001e-01   3.7730000000000002e-01   1.4453000000000000e+00   4.2659000000000002e+00   9.6299999999999997e-02   3.7530000000000002e-01   4.7770000000000001e-01
   1.3230000000000000e-01  -4.1770000000000002e-01   3.5171000000000001e+00  -9.5500000000000002e-02  -2.8549999999999998e-01  -9.2100000000000001e-02   3.5510000000000003e-01   1.6232000000000000e+00   3.5695000000000001e+00   1.2520000000000001e-01   3.7530000000000002e-01   5.4410000000000003e-01
   2.2040000000000001e-01  -4.6170000000000000e-01   3.8603000000000001e+00  -1.6230000000000000e-01  -3.3310000000000001e-01  -1.6230000000000000e-01   3.5510000000000003e-01   1.6677000000000000e+00   4.7012999999999998e+00   1.2520000000000001e-01   3.6559999999999998e-01   4.3350000000000000e-01
   4.4080000000000003e-01  -5.0560000000000005e-01   3.4314000000000000e+00  -1.2410000000000000e-01  -3.7109999999999999e-01  -1.6230000000000000e-01   3.7730000000000002e-01   1.6677000000000000e+00   4.3529999999999998e+00   1.3489999999999999e-01   3.8490000000000002e-01   4.9099999999999999e-01
   5.2900000000000003e-01  -6.1550000000000005e-01   3.6029000000000000e+00  -1.1459999999999999e-01  -2.7600000000000002e-01  -1.4030000000000001e-01   5.3269999999999995e-01   1.6454000000000000e+00   4.1788999999999996e+00   1.5409999999999999e-01   3.3679999999999999e-01   5.4410000000000003e-01
  -3.9679999999999999e-01  -3.7369999999999998e-01   3.3456000000000001e+00  -1.5279999999999999e-01  -2.3790000000000000e-01  -1.5790000000000001e-01   5.7709999999999995e-01   1.6010000000000000e+00   4.5270999999999999e+00   2.0230000000000001e-01   4.3300000000000000e-01   4.9990000000000001e-01
   7.2740000000000005e-01  -6.5949999999999998e-01   3.0882000000000001e+00  -1.3370000000000001e-01  -3.9970000000000000e-01  -1.4910000000000001e-01   4.8830000000000001e-01   1.3564000000000001e+00   4.2659000000000002e+00   3.8500000000000000e-02   3.5599999999999998e-01   5.4410000000000003e-01
   3.7469999999999998e-01  -5.4959999999999998e-01   3.2597999999999998e+00  -7.6399999999999996e-02  -2.9499999999999998e-01  -1.8859999999999999e-01   3.5510000000000003e-01   1.6010000000000000e+00   4.1788999999999996e+00   3.8500000000000000e-02   3.8490000000000002e-01   5.3520000000000001e-01
   2.1999999999999999e-02  -5.7160000000000000e-01   3.6886999999999999e+00  -2.1959999999999999e-01  -2.9499999999999998e-01  -1.7979999999999999e-01   4.4390000000000002e-01   1.5120000000000000e+00   4.3529999999999998e+00   1.0600000000000000e-01   3.7530000000000002e-01   4.8659999999999998e-01
   6.3919999999999999e-01  -4.3969999999999998e-01   3.0882000000000001e+00  -1.4319999999999999e-01  -3.7109999999999999e-01  -1.4030000000000001e-01   4.6610000000000001e-01   1.7343999999999999e+00   4.0048000000000004e+00   1.5409999999999999e-01   3.8490000000000002e-01   5.0870000000000004e-01
  -2.1999999999999999e-02  -6.8149999999999999e-01   3.5171000000000001e+00  -1.6230000000000000e-01  -2.6640000000000003e-01  -1.7979999999999999e-01   4.2170000000000002e-01   1.6899000000000000e+00   4.7012999999999998e+00   2.8899999999999999e-02   4.2340000000000000e-01   4.9099999999999999e-01
   5.5110000000000003e-01  -5.7160000000000000e-01   3.2597999999999998e+00  -1.7190000000000000e-01  -3.5210000000000002e-01  -1.5790000000000001e-01   4.2170000000000002e-01   1.7788999999999999e+00   4.1788999999999996e+00   8.6699999999999999e-02   4.3300000000000000e-01   5.2200000000000002e-01
  -1.9839999999999999e-01  -4.8359999999999997e-01   4.0317999999999996e+00  -2.0050000000000001e-01  -3.0449999999999999e-01  -1.8859999999999999e-01   3.5510000000000003e-01   1.6899000000000000e+00   4.2659000000000002e+00   1.3489999999999999e-01   4.0410000000000001e-01   5.0870000000000004e-01
   2.4249999999999999e-01  -5.2759999999999996e-01   3.0882000000000001e+00  -4.7699999999999999e-02  -3.0449999999999999e-01  -1.6660000000000000e-01   6.6579999999999995e-01   1.5343000000000000e+00   4.8754000000000000e+00   1.5409999999999999e-01   3.5599999999999998e-01   4.7770000000000001e-01
   2.8649999999999998e-01  -5.7160000000000000e-01   2.8309000000000002e+00  -1.0500000000000000e-01  -3.8059999999999999e-01  -9.2100000000000001e-02   5.1049999999999995e-01   1.3786000000000000e+00   4.1788999999999996e+00   8.6699999999999999e-02   3.8490000000000002e-01   5.4410000000000003e-01
   2.4249999999999999e-01  -2.4179999999999999e-01   3.6886999999999999e+00  -1.7190000000000000e-01  -3.2350000000000001e-01  -1.2720000000000001e-01   1.9980000000000001e-01   1.5343000000000000e+00   3.8306000000000000e+00   1.7340000000000000e-01   4.7149999999999997e-01   4.6889999999999998e-01
   4.6289999999999998e-01  -3.9570000000000000e-01   3.5171000000000001e+00  -1.4319999999999999e-01  -3.4260000000000002e-01  -1.7540000000000000e-01   6.2150000000000005e-01   1.5343000000000000e+00   3.6564999999999999e+00   7.7100000000000002e-02   3.3679999999999999e-01   4.8220000000000002e-01
  -2.1999999999999999e-02  -5.4959999999999998e-01   4.0317999999999996e+00  -1.3370000000000001e-01  -2.8549999999999998e-01  -1.7540000000000000e-01   2.4410000000000001e-01   1.4898000000000000e+00   3.9177000000000000e+00   1.5409999999999999e-01   3.8490000000000002e-01   5.0429999999999997e-01
   6.3919999999999999e-01  -4.3969999999999998e-01   3.0024000000000002e+00  -1.6230000000000000e-01  -4.1870000000000002e-01  -1.1840000000000001e-01   5.3269999999999995e-01   1.8010999999999999e+00   4.5270999999999999e+00   5.7799999999999997e-02   3.5599999999999998e-01   4.9099999999999999e-01
   6.6100000000000006e-02  -6.5949999999999998e-01   3.7745000000000002e+00  -1.3370000000000001e-01  -2.8549999999999998e-01  -1.9289999999999999e-01   6.2150000000000005e-01   1.4008000000000000e+00   4.6142000000000003e+00   1.6380000000000000e-01   4.0410000000000001e-01   4.9990000000000001e-01
   3.0859999999999999e-01  -5.9360000000000002e-01   2.9165999999999999e+00  -9.5500000000000002e-02  -2.7600000000000002e-01  -1.4030000000000001e-01   2.4410000000000001e-01   1.8899999999999999e+00   4.5270999999999999e+00   8.6699999999999999e-02   4.8110000000000003e-01   4.9540000000000001e-01
   6.6100000000000006e-02  -4.8359999999999997e-01   3.2597999999999998e+00  -1.8140000000000001e-01  -2.7600000000000002e-01  -1.4030000000000001e-01   3.1069999999999998e-01   1.8455999999999999e+00   3.7435999999999998e+00  -9.5999999999999992e-03   3.7530000000000002e-01   4.9990000000000001e-01
   4.8490000000000000e-01  -5.0560000000000005e-01   3.4314000000000000e+00  -1.6230000000000000e-01  -2.9499999999999998e-01  -1.7540000000000000e-01   6.2150000000000005e-01   1.4231000000000000e+00   4.5270999999999999e+00   1.0600000000000000e-01   2.5019999999999998e-01   4.6000000000000002e-01
   3.3060000000000000e-01  -5.0560000000000005e-01   3.2597999999999998e+00  -1.3370000000000001e-01  -3.2350000000000001e-01  -1.0090000000000000e-01   2.8849999999999998e-01   1.7121000000000000e+00   3.9177000000000000e+00   5.7799999999999997e-02   3.2710000000000000e-01   4.6450000000000002e-01
   1.9839999999999999e-01  -5.7160000000000000e-01   3.4314000000000000e+00  -6.6799999999999998e-02  -2.4740000000000001e-01  -1.4910000000000001e-01   5.9930000000000005e-01   1.8010999999999999e+00   4.0048000000000004e+00   1.3489999999999999e-01   3.4639999999999999e-01   5.1749999999999996e-01
   3.9679999999999999e-01  -2.6379999999999998e-01   3.5171000000000001e+00  -1.4319999999999999e-01  -2.5690000000000002e-01  -1.5350000000000000e-01   5.3269999999999995e-01   1.5343000000000000e+00   4.4401000000000002e+00   1.8300000000000000e-01   3.5599999999999998e-01   5.5740000000000001e-01
   1.3230000000000000e-01  -6.3749999999999996e-01   3.0882000000000001e+00  -2.0999999999999999e-01  -2.8549999999999998e-01  -1.3589999999999999e-01   3.3289999999999997e-01   1.7121000000000000e+00   3.3953000000000002e+00   2.0230000000000001e-01   2.5979999999999998e-01   4.9540000000000001e-01
   2.6450000000000001e-01  -2.6379999999999998e-01   3.3456000000000001e+00  -1.6230000000000000e-01  -2.3790000000000000e-01  -1.5790000000000001e-01   3.7730000000000002e-01   1.5343000000000000e+00   4.2659000000000002e+00   1.1559999999999999e-01   3.3679999999999999e-01   5.1310000000000000e-01
   2.4249999999999999e-01  -5.4959999999999998e-01   3.2597999999999998e+00  -1.9089999999999999e-01  -3.5210000000000002e-01  -1.6230000000000000e-01   6.2150000000000005e-01   1.5343000000000000e+00   5.0495000000000001e+00   1.6380000000000000e-01   3.7530000000000002e-01   4.9990000000000001e-01
   3.7469999999999998e-01  -3.9570000000000000e-01   3.5171000000000001e+00  -1.5279999999999999e-01  -2.5690000000000002e-01  -1.3159999999999999e-01   4.6610000000000001e-01   1.5565000000000000e+00   4.7882999999999996e+00   9.6299999999999997e-02   3.5599999999999998e-01   4.7330000000000000e-01
   4.1880000000000001e-01  -5.0560000000000005e-01   3.6029000000000000e+00  -1.3370000000000001e-01  -2.4740000000000001e-01  -1.6660000000000000e-01   4.2170000000000002e-01   1.4231000000000000e+00   5.2236000000000002e+00   1.0600000000000000e-01   4.0410000000000001e-01   4.9990000000000001e-01
   3.3060000000000000e-01  -2.4179999999999999e-01   3.5171000000000001e+00  -1.3370000000000001e-01  -2.6640000000000003e-01  -1.6230000000000000e-01   3.5510000000000003e-01   1.5343000000000000e+00   4.3529999999999998e+00   1.0600000000000000e-01   4.7149999999999997e-01   4.3350000000000000e-01
   2.8649999999999998e-01  -5.0560000000000005e-01   3.6029000000000000e+00  -8.5900000000000004e-02  -3.7109999999999999e-01  -1.4030000000000001e-01   5.1049999999999995e-01   1.5787000000000000e+00   4.0918000000000001e+00   4.8200000000000000e-02   4.1370000000000001e-01   4.6889999999999998e-01
   3.5270000000000001e-01  -3.0780000000000002e-01   3.0024000000000002e+00  -2.0999999999999999e-01  -2.5690000000000002e-01  -1.1840000000000001e-01   2.8849999999999998e-01   1.5565000000000000e+00   4.4401000000000002e+00   1.0600000000000000e-01   4.1370000000000001e-01   4.9990000000000001e-01
   2.2040000000000001e-01  -5.0560000000000005e-01   3.2597999999999998e+00  -1.5279999999999999e-01  -2.6640000000000003e-01  -1.4470000000000000e-01   4.6610000000000001e-01   1.5787000000000000e+00   4.0048000000000004e+00   5.7799999999999997e-02   4.1370000000000001e-01   5.0870000000000004e-01
   3.0859999999999999e-01  -6.3749999999999996e-01   3.6029000000000000e+00  -1.5279999999999999e-01  -2.9499999999999998e-01  -1.8420000000000000e-01   5.5489999999999995e-01   1.6010000000000000e+00   4.6142000000000003e+00   5.7799999999999997e-02   3.9450000000000002e-01   5.1310000000000000e-01
   3.9679999999999999e-01  -5.2759999999999996e-01   3.0024000000000002e+00  -2.0050000000000001e-01  -2.9499999999999998e-01  -1.0090000000000000e-01   4.8830000000000001e-01   1.4676000000000000e+00   4.2659000000000002e+00   1.4449999999999999e-01   3.2710000000000000e-01   4.9540000000000001e-01
   4.4080000000000003e-01  -4.1770000000000002e-01   3.2597999999999998e+00  -1.9099999999999999e-02  -2.2839999999999999e-01  -2.1929999999999999e-01   4.6610000000000001e-01   1.5120000000000000e+00   4.2659000000000002e+00   1.3489999999999999e-01   3.9450000000000002e-01   5.3080000000000005e-01
   2.2040000000000001e-01  -3.5170000000000001e-01   2.4876999999999998e+00  -1.8140000000000001e-01  -2.4740000000000001e-01  -1.2280000000000001e-01   5.5489999999999995e-01   1.4898000000000000e+00   4.0048000000000004e+00   1.7340000000000000e-01   3.5599999999999998e-01   4.9540000000000001e-01
   2.1999999999999999e-02  -3.9570000000000000e-01   3.7745000000000002e+00  -1.5279999999999999e-01  -2.6640000000000003e-01  -1.5350000000000000e-01   4.6610000000000001e-01   1.6232000000000000e+00   4.5270999999999999e+00   9.6299999999999997e-02   3.8490000000000002e-01   4.9990000000000001e-01
   0.0000000000000000e+00  -3.2979999999999998e-01   3.7745000000000002e+00  -2.0999999999999999e-01  -2.3790000000000000e-01  -1.6660000000000000e-01   5.9930000000000005e-01   1.7565999999999999e+00   4.3529999999999998e+00   1.6380000000000000e-01   3.3679999999999999e-01   5.6179999999999997e-01
   4.1880000000000001e-01  -3.7369999999999998e-01   3.6886999999999999e+00  -1.9089999999999999e-01  -3.7109999999999999e-01  -1.2280000000000001e-01   2.4410000000000001e-01   1.5787000000000000e+00   4.0918000000000001e+00   1.1559999999999999e-01   4.6189999999999998e-01   5.1310000000000000e-01
   8.8200000000000001e-02  -4.8359999999999997e-01   3.2597999999999998e+00  -2.1959999999999999e-01  -3.4260000000000002e-01  -1.4910000000000001e-01   5.5489999999999995e-01   1.6454000000000000e+00   4.0918000000000001e+00   7.7100000000000002e-02   4.5219999999999999e-01   4.5560000000000000e-01
   3.9679999999999999e-01  -3.2979999999999998e-01   3.4314000000000000e+00  -1.3370000000000001e-01  -2.2839999999999999e-01  -1.7540000000000000e-01   3.3289999999999997e-01   1.5565000000000000e+00   4.2659000000000002e+00   1.4449999999999999e-01   4.2340000000000000e-01   5.1749999999999996e-01
   3.7469999999999998e-01  -5.2759999999999996e-01   2.9165999999999999e+00  -4.7699999999999999e-02  -2.6640000000000003e-01  -1.7979999999999999e-01   4.8830000000000001e-01   1.4008000000000000e+00   3.9177000000000000e+00   1.2520000000000001e-01   3.2710000000000000e-01   4.8220000000000002e-01
   1.7630000000000001e-01  -3.5170000000000001e-01   2.6593000000000000e+00  -1.3370000000000001e-01  -2.9499999999999998e-01  -1.6660000000000000e-01   5.5489999999999995e-01   1.6010000000000000e+00   4.4401000000000002e+00   1.6380000000000000e-01   4.2340000000000000e-01   4.9540000000000001e-01
   1.3230000000000000e-01  -4.3969999999999998e-01   3.0024000000000002e+00  -1.7190000000000000e-01  -3.5210000000000002e-01  -1.4470000000000000e-01   5.5489999999999995e-01   1.5565000000000000e+00   4.7882999999999996e+00   8.6699999999999999e-02   4.6189999999999998e-01   4.6000000000000002e-01
   2.6450000000000001e-01  -7.0350000000000001e-01   3.5171000000000001e+00  -1.1459999999999999e-01  -2.1890000000000001e-01  -1.7979999999999999e-01   4.2170000000000002e-01   1.6899000000000000e+00   4.6142000000000003e+00   5.7799999999999997e-02   3.1750000000000000e-01   5.1310000000000000e-01
   2.2040000000000001e-01  -7.4739999999999995e-01   3.7745000000000002e+00  -1.6230000000000000e-01  -2.8549999999999998e-01  -1.5790000000000001e-01   4.2170000000000002e-01   1.6677000000000000e+00   4.5270999999999999e+00   1.3489999999999999e-01   3.6559999999999998e-01   4.9990000000000001e-01
   2.2040000000000001e-01  -5.9360000000000002e-01   2.8309000000000002e+00  -2.2910000000000000e-01  -3.2350000000000001e-01  -1.7100000000000001e-01   4.6610000000000001e-01   1.6899000000000000e+00   4.3529999999999998e+00   1.3489999999999999e-01   3.3679999999999999e-01   5.2200000000000002e-01
   1.9839999999999999e-01  -5.2759999999999996e-01   3.0882000000000001e+00  -2.0999999999999999e-01  -2.3790000000000000e-01  -1.9730000000000000e-01   5.1049999999999995e-01   1.6232000000000000e+00   3.8306000000000000e+00   1.9270000000000001e-01   4.0410000000000001e-01   5.1749999999999996e-01
   2.8649999999999998e-01  -7.2550000000000003e-01   3.0882000000000001e+00  -3.8199999999999998e-02  -2.5690000000000002e-01  -1.4910000000000001e-01   3.9950000000000002e-01   1.6010000000000000e+00   4.2659000000000002e+00   1.3489999999999999e-01   2.6939999999999997e-01   5.1310000000000000e-01
   3.3060000000000000e-01  -6.5949999999999998e-01   4.3750000000000000e+00  -2.2910000000000000e-01  -2.0930000000000001e-01  -2.2800000000000001e-01   3.5510000000000003e-01   1.4898000000000000e+00   3.1341999999999999e+00   1.9300000000000001e-02   3.8490000000000002e-01   5.0870000000000004e-01
   1.7630000000000001e-01  -5.0560000000000005e-01   3.7745000000000002e+00  -1.6230000000000000e-01  -2.2839999999999999e-01  -1.3589999999999999e-01   3.3289999999999997e-01   1.5120000000000000e+00   4.0048000000000004e+00   4.8200000000000000e-02   3.8490000000000002e-01   5.0870000000000004e-01
   2.2040000000000001e-01  -4.6170000000000000e-01   3.7745000000000002e+00  -1.2410000000000000e-01  -2.4740000000000001e-01  -1.7100000000000001e-01   4.6610000000000001e-01   1.5565000000000000e+00   3.1341999999999999e+00   7.7100000000000002e-02   3.3679999999999999e-01   4.9540000000000001e-01
   2.8649999999999998e-01  -5.0560000000000005e-01   3.5171000000000001e+00  -1.3370000000000001e-01  -2.6640000000000003e-01  -1.2280000000000001e-01   5.5489999999999995e-01   1.6454000000000000e+00   4.0918000000000001e+00   1.2520000000000001e-01   3.8490000000000002e-01   4.8220000000000002e-01
   2.4249999999999999e-01  -4.6170000000000000e-01   3.5171000000000001e+00  -1.0500000000000000e-01  -3.7109999999999999e-01  -1.3159999999999999e-01   4.6610000000000001e-01   1.6010000000000000e+00   4.5270999999999999e+00   9.6299999999999997e-02   4.1370000000000001e-01   5.4849999999999999e-01
   1.9839999999999999e-01  -4.6170000000000000e-01   2.0588000000000002e+00  -5.7299999999999997e-02  -2.8549999999999998e-01  -4.8200000000000000e-02   5.3269999999999995e-01   1.5787000000000000e+00   3.9177000000000000e+00   8.6699999999999999e-02   3.5599999999999998e-01   5.2200000000000002e-01
   3.7469999999999998e-01  -5.4959999999999998e-01   3.0882000000000001e+00  -2.1959999999999999e-01  -2.6640000000000003e-01  -1.4910000000000001e-01   4.6610000000000001e-01   1.5787000000000000e+00   4.7882999999999996e+00   5.7799999999999997e-02   3.8490000000000002e-01   5.0429999999999997e-01
   5.0700000000000001e-01  -5.7160000000000000e-01   3.6886999999999999e+00  -1.5279999999999999e-01  -4.0920000000000001e-01  -1.6660000000000000e-01   3.5510000000000003e-01   1.6677000000000000e+00   4.4401000000000002e+00   7.7100000000000002e-02   3.8490000000000002e-01   4.8659999999999998e-01
   1.5429999999999999e-01  -6.8149999999999999e-01   3.3456000000000001e+00  -9.5500000000000002e-02  -2.6640000000000003e-01  -1.7540000000000000e-01   4.4390000000000002e-01   1.6899000000000000e+00   4.0918000000000001e+00   1.7340000000000000e-01   3.7530000000000002e-01   5.3080000000000005e-01
   3.0859999999999999e-01  -5.0560000000000005e-01   3.0024000000000002e+00  -2.0999999999999999e-01  -2.9499999999999998e-01  -1.7540000000000000e-01   3.9950000000000002e-01   1.6677000000000000e+00   4.2659000000000002e+00   1.4449999999999999e-01   3.8490000000000002e-01   4.7330000000000000e-01
   3.9679999999999999e-01  -5.4959999999999998e-01   3.0024000000000002e+00  -1.3370000000000001e-01  -2.6640000000000003e-01  -1.4470000000000000e-01   4.8830000000000001e-01   1.5565000000000000e+00   3.9177000000000000e+00   1.3489999999999999e-01   4.2340000000000000e-01   4.9540000000000001e-01
   4.4080000000000003e-01  -4.3969999999999998e-01   3.1739999999999999e+00  -1.0500000000000000e-01  -2.3790000000000000e-01  -1.6660000000000000e-01   3.7730000000000002e-01   1.6232000000000000e+00   4.5270999999999999e+00   1.6380000000000000e-01   3.9450000000000002e-01   4.7330000000000000e-01
   5.5110000000000003e-01  -3.5170000000000001e-01   3.7745000000000002e+00  -1.9089999999999999e-01  -3.3310000000000001e-01  -1.2720000000000001e-01   3.7730000000000002e-01   1.4898000000000000e+00   3.5695000000000001e+00   8.6699999999999999e-02   3.7530000000000002e-01   5.2200000000000002e-01
   3.5270000000000001e-01  -5.9360000000000002e-01   3.6886999999999999e+00  -1.4319999999999999e-01  -1.9980000000000001e-01  -1.1840000000000001e-01   4.4390000000000002e-01   1.6010000000000000e+00   4.3529999999999998e+00   1.4449999999999999e-01   4.0410000000000001e-01   4.8220000000000002e-01
   2.8649999999999998e-01  -4.1770000000000002e-01   3.8603000000000001e+00  -1.6230000000000000e-01  -3.3310000000000001e-01  -1.9289999999999999e-01   4.2170000000000002e-01   1.6454000000000000e+00   3.7435999999999998e+00   8.6699999999999999e-02   2.7900000000000003e-01   5.3080000000000005e-01
   3.0859999999999999e-01  -4.3969999999999998e-01   3.3456000000000001e+00  -1.4319999999999999e-01  -1.7130000000000001e-01  -1.2720000000000001e-01   5.5489999999999995e-01   1.6010000000000000e+00   4.2659000000000002e+00   4.8200000000000000e-02   3.8490000000000002e-01   5.0429999999999997e-01
   8.8200000000000001e-02  -5.4959999999999998e-01   2.6593000000000000e+00  -1.0500000000000000e-01  -3.9010000000000000e-01  -1.4470000000000000e-01   5.5489999999999995e-01   1.4898000000000000e+00   3.8306000000000000e+00   5.7799999999999997e-02   4.3300000000000000e-01   4.8220000000000002e-01
   1.5429999999999999e-01  -3.0780000000000002e-01   3.5171000000000001e+00  -2.4820000000000000e-01  -2.9499999999999998e-01  -1.7540000000000000e-01   4.8830000000000001e-01   1.4676000000000000e+00   4.7882999999999996e+00   9.6299999999999997e-02   3.9450000000000002e-01   4.9099999999999999e-01
   4.1880000000000001e-01  -5.4959999999999998e-01   3.0882000000000001e+00  -8.5900000000000004e-02  -2.4740000000000001e-01  -1.4470000000000000e-01   4.2170000000000002e-01   1.7788999999999999e+00   4.8754000000000000e+00   4.8200000000000000e-02   4.3300000000000000e-01   4.8220000000000002e-01
   1.9839999999999999e-01  -5.0560000000000005e-01   2.7450999999999999e+00  -1.3370000000000001e-01  -3.2350000000000001e-01  -1.7979999999999999e-01   5.5489999999999995e-01   1.6677000000000000e+00   3.4824000000000002e+00   1.4449999999999999e-01   4.4259999999999999e-01   4.7330000000000000e-01
   3.3060000000000000e-01  -6.1550000000000005e-01   3.0882000000000001e+00  -8.5900000000000004e-02  -3.4260000000000002e-01  -1.4030000000000001e-01   3.9950000000000002e-01   1.6232000000000000e+00   3.8306000000000000e+00   1.2520000000000001e-01   4.0410000000000001e-01   5.0870000000000004e-01
   2.4249999999999999e-01  -5.0560000000000005e-01   3.7745000000000002e+00  -9.5500000000000002e-02  -2.2839999999999999e-01  -2.1929999999999999e-01   4.4390000000000002e-01   1.6232000000000000e+00   3.9177000000000000e+00   7.7100000000000002e-02   4.6189999999999998e-01   4.9990000000000001e-01
   3.0859999999999999e-01  -4.8359999999999997e-01   3.4314000000000000e+00  -1.3370000000000001e-01  -3.3310000000000001e-01  -1.3589999999999999e-01   5.7709999999999995e-01   1.6899000000000000e+00   4.5270999999999999e+00   1.7340000000000000e-01   2.7900000000000003e-01   5.3520000000000001e-01
   1.9839999999999999e-01  -3.9570000000000000e-01   3.6029000000000000e+00  -2.0050000000000001e-01  -2.9499999999999998e-01  -1.2720000000000001e-01   4.4390000000000002e-01   1.5787000000000000e+00   4.7882999999999996e+00   1.9270000000000001e-01   3.1750000000000000e-01   5.0429999999999997e-01
   2.2040000000000001e-01  -5.7160000000000000e-01   4.2034000000000002e+00  -2.0050000000000001e-01  -3.4260000000000002e-01  -1.5790000000000001e-01   2.4410000000000001e-01   1.8677999999999999e+00   4.0048000000000004e+00   1.8300000000000000e-01   4.4259999999999999e-01   4.7330000000000000e-01
   5.2900000000000003e-01  -5.2759999999999996e-01   3.6029000000000000e+00  -1.7190000000000000e-01  -3.0449999999999999e-01  -1.0960000000000000e-01   3.9950000000000002e-01   1.6010000000000000e+00   4.9623999999999997e+00   9.6299999999999997e-02   4.0410000000000001e-01   5.2200000000000002e-01
   6.6100000000000006e-02  -4.1770000000000002e-01   3.5171000000000001e+00  -2.8600000000000000e-02  -3.9010000000000000e-01  -8.7700000000000000e-02   4.2170000000000002e-01   1.5787000000000000e+00   5.1365999999999996e+00   1.4449999999999999e-01   3.7530000000000002e-01   4.9990000000000001e-01
   2.8649999999999998e-01  -5.7160000000000000e-01   2.8309000000000002e+00  -2.5779999999999997e-01  -2.9499999999999998e-01  -1.4910000000000001e-01   5.1049999999999995e-01   1.3786000000000000e+00   3.9177000000000000e+00   1.2520000000000001e-01   4.1370000000000001e-01   4.6450000000000002e-01
   1.9839999999999999e-01  -5.9360000000000002e-01   3.9460999999999999e+00  -2.0050000000000001e-01  -2.4740000000000001e-01  -1.5790000000000001e-01   6.2150000000000005e-01   1.6677000000000000e+00   3.6564999999999999e+00   1.9300000000000001e-02   3.9450000000000002e-01   5.1310000000000000e-01
   1.1020000000000001e-01  -3.7369999999999998e-01   3.3456000000000001e+00  -1.8140000000000001e-01  -1.8079999999999999e-01  -1.9289999999999999e-01   4.6610000000000001e-01   1.7343999999999999e+00   3.7435999999999998e+00   1.4449999999999999e-01   3.6559999999999998e-01   5.1310000000000000e-01
   6.6100000000000006e-02  -4.1770000000000002e-01   3.0024000000000002e+00  -1.4319999999999999e-01  -3.8059999999999999e-01  -1.5790000000000001e-01   5.1049999999999995e-01   1.4898000000000000e+00   4.6142000000000003e+00   1.9300000000000001e-02   3.3679999999999999e-01   4.6889999999999998e-01
   3.9679999999999999e-01  -4.8359999999999997e-01   3.0882000000000001e+00  -2.1959999999999999e-01  -2.6640000000000003e-01  -1.4470000000000000e-01   7.1020000000000005e-01   1.4898000000000000e+00   5.0495000000000001e+00   4.8200000000000000e-02   3.8490000000000002e-01   4.9540000000000001e-01
   3.0859999999999999e-01  -5.9360000000000002e-01   3.0882000000000001e+00  -8.5900000000000004e-02  -2.9499999999999998e-01  -1.0520000000000000e-01   4.6610000000000001e-01   1.6010000000000000e+00   4.1788999999999996e+00   1.3489999999999999e-01   3.1750000000000000e-01   5.2639999999999998e-01
   3.9679999999999999e-01  -4.6170000000000000e-01   3.6029000000000000e+00  -1.0500000000000000e-01  -3.5210000000000002e-01  -1.4030000000000001e-01   3.1069999999999998e-01   1.4898000000000000e+00   4.5270999999999999e+00   1.2520000000000001e-01   3.3679999999999999e-01   4.9540000000000001e-01
   3.3060000000000000e-01  -1.9789999999999999e-01   4.0317999999999996e+00  -2.2910000000000000e-01  -2.9499999999999998e-01  -1.7979999999999999e-01   4.6610000000000001e-01   1.6232000000000000e+00   4.6142000000000003e+00   1.9300000000000001e-02   3.0790000000000001e-01   4.8220000000000002e-01
   3.3060000000000000e-01  -6.5949999999999998e-01   3.4314000000000000e+00  -2.2910000000000000e-01  -3.0449999999999999e-01  -1.5350000000000000e-01   3.7730000000000002e-01   1.7121000000000000e+00   3.9177000000000000e+00   1.4449999999999999e-01   3.4639999999999999e-01   5.2200000000000002e-01
   2.6450000000000001e-01  -6.5949999999999998e-01   3.3456000000000001e+00  -1.4319999999999999e-01  -3.2350000000000001e-01  -1.4030000000000001e-01   4.4390000000000002e-01   1.6899000000000000e+00   4.3529999999999998e+00   9.6299999999999997e-02   2.9830000000000001e-01   5.1310000000000000e-01
   1.9839999999999999e-01  -3.5170000000000001e-01   2.7450999999999999e+00  -1.5279999999999999e-01  -3.3310000000000001e-01  -1.2280000000000001e-01   5.1049999999999995e-01   1.5343000000000000e+00   4.7012999999999998e+00   1.2520000000000001e-01   3.9450000000000002e-01   5.0870000000000004e-01
   2.2040000000000001e-01  -6.1550000000000005e-01   3.0882000000000001e+00  -1.2410000000000000e-01  -2.7600000000000002e-01  -1.1840000000000001e-01   6.2150000000000005e-01   1.6677000000000000e+00   3.9177000000000000e+00   6.7400000000000002e-02   4.1370000000000001e-01   5.1749999999999996e-01
   2.4249999999999999e-01  -3.7369999999999998e-01   3.3456000000000001e+00  -1.5279999999999999e-01  -2.4740000000000001e-01  -1.3159999999999999e-01   5.5489999999999995e-01   1.5343000000000000e+00   4.6142000000000003e+00   2.4079999999999999e-01   4.0410000000000001e-01   4.9540000000000001e-01
   1.5429999999999999e-01  -4.8359999999999997e-01   2.7450999999999999e+00  -1.4319999999999999e-01  -2.5690000000000002e-01  -1.4030000000000001e-01   5.9930000000000005e-01   1.4898000000000000e+00   4.5270999999999999e+00   1.9300000000000001e-02   3.8490000000000002e-01   5.0429999999999997e-01
   1.3230000000000000e-01  -3.9570000000000000e-01   3.3456000000000001e+00  -1.1459999999999999e-01  -3.1400000000000000e-01  -1.5790000000000001e-01   5.5489999999999995e-01   1.7788999999999999e+00   4.2659000000000002e+00   1.2520000000000001e-01   3.3679999999999999e-01   4.9540000000000001e-01
   1.5429999999999999e-01  -5.7160000000000000e-01   3.5171000000000001e+00  -1.8140000000000001e-01  -2.2839999999999999e-01  -1.7540000000000000e-01   5.5489999999999995e-01   1.4676000000000000e+00   4.1788999999999996e+00   1.0600000000000000e-01   3.5599999999999998e-01   5.0429999999999997e-01
   3.5270000000000001e-01  -5.9360000000000002e-01   2.5735000000000001e+00  -2.6729999999999998e-01  -2.4740000000000001e-01  -1.2280000000000001e-01   5.3269999999999995e-01   1.5343000000000000e+00   3.9177000000000000e+00   1.9270000000000001e-01   4.1370000000000001e-01   4.7330000000000000e-01
   3.7469999999999998e-01  -5.0560000000000005e-01   3.7745000000000002e+00  -1.9089999999999999e-01  -2.4740000000000001e-01  -1.4470000000000000e-01   5.5489999999999995e-01   1.5787000000000000e+00   4.3529999999999998e+00   9.6299999999999997e-02   3.7530000000000002e-01   4.8220000000000002e-01
   1.7630000000000001e-01  -6.5949999999999998e-01   3.0882000000000001e+00  -1.6230000000000000e-01  -3.3310000000000001e-01  -1.8420000000000000e-01   3.5510000000000003e-01   1.5120000000000000e+00   5.0495000000000001e+00   1.1559999999999999e-01   3.7530000000000002e-01   5.0429999999999997e-01
   2.6450000000000001e-01  -5.4959999999999998e-01   2.9165999999999999e+00  -2.0050000000000001e-01  -2.6640000000000003e-01  -1.3159999999999999e-01   5.5489999999999995e-01   1.5343000000000000e+00   4.0918000000000001e+00   1.0600000000000000e-01   4.2340000000000000e-01   4.9990000000000001e-01
   2.8649999999999998e-01  -2.8580000000000000e-01   4.1176000000000004e+00  -2.3870000000000000e-01  -2.6640000000000003e-01  -1.7100000000000001e-01   5.1049999999999995e-01   1.6232000000000000e+00   4.7012999999999998e+00   1.1559999999999999e-01   3.6559999999999998e-01   5.0870000000000004e-01
   3.7469999999999998e-01  -5.0560000000000005e-01   2.8309000000000002e+00  -2.2910000000000000e-01  -3.2350000000000001e-01  -1.5350000000000000e-01   3.3289999999999997e-01   1.6232000000000000e+00   4.1788999999999996e+00   8.6699999999999999e-02   3.7530000000000002e-01   4.8659999999999998e-01
   1.7630000000000001e-01  -6.3749999999999996e-01   3.2597999999999998e+00  -1.2410000000000000e-01  -2.3790000000000000e-01  -1.3589999999999999e-01   5.1049999999999995e-01   1.5787000000000000e+00   4.0048000000000004e+00   1.2520000000000001e-01   4.2340000000000000e-01   5.2200000000000002e-01
   1.9839999999999999e-01  -1.9789999999999999e-01   2.5735000000000001e+00  -8.5900000000000004e-02  -3.3310000000000001e-01  -1.3589999999999999e-01   5.1049999999999995e-01   1.6232000000000000e+00   5.0495000000000001e+00   1.4449999999999999e-01   3.9450000000000002e-01   4.3350000000000000e-01
   5.0700000000000001e-01  -5.7160000000000000e-01   3.8603000000000001e+00  -1.5279999999999999e-01  -2.8549999999999998e-01  -1.6660000000000000e-01   4.6610000000000001e-01   1.6232000000000000e+00   4.0918000000000001e+00   6.7400000000000002e-02   3.2710000000000000e-01   5.1310000000000000e-01
   1.5429999999999999e-01  -6.3749999999999996e-01   3.6029000000000000e+00  -1.8140000000000001e-01  -1.7130000000000001e-01  -1.6660000000000000e-01   1.5540000000000001e-01   1.7343999999999999e+00   4.5270999999999999e+00   9.6299999999999997e-02   3.9450000000000002e-01   5.4410000000000003e-01
   2.4249999999999999e-01  -3.7369999999999998e-01   3.8603000000000001e+00  -2.4820000000000000e-01  -2.7600000000000002e-01  -1.4030000000000001e-01   3.5510000000000003e-01   1.6677000000000000e+00   4.4401000000000002e+00   1.4449999999999999e-01   3.5599999999999998e-01   5.0870000000000004e-01
   2.2040000000000001e-01  -4.6170000000000000e-01   3.4314000000000000e+00  -1.2410000000000000e-01  -3.7109999999999999e-01  -9.6500000000000002e-02   2.2189999999999999e-01   1.6010000000000000e+00   5.3977000000000004e+00   1.6380000000000000e-01   3.4639999999999999e-01   5.3969999999999996e-01
   1.9839999999999999e-01  -5.7160000000000000e-01   3.9460999999999999e+00  -4.7699999999999999e-02  -2.5690000000000002e-01  -1.6230000000000000e-01   4.6610000000000001e-01   1.6232000000000000e+00   4.4401000000000002e+00   1.3489999999999999e-01   3.1750000000000000e-01   4.7330000000000000e-01
   3.3060000000000000e-01  -3.0780000000000002e-01   3.4314000000000000e+00  -2.4820000000000000e-01  -4.0920000000000001e-01  -1.4910000000000001e-01   9.1000000000000003e-01   1.4453000000000000e+00   4.0048000000000004e+00   6.7400000000000002e-02   3.8490000000000002e-01   4.7770000000000001e-01
   3.3060000000000000e-01  -7.4739999999999995e-01   3.4314000000000000e+00  -1.1459999999999999e-01  -3.2350000000000001e-01  -1.0960000000000000e-01   5.1049999999999995e-01   1.7121000000000000e+00   4.2659000000000002e+00   1.0600000000000000e-01   4.8110000000000003e-01   4.9099999999999999e-01
   1.3230000000000000e-01  -5.2759999999999996e-01   2.4876999999999998e+00  -1.2410000000000000e-01  -2.5690000000000002e-01  -1.8420000000000000e-01   3.1069999999999998e-01   1.7121000000000000e+00   4.5270999999999999e+00   8.6699999999999999e-02   4.1370000000000001e-01   5.3080000000000005e-01
   3.9679999999999999e-01  -4.6170000000000000e-01   4.2892000000000001e+00  -1.9089999999999999e-01  -2.1890000000000001e-01  -1.6660000000000000e-01   4.2170000000000002e-01   1.5120000000000000e+00   4.5270999999999999e+00   2.2159999999999999e-01   3.7530000000000002e-01   4.8659999999999998e-01
   4.4100000000000000e-02  -6.8149999999999999e-01   3.4314000000000000e+00  -2.0050000000000001e-01  -2.2839999999999999e-01  -1.8859999999999999e-01   4.4390000000000002e-01   1.4676000000000000e+00   4.9623999999999997e+00   1.4449999999999999e-01   3.5599999999999998e-01   4.8659999999999998e-01
   4.4080000000000003e-01  -2.8580000000000000e-01   3.5171000000000001e+00  -4.7699999999999999e-02  -3.4260000000000002e-01  -1.1840000000000001e-01   3.9950000000000002e-01   1.4453000000000000e+00   4.1788999999999996e+00   1.3489999999999999e-01   4.2340000000000000e-01   4.7770000000000001e-01
   1.1020000000000001e-01  -4.8359999999999997e-01   3.3456000000000001e+00  -1.0500000000000000e-01  -3.1400000000000000e-01  -1.7540000000000000e-01   4.2170000000000002e-01   1.6010000000000000e+00   3.7435999999999998e+00   1.0600000000000000e-01   3.7530000000000002e-01   4.6000000000000002e-01
   3.3060000000000000e-01  -6.8149999999999999e-01   3.4314000000000000e+00  -2.7689999999999998e-01  -3.1400000000000000e-01  -1.6660000000000000e-01   3.5510000000000003e-01   1.6677000000000000e+00   4.4401000000000002e+00   1.7340000000000000e-01   3.8490000000000002e-01   4.9099999999999999e-01
   1.7630000000000001e-01  -3.5170000000000001e-01   3.8603000000000001e+00  -2.1959999999999999e-01  -3.5210000000000002e-01  -1.1840000000000001e-01   5.3269999999999995e-01   1.7788999999999999e+00   4.2659000000000002e+00   1.4449999999999999e-01   3.8490000000000002e-01   5.2200000000000002e-01
   3.0859999999999999e-01  -5.2759999999999996e-01   2.8309000000000002e+00  -8.5900000000000004e-02  -3.4260000000000002e-01  -1.7979999999999999e-01   5.7709999999999995e-01   1.6899000000000000e+00   4.5270999999999999e+00   1.1559999999999999e-01   4.1370000000000001e-01   4.8659999999999998e-01
   4.8490000000000000e-01  -4.6170000000000000e-01   3.6886999999999999e+00  -2.4820000000000000e-01  -4.3769999999999998e-01  -1.5790000000000001e-01   5.3269999999999995e-01   1.6010000000000000e+00   4.4401000000000002e+00   7.7100000000000002e-02   4.2340000000000000e-01   5.2639999999999998e-01
   2.4249999999999999e-01  -5.4959999999999998e-01   3.3456000000000001e+00  -8.5900000000000004e-02  -3.5210000000000002e-01  -1.4910000000000001e-01   5.5489999999999995e-01   1.5343000000000000e+00   4.5270999999999999e+00   7.7100000000000002e-02   3.9450000000000002e-01   5.3969999999999996e-01
   3.5270000000000001e-01  -4.8359999999999997e-01   3.3456000000000001e+00  -1.6230000000000000e-01  -2.2839999999999999e-01  -1.5350000000000000e-01   5.5489999999999995e-01   1.5565000000000000e+00   4.7012999999999998e+00   1.5409999999999999e-01   4.2340000000000000e-01   5.3520000000000001e-01
   3.0859999999999999e-01  -5.4959999999999998e-01   2.5735000000000001e+00  -1.2410000000000000e-01  -3.7109999999999999e-01  -1.1840000000000001e-01   4.2170000000000002e-01   1.7121000000000000e+00   4.7012999999999998e+00   1.0600000000000000e-01   4.4259999999999999e-01   4.6450000000000002e-01
   1.9839999999999999e-01  -6.3749999999999996e-01   4.1176000000000004e+00  -2.3870000000000000e-01  -2.4740000000000001e-01  -1.4470000000000000e-01   3.1069999999999998e-01   1.6899000000000000e+00   3.8306000000000000e+00   1.4449999999999999e-01   4.2340000000000000e-01   5.1310000000000000e-01
   2.4249999999999999e-01  -3.9570000000000000e-01   3.3456000000000001e+00  -1.5279999999999999e-01  -2.3790000000000000e-01  -1.2720000000000001e-01   4.2170000000000002e-01   1.6899000000000000e+00   4.7882999999999996e+00   1.2520000000000001e-01   4.2340000000000000e-01   5.1310000000000000e-01
   4.4080000000000003e-01  -3.9570000000000000e-01   3.6886999999999999e+00  -1.7190000000000000e-01  -2.7600000000000002e-01  -1.3589999999999999e-01   7.1020000000000005e-01   1.6899000000000000e+00   4.2659000000000002e+00   8.6699999999999999e-02   3.4639999999999999e-01   5.3969999999999996e-01
   2.2040000000000001e-01  -3.5170000000000001e-01   3.6886999999999999e+00  -1.1459999999999999e-01  -3.4260000000000002e-01  -1.3589999999999999e-01   5.1049999999999995e-01   1.4453000000000000e+00   4.3529999999999998e+00   1.5409999999999999e-01   4.0410000000000001e-01   5.1310000000000000e-01
   5.0700000000000001e-01  -3.9570000000000000e-01   3.1739999999999999e+00  -2.5779999999999997e-01  -3.5210000000000002e-01  -1.4470000000000000e-01   3.3289999999999997e-01   1.5120000000000000e+00   4.1788999999999996e+00   9.6299999999999997e-02   3.1750000000000000e-01   5.2200000000000002e-01
   1.9839999999999999e-01  -4.8359999999999997e-01   3.7745000000000002e+00  -1.2410000000000000e-01  -3.4260000000000002e-01  -1.4470000000000000e-01   4.2170000000000002e-01   1.7121000000000000e+00   4.3529999999999998e+00   1.0600000000000000e-01   3.9450000000000002e-01   5.0429999999999997e-01
   4.8490000000000000e-01  -5.2759999999999996e-01   3.5171000000000001e+00  -2.0050000000000001e-01  -3.7109999999999999e-01  -1.8859999999999999e-01   5.7709999999999995e-01   1.6454000000000000e+00   4.0048000000000004e+00   1.1559999999999999e-01   3.6559999999999998e-01   4.6889999999999998e-01
   2.8649999999999998e-01  -4.1770000000000002e-01   3.3456000000000001e+00  -1.7190000000000000e-01  -3.2350000000000001e-01  -1.6230000000000000e-01   6.6579999999999995e-01   1.6677000000000000e+00   4.7882999999999996e+00   1.4449999999999999e-01   3.9450000000000002e-01   5.1310000000000000e-01
   4.1880000000000001e-01  -3.5170000000000001e-01   2.8309000000000002e+00  -2.0050000000000001e-01  -2.6640000000000003e-01  -1.5790000000000001e-01   5.3269999999999995e-01   1.6454000000000000e+00   4.3529999999999998e+00   1.2520000000000001e-01   3.2710000000000000e-01   5.1310000000000000e-01
   3.7469999999999998e-01  -5.7160000000000000e-01   3.5171000000000001e+00  -9.5500000000000002e-02  -2.5690000000000002e-01  -1.8420000000000000e-01   3.7730000000000002e-01   1.4676000000000000e+00   3.9177000000000000e+00   9.6299999999999997e-02   3.8490000000000002e-01   4.9990000000000001e-01
   6.6100000000000006e-02  -5.7160000000000000e-01   3.0882000000000001e+00  -2.1959999999999999e-01  -3.4260000000000002e-01  -1.6660000000000000e-01   4.6610000000000001e-01   1.6010000000000000e+00   3.9177000000000000e+00   1.8300000000000000e-01   3.6559999999999998e-01   5.3080000000000005e-01
   1.7630000000000001e-01  -5.0560000000000005e-01   4.0317999999999996e+00  -2.1959999999999999e-01  -1.6180000000000000e-01  -1.6230000000000000e-01   4.2170000000000002e-01   1.4676000000000000e+00   4.4401000000000002e+00   1.2520000000000001e-01   4.9070000000000003e-01   4.7770000000000001e-01
   3.0859999999999999e-01  -3.2979999999999998e-01   3.6029000000000000e+00  -1.2410000000000000e-01  -3.1400000000000000e-01  -1.0960000000000000e-01   4.6610000000000001e-01   1.6232000000000000e+00   4.3529999999999998e+00   1.4449999999999999e-01   4.0410000000000001e-01   5.3080000000000005e-01
   5.2900000000000003e-01  -3.2979999999999998e-01   2.7450999999999999e+00  -2.5779999999999997e-01  -3.4260000000000002e-01  -1.5790000000000001e-01   7.1020000000000005e-01   1.6232000000000000e+00   4.3529999999999998e+00   8.6699999999999999e-02   3.6559999999999998e-01   4.8220000000000002e-01
   1.3230000000000000e-01  -3.7369999999999998e-01   3.1739999999999999e+00  -1.7190000000000000e-01  -3.4260000000000002e-01  -1.2720000000000001e-01   5.3269999999999995e-01   1.4676000000000000e+00   4.5270999999999999e+00   8.6699999999999999e-02   3.6559999999999998e-01   5.2639999999999998e-01
   1.5429999999999999e-01  -5.4959999999999998e-01   3.7745000000000002e+00  -9.5500000000000002e-02  -3.2350000000000001e-01  -1.3159999999999999e-01   5.5489999999999995e-01   1.8010999999999999e+00   4.1788999999999996e+00   1.5409999999999999e-01   3.3679999999999999e-01   4.8659999999999998e-01
   3.0859999999999999e-01  -4.1770000000000002e-01   3.1739999999999999e+00  -2.3870000000000000e-01  -3.3310000000000001e-01  -1.5350000000000000e-01   3.7730000000000002e-01   1.4453000000000000e+00   3.7435999999999998e+00   7.7100000000000002e-02   3.2710000000000000e-01   4.8659999999999998e-01
   3.5270000000000001e-01  -6.3749999999999996e-01   2.7450999999999999e+00  -2.5779999999999997e-01  -3.7109999999999999e-01  -1.9289999999999999e-01   5.7709999999999995e-01   1.8455999999999999e+00   4.2659000000000002e+00   1.8300000000000000e-01   3.7530000000000002e-01   4.9990000000000001e-01
   2.8649999999999998e-01  -4.8359999999999997e-01   3.4314000000000000e+00  -1.5279999999999999e-01  -1.9980000000000001e-01  -1.5350000000000000e-01   5.5489999999999995e-01   1.5120000000000000e+00   4.6142000000000003e+00   2.8899999999999999e-02   3.8490000000000002e-01   5.2200000000000002e-01
   1.9839999999999999e-01  -5.4959999999999998e-01   3.7745000000000002e+00  -1.0500000000000000e-01  -3.4260000000000002e-01  -1.3589999999999999e-01   5.1049999999999995e-01   1.4898000000000000e+00   4.2659000000000002e+00   7.7100000000000002e-02   4.4259999999999999e-01   4.9540000000000001e-01
   4.4080000000000003e-01  -4.3969999999999998e-01   3.6886999999999999e+00  -1.2410000000000000e-01  -2.2839999999999999e-01  -1.3159999999999999e-01   2.4410000000000001e-01   1.6454000000000000e+00   4.4401000000000002e+00   1.2520000000000001e-01   3.6559999999999998e-01   4.8659999999999998e-01
   3.5270000000000001e-01  -6.5949999999999998e-01   3.4314000000000000e+00  -1.5279999999999999e-01  -2.6640000000000003e-01  -1.5350000000000000e-01   5.7709999999999995e-01   1.6010000000000000e+00   4.2659000000000002e+00   1.8300000000000000e-01   3.2710000000000000e-01   5.0870000000000004e-01
   0.0000000000000000e+00  -4.6170000000000000e-01   3.0024000000000002e+00  -1.3370000000000001e-01  -3.3310000000000001e-01  -1.5350000000000000e-01   4.4390000000000002e-01   1.5120000000000000e+00   4.8754000000000000e+00   7.7100000000000002e-02   3.4639999999999999e-01   4.6450000000000002e-01
   1.7630000000000001e-01  -4.6170000000000000e-01   3.0882000000000001e+00  -1.2410000000000000e-01  -3.5210000000000002e-01  -1.5790000000000001e-01   5.3269999999999995e-01   1.6899000000000000e+00   4.9623999999999997e+00   1.2520000000000001e-01   2.7900000000000003e-01   5.2639999999999998e-01
   3.3060000000000000e-01  -8.3540000000000003e-01   4.0317999999999996e+00  -2.0050000000000001e-01  -1.8079999999999999e-01  -1.6660000000000000e-01   2.2189999999999999e-01   1.6232000000000000e+00   4.2659000000000002e+00   1.3489999999999999e-01   3.8490000000000002e-01   4.9540000000000001e-01
   8.8200000000000001e-02  -3.9570000000000000e-01   4.1176000000000004e+00  -3.8199999999999998e-02  -3.1400000000000000e-01  -1.6230000000000000e-01   4.2170000000000002e-01   1.5787000000000000e+00   4.7882999999999996e+00   1.6380000000000000e-01   3.8490000000000002e-01   5.1310000000000000e-01
   2.2040000000000001e-01  -4.8359999999999997e-01   3.3456000000000001e+00  -1.4319999999999999e-01  -3.8059999999999999e-01  -1.5790000000000001e-01   4.4390000000000002e-01   1.6899000000000000e+00   4.4401000000000002e+00   1.4449999999999999e-01   3.3679999999999999e-01   4.9540000000000001e-01
   2.2040000000000001e-01  -7.0350000000000001e-01   3.2597999999999998e+00  -1.9089999999999999e-01  -3.0449999999999999e-01  -1.0090000000000000e-01   3.7730000000000002e-01   1.8455999999999999e+00   4.4401000000000002e+00   2.0230000000000001e-01   4.2340000000000000e-01   4.9099999999999999e-01
   2.4249999999999999e-01  -4.3969999999999998e-01   3.2597999999999998e+00  -1.7190000000000000e-01  -3.1400000000000000e-01  -1.2280000000000001e-01   4.6610000000000001e-01   1.5787000000000000e+00   4.3529999999999998e+00   4.8200000000000000e-02   2.8870000000000001e-01   4.7770000000000001e-01
   1.5429999999999999e-01  -4.3969999999999998e-01   3.1739999999999999e+00  -1.8140000000000001e-01  -2.6640000000000003e-01  -1.8420000000000000e-01   3.9950000000000002e-01   1.5120000000000000e+00   3.7435999999999998e+00   1.0600000000000000e-01   3.6559999999999998e-01   4.8659999999999998e-01
   3.0859999999999999e-01  -2.1980000000000000e-01   2.6593000000000000e+00  -2.2910000000000000e-01  -3.6159999999999998e-01  -1.7540000000000000e-01   4.6610000000000001e-01   1.5343000000000000e+00   4.1788999999999996e+00   1.0600000000000000e-01   3.7530000000000002e-01   5.3969999999999996e-01
   3.7469999999999998e-01  -6.5949999999999998e-01   3.3456000000000001e+00  -1.4319999999999999e-01  -1.9980000000000001e-01  -1.7100000000000001e-01   4.4390000000000002e-01   1.5787000000000000e+00   4.3529999999999998e+00   1.4449999999999999e-01   3.8490000000000002e-01   4.6889999999999998e-01
   3.0859999999999999e-01  -4.6170000000000000e-01   3.0882000000000001e+00  -9.5500000000000002e-02  -2.6640000000000003e-01  -1.3589999999999999e-01   2.2189999999999999e-01   1.5787000000000000e+00   4.0918000000000001e+00   1.6380000000000000e-01   3.5599999999999998e-01   4.9990000000000001e-01
   3.9679999999999999e-01  -6.1550000000000005e-01   3.4314000000000000e+00  -2.2910000000000000e-01  -2.8549999999999998e-01  -1.5790000000000001e-01   3.5510000000000003e-01   1.4898000000000000e+00   3.8306000000000000e+00   1.3489999999999999e-01   3.2710000000000000e-01   4.9540000000000001e-01
   4.6289999999999998e-01  -4.6170000000000000e-01   3.6029000000000000e+00  -2.1959999999999999e-01  -2.8549999999999998e-01  -1.5790000000000001e-01   3.9950000000000002e-01   1.8232999999999999e+00   3.6564999999999999e+00   1.8300000000000000e-01   3.2710000000000000e-01   5.1749999999999996e-01
   1.7630000000000001e-01  -4.3969999999999998e-01   3.0882000000000001e+00  -2.0050000000000001e-01  -3.5210000000000002e-01  -2.0169999999999999e-01   6.4370000000000005e-01   1.5120000000000000e+00   4.3529999999999998e+00   8.6699999999999999e-02   3.7530000000000002e-01   5.3080000000000005e-01
   1.7630000000000001e-01  -4.1770000000000002e-01   4.2892000000000001e+00  -1.4319999999999999e-01  -2.7600000000000002e-01  -1.4030000000000001e-01   5.1049999999999995e-01   1.6454000000000000e+00   4.0048000000000004e+00   1.5409999999999999e-01   3.3679999999999999e-01   5.2200000000000002e-01
   3.0859999999999999e-01  -5.4959999999999998e-01   3.0882000000000001e+00  -2.1959999999999999e-01  -2.9499999999999998e-01  -1.2280000000000001e-01   5.1049999999999995e-01   1.4231000000000000e+00   4.4401000000000002e+00   1.2520000000000001e-01   4.1370000000000001e-01   5.4410000000000003e-01
  -4.4100000000000000e-02  -3.0780000000000002e-01   3.0882000000000001e+00  -1.6230000000000000e-01  -2.9499999999999998e-01  -1.7100000000000001e-01   5.7709999999999995e-01   1.7343999999999999e+00   3.5695000000000001e+00   9.6299999999999997e-02   3.5599999999999998e-01   4.5560000000000000e-01
   4.4100000000000000e-02  -2.8580000000000000e-01   2.5735000000000001e+00  -9.4999999999999998e-03  -2.1890000000000001e-01  -1.4470000000000000e-01   4.4390000000000002e-01   1.6454000000000000e+00   4.2659000000000002e+00   6.7400000000000002e-02   4.5219999999999999e-01   4.9099999999999999e-01
   2.8649999999999998e-01  -5.7160000000000000e-01   3.6886999999999999e+00  -1.1459999999999999e-01  -2.5690000000000002e-01  -1.0090000000000000e-01   4.2170000000000002e-01   1.6677000000000000e+00   4.5270999999999999e+00   1.7340000000000000e-01   4.2340000000000000e-01   5.0429999999999997e-01
   1.7630000000000001e-01  -3.2979999999999998e-01   3.5171000000000001e+00  -4.7699999999999999e-02  -2.4740000000000001e-01  -1.6660000000000000e-01   3.7730000000000002e-01   1.4676000000000000e+00   4.2659000000000002e+00   1.0600000000000000e-01   4.6189999999999998e-01   4.8220000000000002e-01
   2.8649999999999998e-01  -6.1550000000000005e-01   3.6029000000000000e+00  -1.5279999999999999e-01  -2.9499999999999998e-01  -2.1049999999999999e-01   5.5489999999999995e-01   1.5787000000000000e+00   4.3529999999999998e+00   1.4449999999999999e-01   3.5599999999999998e-01   5.7509999999999994e-01
   3.3060000000000000e-01  -6.8149999999999999e-01   2.9165999999999999e+00  -1.4319999999999999e-01  -3.4260000000000002e-01  -1.4470000000000000e-01   4.2170000000000002e-01   1.5787000000000000e+00   4.0918000000000001e+00   1.1559999999999999e-01   3.9450000000000002e-01   4.7770000000000001e-01
   3.3060000000000000e-01  -5.0560000000000005e-01   3.9460999999999999e+00  -2.0999999999999999e-01  -3.5210000000000002e-01  -1.0960000000000000e-01   2.2189999999999999e-01   1.6232000000000000e+00   4.3529999999999998e+00   1.3489999999999999e-01   3.1750000000000000e-01   5.3969999999999996e-01
   3.0859999999999999e-01  -7.9139999999999999e-01   3.7745000000000002e+00  -2.1959999999999999e-01  -3.4260000000000002e-01  -1.6230000000000000e-01   3.7730000000000002e-01   1.4676000000000000e+00   4.0048000000000004e+00   1.1559999999999999e-01   4.2340000000000000e-01   4.8220000000000002e-01
   2.2040000000000001e-01  -5.0560000000000005e-01   3.3456000000000001e+00  -1.9089999999999999e-01  -2.8549999999999998e-01  -1.2280000000000001e-01   3.3289999999999997e-01   1.4008000000000000e+00   3.9177000000000000e+00   1.3489999999999999e-01   3.9450000000000002e-01   4.9099999999999999e-01
   2.1999999999999999e-02  -6.3749999999999996e-01   2.7450999999999999e+00  -2.6729999999999998e-01  -3.1400000000000000e-01  -1.4910000000000001e-01   4.2170000000000002e-01   1.6010000000000000e+00   4.1788999999999996e+00   1.2520000000000001e-01   3.2710000000000000e-01   5.1749999999999996e-01
   2.2040000000000001e-01  -5.4959999999999998e-01   3.0024000000000002e+00  -1.4319999999999999e-01  -2.5690000000000002e-01  -1.6230000000000000e-01   2.6629999999999998e-01   1.6232000000000000e+00   3.9177000000000000e+00   1.2520000000000001e-01   3.9450000000000002e-01   5.1749999999999996e-01
   3.9679999999999999e-01  -5.2759999999999996e-01   3.6029000000000000e+00  -1.3370000000000001e-01  -2.2839999999999999e-01  -1.7979999999999999e-01   3.5510000000000003e-01   1.8232999999999999e+00   4.6142000000000003e+00   1.6380000000000000e-01   3.5599999999999998e-01   4.6000000000000002e-01
   4.4080000000000003e-01  -3.7369999999999998e-01   4.0317999999999996e+00  -2.5779999999999997e-01  -2.6640000000000003e-01  -1.5350000000000000e-01   5.5489999999999995e-01   1.7565999999999999e+00   4.7012999999999998e+00   5.7799999999999997e-02   4.3300000000000000e-01   4.6000000000000002e-01
