# Supplementary material for: Footwear and Foam Surface Alter Gait Initiation of Typical Subjects
Source: PLoS One. 2015 Aug 13;10(8):e0135821. doi: 10.1371/journal.pone.0135821 (PMC4536224; doi:10.1371/journal.pone.0135821)
Supplement: S1 Dataset — (ZIP) [file pone.0135821.s001.zip › 2_shod_av1_01.txt]

   1.9837900000000001e+01  -1.2442700000000000e+01   2.4645679999999999e+02  -8.4780999999999995e+00   2.1810300000000002e+01   1.3593999999999999e+00  -2.4458800000000000e+01   5.5589999999999995e-01   2.5761110000000002e+02   3.7569999999999998e-01  -1.2537500000000000e+01   1.5482000000000000e+00
   1.9242799999999999e+01  -1.2706500000000000e+01   2.4396910000000000e+02  -8.8696000000000002e+00   2.1743700000000000e+01   1.4119999999999999e+00  -2.3681999999999999e+01   6.8930000000000002e-01   2.5882999999999998e+02   9.5999999999999992e-03  -1.2730000000000000e+01   1.4819000000000000e+00
   1.8581499999999998e+01  -1.3343999999999999e+01   2.4096670000000000e+02  -9.2800999999999991e+00   2.1867400000000000e+01   1.5787000000000000e+00  -2.3193700000000000e+01  -1.4898000000000000e+00   2.5917820000000000e+02  -5.5869999999999997e-01  -1.3076400000000000e+01   1.4597000000000000e+00
   1.7876200000000001e+01  -1.3014300000000000e+01   2.3865049999999999e+02  -9.6046999999999993e+00   2.1829300000000000e+01   1.5610999999999999e+00  -2.4125900000000001e+01  -8.6719999999999997e-01   2.6152879999999999e+02  -1.1656000000000000e+00  -1.3066700000000001e+01   1.1721999999999999e+00
   1.7038599999999999e+01  -1.3058299999999999e+01   2.3633430000000001e+02  -9.7766000000000002e+00   2.1743700000000000e+01   1.6093999999999999e+00  -2.4591999999999999e+01  -9.7840000000000005e-01   2.6431470000000002e+02  -1.8976999999999999e+00  -1.3172599999999999e+01   1.3182000000000000e+00
   1.6267099999999999e+01  -1.2442700000000000e+01   2.3384660000000000e+02  -9.9389000000000003e+00   2.1753200000000000e+01   1.6006000000000000e+00  -2.4702999999999999e+01  -2.6459999999999999e+00   2.6257350000000002e+02  -2.5912000000000002e+00  -1.3413100000000000e+01   1.1545000000000001e+00
   1.5738099999999999e+01  -1.2047000000000001e+01   2.3118729999999999e+02  -1.0206200000000001e+01   2.1638999999999999e+01   1.5699000000000001e+00  -2.4281300000000002e+01  -2.5348999999999999e+00   2.6405360000000002e+02  -3.4485000000000001e+00  -1.3769100000000000e+01   9.5989999999999998e-01
   1.5231100000000000e+01  -1.1409500000000000e+01   2.2904270000000000e+02  -1.0244400000000001e+01   2.1553400000000000e+01   1.6137999999999999e+00  -2.4481000000000002e+01  -2.4237000000000002e+00   2.6683949999999999e+02  -4.2095000000000002e+00  -1.4067399999999999e+01   9.9970000000000003e-01
   1.5120900000000001e+01  -1.0859900000000000e+01   2.2612610000000001e+02  -1.0349399999999999e+01   2.1448699999999999e+01   1.5831000000000000e+00  -2.5013700000000000e+01  -3.8690000000000002e+00   2.6997370000000001e+02  -5.2884000000000002e+00  -1.4587000000000000e+01   6.5029999999999999e-01
   1.4856400000000001e+01  -1.0662000000000001e+01   2.2449619999999999e+02  -1.0559500000000000e+01   2.1410599999999999e+01   1.5874999999999999e+00  -2.5013700000000000e+01  -4.1135999999999999e+00   2.7319490000000002e+02  -6.3094999999999999e+00  -1.4923800000000000e+01   5.9719999999999995e-01
   1.4481700000000000e+01  -1.0420199999999999e+01   2.2218000000000001e+02  -1.0654999999999999e+01   2.1210799999999999e+01   1.5436000000000001e+00  -2.5790500000000002e+01  -4.2024999999999997e+00   2.7798320000000001e+02  -7.2919999999999998e+00  -1.5529999999999999e+01   3.7600000000000000e-01
   1.4349399999999999e+01  -1.0002500000000000e+01   2.1934909999999999e+02  -1.0635899999999999e+01   2.1144200000000001e+01   1.5787000000000000e+00  -2.5568600000000000e+01  -5.6923000000000004e+00   2.8146559999999999e+02  -8.5347000000000008e+00  -1.6164999999999999e+01   1.8140000000000001e-01
   1.4283300000000001e+01  -9.2331000000000003e+00   2.1600360000000001e+02  -1.0549899999999999e+01   2.1010999999999999e+01   1.5347999999999999e+00  -2.6434200000000001e+01  -7.2488000000000001e+00   2.8590570000000002e+02  -9.6713000000000005e+00  -1.6838600000000000e+01   7.5200000000000003e-02
   1.3952700000000000e+01  -9.3209999999999997e+00   2.1248640000000000e+02  -1.0588100000000001e+01   2.0658899999999999e+01   1.5085000000000000e+00  -2.7255400000000002e+01  -7.7380000000000004e+00   2.9130340000000001e+02  -1.0779100000000000e+01  -1.7387000000000000e+01  -2.6540000000000002e-01
   1.3203200000000001e+01  -9.5847999999999995e+00   2.0776830000000001e+02  -1.0521300000000000e+01   2.0354399999999998e+01   1.4910000000000001e+00  -2.7210999999999999e+01  -8.5830000000000002e+00   2.9600470000000001e+02  -1.1983200000000000e+01  -1.8099100000000000e+01  -3.4949999999999998e-01
   1.2475800000000000e+01  -9.6728000000000005e+00   2.0287870000000001e+02  -1.0387600000000001e+01   1.9954699999999999e+01   1.5173000000000001e+00  -2.7233200000000000e+01  -9.6946999999999992e+00   2.9931290000000001e+02  -1.3023500000000000e+01  -1.8676400000000001e+01  -5.6179999999999997e-01
   1.1924799999999999e+01  -9.6948000000000008e+00   1.9704540000000000e+02  -1.0244400000000001e+01   1.9545500000000001e+01   1.5217000000000001e+00  -2.6900300000000001e+01  -1.0339600000000001e+01   3.0331770000000000e+02  -1.4121700000000001e+01  -1.9282599999999999e+01  -7.9179999999999995e-01
   1.1109200000000000e+01  -9.6508000000000003e+00   1.9198410000000001e+02  -1.0139400000000000e+01   1.9060199999999998e+01   1.5347999999999999e+00  -2.7499500000000001e+01  -1.1540300000000000e+01   3.0714839999999998e+02  -1.5190899999999999e+01  -1.9927199999999999e+01  -8.9800000000000002e-01
   1.0558199999999999e+01  -9.7827000000000002e+00   1.8812379999999999e+02  -1.0110700000000000e+01   1.8727200000000000e+01   1.5128999999999999e+00  -2.7344200000000001e+01  -1.2652100000000001e+01   3.1071780000000001e+02  -1.6337199999999999e+01  -2.0398700000000002e+01  -1.2385999999999999e+00
   9.7425999999999995e+00  -9.8485999999999994e+00   1.8280520000000001e+02  -9.9674999999999994e+00   1.8213300000000000e+01   1.5304000000000000e+00  -2.7166599999999999e+01  -1.3674899999999999e+01   3.1515789999999998e+02  -1.7252300000000002e+01  -2.1081900000000001e+01  -1.3447000000000000e+00
   9.1034000000000006e+00  -9.9366000000000003e+00   1.7774400000000000e+02  -9.7860999999999994e+00   1.7861200000000000e+01   1.5041000000000000e+00  -2.7477300000000000e+01  -1.4697800000000001e+01   3.1768259999999998e+02  -1.8292700000000000e+01  -2.1668800000000001e+01  -1.6544000000000001e+00
   8.7286999999999999e+00  -1.0046500000000000e+01   1.7422690000000000e+02  -9.6715999999999998e+00   1.7604299999999999e+01   1.4997000000000000e+00  -2.7810300000000002e+01  -1.5920700000000000e+01   3.2151330000000002e+02  -1.9217400000000001e+01  -2.2053699999999999e+01  -1.8579000000000001e+00
   7.8029000000000002e+00  -1.0486200000000000e+01   1.7010919999999999e+02  -9.4329000000000001e+00   1.7271200000000000e+01   1.4822000000000000e+00  -2.8365100000000002e+01  -1.7343800000000002e+01   3.2464749999999998e+02  -2.0026599999999998e+01  -2.2563700000000001e+01  -2.0569000000000002e+00
   7.4943000000000000e+00  -1.0332300000000000e+01   1.6513380000000001e+02  -9.3947000000000003e+00   1.6900099999999998e+01   1.4954000000000001e+00  -3.0118500000000001e+01  -1.7766300000000001e+01   3.3013229999999999e+02  -2.0633400000000002e+01  -2.2929300000000001e+01  -2.2427000000000001e+00
   7.0313999999999997e+00  -1.0420199999999999e+01   1.6144510000000000e+02  -9.3374000000000006e+00   1.6624199999999998e+01   1.4515000000000000e+00  -3.1805299999999999e+01  -1.7699600000000000e+01   3.3640060000000000e+02  -2.1221000000000000e+01  -2.3352699999999999e+01  -2.3931000000000000e+00
   6.5906000000000002e+00  -1.0420199999999999e+01   1.5852840000000000e+02  -9.1082999999999998e+00   1.6253000000000000e+01   1.3989000000000000e+00  -3.2759700000000002e+01  -1.9367300000000000e+01   3.4066649999999998e+02  -2.1905000000000001e+01  -2.3728000000000002e+01  -2.6408000000000000e+00
   6.3480999999999996e+00  -1.0156400000000000e+01   1.5544020000000000e+02  -8.9555000000000007e+00   1.6034199999999998e+01   1.4164000000000001e+00  -3.3003900000000002e+01  -2.1257300000000001e+01   3.4293009999999998e+02  -2.2502199999999998e+01  -2.3949300000000001e+01  -2.8399000000000001e+00
   6.0616000000000003e+00  -9.7606999999999999e+00   1.5269510000000000e+02  -8.8696000000000002e+00   1.5663100000000000e+01   1.3989000000000000e+00  -3.3580900000000000e+01  -2.2213400000000000e+01   3.4467129999999997e+02  -2.2849000000000000e+01  -2.4093599999999999e+01  -2.9769999999999999e+00
   5.7971000000000004e+00  -9.5629000000000008e+00   1.4995009999999999e+02  -8.7359000000000009e+00   1.5482300000000000e+01   1.3989000000000000e+00  -3.3647500000000001e+01  -2.2835999999999999e+01   3.4676080000000002e+02  -2.3349900000000002e+01  -2.4266800000000000e+01  -3.2336000000000000e+00
   5.5326000000000004e+00  -9.7827000000000002e+00   1.4737649999999999e+02  -8.7263999999999999e+00   1.5377599999999999e+01   1.3726000000000000e+00  -3.3514400000000002e+01  -2.3836600000000001e+01   3.4658659999999998e+02  -2.3706299999999999e+01  -2.4516999999999999e+01  -3.2822000000000000e+00
   5.2460000000000004e+00  -9.4528999999999996e+00   1.4557509999999999e+02  -8.5640999999999998e+00   1.5101599999999999e+01   1.3374999999999999e+00  -3.3225800000000000e+01  -2.4036700000000000e+01   3.4815370000000001e+02  -2.4033799999999999e+01  -2.4815200000000001e+01  -3.4281999999999999e+00
   5.1798999999999999e+00  -9.4748999999999999e+00   1.4480300000000000e+02  -8.5068000000000001e+00   1.5044499999999999e+01   1.3463000000000001e+00  -3.3292400000000001e+01  -2.3747699999999998e+01   3.5050430000000000e+02  -2.4361300000000000e+01  -2.5036500000000000e+01  -3.4944999999999999e+00
   4.9595000000000002e+00  -9.3650000000000002e+00   1.4162899999999999e+02  -8.4017999999999997e+00   1.4825699999999999e+01   1.3287000000000000e+00  -3.3181399999999996e+01  -2.4614899999999999e+01   3.5102670000000001e+02  -2.4727399999999999e+01  -2.5248200000000001e+01  -3.5785999999999998e+00
   4.8712999999999997e+00  -9.4309999999999992e+00   1.4008490000000000e+02  -8.3063000000000002e+00   1.4549700000000000e+01   1.3506000000000000e+00  -3.2937300000000000e+01  -2.5326400000000000e+01   3.5224549999999999e+02  -2.4910399999999999e+01  -2.5402200000000001e+01  -3.7378000000000000e+00
   4.7610999999999999e+00  -9.5409000000000006e+00   1.3879820000000001e+02  -8.1725999999999992e+00   1.4464100000000000e+01   1.3200000000000001e+00  -3.3159199999999998e+01  -2.5771100000000001e+01   3.5433499999999998e+02  -2.5401700000000002e+01  -2.5556100000000001e+01  -3.7820999999999998e+00
   4.5848000000000004e+00  -9.0792000000000002e+00   1.3708250000000001e+02  -8.0961999999999996e+00   1.4368900000000000e+01   1.2628999999999999e+00  -3.3092700000000001e+01  -2.6527100000000001e+01   3.5529270000000002e+02  -2.5555800000000001e+01  -2.5806300000000000e+01  -3.9192000000000000e+00
   4.9595000000000002e+00  -8.8594000000000008e+00   1.3519520000000000e+02  -7.9435000000000002e+00   1.4207100000000001e+01   1.2102999999999999e+00  -3.3092700000000001e+01  -2.7283200000000001e+01   3.5616329999999999e+02  -2.5873699999999999e+01  -2.5902500000000000e+01  -4.0696000000000003e+00
   4.7831000000000001e+00  -8.4856999999999996e+00   1.3425160000000000e+02  -7.8003000000000000e+00   1.3988300000000001e+01   1.2102999999999999e+00  -3.3336799999999997e+01  -2.7727900000000002e+01   3.5694680000000000e+02  -2.6181899999999999e+01  -2.6046900000000001e+01  -4.1845999999999997e+00
   4.9154000000000000e+00  -7.8700999999999999e+00   1.3322219999999999e+02  -7.6475000000000000e+00   1.3969200000000001e+01   1.1972000000000000e+00  -3.3802900000000001e+01  -2.8639500000000002e+01   3.5781740000000002e+02  -2.6393799999999999e+01  -2.6143100000000000e+01  -4.3792000000000000e+00
   4.9154000000000000e+00  -7.4085000000000001e+00   1.3227860000000001e+02  -7.5328999999999997e+00   1.3721800000000000e+01   1.1182000000000001e+00  -3.4024799999999999e+01  -2.9373300000000000e+01   3.5921039999999999e+02  -2.6663599999999999e+01  -2.6306699999999999e+01  -4.4412000000000003e+00
   5.0476000000000001e+00  -6.9687999999999999e+00   1.3090610000000001e+02  -7.4375000000000000e+00   1.3588600000000000e+01   1.1226000000000000e+00  -3.4846100000000000e+01  -2.9595700000000001e+01   3.6016800000000001e+02  -2.6865900000000000e+01  -2.6248899999999999e+01  -4.5960000000000001e+00
   5.1798999999999999e+00  -6.2214000000000000e+00   1.3039140000000000e+02  -7.2274000000000003e+00   1.3474399999999999e+01   1.0656000000000001e+00  -3.5223399999999998e+01  -2.9617899999999999e+01   3.6103859999999997e+02  -2.6894700000000000e+01  -2.6191199999999998e+01  -4.6799999999999997e+00
   5.4002999999999997e+00  -5.8916000000000004e+00   1.2901880000000000e+02  -7.0651000000000002e+00   1.3426800000000000e+01   9.6909999999999996e-01  -3.6266500000000001e+01  -3.0240500000000001e+01   3.6269279999999998e+02  -2.7010300000000001e+01  -2.6258500000000002e+01  -4.7728999999999999e+00
   5.3562000000000003e+00  -5.6058000000000003e+00   1.2893299999999999e+02  -7.0651000000000002e+00   1.3436400000000001e+01   9.6909999999999996e-01  -3.6665999999999997e+01  -3.0551800000000000e+01   3.6356340000000000e+02  -2.7164500000000000e+01  -2.6181600000000000e+01  -4.9499000000000004e+00
   5.3562000000000003e+00  -5.3419999999999996e+00   1.2816100000000000e+02  -6.9600999999999997e+00   1.3369700000000000e+01   9.1649999999999998e-01  -3.7576000000000001e+01  -3.0929800000000000e+01   3.6330220000000003e+02  -2.7183700000000002e+01  -2.6258500000000002e+01  -4.9897000000000000e+00
   5.4443999999999999e+00  -5.2541000000000002e+00   1.2807520000000000e+02  -6.7119000000000000e+00   1.3188900000000000e+01   8.9019999999999999e-01  -3.8286299999999997e+01  -3.1129899999999999e+01   3.6513049999999998e+02  -2.7280100000000001e+01  -2.6181600000000000e+01  -5.1090999999999998e+00
   5.2240000000000002e+00  -5.3200000000000003e+00   1.2738890000000001e+02  -6.7500000000000000e+00   1.3236499999999999e+01   8.9459999999999995e-01  -3.9085299999999997e+01  -3.1218900000000001e+01   3.6678460000000001e+02  -2.7405300000000000e+01  -2.6220099999999999e+01  -5.1532999999999998e+00
   5.3342000000000001e+00  -5.1881000000000004e+00   1.2824680000000001e+02  -6.7023000000000001e+00   1.3284100000000000e+01   9.1649999999999998e-01  -3.9728900000000003e+01  -3.1507899999999999e+01   3.6791640000000001e+02  -2.7434200000000001e+01  -2.6143100000000000e+01  -5.2507000000000001e+00
   5.5545999999999998e+00  -4.8803999999999998e+00   1.2841829999999999e+02  -6.6258999999999997e+00   1.3236499999999999e+01   9.6909999999999996e-01  -4.0372599999999998e+01  -3.1752500000000001e+01   3.6896109999999999e+02  -2.7395700000000001e+01  -2.6220099999999999e+01  -5.3125999999999998e+00
   5.7309999999999999e+00  -5.2100999999999997e+00   1.2953350000000000e+02  -6.6928000000000001e+00   1.3369700000000000e+01   8.9459999999999995e-01  -4.1104999999999997e+01  -3.2152799999999999e+01   3.7087639999999999e+02  -2.7472700000000000e+01  -2.6191199999999998e+01  -5.3524000000000003e+00
   5.7530000000000001e+00  -5.3200000000000003e+00   1.2970509999999999e+02  -6.6737000000000002e+00   1.3312700000000000e+01   9.7350000000000003e-01  -4.1793100000000003e+01  -3.2597499999999997e+01   3.7279180000000002e+02  -2.7366800000000001e+01  -2.6210400000000000e+01  -5.3921999999999999e+00
   5.7309999999999999e+00  -5.2321000000000000e+00   1.2996240000000000e+02  -6.6641000000000004e+00   1.3274600000000000e+01   1.0261000000000000e+00  -4.2170400000000001e+01  -3.2842100000000002e+01   3.7453300000000002e+02  -2.7414899999999999e+01  -2.6123799999999999e+01  -5.4497000000000000e+00
   5.7971000000000004e+00  -5.1881000000000004e+00   1.3193549999999999e+02  -6.5114000000000001e+00   1.3436400000000001e+01   9.9539999999999995e-01  -4.3058199999999999e+01  -3.2708700000000000e+01   3.7627420000000001e+02  -2.7395700000000001e+01  -2.6229700000000001e+01  -5.4673999999999996e+00
   6.0835999999999997e+00  -5.0781999999999998e+00   1.3202119999999999e+02  -6.4827000000000004e+00   1.3464900000000000e+01   1.0085999999999999e+00  -4.3346699999999998e+01  -3.2174999999999997e+01   3.7810239999999999e+02  -2.7318600000000000e+01  -2.6191199999999998e+01  -5.4851000000000001e+00
   6.2378999999999998e+00  -4.7484999999999999e+00   1.3356540000000001e+02  -6.4923000000000002e+00   1.3512499999999999e+01   9.9109999999999998e-01  -4.3879399999999997e+01  -3.1930399999999999e+01   3.7914710000000002e+02  -2.7097000000000001e+01  -2.6258500000000002e+01  -5.4409000000000001e+00
   6.3261000000000003e+00  -4.7484999999999999e+00   1.3476630000000000e+02  -6.5209000000000001e+00   1.3740900000000000e+01   9.2530000000000001e-01  -4.4301099999999998e+01  -3.1841500000000000e+01   3.8080130000000003e+02  -2.7010300000000001e+01  -2.6248899999999999e+01  -5.4541000000000004e+00
   6.3921999999999999e+00  -4.7704000000000004e+00   1.3639619999999999e+02  -6.4732000000000003e+00   1.3874100000000000e+01   1.0525000000000000e+00  -4.4434300000000000e+01  -3.2063800000000001e+01   3.8158479999999997e+02  -2.7029599999999999e+01  -2.6191199999999998e+01  -5.4409000000000001e+00
   6.7889999999999997e+00  -4.6384999999999996e+00   1.3862660000000000e+02  -6.6355000000000004e+00   1.3997800000000000e+01   1.0348999999999999e+00  -4.4744999999999997e+01  -3.2552999999999997e+01   3.8202010000000001e+02  -2.6981400000000001e+01  -2.6085300000000000e+01  -5.4231999999999996e+00
   6.8551000000000002e+00  -5.1661000000000001e+00   1.4111429999999999e+02  -6.6355000000000004e+00   1.4188100000000000e+01   1.1314000000000000e+00  -4.5322099999999999e+01  -3.2708700000000000e+01   3.8341309999999999e+02  -2.6798400000000001e+01  -2.6191199999999998e+01  -5.5160999999999998e+00
   7.3841000000000001e+00  -4.8364000000000003e+00   1.4300160000000000e+02  -6.7214000000000000e+00   1.4426000000000000e+01   1.1445000000000001e+00  -4.5388700000000000e+01  -3.3020000000000003e+01   3.8236840000000001e+02  -2.6721399999999999e+01  -2.5912199999999999e+01  -5.5027999999999997e+00
   7.8250000000000002e+00  -5.2321000000000000e+00   1.4617560000000000e+02  -6.8455000000000004e+00   1.4635400000000001e+01   1.1839999999999999e+00  -4.5655000000000001e+01  -3.3264499999999998e+01   3.8262959999999998e+02  -2.6509399999999999e+01  -2.5864000000000001e+01  -5.5248999999999997e+00
   8.0013000000000005e+00  -5.6936999999999998e+00   1.4832020000000000e+02  -7.0747000000000000e+00   1.4825699999999999e+01   1.2410000000000001e+00  -4.5721600000000002e+01  -3.3197800000000001e+01   3.8271660000000003e+02  -2.6307099999999998e+01  -2.5652400000000000e+01  -5.5115999999999996e+00
   8.4641999999999999e+00  -6.4631999999999996e+00   1.5149420000000001e+02  -7.1414999999999997e+00   1.5244400000000001e+01   1.3024000000000000e+00  -4.6187700000000000e+01  -3.3375700000000002e+01   3.8228129999999999e+02  -2.6114500000000000e+01  -2.5633099999999999e+01  -5.5248999999999997e+00
   9.0593000000000004e+00  -6.9248000000000003e+00   1.5612649999999999e+02  -7.2561000000000000e+00   1.5558400000000001e+01   1.3900999999999999e+00  -4.6276499999999999e+01  -3.2908799999999999e+01   3.8245540000000000e+02  -2.5931500000000000e+01  -2.5411799999999999e+01  -5.5381999999999998e+00
   9.6104000000000003e+00  -7.8262000000000000e+00   1.6058720000000000e+02  -7.6189000000000000e+00   1.5901000000000000e+01   1.5699000000000001e+00  -4.6875700000000002e+01  -3.2930999999999997e+01   3.8010480000000001e+02  -2.5758099999999999e+01  -2.5228999999999999e+01  -5.5647000000000002e+00
   1.0492100000000001e+01  -8.0239999999999991e+00   1.6453330000000000e+02  -7.7525000000000004e+00   1.6405300000000000e+01   1.6927000000000001e+00  -4.7297400000000003e+01  -3.3308999999999997e+01   3.7845069999999998e+02  -2.5440200000000001e+01  -2.4949900000000000e+01  -5.6044999999999998e+00
   1.1461900000000000e+01  -9.0792000000000002e+00   1.7036660000000001e+02  -7.8956999999999997e+00   1.6795500000000001e+01   1.7760000000000000e+00  -4.7408400000000000e+01  -3.3976100000000002e+01   3.7557769999999999e+02  -2.5160799999999998e+01  -2.4555399999999999e+01  -5.5514999999999999e+00
   1.2233400000000000e+01  -1.0178400000000000e+01   1.7654300000000001e+02  -8.4017999999999997e+00   1.7328299999999999e+01   1.9601999999999999e+00  -4.7674700000000001e+01  -3.4820999999999998e+01   3.7287880000000001e+02  -2.4939299999999999e+01  -2.4305299999999999e+01  -5.6355000000000004e+00
   1.3445700000000000e+01  -1.0837899999999999e+01   1.8323419999999999e+02  -8.5545000000000009e+00   1.7870699999999999e+01   2.1795000000000000e+00  -4.7896700000000003e+01  -3.5643799999999999e+01   3.6930930000000001e+02  -2.4650300000000001e+01  -2.4045500000000001e+01  -5.6665000000000001e+00
   1.4084899999999999e+01  -1.1233599999999999e+01   1.9061160000000001e+02  -8.8505000000000003e+00   1.8489300000000000e+01   2.3416999999999999e+00  -4.7674700000000001e+01  -3.6355300000000000e+01   3.6486930000000001e+02  -2.4332400000000000e+01  -2.3468200000000000e+01  -5.6797000000000004e+00
   1.5319300000000000e+01  -1.2596600000000000e+01   1.9790320000000000e+02  -9.1178000000000008e+00   1.9022200000000002e+01   2.5040000000000000e+00  -4.7341799999999999e+01  -3.7244700000000002e+01   3.5981979999999999e+02  -2.3802600000000002e+01  -2.3044799999999999e+01  -5.7240000000000002e+00
   1.6333200000000001e+01  -1.3278100000000000e+01   2.0476589999999999e+02  -9.4138000000000002e+00   1.9678699999999999e+01   2.6311000000000000e+00  -4.7053300000000000e+01  -3.7711700000000000e+01   3.5459620000000001e+02  -2.3378799999999998e+01  -2.2419400000000000e+01  -5.7019000000000002e+00
   1.7369199999999999e+01  -1.4201400000000000e+01   2.1308690000000001e+02  -9.7575000000000003e+00   2.0468599999999999e+01   2.8811000000000000e+00  -4.8851100000000002e+01  -3.7667200000000001e+01   3.5320319999999998e+02  -2.2598500000000001e+01  -2.1967099999999999e+01  -5.6090000000000000e+00
   1.8471299999999999e+01  -1.5564399999999999e+01   2.2226580000000001e+02  -1.0091699999999999e+01   2.1106100000000001e+01   3.1398000000000001e+00  -4.9672300000000000e+01  -3.7311399999999999e+01   3.4893729999999999e+02  -2.1798999999999999e+01  -2.1226199999999999e+01  -5.4984000000000002e+00
   1.9507300000000001e+01  -1.6905400000000000e+01   2.3075839999999999e+02  -1.0530799999999999e+01   2.1914999999999999e+01   3.3635000000000002e+00  -4.9095199999999998e+01  -3.9245899999999999e+01   3.4319130000000001e+02  -2.1047599999999999e+01  -2.0552700000000002e+01  -5.4010999999999996e+00
   2.0499199999999998e+01  -1.8268400000000000e+01   2.4156710000000001e+02  -1.0989100000000001e+01   2.2847500000000000e+01   3.6265999999999998e+00  -4.8296199999999999e+01  -4.1558399999999999e+01   3.3405000000000001e+02  -2.0199999999999999e+01  -1.9840599999999998e+01  -5.4188000000000001e+00
   2.1513100000000001e+01  -2.0027000000000001e+01   2.5391999999999999e+02  -1.1485600000000000e+01   2.3941800000000001e+01   3.9773999999999998e+00  -4.8562500000000000e+01  -4.2470100000000002e+01   3.2839109999999999e+02  -1.9149999999999999e+01  -1.9109400000000001e+01  -5.2859999999999996e+00
   2.2901800000000001e+01  -2.1873699999999999e+01   2.6541500000000002e+02  -1.2077500000000001e+01   2.4998100000000001e+01   4.2887000000000004e+00  -4.9428100000000001e+01  -4.3070500000000003e+01   3.2490859999999998e+02  -1.7945900000000002e+01  -1.8301100000000002e+01  -5.0162000000000004e+00
   2.4290400000000002e+01  -2.4423800000000000e+01   2.7914040000000000e+02  -1.2860400000000000e+01   2.6187600000000000e+01   4.7009999999999996e+00  -4.9383699999999997e+01  -4.2848100000000002e+01   3.1750850000000003e+02  -1.6606900000000000e+01  -1.7675699999999999e+01  -4.7596999999999996e+00
   2.5502700000000001e+01  -2.7457500000000000e+01   2.9509620000000001e+02  -1.3509600000000001e+01   2.7415099999999999e+01   5.1965000000000003e+00  -4.8518099999999997e+01  -4.0802399999999999e+01   3.1036959999999999e+02  -1.4872999999999999e+01  -1.6925200000000000e+01  -4.3216999999999999e+00
   2.7332200000000000e+01  -3.1040800000000001e+01   3.1208139999999997e+02  -1.4197100000000001e+01   2.8947199999999999e+01   5.6745000000000001e+00  -4.7230800000000002e+01  -3.7244700000000002e+01   3.0053179999999998e+02  -1.3216200000000001e+01  -1.6039899999999999e+01  -3.9325000000000001e+00
   2.9117699999999999e+01  -3.4426299999999998e+01   3.3189749999999998e+02  -1.5151800000000000e+01   3.0583900000000000e+01   6.2095000000000002e+00  -4.5055700000000002e+01  -3.5643799999999999e+01   2.8755980000000000e+02  -1.1357100000000001e+01  -1.5106600000000000e+01  -3.5520000000000000e+00
   3.1123500000000000e+01  -3.8405299999999997e+01   3.5197089999999997e+02  -1.5934699999999999e+01   3.2439500000000002e+01   6.7576000000000001e+00  -4.2259200000000000e+01  -3.4265200000000000e+01   2.7484899999999999e+02  -9.4689999999999994e+00  -1.4221399999999999e+01  -3.1671999999999998e+00
   3.3636299999999999e+01  -4.2538200000000003e+01   3.7427470000000000e+02  -1.6908500000000000e+01   3.4285600000000002e+01   7.2751000000000001e+00  -4.0261600000000001e+01  -3.1374500000000001e+01   2.5996170000000001e+02  -7.4558000000000000e+00  -1.3018599999999999e+01  -2.7734999999999999e+00
   3.6215200000000003e+01  -4.7198799999999999e+01   3.9726470000000000e+02  -1.7968299999999999e+01   3.6112600000000000e+01   7.9329000000000001e+00  -3.7775799999999997e+01  -2.9373300000000000e+01   2.4194030000000001e+02  -5.6641000000000004e+00  -1.1844700000000000e+01  -2.3399999999999999e+00
   3.9058700000000002e+01  -5.1815300000000001e+01   4.1999740000000003e+02  -1.8798900000000000e+01   3.7872999999999998e+01   8.5029000000000003e+00  -3.4712899999999998e+01  -2.6971900000000002e+01   2.2252590000000001e+02  -3.7279000000000000e+00  -1.0776700000000000e+01  -1.9640000000000000e+00
   4.1902099999999997e+01  -5.6124099999999999e+01   4.4118599999999998e+02  -1.9581800000000001e+01   3.9509799999999998e+01   9.0686000000000000e+00  -3.1405799999999999e+01  -2.2724799999999998e+01   2.0380789999999999e+02  -1.7724000000000000e+00  -9.5836000000000006e+00  -1.4730000000000001e+00
   4.4745500000000000e+01  -6.0059199999999997e+01   4.6203149999999999e+02  -2.0431500000000000e+01   4.1098900000000000e+01   9.5203000000000007e+00  -2.7899000000000001e+01  -1.8322199999999999e+01   1.8430640000000000e+02   3.8500000000000000e-02  -8.3808000000000007e+00  -1.0350999999999999e+00
   4.7346499999999999e+01  -6.3202800000000003e+01   4.7918819999999999e+02  -2.0985299999999999e+01   4.2421599999999998e+01   9.9062000000000001e+00  -2.3904000000000000e+01  -1.4653300000000000e+01   1.6402140000000000e+02   1.9555000000000000e+00  -7.2839000000000000e+00  -5.5740000000000001e-01
   4.9726999999999997e+01  -6.5994699999999995e+01   4.9591609999999997e+02  -2.1481800000000000e+01   4.3649099999999997e+01   1.0265800000000000e+01  -2.0330600000000000e+01  -1.0539700000000000e+01   1.4547760000000000e+02   3.7374999999999998e+00  -6.2638999999999996e+00  -1.3299999999999999e-02
   5.1534500000000001e+01  -6.8852599999999995e+01   5.0801159999999999e+02  -2.2035499999999999e+01   4.4467500000000001e+01   1.0577199999999999e+01  -1.8155500000000000e+01  -5.6700999999999997e+00   1.2998089999999999e+02   5.0861000000000001e+00  -5.3402000000000003e+00   4.3350000000000000e-01
   5.2967199999999998e+01  -7.1270799999999994e+01   5.1916350000000000e+02  -2.2341000000000001e+01   4.5238300000000002e+01   1.0831500000000000e+01  -1.4848400000000000e+01  -4.2024999999999997e+00   1.2031720000000000e+02   5.9145000000000003e+00  -5.0227000000000004e+00   5.9270000000000000e-01
   5.4510199999999998e+01  -7.3205299999999994e+01   5.2911440000000005e+02  -2.2417400000000001e+01   4.5980499999999999e+01   1.1072699999999999e+01  -1.1652300000000000e+01  -2.1345999999999998e+00   1.1178530000000001e+02   6.7526000000000002e+00  -4.6378000000000004e+00   9.6430000000000005e-01
   5.5436000000000000e+01  -7.4986000000000004e+01   5.3657759999999996e+02  -2.2827999999999999e+01   4.6513399999999997e+01   1.1239300000000000e+01  -1.1141900000000000e+01  -8.8900000000000007e-02   1.0569110000000001e+02   6.9162999999999997e+00  -4.5320000000000000e+00   9.9970000000000003e-01
   5.5965000000000003e+01  -7.6876599999999996e+01   5.4309709999999995e+02  -2.2933000000000000e+01   4.6989199999999997e+01   1.1410299999999999e+01  -8.9223999999999997e+00  -1.0672999999999999e+00   1.0133810000000000e+02   6.8103999999999996e+00  -4.5511999999999997e+00   9.7319999999999995e-01
   5.6009099999999997e+01  -7.8767200000000003e+01   5.4772950000000003e+02  -2.2999800000000000e+01   4.7560099999999998e+01   1.1546300000000000e+01  -8.2342999999999993e+00  -3.3130999999999999e+00   9.2632000000000005e+01   6.4732000000000003e+00  -4.2047999999999996e+00   9.2010000000000003e-01
   5.6163300000000000e+01  -8.0459900000000005e+01   5.5424900000000002e+02  -2.3114400000000000e+01   4.7921799999999998e+01   1.1712899999999999e+01  -7.3021000000000003e+00  -3.5131999999999999e+00   8.4709599999999995e+01   6.1554000000000002e+00  -3.7911000000000001e+00   8.4489999999999998e-01
   5.6141300000000001e+01  -8.1976799999999997e+01   5.5742300000000000e+02  -2.3171700000000001e+01   4.8235799999999998e+01   1.1809400000000000e+01  -5.7263000000000002e+00  -2.3792000000000000e+00   7.5742400000000004e+01   5.8182000000000000e+00  -3.5890000000000000e+00   8.3599999999999997e-01
   5.5942900000000002e+01  -8.3185900000000004e+01   5.5991079999999999e+02  -2.3057099999999998e+01   4.8369000000000000e+01   1.1870799999999999e+01  -5.0160999999999998e+00  -2.2458000000000000e+00   6.6252799999999993e+01   5.2595000000000001e+00  -3.1560000000000001e+00   7.2540000000000004e-01
   5.5766599999999997e+01  -8.3427700000000002e+01   5.6196960000000001e+02  -2.2885200000000001e+01   4.8645000000000003e+01   1.1826900000000000e+01  -4.2392000000000003e+00  -2.4015000000000000e+00   5.6414999999999999e+01   4.6429999999999998e+00  -2.8193000000000001e+00   6.9010000000000005e-01
   5.5347799999999999e+01  -8.4065200000000004e+01   5.6145489999999995e+02  -2.2627500000000001e+01   4.8625900000000001e+01   1.1826900000000000e+01  -4.1726000000000001e+00  -1.0450999999999999e+00   4.8318399999999997e+01   4.1902999999999997e+00  -2.2418999999999998e+00   6.2370000000000003e-01
   5.4444099999999999e+01  -8.4417000000000002e+01   5.6102599999999995e+02  -2.2398299999999999e+01   4.8606900000000003e+01   1.1774300000000000e+01  -3.7509000000000001e+00  -3.1130000000000002e-01   4.0570099999999996e+01   3.4773999999999998e+00  -1.9148000000000001e+00   5.9270000000000000e-01
   5.3959099999999999e+01  -8.5164400000000001e+01   5.5905290000000002e+02  -2.1940000000000001e+01   4.8540300000000002e+01   1.1765599999999999e+01  -2.5524000000000000e+00   6.4480000000000004e-01   3.2299300000000002e+01   3.1596000000000002e+00  -1.6356999999999999e+00   5.7509999999999994e-01
   5.3408099999999997e+01  -8.5340299999999999e+01   5.5699410000000000e+02  -2.1500900000000001e+01   4.8197699999999998e+01   1.1647200000000000e+01  -2.1084999999999998e+00   1.6899000000000000e+00   2.5508600000000001e+01   2.5623000000000000e+00  -1.2894000000000001e+00   5.5740000000000001e-01
   5.3253799999999998e+01  -8.4746700000000004e+01   5.5493529999999998e+02  -2.0928000000000001e+01   4.8064500000000002e+01   1.1458600000000001e+01  -1.7756000000000001e+00   3.3797999999999999e+00   2.0023800000000001e+01   2.0325000000000002e+00  -8.7560000000000004e-01   6.5029999999999999e-01
   5.2702700000000000e+01  -8.4350999999999999e+01   5.5064610000000005e+02  -2.0116499999999998e+01   4.7407899999999998e+01   1.1353300000000001e+01  -1.3761000000000001e+00   3.8690000000000002e+00   1.5235500000000000e+01   1.4738000000000000e+00  -6.0619999999999996e-01   5.9719999999999995e-01
   5.2151699999999998e+01  -8.3449700000000007e+01   5.4489859999999999e+02  -1.9276299999999999e+01   4.7008200000000002e+01   1.1085800000000001e+01  -7.7680000000000005e-01   4.1581000000000001e+00   9.5765999999999991e+00   1.1752000000000000e+00  -3.5599999999999998e-01   6.0160000000000002e-01
   5.1446300000000001e+01  -8.2482399999999998e+01   5.3923689999999999e+02  -1.8560199999999998e+01   4.6484900000000003e+01   1.0844700000000000e+01  -9.5440000000000003e-01   5.5144000000000002e+00   7.4001000000000001e+00   8.5729999999999995e-01  -1.2509999999999999e-01   6.4139999999999997e-01
   5.0785100000000000e+01  -8.1800899999999999e+01   5.3297469999999998e+02  -1.7701000000000001e+01   4.6018599999999999e+01   1.0564000000000000e+01   3.7730000000000002e-01   3.8245000000000000e+00   4.5270999999999999e+00   5.5869999999999997e-01  -6.7400000000000002e-02   3.6709999999999998e-01
   4.9881300000000003e+01  -8.1075500000000005e+01   5.2782759999999996e+02  -1.6698499999999999e+01   4.5447600000000001e+01   1.0279000000000000e+01   6.4370000000000005e-01   9.3389999999999995e-01   1.0447000000000000e+00   1.7340000000000000e-01   1.2509999999999999e-01   2.3440000000000000e-01
   4.8646999999999998e+01  -8.0108199999999997e+01   5.2130809999999997e+02  -1.5762800000000000e+01   4.4924300000000002e+01   1.0007099999999999e+01   2.2189999999999999e-01   6.8930000000000002e-01   7.8349999999999997e-01   2.8899999999999999e-02   1.7319999999999999e-01   1.8140000000000001e-01
   4.7963700000000003e+01  -7.8855099999999993e+01   5.1513160000000005e+02  -1.4769900000000000e+01   4.4201099999999997e+01   9.6693999999999996e+00  -8.8800000000000004e-02   8.8939999999999997e-01   1.9153000000000000e+00   3.8500000000000000e-02   3.4639999999999999e-01   2.3440000000000000e-01
   4.7324500000000000e+01  -7.7624099999999999e+01   5.0732530000000003e+02  -1.3662400000000000e+01   4.3477899999999998e+01   9.4588999999999999e+00   2.4410000000000001e-01   7.7820000000000000e-01   1.7412000000000001e+00   2.8899999999999999e-02   3.3679999999999999e-01   2.0349999999999999e-01
   4.6398699999999998e+01  -7.6788700000000006e+01   4.9909010000000001e+02  -1.2764900000000001e+01   4.2697600000000001e+01   9.1343999999999994e+00   7.5460000000000005e-01   1.0894999999999999e+00   4.3530000000000002e-01   9.6299999999999997e-02   1.3469999999999999e-01   2.2559999999999999e-01
   4.5428800000000003e+01  -7.6502899999999997e+01   4.9308519999999999e+02  -1.1857900000000001e+01   4.2021900000000002e+01   8.8668999999999993e+00   9.1000000000000003e-01   1.7788999999999999e+00   1.8283000000000000e+00   1.5409999999999999e-01   1.3469999999999999e-01   2.3000000000000001e-01
   4.4965899999999998e+01  -7.5557599999999994e+01   4.8605090000000001e+02  -1.0865000000000000e+01   4.1393900000000002e+01   8.6696000000000009e+00   5.9930000000000005e-01   1.6232000000000000e+00   2.2635999999999998e+00   1.5409999999999999e-01   1.1550000000000001e-01   2.1679999999999999e-01
   4.5274500000000003e+01  -7.5293800000000005e+01   4.8116129999999998e+02  -9.8911999999999995e+00   4.0880000000000003e+01   8.4021000000000008e+00   5.1049999999999995e-01   8.2269999999999999e-01   1.7412000000000001e+00   9.5999999999999992e-03   9.6199999999999994e-02   2.3440000000000000e-01
   4.5009999999999998e+01  -7.4986000000000004e+01   4.7627159999999998e+02  -8.9746000000000006e+00   4.0309100000000001e+01   8.0643999999999991e+00   3.7730000000000002e-01   9.3389999999999995e-01   6.9650000000000001e-01   1.2520000000000001e-01   2.1170000000000000e-01   2.3890000000000000e-01
   4.4348799999999997e+01  -7.4238600000000005e+01   4.7292599999999999e+02  -8.0961999999999996e+00   3.9938000000000002e+01   7.8364000000000003e+00   4.4400000000000002e-02   1.1563000000000001e+00   2.0893999999999999e+00   7.7100000000000002e-02   1.5400000000000000e-01   2.4770000000000000e-01
   4.3797699999999999e+01  -7.4282499999999999e+01   4.6932310000000001e+02  -7.1128999999999998e+00   3.9643000000000001e+01   7.5293999999999999e+00   4.6610000000000001e-01   8.8939999999999997e-01   2.1764999999999999e+00   8.6699999999999999e-02   1.0580000000000001e-01   2.2120000000000001e-01
   4.3709499999999998e+01  -7.4920100000000005e+01   4.6932310000000001e+02  -6.1104000000000003e+00   3.9433599999999998e+01   7.4066000000000001e+00   7.5460000000000005e-01   1.0672999999999999e+00   1.3059000000000001e+00   7.7100000000000002e-02   1.8279999999999999e-01   2.4329999999999999e-01
   4.3709499999999998e+01  -7.5073999999999998e+01   4.6743579999999997e+02  -5.0029000000000003e+00   3.9091099999999997e+01   7.1215999999999999e+00   5.3269999999999995e-01   1.4898000000000000e+00   1.4800000000000000e+00   1.3489999999999999e-01   1.5400000000000000e-01   2.1229999999999999e-01
   4.3511200000000002e+01  -7.5249799999999993e+01   4.6795049999999998e+02  -3.7521000000000000e+00   3.8929299999999998e+01   6.8102999999999998e+00   3.5510000000000003e-01   1.1563000000000001e+00   2.1764999999999999e+00  -9.5999999999999992e-03   2.7900000000000003e-01   2.4329999999999999e-01
   4.3180500000000002e+01  -7.5052000000000007e+01   4.6580599999999998e+02  -2.4346000000000001e+00   3.8672400000000003e+01   6.5076999999999998e+00   3.1069999999999998e-01   1.0005999999999999e+00   1.0447000000000000e+00   5.7799999999999997e-02   1.5400000000000000e-01   2.4329999999999999e-01
   4.2982199999999999e+01  -7.4436400000000006e+01   4.6683539999999999e+02  -1.0024999999999999e+00   3.8463000000000001e+01   6.2313999999999998e+00   4.6610000000000001e-01   1.3786000000000000e+00   6.9650000000000001e-01   9.5999999999999992e-03   2.2130000000000000e-01   2.1679999999999999e-01
   4.2365000000000002e+01  -7.3710999999999999e+01   4.6520549999999997e+02   4.2959999999999998e-01   3.8215600000000002e+01   5.9157000000000002e+00   3.9950000000000002e-01   1.2452000000000001e+00   1.3930000000000000e+00   1.3489999999999999e-01   2.5979999999999998e-01   2.7429999999999999e-01
   4.2739699999999999e+01  -7.3667000000000002e+01   4.6529129999999998e+02   1.9286000000000001e+00   3.8139499999999998e+01   5.5254000000000003e+00   2.4410000000000001e-01   1.2007000000000001e+00   1.3059000000000001e+00   6.7400000000000002e-02   1.6360000000000000e-01   2.6540000000000002e-01
   4.2695599999999999e+01  -7.2963499999999996e+01   4.6820790000000000e+02   3.5230000000000001e+00   3.7939599999999999e+01   5.2053000000000003e+00   3.1069999999999998e-01   1.2897000000000001e+00   1.1317999999999999e+00   6.7400000000000002e-02   2.5019999999999998e-01   2.2559999999999999e-01
   4.2871899999999997e+01  -7.1930300000000003e+01   4.6992360000000002e+02   5.1460999999999997e+00   3.7758800000000001e+01   4.7798999999999996e+00   3.1069999999999998e-01   1.3564000000000001e+00   1.5670999999999999e+00   9.6299999999999997e-02   9.6199999999999994e-02   2.4329999999999999e-01
   4.3445000000000000e+01  -7.0809100000000001e+01   4.7155349999999999e+02   6.9983000000000004e+00   3.7606600000000000e+01   4.4466000000000001e+00   4.4390000000000002e-01   1.1339999999999999e+00   1.8283000000000000e+00   0.0000000000000000e+00   1.7319999999999999e-01   2.0790000000000000e-01
   4.3511200000000002e+01  -6.9819900000000004e+01   4.7369810000000001e+02   8.6594999999999995e+00   3.7378200000000000e+01   4.0563000000000002e+00   4.6610000000000001e-01   1.0672999999999999e+00   1.3930000000000000e+00   3.8500000000000000e-02   2.9830000000000001e-01   2.4770000000000000e-01
   4.3797699999999999e+01  -6.8764700000000005e+01   4.7481330000000003e+02   1.0483100000000000e+01   3.7264000000000003e+01   3.6528999999999998e+00   4.4390000000000002e-01   1.4008000000000000e+00   1.3930000000000000e+00   7.7100000000000002e-02   1.1550000000000001e-01   2.2120000000000001e-01
   4.4194499999999998e+01  -6.7621499999999997e+01   4.7575689999999997e+02   1.2192100000000000e+01   3.7178400000000003e+01   3.2012000000000000e+00   4.2170000000000002e-01   1.3341000000000001e+00   1.8283000000000000e+00   9.6299999999999997e-02   1.3469999999999999e-01   2.1229999999999999e-01
   4.4811700000000002e+01  -6.6962000000000003e+01   4.7867349999999999e+02   1.3958399999999999e+01   3.7016599999999997e+01   2.9337000000000000e+00   5.5489999999999995e-01   1.0450999999999999e+00   1.3059000000000001e+00   8.6699999999999999e-02   1.9239999999999999e-01   1.9910000000000000e-01
   4.5384700000000002e+01  -6.6874099999999999e+01   4.8159019999999998e+02   1.5648300000000001e+01   3.6807299999999998e+01   2.6398999999999999e+00   3.5510000000000003e-01   1.3786000000000000e+00   1.3059000000000001e+00   1.2520000000000001e-01   1.4430000000000001e-01   2.8310000000000002e-01
   4.5715400000000002e+01  -6.6566299999999998e+01   4.8424950000000001e+02   1.7557800000000000e+01   3.6759700000000002e+01   2.3812000000000002e+00   3.9950000000000002e-01   1.0894999999999999e+00   1.4800000000000000e+00   1.3489999999999999e-01   2.0210000000000000e-01   2.6100000000000001e-01
   4.6001899999999999e+01  -6.6588300000000004e+01   4.8647980000000001e+02   1.9123500000000000e+01   3.6550300000000000e+01   2.0653999999999999e+00   3.5510000000000003e-01   1.1339999999999999e+00   2.1764999999999999e+00   8.6699999999999999e-02   1.9239999999999999e-01   2.2120000000000001e-01
   4.6530900000000003e+01  -6.5708900000000000e+01   4.8999700000000001e+02   2.0918500000000002e+01   3.6398099999999999e+01   1.8023000000000000e+00   3.9950000000000002e-01   1.0894999999999999e+00   1.3059000000000001e+00   9.5999999999999992e-03   1.5400000000000000e-01   2.3000000000000001e-01
   4.6795400000000001e+01  -6.5181299999999993e+01   4.9111219999999997e+02   2.2560600000000001e+01   3.6350499999999997e+01   1.4997000000000000e+00   3.3289999999999997e-01   1.4898000000000000e+00   1.5670999999999999e+00   1.2520000000000001e-01   1.3469999999999999e-01   2.4770000000000000e-01
   4.7015900000000002e+01  -6.4609800000000007e+01   4.9257049999999998e+02   2.4288699999999999e+01   3.6103099999999998e+01   1.2279000000000000e+00   5.1049999999999995e-01   1.1563000000000001e+00   1.4800000000000000e+00   8.6699999999999999e-02   8.6599999999999996e-02   2.4329999999999999e-01
   4.7103999999999999e+01  -6.4323999999999998e+01   4.9411460000000000e+02   2.5911799999999999e+01   3.5941299999999998e+01   9.3840000000000001e-01   3.5510000000000003e-01   1.1117999999999999e+00   8.7060000000000004e-01   1.1559999999999999e-01   1.9239999999999999e-01   2.3890000000000000e-01
   4.7456699999999998e+01  -6.4060199999999995e+01   4.9540140000000002e+02   2.7592099999999999e+01   3.5722400000000000e+01   7.7620000000000000e-01   3.3289999999999997e-01   1.2230000000000001e+00   2.0024000000000002e+00   6.7400000000000002e-02   1.9239999999999999e-01   2.5209999999999999e-01
   4.7853499999999997e+01  -6.3686500000000002e+01   4.9754599999999999e+02   2.9196100000000001e+01   3.5770000000000003e+01   4.9109999999999998e-01   4.2170000000000002e-01   1.3341000000000001e+00   1.6540999999999999e+00   8.6699999999999999e-02   2.1170000000000000e-01   2.0790000000000000e-01
   4.7919600000000003e+01  -6.3510599999999997e+01   4.9943320000000000e+02   3.0742799999999999e+01   3.5446500000000000e+01   3.3770000000000000e-01   4.6610000000000001e-01   1.2007000000000001e+00   2.1764999999999999e+00   1.2520000000000001e-01   2.5979999999999998e-01   2.1229999999999999e-01
   4.8272300000000001e+01  -6.3356699999999996e+01   5.0132040000000001e+02   3.2232199999999999e+01   3.5313299999999998e+01   1.0960000000000000e-01   4.4390000000000002e-01   1.0672999999999999e+00   1.0447000000000000e+00   6.7400000000000002e-02   2.1170000000000000e-01   2.6979999999999998e-01
   4.8624899999999997e+01  -6.3356699999999996e+01   5.0277879999999999e+02   3.3645200000000003e+01   3.5180000000000000e+01  -7.8899999999999998e-02   4.4390000000000002e-01   1.2674000000000001e+00   1.3930000000000000e+00   5.7799999999999997e-02   2.0210000000000000e-01   2.5209999999999999e-01
   4.8514699999999998e+01  -6.3224800000000002e+01   5.0432290000000000e+02   3.5020000000000003e+01   3.5056300000000000e+01  -2.7189999999999998e-01   5.1049999999999995e-01   1.1117999999999999e+00   2.0024000000000002e+00   4.8200000000000000e-02   1.4430000000000001e-01   2.2559999999999999e-01
   4.8691099999999999e+01  -6.4126099999999994e+01   5.0621010000000001e+02   3.6299399999999999e+01   3.4970700000000001e+01  -2.9380000000000001e-01   3.9950000000000002e-01   1.1339999999999999e+00   1.3059000000000001e+00   0.0000000000000000e+00   1.5400000000000000e-01   2.2120000000000001e-01
   4.9021700000000003e+01  -6.4895600000000002e+01   5.0835469999999998e+02   3.7521500000000003e+01   3.5018300000000004e+01  -4.2099999999999999e-01   3.9950000000000002e-01   1.2452000000000001e+00   1.6540999999999999e+00   1.3489999999999999e-01   1.9239999999999999e-01   2.0349999999999999e-01
   4.8558799999999998e+01  -6.5159400000000005e+01   5.1187180000000001e+02   3.8657600000000002e+01   3.5332299999999996e+01  -5.8320000000000005e-01   3.1069999999999998e-01   1.0894999999999999e+00   1.7412000000000001e+00   6.7400000000000002e-02   1.3469999999999999e-01   1.9460000000000000e-01
   4.8118000000000002e+01  -6.6808099999999996e+01   5.1513160000000005e+02   3.9736499999999999e+01   3.5322800000000001e+01  -5.8760000000000001e-01   2.8849999999999998e-01   9.5609999999999995e-01   1.3930000000000000e+00   6.7400000000000002e-02   2.4060000000000001e-01   1.9460000000000000e-01
   4.7919600000000003e+01  -6.8325000000000003e+01   5.1942079999999999e+02   4.0548000000000002e+01   3.5731999999999999e+01  -5.5689999999999995e-01   3.5510000000000003e-01   1.2674000000000001e+00   1.3059000000000001e+00   1.8300000000000000e-01   2.1170000000000000e-01   1.8140000000000001e-01
   4.8118000000000002e+01  -7.0589299999999994e+01   5.2431050000000005e+02   4.1302300000000002e+01   3.6055500000000002e+01  -5.6569999999999998e-01   4.4390000000000002e-01   1.2230000000000001e+00   1.4800000000000000e+00   1.9270000000000001e-01   1.7319999999999999e-01   2.6979999999999998e-01
   4.8294300000000000e+01  -7.3139399999999995e+01   5.2902859999999998e+02   4.2132899999999999e+01   3.6302900000000001e+01  -4.9109999999999998e-01   3.7730000000000002e-01   1.1117999999999999e+00   1.4800000000000000e+00   9.6299999999999997e-02   1.7319999999999999e-01   2.3890000000000000e-01
   4.8095900000000000e+01  -7.4150599999999997e+01   5.3228840000000002e+02   4.2915799999999997e+01   3.6474200000000003e+01  -5.2620000000000000e-01   3.9950000000000002e-01   1.4008000000000000e+00   1.8283000000000000e+00   5.7799999999999997e-02   1.7319999999999999e-01   2.2120000000000001e-01
   4.8338400000000000e+01  -7.5513599999999997e+01   5.3692070000000001e+02   4.3698700000000002e+01   3.6854799999999997e+01  -5.7450000000000001e-01   3.1069999999999998e-01   1.2897000000000001e+00   1.7412000000000001e+00   4.8200000000000000e-02   1.2509999999999999e-01   2.3000000000000001e-01
   4.8757199999999997e+01  -7.7404200000000003e+01   5.4198199999999997e+02   4.4472000000000001e+01   3.7206899999999997e+01  -6.4459999999999995e-01   3.3289999999999997e-01   1.2452000000000001e+00   1.9153000000000000e+00   9.6299999999999997e-02   2.5019999999999998e-01   2.7429999999999999e-01
   4.9154000000000003e+01  -7.9316800000000001e+01   5.4575639999999999e+02   4.5178500000000000e+01   3.7387700000000002e+01  -6.0519999999999996e-01   4.6610000000000001e-01   1.0672999999999999e+00   1.5670999999999999e+00   1.2520000000000001e-01   1.2509999999999999e-01   2.2120000000000001e-01
   4.9638900000000000e+01  -8.1075500000000005e+01   5.4841570000000002e+02   4.5665500000000002e+01   3.7406799999999997e+01  -4.9109999999999998e-01   3.1069999999999998e-01   1.2007000000000001e+00   2.5247000000000002e+00   5.7799999999999997e-02   2.0210000000000000e-01   2.4770000000000000e-01
   4.9881300000000003e+01  -8.3515699999999995e+01   5.5193290000000002e+02   4.6372000000000000e+01   3.7587600000000002e+01  -4.6039999999999998e-01   2.2189999999999999e-01   1.1117999999999999e+00   1.6540999999999999e+00   1.0600000000000000e-01   1.8279999999999999e-01   2.3440000000000000e-01
   5.0410400000000003e+01  -8.5538100000000000e+01   5.5527840000000003e+02   4.7030700000000003e+01   3.7949199999999998e+01  -3.6840000000000001e-01   4.2170000000000002e-01   1.2230000000000001e+00   1.3930000000000000e+00   8.6699999999999999e-02   1.7319999999999999e-01   2.3890000000000000e-01
   5.0851199999999999e+01  -8.7670500000000004e+01   5.5853819999999996e+02   4.7488999999999997e+01   3.8063299999999998e+01  -3.5080000000000000e-01   6.2150000000000005e-01   1.1563000000000001e+00   1.2188000000000001e+00   1.1559999999999999e-01   2.0210000000000000e-01   2.5209999999999999e-01
   5.1578600000000002e+01  -8.9539199999999994e+01   5.6094020000000000e+02   4.8186000000000000e+01   3.8063299999999998e+01  -2.2359999999999999e-01   4.2170000000000002e-01   1.4231000000000000e+00   6.0940000000000005e-01   1.4449999999999999e-01   1.6360000000000000e-01   2.3000000000000001e-01
   5.2504399999999997e+01  -9.2045299999999997e+01   5.6342790000000002e+02   4.8701500000000003e+01   3.8272700000000000e+01  -1.0520000000000000e-01   4.2170000000000002e-01   1.0672999999999999e+00   1.7412000000000001e+00   1.4449999999999999e-01   1.7319999999999999e-01   2.3440000000000000e-01
   5.2945200000000000e+01  -9.4155699999999996e+01   5.6548670000000004e+02   4.9198000000000000e+01   3.8301200000000001e+01   3.5099999999999999e-02   4.6610000000000001e-01   1.4676000000000000e+00   1.0447000000000000e+00   6.7400000000000002e-02   1.9239999999999999e-01   1.9910000000000000e-01
   5.3650500000000001e+01  -9.6200199999999995e+01   5.6771709999999996e+02   4.9847200000000001e+01   3.8472499999999997e+01   1.6660000000000000e-01   5.5489999999999995e-01   1.1339999999999999e+00   1.4800000000000000e+00   4.8200000000000000e-02   8.6599999999999996e-02   2.0349999999999999e-01
   5.4047300000000000e+01  -9.8442499999999995e+01   5.6883230000000003e+02   5.0210000000000001e+01   3.8320300000000003e+01   3.0259999999999998e-01   3.3289999999999997e-01   1.1339999999999999e+00   1.9153000000000000e+00   9.6299999999999997e-02   1.4430000000000001e-01   2.5659999999999999e-01
   5.3716700000000003e+01  -1.0031110000000000e+02   5.6891809999999998e+02   5.0381900000000002e+01   3.8310800000000000e+01   4.2540000000000000e-01   3.1069999999999998e-01   1.0894999999999999e+00   1.9153000000000000e+00   1.1559999999999999e-01   1.9239999999999999e-01   2.0790000000000000e-01
   5.4223599999999998e+01  -9.7365300000000005e+01   5.6823180000000002e+02   5.0916600000000003e+01   3.8253700000000002e+01   1.3159999999999999e-01   4.4390000000000002e-01   1.2230000000000001e+00   1.5670999999999999e+00   6.7400000000000002e-02   2.4060000000000001e-01   2.2559999999999999e-01
   5.1953299999999999e+01  -1.0453200000000000e+02   5.6505780000000004e+02   5.0544199999999996e+01   3.8006200000000000e+01   1.1402000000000001e+00   4.6610000000000001e-01   1.3786000000000000e+00   1.5670999999999999e+00   9.6299999999999997e-02   2.6939999999999997e-01   2.2559999999999999e-01
   5.1181800000000003e+01  -1.1600740000000000e+02   5.5785199999999998e+02   4.9637200000000000e+01   3.7768400000000000e+01   1.2191000000000001e+00   5.1049999999999995e-01   1.4008000000000000e+00   1.4800000000000000e+00   4.8200000000000000e-02   2.1170000000000000e-01   2.5659999999999999e-01
   5.1997399999999999e+01  -1.0974209999999999e+02   5.5502110000000005e+02   5.0420099999999998e+01   3.7340100000000000e+01   1.1620999999999999e+00   5.1049999999999995e-01   1.2452000000000001e+00   1.8283000000000000e+00   2.8899999999999999e-02   1.8279999999999999e-01   2.1229999999999999e-01
   5.6273600000000002e+01  -1.0607080000000001e+02   5.5347699999999998e+02   5.0802000000000000e+01   3.6740600000000001e+01   1.4734000000000000e+00   3.5510000000000003e-01   1.3564000000000001e+00   2.0024000000000002e+00   1.0600000000000000e-01   2.9830000000000001e-01   2.2120000000000001e-01
   5.5391900000000000e+01  -1.1561170000000000e+02   5.4695740000000001e+02   4.9761299999999999e+01   3.6264899999999997e+01   1.6006000000000000e+00   5.3269999999999995e-01   9.1169999999999995e-01   1.8283000000000000e+00   7.7100000000000002e-02   2.3089999999999999e-01   2.1229999999999999e-01
   5.0873199999999997e+01  -1.1354519999999999e+02   5.3477610000000004e+02   4.9532200000000003e+01   3.5760500000000000e+01   1.9470000000000001e+00   2.4410000000000001e-01   1.3564000000000001e+00   1.8283000000000000e+00   6.7400000000000002e-02   1.5400000000000000e-01   2.2120000000000001e-01
   5.1424300000000002e+01  -1.1466640000000000e+02   5.2448209999999995e+02   4.9102499999999999e+01   3.4951700000000002e+01   2.2014000000000000e+00   2.8849999999999998e-01   1.2897000000000001e+00   2.0024000000000002e+00   2.8899999999999999e-02   2.2130000000000000e-01   1.9910000000000000e-01
   5.2967199999999998e+01  -1.1688670000000000e+02   5.1641840000000002e+02   4.8071399999999997e+01   3.3866900000000001e+01   2.3066000000000000e+00   2.2189999999999999e-01   1.0450999999999999e+00   1.0447000000000000e+00   1.2520000000000001e-01   1.0580000000000001e-01   1.9910000000000000e-01
   5.2548400000000001e+01  -1.1462240000000000e+02   5.0320769999999999e+02   4.7603600000000000e+01   3.3067500000000003e+01   2.4382000000000001e+00   1.7760000000000001e-01   1.0672999999999999e+00   8.7060000000000004e-01   1.2520000000000001e-01   1.3469999999999999e-01   2.0790000000000000e-01
   4.8228200000000001e+01  -1.1594140000000000e+02   4.9128370000000001e+02   4.6677500000000002e+01   3.2353800000000000e+01   2.5960999999999999e+00   6.4370000000000005e-01   1.5343000000000000e+00   3.4820000000000001e-01   2.8899999999999999e-02   1.8279999999999999e-01   1.7249999999999999e-01
   4.8272300000000001e+01  -1.1607330000000000e+02   4.7730099999999999e+02   4.5894599999999997e+01   3.1307099999999998e+01   2.7978000000000001e+00   1.3320000000000001e-01   8.0049999999999999e-01   2.7858999999999998e+00   3.0819999999999997e-01   1.9239999999999999e-01   3.0080000000000001e-01
   4.8272300000000001e+01  -1.1299560000000000e+02   4.6314670000000001e+02   4.4768000000000001e+01   3.0012899999999998e+01   2.8197000000000001e+00   4.6610000000000001e-01   1.3341000000000001e+00   1.3059000000000001e+00   0.0000000000000000e+00   2.3089999999999999e-01   1.5920000000000001e-01
   4.5605200000000004e+01  -1.1299560000000000e+02   4.4367370000000000e+02   4.3316800000000001e+01   2.8899600000000000e+01   2.9994999999999998e+00   4.4400000000000002e-02   1.2674000000000001e+00   1.3059000000000001e+00   1.2520000000000001e-01   1.1550000000000001e-01   3.1850000000000001e-01
   4.1417200000000001e+01  -1.1057740000000000e+02   4.2102679999999998e+02   4.1741500000000002e+01   2.7481700000000000e+01   3.1880999999999999e+00   3.9950000000000002e-01   9.3389999999999995e-01   2.1764999999999999e+00   1.5409999999999999e-01   1.6360000000000000e-01   2.2120000000000001e-01
   4.0116700000000002e+01  -1.0688420000000001e+02   3.9786520000000002e+02   3.9908299999999997e+01   2.5892600000000002e+01   3.1530000000000000e+00   3.5510000000000003e-01   1.5787000000000000e+00   8.7099999999999997e-02   3.8500000000000000e-02   2.1170000000000000e-01   2.8749999999999998e-01
   3.8221100000000000e+01  -1.0338880000000000e+02   3.7470359999999999e+02   3.7865200000000002e+01   2.4312999999999999e+01   3.1398000000000001e+00   3.7730000000000002e-01   1.1563000000000001e+00   1.0447000000000000e+00   2.8899999999999999e-02   1.6360000000000000e-01   2.2559999999999999e-01
   3.4209400000000002e+01  -9.8772300000000001e+01   3.4828219999999999e+02   3.5736100000000000e+01   2.2590599999999998e+01   3.1398000000000001e+00   4.8830000000000001e-01   9.7840000000000005e-01   1.3059000000000001e+00   6.7400000000000002e-02   2.0210000000000000e-01   1.9910000000000000e-01
   3.0153600000000001e+01  -9.2726799999999997e+01   3.2005930000000001e+02   3.3349200000000003e+01   2.0896799999999999e+01   3.0520999999999998e+00   3.3289999999999997e-01   1.5787000000000000e+00   1.2188000000000001e+00   6.7400000000000002e-02   1.4430000000000001e-01   3.0080000000000001e-01
   2.7067699999999999e+01  -8.7033000000000001e+01   2.9080700000000002e+02   3.0933700000000002e+01   1.8927000000000000e+01   2.9293000000000000e+00   4.4390000000000002e-01   1.1339999999999999e+00   2.3506000000000000e+00   1.9270000000000001e-01   2.2130000000000000e-01   2.1229999999999999e-01
   2.4599000000000000e+01  -7.9866399999999999e+01   2.6378510000000000e+02   2.8432300000000001e+01   1.6985800000000001e+01   2.7057000000000002e+00   6.6579999999999995e-01   1.3119000000000001e+00   1.4800000000000000e+00   5.7799999999999997e-02   2.5019999999999998e-01   2.1229999999999999e-01
   2.1358799999999999e+01  -7.1468599999999995e+01   2.3667750000000001e+02   2.6121800000000000e+01   1.5291900000000000e+01   2.4512999999999998e+00   2.2189999999999999e-01   1.4453000000000000e+00   2.0024000000000002e+00   1.9270000000000001e-01   6.7400000000000002e-02   2.7429999999999999e-01
   1.7699800000000000e+01  -6.3950299999999999e+01   2.0828299999999999e+02   2.3439000000000000e+01   1.3369700000000000e+01   2.1970000000000001e+00   6.8799999999999994e-01   1.0672999999999999e+00   1.2188000000000001e+00   5.7799999999999997e-02   1.1550000000000001e-01   2.4329999999999999e-01
   1.4393500000000000e+01  -5.7289200000000001e+01   1.8169010000000000e+02   2.0813400000000001e+01   1.1761600000000000e+01   1.9734000000000000e+00   1.7760000000000001e-01   1.3564000000000001e+00   1.5670999999999999e+00   1.9300000000000001e-02   1.2509999999999999e-01   2.7870000000000000e-01
   1.1858700000000001e+01  -5.0628200000000000e+01   1.5561179999999999e+02   1.8149699999999999e+01   1.0124800000000000e+01   1.7408999999999999e+00   4.4390000000000002e-01   1.2452000000000001e+00   1.9153000000000000e+00   3.8500000000000000e-02   3.0790000000000001e-01   2.4329999999999999e-01
   9.1254000000000008e+00  -4.3329700000000003e+01   1.3150649999999999e+02   1.5753299999999999e+01   8.6593999999999998e+00   1.5217000000000001e+00   6.2150000000000005e-01   1.2230000000000001e+00   7.8349999999999997e-01   7.7100000000000002e-02   2.0210000000000000e-01   2.2559999999999999e-01
   6.8109999999999999e+00  -3.6800500000000000e+01   1.1057530000000000e+02   1.3414199999999999e+01   7.2606000000000002e+00   1.4119999999999999e+00   3.7730000000000002e-01   1.2230000000000001e+00   1.0447000000000000e+00   1.0600000000000000e-01   1.1550000000000001e-01   2.4770000000000000e-01
   5.9954999999999998e+00  -3.0095500000000001e+01   9.1102400000000003e+01   1.1361499999999999e+01   6.0140000000000002e+00   1.0218000000000000e+00   3.7730000000000002e-01   1.5120000000000000e+00   1.4800000000000000e+00   2.8899999999999999e-02   2.1170000000000000e-01   1.8579999999999999e-01
   5.2680999999999996e+00  -2.4050000000000001e+01   7.3859800000000007e+01   9.4614999999999991e+00   4.8055000000000003e+00   8.2879999999999998e-01   2.6629999999999998e-01   1.3786000000000000e+00   1.4800000000000000e+00   9.6299999999999997e-02   1.6360000000000000e-01   2.5659999999999999e-01
   4.3202999999999996e+00  -1.8224399999999999e+01   5.8332999999999998e+01   7.5616000000000003e+00   3.8443999999999998e+00   5.2620000000000000e-01   3.9950000000000002e-01   1.3119000000000001e+00   1.2188000000000001e+00   9.5999999999999992e-03   2.7900000000000003e-01   2.6979999999999998e-01
   3.2402000000000002e+00  -1.4663100000000000e+01   4.4436000000000000e+01   5.8525999999999998e+00   2.9117999999999999e+00   5.0870000000000004e-01   3.5510000000000003e-01   1.2674000000000001e+00   8.7060000000000004e-01   9.6299999999999997e-02   2.3089999999999999e-01   2.7870000000000000e-01
   2.0499000000000001e+00  -9.6728000000000005e+00   3.3369900000000001e+01   4.6210000000000004e+00   2.2553000000000001e+00   2.1929999999999999e-01   3.7730000000000002e-01   1.3119000000000001e+00   1.3059000000000001e+00   8.6699999999999999e-02   1.2509999999999999e-01   2.7429999999999999e-01
   1.6752000000000000e+00  -5.8916000000000004e+00   2.4362600000000000e+01   3.4180000000000001e+00   1.6082000000000001e+00   2.5869999999999999e-01   3.7730000000000002e-01   1.2897000000000001e+00   6.9650000000000001e-01   2.8899999999999999e-02   2.3089999999999999e-01   2.2559999999999999e-01
   1.5429999999999999e-01  -3.2755999999999998e+00   1.8529299999999999e+01   2.6351000000000000e+00   1.2084999999999999e+00   1.2720000000000001e-01   2.2189999999999999e-01   1.1785000000000001e+00   1.7412000000000001e+00   1.0600000000000000e-01   1.5400000000000000e-01   2.3440000000000000e-01
   3.7469999999999998e-01   8.5740000000000005e-01   1.4154299999999999e+01   2.3105000000000002e+00   1.0182000000000000e+00  -2.0610000000000001e-01   3.1069999999999998e-01   1.3786000000000000e+00   2.0893999999999999e+00   7.7100000000000002e-02   2.0210000000000000e-01   2.4770000000000000e-01
   1.1021000000000001e+00   3.1217000000000001e+00   8.8356999999999992e+00   1.5276000000000001e+00   6.1850000000000005e-01  -1.8420000000000000e-01   2.2189999999999999e-01   1.3564000000000001e+00   1.4800000000000000e+00   4.8200000000000000e-02   1.9239999999999999e-01   2.3000000000000001e-01
  -2.4249999999999999e-01   2.7479000000000000e+00   6.7769000000000004e+00   7.7329999999999999e-01   4.4719999999999999e-01  -2.6310000000000000e-01   3.5510000000000003e-01   1.0894999999999999e+00   1.7412000000000001e+00   8.6699999999999999e-02   2.5979999999999998e-01   2.0790000000000000e-01
   4.6289999999999998e-01   5.0560000000000005e-01   0.0000000000000000e+00  -1.4319999999999999e-01  -9.4999999999999998e-03   1.3200000000000000e-02   4.6610000000000001e-01   1.2007000000000001e+00   1.3930000000000000e+00  -1.9300000000000001e-02   1.3469999999999999e-01   2.0349999999999999e-01
   2.8649999999999998e-01  -1.7146999999999999e+00  -5.1470000000000005e-01  -1.7190000000000000e-01   1.0470000000000000e-01  -1.0520000000000000e-01   3.9950000000000002e-01   1.2230000000000001e+00   2.0024000000000002e+00   2.0230000000000001e-01   1.7319999999999999e-01   2.6979999999999998e-01
   3.7469999999999998e-01  -1.3189999999999999e-01   1.0294000000000001e+00  -2.7689999999999998e-01  -1.3320000000000001e-01   0.0000000000000000e+00   3.9950000000000002e-01   1.5343000000000000e+00   1.0447000000000000e+00   7.7100000000000002e-02   1.9239999999999999e-01   2.4770000000000000e-01
   1.3666000000000000e+00   6.5949999999999998e-01   1.2867999999999999e+00   0.0000000000000000e+00   2.8500000000000001e-02   4.4000000000000003e-03   5.9930000000000005e-01   1.0894999999999999e+00   1.9153000000000000e+00   3.8500000000000000e-02   1.9239999999999999e-01   2.1679999999999999e-01
   1.3230000000000000e-01  -1.0331999999999999e+00   6.8630000000000002e-01  -2.5779999999999997e-01   1.1420000000000000e-01  -1.0090000000000000e-01   1.5540000000000001e-01   1.2452000000000001e+00   1.3059000000000001e+00   7.7100000000000002e-02   2.3089999999999999e-01   2.6100000000000001e-01
   6.8330000000000002e-01  -5.2759999999999996e-01   5.1470000000000005e-01  -2.1959999999999999e-01   3.8100000000000002e-02  -4.3900000000000002e-02   3.9950000000000002e-01   1.2007000000000001e+00   1.3930000000000000e+00   7.7100000000000002e-02   6.7400000000000002e-02   2.5209999999999999e-01
   3.9679999999999999e-01   5.4959999999999998e-01   1.1152000000000000e+00  -5.7299999999999997e-02   9.4999999999999998e-03  -3.0700000000000002e-02   3.9950000000000002e-01   1.2230000000000001e+00   9.5770000000000000e-01   1.2520000000000001e-01   2.5019999999999998e-01   2.3440000000000000e-01
   8.8170000000000004e-01  -4.6170000000000000e-01   1.1152000000000000e+00  -1.9089999999999999e-01   4.7600000000000003e-02  -3.5099999999999999e-02   3.1069999999999998e-01   1.4898000000000000e+00   1.2188000000000001e+00   7.7100000000000002e-02   1.5400000000000000e-01   2.5659999999999999e-01
   7.9349999999999998e-01  -7.0350000000000001e-01   2.5740000000000002e-01  -7.6399999999999996e-02   1.0470000000000000e-01  -7.4499999999999997e-02   4.2170000000000002e-01   1.3564000000000001e+00   1.3930000000000000e+00   1.1559999999999999e-01   1.5400000000000000e-01   2.2559999999999999e-01
   1.3230000000000000e-01   2.6379999999999998e-01   7.7210000000000001e-01  -1.4319999999999999e-01   1.2370000000000000e-01  -3.9500000000000000e-02   4.6610000000000001e-01   1.1339999999999999e+00   1.6540999999999999e+00   1.3489999999999999e-01   1.8279999999999999e-01   1.9460000000000000e-01
   6.1719999999999997e-01  -4.3999999999999997e-02   6.0050000000000003e-01  -2.3870000000000000e-01   9.5200000000000007e-02  -5.2600000000000001e-02   3.7730000000000002e-01   1.2230000000000001e+00   1.4800000000000000e+00   0.0000000000000000e+00   1.0580000000000001e-01   2.4329999999999999e-01
   4.6289999999999998e-01  -5.4959999999999998e-01   9.4359999999999999e-01  -1.3370000000000001e-01  -3.8100000000000002e-02  -8.8000000000000005e-03   2.8849999999999998e-01   1.3119000000000001e+00   2.5247000000000002e+00   4.8200000000000000e-02   1.9239999999999999e-01   2.2559999999999999e-01
   9.6989999999999998e-01  -4.3999999999999997e-02   3.4310000000000002e-01  -2.0999999999999999e-01   6.6600000000000006e-02  -5.2600000000000001e-02   4.8830000000000001e-01   1.3786000000000000e+00   1.2188000000000001e+00   1.2520000000000001e-01   2.3089999999999999e-01   2.4770000000000000e-01
   1.5429999999999999e-01  -8.7900000000000006e-02   1.8015000000000001e+00  -1.1459999999999999e-01  -3.8100000000000002e-02  -5.2600000000000001e-02   4.8830000000000001e-01   1.1785000000000001e+00   1.3059000000000001e+00   1.0600000000000000e-01   1.3469999999999999e-01   2.5659999999999999e-01
   5.5110000000000003e-01  -1.9789999999999999e-01   1.0294000000000001e+00  -2.2910000000000000e-01   4.7600000000000003e-02   4.4000000000000003e-03   1.9980000000000001e-01   1.3341000000000001e+00   1.3930000000000000e+00   0.0000000000000000e+00   1.1550000000000001e-01   2.4329999999999999e-01
   8.5960000000000003e-01  -3.2979999999999998e-01   7.7210000000000001e-01  -2.0999999999999999e-01   9.4999999999999998e-03  -6.5799999999999997e-02   4.2170000000000002e-01   1.1117999999999999e+00   1.1317999999999999e+00   6.7400000000000002e-02   1.0580000000000001e-01   2.1679999999999999e-01
   7.0530000000000004e-01  -1.5390000000000001e-01   8.5780000000000001e-01  -1.7190000000000000e-01  -4.7600000000000003e-02  -4.8200000000000000e-02   4.6610000000000001e-01   1.2674000000000001e+00   1.5670999999999999e+00   1.0600000000000000e-01   1.4430000000000001e-01   2.4329999999999999e-01
   4.6289999999999998e-01  -2.6379999999999998e-01   6.8630000000000002e-01  -1.0500000000000000e-01   8.5599999999999996e-02  -4.3900000000000002e-02   3.7730000000000002e-01   1.4898000000000000e+00   4.3530000000000002e-01   6.7400000000000002e-02   2.4060000000000001e-01   2.7429999999999999e-01
   2.6450000000000001e-01   2.1980000000000000e-01  -1.7160000000000000e-01  -1.0500000000000000e-01   9.5200000000000007e-02  -5.2600000000000001e-02   3.1069999999999998e-01   1.1339999999999999e+00   9.5770000000000000e-01   9.6299999999999997e-02   1.7319999999999999e-01   2.4329999999999999e-01
   8.8170000000000004e-01   1.0990000000000000e-01   9.4359999999999999e-01  -1.0500000000000000e-01   5.7099999999999998e-02   1.3200000000000000e-02   3.5510000000000003e-01   1.4453000000000000e+00   1.5670999999999999e+00   1.3489999999999999e-01   1.8279999999999999e-01   2.5209999999999999e-01
   8.5960000000000003e-01  -2.6379999999999998e-01   1.2867999999999999e+00  -2.0999999999999999e-01   5.7099999999999998e-02  -2.1899999999999999e-02   2.2189999999999999e-01   1.2452000000000001e+00   1.2188000000000001e+00   2.8899999999999999e-02   2.3089999999999999e-01   2.4329999999999999e-01
   6.3919999999999999e-01  -8.7900000000000006e-02   1.2010000000000001e+00  -4.7699999999999999e-02   8.5599999999999996e-02   8.8000000000000005e-03   1.5540000000000001e-01   1.5343000000000000e+00   1.5670999999999999e+00   7.7100000000000002e-02   2.1170000000000000e-01   2.4329999999999999e-01
   3.9679999999999999e-01  -2.1980000000000000e-01   1.6298999999999999e+00  -9.5500000000000002e-02   9.4999999999999998e-03   0.0000000000000000e+00   4.2170000000000002e-01   1.2452000000000001e+00   7.8349999999999997e-01   1.0600000000000000e-01   2.0210000000000000e-01   2.1229999999999999e-01
   5.0700000000000001e-01  -2.6379999999999998e-01   1.4582999999999999e+00  -1.8140000000000001e-01   4.7600000000000003e-02  -3.0700000000000002e-02   4.4390000000000002e-01   1.2452000000000001e+00   1.7412000000000001e+00   2.8899999999999999e-02   1.9239999999999999e-01   2.3890000000000000e-01
   4.6289999999999998e-01  -2.8580000000000000e-01   1.5441000000000000e+00  -1.0500000000000000e-01   0.0000000000000000e+00  -5.7000000000000002e-02   3.9950000000000002e-01   1.4453000000000000e+00   1.9153000000000000e+00   8.6699999999999999e-02   1.5400000000000000e-01   2.3000000000000001e-01
   5.9509999999999996e-01  -1.5390000000000001e-01   9.4359999999999999e-01  -2.5779999999999997e-01  -1.9000000000000000e-02  -8.8000000000000005e-03   4.6610000000000001e-01   1.2230000000000001e+00   4.3530000000000002e-01   5.7799999999999997e-02   2.3089999999999999e-01   2.2559999999999999e-01
   5.9509999999999996e-01  -2.1999999999999999e-02   4.2890000000000000e-01  -2.7689999999999998e-01   7.6100000000000001e-02  -4.3900000000000002e-02   2.2189999999999999e-01   1.3119000000000001e+00   2.0893999999999999e+00   7.7100000000000002e-02   2.2130000000000000e-01   2.3440000000000000e-01
   5.7310000000000005e-01  -2.1980000000000000e-01   6.0050000000000003e-01  -1.7190000000000000e-01   2.8500000000000001e-02  -6.5799999999999997e-02   3.7730000000000002e-01   1.2897000000000001e+00   1.8283000000000000e+00   1.4449999999999999e-01   1.5400000000000000e-01   2.3890000000000000e-01
   7.4939999999999996e-01  -1.0990000000000000e-01   6.0050000000000003e-01  -1.2410000000000000e-01   4.7600000000000003e-02  -3.0700000000000002e-02   4.8830000000000001e-01   1.2230000000000001e+00   2.0893999999999999e+00   8.6699999999999999e-02   1.9239999999999999e-01   2.6540000000000002e-01
   4.8490000000000000e-01   6.6000000000000003e-02   1.4582999999999999e+00  -1.4319999999999999e-01  -3.8100000000000002e-02   1.3200000000000000e-02   3.1069999999999998e-01   1.4008000000000000e+00   1.1317999999999999e+00   1.2520000000000001e-01   1.4430000000000001e-01   2.4770000000000000e-01
   4.6289999999999998e-01  -2.6379999999999998e-01   1.3725000000000001e+00  -1.3370000000000001e-01   4.7600000000000003e-02  -8.3299999999999999e-02   3.9950000000000002e-01   1.3119000000000001e+00   1.5670999999999999e+00   3.8500000000000000e-02   2.0210000000000000e-01   2.3440000000000000e-01
   2.8649999999999998e-01  -3.5170000000000001e-01   9.4359999999999999e-01  -2.5779999999999997e-01   9.4999999999999998e-03   4.4000000000000003e-03   1.9980000000000001e-01   1.5343000000000000e+00   1.1317999999999999e+00   9.6299999999999997e-02   1.6360000000000000e-01   2.6540000000000002e-01
   7.0530000000000004e-01  -1.9789999999999999e-01   6.0050000000000003e-01  -1.4319999999999999e-01   2.8500000000000001e-02  -4.8200000000000000e-02   4.8830000000000001e-01   1.2230000000000001e+00   1.3059000000000001e+00   1.3489999999999999e-01   2.4060000000000001e-01   2.1229999999999999e-01
   5.9509999999999996e-01  -1.7590000000000000e-01   6.0050000000000003e-01  -2.0050000000000001e-01  -3.8100000000000002e-02   1.3200000000000000e-02   3.5510000000000003e-01   1.1785000000000001e+00   2.4377000000000000e+00   1.2520000000000001e-01   1.2509999999999999e-01   2.3440000000000000e-01
   3.9679999999999999e-01  -1.0990000000000000e-01   8.5780000000000001e-01  -8.5900000000000004e-02   9.4999999999999998e-03  -4.3900000000000002e-02   5.3269999999999995e-01   1.1563000000000001e+00   1.5670999999999999e+00   6.7400000000000002e-02   1.2509999999999999e-01   2.6100000000000001e-01
   5.7310000000000005e-01  -3.0780000000000002e-01   1.6298999999999999e+00  -5.7299999999999997e-02  -9.4999999999999998e-03   8.8000000000000005e-03   4.2170000000000002e-01   1.3341000000000001e+00   5.2239999999999998e-01   6.7400000000000002e-02   2.5019999999999998e-01   1.9460000000000000e-01
   6.1719999999999997e-01  -2.4179999999999999e-01   1.1152000000000000e+00  -2.0999999999999999e-01  -2.8500000000000001e-02  -3.5099999999999999e-02   3.7730000000000002e-01   1.3341000000000001e+00   1.8283000000000000e+00   3.8500000000000000e-02   1.7319999999999999e-01   2.3000000000000001e-01
   6.8330000000000002e-01  -4.1770000000000002e-01   1.1152000000000000e+00  -1.5279999999999999e-01  -1.9000000000000000e-02  -3.9500000000000000e-02   2.6629999999999998e-01   1.2897000000000001e+00   2.1764999999999999e+00   3.8500000000000000e-02   2.2130000000000000e-01   1.7249999999999999e-01
   4.4080000000000003e-01  -2.1980000000000000e-01   8.5780000000000001e-01  -1.4319999999999999e-01   1.1420000000000000e-01  -6.1400000000000003e-02   4.2170000000000002e-01   1.2897000000000001e+00   5.2239999999999998e-01   6.7400000000000002e-02   1.3469999999999999e-01   2.2559999999999999e-01
   3.7469999999999998e-01  -1.3189999999999999e-01   8.5780000000000001e-01  -1.9089999999999999e-01  -2.8500000000000001e-02  -5.7000000000000002e-02   4.8830000000000001e-01   1.2452000000000001e+00   1.4800000000000000e+00   5.7799999999999997e-02   1.4430000000000001e-01   1.9460000000000000e-01
   4.6289999999999998e-01  -2.6379999999999998e-01   6.0050000000000003e-01  -6.6799999999999998e-02  -6.6600000000000006e-02  -3.5099999999999999e-02   2.8849999999999998e-01   1.1785000000000001e+00   1.2188000000000001e+00   1.1559999999999999e-01   1.3469999999999999e-01   2.7429999999999999e-01
   4.4080000000000003e-01   0.0000000000000000e+00   1.7160000000000000e-01  -2.0999999999999999e-01  -9.4999999999999998e-03  -4.8200000000000000e-02   3.9950000000000002e-01   1.1339999999999999e+00   1.2188000000000001e+00   2.8899999999999999e-02   2.4060000000000001e-01   2.5209999999999999e-01
   6.1719999999999997e-01  -1.7590000000000000e-01   1.0294000000000001e+00  -2.2910000000000000e-01   4.7600000000000003e-02  -7.0199999999999999e-02   3.9950000000000002e-01   1.2007000000000001e+00   1.2188000000000001e+00   9.5999999999999992e-03   1.8279999999999999e-01   2.4770000000000000e-01
   5.0700000000000001e-01  -1.3189999999999999e-01   1.0294000000000001e+00  -2.3870000000000000e-01  -3.8100000000000002e-02  -3.0700000000000002e-02   1.9980000000000001e-01   1.4008000000000000e+00   1.0447000000000000e+00   1.2520000000000001e-01   2.1170000000000000e-01   2.7870000000000000e-01
   5.0700000000000001e-01  -1.7590000000000000e-01   6.0050000000000003e-01  -1.7190000000000000e-01  -5.7099999999999998e-02  -2.6300000000000000e-02   2.6629999999999998e-01   1.2897000000000001e+00   1.3059000000000001e+00   1.9270000000000001e-01   1.1550000000000001e-01   2.3440000000000000e-01
   5.2900000000000003e-01  -3.7369999999999998e-01   1.2010000000000001e+00  -1.5279999999999999e-01   5.7099999999999998e-02  -3.9500000000000000e-02   5.5489999999999995e-01   1.2452000000000001e+00   6.9650000000000001e-01   1.3489999999999999e-01   1.8279999999999999e-01   2.3000000000000001e-01
   6.1719999999999997e-01  -1.9789999999999999e-01   1.2010000000000001e+00  -1.0500000000000000e-01   0.0000000000000000e+00  -5.7000000000000002e-02   3.9950000000000002e-01   1.2452000000000001e+00   1.3930000000000000e+00   9.5999999999999992e-03   1.5400000000000000e-01   2.6979999999999998e-01
   6.6130000000000000e-01  -2.1980000000000000e-01   1.3725000000000001e+00  -1.8140000000000001e-01  -1.9000000000000000e-02  -6.1400000000000003e-02   4.8830000000000001e-01   1.3119000000000001e+00   1.4800000000000000e+00   2.1190000000000001e-01   1.4430000000000001e-01   2.6540000000000002e-01
   5.5110000000000003e-01  -1.7590000000000000e-01   1.2010000000000001e+00  -2.4820000000000000e-01   0.0000000000000000e+00  -3.9500000000000000e-02   3.7730000000000002e-01   1.3341000000000001e+00   9.5770000000000000e-01   9.6299999999999997e-02   2.3089999999999999e-01   2.2559999999999999e-01
   5.7310000000000005e-01   2.1999999999999999e-02   1.0294000000000001e+00  -1.2410000000000000e-01   9.4999999999999998e-03   4.8200000000000000e-02   3.7730000000000002e-01   1.2230000000000001e+00   1.3930000000000000e+00   7.7100000000000002e-02   2.1170000000000000e-01   1.6370000000000001e-01
   5.7310000000000005e-01  -6.6000000000000003e-02   7.7210000000000001e-01  -7.6399999999999996e-02   3.8100000000000002e-02  -4.8200000000000000e-02   2.6629999999999998e-01   1.3341000000000001e+00   1.3930000000000000e+00   9.6299999999999997e-02   1.6360000000000000e-01   3.0080000000000001e-01
   5.5110000000000003e-01  -2.1999999999999999e-02   1.0294000000000001e+00  -8.5900000000000004e-02   9.4999999999999998e-03  -3.0700000000000002e-02   2.6629999999999998e-01   1.4676000000000000e+00   1.1317999999999999e+00   1.3489999999999999e-01   1.7319999999999999e-01   2.4329999999999999e-01
   4.6289999999999998e-01  -3.2979999999999998e-01   1.0294000000000001e+00  -1.6230000000000000e-01  -7.6100000000000001e-02  -1.7500000000000002e-02   3.9950000000000002e-01   1.3119000000000001e+00   1.2188000000000001e+00   1.0600000000000000e-01   9.6199999999999994e-02   2.4770000000000000e-01
   5.5110000000000003e-01  -5.0560000000000005e-01   1.2867999999999999e+00  -3.2460000000000000e-01   9.4999999999999998e-03  -1.3200000000000000e-02   2.8849999999999998e-01   1.1785000000000001e+00   1.7412000000000001e+00   6.7400000000000002e-02   2.0210000000000000e-01   2.6540000000000002e-01
   6.3919999999999999e-01  -6.6000000000000003e-02   6.8630000000000002e-01  -7.6399999999999996e-02   1.9000000000000000e-02   4.4000000000000003e-03   2.6629999999999998e-01   1.3119000000000001e+00   1.4800000000000000e+00   9.6299999999999997e-02   1.8279999999999999e-01   2.4329999999999999e-01
   5.5110000000000003e-01   1.0990000000000000e-01   1.0294000000000001e+00  -1.4319999999999999e-01  -4.7600000000000003e-02  -1.7500000000000002e-02   4.8830000000000001e-01   1.2897000000000001e+00   1.7412000000000001e+00   1.4449999999999999e-01   2.3089999999999999e-01   2.3890000000000000e-01
   4.8490000000000000e-01  -3.2979999999999998e-01   2.5740000000000002e-01  -1.5279999999999999e-01  -9.4999999999999998e-03  -3.0700000000000002e-02   4.2170000000000002e-01   1.4453000000000000e+00   1.3930000000000000e+00   1.2520000000000001e-01   2.0210000000000000e-01   2.0790000000000000e-01
   3.9679999999999999e-01  -6.6000000000000003e-02   9.4359999999999999e-01  -1.6230000000000000e-01   9.4999999999999998e-03  -7.0199999999999999e-02   3.3289999999999997e-01   1.3786000000000000e+00   1.3059000000000001e+00   5.7799999999999997e-02   1.8279999999999999e-01   2.1679999999999999e-01
   3.3060000000000000e-01  -1.9789999999999999e-01   1.5441000000000000e+00  -1.4319999999999999e-01   9.4999999999999998e-03  -4.3900000000000002e-02   3.7730000000000002e-01   1.2230000000000001e+00   1.3059000000000001e+00   4.8200000000000000e-02   1.9239999999999999e-01   2.2120000000000001e-01
   7.9349999999999998e-01  -2.4179999999999999e-01   1.3725000000000001e+00  -1.7190000000000000e-01   0.0000000000000000e+00   4.4000000000000003e-03   2.2189999999999999e-01   1.3786000000000000e+00   1.1317999999999999e+00   5.7799999999999997e-02   1.6360000000000000e-01   2.3000000000000001e-01
   3.7469999999999998e-01   2.1999999999999999e-02   5.1470000000000005e-01  -7.6399999999999996e-02   9.4999999999999998e-03  -4.3900000000000002e-02   3.9950000000000002e-01   1.3564000000000001e+00   1.3930000000000000e+00   1.1559999999999999e-01   2.0210000000000000e-01   2.3440000000000000e-01
   6.8330000000000002e-01  -3.5170000000000001e-01   7.7210000000000001e-01  -1.2410000000000000e-01  -5.7099999999999998e-02  -8.8000000000000005e-03   2.8849999999999998e-01   1.2897000000000001e+00   1.7412000000000001e+00   8.6699999999999999e-02   1.7319999999999999e-01   2.5659999999999999e-01
   6.1719999999999997e-01  -2.4179999999999999e-01   6.0050000000000003e-01  -1.2410000000000000e-01   2.8500000000000001e-02  -2.6300000000000000e-02   3.7730000000000002e-01   1.3341000000000001e+00   1.5670999999999999e+00   1.2520000000000001e-01   2.5979999999999998e-01   2.4329999999999999e-01
   7.2740000000000005e-01  -1.0990000000000000e-01   9.4359999999999999e-01  -3.2460000000000000e-01  -5.7099999999999998e-02  -3.0700000000000002e-02   4.2170000000000002e-01   1.1117999999999999e+00   2.0024000000000002e+00   2.0230000000000001e-01   2.2130000000000000e-01   2.3890000000000000e-01
   5.9509999999999996e-01  -1.0990000000000000e-01   8.5800000000000001e-02  -1.3370000000000001e-01  -2.8500000000000001e-02  -7.4499999999999997e-02   3.7730000000000002e-01   1.4676000000000000e+00   1.3930000000000000e+00   6.7400000000000002e-02   2.7900000000000003e-01   2.2120000000000001e-01
   5.0700000000000001e-01  -1.9789999999999999e-01   9.4359999999999999e-01  -2.7689999999999998e-01  -1.1420000000000000e-01  -8.8000000000000005e-03   4.2170000000000002e-01   1.1785000000000001e+00   5.2239999999999998e-01   7.7100000000000002e-02   2.4060000000000001e-01   2.1679999999999999e-01
   2.2040000000000001e-01  -2.4179999999999999e-01   1.1152000000000000e+00  -2.4820000000000000e-01   2.8500000000000001e-02  -3.0700000000000002e-02   5.1049999999999995e-01   1.3119000000000001e+00   1.4800000000000000e+00   4.8200000000000000e-02   2.0210000000000000e-01   2.6100000000000001e-01
   4.8490000000000000e-01   4.3999999999999997e-02   5.1470000000000005e-01  -3.8199999999999998e-02   2.8500000000000001e-02  -6.1400000000000003e-02   2.8849999999999998e-01   1.4231000000000000e+00   1.0447000000000000e+00   6.7400000000000002e-02   1.2509999999999999e-01   2.2120000000000001e-01
   4.6289999999999998e-01  -3.0780000000000002e-01   1.1152000000000000e+00  -1.6230000000000000e-01   8.5599999999999996e-02  -1.7500000000000002e-02   2.8849999999999998e-01   1.2674000000000001e+00   9.5770000000000000e-01   1.3489999999999999e-01   2.2130000000000000e-01   2.4770000000000000e-01
   5.9509999999999996e-01  -3.0780000000000002e-01   6.8630000000000002e-01  -8.5900000000000004e-02  -1.9000000000000000e-02  -5.2600000000000001e-02   2.4410000000000001e-01   1.2230000000000001e+00   8.7060000000000004e-01   4.8200000000000000e-02   1.4430000000000001e-01   2.3890000000000000e-01
   5.2900000000000003e-01  -2.8580000000000000e-01   1.4582999999999999e+00  -6.6799999999999998e-02   6.6600000000000006e-02  -3.5099999999999999e-02   2.6629999999999998e-01   1.3119000000000001e+00   1.6540999999999999e+00   0.0000000000000000e+00   1.9239999999999999e-01   2.3440000000000000e-01
   5.9509999999999996e-01  -2.1980000000000000e-01   8.5780000000000001e-01  -1.3370000000000001e-01  -2.8500000000000001e-02  -2.1899999999999999e-02   4.2170000000000002e-01   1.2897000000000001e+00   2.0024000000000002e+00   8.6699999999999999e-02   1.0580000000000001e-01   2.7429999999999999e-01
   5.7310000000000005e-01  -6.6000000000000003e-02   8.5780000000000001e-01  -3.0549999999999999e-01  -3.8100000000000002e-02  -2.6300000000000000e-02   3.7730000000000002e-01   1.2007000000000001e+00   1.3059000000000001e+00   1.0600000000000000e-01   1.4430000000000001e-01   2.3000000000000001e-01
   4.4080000000000003e-01  -1.0990000000000000e-01   1.2867999999999999e+00  -1.7190000000000000e-01  -2.8500000000000001e-02  -1.7500000000000002e-02   2.6629999999999998e-01   1.2897000000000001e+00   2.2635999999999998e+00   5.7799999999999997e-02   2.1170000000000000e-01   2.5209999999999999e-01
   5.7310000000000005e-01  -2.1980000000000000e-01   1.2010000000000001e+00  -1.1459999999999999e-01  -9.4999999999999998e-03  -3.5099999999999999e-02   3.5510000000000003e-01   1.2007000000000001e+00   9.5770000000000000e-01   1.5409999999999999e-01   1.7319999999999999e-01   2.7429999999999999e-01
   5.5110000000000003e-01  -1.5390000000000001e-01   1.2867999999999999e+00  -2.0999999999999999e-01   9.4999999999999998e-03  -1.7500000000000002e-02   1.9980000000000001e-01   1.4453000000000000e+00   1.2188000000000001e+00   1.1559999999999999e-01   2.0210000000000000e-01   2.3440000000000000e-01
   4.8490000000000000e-01  -2.6379999999999998e-01   1.2010000000000001e+00  -2.6729999999999998e-01  -9.4999999999999998e-03  -3.9500000000000000e-02   3.9950000000000002e-01   1.2452000000000001e+00   2.0024000000000002e+00   3.8500000000000000e-02   2.0210000000000000e-01   2.0790000000000000e-01
   4.6289999999999998e-01  -1.5390000000000001e-01   4.2890000000000000e-01  -1.7190000000000000e-01   0.0000000000000000e+00  -3.0700000000000002e-02   4.4390000000000002e-01   1.2897000000000001e+00   1.2188000000000001e+00   4.8200000000000000e-02   2.2130000000000000e-01   2.2559999999999999e-01
   5.2900000000000003e-01  -6.6000000000000003e-02   6.0050000000000003e-01  -1.4319999999999999e-01   4.7600000000000003e-02  -4.3900000000000002e-02   3.5510000000000003e-01   1.2007000000000001e+00   1.8283000000000000e+00   1.0600000000000000e-01   1.8279999999999999e-01   2.3000000000000001e-01
   3.9679999999999999e-01  -2.1999999999999999e-02   6.0050000000000003e-01  -8.5900000000000004e-02  -1.9000000000000000e-02   4.4000000000000003e-03   3.7730000000000002e-01   1.2674000000000001e+00   1.2188000000000001e+00   7.7100000000000002e-02   2.1170000000000000e-01   2.4770000000000000e-01
   7.2740000000000005e-01  -3.5170000000000001e-01   9.4359999999999999e-01  -2.0999999999999999e-01   6.6600000000000006e-02  -7.0199999999999999e-02   2.2189999999999999e-01   1.2897000000000001e+00   8.7060000000000004e-01   2.0230000000000001e-01   1.5400000000000000e-01   2.6540000000000002e-01
   5.0700000000000001e-01  -1.9789999999999999e-01   2.1446000000000001e+00  -1.2410000000000000e-01  -4.7600000000000003e-02  -3.0700000000000002e-02   3.3289999999999997e-01   1.4453000000000000e+00   1.0447000000000000e+00   1.6380000000000000e-01   1.9239999999999999e-01   2.0349999999999999e-01
   6.8330000000000002e-01  -2.4179999999999999e-01   8.5780000000000001e-01  -1.9089999999999999e-01  -2.8500000000000001e-02  -4.8200000000000000e-02   3.7730000000000002e-01   1.2007000000000001e+00   1.3059000000000001e+00   4.8200000000000000e-02   2.2130000000000000e-01   2.3890000000000000e-01
   5.2900000000000003e-01  -3.0780000000000002e-01   5.1470000000000005e-01  -2.0050000000000001e-01  -3.8100000000000002e-02  -8.8000000000000005e-03   3.9950000000000002e-01   1.3341000000000001e+00   6.9650000000000001e-01   8.6699999999999999e-02   1.2509999999999999e-01   2.3890000000000000e-01
   4.1880000000000001e-01  -3.0780000000000002e-01   1.8015000000000001e+00  -1.0500000000000000e-01  -3.8100000000000002e-02  -3.9500000000000000e-02   2.2189999999999999e-01   1.1785000000000001e+00   1.4800000000000000e+00   1.2520000000000001e-01   1.7319999999999999e-01   2.3000000000000001e-01
   4.6289999999999998e-01  -2.4179999999999999e-01   7.7210000000000001e-01  -2.2910000000000000e-01  -1.1420000000000000e-01  -5.7000000000000002e-02   4.6610000000000001e-01   1.3341000000000001e+00   6.9650000000000001e-01   7.7100000000000002e-02   2.0210000000000000e-01   2.1679999999999999e-01
   1.0360000000000000e+00  -2.8580000000000000e-01   2.5740000000000002e-01  -1.6230000000000000e-01  -3.8100000000000002e-02  -2.6300000000000000e-02   3.1069999999999998e-01   1.2897000000000001e+00   2.1764999999999999e+00   6.7400000000000002e-02   2.9830000000000001e-01   2.5659999999999999e-01
   3.3060000000000000e-01   1.3189999999999999e-01   7.7210000000000001e-01  -6.6799999999999998e-02   4.7600000000000003e-02  -8.3299999999999999e-02   3.1069999999999998e-01   1.1563000000000001e+00   8.7060000000000004e-01   1.2520000000000001e-01   8.6599999999999996e-02   2.1229999999999999e-01
   5.5110000000000003e-01   0.0000000000000000e+00   1.5441000000000000e+00  -1.8140000000000001e-01   1.9000000000000000e-02  -2.6300000000000000e-02   4.4390000000000002e-01   1.2674000000000001e+00   7.8349999999999997e-01   8.6699999999999999e-02   2.1170000000000000e-01   2.0349999999999999e-01
   5.0700000000000001e-01  -6.5949999999999998e-01   1.0294000000000001e+00  -2.8639999999999999e-01  -2.8500000000000001e-02  -9.2100000000000001e-02   2.6629999999999998e-01   1.3119000000000001e+00   1.3930000000000000e+00   1.1559999999999999e-01   2.3089999999999999e-01   2.3000000000000001e-01
   1.9839999999999999e-01   1.0990000000000000e-01   1.0294000000000001e+00  -7.6399999999999996e-02   7.6100000000000001e-02  -4.8200000000000000e-02   6.2150000000000005e-01   1.3341000000000001e+00   1.4800000000000000e+00   1.0600000000000000e-01   2.1170000000000000e-01   2.2559999999999999e-01
   7.4939999999999996e-01   2.6379999999999998e-01   1.5441000000000000e+00  -2.0050000000000001e-01  -3.8100000000000002e-02  -8.8000000000000005e-03   2.8849999999999998e-01   1.1785000000000001e+00   8.7060000000000004e-01   1.2520000000000001e-01   1.9239999999999999e-01   2.5209999999999999e-01
   4.8490000000000000e-01  -3.2979999999999998e-01   1.1152000000000000e+00  -2.4820000000000000e-01  -5.7099999999999998e-02  -3.9500000000000000e-02   5.1049999999999995e-01   1.3786000000000000e+00   8.7060000000000004e-01   2.8899999999999999e-02   1.9239999999999999e-01   2.8310000000000002e-01
   1.5429999999999999e-01  -2.4179999999999999e-01   6.8630000000000002e-01  -2.0999999999999999e-01  -1.1420000000000000e-01  -7.0199999999999999e-02   2.2189999999999999e-01   1.2452000000000001e+00   6.9650000000000001e-01   1.7340000000000000e-01   1.9239999999999999e-01   2.1229999999999999e-01
   8.5960000000000003e-01   2.8580000000000000e-01   1.7160000000000000e-01  -1.8140000000000001e-01  -2.8500000000000001e-02   6.1400000000000003e-02   3.1069999999999998e-01   1.2230000000000001e+00   1.7412000000000001e+00   8.6699999999999999e-02   2.0210000000000000e-01   2.3000000000000001e-01
   3.7469999999999998e-01  -2.1999999999999999e-02   1.4582999999999999e+00  -1.6230000000000000e-01   2.8500000000000001e-02  -8.3299999999999999e-02   4.4390000000000002e-01   1.2897000000000001e+00   1.7412000000000001e+00   3.8500000000000000e-02   2.4060000000000001e-01   1.9910000000000000e-01
   6.1719999999999997e-01  -2.4179999999999999e-01   6.8630000000000002e-01  -2.0999999999999999e-01   0.0000000000000000e+00  -1.7500000000000002e-02   3.3289999999999997e-01   1.4231000000000000e+00   1.3930000000000000e+00   1.2520000000000001e-01   2.8870000000000001e-01   1.8579999999999999e-01
   3.0859999999999999e-01  -3.0780000000000002e-01   1.8015000000000001e+00  -2.0999999999999999e-01  -2.8500000000000001e-02  -3.0700000000000002e-02   8.8800000000000004e-02   1.4453000000000000e+00   1.5670999999999999e+00   1.8300000000000000e-01   2.1170000000000000e-01   2.3890000000000000e-01
   5.2900000000000003e-01  -4.1770000000000002e-01   6.8630000000000002e-01  -1.4319999999999999e-01   9.5200000000000007e-02  -4.3900000000000002e-02   3.1069999999999998e-01   1.4898000000000000e+00   1.7412000000000001e+00   1.2520000000000001e-01   1.7319999999999999e-01   2.0790000000000000e-01
   4.8490000000000000e-01  -2.6379999999999998e-01   1.0294000000000001e+00  -8.5900000000000004e-02  -9.5200000000000007e-02  -5.7000000000000002e-02   2.6629999999999998e-01   1.2230000000000001e+00   1.2188000000000001e+00   9.6299999999999997e-02   1.1550000000000001e-01   2.7870000000000000e-01
   4.4080000000000003e-01  -1.3189999999999999e-01   7.7210000000000001e-01  -2.0050000000000001e-01  -9.4999999999999998e-03  -2.1899999999999999e-02   4.4390000000000002e-01   1.6232000000000000e+00   8.7060000000000004e-01   2.0230000000000001e-01   2.0210000000000000e-01   2.2559999999999999e-01
   4.4080000000000003e-01  -1.5390000000000001e-01   1.2867999999999999e+00  -2.7689999999999998e-01  -1.1420000000000000e-01  -3.9500000000000000e-02   3.1069999999999998e-01   1.2230000000000001e+00   6.0940000000000005e-01   3.8500000000000000e-02   2.3089999999999999e-01   2.0790000000000000e-01
   5.9509999999999996e-01  -2.8580000000000000e-01   9.4359999999999999e-01  -1.9089999999999999e-01   1.9000000000000000e-02  -8.8000000000000005e-03   2.8849999999999998e-01   1.2674000000000001e+00   1.6540999999999999e+00   9.6299999999999997e-02   1.6360000000000000e-01   2.8749999999999998e-01
   4.4080000000000003e-01  -1.9789999999999999e-01   6.0050000000000003e-01  -2.6729999999999998e-01  -6.6600000000000006e-02  -8.8000000000000005e-03   3.7730000000000002e-01   1.5343000000000000e+00   7.8349999999999997e-01   6.7400000000000002e-02   1.6360000000000000e-01   2.2120000000000001e-01
   6.6130000000000000e-01  -6.6000000000000003e-02   1.8872000000000000e+00  -2.5779999999999997e-01  -9.4999999999999998e-03  -8.7700000000000000e-02   4.8830000000000001e-01   1.2230000000000001e+00   1.4800000000000000e+00   1.4449999999999999e-01   2.2130000000000000e-01   2.5659999999999999e-01
   5.0700000000000001e-01   1.0990000000000000e-01   5.1470000000000005e-01  -1.9089999999999999e-01  -7.6100000000000001e-02  -1.3200000000000000e-02   3.9950000000000002e-01   1.5343000000000000e+00   1.2188000000000001e+00   1.3489999999999999e-01   1.4430000000000001e-01   2.5659999999999999e-01
   6.1719999999999997e-01  -6.6000000000000003e-02   1.1152000000000000e+00  -2.6729999999999998e-01   9.4999999999999998e-03  -4.8200000000000000e-02   1.5540000000000001e-01   1.5120000000000000e+00   1.7412000000000001e+00   1.6380000000000000e-01   2.0210000000000000e-01   2.3000000000000001e-01
   7.4939999999999996e-01  -2.1999999999999999e-02   1.6298999999999999e+00  -9.5500000000000002e-02   1.9000000000000000e-02  -3.0700000000000002e-02   4.8830000000000001e-01   1.3119000000000001e+00   1.3930000000000000e+00   3.8500000000000000e-02   1.7319999999999999e-01   3.0520000000000003e-01
   4.8490000000000000e-01   6.6000000000000003e-02   1.2010000000000001e+00  -9.5500000000000002e-02   5.7099999999999998e-02   2.1899999999999999e-02   3.5510000000000003e-01   1.3786000000000000e+00   2.0893999999999999e+00   5.7799999999999997e-02   2.0210000000000000e-01   2.3440000000000000e-01
   4.8490000000000000e-01  -2.1980000000000000e-01   1.2010000000000001e+00  -2.1959999999999999e-01  -3.8100000000000002e-02  -8.3299999999999999e-02   2.6629999999999998e-01   1.2897000000000001e+00   8.7060000000000004e-01   7.7100000000000002e-02   2.0210000000000000e-01   2.0790000000000000e-01
   4.4080000000000003e-01   2.1999999999999999e-02   7.7210000000000001e-01  -1.5279999999999999e-01  -7.6100000000000001e-02  -6.1400000000000003e-02   5.5489999999999995e-01   1.4231000000000000e+00   1.2188000000000001e+00   4.8200000000000000e-02   1.7319999999999999e-01   2.5209999999999999e-01
   8.5960000000000003e-01  -1.3189999999999999e-01   7.7210000000000001e-01  -1.5279999999999999e-01  -5.7099999999999998e-02   1.3200000000000000e-02   4.2170000000000002e-01   1.4008000000000000e+00   1.3059000000000001e+00   7.7100000000000002e-02   1.1550000000000001e-01   2.2559999999999999e-01
   3.5270000000000001e-01  -2.8580000000000000e-01   7.7210000000000001e-01  -1.1459999999999999e-01  -2.8500000000000001e-02  -3.0700000000000002e-02   5.7709999999999995e-01   1.2674000000000001e+00   1.4800000000000000e+00   2.4079999999999999e-01   1.5400000000000000e-01   2.4329999999999999e-01
   4.1880000000000001e-01  -3.0780000000000002e-01   7.7210000000000001e-01  -2.0999999999999999e-01  -9.5200000000000007e-02  -2.6300000000000000e-02   2.8849999999999998e-01   1.3786000000000000e+00   1.4800000000000000e+00   1.0600000000000000e-01   1.0580000000000001e-01   2.6540000000000002e-01
   6.3919999999999999e-01  -6.6000000000000003e-02   7.7210000000000001e-01  -1.4319999999999999e-01  -6.6600000000000006e-02   1.7500000000000002e-02   3.7730000000000002e-01   1.2452000000000001e+00   1.3059000000000001e+00   5.7799999999999997e-02   1.5400000000000000e-01   2.4329999999999999e-01
   6.1719999999999997e-01  -3.0780000000000002e-01   8.5780000000000001e-01  -2.1959999999999999e-01  -8.5599999999999996e-02  -5.2600000000000001e-02   4.2170000000000002e-01   1.3119000000000001e+00   1.1317999999999999e+00   8.6699999999999999e-02   1.5400000000000000e-01   1.9910000000000000e-01
   4.4080000000000003e-01  -4.3999999999999997e-02   9.4359999999999999e-01  -2.8639999999999999e-01  -1.9000000000000000e-02  -7.0199999999999999e-02   3.5510000000000003e-01   1.3564000000000001e+00   1.4800000000000000e+00   7.7100000000000002e-02   2.1170000000000000e-01   2.2559999999999999e-01
   3.9679999999999999e-01  -1.9789999999999999e-01   2.5740000000000002e-01  -8.5900000000000004e-02   9.4999999999999998e-03   4.4000000000000003e-03   3.7730000000000002e-01   1.2897000000000001e+00   1.9153000000000000e+00   5.7799999999999997e-02   1.2509999999999999e-01   2.3440000000000000e-01
   3.3060000000000000e-01  -8.7900000000000006e-02   6.0050000000000003e-01  -1.2410000000000000e-01   5.7099999999999998e-02  -1.0520000000000000e-01   2.4410000000000001e-01   1.3786000000000000e+00   1.2188000000000001e+00   2.8899999999999999e-02   1.4430000000000001e-01   2.5659999999999999e-01
   5.7310000000000005e-01  -1.9789999999999999e-01   8.5780000000000001e-01  -2.2910000000000000e-01   1.9000000000000000e-02  -2.1899999999999999e-02   5.9930000000000005e-01   1.3341000000000001e+00   1.1317999999999999e+00   1.3489999999999999e-01   1.9239999999999999e-01   2.3890000000000000e-01
   5.2900000000000003e-01   4.3999999999999997e-02   1.1152000000000000e+00  -1.3370000000000001e-01   0.0000000000000000e+00  -2.1899999999999999e-02   2.2189999999999999e-01   1.4008000000000000e+00   1.4800000000000000e+00   1.7340000000000000e-01   1.3469999999999999e-01   2.4329999999999999e-01
   3.0859999999999999e-01   0.0000000000000000e+00   4.2890000000000000e-01  -1.6230000000000000e-01  -9.4999999999999998e-03  -7.0199999999999999e-02   3.1069999999999998e-01   1.5787000000000000e+00   2.0024000000000002e+00  -9.5999999999999992e-03   2.3089999999999999e-01   2.3440000000000000e-01
   3.7469999999999998e-01  -1.0990000000000000e-01   4.2890000000000000e-01  -1.4319999999999999e-01  -1.9000000000000000e-02  -6.5799999999999997e-02   3.5510000000000003e-01   1.3564000000000001e+00   1.1317999999999999e+00   7.7100000000000002e-02   2.1170000000000000e-01   2.3890000000000000e-01
   5.2900000000000003e-01  -2.1980000000000000e-01   2.2303999999999999e+00  -2.0050000000000001e-01  -4.7600000000000003e-02  -1.7500000000000002e-02   2.6629999999999998e-01   1.2897000000000001e+00   8.7060000000000004e-01   2.2159999999999999e-01   7.6999999999999999e-02   2.3000000000000001e-01
   5.5110000000000003e-01  -1.9789999999999999e-01   1.3725000000000001e+00  -2.3870000000000000e-01  -4.7600000000000003e-02  -8.8000000000000005e-03   1.3320000000000001e-01   1.3564000000000001e+00   7.8349999999999997e-01   1.5409999999999999e-01   1.5400000000000000e-01   2.1229999999999999e-01
   3.9679999999999999e-01  -2.6379999999999998e-01   1.7157000000000000e+00  -3.1509999999999999e-01  -9.4999999999999998e-03  -4.8200000000000000e-02   3.9950000000000002e-01   1.3341000000000001e+00   1.3059000000000001e+00   1.2520000000000001e-01   2.3089999999999999e-01   2.4329999999999999e-01
   4.1880000000000001e-01  -2.8580000000000000e-01   4.2890000000000000e-01  -2.4820000000000000e-01  -8.5599999999999996e-02  -3.5099999999999999e-02   3.5510000000000003e-01   1.3786000000000000e+00   7.8349999999999997e-01   8.6699999999999999e-02   2.2130000000000000e-01   2.3000000000000001e-01
   4.8490000000000000e-01  -1.5390000000000001e-01   6.0050000000000003e-01  -1.6230000000000000e-01   2.8500000000000001e-02  -3.9500000000000000e-02   2.8849999999999998e-01   1.2674000000000001e+00   1.4800000000000000e+00   1.4449999999999999e-01   2.1170000000000000e-01   2.1679999999999999e-01
   5.9509999999999996e-01  -2.6379999999999998e-01   7.7210000000000001e-01  -2.1959999999999999e-01   1.9000000000000000e-02  -6.1400000000000003e-02   3.1069999999999998e-01   1.3564000000000001e+00   1.3059000000000001e+00   1.5409999999999999e-01   1.9239999999999999e-01   2.2120000000000001e-01
   2.8649999999999998e-01  -2.6379999999999998e-01   5.1470000000000005e-01  -2.9599999999999999e-01  -9.5200000000000007e-02  -5.7000000000000002e-02   1.9980000000000001e-01   1.2230000000000001e+00   1.2188000000000001e+00   1.5409999999999999e-01   1.9239999999999999e-01   2.4770000000000000e-01
   3.7469999999999998e-01  -1.0990000000000000e-01   1.1152000000000000e+00  -2.0999999999999999e-01   5.7099999999999998e-02  -6.1400000000000003e-02   2.8849999999999998e-01   1.3786000000000000e+00   1.2188000000000001e+00   1.4449999999999999e-01   1.3469999999999999e-01   2.3890000000000000e-01
   4.8490000000000000e-01   2.1999999999999999e-02   7.7210000000000001e-01  -2.6729999999999998e-01  -1.9000000000000000e-02   8.8000000000000005e-03   1.5540000000000001e-01   1.2007000000000001e+00   1.2188000000000001e+00   1.7340000000000000e-01   3.3679999999999999e-01   2.4770000000000000e-01
   5.9509999999999996e-01  -3.0780000000000002e-01   4.2890000000000000e-01  -2.6729999999999998e-01  -8.5599999999999996e-02  -2.6300000000000000e-02   4.8830000000000001e-01   1.2897000000000001e+00   1.3059000000000001e+00   5.7799999999999997e-02   2.1170000000000000e-01   2.3890000000000000e-01
   4.6289999999999998e-01  -1.7590000000000000e-01   9.4359999999999999e-01  -2.7689999999999998e-01  -2.8500000000000001e-02  -2.6300000000000000e-02   2.8849999999999998e-01   1.0894999999999999e+00   2.0893999999999999e+00   8.6699999999999999e-02   1.0580000000000001e-01   2.6979999999999998e-01
   5.7310000000000005e-01  -8.7900000000000006e-02   6.0050000000000003e-01  -2.3870000000000000e-01  -2.8500000000000001e-02  -4.8200000000000000e-02   1.9980000000000001e-01   1.5343000000000000e+00   1.3059000000000001e+00   4.8200000000000000e-02   1.7319999999999999e-01   2.3440000000000000e-01
   5.5110000000000003e-01  -6.6000000000000003e-02   9.4359999999999999e-01  -2.8639999999999999e-01  -5.7099999999999998e-02  -3.5099999999999999e-02   4.8830000000000001e-01   1.1117999999999999e+00   5.2239999999999998e-01   8.6699999999999999e-02   2.1170000000000000e-01   2.4770000000000000e-01
   4.8490000000000000e-01  -1.0990000000000000e-01   1.0294000000000001e+00  -1.7190000000000000e-01   2.8500000000000001e-02  -1.3200000000000000e-02   4.4390000000000002e-01   1.2897000000000001e+00   1.4800000000000000e+00   8.6699999999999999e-02   1.4430000000000001e-01   2.1679999999999999e-01
   5.2900000000000003e-01  -2.4179999999999999e-01   3.4310000000000002e-01  -1.6230000000000000e-01   1.9000000000000000e-02  -3.9500000000000000e-02   1.7760000000000001e-01   1.6899000000000000e+00   1.1317999999999999e+00   1.1559999999999999e-01   1.4430000000000001e-01   2.5659999999999999e-01
   3.7469999999999998e-01  -1.9789999999999999e-01   9.4359999999999999e-01  -1.9089999999999999e-01  -3.8100000000000002e-02  -5.2600000000000001e-02   3.7730000000000002e-01   1.2230000000000001e+00   1.1317999999999999e+00   1.9270000000000001e-01   1.5400000000000000e-01   2.0349999999999999e-01
   4.1880000000000001e-01  -2.6379999999999998e-01   3.4310000000000002e-01  -2.0050000000000001e-01  -3.8100000000000002e-02  -3.0700000000000002e-02   4.8830000000000001e-01   1.3786000000000000e+00   1.2188000000000001e+00   1.2520000000000001e-01   1.7319999999999999e-01   2.4329999999999999e-01
   4.1880000000000001e-01  -3.0780000000000002e-01   6.0050000000000003e-01  -1.5279999999999999e-01   1.2370000000000000e-01  -4.8200000000000000e-02   3.1069999999999998e-01   1.4676000000000000e+00   1.4800000000000000e+00   6.7400000000000002e-02   2.1170000000000000e-01   2.6979999999999998e-01
   3.5270000000000001e-01  -2.1999999999999999e-02   1.0294000000000001e+00  -2.5779999999999997e-01   9.4999999999999998e-03  -3.9500000000000000e-02   3.3289999999999997e-01   1.2230000000000001e+00   1.3059000000000001e+00   1.2520000000000001e-01   1.4430000000000001e-01   2.1679999999999999e-01
   5.5110000000000003e-01  -1.9789999999999999e-01   7.7210000000000001e-01  -2.7689999999999998e-01   6.6600000000000006e-02  -3.0700000000000002e-02   2.4410000000000001e-01   1.2230000000000001e+00   1.3059000000000001e+00   1.0600000000000000e-01   1.7319999999999999e-01   2.4329999999999999e-01
   4.6289999999999998e-01  -4.1770000000000002e-01   5.1470000000000005e-01  -2.7689999999999998e-01  -3.8100000000000002e-02  -3.0700000000000002e-02   1.9980000000000001e-01   1.2674000000000001e+00   2.0024000000000002e+00   1.9300000000000001e-02   2.2130000000000000e-01   2.4329999999999999e-01
   4.1880000000000001e-01  -8.7900000000000006e-02   9.4359999999999999e-01  -2.3870000000000000e-01  -3.8100000000000002e-02  -4.3900000000000002e-02   3.1069999999999998e-01   1.2897000000000001e+00   2.0024000000000002e+00   5.7799999999999997e-02   2.0210000000000000e-01   2.0349999999999999e-01
   3.9679999999999999e-01  -3.0780000000000002e-01  -8.5800000000000001e-02  -8.5900000000000004e-02  -8.5599999999999996e-02   4.3900000000000002e-02   4.2170000000000002e-01   1.3341000000000001e+00   1.7412000000000001e+00   2.8899999999999999e-02   2.3089999999999999e-01   1.9020000000000001e-01
   4.1880000000000001e-01  -1.7590000000000000e-01   8.5780000000000001e-01  -1.7190000000000000e-01  -3.8100000000000002e-02  -8.8000000000000005e-03   2.4410000000000001e-01   1.3786000000000000e+00   9.5770000000000000e-01   1.2520000000000001e-01   1.8279999999999999e-01   2.4770000000000000e-01
   4.6289999999999998e-01   1.0990000000000000e-01   7.7210000000000001e-01  -1.3370000000000001e-01  -3.8100000000000002e-02   1.3200000000000000e-02   2.6629999999999998e-01   1.4453000000000000e+00   1.5670999999999999e+00   1.1559999999999999e-01   1.9239999999999999e-01   2.2559999999999999e-01
   7.0530000000000004e-01   2.1999999999999999e-02   1.8015000000000001e+00  -2.0999999999999999e-01   6.6600000000000006e-02  -5.2600000000000001e-02   2.6629999999999998e-01   1.0227999999999999e+00   6.9650000000000001e-01   1.4449999999999999e-01   2.0210000000000000e-01   2.4770000000000000e-01
   5.9509999999999996e-01   6.6000000000000003e-02   6.8630000000000002e-01  -1.4319999999999999e-01  -3.8100000000000002e-02  -8.8000000000000005e-03   2.4410000000000001e-01   1.3341000000000001e+00   1.5670999999999999e+00   1.0600000000000000e-01   1.1550000000000001e-01   2.2120000000000001e-01
   4.1880000000000001e-01  -1.7590000000000000e-01   4.2890000000000000e-01  -1.3370000000000001e-01  -9.4999999999999998e-03  -4.8200000000000000e-02   2.2189999999999999e-01   1.4453000000000000e+00   7.8349999999999997e-01   2.8899999999999999e-02   1.1550000000000001e-01   2.6540000000000002e-01
   5.5110000000000003e-01   2.1999999999999999e-02   8.5780000000000001e-01  -1.3370000000000001e-01  -2.8500000000000001e-02  -6.5799999999999997e-02   2.2189999999999999e-01   1.2007000000000001e+00   1.3059000000000001e+00   9.5999999999999992e-03   1.6360000000000000e-01   2.4770000000000000e-01
   6.1719999999999997e-01  -6.6000000000000003e-02   6.0050000000000003e-01  -2.6729999999999998e-01  -1.7130000000000001e-01  -2.1899999999999999e-02   4.6610000000000001e-01   1.2007000000000001e+00   1.6540999999999999e+00   1.4449999999999999e-01   2.3089999999999999e-01   2.3440000000000000e-01
   3.7469999999999998e-01  -3.9570000000000000e-01   4.2890000000000000e-01  -2.1959999999999999e-01  -1.3320000000000001e-01  -4.4000000000000003e-03   3.9950000000000002e-01   1.2897000000000001e+00   1.3059000000000001e+00   2.1190000000000001e-01   9.6199999999999994e-02   2.3000000000000001e-01
   6.3919999999999999e-01  -6.6000000000000003e-02   8.5780000000000001e-01  -6.6799999999999998e-02  -1.9000000000000000e-02  -3.5099999999999999e-02   5.1049999999999995e-01   1.3119000000000001e+00   1.5670999999999999e+00   8.6699999999999999e-02   2.5979999999999998e-01   2.4329999999999999e-01
   6.1719999999999997e-01  -2.6379999999999998e-01   7.7210000000000001e-01  -1.5279999999999999e-01  -9.5200000000000007e-02   1.7500000000000002e-02   2.2189999999999999e-01   1.2007000000000001e+00   1.5670999999999999e+00   1.9270000000000001e-01   2.5979999999999998e-01   2.5659999999999999e-01
   5.0700000000000001e-01  -1.5390000000000001e-01   1.0294000000000001e+00  -2.3870000000000000e-01  -7.6100000000000001e-02  -5.2600000000000001e-02   3.9950000000000002e-01   1.4231000000000000e+00   6.9650000000000001e-01   8.6699999999999999e-02   2.4060000000000001e-01   2.4770000000000000e-01
   5.2900000000000003e-01  -1.5390000000000001e-01   9.4359999999999999e-01  -1.4319999999999999e-01  -9.4999999999999998e-03  -2.1899999999999999e-02   4.8830000000000001e-01   1.1563000000000001e+00   1.7412000000000001e+00   1.2520000000000001e-01   1.9239999999999999e-01   2.5209999999999999e-01
   3.3060000000000000e-01  -2.8580000000000000e-01   6.8630000000000002e-01  -1.4319999999999999e-01   0.0000000000000000e+00  -5.7000000000000002e-02   2.8849999999999998e-01   1.3119000000000001e+00   9.5770000000000000e-01   1.9270000000000001e-01   1.1550000000000001e-01   1.9910000000000000e-01
   5.5110000000000003e-01  -2.8580000000000000e-01   1.0294000000000001e+00  -8.5900000000000004e-02  -5.7099999999999998e-02  -8.8000000000000005e-03   4.6610000000000001e-01   1.1339999999999999e+00   1.5670999999999999e+00   9.5999999999999992e-03   2.9830000000000001e-01   1.8579999999999999e-01
   3.7469999999999998e-01  -2.1999999999999999e-02   8.5780000000000001e-01  -1.0500000000000000e-01   9.4999999999999998e-03   0.0000000000000000e+00   3.1069999999999998e-01   1.5120000000000000e+00   1.0447000000000000e+00   1.4449999999999999e-01   1.4430000000000001e-01   2.4329999999999999e-01
   5.2900000000000003e-01  -2.1980000000000000e-01   8.5780000000000001e-01  -1.9089999999999999e-01  -3.8100000000000002e-02  -1.7500000000000002e-02   3.1069999999999998e-01   1.4008000000000000e+00   1.8283000000000000e+00   1.4449999999999999e-01   2.7900000000000003e-01   2.6100000000000001e-01
   3.9679999999999999e-01  -2.8580000000000000e-01   5.1470000000000005e-01  -2.1959999999999999e-01  -5.7099999999999998e-02  -3.9500000000000000e-02   8.8800000000000004e-02   1.4676000000000000e+00   8.7060000000000004e-01  -9.5999999999999992e-03   1.8279999999999999e-01   2.3440000000000000e-01
   3.7469999999999998e-01  -3.7369999999999998e-01   1.5441000000000000e+00  -2.6729999999999998e-01   0.0000000000000000e+00  -8.8000000000000005e-03   1.3320000000000001e-01   1.1563000000000001e+00   1.4800000000000000e+00   1.5409999999999999e-01   7.6999999999999999e-02   2.1679999999999999e-01
   4.8490000000000000e-01  -1.3189999999999999e-01   1.2010000000000001e+00  -1.5279999999999999e-01  -5.7099999999999998e-02  -3.0700000000000002e-02   1.5540000000000001e-01   1.1563000000000001e+00   2.0024000000000002e+00   7.7100000000000002e-02   1.9239999999999999e-01   2.5209999999999999e-01
   4.1880000000000001e-01  -1.0990000000000000e-01   1.2010000000000001e+00  -2.1959999999999999e-01  -9.5200000000000007e-02  -3.9500000000000000e-02   3.7730000000000002e-01   1.3341000000000001e+00   1.3059000000000001e+00   1.5409999999999999e-01   2.0210000000000000e-01   2.3890000000000000e-01
   5.0700000000000001e-01  -4.6170000000000000e-01   6.8630000000000002e-01  -2.1959999999999999e-01  -1.0470000000000000e-01  -1.3200000000000000e-02   3.1069999999999998e-01   1.4008000000000000e+00   1.5670999999999999e+00   1.3489999999999999e-01   2.1170000000000000e-01   2.0349999999999999e-01
   6.3919999999999999e-01  -6.6000000000000003e-02   1.1152000000000000e+00  -1.8140000000000001e-01   9.5200000000000007e-02  -4.4000000000000003e-03   2.6629999999999998e-01   1.2452000000000001e+00   8.7060000000000004e-01   8.6699999999999999e-02   1.2509999999999999e-01   2.3890000000000000e-01
   4.8490000000000000e-01  -8.7900000000000006e-02   1.7160000000000000e-01  -2.0050000000000001e-01  -7.6100000000000001e-02  -4.8200000000000000e-02   2.8849999999999998e-01   1.2230000000000001e+00   1.6540999999999999e+00   9.6299999999999997e-02   1.8279999999999999e-01   2.1679999999999999e-01
   5.9509999999999996e-01  -8.7900000000000006e-02   1.4582999999999999e+00  -2.3870000000000000e-01  -9.5200000000000007e-02  -4.3900000000000002e-02   2.6629999999999998e-01   1.3341000000000001e+00   2.4377000000000000e+00   9.6299999999999997e-02   1.5400000000000000e-01   2.3000000000000001e-01
   5.9509999999999996e-01  -1.5390000000000001e-01   1.0294000000000001e+00  -1.4319999999999999e-01   0.0000000000000000e+00   1.3200000000000000e-02   2.2189999999999999e-01   1.2007000000000001e+00   2.1764999999999999e+00   1.0600000000000000e-01   1.5400000000000000e-01   2.3000000000000001e-01
   4.4080000000000003e-01  -3.2979999999999998e-01  -8.5800000000000001e-02  -1.7190000000000000e-01   8.5599999999999996e-02  -2.1899999999999999e-02   3.3289999999999997e-01   1.2452000000000001e+00   1.8283000000000000e+00   1.3489999999999999e-01   1.1550000000000001e-01   2.4770000000000000e-01
   6.1719999999999997e-01  -4.3999999999999997e-02   1.4582999999999999e+00  -2.1959999999999999e-01  -9.5200000000000007e-02   8.8000000000000005e-03   1.9980000000000001e-01   1.4008000000000000e+00   1.3059000000000001e+00   1.1559999999999999e-01   9.6199999999999994e-02   2.3890000000000000e-01
   7.2740000000000005e-01  -2.1980000000000000e-01   3.4310000000000002e-01  -2.0999999999999999e-01  -1.9000000000000000e-02  -6.5799999999999997e-02   2.2189999999999999e-01   1.3786000000000000e+00   1.6540999999999999e+00   2.8899999999999999e-02   8.6599999999999996e-02   2.2559999999999999e-01
   5.7310000000000005e-01  -3.9570000000000000e-01   7.7210000000000001e-01  -1.8140000000000001e-01  -3.8100000000000002e-02  -6.1400000000000003e-02   8.8800000000000004e-02   1.0894999999999999e+00   1.9153000000000000e+00   9.6299999999999997e-02   1.8279999999999999e-01   2.4329999999999999e-01
   5.5110000000000003e-01  -6.6000000000000003e-02   1.2867999999999999e+00  -2.2910000000000000e-01  -5.7099999999999998e-02  -2.6300000000000000e-02   1.3320000000000001e-01   1.3341000000000001e+00   1.9153000000000000e+00   1.6380000000000000e-01   1.8279999999999999e-01   2.1229999999999999e-01
   4.6289999999999998e-01  -4.1770000000000002e-01   2.5740000000000002e-01  -2.0999999999999999e-01  -1.0470000000000000e-01  -2.1899999999999999e-02   3.5510000000000003e-01   1.3564000000000001e+00   1.6540999999999999e+00   7.7100000000000002e-02   2.6939999999999997e-01   2.4770000000000000e-01
   5.7310000000000005e-01  -2.4179999999999999e-01   1.1152000000000000e+00  -1.7190000000000000e-01   7.6100000000000001e-02  -4.8200000000000000e-02   1.9980000000000001e-01   1.4231000000000000e+00   6.0940000000000005e-01  -9.5999999999999992e-03   2.2130000000000000e-01   2.4329999999999999e-01
   5.0700000000000001e-01   1.0990000000000000e-01   1.0294000000000001e+00  -1.4319999999999999e-01  -3.8100000000000002e-02  -4.4000000000000003e-03   2.2189999999999999e-01   1.3786000000000000e+00   1.9153000000000000e+00   6.7400000000000002e-02   1.5400000000000000e-01   2.4770000000000000e-01
   5.9509999999999996e-01  -1.7590000000000000e-01   8.5780000000000001e-01  -1.8140000000000001e-01  -4.7600000000000003e-02   1.7500000000000002e-02   2.2189999999999999e-01   1.2007000000000001e+00   1.0447000000000000e+00   1.2520000000000001e-01   7.6999999999999999e-02   1.8579999999999999e-01
   5.2900000000000003e-01  -8.7900000000000006e-02   1.3725000000000001e+00  -1.5279999999999999e-01   3.8100000000000002e-02  -5.7000000000000002e-02   1.5540000000000001e-01   1.2452000000000001e+00   1.3930000000000000e+00   8.6699999999999999e-02   2.0210000000000000e-01   2.6100000000000001e-01
   6.8330000000000002e-01  -6.6000000000000003e-02   6.0050000000000003e-01  -2.0050000000000001e-01   1.9000000000000000e-02  -2.6300000000000000e-02   3.9950000000000002e-01   1.1785000000000001e+00   1.3930000000000000e+00   1.1559999999999999e-01   1.0580000000000001e-01   2.5659999999999999e-01
   5.0700000000000001e-01  -1.0990000000000000e-01   1.2010000000000001e+00  -2.9599999999999999e-01  -1.9000000000000000e-02  -8.8000000000000005e-03   2.2189999999999999e-01   1.2007000000000001e+00   1.1317999999999999e+00   8.6699999999999999e-02   1.5400000000000000e-01   2.0790000000000000e-01
   5.2900000000000003e-01  -2.8580000000000000e-01   7.7210000000000001e-01  -2.0050000000000001e-01  -1.0470000000000000e-01  -4.4000000000000003e-03   4.2170000000000002e-01   1.3341000000000001e+00   1.8283000000000000e+00   1.6380000000000000e-01   8.6599999999999996e-02   2.9640000000000000e-01
   3.5270000000000001e-01  -1.5390000000000001e-01   1.2010000000000001e+00  -1.6230000000000000e-01   9.4999999999999998e-03  -8.8000000000000005e-03   1.3320000000000001e-01   1.2897000000000001e+00   2.3506000000000000e+00   8.6699999999999999e-02   1.6360000000000000e-01   2.0349999999999999e-01
   6.3919999999999999e-01  -3.0780000000000002e-01   1.7157000000000000e+00  -2.1959999999999999e-01   1.9000000000000000e-02  -6.5799999999999997e-02   3.9950000000000002e-01   1.2452000000000001e+00   1.9153000000000000e+00   9.6299999999999997e-02   1.7319999999999999e-01   2.1679999999999999e-01
   5.2900000000000003e-01  -1.9789999999999999e-01   7.7210000000000001e-01  -2.1959999999999999e-01  -7.6100000000000001e-02  -4.8200000000000000e-02   5.1049999999999995e-01   1.2674000000000001e+00   2.1764999999999999e+00   6.7400000000000002e-02   2.2130000000000000e-01   2.3890000000000000e-01
   4.8490000000000000e-01  -4.1770000000000002e-01   1.6298999999999999e+00  -2.0050000000000001e-01   9.4999999999999998e-03  -2.6300000000000000e-02   1.7760000000000001e-01   1.3786000000000000e+00   1.1317999999999999e+00   4.8200000000000000e-02   1.9239999999999999e-01   2.1229999999999999e-01
   4.8490000000000000e-01  -1.5390000000000001e-01   6.8630000000000002e-01  -2.1959999999999999e-01  -3.8100000000000002e-02  -4.3900000000000002e-02   2.8849999999999998e-01   1.3341000000000001e+00   1.2188000000000001e+00   2.1190000000000001e-01   2.3089999999999999e-01   2.0790000000000000e-01
   4.8490000000000000e-01  -1.7590000000000000e-01   5.1470000000000005e-01  -1.4319999999999999e-01  -1.5229999999999999e-01   1.7500000000000002e-02   6.6600000000000006e-02   1.3119000000000001e+00   1.8283000000000000e+00   8.6699999999999999e-02   2.3089999999999999e-01   1.9460000000000000e-01
   5.7310000000000005e-01  -1.3189999999999999e-01   8.5800000000000001e-02  -1.3370000000000001e-01  -4.7600000000000003e-02  -1.3200000000000000e-02   2.8849999999999998e-01   1.5565000000000000e+00   9.5770000000000000e-01   7.7100000000000002e-02   1.3469999999999999e-01   2.4770000000000000e-01
   4.1880000000000001e-01  -2.8580000000000000e-01   0.0000000000000000e+00  -1.9089999999999999e-01  -2.8500000000000001e-02  -4.8200000000000000e-02   2.4410000000000001e-01   1.3786000000000000e+00   1.3930000000000000e+00   8.6699999999999999e-02   1.2509999999999999e-01   2.3000000000000001e-01
   5.7310000000000005e-01  -2.1999999999999999e-02   9.4359999999999999e-01  -2.2910000000000000e-01  -6.6600000000000006e-02   1.7500000000000002e-02   3.9950000000000002e-01   1.2230000000000001e+00   1.3059000000000001e+00   1.2520000000000001e-01   1.7319999999999999e-01   2.6979999999999998e-01
   3.7469999999999998e-01  -3.0780000000000002e-01   6.8630000000000002e-01  -2.0050000000000001e-01  -1.3320000000000001e-01   4.4000000000000003e-03   1.5540000000000001e-01   1.3119000000000001e+00   1.4800000000000000e+00   1.5409999999999999e-01   1.5400000000000000e-01   2.9189999999999999e-01
   4.4080000000000003e-01  -3.5170000000000001e-01   1.1152000000000000e+00  -2.5779999999999997e-01  -1.9000000000000000e-02  -7.0199999999999999e-02   3.1069999999999998e-01   1.2007000000000001e+00   1.1317999999999999e+00   1.5409999999999999e-01   1.2509999999999999e-01   2.4329999999999999e-01
   4.1880000000000001e-01  -1.9789999999999999e-01   4.2890000000000000e-01  -8.5900000000000004e-02  -1.5229999999999999e-01  -5.2600000000000001e-02   3.5510000000000003e-01   1.3341000000000001e+00   1.3059000000000001e+00   1.3489999999999999e-01   2.5019999999999998e-01   2.3890000000000000e-01
   5.2900000000000003e-01  -1.7590000000000000e-01   1.0294000000000001e+00  -1.8140000000000001e-01  -2.8500000000000001e-02  -1.7500000000000002e-02   2.2189999999999999e-01   1.5120000000000000e+00   1.7412000000000001e+00   6.7400000000000002e-02   2.2130000000000000e-01   2.5659999999999999e-01
   5.9509999999999996e-01  -1.0990000000000000e-01   8.5780000000000001e-01  -1.0500000000000000e-01   1.9000000000000000e-02  -1.7500000000000002e-02   8.8800000000000004e-02   1.2452000000000001e+00   9.5770000000000000e-01   5.7799999999999997e-02   2.5979999999999998e-01   2.6979999999999998e-01
   4.4080000000000003e-01   6.6000000000000003e-02   5.1470000000000005e-01  -1.3370000000000001e-01   9.4999999999999998e-03  -4.4000000000000003e-03   3.1069999999999998e-01   1.1785000000000001e+00   1.4800000000000000e+00   9.6299999999999997e-02   1.6360000000000000e-01   2.5209999999999999e-01
   4.4080000000000003e-01  -2.4179999999999999e-01   1.1152000000000000e+00  -2.2910000000000000e-01   0.0000000000000000e+00   2.1899999999999999e-02   3.9950000000000002e-01   1.4453000000000000e+00   1.2188000000000001e+00   1.4449999999999999e-01   1.8279999999999999e-01   2.4329999999999999e-01
   4.8490000000000000e-01  -1.9789999999999999e-01   5.1470000000000005e-01  -1.8140000000000001e-01   0.0000000000000000e+00   4.3900000000000002e-02   1.9980000000000001e-01   1.2230000000000001e+00   5.2239999999999998e-01   1.3489999999999999e-01   1.5400000000000000e-01   2.6540000000000002e-01
   4.6289999999999998e-01  -6.6000000000000003e-02   1.1152000000000000e+00  -2.3870000000000000e-01  -1.2370000000000000e-01  -4.8200000000000000e-02   8.8800000000000004e-02   1.4676000000000000e+00   1.5670999999999999e+00   6.7400000000000002e-02   1.6360000000000000e-01   2.4329999999999999e-01
   6.1719999999999997e-01  -3.2979999999999998e-01   1.2010000000000001e+00  -1.7190000000000000e-01  -1.3320000000000001e-01  -8.8000000000000005e-03   3.5510000000000003e-01   1.2897000000000001e+00   1.4800000000000000e+00   8.6699999999999999e-02   2.3089999999999999e-01   2.3440000000000000e-01
   3.7469999999999998e-01  -2.4179999999999999e-01   1.2867999999999999e+00  -1.8140000000000001e-01  -5.7099999999999998e-02   4.4000000000000003e-03   1.7760000000000001e-01   1.4453000000000000e+00   1.0447000000000000e+00   5.7799999999999997e-02   1.9239999999999999e-01   2.4770000000000000e-01
   6.3919999999999999e-01  -2.6379999999999998e-01   3.4310000000000002e-01  -1.6230000000000000e-01  -4.7600000000000003e-02  -3.9500000000000000e-02   2.4410000000000001e-01   1.2452000000000001e+00   1.2188000000000001e+00   1.7340000000000000e-01   1.0580000000000001e-01   2.4329999999999999e-01
   7.0530000000000004e-01  -2.8580000000000000e-01   1.2867999999999999e+00  -2.4820000000000000e-01  -2.8500000000000001e-02  -5.2600000000000001e-02   5.3269999999999995e-01   1.2674000000000001e+00   1.5670999999999999e+00   8.6699999999999999e-02   2.2130000000000000e-01   2.3890000000000000e-01
   5.9509999999999996e-01  -1.0990000000000000e-01   5.1470000000000005e-01  -2.2910000000000000e-01  -1.9000000000000000e-02  -3.5099999999999999e-02   1.9980000000000001e-01   1.3564000000000001e+00   9.5770000000000000e-01   1.3489999999999999e-01   1.9239999999999999e-01   2.2559999999999999e-01
   4.8490000000000000e-01  -3.2979999999999998e-01   7.7210000000000001e-01  -1.6230000000000000e-01  -3.8100000000000002e-02  -3.9500000000000000e-02   3.5510000000000003e-01   1.1785000000000001e+00   1.8283000000000000e+00   1.2520000000000001e-01   1.5400000000000000e-01   2.3440000000000000e-01
   4.1880000000000001e-01  -2.6379999999999998e-01   1.6298999999999999e+00  -1.9089999999999999e-01   1.9000000000000000e-02  -6.5799999999999997e-02   3.9950000000000002e-01   1.3564000000000001e+00   1.6540999999999999e+00   9.6299999999999997e-02   1.0580000000000001e-01   2.1679999999999999e-01
   5.5110000000000003e-01  -6.6000000000000003e-02   9.4359999999999999e-01  -2.0050000000000001e-01  -4.7600000000000003e-02  -5.7000000000000002e-02   1.3320000000000001e-01   1.2007000000000001e+00   1.4800000000000000e+00   1.5409999999999999e-01   2.5019999999999998e-01   2.3890000000000000e-01
   4.6289999999999998e-01  -4.3999999999999997e-02   1.1152000000000000e+00  -1.5279999999999999e-01  -4.7600000000000003e-02  -3.0700000000000002e-02   4.4390000000000002e-01   1.2452000000000001e+00   1.4800000000000000e+00   5.7799999999999997e-02   1.5400000000000000e-01   2.6540000000000002e-01
   2.8649999999999998e-01  -1.5390000000000001e-01   1.2010000000000001e+00  -2.0050000000000001e-01   9.4999999999999998e-03  -6.1400000000000003e-02   5.1049999999999995e-01   1.4676000000000000e+00   1.4800000000000000e+00   6.7400000000000002e-02   6.7400000000000002e-02   2.4770000000000000e-01
   7.0530000000000004e-01  -1.3189999999999999e-01   8.5780000000000001e-01  -2.0999999999999999e-01  -7.6100000000000001e-02   1.7500000000000002e-02   2.8849999999999998e-01   1.1785000000000001e+00   1.6540999999999999e+00   4.8200000000000000e-02   2.2130000000000000e-01   2.4329999999999999e-01
   3.3060000000000000e-01  -3.2979999999999998e-01   1.0294000000000001e+00  -2.4820000000000000e-01   9.4999999999999998e-03  -3.9500000000000000e-02   3.7730000000000002e-01   1.2897000000000001e+00   1.9153000000000000e+00   8.6699999999999999e-02   1.3469999999999999e-01   2.3000000000000001e-01
   7.2740000000000005e-01   1.5390000000000001e-01   6.0050000000000003e-01  -2.0050000000000001e-01   4.7600000000000003e-02  -1.0520000000000000e-01   1.7760000000000001e-01   1.2452000000000001e+00   1.2188000000000001e+00   1.2520000000000001e-01   1.3469999999999999e-01   2.4329999999999999e-01
   3.9679999999999999e-01  -1.7590000000000000e-01   8.5800000000000001e-02  -1.1459999999999999e-01   9.4999999999999998e-03  -3.0700000000000002e-02   3.7730000000000002e-01   1.3786000000000000e+00   1.3930000000000000e+00   1.0600000000000000e-01   1.3469999999999999e-01   2.2559999999999999e-01
   3.0859999999999999e-01  -1.0990000000000000e-01   6.8630000000000002e-01  -2.7689999999999998e-01  -4.7600000000000003e-02  -8.8000000000000005e-03   2.6629999999999998e-01   1.4676000000000000e+00   1.6540999999999999e+00   1.6380000000000000e-01   1.8279999999999999e-01   2.2120000000000001e-01
   7.7149999999999996e-01  -1.0990000000000000e-01   5.1470000000000005e-01  -1.8140000000000001e-01  -1.3320000000000001e-01  -8.8000000000000005e-03   1.7760000000000001e-01   1.5343000000000000e+00   1.1317999999999999e+00   1.4449999999999999e-01   2.0210000000000000e-01   2.1679999999999999e-01
   5.0700000000000001e-01  -3.0780000000000002e-01   1.9730000000000001e+00  -1.7190000000000000e-01   0.0000000000000000e+00  -5.7000000000000002e-02   3.1069999999999998e-01   1.1563000000000001e+00   1.2188000000000001e+00   1.2520000000000001e-01   1.7319999999999999e-01   2.3890000000000000e-01
   3.0859999999999999e-01  -1.5390000000000001e-01   6.0050000000000003e-01  -2.3870000000000000e-01   1.9000000000000000e-02   0.0000000000000000e+00   2.6629999999999998e-01   1.4453000000000000e+00   1.6540999999999999e+00   7.7100000000000002e-02   1.9239999999999999e-01   2.1679999999999999e-01
   3.7469999999999998e-01   1.0990000000000000e-01   6.0050000000000003e-01  -1.7190000000000000e-01   3.8100000000000002e-02  -1.7500000000000002e-02   8.8800000000000004e-02   1.5343000000000000e+00   1.5670999999999999e+00   7.7100000000000002e-02   2.3089999999999999e-01   2.5209999999999999e-01
   8.8170000000000004e-01  -1.5390000000000001e-01   9.4359999999999999e-01  -2.6729999999999998e-01   1.9000000000000000e-02  -3.5099999999999999e-02   8.8800000000000004e-02   1.2007000000000001e+00   1.5670999999999999e+00   1.0600000000000000e-01   9.6199999999999994e-02   2.5209999999999999e-01
   5.0700000000000001e-01  -3.7369999999999998e-01   7.7210000000000001e-01  -2.6729999999999998e-01  -4.7600000000000003e-02  -2.6300000000000000e-02   3.5510000000000003e-01   1.2452000000000001e+00   1.2188000000000001e+00   9.5999999999999992e-03   2.2130000000000000e-01   1.9460000000000000e-01
   2.2040000000000001e-01  -2.8580000000000000e-01   6.8630000000000002e-01  -1.3370000000000001e-01  -2.8500000000000001e-02   8.8000000000000005e-03   2.2200000000000001e-02   1.5120000000000000e+00   2.5247000000000002e+00   8.6699999999999999e-02   1.5400000000000000e-01   2.8749999999999998e-01
   2.8649999999999998e-01  -3.5170000000000001e-01   2.5740000000000002e-01  -1.4319999999999999e-01   2.8500000000000001e-02  -5.7000000000000002e-02   1.9980000000000001e-01   1.6454000000000000e+00   2.0024000000000002e+00   6.7400000000000002e-02   1.7319999999999999e-01   2.3000000000000001e-01
   4.8490000000000000e-01  -3.7369999999999998e-01   6.8630000000000002e-01  -2.1959999999999999e-01  -3.8100000000000002e-02  -4.4000000000000003e-03   3.1069999999999998e-01   1.2007000000000001e+00   2.6119999999999999e-01   9.6299999999999997e-02   1.8279999999999999e-01   2.5209999999999999e-01
   4.1880000000000001e-01  -1.9789999999999999e-01   3.4310000000000002e-01  -2.5779999999999997e-01  -1.3320000000000001e-01  -4.4000000000000003e-03   6.4370000000000005e-01   1.1117999999999999e+00   1.2188000000000001e+00   1.0600000000000000e-01   1.3469999999999999e-01   2.3440000000000000e-01
   2.6450000000000001e-01  -2.6379999999999998e-01   1.0294000000000001e+00  -1.5279999999999999e-01  -4.7600000000000003e-02  -2.6300000000000000e-02  -1.9980000000000001e-01   2.0011999999999999e+00   2.0024000000000002e+00   1.2520000000000001e-01   2.7900000000000003e-01   2.4329999999999999e-01
   3.9679999999999999e-01  -2.8580000000000000e-01   9.4359999999999999e-01  -2.1959999999999999e-01  -3.8100000000000002e-02  -8.3299999999999999e-02   2.8849999999999998e-01   1.3341000000000001e+00   1.6540999999999999e+00   1.5409999999999999e-01   1.7319999999999999e-01   2.2559999999999999e-01
   5.9509999999999996e-01  -3.2979999999999998e-01   3.4310000000000002e-01  -2.3870000000000000e-01  -3.8100000000000002e-02  -7.0199999999999999e-02   4.8830000000000001e-01   1.0450999999999999e+00   8.7099999999999997e-02   1.1559999999999999e-01   1.5400000000000000e-01   2.3440000000000000e-01
   6.6130000000000000e-01  -3.7369999999999998e-01   6.0050000000000003e-01  -1.5279999999999999e-01  -6.6600000000000006e-02  -6.5799999999999997e-02   3.3289999999999997e-01   1.7343999999999999e+00   4.3530000000000002e-01   1.5409999999999999e-01   1.7319999999999999e-01   2.3440000000000000e-01
   5.5110000000000003e-01  -1.3189999999999999e-01   8.5780000000000001e-01  -1.2410000000000000e-01   0.0000000000000000e+00  -5.2600000000000001e-02   1.7760000000000001e-01   1.3341000000000001e+00   1.5670999999999999e+00   1.0600000000000000e-01   1.7319999999999999e-01   2.4329999999999999e-01
   2.2040000000000001e-01  -3.0780000000000002e-01   1.3725000000000001e+00  -1.9089999999999999e-01  -3.8100000000000002e-02  -3.9500000000000000e-02   4.8830000000000001e-01   1.1563000000000001e+00   9.5770000000000000e-01   1.0600000000000000e-01   2.5019999999999998e-01   2.3890000000000000e-01
   6.8330000000000002e-01  -2.6379999999999998e-01   8.5780000000000001e-01  -1.5279999999999999e-01  -4.7600000000000003e-02   3.5099999999999999e-02   3.5510000000000003e-01   1.5120000000000000e+00   1.2188000000000001e+00   4.8200000000000000e-02   1.8279999999999999e-01   2.5659999999999999e-01
   3.7469999999999998e-01  -2.1980000000000000e-01   1.2010000000000001e+00  -1.9089999999999999e-01  -1.1420000000000000e-01  -1.7500000000000002e-02   1.5540000000000001e-01   1.2674000000000001e+00   1.3059000000000001e+00   1.5409999999999999e-01   1.6360000000000000e-01   3.0080000000000001e-01
   4.4080000000000003e-01  -2.1999999999999999e-02   6.8630000000000002e-01  -1.9089999999999999e-01  -3.8100000000000002e-02   1.3200000000000000e-02   3.1069999999999998e-01   1.2674000000000001e+00   1.9153000000000000e+00   1.8300000000000000e-01   2.0210000000000000e-01   2.2559999999999999e-01
   1.9839999999999999e-01  -3.7369999999999998e-01   6.0050000000000003e-01  -1.9089999999999999e-01   0.0000000000000000e+00  -3.0700000000000002e-02   5.1049999999999995e-01   1.2230000000000001e+00   1.8283000000000000e+00   1.4449999999999999e-01   1.2509999999999999e-01   2.2120000000000001e-01
   4.8490000000000000e-01  -2.8580000000000000e-01   8.5780000000000001e-01  -1.7190000000000000e-01   2.8500000000000001e-02  -8.8000000000000005e-03   2.8849999999999998e-01   1.3786000000000000e+00   1.0447000000000000e+00   1.0600000000000000e-01   1.8279999999999999e-01   2.5209999999999999e-01
   4.4080000000000003e-01  -2.1980000000000000e-01   6.8630000000000002e-01  -2.0999999999999999e-01   6.6600000000000006e-02  -6.1400000000000003e-02   1.5540000000000001e-01   1.4008000000000000e+00   8.7060000000000004e-01   1.7340000000000000e-01   2.6939999999999997e-01   2.5209999999999999e-01
   3.7469999999999998e-01  -4.8359999999999997e-01   1.2010000000000001e+00  -1.5279999999999999e-01  -8.5599999999999996e-02   1.3200000000000000e-02   2.6629999999999998e-01   1.3786000000000000e+00   1.3059000000000001e+00   6.7400000000000002e-02   1.8279999999999999e-01   2.1229999999999999e-01
   4.1880000000000001e-01  -2.1999999999999999e-02   8.5800000000000001e-02  -1.5279999999999999e-01  -2.8500000000000001e-02   1.3200000000000000e-02   1.5540000000000001e-01   1.4453000000000000e+00   1.5670999999999999e+00   8.6699999999999999e-02   1.7319999999999999e-01   2.7429999999999999e-01
   5.7310000000000005e-01  -2.6379999999999998e-01   1.7160000000000000e-01  -1.8140000000000001e-01   2.8500000000000001e-02  -2.6300000000000000e-02   2.8849999999999998e-01   1.5565000000000000e+00   2.2635999999999998e+00   3.8500000000000000e-02   1.9239999999999999e-01   1.9910000000000000e-01
   6.1719999999999997e-01  -3.7369999999999998e-01   6.0050000000000003e-01  -2.9599999999999999e-01  -4.7600000000000003e-02  -3.0700000000000002e-02   2.8849999999999998e-01   1.3564000000000001e+00   1.6540999999999999e+00   1.0600000000000000e-01   2.4060000000000001e-01   2.3890000000000000e-01
   2.6450000000000001e-01  -4.1770000000000002e-01   4.2890000000000000e-01  -3.4370000000000001e-01  -1.2370000000000000e-01   0.0000000000000000e+00   1.1100000000000000e-01   1.2230000000000001e+00   1.4800000000000000e+00   1.5409999999999999e-01   1.4430000000000001e-01   2.0349999999999999e-01
   5.0700000000000001e-01  -2.6379999999999998e-01   0.0000000000000000e+00  -2.0999999999999999e-01  -5.7099999999999998e-02  -4.3900000000000002e-02   5.3269999999999995e-01   1.4898000000000000e+00   1.8283000000000000e+00   1.2520000000000001e-01   1.0580000000000001e-01   2.6100000000000001e-01
   6.1719999999999997e-01  -2.4179999999999999e-01   6.0050000000000003e-01  -2.2910000000000000e-01  -9.5200000000000007e-02  -3.5099999999999999e-02   8.8800000000000004e-02   1.1563000000000001e+00   9.5770000000000000e-01   1.3489999999999999e-01   2.4060000000000001e-01   2.6100000000000001e-01
   4.8490000000000000e-01  -2.1980000000000000e-01  -3.4310000000000002e-01  -2.5779999999999997e-01  -2.8500000000000001e-02  -4.3900000000000002e-02   2.8849999999999998e-01   1.3119000000000001e+00   1.8283000000000000e+00   1.1559999999999999e-01   2.5019999999999998e-01   2.3890000000000000e-01
   5.7310000000000005e-01  -3.7369999999999998e-01   1.5441000000000000e+00  -1.6230000000000000e-01   9.4999999999999998e-03   1.7500000000000002e-02   2.4410000000000001e-01   1.3786000000000000e+00   1.3059000000000001e+00   5.7799999999999997e-02   7.6999999999999999e-02   2.4770000000000000e-01
   5.7310000000000005e-01  -1.7590000000000000e-01   1.1152000000000000e+00  -1.6230000000000000e-01  -9.4999999999999998e-03  -5.2600000000000001e-02   3.3289999999999997e-01   1.4453000000000000e+00   1.7412000000000001e+00   1.5409999999999999e-01   1.9239999999999999e-01   2.8310000000000002e-01
   6.1719999999999997e-01  -1.5390000000000001e-01   8.5800000000000001e-02  -2.4820000000000000e-01  -1.2370000000000000e-01  -4.8200000000000000e-02   3.7730000000000002e-01   1.4898000000000000e+00   1.5670999999999999e+00   8.6699999999999999e-02   1.9239999999999999e-01   2.4770000000000000e-01
   4.4080000000000003e-01  -3.5170000000000001e-01   1.1152000000000000e+00  -1.8140000000000001e-01   6.6600000000000006e-02  -8.8000000000000005e-03   5.1049999999999995e-01   1.3341000000000001e+00   9.5770000000000000e-01   1.3489999999999999e-01   1.5400000000000000e-01   2.3890000000000000e-01
   5.7310000000000005e-01  -6.6000000000000003e-02   5.1470000000000005e-01  -1.9089999999999999e-01  -7.6100000000000001e-02  -3.9500000000000000e-02  -4.4400000000000002e-02   1.5120000000000000e+00   1.5670999999999999e+00   2.8899999999999999e-02   1.3469999999999999e-01   2.1229999999999999e-01
   2.8649999999999998e-01  -1.5390000000000001e-01   6.8630000000000002e-01  -2.4820000000000000e-01  -4.7600000000000003e-02   2.1899999999999999e-02   2.6629999999999998e-01   1.4231000000000000e+00   8.7060000000000004e-01   1.6380000000000000e-01   1.6360000000000000e-01   2.8310000000000002e-01
   3.7469999999999998e-01  -2.8580000000000000e-01   5.1470000000000005e-01  -1.8140000000000001e-01  -9.4999999999999998e-03  -7.4499999999999997e-02   2.8849999999999998e-01   1.3786000000000000e+00   2.0024000000000002e+00   1.5409999999999999e-01   1.9239999999999999e-01   2.5209999999999999e-01
   6.6130000000000000e-01  -3.5170000000000001e-01   6.8630000000000002e-01  -2.0999999999999999e-01  -7.6100000000000001e-02  -4.8200000000000000e-02   2.4410000000000001e-01   1.3341000000000001e+00   1.3059000000000001e+00   1.5409999999999999e-01   2.5979999999999998e-01   2.1679999999999999e-01
   4.4080000000000003e-01  -2.4179999999999999e-01   9.4359999999999999e-01  -2.5779999999999997e-01   3.8100000000000002e-02  -2.6300000000000000e-02   4.4390000000000002e-01   1.4453000000000000e+00   6.9650000000000001e-01   1.0600000000000000e-01   2.0210000000000000e-01   2.1229999999999999e-01
   4.6289999999999998e-01  -8.7900000000000006e-02   8.5800000000000001e-02  -2.3870000000000000e-01   0.0000000000000000e+00  -3.9500000000000000e-02   3.7730000000000002e-01   1.1563000000000001e+00   8.7060000000000004e-01   1.1559999999999999e-01   2.0210000000000000e-01   2.1679999999999999e-01
   2.6450000000000001e-01  -3.7369999999999998e-01   6.0050000000000003e-01  -2.0999999999999999e-01  -2.8500000000000001e-02  -2.1899999999999999e-02   4.6610000000000001e-01   1.4231000000000000e+00   1.3930000000000000e+00   8.6699999999999999e-02   2.1170000000000000e-01   2.3890000000000000e-01
   2.6450000000000001e-01  -3.0780000000000002e-01   9.4359999999999999e-01  -1.0500000000000000e-01   0.0000000000000000e+00  -3.9500000000000000e-02   1.5540000000000001e-01   1.4676000000000000e+00   1.1317999999999999e+00   1.8300000000000000e-01   1.7319999999999999e-01   2.6979999999999998e-01
   2.8649999999999998e-01   1.0990000000000000e-01   5.1470000000000005e-01  -2.0999999999999999e-01  -4.7600000000000003e-02  -3.9500000000000000e-02   3.3289999999999997e-01   1.3564000000000001e+00   7.8349999999999997e-01   5.7799999999999997e-02   1.8279999999999999e-01   2.3440000000000000e-01
   7.4939999999999996e-01  -1.5390000000000001e-01   3.4310000000000002e-01  -1.9089999999999999e-01  -8.5599999999999996e-02  -6.1400000000000003e-02   2.4410000000000001e-01   1.3786000000000000e+00   2.1764999999999999e+00   1.2520000000000001e-01   2.5019999999999998e-01   2.3890000000000000e-01
   3.3060000000000000e-01  -3.5170000000000001e-01   3.4310000000000002e-01  -1.8140000000000001e-01  -4.7600000000000003e-02  -3.5099999999999999e-02   3.3289999999999997e-01   1.3786000000000000e+00   1.5670999999999999e+00   1.3489999999999999e-01   1.0580000000000001e-01   2.3000000000000001e-01
   2.6450000000000001e-01  -2.1980000000000000e-01   1.4582999999999999e+00  -2.5779999999999997e-01  -1.1420000000000000e-01  -4.3900000000000002e-02   3.7730000000000002e-01   1.2007000000000001e+00   1.3930000000000000e+00   1.8300000000000000e-01   1.1550000000000001e-01   2.1679999999999999e-01
   3.3060000000000000e-01  -2.1999999999999999e-02   7.7210000000000001e-01  -2.4820000000000000e-01  -8.5599999999999996e-02   1.3200000000000000e-02   3.1069999999999998e-01   1.5120000000000000e+00   1.3059000000000001e+00   1.6380000000000000e-01   1.3469999999999999e-01   2.3000000000000001e-01
   5.9509999999999996e-01  -2.1980000000000000e-01   3.4310000000000002e-01  -1.9089999999999999e-01  -9.4999999999999998e-03  -6.1400000000000003e-02   1.7760000000000001e-01   1.4898000000000000e+00   1.2188000000000001e+00   9.5999999999999992e-03   2.4060000000000001e-01   2.4770000000000000e-01
   3.9679999999999999e-01  -1.7590000000000000e-01   7.7210000000000001e-01  -1.9089999999999999e-01   4.7600000000000003e-02  -1.7500000000000002e-02   4.6610000000000001e-01   1.2230000000000001e+00   1.4800000000000000e+00   1.8300000000000000e-01   1.4430000000000001e-01   2.3890000000000000e-01
   4.4080000000000003e-01  -2.4179999999999999e-01   1.5441000000000000e+00  -1.4319999999999999e-01  -6.6600000000000006e-02  -3.9500000000000000e-02   1.1100000000000000e-01   1.3119000000000001e+00   1.3930000000000000e+00   1.3489999999999999e-01   1.6360000000000000e-01   2.0790000000000000e-01
   4.1880000000000001e-01   1.0990000000000000e-01   6.8630000000000002e-01  -1.4319999999999999e-01   3.8100000000000002e-02  -4.4000000000000003e-03   3.5510000000000003e-01   1.4898000000000000e+00   9.5770000000000000e-01   6.7400000000000002e-02   1.6360000000000000e-01   2.2559999999999999e-01
   5.0700000000000001e-01   0.0000000000000000e+00   2.5740000000000002e-01  -1.8140000000000001e-01   0.0000000000000000e+00  -6.5799999999999997e-02   4.2170000000000002e-01   1.3564000000000001e+00   7.8349999999999997e-01   2.2159999999999999e-01   1.0580000000000001e-01   2.1679999999999999e-01
   2.4249999999999999e-01   2.1999999999999999e-02   2.5740000000000002e-01  -1.3370000000000001e-01  -9.5200000000000007e-02  -4.4000000000000003e-03   2.6629999999999998e-01   1.2897000000000001e+00   1.1317999999999999e+00   1.5409999999999999e-01   1.5400000000000000e-01   2.2559999999999999e-01
   4.1880000000000001e-01  -8.7900000000000006e-02   5.1470000000000005e-01  -2.1959999999999999e-01   9.4999999999999998e-03  -8.3299999999999999e-02   2.4410000000000001e-01   1.4453000000000000e+00   1.7412000000000001e+00   8.6699999999999999e-02   1.8279999999999999e-01   2.5209999999999999e-01
   5.2900000000000003e-01   6.6000000000000003e-02   2.5740000000000002e-01  -4.7699999999999999e-02  -1.9000000000000000e-02   0.0000000000000000e+00   1.7760000000000001e-01   1.1563000000000001e+00   2.1764999999999999e+00   7.7100000000000002e-02   2.1170000000000000e-01   2.7429999999999999e-01
   6.6130000000000000e-01  -2.6379999999999998e-01   1.2010000000000001e+00  -1.6230000000000000e-01  -8.5599999999999996e-02   4.4000000000000003e-03   5.7709999999999995e-01   1.3119000000000001e+00   6.0940000000000005e-01   1.3489999999999999e-01   2.5979999999999998e-01   2.2559999999999999e-01
   7.0530000000000004e-01  -2.6379999999999998e-01   9.4359999999999999e-01  -1.7190000000000000e-01  -7.6100000000000001e-02  -5.2600000000000001e-02   4.8830000000000001e-01   1.2674000000000001e+00   1.6540999999999999e+00   4.8200000000000000e-02   1.4430000000000001e-01   2.5209999999999999e-01
   4.1880000000000001e-01  -3.2979999999999998e-01   1.7160000000000000e-01  -2.9599999999999999e-01  -3.8100000000000002e-02  -5.7000000000000002e-02   3.3289999999999997e-01   1.3786000000000000e+00   1.3059000000000001e+00   1.1559999999999999e-01   2.0210000000000000e-01   2.4770000000000000e-01
   1.9839999999999999e-01  -4.3999999999999997e-02   5.1470000000000005e-01  -2.3870000000000000e-01  -4.7600000000000003e-02   4.4000000000000003e-03   2.2189999999999999e-01   1.4898000000000000e+00   1.4800000000000000e+00   8.6699999999999999e-02   2.0210000000000000e-01   2.1679999999999999e-01
   4.6289999999999998e-01  -4.3999999999999997e-02   9.4359999999999999e-01  -2.0999999999999999e-01  -9.4999999999999998e-03  -4.3900000000000002e-02   3.3289999999999997e-01   1.3341000000000001e+00   1.1317999999999999e+00   4.8200000000000000e-02   2.3089999999999999e-01   2.3000000000000001e-01
   3.7469999999999998e-01  -3.0780000000000002e-01   6.8630000000000002e-01  -4.7699999999999999e-02   0.0000000000000000e+00  -8.8000000000000005e-03   1.9980000000000001e-01   1.4008000000000000e+00   1.1317999999999999e+00   2.8899999999999999e-02   2.5019999999999998e-01   2.6100000000000001e-01
   6.1719999999999997e-01  -3.0780000000000002e-01   6.0050000000000003e-01  -1.1459999999999999e-01  -1.9000000000000000e-02  -3.5099999999999999e-02   2.8849999999999998e-01   1.2452000000000001e+00   7.8349999999999997e-01   1.2520000000000001e-01   2.3089999999999999e-01   1.8579999999999999e-01
   3.9679999999999999e-01  -1.0990000000000000e-01   6.0050000000000003e-01  -2.0999999999999999e-01  -3.8100000000000002e-02  -1.7500000000000002e-02   3.9950000000000002e-01   1.3564000000000001e+00   1.5670999999999999e+00   4.8200000000000000e-02   2.4060000000000001e-01   2.2559999999999999e-01
   7.2740000000000005e-01  -2.6379999999999998e-01   1.2867999999999999e+00  -1.2410000000000000e-01   6.6600000000000006e-02  -4.4000000000000003e-03   2.2189999999999999e-01   1.5787000000000000e+00   1.1317999999999999e+00   6.7400000000000002e-02   1.8279999999999999e-01   2.2120000000000001e-01
   3.7469999999999998e-01  -3.5170000000000001e-01   1.3725000000000001e+00  -2.0050000000000001e-01   0.0000000000000000e+00  -2.1899999999999999e-02   3.1069999999999998e-01   1.3341000000000001e+00   6.0940000000000005e-01   1.4449999999999999e-01   1.7319999999999999e-01   2.3000000000000001e-01
   5.5110000000000003e-01  -2.4179999999999999e-01   1.0294000000000001e+00  -1.8140000000000001e-01  -7.6100000000000001e-02  -2.6300000000000000e-02   3.3289999999999997e-01   1.4008000000000000e+00   1.2188000000000001e+00   1.0600000000000000e-01   1.6360000000000000e-01   2.6540000000000002e-01
   5.5110000000000003e-01  -1.9789999999999999e-01   6.8630000000000002e-01  -1.4319999999999999e-01  -1.0470000000000000e-01  -2.1899999999999999e-02   2.4410000000000001e-01   1.4676000000000000e+00   1.3059000000000001e+00   1.0600000000000000e-01   1.0580000000000001e-01   2.3440000000000000e-01
   4.8490000000000000e-01  -1.5390000000000001e-01   8.5800000000000001e-02  -2.0050000000000001e-01  -5.7099999999999998e-02  -3.9500000000000000e-02   3.5510000000000003e-01   1.0894999999999999e+00   1.1317999999999999e+00   4.8200000000000000e-02   2.0210000000000000e-01   2.3000000000000001e-01
   3.5270000000000001e-01  -3.2979999999999998e-01   1.1152000000000000e+00  -2.7689999999999998e-01  -9.4999999999999998e-03   0.0000000000000000e+00   2.8849999999999998e-01   1.3564000000000001e+00   7.8349999999999997e-01   1.1559999999999999e-01   1.8279999999999999e-01   2.0790000000000000e-01
   5.9509999999999996e-01  -1.7590000000000000e-01   9.4359999999999999e-01  -1.8140000000000001e-01  -1.8079999999999999e-01  -3.0700000000000002e-02   3.3289999999999997e-01   1.3564000000000001e+00   1.7412000000000001e+00   5.7799999999999997e-02   2.5019999999999998e-01   2.1229999999999999e-01
   4.4080000000000003e-01  -1.5390000000000001e-01   9.4359999999999999e-01  -2.1959999999999999e-01   9.4999999999999998e-03  -2.6300000000000000e-02   2.4410000000000001e-01   1.1339999999999999e+00   1.9153000000000000e+00   2.8899999999999999e-02   2.7900000000000003e-01   2.0790000000000000e-01
   5.2900000000000003e-01  -3.5170000000000001e-01   6.0050000000000003e-01  -2.0050000000000001e-01  -7.6100000000000001e-02  -3.5099999999999999e-02   2.2189999999999999e-01   1.2897000000000001e+00   6.0940000000000005e-01   1.9300000000000001e-02   1.0580000000000001e-01   2.3890000000000000e-01
   4.6289999999999998e-01  -4.6170000000000000e-01   1.0294000000000001e+00  -2.0050000000000001e-01  -1.2370000000000000e-01  -4.4000000000000003e-03   3.3289999999999997e-01   1.2230000000000001e+00   1.9153000000000000e+00   8.6699999999999999e-02   2.1170000000000000e-01   2.3440000000000000e-01
   4.8490000000000000e-01  -1.0990000000000000e-01   7.7210000000000001e-01  -1.6230000000000000e-01  -3.8100000000000002e-02  -5.2600000000000001e-02   1.5540000000000001e-01   1.1785000000000001e+00   1.2188000000000001e+00   1.1559999999999999e-01   2.1170000000000000e-01   2.7870000000000000e-01
   3.5270000000000001e-01  -1.0990000000000000e-01   1.0294000000000001e+00  -2.0999999999999999e-01  -3.8100000000000002e-02  -1.7500000000000002e-02   2.2189999999999999e-01   1.3341000000000001e+00   1.3059000000000001e+00   5.7799999999999997e-02   1.8279999999999999e-01   2.3000000000000001e-01
   4.4080000000000003e-01  -1.0990000000000000e-01   9.4359999999999999e-01  -2.2910000000000000e-01  -5.7099999999999998e-02  -2.6300000000000000e-02   3.1069999999999998e-01   1.2230000000000001e+00   1.0447000000000000e+00   1.1559999999999999e-01   2.6939999999999997e-01   2.5209999999999999e-01
   2.6450000000000001e-01  -1.9789999999999999e-01  -1.7160000000000000e-01  -2.0050000000000001e-01  -4.7600000000000003e-02  -4.3900000000000002e-02   4.6610000000000001e-01   1.3786000000000000e+00   1.3930000000000000e+00   1.2520000000000001e-01   2.4060000000000001e-01   2.3890000000000000e-01
   4.8490000000000000e-01  -3.0780000000000002e-01   4.2890000000000000e-01  -2.0999999999999999e-01  -9.4999999999999998e-03  -4.8200000000000000e-02   2.4410000000000001e-01   1.4008000000000000e+00   1.8283000000000000e+00   1.1559999999999999e-01   2.4060000000000001e-01   2.5659999999999999e-01
   5.0700000000000001e-01   4.3999999999999997e-02   8.5780000000000001e-01  -1.5279999999999999e-01  -3.8100000000000002e-02   4.4000000000000003e-03   4.4390000000000002e-01   1.4676000000000000e+00   1.6540999999999999e+00   9.6299999999999997e-02   1.9239999999999999e-01   2.3890000000000000e-01
   5.2900000000000003e-01  -1.9789999999999999e-01   8.5780000000000001e-01  -1.6230000000000000e-01  -4.7600000000000003e-02  -2.1899999999999999e-02   2.4410000000000001e-01   1.4453000000000000e+00   1.3930000000000000e+00   1.9270000000000001e-01   1.2509999999999999e-01   2.1679999999999999e-01
   4.4080000000000003e-01  -1.0990000000000000e-01   4.2890000000000000e-01  -1.8140000000000001e-01  -6.6600000000000006e-02  -1.3200000000000000e-02   2.4410000000000001e-01   1.2674000000000001e+00   1.1317999999999999e+00   1.5409999999999999e-01   1.2509999999999999e-01   1.8579999999999999e-01
   4.1880000000000001e-01   2.1999999999999999e-02  -2.5740000000000002e-01  -2.2910000000000000e-01   9.4999999999999998e-03  -6.1400000000000003e-02   1.9980000000000001e-01   1.4898000000000000e+00   1.3059000000000001e+00   1.2520000000000001e-01   1.9239999999999999e-01   2.6540000000000002e-01
   7.0530000000000004e-01  -2.6379999999999998e-01   1.6298999999999999e+00  -2.5779999999999997e-01  -1.9000000000000000e-02  -8.7700000000000000e-02   2.4410000000000001e-01   1.3341000000000001e+00   8.7060000000000004e-01   2.0230000000000001e-01   1.8279999999999999e-01   2.2559999999999999e-01
   5.2900000000000003e-01  -1.3189999999999999e-01   7.7210000000000001e-01  -1.6230000000000000e-01  -4.7600000000000003e-02  -1.3200000000000000e-02   1.9980000000000001e-01   1.2674000000000001e+00   1.3059000000000001e+00   6.7400000000000002e-02   1.4430000000000001e-01   2.4329999999999999e-01
   3.7469999999999998e-01  -8.7900000000000006e-02   1.0294000000000001e+00  -2.0050000000000001e-01   1.9000000000000000e-02  -4.3900000000000002e-02   2.4410000000000001e-01   1.2452000000000001e+00   2.6119999999999999e-01   6.7400000000000002e-02   9.6199999999999994e-02   2.5209999999999999e-01
   4.4080000000000003e-01  -1.7590000000000000e-01   6.8630000000000002e-01  -2.0999999999999999e-01  -1.9000000000000000e-02   3.5099999999999999e-02   2.8849999999999998e-01   1.1117999999999999e+00   2.1764999999999999e+00   1.1559999999999999e-01   1.5400000000000000e-01   2.1679999999999999e-01
   4.6289999999999998e-01  -2.8580000000000000e-01   1.1152000000000000e+00  -3.5330000000000000e-01  -1.3320000000000001e-01  -1.7500000000000002e-02   1.5540000000000001e-01   1.3341000000000001e+00   6.9650000000000001e-01   8.6699999999999999e-02   2.1170000000000000e-01   2.5209999999999999e-01
   5.5110000000000003e-01  -1.5390000000000001e-01   1.7160000000000000e-01  -2.2910000000000000e-01  -2.8500000000000001e-02  -3.9500000000000000e-02   4.4390000000000002e-01   1.3341000000000001e+00   1.7412000000000001e+00   8.6699999999999999e-02   2.3089999999999999e-01   2.3440000000000000e-01
   4.8490000000000000e-01  -2.1980000000000000e-01   4.2890000000000000e-01  -1.2410000000000000e-01  -8.5599999999999996e-02   4.4000000000000003e-03   3.5510000000000003e-01   1.4676000000000000e+00   5.2239999999999998e-01   1.1559999999999999e-01   1.7319999999999999e-01   2.1679999999999999e-01
   6.1719999999999997e-01  -8.7900000000000006e-02   4.2890000000000000e-01  -2.3870000000000000e-01   0.0000000000000000e+00  -4.3900000000000002e-02   3.3289999999999997e-01   1.4231000000000000e+00   9.5770000000000000e-01  -2.8899999999999999e-02   2.4060000000000001e-01   2.0349999999999999e-01
   4.4080000000000003e-01  -3.0780000000000002e-01   8.5780000000000001e-01  -1.7190000000000000e-01  -7.6100000000000001e-02  -4.8200000000000000e-02   2.8849999999999998e-01   1.6010000000000000e+00   1.6540999999999999e+00   1.3489999999999999e-01   1.6360000000000000e-01   2.3000000000000001e-01
   4.6289999999999998e-01  -1.0990000000000000e-01   8.5780000000000001e-01  -1.1459999999999999e-01  -3.8100000000000002e-02  -4.8200000000000000e-02   2.8849999999999998e-01   1.2674000000000001e+00   1.2188000000000001e+00   5.7799999999999997e-02   2.3089999999999999e-01   2.2559999999999999e-01
   5.9509999999999996e-01  -1.9789999999999999e-01   1.1152000000000000e+00  -2.2910000000000000e-01  -6.6600000000000006e-02  -3.9500000000000000e-02   3.9950000000000002e-01   1.2452000000000001e+00   1.7412000000000001e+00   2.8899999999999999e-02   2.1170000000000000e-01   2.1229999999999999e-01
   5.2900000000000003e-01  -2.6379999999999998e-01   8.5800000000000001e-02  -1.5279999999999999e-01   2.8500000000000001e-02  -5.2600000000000001e-02   2.4410000000000001e-01   1.3786000000000000e+00   1.7412000000000001e+00   9.6299999999999997e-02   2.2130000000000000e-01   2.3440000000000000e-01
   6.8330000000000002e-01  -1.0990000000000000e-01   6.8630000000000002e-01  -2.0999999999999999e-01  -9.4999999999999998e-03   1.3200000000000000e-02   1.5540000000000001e-01   1.2007000000000001e+00   1.0447000000000000e+00  -3.8500000000000000e-02   1.0580000000000001e-01   2.3890000000000000e-01
   5.2900000000000003e-01  -1.5390000000000001e-01   8.5800000000000001e-02  -2.5779999999999997e-01  -3.8100000000000002e-02  -1.3200000000000000e-02   1.7760000000000001e-01   1.4231000000000000e+00   1.3059000000000001e+00   1.8300000000000000e-01   1.5400000000000000e-01   2.3000000000000001e-01
   5.2900000000000003e-01  -3.0780000000000002e-01   1.0294000000000001e+00  -2.1959999999999999e-01  -3.8100000000000002e-02   0.0000000000000000e+00   2.8849999999999998e-01   1.3341000000000001e+00   1.3930000000000000e+00   1.8300000000000000e-01   2.1170000000000000e-01   2.4329999999999999e-01
   4.1880000000000001e-01  -1.3189999999999999e-01   5.1470000000000005e-01  -1.4319999999999999e-01   1.9000000000000000e-02  -1.3200000000000000e-02   2.8849999999999998e-01   1.5120000000000000e+00   1.5670999999999999e+00   8.6699999999999999e-02   2.5019999999999998e-01   2.6100000000000001e-01
   3.5270000000000001e-01  -3.9570000000000000e-01   1.6298999999999999e+00  -1.9089999999999999e-01  -2.8500000000000001e-02  -2.1899999999999999e-02   1.9980000000000001e-01   1.3119000000000001e+00   1.3930000000000000e+00   1.1559999999999999e-01   1.9239999999999999e-01   2.5209999999999999e-01
   5.2900000000000003e-01  -6.6000000000000003e-02   6.8630000000000002e-01  -2.4820000000000000e-01  -1.9000000000000000e-02  -5.7000000000000002e-02   1.7760000000000001e-01   1.4676000000000000e+00   2.2635999999999998e+00   9.6299999999999997e-02   2.5019999999999998e-01   2.5209999999999999e-01
   5.0700000000000001e-01  -4.3999999999999997e-02   1.2010000000000001e+00  -2.0050000000000001e-01  -2.8500000000000001e-02  -6.1400000000000003e-02   4.4390000000000002e-01   1.3341000000000001e+00   1.5670999999999999e+00  -9.5999999999999992e-03   2.2130000000000000e-01   1.9460000000000000e-01
   5.5110000000000003e-01  -1.5390000000000001e-01   1.0294000000000001e+00  -1.2410000000000000e-01  -4.7600000000000003e-02   4.8200000000000000e-02   3.7730000000000002e-01   1.3786000000000000e+00   7.8349999999999997e-01   3.8500000000000000e-02   3.3679999999999999e-01   2.5659999999999999e-01
   2.8649999999999998e-01  -4.1770000000000002e-01   1.2010000000000001e+00  -7.6399999999999996e-02  -7.6100000000000001e-02  -4.3900000000000002e-02   2.6629999999999998e-01   1.3786000000000000e+00   7.8349999999999997e-01   2.3119999999999999e-01   1.5400000000000000e-01   2.4329999999999999e-01
   4.6289999999999998e-01  -1.9789999999999999e-01   6.0050000000000003e-01  -1.2410000000000000e-01  -8.5599999999999996e-02  -2.6300000000000000e-02   1.9980000000000001e-01   1.4676000000000000e+00   1.2188000000000001e+00   5.7799999999999997e-02   1.5400000000000000e-01   2.6100000000000001e-01
   5.2900000000000003e-01  -2.4179999999999999e-01   1.7157000000000000e+00  -2.4820000000000000e-01  -2.8500000000000001e-02  -3.0700000000000002e-02  -2.2200000000000001e-02   1.3564000000000001e+00   1.8283000000000000e+00   1.0600000000000000e-01   1.9239999999999999e-01   2.6979999999999998e-01
   3.3060000000000000e-01  -4.1770000000000002e-01   2.5740000000000002e-01  -2.4820000000000000e-01  -1.2370000000000000e-01  -3.9500000000000000e-02   3.5510000000000003e-01   1.3341000000000001e+00   1.8283000000000000e+00   8.6699999999999999e-02   1.3469999999999999e-01   2.6100000000000001e-01
   3.0859999999999999e-01  -3.9570000000000000e-01   8.5780000000000001e-01  -2.0999999999999999e-01  -1.0470000000000000e-01  -1.3200000000000000e-02   2.6629999999999998e-01   1.1117999999999999e+00   2.4377000000000000e+00   3.8500000000000000e-02   2.9830000000000001e-01   2.2559999999999999e-01
   3.5270000000000001e-01  -1.7590000000000000e-01   3.4310000000000002e-01  -1.2410000000000000e-01  -9.4999999999999998e-03   3.5099999999999999e-02   8.8800000000000004e-02   1.2230000000000001e+00   1.2188000000000001e+00   1.3489999999999999e-01   2.1170000000000000e-01   2.3000000000000001e-01
   2.2040000000000001e-01  -2.6379999999999998e-01   1.0294000000000001e+00  -1.2410000000000000e-01   1.9000000000000000e-02  -1.3200000000000000e-02   2.8849999999999998e-01   1.2674000000000001e+00   9.5770000000000000e-01   1.2520000000000001e-01   2.6939999999999997e-01   2.1679999999999999e-01
   9.6989999999999998e-01   1.0990000000000000e-01   8.5780000000000001e-01  -2.7689999999999998e-01  -5.7099999999999998e-02  -8.7700000000000000e-02   2.4410000000000001e-01   1.3564000000000001e+00   1.7412000000000001e+00   1.1559999999999999e-01   1.4430000000000001e-01   2.5209999999999999e-01
   5.5110000000000003e-01  -3.5170000000000001e-01   1.3725000000000001e+00  -1.6230000000000000e-01  -6.6600000000000006e-02  -7.4499999999999997e-02   1.7760000000000001e-01   1.4008000000000000e+00   1.3059000000000001e+00   1.3489999999999999e-01   1.7319999999999999e-01   2.4770000000000000e-01
  -6.6100000000000006e-02  -4.8359999999999997e-01   1.6298999999999999e+00  -1.9089999999999999e-01   3.8100000000000002e-02  -7.8899999999999998e-02   1.5540000000000001e-01   1.3564000000000001e+00   1.4800000000000000e+00   2.8899999999999999e-02   2.6939999999999997e-01   2.1229999999999999e-01
   6.6130000000000000e-01  -2.1999999999999999e-02   6.8630000000000002e-01  -1.3370000000000001e-01  -2.8500000000000001e-02   2.1899999999999999e-02   3.1069999999999998e-01   1.2230000000000001e+00   1.8283000000000000e+00   1.5409999999999999e-01   1.9239999999999999e-01   2.3890000000000000e-01
   8.1559999999999999e-01  -4.6170000000000000e-01   1.6298999999999999e+00  -2.3870000000000000e-01  -7.6100000000000001e-02  -4.4000000000000003e-03   1.3320000000000001e-01   1.3564000000000001e+00   1.4800000000000000e+00   1.0600000000000000e-01   1.8279999999999999e-01   2.3000000000000001e-01
   3.5270000000000001e-01  -2.4179999999999999e-01   4.2890000000000000e-01  -1.3370000000000001e-01  -6.6600000000000006e-02  -2.6300000000000000e-02   2.6629999999999998e-01   1.2007000000000001e+00   1.6540999999999999e+00  -2.8899999999999999e-02   1.5400000000000000e-01   2.3890000000000000e-01
   8.8200000000000001e-02   0.0000000000000000e+00   4.2890000000000000e-01  -1.9089999999999999e-01  -2.8500000000000001e-02   3.5099999999999999e-02   5.1049999999999995e-01   1.2007000000000001e+00   1.3930000000000000e+00   9.6299999999999997e-02   1.3469999999999999e-01   2.6100000000000001e-01
   5.7310000000000005e-01  -2.1980000000000000e-01   6.8630000000000002e-01  -2.2910000000000000e-01  -4.7600000000000003e-02  -4.3900000000000002e-02   2.6629999999999998e-01   1.3341000000000001e+00   4.3530000000000002e-01   1.5409999999999999e-01   2.2130000000000000e-01   2.4329999999999999e-01
   8.1559999999999999e-01  -1.7590000000000000e-01   1.2867999999999999e+00  -1.7190000000000000e-01  -8.5599999999999996e-02   4.4000000000000003e-03   2.6629999999999998e-01   1.3786000000000000e+00   2.5247000000000002e+00   1.0600000000000000e-01   1.7319999999999999e-01   2.6100000000000001e-01
   2.8649999999999998e-01  -4.3999999999999997e-02   7.7210000000000001e-01  -2.5779999999999997e-01  -5.7099999999999998e-02  -3.5099999999999999e-02   3.3289999999999997e-01   1.2674000000000001e+00   6.0940000000000005e-01   1.4449999999999999e-01   2.3089999999999999e-01   2.3440000000000000e-01
   2.8649999999999998e-01  -1.5390000000000001e-01   6.0050000000000003e-01  -1.8140000000000001e-01   4.7600000000000003e-02   3.5099999999999999e-02   4.4390000000000002e-01   1.2230000000000001e+00   1.9153000000000000e+00   8.6699999999999999e-02   2.9830000000000001e-01   2.3000000000000001e-01
   5.2900000000000003e-01  -4.3969999999999998e-01   6.0050000000000003e-01  -1.5279999999999999e-01  -5.7099999999999998e-02  -7.8899999999999998e-02   3.3289999999999997e-01   1.2452000000000001e+00   2.0024000000000002e+00   2.3119999999999999e-01   1.8279999999999999e-01   2.1679999999999999e-01
   5.7310000000000005e-01  -1.9789999999999999e-01   1.1152000000000000e+00  -1.6230000000000000e-01   2.8500000000000001e-02  -3.0700000000000002e-02   1.7760000000000001e-01   1.5565000000000000e+00   1.6540999999999999e+00   1.5409999999999999e-01   2.2130000000000000e-01   2.3890000000000000e-01
   3.3060000000000000e-01  -1.7590000000000000e-01   1.2010000000000001e+00  -1.8140000000000001e-01   1.9000000000000000e-02  -2.1899999999999999e-02   2.4410000000000001e-01   1.4231000000000000e+00   1.2188000000000001e+00   1.0600000000000000e-01   1.4430000000000001e-01   2.4770000000000000e-01
   2.8649999999999998e-01  -3.2979999999999998e-01  -6.0050000000000003e-01  -1.9089999999999999e-01  -4.7600000000000003e-02   1.3200000000000000e-02   2.8849999999999998e-01   1.3564000000000001e+00   1.9153000000000000e+00   1.9270000000000001e-01   1.7319999999999999e-01   2.6979999999999998e-01
   4.6289999999999998e-01  -1.0990000000000000e-01   8.5780000000000001e-01  -1.7190000000000000e-01  -1.2370000000000000e-01  -4.8200000000000000e-02   2.4410000000000001e-01   1.4453000000000000e+00   1.3059000000000001e+00   9.6299999999999997e-02   1.8279999999999999e-01   2.2559999999999999e-01
   6.1719999999999997e-01  -2.1999999999999999e-02   7.7210000000000001e-01  -2.5779999999999997e-01  -3.8100000000000002e-02  -1.3200000000000000e-02   3.7730000000000002e-01   1.1785000000000001e+00   2.1764999999999999e+00   1.1559999999999999e-01   1.5400000000000000e-01   2.3440000000000000e-01
   4.1880000000000001e-01  -3.5170000000000001e-01   6.0050000000000003e-01  -2.0050000000000001e-01  -9.5200000000000007e-02   4.4000000000000003e-03   3.1069999999999998e-01   1.3341000000000001e+00   1.1317999999999999e+00   7.7100000000000002e-02   2.5019999999999998e-01   2.4770000000000000e-01
   3.5270000000000001e-01   1.3189999999999999e-01   6.8630000000000002e-01  -1.4319999999999999e-01  -9.5200000000000007e-02  -4.8200000000000000e-02   2.6629999999999998e-01   1.3341000000000001e+00   1.9153000000000000e+00   1.7340000000000000e-01   1.5400000000000000e-01   2.3440000000000000e-01
   2.6450000000000001e-01  -1.9789999999999999e-01   9.4359999999999999e-01  -2.0999999999999999e-01  -9.4999999999999998e-03  -8.8000000000000005e-03   4.6610000000000001e-01   1.1785000000000001e+00   1.7412000000000001e+00   1.4449999999999999e-01   2.0210000000000000e-01   1.9020000000000001e-01
   6.8330000000000002e-01  -8.7900000000000006e-02   6.8630000000000002e-01  -1.0500000000000000e-01  -1.0470000000000000e-01   1.7500000000000002e-02   3.1069999999999998e-01   1.1563000000000001e+00   1.8283000000000000e+00   1.8300000000000000e-01   2.3089999999999999e-01   2.6540000000000002e-01
   5.9509999999999996e-01  -2.6379999999999998e-01   4.2890000000000000e-01  -1.3370000000000001e-01  -1.9000000000000000e-02   1.3200000000000000e-02   3.1069999999999998e-01   1.2674000000000001e+00   7.8349999999999997e-01   9.6299999999999997e-02   2.1170000000000000e-01   2.2120000000000001e-01
   4.8490000000000000e-01   0.0000000000000000e+00   5.1470000000000005e-01  -1.6230000000000000e-01   3.8100000000000002e-02   1.3200000000000000e-02   2.8849999999999998e-01   1.4676000000000000e+00   1.0447000000000000e+00   1.4449999999999999e-01   1.6360000000000000e-01   2.5209999999999999e-01
   2.4249999999999999e-01  -3.0780000000000002e-01   1.2867999999999999e+00  -2.0050000000000001e-01   5.7099999999999998e-02  -2.6300000000000000e-02   4.4390000000000002e-01   1.2007000000000001e+00   1.3059000000000001e+00   1.6380000000000000e-01   2.3089999999999999e-01   2.4329999999999999e-01
   4.4080000000000003e-01  -2.1980000000000000e-01   1.0294000000000001e+00  -2.0050000000000001e-01   1.9000000000000000e-02  -2.1899999999999999e-02   1.5540000000000001e-01   1.5343000000000000e+00   1.4800000000000000e+00   1.0600000000000000e-01   1.4430000000000001e-01   2.6979999999999998e-01
   6.1719999999999997e-01  -6.6000000000000003e-02   1.1152000000000000e+00  -8.5900000000000004e-02   1.9000000000000000e-02  -4.8200000000000000e-02   2.8849999999999998e-01   1.2452000000000001e+00   1.3930000000000000e+00   5.7799999999999997e-02   6.7400000000000002e-02   2.3440000000000000e-01
   3.7469999999999998e-01  -1.3189999999999999e-01   1.0294000000000001e+00  -2.0999999999999999e-01  -1.9000000000000000e-02   4.4000000000000003e-03   1.7760000000000001e-01   1.1563000000000001e+00   6.9650000000000001e-01   7.7100000000000002e-02   1.3469999999999999e-01   2.4770000000000000e-01
   5.0700000000000001e-01  -2.1999999999999999e-02  -1.7160000000000000e-01  -1.9089999999999999e-01  -7.6100000000000001e-02   8.8000000000000005e-03   1.5540000000000001e-01   1.0450999999999999e+00   1.6540999999999999e+00   1.2520000000000001e-01   2.5019999999999998e-01   2.0790000000000000e-01
   3.9679999999999999e-01   0.0000000000000000e+00   2.5740000000000002e-01  -8.5900000000000004e-02   0.0000000000000000e+00  -5.7000000000000002e-02   4.4400000000000002e-02   1.4453000000000000e+00   2.1764999999999999e+00   9.6299999999999997e-02   1.8279999999999999e-01   2.8310000000000002e-01
   6.6130000000000000e-01   0.0000000000000000e+00  -8.5800000000000001e-02  -2.0999999999999999e-01  -2.8500000000000001e-02  -3.0700000000000002e-02   2.8849999999999998e-01   1.4231000000000000e+00   1.3059000000000001e+00   8.6699999999999999e-02   1.9239999999999999e-01   2.3890000000000000e-01
   5.7310000000000005e-01  -3.5170000000000001e-01   6.8630000000000002e-01  -1.7190000000000000e-01  -9.4999999999999998e-03  -4.3900000000000002e-02   1.7760000000000001e-01   1.3119000000000001e+00   1.2188000000000001e+00   9.6299999999999997e-02   1.8279999999999999e-01   2.0349999999999999e-01
   4.1880000000000001e-01  -1.3189999999999999e-01   1.2010000000000001e+00  -1.3370000000000001e-01  -7.6100000000000001e-02  -3.9500000000000000e-02   1.5540000000000001e-01   1.4453000000000000e+00   1.1317999999999999e+00   1.2520000000000001e-01   1.7319999999999999e-01   2.3890000000000000e-01
   5.2900000000000003e-01  -1.3189999999999999e-01   1.6298999999999999e+00  -1.5279999999999999e-01   2.8500000000000001e-02  -3.9500000000000000e-02   2.2189999999999999e-01   1.1339999999999999e+00   2.0024000000000002e+00   4.8200000000000000e-02   1.8279999999999999e-01   2.3890000000000000e-01
   4.4080000000000003e-01  -1.0990000000000000e-01   1.6298999999999999e+00  -2.1959999999999999e-01   9.4999999999999998e-03  -1.7500000000000002e-02   4.2170000000000002e-01   1.2897000000000001e+00   5.2239999999999998e-01   7.7100000000000002e-02   1.2509999999999999e-01   2.2120000000000001e-01
   6.1719999999999997e-01  -4.3999999999999997e-02   7.7210000000000001e-01  -2.0999999999999999e-01  -1.9000000000000000e-02  -1.7500000000000002e-02   2.6629999999999998e-01   1.3564000000000001e+00   2.0024000000000002e+00   1.0600000000000000e-01   2.0210000000000000e-01   2.7870000000000000e-01
   3.7469999999999998e-01  -3.9570000000000000e-01   6.8630000000000002e-01  -1.9089999999999999e-01   0.0000000000000000e+00  -3.9500000000000000e-02   2.6629999999999998e-01   1.6010000000000000e+00   7.8349999999999997e-01   1.4449999999999999e-01   1.3469999999999999e-01   2.9189999999999999e-01
   3.7469999999999998e-01  -2.8580000000000000e-01   6.8630000000000002e-01  -2.1959999999999999e-01  -1.2370000000000000e-01  -2.1899999999999999e-02   2.2189999999999999e-01   1.3564000000000001e+00   1.2188000000000001e+00   1.0600000000000000e-01   1.2509999999999999e-01   1.7690000000000000e-01
   3.5270000000000001e-01  -3.0780000000000002e-01   6.8630000000000002e-01  -2.3870000000000000e-01  -7.6100000000000001e-02  -6.1400000000000003e-02   2.2189999999999999e-01   1.3564000000000001e+00   1.4800000000000000e+00   8.6699999999999999e-02   1.9239999999999999e-01   2.6979999999999998e-01
   6.3919999999999999e-01  -1.9789999999999999e-01   1.0294000000000001e+00  -8.5900000000000004e-02  -4.7600000000000003e-02  -4.8200000000000000e-02   1.5540000000000001e-01   1.4008000000000000e+00   1.5670999999999999e+00   1.4449999999999999e-01   1.6360000000000000e-01   2.6100000000000001e-01
   4.1880000000000001e-01  -2.1999999999999999e-02   3.4310000000000002e-01  -1.4319999999999999e-01  -1.1420000000000000e-01   4.4000000000000003e-03   3.7730000000000002e-01   1.2674000000000001e+00   1.6540999999999999e+00   1.0600000000000000e-01   1.1550000000000001e-01   2.5209999999999999e-01
   5.7310000000000005e-01  -2.4179999999999999e-01   1.4582999999999999e+00  -2.0999999999999999e-01   4.7600000000000003e-02  -4.8200000000000000e-02   3.1069999999999998e-01   1.6677000000000000e+00   1.6540999999999999e+00   4.8200000000000000e-02   2.1170000000000000e-01   2.2559999999999999e-01
   7.2740000000000005e-01  -1.3189999999999999e-01   8.5780000000000001e-01  -1.2410000000000000e-01   8.5599999999999996e-02  -4.4000000000000003e-03   2.6629999999999998e-01   1.6010000000000000e+00   1.9153000000000000e+00   1.7340000000000000e-01   1.9239999999999999e-01   2.4329999999999999e-01
   5.0700000000000001e-01  -1.5390000000000001e-01   9.4359999999999999e-01  -1.8140000000000001e-01   0.0000000000000000e+00  -4.3900000000000002e-02   3.3289999999999997e-01   9.7840000000000005e-01   1.3059000000000001e+00   5.7799999999999997e-02   1.9239999999999999e-01   2.1229999999999999e-01
   4.1880000000000001e-01  -4.1770000000000002e-01   1.4582999999999999e+00  -1.0500000000000000e-01  -3.8100000000000002e-02  -1.7500000000000002e-02   5.9930000000000005e-01   1.2897000000000001e+00   1.0447000000000000e+00   7.7100000000000002e-02   1.9239999999999999e-01   2.3890000000000000e-01
   4.1880000000000001e-01  -1.7590000000000000e-01   5.1470000000000005e-01  -2.0999999999999999e-01  -1.9000000000000000e-02  -1.3200000000000000e-02   8.8800000000000004e-02   1.2897000000000001e+00   1.7412000000000001e+00   6.7400000000000002e-02   1.8279999999999999e-01   2.7870000000000000e-01
   3.3060000000000000e-01  -2.8580000000000000e-01   1.4582999999999999e+00  -1.6230000000000000e-01  -1.9000000000000000e-02  -3.5099999999999999e-02   2.4410000000000001e-01   1.3341000000000001e+00   2.0893999999999999e+00   7.7100000000000002e-02   1.8279999999999999e-01   2.2559999999999999e-01
   5.5110000000000003e-01  -4.6170000000000000e-01   2.5740000000000002e-01  -2.2910000000000000e-01  -8.5599999999999996e-02  -3.5099999999999999e-02   3.7730000000000002e-01   1.2674000000000001e+00   1.1317999999999999e+00   1.0600000000000000e-01   2.2130000000000000e-01   2.3890000000000000e-01
   3.9679999999999999e-01  -2.6379999999999998e-01   8.5800000000000001e-02  -2.0999999999999999e-01  -8.5599999999999996e-02  -1.7500000000000002e-02   3.5510000000000003e-01   1.2674000000000001e+00   1.6540999999999999e+00   8.6699999999999999e-02   1.3469999999999999e-01   2.3440000000000000e-01
   5.7310000000000005e-01  -1.7590000000000000e-01   6.0050000000000003e-01  -2.4820000000000000e-01   1.9000000000000000e-02  -8.8000000000000005e-03   3.5510000000000003e-01   1.4453000000000000e+00   1.0447000000000000e+00   1.2520000000000001e-01   1.6360000000000000e-01   2.6979999999999998e-01
   5.2900000000000003e-01  -4.1770000000000002e-01   1.2010000000000001e+00  -1.8140000000000001e-01  -8.5599999999999996e-02   2.6300000000000000e-02   3.5510000000000003e-01   1.4453000000000000e+00   1.0447000000000000e+00   1.7340000000000000e-01   1.5400000000000000e-01   2.3440000000000000e-01
   5.0700000000000001e-01  -4.1770000000000002e-01   6.8630000000000002e-01  -1.7190000000000000e-01  -9.4999999999999998e-03  -3.9500000000000000e-02   5.7709999999999995e-01   1.3341000000000001e+00   1.3059000000000001e+00   1.5409999999999999e-01   2.2130000000000000e-01   2.5659999999999999e-01
   5.0700000000000001e-01  -2.1980000000000000e-01   6.0050000000000003e-01  -1.2410000000000000e-01  -4.7600000000000003e-02   1.3200000000000000e-02   1.7760000000000001e-01   1.4008000000000000e+00   1.3059000000000001e+00   1.1559999999999999e-01   2.5979999999999998e-01   2.1679999999999999e-01
   5.2900000000000003e-01  -1.3189999999999999e-01   1.8015000000000001e+00  -1.7190000000000000e-01  -1.9000000000000000e-02  -2.6300000000000000e-02   1.9980000000000001e-01   1.3119000000000001e+00   1.3059000000000001e+00   1.0600000000000000e-01   2.4060000000000001e-01   2.7870000000000000e-01
   4.4080000000000003e-01  -4.3999999999999997e-02   1.0294000000000001e+00  -1.9089999999999999e-01  -6.6600000000000006e-02  -3.0700000000000002e-02   3.7730000000000002e-01   1.4898000000000000e+00   1.6540999999999999e+00   9.6299999999999997e-02   2.5979999999999998e-01   2.3890000000000000e-01
   4.8490000000000000e-01  -3.7369999999999998e-01   1.2867999999999999e+00  -1.6230000000000000e-01   4.7600000000000003e-02  -3.5099999999999999e-02   2.2189999999999999e-01   1.4008000000000000e+00   1.1317999999999999e+00   7.7100000000000002e-02   1.1550000000000001e-01   2.1679999999999999e-01
   6.3919999999999999e-01  -3.0780000000000002e-01   7.7210000000000001e-01  -1.3370000000000001e-01   9.4999999999999998e-03  -1.3200000000000000e-02   4.2170000000000002e-01   1.1785000000000001e+00   1.5670999999999999e+00   9.5999999999999992e-03   1.5400000000000000e-01   2.2120000000000001e-01
   4.6289999999999998e-01  -4.3969999999999998e-01   1.2010000000000001e+00  -2.2910000000000000e-01   9.4999999999999998e-03  -4.8200000000000000e-02   3.9950000000000002e-01   1.4008000000000000e+00   1.1317999999999999e+00   2.0230000000000001e-01   2.2130000000000000e-01   1.9020000000000001e-01
   2.4249999999999999e-01  -1.5390000000000001e-01   6.0050000000000003e-01  -2.2910000000000000e-01  -6.6600000000000006e-02   3.0700000000000002e-02   2.2189999999999999e-01   1.2897000000000001e+00   1.2188000000000001e+00   5.7799999999999997e-02   1.3469999999999999e-01   2.4329999999999999e-01
   4.6289999999999998e-01  -2.8580000000000000e-01   6.8630000000000002e-01  -1.7190000000000000e-01  -1.6180000000000000e-01   0.0000000000000000e+00   1.9980000000000001e-01   1.3341000000000001e+00   1.8283000000000000e+00   1.3489999999999999e-01   1.2509999999999999e-01   2.3890000000000000e-01
   3.7469999999999998e-01  -8.7900000000000006e-02   9.4359999999999999e-01  -2.5779999999999997e-01  -1.5229999999999999e-01   1.3200000000000000e-02   4.6610000000000001e-01   1.4008000000000000e+00   3.4820000000000001e-01   1.5409999999999999e-01   2.1170000000000000e-01   2.4329999999999999e-01
   5.2900000000000003e-01  -2.1980000000000000e-01   7.7210000000000001e-01  -2.6729999999999998e-01  -1.3320000000000001e-01   3.0700000000000002e-02   3.1069999999999998e-01   1.4676000000000000e+00   1.3930000000000000e+00   1.5409999999999999e-01   1.8279999999999999e-01   2.2120000000000001e-01
   3.5270000000000001e-01   2.1999999999999999e-02   6.0050000000000003e-01  -1.9089999999999999e-01  -4.7600000000000003e-02   4.4000000000000003e-03   2.2189999999999999e-01   1.2230000000000001e+00   1.2188000000000001e+00   2.1190000000000001e-01   1.7319999999999999e-01   2.2559999999999999e-01
   4.1880000000000001e-01  -1.5390000000000001e-01   1.1152000000000000e+00  -2.0050000000000001e-01  -1.9000000000000000e-02   8.8000000000000005e-03   1.7760000000000001e-01   1.4898000000000000e+00   1.2188000000000001e+00   1.3489999999999999e-01   2.4060000000000001e-01   2.3890000000000000e-01
   6.8330000000000002e-01  -1.5390000000000001e-01   7.7210000000000001e-01  -2.0999999999999999e-01  -1.6180000000000000e-01  -5.2600000000000001e-02   1.7760000000000001e-01   1.2452000000000001e+00   1.1317999999999999e+00   8.6699999999999999e-02   2.4060000000000001e-01   2.2559999999999999e-01
   6.8330000000000002e-01  -1.3189999999999999e-01   1.2867999999999999e+00  -2.4820000000000000e-01  -5.7099999999999998e-02  -3.9500000000000000e-02   3.3289999999999997e-01   1.3341000000000001e+00   1.8283000000000000e+00   7.7100000000000002e-02   2.2130000000000000e-01   2.3000000000000001e-01
   3.9679999999999999e-01   0.0000000000000000e+00   5.1470000000000005e-01  -6.6799999999999998e-02   7.6100000000000001e-02  -1.7500000000000002e-02   1.9980000000000001e-01   1.3786000000000000e+00   2.1764999999999999e+00   6.7400000000000002e-02   2.0210000000000000e-01   2.5659999999999999e-01
   4.1880000000000001e-01  -1.7590000000000000e-01   6.8630000000000002e-01  -2.2910000000000000e-01  -1.9000000000000000e-02   0.0000000000000000e+00   1.3320000000000001e-01   1.4676000000000000e+00   1.4800000000000000e+00   6.7400000000000002e-02   2.1170000000000000e-01   2.4329999999999999e-01
   7.0530000000000004e-01  -3.0780000000000002e-01   3.4310000000000002e-01  -3.2460000000000000e-01  -3.8100000000000002e-02  -2.6300000000000000e-02   2.2189999999999999e-01   1.4231000000000000e+00   1.1317999999999999e+00   6.7400000000000002e-02   1.9239999999999999e-01   2.5659999999999999e-01
   4.4100000000000000e-02  -2.6379999999999998e-01   7.7210000000000001e-01  -1.8140000000000001e-01   5.7099999999999998e-02  -1.3200000000000000e-02   1.3320000000000001e-01   1.4231000000000000e+00   8.7060000000000004e-01   8.6699999999999999e-02   1.5400000000000000e-01   2.3890000000000000e-01
   6.1719999999999997e-01  -3.7369999999999998e-01   7.7210000000000001e-01  -2.2910000000000000e-01  -9.4999999999999998e-03   4.4000000000000003e-03   3.5510000000000003e-01   1.2007000000000001e+00   2.0024000000000002e+00   1.9270000000000001e-01   1.7319999999999999e-01   2.2559999999999999e-01
   6.6130000000000000e-01  -1.0990000000000000e-01   1.0294000000000001e+00  -2.4820000000000000e-01  -3.8100000000000002e-02  -4.8200000000000000e-02   2.6629999999999998e-01   1.5787000000000000e+00   1.6540999999999999e+00   1.3489999999999999e-01   2.3089999999999999e-01   2.0349999999999999e-01
   3.5270000000000001e-01  -1.3189999999999999e-01   7.7210000000000001e-01  -2.0999999999999999e-01   4.7600000000000003e-02  -6.1400000000000003e-02   1.7760000000000001e-01   1.2674000000000001e+00   1.4800000000000000e+00   9.6299999999999997e-02   1.6360000000000000e-01   2.5209999999999999e-01
   3.3060000000000000e-01  -1.5390000000000001e-01   1.0294000000000001e+00  -2.0999999999999999e-01  -3.8100000000000002e-02  -4.4000000000000003e-03   3.1069999999999998e-01   1.2452000000000001e+00   1.8283000000000000e+00   5.7799999999999997e-02   1.7319999999999999e-01   2.3440000000000000e-01
   4.1880000000000001e-01  -3.5170000000000001e-01   6.8630000000000002e-01  -2.1959999999999999e-01  -9.4999999999999998e-03  -1.3200000000000000e-02   2.8849999999999998e-01   1.6010000000000000e+00   1.7412000000000001e+00   5.7799999999999997e-02   1.9239999999999999e-01   2.7429999999999999e-01
   2.6450000000000001e-01  -1.7590000000000000e-01   8.5780000000000001e-01  -1.2410000000000000e-01  -2.8500000000000001e-02  -2.6300000000000000e-02   2.8849999999999998e-01   1.2007000000000001e+00   1.6540999999999999e+00   9.6299999999999997e-02   1.6360000000000000e-01   2.5209999999999999e-01
   5.7310000000000005e-01  -3.2979999999999998e-01   7.7210000000000001e-01  -9.5500000000000002e-02  -1.9000000000000000e-02  -2.6300000000000000e-02   3.1069999999999998e-01   1.6232000000000000e+00   5.2239999999999998e-01   7.7100000000000002e-02   1.6360000000000000e-01   2.7870000000000000e-01
   2.2040000000000001e-01  -8.7900000000000006e-02   4.2890000000000000e-01  -2.7689999999999998e-01   2.8500000000000001e-02  -3.9500000000000000e-02   1.9980000000000001e-01   1.2674000000000001e+00   1.3059000000000001e+00   1.4449999999999999e-01   2.3089999999999999e-01   2.5659999999999999e-01
   3.5270000000000001e-01  -1.5390000000000001e-01   3.4310000000000002e-01  -3.0549999999999999e-01   2.8500000000000001e-02  -1.7500000000000002e-02   3.7730000000000002e-01   1.4676000000000000e+00   2.1764999999999999e+00   9.6299999999999997e-02   1.7319999999999999e-01   2.0790000000000000e-01
   5.7310000000000005e-01  -3.9570000000000000e-01   3.4310000000000002e-01  -2.0050000000000001e-01  -8.5599999999999996e-02  -3.0700000000000002e-02   0.0000000000000000e+00   1.4676000000000000e+00   7.8349999999999997e-01   1.8300000000000000e-01   1.4430000000000001e-01   2.7870000000000000e-01
   5.5110000000000003e-01  -2.8580000000000000e-01   1.2010000000000001e+00  -1.3370000000000001e-01  -6.6600000000000006e-02  -1.3200000000000000e-02   9.3220000000000003e-01   1.2230000000000001e+00   1.7412000000000001e+00   1.3489999999999999e-01   1.0580000000000001e-01   2.1679999999999999e-01
   4.8490000000000000e-01  -1.5390000000000001e-01   9.4359999999999999e-01  -2.0999999999999999e-01  -7.6100000000000001e-02  -1.3200000000000000e-02  -4.4400000000000002e-02   1.8677999999999999e+00   9.5770000000000000e-01   1.9270000000000001e-01   2.1170000000000000e-01   2.5209999999999999e-01
   7.2740000000000005e-01   8.7900000000000006e-02   8.5780000000000001e-01  -1.2410000000000000e-01  -2.8500000000000001e-02   0.0000000000000000e+00   5.9930000000000005e-01   1.2452000000000001e+00   2.0893999999999999e+00   9.6299999999999997e-02   1.8279999999999999e-01   1.9910000000000000e-01
   5.5110000000000003e-01  -2.4179999999999999e-01   5.1470000000000005e-01  -1.9089999999999999e-01  -2.8500000000000001e-02  -5.2600000000000001e-02   2.6629999999999998e-01   8.8939999999999997e-01   1.0447000000000000e+00   1.0600000000000000e-01   1.2509999999999999e-01   2.3890000000000000e-01
   6.8330000000000002e-01  -6.6000000000000003e-02   9.4359999999999999e-01  -1.9089999999999999e-01  -1.9000000000000000e-02  -6.5799999999999997e-02   2.2189999999999999e-01   1.8232999999999999e+00   9.5770000000000000e-01   8.6699999999999999e-02   2.2130000000000000e-01   2.2559999999999999e-01
   3.3060000000000000e-01  -6.6000000000000003e-02   5.1470000000000005e-01  -1.4319999999999999e-01  -4.7600000000000003e-02  -2.1899999999999999e-02   1.5540000000000001e-01   1.5120000000000000e+00   1.7412000000000001e+00   1.0600000000000000e-01   1.6360000000000000e-01   2.4770000000000000e-01
   4.4080000000000003e-01  -1.5390000000000001e-01   9.4359999999999999e-01  -3.0549999999999999e-01  -3.8100000000000002e-02  -4.3900000000000002e-02   3.5510000000000003e-01   1.0672999999999999e+00   6.0940000000000005e-01   8.6699999999999999e-02   1.4430000000000001e-01   2.2120000000000001e-01
   5.7310000000000005e-01  -1.9789999999999999e-01   6.0050000000000003e-01  -3.4370000000000001e-01  -1.3320000000000001e-01  -4.3900000000000002e-02   1.9980000000000001e-01   1.6232000000000000e+00   6.9650000000000001e-01   1.5409999999999999e-01   2.6939999999999997e-01   2.4329999999999999e-01
   4.1880000000000001e-01  -1.7590000000000000e-01   5.1470000000000005e-01  -2.1959999999999999e-01  -1.9000000000000000e-02  -5.7000000000000002e-02   4.8830000000000001e-01   1.3341000000000001e+00   1.6540999999999999e+00   1.3489999999999999e-01   1.7319999999999999e-01   2.3000000000000001e-01
   4.1880000000000001e-01  -2.6379999999999998e-01   8.5780000000000001e-01  -9.5500000000000002e-02  -1.9000000000000000e-02   3.5099999999999999e-02   4.4400000000000002e-02   1.3341000000000001e+00   1.3930000000000000e+00   1.9270000000000001e-01   1.2509999999999999e-01   2.4329999999999999e-01
   4.6289999999999998e-01   0.0000000000000000e+00   8.5780000000000001e-01  -1.9089999999999999e-01  -1.0470000000000000e-01  -7.4499999999999997e-02   2.6629999999999998e-01   1.3786000000000000e+00   7.8349999999999997e-01   4.8200000000000000e-02   2.0210000000000000e-01   2.2120000000000001e-01
   6.8330000000000002e-01  -2.1999999999999999e-02   1.1152000000000000e+00  -1.9089999999999999e-01  -6.6600000000000006e-02   0.0000000000000000e+00   1.9980000000000001e-01   1.3786000000000000e+00   1.4800000000000000e+00   1.4449999999999999e-01   2.5019999999999998e-01   2.3440000000000000e-01
   2.2040000000000001e-01  -2.8580000000000000e-01   7.7210000000000001e-01  -1.6230000000000000e-01   8.5599999999999996e-02  -4.4000000000000003e-03   2.4410000000000001e-01   1.4231000000000000e+00   1.7412000000000001e+00   1.0600000000000000e-01   2.2130000000000000e-01   2.2559999999999999e-01
   6.3919999999999999e-01  -1.3189999999999999e-01   4.2890000000000000e-01  -2.5779999999999997e-01   8.5599999999999996e-02  -2.1899999999999999e-02   1.7760000000000001e-01   1.2897000000000001e+00   1.5670999999999999e+00   1.2520000000000001e-01   1.5400000000000000e-01   2.3890000000000000e-01
   3.5270000000000001e-01  -2.4179999999999999e-01   8.5780000000000001e-01  -1.9089999999999999e-01  -7.6100000000000001e-02  -7.0199999999999999e-02   3.1069999999999998e-01   1.1339999999999999e+00   1.3059000000000001e+00   5.7799999999999997e-02   1.6360000000000000e-01   2.3440000000000000e-01
   6.3919999999999999e-01  -1.5390000000000001e-01   4.2890000000000000e-01  -1.1459999999999999e-01   4.7600000000000003e-02  -6.5799999999999997e-02   1.3320000000000001e-01   1.2897000000000001e+00   1.8283000000000000e+00   4.8200000000000000e-02   2.0210000000000000e-01   2.2120000000000001e-01
   5.9509999999999996e-01  -1.0990000000000000e-01   1.1152000000000000e+00  -1.4319999999999999e-01   0.0000000000000000e+00  -7.0199999999999999e-02   4.8830000000000001e-01   1.0672999999999999e+00   1.5670999999999999e+00   5.7799999999999997e-02   1.6360000000000000e-01   2.4329999999999999e-01
   5.7310000000000005e-01  -4.1770000000000002e-01   1.3725000000000001e+00  -2.6729999999999998e-01  -6.6600000000000006e-02  -6.5799999999999997e-02   2.8849999999999998e-01   1.4898000000000000e+00   1.8283000000000000e+00   1.0600000000000000e-01   2.6939999999999997e-01   2.3890000000000000e-01
   3.3060000000000000e-01  -1.7590000000000000e-01   2.5740000000000002e-01  -2.6729999999999998e-01  -7.6100000000000001e-02  -6.5799999999999997e-02   4.8830000000000001e-01   1.3341000000000001e+00   1.5670999999999999e+00   0.0000000000000000e+00   2.5019999999999998e-01   2.0790000000000000e-01
   3.3060000000000000e-01  -1.5390000000000001e-01   7.7210000000000001e-01  -1.2410000000000000e-01  -4.7600000000000003e-02  -1.3200000000000000e-02   4.4390000000000002e-01   1.0894999999999999e+00   2.2635999999999998e+00   1.4449999999999999e-01   1.3469999999999999e-01   2.4770000000000000e-01
   8.1559999999999999e-01  -2.4179999999999999e-01   1.0294000000000001e+00  -2.1959999999999999e-01  -1.1420000000000000e-01  -1.3200000000000000e-02   2.4410000000000001e-01   1.4898000000000000e+00   1.3059000000000001e+00   1.3489999999999999e-01   2.4060000000000001e-01   2.3000000000000001e-01
   3.0859999999999999e-01  -2.4179999999999999e-01   1.4582999999999999e+00  -2.4820000000000000e-01  -7.6100000000000001e-02   8.8000000000000005e-03   2.6629999999999998e-01   1.2452000000000001e+00   1.5670999999999999e+00   9.6299999999999997e-02   2.1170000000000000e-01   2.0349999999999999e-01
   5.9509999999999996e-01  -8.7900000000000006e-02   4.2890000000000000e-01  -1.0500000000000000e-01  -3.8100000000000002e-02   8.8000000000000005e-03   4.4400000000000002e-02   1.3786000000000000e+00   9.5770000000000000e-01   1.0600000000000000e-01   1.2509999999999999e-01   2.2120000000000001e-01
   5.0700000000000001e-01  -1.5390000000000001e-01   1.2867999999999999e+00  -2.2910000000000000e-01  -4.7600000000000003e-02  -8.8000000000000005e-03   1.5540000000000001e-01   1.6454000000000000e+00   1.2188000000000001e+00   1.6380000000000000e-01   2.1170000000000000e-01   2.5209999999999999e-01
   4.8490000000000000e-01  -2.1980000000000000e-01   6.0050000000000003e-01  -1.5279999999999999e-01   1.9000000000000000e-02   4.4000000000000003e-03   4.8830000000000001e-01   1.4231000000000000e+00   1.6540999999999999e+00   1.5409999999999999e-01   1.7319999999999999e-01   2.2120000000000001e-01
   3.5270000000000001e-01  -1.9789999999999999e-01   8.5780000000000001e-01  -2.6729999999999998e-01  -3.8100000000000002e-02  -8.8000000000000005e-03   4.4400000000000002e-02   1.4898000000000000e+00   9.5770000000000000e-01   9.5999999999999992e-03   1.5400000000000000e-01   2.5209999999999999e-01
   4.8490000000000000e-01  -1.5390000000000001e-01   1.2867999999999999e+00  -1.4319999999999999e-01  -9.5200000000000007e-02  -4.4000000000000003e-03   4.2170000000000002e-01   1.3341000000000001e+00   7.8349999999999997e-01   9.6299999999999997e-02   1.7319999999999999e-01   2.0349999999999999e-01
   4.1880000000000001e-01  -1.3189999999999999e-01   1.0294000000000001e+00  -2.1959999999999999e-01  -1.2370000000000000e-01  -2.6300000000000000e-02   1.9980000000000001e-01   1.1785000000000001e+00   1.2188000000000001e+00   1.0600000000000000e-01   2.4060000000000001e-01   2.6979999999999998e-01
   3.9679999999999999e-01  -2.6379999999999998e-01  -2.5740000000000002e-01  -2.7689999999999998e-01  -1.9000000000000000e-02  -2.6300000000000000e-02   2.2200000000000001e-02   1.2897000000000001e+00   1.7412000000000001e+00   1.1559999999999999e-01   2.5979999999999998e-01   2.4329999999999999e-01
   3.5270000000000001e-01  -3.7369999999999998e-01   5.1470000000000005e-01  -2.3870000000000000e-01   0.0000000000000000e+00   1.3200000000000000e-02   2.2189999999999999e-01   1.4231000000000000e+00   5.2239999999999998e-01   8.6699999999999999e-02   1.5400000000000000e-01   2.3890000000000000e-01
   4.8490000000000000e-01  -2.1980000000000000e-01   1.2867999999999999e+00  -2.1959999999999999e-01  -6.6600000000000006e-02  -3.0700000000000002e-02   4.8830000000000001e-01   1.3119000000000001e+00   1.5670999999999999e+00   8.6699999999999999e-02   1.8279999999999999e-01   2.4770000000000000e-01
   5.0700000000000001e-01  -2.6379999999999998e-01   2.5740000000000002e-01  -2.4820000000000000e-01  -5.7099999999999998e-02   3.9500000000000000e-02   1.3320000000000001e-01   1.5787000000000000e+00   1.2188000000000001e+00   2.4079999999999999e-01   2.6939999999999997e-01   2.1229999999999999e-01
   3.7469999999999998e-01  -1.5390000000000001e-01   6.8630000000000002e-01  -1.9089999999999999e-01   1.9000000000000000e-02  -4.8200000000000000e-02   3.9950000000000002e-01   1.4453000000000000e+00   1.5670999999999999e+00   9.6299999999999997e-02   2.4060000000000001e-01   2.3440000000000000e-01
   5.9509999999999996e-01  -2.8580000000000000e-01   6.8630000000000002e-01  -1.2410000000000000e-01  -2.8500000000000001e-02  -3.9500000000000000e-02   1.7760000000000001e-01   1.4453000000000000e+00   5.2239999999999998e-01   1.6380000000000000e-01   1.4430000000000001e-01   1.9910000000000000e-01
   3.5270000000000001e-01  -4.3999999999999997e-02   8.5780000000000001e-01  -2.1959999999999999e-01  -7.6100000000000001e-02  -4.4000000000000003e-03   2.6629999999999998e-01   1.5343000000000000e+00   9.5770000000000000e-01   6.7400000000000002e-02   1.9239999999999999e-01   2.3440000000000000e-01
   5.9509999999999996e-01  -1.9789999999999999e-01   1.2867999999999999e+00  -2.8639999999999999e-01  -9.4999999999999998e-03  -4.8200000000000000e-02   2.6629999999999998e-01   1.3341000000000001e+00   1.9153000000000000e+00   1.6380000000000000e-01   1.7319999999999999e-01   2.4770000000000000e-01
   3.5270000000000001e-01  -1.5390000000000001e-01   1.7160000000000000e-01  -1.9089999999999999e-01  -2.8500000000000001e-02  -2.6300000000000000e-02   5.1049999999999995e-01   1.2230000000000001e+00   1.6540999999999999e+00   9.6299999999999997e-02   1.1550000000000001e-01   2.5659999999999999e-01
   5.9509999999999996e-01  -4.3999999999999997e-02   1.3725000000000001e+00  -1.7190000000000000e-01  -1.0470000000000000e-01  -4.8200000000000000e-02   3.7730000000000002e-01   1.2897000000000001e+00   1.5670999999999999e+00   7.7100000000000002e-02   1.5400000000000000e-01   2.6979999999999998e-01
   6.1719999999999997e-01  -3.7369999999999998e-01   0.0000000000000000e+00  -1.4319999999999999e-01  -1.1420000000000000e-01  -4.8200000000000000e-02   2.4410000000000001e-01   1.2674000000000001e+00   2.0024000000000002e+00   1.2520000000000001e-01   1.5400000000000000e-01   2.5209999999999999e-01
   5.7310000000000005e-01  -2.4179999999999999e-01   7.7210000000000001e-01  -1.7190000000000000e-01   5.7099999999999998e-02  -1.3200000000000000e-02   3.7730000000000002e-01   1.4676000000000000e+00   1.1317999999999999e+00   1.3489999999999999e-01   2.2130000000000000e-01   2.2559999999999999e-01
   5.5110000000000003e-01  -3.7369999999999998e-01   7.7210000000000001e-01  -2.1959999999999999e-01  -1.3320000000000001e-01  -7.4499999999999997e-02   2.8849999999999998e-01   1.3341000000000001e+00   1.3059000000000001e+00   1.2520000000000001e-01   1.4430000000000001e-01   1.9020000000000001e-01
   4.8490000000000000e-01  -3.0780000000000002e-01   4.2890000000000000e-01  -2.0050000000000001e-01  -7.6100000000000001e-02   1.3200000000000000e-02   1.9980000000000001e-01   1.3564000000000001e+00   1.5670999999999999e+00   1.9300000000000001e-02   1.7319999999999999e-01   2.3000000000000001e-01
   4.6289999999999998e-01  -3.0780000000000002e-01   4.2890000000000000e-01  -1.5279999999999999e-01   8.5599999999999996e-02  -3.0700000000000002e-02   3.3289999999999997e-01   1.4453000000000000e+00   2.0024000000000002e+00   1.1559999999999999e-01   1.8279999999999999e-01   2.4329999999999999e-01
   3.9679999999999999e-01  -2.8580000000000000e-01   8.5780000000000001e-01  -2.0050000000000001e-01  -9.4999999999999998e-03  -3.9500000000000000e-02   0.0000000000000000e+00   1.2674000000000001e+00   1.2188000000000001e+00   1.5409999999999999e-01   1.3469999999999999e-01   2.2120000000000001e-01
   5.9509999999999996e-01  -1.0990000000000000e-01   6.8630000000000002e-01  -1.8140000000000001e-01   0.0000000000000000e+00  -1.3200000000000000e-02   4.2170000000000002e-01   1.2897000000000001e+00   1.1317999999999999e+00   2.8899999999999999e-02   2.1170000000000000e-01   2.6540000000000002e-01
   3.5270000000000001e-01  -2.4179999999999999e-01   2.5740000000000002e-01  -1.4319999999999999e-01  -1.1420000000000000e-01  -3.5099999999999999e-02   1.7760000000000001e-01   1.3119000000000001e+00   1.6540999999999999e+00   1.2520000000000001e-01   1.5400000000000000e-01   2.6979999999999998e-01
   5.5110000000000003e-01  -1.7590000000000000e-01   7.7210000000000001e-01  -1.3370000000000001e-01  -1.0470000000000000e-01  -1.7500000000000002e-02   2.8849999999999998e-01   1.3119000000000001e+00   2.0893999999999999e+00   4.8200000000000000e-02   1.2509999999999999e-01   2.3440000000000000e-01
   4.8490000000000000e-01  -1.7590000000000000e-01   7.7210000000000001e-01  -2.6729999999999998e-01  -5.7099999999999998e-02  -1.7500000000000002e-02   1.5540000000000001e-01   1.5120000000000000e+00   1.2188000000000001e+00   1.6380000000000000e-01   2.2130000000000000e-01   2.6979999999999998e-01
   3.7469999999999998e-01  -2.1999999999999999e-02   6.8630000000000002e-01  -1.8140000000000001e-01  -7.6100000000000001e-02   4.4000000000000003e-03   2.8849999999999998e-01   1.4008000000000000e+00   1.0447000000000000e+00   1.3489999999999999e-01   5.7700000000000001e-02   2.6100000000000001e-01
   6.6130000000000000e-01  -2.6379999999999998e-01   6.8630000000000002e-01  -1.8140000000000001e-01  -3.8100000000000002e-02  -3.0700000000000002e-02   6.6600000000000006e-02   1.2674000000000001e+00   2.0893999999999999e+00   7.7100000000000002e-02   1.6360000000000000e-01   2.5659999999999999e-01
   7.0530000000000004e-01  -2.6379999999999998e-01   7.7210000000000001e-01  -2.4820000000000000e-01  -7.6100000000000001e-02  -2.6300000000000000e-02   3.3289999999999997e-01   1.4008000000000000e+00   1.2188000000000001e+00   1.3489999999999999e-01   1.8279999999999999e-01   2.1679999999999999e-01
   4.1880000000000001e-01  -4.1770000000000002e-01   5.1470000000000005e-01  -2.1959999999999999e-01  -9.4999999999999998e-03  -5.2600000000000001e-02   5.1049999999999995e-01   1.3786000000000000e+00   9.5770000000000000e-01   1.2520000000000001e-01   1.9239999999999999e-01   2.2559999999999999e-01
   3.5270000000000001e-01  -1.0990000000000000e-01   8.5780000000000001e-01  -2.0050000000000001e-01  -9.4999999999999998e-03   4.4000000000000003e-03   3.9950000000000002e-01   1.2674000000000001e+00   1.8283000000000000e+00   4.8200000000000000e-02   2.4060000000000001e-01   2.6540000000000002e-01
   5.0700000000000001e-01  -6.6000000000000003e-02   3.4310000000000002e-01  -1.3370000000000001e-01   0.0000000000000000e+00  -3.9500000000000000e-02   3.1069999999999998e-01   1.4231000000000000e+00   1.2188000000000001e+00   8.6699999999999999e-02   1.8279999999999999e-01   2.6100000000000001e-01
   5.2900000000000003e-01  -2.4179999999999999e-01   0.0000000000000000e+00  -1.5279999999999999e-01  -9.5200000000000007e-02  -2.1899999999999999e-02   2.8849999999999998e-01   1.3119000000000001e+00   9.5770000000000000e-01   1.7340000000000000e-01   2.1170000000000000e-01   2.5209999999999999e-01
   4.8490000000000000e-01  -1.0990000000000000e-01   5.1470000000000005e-01  -2.0050000000000001e-01   0.0000000000000000e+00  -3.5099999999999999e-02   1.5540000000000001e-01   1.5120000000000000e+00   1.3930000000000000e+00   1.0600000000000000e-01   1.3469999999999999e-01   2.1679999999999999e-01
   3.5270000000000001e-01  -2.1980000000000000e-01   1.7160000000000000e-01  -2.3870000000000000e-01  -5.7099999999999998e-02  -4.4000000000000003e-03   2.8849999999999998e-01   1.5787000000000000e+00   7.8349999999999997e-01   1.4449999999999999e-01   1.7319999999999999e-01   2.3000000000000001e-01
   3.7469999999999998e-01  -3.7369999999999998e-01   1.7160000000000000e-01  -2.5779999999999997e-01  -7.6100000000000001e-02  -6.5799999999999997e-02   5.3269999999999995e-01   1.4231000000000000e+00   1.3059000000000001e+00   7.7100000000000002e-02   2.3089999999999999e-01   2.5209999999999999e-01
   4.8490000000000000e-01  -3.5170000000000001e-01   4.2890000000000000e-01  -1.4319999999999999e-01  -2.6640000000000003e-01  -3.9500000000000000e-02   0.0000000000000000e+00   1.2452000000000001e+00   1.3059000000000001e+00   5.7799999999999997e-02   1.7319999999999999e-01   2.2559999999999999e-01
   4.1880000000000001e-01  -4.3999999999999997e-02   4.2890000000000000e-01  -2.0050000000000001e-01  -3.8100000000000002e-02  -6.5799999999999997e-02   1.3320000000000001e-01   1.3119000000000001e+00   1.3059000000000001e+00   1.4449999999999999e-01   1.5400000000000000e-01   2.3440000000000000e-01
   2.4249999999999999e-01  -3.7369999999999998e-01  -1.7160000000000000e-01  -1.4319999999999999e-01  -9.5200000000000007e-02  -1.7500000000000002e-02   3.7730000000000002e-01   1.3119000000000001e+00   2.0024000000000002e+00   1.0600000000000000e-01   2.8870000000000001e-01   2.0790000000000000e-01
   5.2900000000000003e-01  -3.5170000000000001e-01   1.4582999999999999e+00  -1.6230000000000000e-01   0.0000000000000000e+00  -3.5099999999999999e-02   3.5510000000000003e-01   1.2897000000000001e+00   1.5670999999999999e+00   5.7799999999999997e-02   1.6360000000000000e-01   1.8579999999999999e-01
   4.6289999999999998e-01  -1.0990000000000000e-01   0.0000000000000000e+00  -9.5500000000000002e-02  -1.2370000000000000e-01  -7.0199999999999999e-02   2.6629999999999998e-01   1.5343000000000000e+00   1.0447000000000000e+00   7.7100000000000002e-02   2.1170000000000000e-01   2.4329999999999999e-01
   4.1880000000000001e-01  -2.6379999999999998e-01   1.1152000000000000e+00  -1.1459999999999999e-01  -7.6100000000000001e-02  -2.6300000000000000e-02   4.6610000000000001e-01   1.4008000000000000e+00   1.6540999999999999e+00   1.2520000000000001e-01   1.3469999999999999e-01   2.4770000000000000e-01
   3.7469999999999998e-01   1.9789999999999999e-01   9.4359999999999999e-01  -2.0050000000000001e-01  -1.9000000000000000e-02  -8.8000000000000005e-03   3.3289999999999997e-01   1.2452000000000001e+00   9.5770000000000000e-01   7.7100000000000002e-02   2.1170000000000000e-01   2.0349999999999999e-01
   5.0700000000000001e-01  -3.9570000000000000e-01   1.2867999999999999e+00  -1.7190000000000000e-01   1.9000000000000000e-02  -3.9500000000000000e-02   2.2189999999999999e-01   1.4231000000000000e+00   1.6540999999999999e+00   2.8899999999999999e-02   1.6360000000000000e-01   2.3440000000000000e-01
   5.2900000000000003e-01   2.1999999999999999e-02   7.7210000000000001e-01  -2.4820000000000000e-01  -4.7600000000000003e-02  -2.6300000000000000e-02   2.2200000000000001e-02   1.2674000000000001e+00   1.3059000000000001e+00   9.6299999999999997e-02   1.7319999999999999e-01   2.3440000000000000e-01
   5.2900000000000003e-01  -3.5170000000000001e-01   9.4359999999999999e-01  -1.9089999999999999e-01  -4.7600000000000003e-02  -8.8000000000000005e-03   3.3289999999999997e-01   1.3564000000000001e+00   1.5670999999999999e+00   1.0600000000000000e-01   2.7900000000000003e-01   2.6979999999999998e-01
   4.6289999999999998e-01  -2.4179999999999999e-01   7.7210000000000001e-01  -2.7689999999999998e-01   9.4999999999999998e-03  -4.8200000000000000e-02   2.6629999999999998e-01   1.3564000000000001e+00   1.1317999999999999e+00   7.7100000000000002e-02   1.8279999999999999e-01   2.1229999999999999e-01
   6.6130000000000000e-01  -2.4179999999999999e-01  -2.5740000000000002e-01  -2.5779999999999997e-01   2.8500000000000001e-02   2.1899999999999999e-02   3.7730000000000002e-01   1.5787000000000000e+00   1.3059000000000001e+00   7.7100000000000002e-02   9.6199999999999994e-02   2.6540000000000002e-01
   5.5110000000000003e-01  -3.2979999999999998e-01   1.1152000000000000e+00  -1.8140000000000001e-01  -8.5599999999999996e-02  -4.8200000000000000e-02   3.3289999999999997e-01   1.3341000000000001e+00   9.5770000000000000e-01   1.5409999999999999e-01   1.6360000000000000e-01   2.5659999999999999e-01
   3.9679999999999999e-01  -1.5390000000000001e-01   1.7160000000000000e-01  -2.1959999999999999e-01  -6.6600000000000006e-02   1.7500000000000002e-02   1.1100000000000000e-01   1.4676000000000000e+00   2.4377000000000000e+00   1.2520000000000001e-01   2.1170000000000000e-01   2.4770000000000000e-01
   4.1880000000000001e-01  -3.9570000000000000e-01   8.5780000000000001e-01  -1.2410000000000000e-01   2.8500000000000001e-02  -3.5099999999999999e-02   3.7730000000000002e-01   1.2007000000000001e+00   2.0024000000000002e+00   5.7799999999999997e-02   1.5400000000000000e-01   2.2120000000000001e-01
   5.0700000000000001e-01  -1.5390000000000001e-01   8.5780000000000001e-01  -1.1459999999999999e-01  -1.0470000000000000e-01  -6.5799999999999997e-02   1.5540000000000001e-01   1.5343000000000000e+00   9.5770000000000000e-01   7.7100000000000002e-02   1.7319999999999999e-01   2.1679999999999999e-01
   5.7310000000000005e-01  -4.3969999999999998e-01   1.2867999999999999e+00  -2.0999999999999999e-01  -1.2370000000000000e-01  -7.8899999999999998e-02   1.5540000000000001e-01   1.2452000000000001e+00   1.3930000000000000e+00  -1.9300000000000001e-02   1.8279999999999999e-01   2.1229999999999999e-01
   5.9509999999999996e-01  -6.6000000000000003e-02   6.8630000000000002e-01  -1.6230000000000000e-01  -3.8100000000000002e-02  -1.7500000000000002e-02   4.2170000000000002e-01   1.5120000000000000e+00   1.4800000000000000e+00   3.8500000000000000e-02   1.8279999999999999e-01   2.1679999999999999e-01
   5.0700000000000001e-01  -1.0990000000000000e-01   7.7210000000000001e-01  -2.0999999999999999e-01  -1.9000000000000000e-02  -8.8000000000000005e-03   3.1069999999999998e-01   1.4453000000000000e+00   1.2188000000000001e+00   1.2520000000000001e-01   1.6360000000000000e-01   2.3890000000000000e-01
   3.9679999999999999e-01  -1.0990000000000000e-01   4.2890000000000000e-01  -3.0549999999999999e-01  -6.6600000000000006e-02  -8.8000000000000005e-03   8.8800000000000004e-02   1.3341000000000001e+00   7.8349999999999997e-01   2.8899999999999999e-02   1.6360000000000000e-01   2.2120000000000001e-01
   4.4080000000000003e-01   2.1999999999999999e-02   1.7160000000000000e-01  -2.4820000000000000e-01   9.4999999999999998e-03  -8.8000000000000005e-03   3.5510000000000003e-01   1.4008000000000000e+00   8.7060000000000004e-01   7.7100000000000002e-02   1.9239999999999999e-01   2.6540000000000002e-01
   6.1719999999999997e-01  -3.9570000000000000e-01   6.0050000000000003e-01  -1.9089999999999999e-01  -2.8500000000000001e-02  -4.4000000000000003e-03   2.2189999999999999e-01   1.4008000000000000e+00   6.9650000000000001e-01   3.8500000000000000e-02   2.2130000000000000e-01   2.5209999999999999e-01
   3.7469999999999998e-01  -2.6379999999999998e-01   8.5800000000000001e-02  -2.0050000000000001e-01  -3.8100000000000002e-02  -5.2600000000000001e-02   1.1100000000000000e-01   1.2897000000000001e+00   4.3530000000000002e-01   9.6299999999999997e-02   1.2509999999999999e-01   2.1679999999999999e-01
   3.9679999999999999e-01  -2.1980000000000000e-01   1.0294000000000001e+00  -2.4820000000000000e-01  -6.6600000000000006e-02  -6.5799999999999997e-02   3.5510000000000003e-01   1.4008000000000000e+00   8.7060000000000004e-01   3.8500000000000000e-02   2.2130000000000000e-01   2.5659999999999999e-01
   6.3919999999999999e-01  -2.6379999999999998e-01   5.1470000000000005e-01  -1.6230000000000000e-01  -5.7099999999999998e-02  -3.9500000000000000e-02   1.9980000000000001e-01   1.3786000000000000e+00   1.6540999999999999e+00   1.1559999999999999e-01   1.6360000000000000e-01   2.5209999999999999e-01
   5.2900000000000003e-01  -1.7590000000000000e-01   8.5780000000000001e-01  -1.8140000000000001e-01  -6.6600000000000006e-02  -2.1899999999999999e-02   3.3289999999999997e-01   1.4008000000000000e+00   2.0024000000000002e+00   1.5409999999999999e-01   1.5400000000000000e-01   2.1679999999999999e-01
   5.0700000000000001e-01  -2.8580000000000000e-01   1.3725000000000001e+00  -1.9089999999999999e-01  -2.8500000000000001e-02  -4.4000000000000003e-03   1.9980000000000001e-01   1.4008000000000000e+00   1.3059000000000001e+00   4.8200000000000000e-02   2.0210000000000000e-01   2.3890000000000000e-01
   3.9679999999999999e-01  -2.8580000000000000e-01   3.4310000000000002e-01  -2.9599999999999999e-01  -6.6600000000000006e-02  -4.3900000000000002e-02   1.7760000000000001e-01   1.3564000000000001e+00   1.8283000000000000e+00   1.9300000000000001e-02   2.0210000000000000e-01   2.5659999999999999e-01
   3.9679999999999999e-01  -3.2979999999999998e-01   6.8630000000000002e-01  -1.8140000000000001e-01  -8.5599999999999996e-02  -2.6300000000000000e-02   1.7760000000000001e-01   1.3119000000000001e+00   1.0447000000000000e+00   1.1559999999999999e-01   1.8279999999999999e-01   2.6540000000000002e-01
   4.1880000000000001e-01  -3.0780000000000002e-01   1.6298999999999999e+00  -2.6729999999999998e-01  -9.4999999999999998e-03  -1.3200000000000000e-02   3.3289999999999997e-01   1.2452000000000001e+00   6.0940000000000005e-01   6.7400000000000002e-02   2.0210000000000000e-01   2.4770000000000000e-01
   3.3060000000000000e-01  -3.2979999999999998e-01   2.5740000000000002e-01  -2.1959999999999999e-01  -7.6100000000000001e-02  -3.5099999999999999e-02   4.6610000000000001e-01   1.3119000000000001e+00   1.1317999999999999e+00   1.1559999999999999e-01   1.8279999999999999e-01   3.0080000000000001e-01
   4.1880000000000001e-01  -3.0780000000000002e-01  -8.5800000000000001e-02  -2.0999999999999999e-01  -1.9000000000000000e-02  -8.8000000000000005e-03   4.8830000000000001e-01   1.2007000000000001e+00   1.3930000000000000e+00   1.0600000000000000e-01   1.8279999999999999e-01   2.1229999999999999e-01
   2.8649999999999998e-01  -1.9789999999999999e-01   4.2890000000000000e-01  -1.4319999999999999e-01  -1.1420000000000000e-01  -3.0700000000000002e-02   1.5540000000000001e-01   1.4008000000000000e+00   1.1317999999999999e+00   1.2520000000000001e-01   1.6360000000000000e-01   2.3440000000000000e-01
   2.6450000000000001e-01  -3.0780000000000002e-01   7.7210000000000001e-01  -2.0999999999999999e-01  -7.6100000000000001e-02  -4.8200000000000000e-02   4.4400000000000002e-02   1.6010000000000000e+00   9.5770000000000000e-01   1.8300000000000000e-01   1.4430000000000001e-01   2.4770000000000000e-01
   4.4080000000000003e-01  -8.7900000000000006e-02   8.5780000000000001e-01  -2.6729999999999998e-01  -6.6600000000000006e-02  -7.4499999999999997e-02   8.8800000000000004e-02   1.2897000000000001e+00   2.0024000000000002e+00   1.8300000000000000e-01   1.9239999999999999e-01   2.6979999999999998e-01
   4.8490000000000000e-01  -1.0990000000000000e-01   1.0294000000000001e+00  -1.2410000000000000e-01  -8.5599999999999996e-02  -4.3900000000000002e-02   2.4410000000000001e-01   1.2897000000000001e+00   2.2635999999999998e+00   1.1559999999999999e-01   1.9239999999999999e-01   2.2559999999999999e-01
   2.8649999999999998e-01  -3.9570000000000000e-01   6.0050000000000003e-01  -2.4820000000000000e-01  -1.0470000000000000e-01  -5.7000000000000002e-02   5.3269999999999995e-01   1.2007000000000001e+00   1.5670999999999999e+00   1.5409999999999999e-01   1.6360000000000000e-01   2.1679999999999999e-01
   3.9679999999999999e-01   2.1999999999999999e-02   7.7210000000000001e-01  -1.5279999999999999e-01  -2.8500000000000001e-02  -1.3200000000000000e-02   1.9980000000000001e-01   1.2897000000000001e+00   1.9153000000000000e+00   7.7100000000000002e-02   2.3089999999999999e-01   2.3440000000000000e-01
   5.0700000000000001e-01  -1.3189999999999999e-01   8.5780000000000001e-01  -7.6399999999999996e-02   0.0000000000000000e+00   2.1899999999999999e-02   1.9980000000000001e-01   1.3341000000000001e+00   1.3930000000000000e+00   1.2520000000000001e-01   1.4430000000000001e-01   2.3000000000000001e-01
   5.2900000000000003e-01  -1.3189999999999999e-01   1.2010000000000001e+00  -1.6230000000000000e-01   1.9000000000000000e-02  -4.4000000000000003e-03   2.4410000000000001e-01   1.3119000000000001e+00   1.3930000000000000e+00   1.1559999999999999e-01   2.0210000000000000e-01   2.3000000000000001e-01
   5.0700000000000001e-01  -1.7590000000000000e-01   8.5780000000000001e-01  -1.9089999999999999e-01  -1.3320000000000001e-01   1.7500000000000002e-02   3.9950000000000002e-01   1.4898000000000000e+00   1.8283000000000000e+00   1.0600000000000000e-01   1.5400000000000000e-01   2.2559999999999999e-01
   5.7310000000000005e-01  -3.5170000000000001e-01   1.0294000000000001e+00  -1.4319999999999999e-01   0.0000000000000000e+00  -9.2100000000000001e-02   1.9980000000000001e-01   1.3119000000000001e+00   1.9153000000000000e+00   1.8300000000000000e-01   1.6360000000000000e-01   2.6979999999999998e-01
   4.1880000000000001e-01   8.7900000000000006e-02   8.5780000000000001e-01  -1.4319999999999999e-01  -2.8500000000000001e-02  -2.6300000000000000e-02   3.7730000000000002e-01   1.2452000000000001e+00   1.2188000000000001e+00   1.1559999999999999e-01   2.2130000000000000e-01   1.9910000000000000e-01
   4.6289999999999998e-01  -1.5390000000000001e-01   6.0050000000000003e-01  -2.1959999999999999e-01  -2.8500000000000001e-02  -5.7000000000000002e-02   4.4400000000000002e-02   1.5343000000000000e+00   7.8349999999999997e-01   1.3489999999999999e-01   2.2130000000000000e-01   2.5209999999999999e-01
   5.5110000000000003e-01  -3.5170000000000001e-01   8.5800000000000001e-02  -1.5279999999999999e-01  -4.7600000000000003e-02  -5.2600000000000001e-02   1.7760000000000001e-01   1.3341000000000001e+00   1.9153000000000000e+00   1.5409999999999999e-01   2.0210000000000000e-01   2.2559999999999999e-01
   6.6130000000000000e-01  -3.0780000000000002e-01   1.5441000000000000e+00  -7.6399999999999996e-02   2.8500000000000001e-02  -4.8200000000000000e-02   3.7730000000000002e-01   1.4453000000000000e+00   1.6540999999999999e+00   8.6699999999999999e-02   1.6360000000000000e-01   1.8579999999999999e-01
   3.9679999999999999e-01  -3.5170000000000001e-01   1.0294000000000001e+00  -1.7190000000000000e-01  -3.8100000000000002e-02  -6.5799999999999997e-02   2.2189999999999999e-01   1.4453000000000000e+00   6.0940000000000005e-01   9.6299999999999997e-02   1.3469999999999999e-01   2.1679999999999999e-01
   4.6289999999999998e-01  -2.6379999999999998e-01   1.2010000000000001e+00  -1.2410000000000000e-01  -5.7099999999999998e-02  -8.8000000000000005e-03   2.4410000000000001e-01   1.4008000000000000e+00   1.5670999999999999e+00   1.1559999999999999e-01   2.4060000000000001e-01   2.4329999999999999e-01
   5.5110000000000003e-01  -6.6000000000000003e-02   3.4310000000000002e-01  -2.0999999999999999e-01  -7.6100000000000001e-02  -5.2600000000000001e-02   3.9950000000000002e-01   1.2007000000000001e+00   1.1317999999999999e+00   1.7340000000000000e-01   1.1550000000000001e-01   2.3890000000000000e-01
   3.5270000000000001e-01  -2.6379999999999998e-01   6.8630000000000002e-01  -2.7689999999999998e-01  -3.8100000000000002e-02  -3.9500000000000000e-02   3.5510000000000003e-01   1.3119000000000001e+00   1.2188000000000001e+00   1.1559999999999999e-01   1.9239999999999999e-01   2.5209999999999999e-01
   5.9509999999999996e-01  -6.6000000000000003e-02   1.2867999999999999e+00  -1.8140000000000001e-01  -1.2370000000000000e-01   3.0700000000000002e-02   1.3320000000000001e-01   1.3786000000000000e+00   1.3930000000000000e+00   4.8200000000000000e-02   1.9239999999999999e-01   1.8579999999999999e-01
   5.5110000000000003e-01   4.3999999999999997e-02   1.0294000000000001e+00  -2.0050000000000001e-01  -9.4999999999999998e-03  -1.3200000000000000e-02   8.8800000000000004e-02   1.2230000000000001e+00   2.0024000000000002e+00   6.7400000000000002e-02   2.4060000000000001e-01   2.3440000000000000e-01
   5.0700000000000001e-01  -1.9789999999999999e-01   6.8630000000000002e-01  -2.8639999999999999e-01  -2.8500000000000001e-02  -1.2280000000000001e-01   5.1049999999999995e-01   1.3119000000000001e+00   1.5670999999999999e+00   1.9270000000000001e-01   1.4430000000000001e-01   2.2559999999999999e-01
   4.8490000000000000e-01  -1.9789999999999999e-01   1.7160000000000000e-01  -1.2410000000000000e-01   5.7099999999999998e-02   1.3200000000000000e-02   3.5510000000000003e-01   1.4453000000000000e+00   1.5670999999999999e+00   1.2520000000000001e-01   3.3679999999999999e-01   2.0349999999999999e-01
   6.3919999999999999e-01  -1.5390000000000001e-01   8.5780000000000001e-01  -8.5900000000000004e-02   9.4999999999999998e-03  -8.8000000000000005e-03   3.7730000000000002e-01   1.4898000000000000e+00   1.8283000000000000e+00   1.3489999999999999e-01   1.2509999999999999e-01   2.5209999999999999e-01
   5.7310000000000005e-01  -2.6379999999999998e-01   1.5441000000000000e+00  -5.7299999999999997e-02   5.7099999999999998e-02  -3.5099999999999999e-02   2.2189999999999999e-01   1.3786000000000000e+00   1.0447000000000000e+00   8.6699999999999999e-02   1.9239999999999999e-01   2.5209999999999999e-01
   5.5110000000000003e-01  -3.0780000000000002e-01   4.2890000000000000e-01  -2.6729999999999998e-01   0.0000000000000000e+00  -7.4499999999999997e-02   1.9980000000000001e-01   1.2230000000000001e+00   1.3059000000000001e+00   1.9300000000000001e-02   1.1550000000000001e-01   2.1679999999999999e-01
   4.4080000000000003e-01  -2.8580000000000000e-01   3.4310000000000002e-01  -1.4319999999999999e-01  -9.4999999999999998e-03   8.8000000000000005e-03   3.7730000000000002e-01   1.3564000000000001e+00   1.3059000000000001e+00   4.8200000000000000e-02   1.1550000000000001e-01   2.3890000000000000e-01
   6.1719999999999997e-01  -1.5390000000000001e-01  -4.2890000000000000e-01  -1.8140000000000001e-01  -1.3320000000000001e-01  -2.1899999999999999e-02   1.5540000000000001e-01   1.3341000000000001e+00   1.3930000000000000e+00   8.6699999999999999e-02   2.2130000000000000e-01   2.5209999999999999e-01
   4.6289999999999998e-01  -2.6379999999999998e-01   6.8630000000000002e-01  -3.2460000000000000e-01  -1.5229999999999999e-01   1.7500000000000002e-02   6.6600000000000006e-02   1.4898000000000000e+00   1.3930000000000000e+00   1.7340000000000000e-01   1.8279999999999999e-01   2.3440000000000000e-01
   4.1880000000000001e-01  -2.1999999999999999e-02   1.2010000000000001e+00  -2.0050000000000001e-01  -7.6100000000000001e-02  -8.8000000000000005e-03   3.1069999999999998e-01   1.4453000000000000e+00   6.9650000000000001e-01   1.0600000000000000e-01   1.6360000000000000e-01   2.3440000000000000e-01
   3.7469999999999998e-01  -3.9570000000000000e-01   5.1470000000000005e-01  -2.3870000000000000e-01   1.9000000000000000e-02  -2.1899999999999999e-02   1.9980000000000001e-01   1.3786000000000000e+00   1.5670999999999999e+00   1.6380000000000000e-01   1.4430000000000001e-01   2.2559999999999999e-01
   3.9679999999999999e-01  -3.2979999999999998e-01   7.7210000000000001e-01  -2.8639999999999999e-01   6.6600000000000006e-02  -3.9500000000000000e-02   3.5510000000000003e-01   1.4231000000000000e+00   1.9153000000000000e+00   1.3489999999999999e-01   1.3469999999999999e-01   2.0790000000000000e-01
   3.5270000000000001e-01  -6.6000000000000003e-02   3.4310000000000002e-01  -2.1959999999999999e-01  -1.9000000000000000e-02  -2.1899999999999999e-02   1.9980000000000001e-01   1.3341000000000001e+00   1.0447000000000000e+00   1.2520000000000001e-01   1.5400000000000000e-01   1.9910000000000000e-01
   4.6289999999999998e-01   2.4179999999999999e-01   6.8630000000000002e-01  -1.9089999999999999e-01   3.8100000000000002e-02  -5.7000000000000002e-02   1.5540000000000001e-01   1.4008000000000000e+00   1.7412000000000001e+00   1.2520000000000001e-01   1.7319999999999999e-01   2.2559999999999999e-01
   5.2900000000000003e-01  -2.4179999999999999e-01   6.0050000000000003e-01  -2.0050000000000001e-01   8.5599999999999996e-02  -1.3200000000000000e-02   3.5510000000000003e-01   1.3786000000000000e+00   1.9153000000000000e+00   1.3489999999999999e-01   1.4430000000000001e-01   2.0790000000000000e-01
   3.5270000000000001e-01  -2.8580000000000000e-01   5.1470000000000005e-01  -2.0050000000000001e-01  -5.7099999999999998e-02   3.0700000000000002e-02   2.4410000000000001e-01   1.3119000000000001e+00   1.7412000000000001e+00   2.1190000000000001e-01   1.6360000000000000e-01   2.5209999999999999e-01
   3.3060000000000000e-01  -2.1980000000000000e-01   1.2010000000000001e+00  -2.2910000000000000e-01   0.0000000000000000e+00  -7.8899999999999998e-02   3.7730000000000002e-01   1.3786000000000000e+00   1.4800000000000000e+00   6.7400000000000002e-02   1.5400000000000000e-01   2.6540000000000002e-01
   5.5110000000000003e-01  -1.9789999999999999e-01   0.0000000000000000e+00  -1.2410000000000000e-01  -1.4269999999999999e-01  -1.3200000000000000e-02   1.9980000000000001e-01   9.7840000000000005e-01   1.2188000000000001e+00   1.1559999999999999e-01   1.6360000000000000e-01   2.3440000000000000e-01
   5.2900000000000003e-01  -3.7369999999999998e-01   0.0000000000000000e+00  -1.5279999999999999e-01  -2.0930000000000001e-01  -4.8200000000000000e-02   2.2200000000000001e-02   1.3119000000000001e+00   1.3059000000000001e+00   1.4449999999999999e-01   2.2130000000000000e-01   2.5659999999999999e-01
   3.9679999999999999e-01  -1.9789999999999999e-01   2.5740000000000002e-01  -1.0500000000000000e-01   0.0000000000000000e+00  -3.0700000000000002e-02   3.3289999999999997e-01   1.3341000000000001e+00   1.4800000000000000e+00   8.6699999999999999e-02   1.5400000000000000e-01   2.6100000000000001e-01
   5.7310000000000005e-01  -1.9789999999999999e-01   5.1470000000000005e-01  -1.8140000000000001e-01   0.0000000000000000e+00  -3.0700000000000002e-02   4.4390000000000002e-01   1.3786000000000000e+00   0.0000000000000000e+00   1.0600000000000000e-01   2.1170000000000000e-01   1.9910000000000000e-01
   3.9679999999999999e-01  -2.4179999999999999e-01   1.7160000000000000e-01  -1.6230000000000000e-01  -1.2370000000000000e-01  -1.7500000000000002e-02   3.3289999999999997e-01   1.3786000000000000e+00   1.4800000000000000e+00   9.6299999999999997e-02   2.4060000000000001e-01   2.0790000000000000e-01
   5.0700000000000001e-01  -4.3999999999999997e-02   2.5740000000000002e-01  -2.1959999999999999e-01  -6.6600000000000006e-02  -1.7500000000000002e-02   2.2189999999999999e-01   1.4453000000000000e+00   3.4820000000000001e-01   1.5409999999999999e-01   2.4060000000000001e-01   2.3440000000000000e-01
   5.0700000000000001e-01  -1.5390000000000001e-01   9.4359999999999999e-01  -1.9089999999999999e-01  -5.7099999999999998e-02  -3.9500000000000000e-02   1.3320000000000001e-01   1.1563000000000001e+00   1.5670999999999999e+00   9.5999999999999992e-03   2.2130000000000000e-01   2.0790000000000000e-01
   3.3060000000000000e-01  -2.8580000000000000e-01   8.5780000000000001e-01  -2.4820000000000000e-01  -6.6600000000000006e-02  -6.1400000000000003e-02   4.4400000000000002e-02   1.3786000000000000e+00   1.0447000000000000e+00   9.6299999999999997e-02   2.1170000000000000e-01   2.4770000000000000e-01
   2.6450000000000001e-01  -4.3969999999999998e-01   9.4359999999999999e-01  -1.1459999999999999e-01   0.0000000000000000e+00  -2.1899999999999999e-02   2.4410000000000001e-01   1.2007000000000001e+00   1.2188000000000001e+00   1.0600000000000000e-01   1.4430000000000001e-01   2.3000000000000001e-01
   6.3919999999999999e-01  -1.0990000000000000e-01   8.5780000000000001e-01  -1.8140000000000001e-01  -4.7600000000000003e-02  -7.0199999999999999e-02   1.5540000000000001e-01   1.4008000000000000e+00   2.0024000000000002e+00   3.8500000000000000e-02   1.5400000000000000e-01   2.5209999999999999e-01
   7.4939999999999996e-01  -4.1770000000000002e-01   5.1470000000000005e-01  -1.9089999999999999e-01   4.7600000000000003e-02  -3.5099999999999999e-02   2.6629999999999998e-01   1.2674000000000001e+00   2.0893999999999999e+00   1.2520000000000001e-01   1.6360000000000000e-01   2.0790000000000000e-01
   4.6289999999999998e-01  -1.7590000000000000e-01   2.5740000000000002e-01  -2.3870000000000000e-01  -3.8100000000000002e-02  -1.7500000000000002e-02   2.6629999999999998e-01   1.4231000000000000e+00   1.3930000000000000e+00   6.7400000000000002e-02   1.6360000000000000e-01   2.2559999999999999e-01
   1.5429999999999999e-01  -3.0780000000000002e-01   3.4310000000000002e-01  -1.7190000000000000e-01  -3.8100000000000002e-02  -4.3900000000000002e-02   3.3289999999999997e-01   1.2674000000000001e+00   1.2188000000000001e+00   1.0600000000000000e-01   1.8279999999999999e-01   2.3890000000000000e-01
   5.9509999999999996e-01  -1.5390000000000001e-01   1.0294000000000001e+00  -1.9089999999999999e-01  -4.7600000000000003e-02  -1.3200000000000000e-02   3.5510000000000003e-01   1.0894999999999999e+00   8.7060000000000004e-01   3.8500000000000000e-02   1.3469999999999999e-01   2.1679999999999999e-01
   4.4080000000000003e-01  -3.5170000000000001e-01   8.5780000000000001e-01  -1.8140000000000001e-01  -2.8500000000000001e-02  -2.6300000000000000e-02   3.9950000000000002e-01   1.2674000000000001e+00   2.0893999999999999e+00   8.6699999999999999e-02   1.7319999999999999e-01   2.5209999999999999e-01
   2.8649999999999998e-01  -1.3189999999999999e-01   5.1470000000000005e-01  -1.8140000000000001e-01  -2.8500000000000001e-02  -1.7500000000000002e-02   0.0000000000000000e+00   1.5343000000000000e+00   2.0024000000000002e+00   1.3489999999999999e-01   2.3089999999999999e-01   2.4329999999999999e-01
   5.0700000000000001e-01  -1.9789999999999999e-01  -1.7160000000000000e-01  -1.4319999999999999e-01  -1.5229999999999999e-01  -4.8200000000000000e-02   2.8849999999999998e-01   1.3341000000000001e+00   1.3930000000000000e+00   1.3489999999999999e-01   1.9239999999999999e-01   2.0790000000000000e-01
   2.4249999999999999e-01  -3.5170000000000001e-01   1.7160000000000000e-01  -1.1459999999999999e-01  -9.4999999999999998e-03  -7.0199999999999999e-02   2.4410000000000001e-01   1.2897000000000001e+00   9.5770000000000000e-01   1.2520000000000001e-01   2.2130000000000000e-01   2.5659999999999999e-01
   4.6289999999999998e-01  -3.0780000000000002e-01   8.5780000000000001e-01  -2.0050000000000001e-01  -1.9000000000000000e-02  -1.7500000000000002e-02   3.3289999999999997e-01   1.4676000000000000e+00   1.2188000000000001e+00   8.6699999999999999e-02   1.4430000000000001e-01   2.1229999999999999e-01
   5.2900000000000003e-01  -1.9789999999999999e-01   6.0050000000000003e-01  -2.1959999999999999e-01  -5.7099999999999998e-02  -2.6300000000000000e-02   4.2170000000000002e-01   1.1785000000000001e+00   1.3059000000000001e+00   1.9270000000000001e-01   1.4430000000000001e-01   2.4770000000000000e-01
   5.5110000000000003e-01  -5.0560000000000005e-01   4.2890000000000000e-01  -1.3370000000000001e-01  -3.8100000000000002e-02  -5.2600000000000001e-02   1.5540000000000001e-01   1.4898000000000000e+00   8.7060000000000004e-01   1.3489999999999999e-01   1.2509999999999999e-01   2.3890000000000000e-01
   2.8649999999999998e-01  -4.3969999999999998e-01   6.8630000000000002e-01  -2.2910000000000000e-01  -9.5200000000000007e-02   1.7500000000000002e-02   0.0000000000000000e+00   1.6010000000000000e+00   6.9650000000000001e-01   1.6380000000000000e-01   1.9239999999999999e-01   2.2120000000000001e-01
   7.7149999999999996e-01  -3.2979999999999998e-01   1.7157000000000000e+00  -1.7190000000000000e-01  -1.0470000000000000e-01  -1.3200000000000000e-02   4.4400000000000002e-02   1.0450999999999999e+00   7.8349999999999997e-01   2.8899999999999999e-02   1.6360000000000000e-01   2.2559999999999999e-01
   5.9509999999999996e-01  -4.3969999999999998e-01   7.7210000000000001e-01  -1.3370000000000001e-01  -2.8500000000000001e-02  -5.2600000000000001e-02   2.6629999999999998e-01   1.3786000000000000e+00   1.0447000000000000e+00   1.3489999999999999e-01   2.1170000000000000e-01   2.1679999999999999e-01
   5.2900000000000003e-01  -4.1770000000000002e-01   8.5780000000000001e-01  -1.8140000000000001e-01  -9.4999999999999998e-03  -4.4000000000000003e-03   2.4410000000000001e-01   1.5787000000000000e+00   1.5670999999999999e+00   1.9300000000000001e-02   2.3089999999999999e-01   2.5209999999999999e-01
   4.1880000000000001e-01  -8.7900000000000006e-02   6.0050000000000003e-01  -1.4319999999999999e-01  -4.7600000000000003e-02  -4.3900000000000002e-02   1.3320000000000001e-01   1.3786000000000000e+00   1.2188000000000001e+00   1.8300000000000000e-01   2.1170000000000000e-01   2.0790000000000000e-01
   4.6289999999999998e-01  -1.9789999999999999e-01   6.0050000000000003e-01  -1.6230000000000000e-01  -1.9000000000000000e-02  -2.1899999999999999e-02   2.6629999999999998e-01   1.2452000000000001e+00   1.8283000000000000e+00   1.1559999999999999e-01   9.6199999999999994e-02   2.0790000000000000e-01
   5.2900000000000003e-01  -1.3189999999999999e-01   7.7210000000000001e-01  -2.0050000000000001e-01  -9.5200000000000007e-02  -5.7000000000000002e-02   8.8800000000000004e-02   1.6010000000000000e+00   1.5670999999999999e+00   1.0600000000000000e-01   1.3469999999999999e-01   2.2120000000000001e-01
   6.1719999999999997e-01  -8.7900000000000006e-02   1.2010000000000001e+00  -1.5279999999999999e-01  -7.6100000000000001e-02  -3.5099999999999999e-02   2.8849999999999998e-01   1.4453000000000000e+00   1.7412000000000001e+00   1.7340000000000000e-01   1.3469999999999999e-01   2.5209999999999999e-01
   6.3919999999999999e-01  -2.1980000000000000e-01   1.2010000000000001e+00  -1.3370000000000001e-01   8.5599999999999996e-02  -5.2600000000000001e-02   2.8849999999999998e-01   1.3119000000000001e+00   2.1764999999999999e+00   1.1559999999999999e-01   1.6360000000000000e-01   2.4329999999999999e-01
   4.4080000000000003e-01  -2.8580000000000000e-01  -2.5740000000000002e-01  -1.3370000000000001e-01  -1.9000000000000000e-02   4.4000000000000003e-03   3.1069999999999998e-01   1.2897000000000001e+00   1.5670999999999999e+00   3.8500000000000000e-02   2.4060000000000001e-01   2.5209999999999999e-01
   2.8649999999999998e-01  -1.9789999999999999e-01   6.0050000000000003e-01  -2.2910000000000000e-01  -7.6100000000000001e-02   1.3200000000000000e-02   8.8800000000000004e-02   1.2230000000000001e+00   8.7060000000000004e-01   7.7100000000000002e-02   2.5019999999999998e-01   2.9189999999999999e-01
   3.5270000000000001e-01  -1.0990000000000000e-01   5.1470000000000005e-01  -2.7689999999999998e-01  -1.9000000000000000e-02   0.0000000000000000e+00   4.8830000000000001e-01   1.2230000000000001e+00   5.2239999999999998e-01   6.7400000000000002e-02   1.8279999999999999e-01   2.6100000000000001e-01
   4.4080000000000003e-01  -2.4179999999999999e-01   5.1470000000000005e-01  -1.4319999999999999e-01  -1.1420000000000000e-01   8.8000000000000005e-03   3.5510000000000003e-01   1.3341000000000001e+00   1.2188000000000001e+00   3.8500000000000000e-02   2.3089999999999999e-01   2.8749999999999998e-01
   3.7469999999999998e-01  -2.1980000000000000e-01   9.4359999999999999e-01  -2.7689999999999998e-01  -1.1420000000000000e-01  -2.6300000000000000e-02   2.6629999999999998e-01   1.3119000000000001e+00   1.4800000000000000e+00   1.4449999999999999e-01   2.4060000000000001e-01   2.5659999999999999e-01
   5.2900000000000003e-01  -1.5390000000000001e-01   1.7160000000000000e-01  -2.0999999999999999e-01  -5.7099999999999998e-02  -2.6300000000000000e-02   2.8849999999999998e-01   1.4231000000000000e+00   6.9650000000000001e-01   1.8300000000000000e-01   2.4060000000000001e-01   2.6979999999999998e-01
   7.0530000000000004e-01  -1.0990000000000000e-01   1.2010000000000001e+00  -1.6230000000000000e-01   2.8500000000000001e-02  -4.3900000000000002e-02   2.8849999999999998e-01   1.0894999999999999e+00   1.3059000000000001e+00   1.4449999999999999e-01   1.4430000000000001e-01   2.0790000000000000e-01
   3.5270000000000001e-01  -1.7590000000000000e-01   1.8872000000000000e+00  -2.2910000000000000e-01  -3.8100000000000002e-02  -8.8000000000000005e-03   2.6629999999999998e-01   1.3786000000000000e+00   1.7412000000000001e+00   8.6699999999999999e-02   2.0210000000000000e-01   1.9460000000000000e-01
   2.6450000000000001e-01  -5.2759999999999996e-01   6.0050000000000003e-01  -1.9089999999999999e-01  -2.8500000000000001e-02   1.3200000000000000e-02   1.7760000000000001e-01   1.5120000000000000e+00   1.9153000000000000e+00   1.0600000000000000e-01   2.5019999999999998e-01   2.0790000000000000e-01
   6.1719999999999997e-01  -2.4179999999999999e-01   8.5780000000000001e-01  -1.7190000000000000e-01  -7.6100000000000001e-02  -4.3900000000000002e-02   2.4410000000000001e-01   1.2897000000000001e+00   2.0024000000000002e+00   2.8899999999999999e-02   1.8279999999999999e-01   2.4329999999999999e-01
   5.5110000000000003e-01  -2.1980000000000000e-01   1.4582999999999999e+00  -2.0999999999999999e-01  -9.4999999999999998e-03  -3.0700000000000002e-02   2.6629999999999998e-01   1.5565000000000000e+00   1.4800000000000000e+00   8.6699999999999999e-02   8.6599999999999996e-02   2.9189999999999999e-01
   4.6289999999999998e-01  -1.0990000000000000e-01   1.7160000000000000e-01  -2.2910000000000000e-01  -1.0470000000000000e-01  -1.3200000000000000e-02   8.8800000000000004e-02   1.5787000000000000e+00   1.3930000000000000e+00   1.5409999999999999e-01   2.3089999999999999e-01   2.3000000000000001e-01
   3.9679999999999999e-01  -1.9789999999999999e-01   8.5780000000000001e-01  -2.0999999999999999e-01  -9.5200000000000007e-02  -3.0700000000000002e-02   2.8849999999999998e-01   1.3119000000000001e+00   1.0447000000000000e+00   1.5409999999999999e-01   1.3469999999999999e-01   2.3440000000000000e-01
   4.4080000000000003e-01  -2.1999999999999999e-02   6.0050000000000003e-01  -8.5900000000000004e-02  -9.5200000000000007e-02   1.3200000000000000e-02   2.4410000000000001e-01   1.2674000000000001e+00   6.9650000000000001e-01   1.3489999999999999e-01   1.8279999999999999e-01   2.3890000000000000e-01
   5.7310000000000005e-01  -3.7369999999999998e-01   4.2890000000000000e-01  -2.3870000000000000e-01  -2.8500000000000001e-02  -2.1899999999999999e-02   1.5540000000000001e-01   1.2674000000000001e+00   1.4800000000000000e+00   1.6380000000000000e-01   1.1550000000000001e-01   2.2120000000000001e-01
   5.9509999999999996e-01  -1.7590000000000000e-01   7.7210000000000001e-01  -1.1459999999999999e-01  -4.7600000000000003e-02  -8.8000000000000005e-03   2.4410000000000001e-01   1.4676000000000000e+00   9.5770000000000000e-01   3.8500000000000000e-02   2.1170000000000000e-01   2.2120000000000001e-01
   3.3060000000000000e-01  -2.4179999999999999e-01  -3.4310000000000002e-01  -2.2910000000000000e-01  -2.8500000000000001e-02  -2.1899999999999999e-02   1.9980000000000001e-01   1.3786000000000000e+00   1.1317999999999999e+00   1.5409999999999999e-01   1.4430000000000001e-01   2.8310000000000002e-01
   5.0700000000000001e-01  -2.6379999999999998e-01   8.5800000000000001e-02  -1.2410000000000000e-01   2.8500000000000001e-02  -7.8899999999999998e-02   2.6629999999999998e-01   1.4453000000000000e+00   1.3059000000000001e+00   2.8899999999999999e-02   1.1550000000000001e-01   2.8749999999999998e-01
   4.8490000000000000e-01  -1.5390000000000001e-01   9.4359999999999999e-01  -2.1959999999999999e-01  -4.7600000000000003e-02  -4.4000000000000003e-03   1.9980000000000001e-01   1.2230000000000001e+00   1.2188000000000001e+00   1.5409999999999999e-01   1.4430000000000001e-01   2.4770000000000000e-01
   5.9509999999999996e-01  -1.7590000000000000e-01  -2.5740000000000002e-01  -1.7190000000000000e-01   4.7600000000000003e-02   2.6300000000000000e-02   2.2200000000000001e-02   1.2452000000000001e+00   1.7412000000000001e+00   1.3489999999999999e-01   1.8279999999999999e-01   2.2559999999999999e-01
   1.9839999999999999e-01   2.1999999999999999e-02   5.1470000000000005e-01  -1.9089999999999999e-01  -5.7099999999999998e-02  -4.3900000000000002e-02   3.3289999999999997e-01   1.4008000000000000e+00   8.7060000000000004e-01   1.7340000000000000e-01   1.4430000000000001e-01   2.5659999999999999e-01
   3.5270000000000001e-01  -3.5170000000000001e-01   7.7210000000000001e-01  -2.0050000000000001e-01  -1.9000000000000000e-02  -2.1899999999999999e-02   2.6629999999999998e-01   1.2230000000000001e+00   1.2188000000000001e+00   4.8200000000000000e-02   1.3469999999999999e-01   2.1229999999999999e-01
   4.1880000000000001e-01  -1.3189999999999999e-01   7.7210000000000001e-01  -2.1959999999999999e-01  -1.1420000000000000e-01   1.7500000000000002e-02   3.3289999999999997e-01   1.3786000000000000e+00   1.7412000000000001e+00   1.3489999999999999e-01   2.1170000000000000e-01   2.4329999999999999e-01
   5.0700000000000001e-01  -1.7590000000000000e-01   8.5780000000000001e-01  -1.9089999999999999e-01  -7.6100000000000001e-02  -2.1899999999999999e-02   3.5510000000000003e-01   1.2897000000000001e+00   1.0447000000000000e+00   1.9270000000000001e-01   1.9239999999999999e-01   2.2120000000000001e-01
   4.4080000000000003e-01   2.1999999999999999e-02   2.5740000000000002e-01  -1.6230000000000000e-01  -1.5229999999999999e-01   1.7500000000000002e-02   4.4400000000000002e-02   1.2452000000000001e+00   9.5770000000000000e-01   8.6699999999999999e-02   2.3089999999999999e-01   2.3000000000000001e-01
   3.0859999999999999e-01  -6.6000000000000003e-02   6.8630000000000002e-01  -2.5779999999999997e-01   2.8500000000000001e-02  -4.3900000000000002e-02   3.9950000000000002e-01   1.3119000000000001e+00   1.4800000000000000e+00   1.3489999999999999e-01   1.5400000000000000e-01   2.3000000000000001e-01
   2.8649999999999998e-01  -3.0780000000000002e-01   1.0294000000000001e+00  -2.2910000000000000e-01  -2.8500000000000001e-02  -7.0199999999999999e-02   3.3289999999999997e-01   1.3341000000000001e+00   1.4800000000000000e+00   9.6299999999999997e-02   2.4060000000000001e-01   2.7429999999999999e-01
   5.9509999999999996e-01  -1.5390000000000001e-01   6.0050000000000003e-01  -1.9089999999999999e-01  -9.4999999999999998e-03  -3.0700000000000002e-02   1.3320000000000001e-01   1.4453000000000000e+00   1.6540999999999999e+00   1.6380000000000000e-01   2.0210000000000000e-01   2.6979999999999998e-01
   2.6450000000000001e-01  -2.6379999999999998e-01   6.0050000000000003e-01  -1.4319999999999999e-01  -5.7099999999999998e-02   4.4000000000000003e-03   1.1100000000000000e-01   1.2674000000000001e+00   2.1764999999999999e+00   5.7799999999999997e-02   2.1170000000000000e-01   2.6100000000000001e-01
   5.0700000000000001e-01  -2.1980000000000000e-01   1.1152000000000000e+00  -1.9089999999999999e-01  -7.6100000000000001e-02  -3.0700000000000002e-02   3.3289999999999997e-01   1.4898000000000000e+00   5.2239999999999998e-01   7.7100000000000002e-02   1.9239999999999999e-01   2.3440000000000000e-01
   2.8649999999999998e-01  -2.1999999999999999e-02   4.2890000000000000e-01  -1.5279999999999999e-01  -2.8500000000000001e-02  -3.5099999999999999e-02   2.2189999999999999e-01   1.4676000000000000e+00   1.2188000000000001e+00   8.6699999999999999e-02   1.4430000000000001e-01   2.3000000000000001e-01
   3.9679999999999999e-01  -8.7900000000000006e-02   1.0294000000000001e+00  -2.0050000000000001e-01  -9.4999999999999998e-03  -4.8200000000000000e-02   6.6600000000000006e-02   1.4231000000000000e+00   1.3930000000000000e+00   1.6380000000000000e-01   2.0210000000000000e-01   2.3000000000000001e-01
   4.6289999999999998e-01  -2.1999999999999999e-02   4.2890000000000000e-01  -3.0549999999999999e-01  -1.2370000000000000e-01  -6.1400000000000003e-02   2.6629999999999998e-01   1.3564000000000001e+00   2.2635999999999998e+00   1.3489999999999999e-01   2.5019999999999998e-01   2.1679999999999999e-01
   5.5110000000000003e-01  -3.0780000000000002e-01   5.1470000000000005e-01  -1.3370000000000001e-01   5.7099999999999998e-02  -5.2600000000000001e-02   2.2200000000000001e-02   1.4008000000000000e+00   1.5670999999999999e+00   1.6380000000000000e-01   1.6360000000000000e-01   2.4770000000000000e-01
   5.0700000000000001e-01  -2.1999999999999999e-02   6.0050000000000003e-01  -2.0999999999999999e-01  -1.1420000000000000e-01  -5.2600000000000001e-02   1.7760000000000001e-01   1.5120000000000000e+00   1.8283000000000000e+00   1.0600000000000000e-01   2.3089999999999999e-01   2.1229999999999999e-01
   2.6450000000000001e-01  -3.5170000000000001e-01   1.2867999999999999e+00  -1.5279999999999999e-01  -4.7600000000000003e-02  -3.9500000000000000e-02   1.7760000000000001e-01   1.5120000000000000e+00   1.1317999999999999e+00   1.8300000000000000e-01   2.0210000000000000e-01   2.3890000000000000e-01
   6.1719999999999997e-01  -3.5170000000000001e-01   5.1470000000000005e-01  -1.8140000000000001e-01   9.5200000000000007e-02  -5.2600000000000001e-02   3.1069999999999998e-01   1.4231000000000000e+00   1.1317999999999999e+00   7.7100000000000002e-02   1.1550000000000001e-01   2.0349999999999999e-01
   4.6289999999999998e-01  -4.3999999999999997e-02   3.4310000000000002e-01  -1.5279999999999999e-01  -2.8500000000000001e-02  -7.4499999999999997e-02   2.4410000000000001e-01   1.4676000000000000e+00   1.8283000000000000e+00   1.9300000000000001e-02   2.4060000000000001e-01   2.3000000000000001e-01
   4.6289999999999998e-01  -3.0780000000000002e-01   6.0050000000000003e-01  -2.0999999999999999e-01  -8.5599999999999996e-02  -4.8200000000000000e-02   1.5540000000000001e-01   1.4008000000000000e+00   1.1317999999999999e+00   1.7340000000000000e-01   1.3469999999999999e-01   2.6540000000000002e-01
   5.5110000000000003e-01  -1.9789999999999999e-01   8.5780000000000001e-01  -2.4820000000000000e-01   1.9000000000000000e-02   0.0000000000000000e+00   6.6600000000000006e-02   1.3341000000000001e+00   1.2188000000000001e+00   4.8200000000000000e-02   2.2130000000000000e-01   2.3440000000000000e-01
   1.9839999999999999e-01  -2.1980000000000000e-01   5.1470000000000005e-01  -2.2910000000000000e-01  -3.8100000000000002e-02  -1.7500000000000002e-02   1.5540000000000001e-01   1.4898000000000000e+00   1.1317999999999999e+00   5.7799999999999997e-02   1.3469999999999999e-01   2.2120000000000001e-01
   5.0700000000000001e-01  -1.7590000000000000e-01   7.7210000000000001e-01  -2.3870000000000000e-01  -6.6600000000000006e-02   2.1899999999999999e-02   2.8849999999999998e-01   1.3786000000000000e+00   1.0447000000000000e+00   1.4449999999999999e-01   1.2509999999999999e-01   2.0790000000000000e-01
   4.1880000000000001e-01  -3.7369999999999998e-01   2.5740000000000002e-01  -1.9089999999999999e-01  -1.4269999999999999e-01   8.8000000000000005e-03   6.6600000000000006e-02   1.2674000000000001e+00   1.9153000000000000e+00   1.7340000000000000e-01   2.5979999999999998e-01   2.6100000000000001e-01
   4.4080000000000003e-01  -1.5390000000000001e-01   1.7160000000000000e-01  -1.8140000000000001e-01  -7.6100000000000001e-02   3.5099999999999999e-02   3.5510000000000003e-01   1.3564000000000001e+00   1.3930000000000000e+00   4.8200000000000000e-02   1.6360000000000000e-01   2.0349999999999999e-01
   3.7469999999999998e-01  -2.4179999999999999e-01   8.5780000000000001e-01  -2.0050000000000001e-01  -1.3320000000000001e-01  -4.4000000000000003e-03   3.1069999999999998e-01   1.6010000000000000e+00   1.6540999999999999e+00   1.2520000000000001e-01   1.6360000000000000e-01   2.8310000000000002e-01
   6.6130000000000000e-01  -1.3189999999999999e-01   8.5800000000000001e-02  -2.4820000000000000e-01  -1.1420000000000000e-01  -3.0700000000000002e-02   2.2189999999999999e-01   1.4898000000000000e+00   7.8349999999999997e-01   1.7340000000000000e-01   2.6939999999999997e-01   2.4329999999999999e-01
   3.5270000000000001e-01  -4.3999999999999997e-02   9.4359999999999999e-01  -1.9089999999999999e-01  -7.6100000000000001e-02  -5.7000000000000002e-02   1.5540000000000001e-01   1.4453000000000000e+00   1.5670999999999999e+00   9.6299999999999997e-02   2.3089999999999999e-01   2.3440000000000000e-01
   6.6130000000000000e-01  -6.6000000000000003e-02  -8.5800000000000001e-02  -1.4319999999999999e-01  -6.6600000000000006e-02  -3.5099999999999999e-02   2.4410000000000001e-01   1.2230000000000001e+00   1.2188000000000001e+00   1.5409999999999999e-01   2.5019999999999998e-01   2.3440000000000000e-01
   2.8649999999999998e-01  -8.7900000000000006e-02   8.5800000000000001e-02  -1.3370000000000001e-01  -1.1420000000000000e-01  -1.3200000000000000e-02   2.6629999999999998e-01   1.4231000000000000e+00   2.0893999999999999e+00   1.3489999999999999e-01   2.1170000000000000e-01   2.3000000000000001e-01
   4.6289999999999998e-01   0.0000000000000000e+00   5.1470000000000005e-01  -1.7190000000000000e-01  -9.4999999999999998e-03  -3.5099999999999999e-02   2.2189999999999999e-01   1.3786000000000000e+00   1.9153000000000000e+00   1.9300000000000001e-02   2.0210000000000000e-01   2.4770000000000000e-01
   3.5270000000000001e-01  -2.8580000000000000e-01   1.7160000000000000e-01  -1.9089999999999999e-01  -6.6600000000000006e-02  -3.5099999999999999e-02   3.9950000000000002e-01   1.3564000000000001e+00   1.0447000000000000e+00   8.6699999999999999e-02   7.6999999999999999e-02   2.4770000000000000e-01
   5.5110000000000003e-01  -1.5390000000000001e-01   3.4310000000000002e-01  -1.8140000000000001e-01  -2.8500000000000001e-02  -6.5799999999999997e-02   2.2189999999999999e-01   1.2674000000000001e+00   8.7060000000000004e-01   1.0600000000000000e-01   1.6360000000000000e-01   2.5209999999999999e-01
   5.0700000000000001e-01  -4.3969999999999998e-01  -2.5740000000000002e-01  -3.3420000000000000e-01  -1.0470000000000000e-01  -3.5099999999999999e-02   3.9950000000000002e-01   1.5787000000000000e+00   7.8349999999999997e-01   1.3489999999999999e-01   1.6360000000000000e-01   2.3890000000000000e-01
   5.5110000000000003e-01  -2.8580000000000000e-01   6.0050000000000003e-01  -1.9089999999999999e-01  -4.7600000000000003e-02  -8.8000000000000005e-03   1.9980000000000001e-01   1.3564000000000001e+00   1.3930000000000000e+00   4.8200000000000000e-02   1.8279999999999999e-01   2.6100000000000001e-01
   5.5110000000000003e-01  -3.9570000000000000e-01   1.1152000000000000e+00  -2.1959999999999999e-01  -2.8500000000000001e-02  -1.7500000000000002e-02   3.3289999999999997e-01   1.3341000000000001e+00   7.8349999999999997e-01   6.7400000000000002e-02   2.0210000000000000e-01   2.1229999999999999e-01
   5.5110000000000003e-01  -1.0990000000000000e-01   8.5780000000000001e-01  -1.6230000000000000e-01  -3.8100000000000002e-02  -5.7000000000000002e-02   3.5510000000000003e-01   1.3564000000000001e+00   1.2188000000000001e+00   1.0600000000000000e-01   1.9239999999999999e-01   2.0349999999999999e-01
   5.5110000000000003e-01  -3.5170000000000001e-01   1.0294000000000001e+00  -1.0500000000000000e-01   3.8100000000000002e-02  -7.8899999999999998e-02   2.6629999999999998e-01   1.3786000000000000e+00   8.7060000000000004e-01   1.9270000000000001e-01   2.4060000000000001e-01   1.9910000000000000e-01
   3.9679999999999999e-01  -1.9789999999999999e-01  -1.7160000000000000e-01  -1.5279999999999999e-01  -9.4999999999999998e-03  -3.9500000000000000e-02   8.8800000000000004e-02   1.4898000000000000e+00   1.3059000000000001e+00   1.3489999999999999e-01   1.5400000000000000e-01   2.3890000000000000e-01
   3.5270000000000001e-01  -1.9789999999999999e-01   1.2010000000000001e+00  -2.9599999999999999e-01  -1.0470000000000000e-01  -4.3900000000000002e-02   1.7760000000000001e-01   1.4676000000000000e+00   8.7060000000000004e-01   4.8200000000000000e-02   1.4430000000000001e-01   2.7429999999999999e-01
   3.9679999999999999e-01  -1.0990000000000000e-01   7.7210000000000001e-01  -1.3370000000000001e-01  -6.6600000000000006e-02  -4.4000000000000003e-03   2.2189999999999999e-01   1.2007000000000001e+00   1.9153000000000000e+00   7.7100000000000002e-02   2.2130000000000000e-01   2.6979999999999998e-01
   6.1719999999999997e-01   0.0000000000000000e+00   3.4310000000000002e-01  -2.3870000000000000e-01  -1.2370000000000000e-01   4.4000000000000003e-03   1.3320000000000001e-01   1.3564000000000001e+00   2.1764999999999999e+00  -1.9300000000000001e-02   2.2130000000000000e-01   2.6100000000000001e-01
   3.9679999999999999e-01  -1.0990000000000000e-01   1.2010000000000001e+00  -2.1959999999999999e-01  -1.2370000000000000e-01  -4.4000000000000003e-03   2.2189999999999999e-01   1.4231000000000000e+00   1.5670999999999999e+00   3.8500000000000000e-02   1.2509999999999999e-01   2.1679999999999999e-01
   4.1880000000000001e-01  -3.7369999999999998e-01   6.8630000000000002e-01  -2.5779999999999997e-01   9.4999999999999998e-03  -5.2600000000000001e-02   1.3320000000000001e-01   1.4008000000000000e+00   1.7412000000000001e+00   1.0600000000000000e-01   1.3469999999999999e-01   2.3890000000000000e-01
   5.0700000000000001e-01  -2.6379999999999998e-01   8.5780000000000001e-01  -1.2410000000000000e-01  -3.8100000000000002e-02  -3.5099999999999999e-02   4.2170000000000002e-01   1.4453000000000000e+00   2.0024000000000002e+00   1.4449999999999999e-01   1.3469999999999999e-01   2.4770000000000000e-01
   4.6289999999999998e-01  -3.0780000000000002e-01  -2.5740000000000002e-01  -2.4820000000000000e-01  -1.0470000000000000e-01  -2.1899999999999999e-02   1.1100000000000000e-01   1.5120000000000000e+00   1.6540999999999999e+00   7.7100000000000002e-02   1.7319999999999999e-01   2.1229999999999999e-01
   5.0700000000000001e-01  -2.1980000000000000e-01   4.2890000000000000e-01  -1.9089999999999999e-01   2.8500000000000001e-02  -6.1400000000000003e-02   4.4400000000000002e-02   1.4008000000000000e+00   1.4800000000000000e+00   1.2520000000000001e-01   1.8279999999999999e-01   2.3890000000000000e-01
   4.6289999999999998e-01   2.1999999999999999e-02   1.7160000000000000e-01  -1.3370000000000001e-01  -5.7099999999999998e-02  -4.8200000000000000e-02   2.6629999999999998e-01   1.2897000000000001e+00   1.4800000000000000e+00   1.0600000000000000e-01   1.6360000000000000e-01   2.3440000000000000e-01
   5.0700000000000001e-01   4.3999999999999997e-02   0.0000000000000000e+00  -1.7190000000000000e-01  -1.9000000000000000e-02   4.4000000000000003e-03   2.8849999999999998e-01   1.4898000000000000e+00   1.9153000000000000e+00   8.6699999999999999e-02   1.3469999999999999e-01   2.3000000000000001e-01
   5.7310000000000005e-01  -3.9570000000000000e-01   2.5740000000000002e-01  -2.5779999999999997e-01  -1.1420000000000000e-01  -2.6300000000000000e-02   3.3289999999999997e-01   1.4453000000000000e+00   1.2188000000000001e+00   4.8200000000000000e-02   1.9239999999999999e-01   1.7690000000000000e-01
   3.3060000000000000e-01  -1.0990000000000000e-01   1.7160000000000000e-01  -1.0500000000000000e-01  -1.2370000000000000e-01  -3.9500000000000000e-02   1.1100000000000000e-01   1.4676000000000000e+00   1.3059000000000001e+00   1.5409999999999999e-01   1.7319999999999999e-01   2.4329999999999999e-01
   3.3060000000000000e-01  -3.5170000000000001e-01   7.7210000000000001e-01  -2.4820000000000000e-01  -7.6100000000000001e-02  -4.4000000000000003e-03   1.5540000000000001e-01   1.6232000000000000e+00   8.7060000000000004e-01   9.6299999999999997e-02   1.7319999999999999e-01   2.3440000000000000e-01
   1.1020000000000001e-01  -2.1999999999999999e-02   4.2890000000000000e-01  -2.1959999999999999e-01  -5.7099999999999998e-02  -6.5799999999999997e-02   2.4410000000000001e-01   1.0672999999999999e+00   1.3930000000000000e+00   2.8899999999999999e-02   2.5019999999999998e-01   2.2559999999999999e-01
   6.1719999999999997e-01  -3.2979999999999998e-01   6.8630000000000002e-01  -1.5279999999999999e-01  -1.6180000000000000e-01   4.4000000000000003e-03   2.4410000000000001e-01   1.4231000000000000e+00   1.3059000000000001e+00   7.7100000000000002e-02   1.8279999999999999e-01   2.3890000000000000e-01
   3.7469999999999998e-01  -1.7590000000000000e-01   5.1470000000000005e-01  -2.4820000000000000e-01  -4.7600000000000003e-02  -2.6300000000000000e-02   3.5510000000000003e-01   1.2897000000000001e+00   6.0940000000000005e-01   1.8300000000000000e-01   1.4430000000000001e-01   2.3440000000000000e-01
   5.5110000000000003e-01  -1.7590000000000000e-01  -1.7160000000000000e-01  -2.0999999999999999e-01  -5.7099999999999998e-02  -3.5099999999999999e-02   4.8830000000000001e-01   1.4898000000000000e+00   1.7412000000000001e+00   4.8200000000000000e-02   1.9239999999999999e-01   1.9910000000000000e-01
   3.7469999999999998e-01  -2.8580000000000000e-01   1.2010000000000001e+00  -1.5279999999999999e-01  -9.5200000000000007e-02  -7.4499999999999997e-02   1.3320000000000001e-01   1.3341000000000001e+00   1.5670999999999999e+00   5.7799999999999997e-02   1.9239999999999999e-01   2.2120000000000001e-01
   3.7469999999999998e-01  -1.9789999999999999e-01   5.1470000000000005e-01  -1.5279999999999999e-01   9.4999999999999998e-03  -4.3900000000000002e-02   2.2189999999999999e-01   1.2674000000000001e+00   1.1317999999999999e+00   7.7100000000000002e-02   2.2130000000000000e-01   2.3440000000000000e-01
   6.3919999999999999e-01  -3.5170000000000001e-01   6.0050000000000003e-01  -1.4319999999999999e-01   0.0000000000000000e+00  -3.5099999999999999e-02   2.6629999999999998e-01   1.2674000000000001e+00   9.5770000000000000e-01   1.3489999999999999e-01   1.2509999999999999e-01   2.3890000000000000e-01
   4.6289999999999998e-01  -1.7590000000000000e-01   7.7210000000000001e-01  -2.0999999999999999e-01  -1.0470000000000000e-01  -1.3200000000000000e-02   8.8800000000000004e-02   1.4453000000000000e+00   1.3059000000000001e+00   6.7400000000000002e-02   1.7319999999999999e-01   2.1679999999999999e-01
   4.4080000000000003e-01  -2.4179999999999999e-01  -8.5800000000000001e-02  -2.0050000000000001e-01  -7.6100000000000001e-02  -2.1899999999999999e-02   2.4410000000000001e-01   1.4898000000000000e+00   7.8349999999999997e-01   7.7100000000000002e-02   8.6599999999999996e-02   2.2559999999999999e-01
   5.2900000000000003e-01  -3.0780000000000002e-01   8.5780000000000001e-01  -2.7689999999999998e-01  -8.5599999999999996e-02  -5.2600000000000001e-02   8.8800000000000004e-02   1.4231000000000000e+00   1.3059000000000001e+00   9.6299999999999997e-02   1.2509999999999999e-01   2.2120000000000001e-01
   5.5110000000000003e-01  -2.1980000000000000e-01   1.3725000000000001e+00  -2.3870000000000000e-01  -1.1420000000000000e-01  -3.5099999999999999e-02   1.9980000000000001e-01   1.0005999999999999e+00   1.4800000000000000e+00   1.3489999999999999e-01   1.7319999999999999e-01   2.3890000000000000e-01
   3.7469999999999998e-01  -2.4179999999999999e-01   2.5740000000000002e-01  -2.1959999999999999e-01  -6.6600000000000006e-02   0.0000000000000000e+00   1.5540000000000001e-01   1.2674000000000001e+00   1.0447000000000000e+00   1.4449999999999999e-01   2.1170000000000000e-01   2.6100000000000001e-01
   5.9509999999999996e-01  -2.1980000000000000e-01   7.7210000000000001e-01  -2.8600000000000000e-02  -1.1420000000000000e-01  -8.8000000000000005e-03   2.2200000000000001e-02   1.4898000000000000e+00   1.4800000000000000e+00   1.1559999999999999e-01   2.1170000000000000e-01   2.6979999999999998e-01
   3.3060000000000000e-01  -3.0780000000000002e-01   6.8630000000000002e-01  -1.6230000000000000e-01  -1.2370000000000000e-01  -4.3900000000000002e-02   1.1100000000000000e-01   1.4231000000000000e+00   1.5670999999999999e+00   1.5409999999999999e-01   2.3089999999999999e-01   2.3440000000000000e-01
   4.4080000000000003e-01  -2.8580000000000000e-01   4.2890000000000000e-01  -2.0050000000000001e-01  -1.0470000000000000e-01   2.1899999999999999e-02   3.7730000000000002e-01   1.3786000000000000e+00   1.5670999999999999e+00   5.7799999999999997e-02   2.8870000000000001e-01   2.1229999999999999e-01
   2.6450000000000001e-01  -8.7900000000000006e-02   9.4359999999999999e-01  -2.1959999999999999e-01   1.9000000000000000e-02  -8.3299999999999999e-02   1.3320000000000001e-01   1.3786000000000000e+00   1.3059000000000001e+00   7.7100000000000002e-02   1.3469999999999999e-01   2.0349999999999999e-01
   3.3060000000000000e-01  -1.3189999999999999e-01   7.7210000000000001e-01  -1.1459999999999999e-01  -2.8500000000000001e-02  -7.8899999999999998e-02   1.3320000000000001e-01   1.3786000000000000e+00   1.0447000000000000e+00   6.7400000000000002e-02   2.0210000000000000e-01   2.6540000000000002e-01
   1.9839999999999999e-01  -3.5170000000000001e-01   1.1152000000000000e+00  -2.2910000000000000e-01   9.4999999999999998e-03  -3.0700000000000002e-02   3.3289999999999997e-01   1.1339999999999999e+00   1.8283000000000000e+00   1.7340000000000000e-01   2.0210000000000000e-01   2.2559999999999999e-01
   3.7469999999999998e-01  -2.4179999999999999e-01   3.4310000000000002e-01  -1.9089999999999999e-01  -6.6600000000000006e-02  -5.2600000000000001e-02   2.2189999999999999e-01   1.3786000000000000e+00   1.1317999999999999e+00   2.2159999999999999e-01   1.9239999999999999e-01   2.2559999999999999e-01
   5.0700000000000001e-01  -2.1980000000000000e-01   5.1470000000000005e-01  -2.6729999999999998e-01  -9.5200000000000007e-02  -3.9500000000000000e-02   1.3320000000000001e-01   1.4008000000000000e+00   1.6540999999999999e+00   0.0000000000000000e+00   1.0580000000000001e-01   2.2120000000000001e-01
   3.5270000000000001e-01  -4.8359999999999997e-01   9.4359999999999999e-01  -2.0999999999999999e-01  -8.5599999999999996e-02  -7.0199999999999999e-02   2.8849999999999998e-01   1.4008000000000000e+00   1.3930000000000000e+00   2.0230000000000001e-01   2.1170000000000000e-01   2.1679999999999999e-01
   3.9679999999999999e-01  -1.3189999999999999e-01   2.5740000000000002e-01  -1.6230000000000000e-01  -9.5200000000000007e-02   0.0000000000000000e+00   2.8849999999999998e-01   1.4231000000000000e+00   1.3059000000000001e+00   4.8200000000000000e-02   1.9239999999999999e-01   2.6540000000000002e-01
   3.9679999999999999e-01  -1.3189999999999999e-01   7.7210000000000001e-01  -1.8140000000000001e-01  -9.5200000000000007e-02  -4.8200000000000000e-02   1.3320000000000001e-01   1.4898000000000000e+00   1.2188000000000001e+00   8.6699999999999999e-02   1.6360000000000000e-01   2.5209999999999999e-01
   3.9679999999999999e-01  -3.0780000000000002e-01   6.8630000000000002e-01  -2.3870000000000000e-01  -1.3320000000000001e-01  -4.8200000000000000e-02   2.8849999999999998e-01   1.5120000000000000e+00   1.3059000000000001e+00   1.1559999999999999e-01   2.1170000000000000e-01   2.0790000000000000e-01
   3.9679999999999999e-01  -2.1999999999999999e-02   9.4359999999999999e-01  -2.0050000000000001e-01  -3.8100000000000002e-02  -2.6300000000000000e-02   2.2189999999999999e-01   1.4008000000000000e+00   1.8283000000000000e+00   6.7400000000000002e-02   2.2130000000000000e-01   2.5659999999999999e-01
   6.6130000000000000e-01  -3.0780000000000002e-01   1.0294000000000001e+00  -2.7689999999999998e-01   8.5599999999999996e-02  -4.3900000000000002e-02   1.7760000000000001e-01   1.2674000000000001e+00   1.6540999999999999e+00   1.5409999999999999e-01   2.4060000000000001e-01   2.5209999999999999e-01
   3.9679999999999999e-01  -1.7590000000000000e-01   6.8630000000000002e-01  -2.0050000000000001e-01  -1.9000000000000000e-02  -3.5099999999999999e-02   2.2189999999999999e-01   1.3786000000000000e+00   9.5770000000000000e-01   1.1559999999999999e-01   2.5979999999999998e-01   2.7870000000000000e-01
   7.2740000000000005e-01  -1.0990000000000000e-01   1.4582999999999999e+00  -1.4319999999999999e-01  -8.5599999999999996e-02   2.6300000000000000e-02   3.5510000000000003e-01   1.5343000000000000e+00   1.4800000000000000e+00   1.3489999999999999e-01   1.9239999999999999e-01   2.1229999999999999e-01
   4.8490000000000000e-01  -1.9789999999999999e-01   2.5740000000000002e-01  -1.9089999999999999e-01  -8.5599999999999996e-02  -3.5099999999999999e-02   1.3320000000000001e-01   1.2897000000000001e+00   1.2188000000000001e+00   3.8500000000000000e-02   1.9239999999999999e-01   2.3000000000000001e-01
   5.0700000000000001e-01  -2.4179999999999999e-01   1.0294000000000001e+00  -1.8140000000000001e-01  -9.4999999999999998e-03  -4.3900000000000002e-02   2.6629999999999998e-01   1.2230000000000001e+00   6.9650000000000001e-01   0.0000000000000000e+00   1.6360000000000000e-01   2.0349999999999999e-01
   1.5429999999999999e-01  -2.1980000000000000e-01   1.4582999999999999e+00  -2.1959999999999999e-01  -6.6600000000000006e-02  -1.3200000000000000e-02   3.3289999999999997e-01   1.2897000000000001e+00   1.3059000000000001e+00   1.9300000000000001e-02   2.4060000000000001e-01   2.5659999999999999e-01
   2.8649999999999998e-01  -3.7369999999999998e-01   1.7160000000000000e-01  -2.0050000000000001e-01  -1.2370000000000000e-01   2.1899999999999999e-02   1.7760000000000001e-01   1.2897000000000001e+00   1.6540999999999999e+00   1.4449999999999999e-01   1.7319999999999999e-01   2.6100000000000001e-01
   3.0859999999999999e-01  -2.1999999999999999e-02   9.4359999999999999e-01  -1.8140000000000001e-01  -1.9000000000000000e-02  -4.3900000000000002e-02   3.9950000000000002e-01   1.3564000000000001e+00   1.8283000000000000e+00   9.5999999999999992e-03   2.5979999999999998e-01   1.9020000000000001e-01
   5.7310000000000005e-01  -2.6379999999999998e-01   9.4359999999999999e-01  -2.0050000000000001e-01  -5.7099999999999998e-02  -4.3900000000000002e-02   1.9980000000000001e-01   1.3786000000000000e+00   1.0447000000000000e+00   1.4449999999999999e-01   2.4060000000000001e-01   2.3440000000000000e-01
   3.5270000000000001e-01   1.5390000000000001e-01  -8.5800000000000001e-02  -2.4820000000000000e-01   3.8100000000000002e-02  -5.2600000000000001e-02   2.6629999999999998e-01   1.2452000000000001e+00   1.5670999999999999e+00   1.3489999999999999e-01   2.0210000000000000e-01   2.2559999999999999e-01
   5.5110000000000003e-01  -2.6379999999999998e-01  -4.2890000000000000e-01  -2.1959999999999999e-01  -6.6600000000000006e-02  -2.6300000000000000e-02   1.9980000000000001e-01   1.3786000000000000e+00   1.6540999999999999e+00   8.6699999999999999e-02   2.0210000000000000e-01   2.3890000000000000e-01
   3.3060000000000000e-01  -2.1999999999999999e-02   6.8630000000000002e-01  -1.4319999999999999e-01   1.2370000000000000e-01  -5.7000000000000002e-02   3.5510000000000003e-01   1.4008000000000000e+00   1.3059000000000001e+00   9.6299999999999997e-02   1.8279999999999999e-01   2.4770000000000000e-01
   4.6289999999999998e-01  -1.5390000000000001e-01   6.0050000000000003e-01  -1.2410000000000000e-01  -1.4269999999999999e-01  -4.3900000000000002e-02   3.7730000000000002e-01   1.4676000000000000e+00   1.1317999999999999e+00   1.1559999999999999e-01   1.7319999999999999e-01   2.5209999999999999e-01
   4.6289999999999998e-01  -1.5390000000000001e-01   7.7210000000000001e-01  -2.3870000000000000e-01  -9.4999999999999998e-03  -6.5799999999999997e-02   1.9980000000000001e-01   1.1339999999999999e+00   6.9650000000000001e-01   1.0600000000000000e-01   1.5400000000000000e-01   2.4770000000000000e-01
   8.8200000000000001e-02  -8.7900000000000006e-02   9.4359999999999999e-01  -2.2910000000000000e-01   1.9000000000000000e-02  -1.3200000000000000e-02   3.3289999999999997e-01   1.2230000000000001e+00   1.5670999999999999e+00   9.6299999999999997e-02   1.5400000000000000e-01   2.6979999999999998e-01
   9.9190000000000000e-01  -2.4179999999999999e-01   7.7210000000000001e-01  -1.6230000000000000e-01  -1.8079999999999999e-01  -1.7500000000000002e-02   1.7760000000000001e-01   1.2452000000000001e+00   1.3930000000000000e+00   1.0600000000000000e-01   1.8279999999999999e-01   2.1229999999999999e-01
   1.3230000000000000e-01  -4.6170000000000000e-01   4.2890000000000000e-01  -2.3870000000000000e-01  -1.8079999999999999e-01   1.7500000000000002e-02   1.5540000000000001e-01   1.3119000000000001e+00   1.4800000000000000e+00   1.3489999999999999e-01   1.9239999999999999e-01   2.8749999999999998e-01
   1.7630000000000001e-01  -1.0990000000000000e-01   9.4359999999999999e-01  -1.4319999999999999e-01  -8.5599999999999996e-02   4.4000000000000003e-03   2.8849999999999998e-01   1.4453000000000000e+00   1.0447000000000000e+00   8.6699999999999999e-02   1.4430000000000001e-01   2.3440000000000000e-01
   3.7469999999999998e-01  -1.9789999999999999e-01   6.0050000000000003e-01  -2.1959999999999999e-01  -4.7600000000000003e-02   2.1899999999999999e-02   1.7760000000000001e-01   1.3119000000000001e+00   1.2188000000000001e+00   6.7400000000000002e-02   2.5019999999999998e-01   1.7690000000000000e-01
   3.7469999999999998e-01  -2.4179999999999999e-01   4.2890000000000000e-01  -1.6230000000000000e-01  -8.5599999999999996e-02  -1.7500000000000002e-02   2.2189999999999999e-01   1.4231000000000000e+00   1.3930000000000000e+00   8.6699999999999999e-02   2.3089999999999999e-01   2.2559999999999999e-01
   7.7149999999999996e-01  -1.3189999999999999e-01   7.7210000000000001e-01  -2.6729999999999998e-01  -4.7600000000000003e-02  -5.7000000000000002e-02   1.7760000000000001e-01   1.3341000000000001e+00   1.5670999999999999e+00   1.9270000000000001e-01   9.6199999999999994e-02   2.4770000000000000e-01
   2.6450000000000001e-01  -1.3189999999999999e-01   8.5780000000000001e-01  -1.2410000000000000e-01   7.6100000000000001e-02  -3.5099999999999999e-02   1.9980000000000001e-01   1.5787000000000000e+00   1.3930000000000000e+00   4.8200000000000000e-02   1.4430000000000001e-01   2.3890000000000000e-01
   5.5110000000000003e-01  -1.5390000000000001e-01   2.5740000000000002e-01  -1.8140000000000001e-01  -4.7600000000000003e-02  -6.5799999999999997e-02   4.8830000000000001e-01   1.2230000000000001e+00   5.2239999999999998e-01   9.5999999999999992e-03   2.0210000000000000e-01   2.3440000000000000e-01
   3.3060000000000000e-01  -1.0990000000000000e-01   8.5780000000000001e-01  -2.3870000000000000e-01  -4.7600000000000003e-02   0.0000000000000000e+00   0.0000000000000000e+00   1.2007000000000001e+00   1.6540999999999999e+00  -9.5999999999999992e-03   1.0580000000000001e-01   2.7429999999999999e-01
   1.3230000000000000e-01  -1.9789999999999999e-01   7.7210000000000001e-01  -2.5779999999999997e-01  -9.4999999999999998e-03  -3.5099999999999999e-02   2.8849999999999998e-01   1.5565000000000000e+00   1.0447000000000000e+00   1.3489999999999999e-01   2.5979999999999998e-01   2.4770000000000000e-01
   5.5110000000000003e-01  -1.9789999999999999e-01   7.7210000000000001e-01  -2.1959999999999999e-01  -8.5599999999999996e-02   8.8000000000000005e-03   1.7760000000000001e-01   1.2897000000000001e+00   1.2188000000000001e+00   1.4449999999999999e-01   2.2130000000000000e-01   2.6540000000000002e-01
   3.7469999999999998e-01  -1.9789999999999999e-01   8.5780000000000001e-01  -3.0549999999999999e-01  -1.0470000000000000e-01  -4.4000000000000003e-03   1.5540000000000001e-01   1.3564000000000001e+00   7.8349999999999997e-01   1.3489999999999999e-01   2.9830000000000001e-01   2.2559999999999999e-01
   4.8490000000000000e-01   0.0000000000000000e+00   6.8630000000000002e-01  -2.3870000000000000e-01   2.8500000000000001e-02  -3.9500000000000000e-02   3.3289999999999997e-01   1.4231000000000000e+00   1.3930000000000000e+00   5.7799999999999997e-02   1.8279999999999999e-01   2.1229999999999999e-01
   3.0859999999999999e-01  -3.0780000000000002e-01   7.7210000000000001e-01  -2.6729999999999998e-01   1.9000000000000000e-02  -4.8200000000000000e-02   1.7760000000000001e-01   1.3786000000000000e+00   7.8349999999999997e-01   6.7400000000000002e-02   2.6939999999999997e-01   1.9460000000000000e-01
   6.1719999999999997e-01  -3.7369999999999998e-01   5.1470000000000005e-01  -1.5279999999999999e-01  -6.6600000000000006e-02  -3.9500000000000000e-02   3.9950000000000002e-01   1.4008000000000000e+00   1.4800000000000000e+00   9.6299999999999997e-02   2.2130000000000000e-01   2.4329999999999999e-01
   6.3919999999999999e-01  -2.1999999999999999e-02   1.2867999999999999e+00  -2.1959999999999999e-01   2.8500000000000001e-02  -2.6300000000000000e-02   2.6629999999999998e-01   1.4008000000000000e+00   7.8349999999999997e-01   7.7100000000000002e-02   2.0210000000000000e-01   2.5209999999999999e-01
   2.2040000000000001e-01  -2.1999999999999999e-02   7.7210000000000001e-01  -1.3370000000000001e-01   3.8100000000000002e-02  -2.1899999999999999e-02   1.7760000000000001e-01   1.4676000000000000e+00   8.7060000000000004e-01   8.6699999999999999e-02   1.8279999999999999e-01   2.3000000000000001e-01
   3.0859999999999999e-01  -2.6379999999999998e-01   8.5780000000000001e-01  -1.9089999999999999e-01   0.0000000000000000e+00  -1.3200000000000000e-02   3.3289999999999997e-01   1.3341000000000001e+00   1.5670999999999999e+00   1.5409999999999999e-01   1.6360000000000000e-01   2.6540000000000002e-01
   8.3760000000000001e-01  -1.9789999999999999e-01   1.7157000000000000e+00  -1.9089999999999999e-01  -9.5200000000000007e-02  -3.9500000000000000e-02   1.1100000000000000e-01   1.5565000000000000e+00   8.7060000000000004e-01   1.2520000000000001e-01   8.6599999999999996e-02   2.2120000000000001e-01
   6.6130000000000000e-01  -3.2979999999999998e-01   1.7160000000000000e-01  -2.6729999999999998e-01  -6.6600000000000006e-02  -7.4499999999999997e-02   1.5540000000000001e-01   1.3564000000000001e+00   7.8349999999999997e-01   9.6299999999999997e-02   1.4430000000000001e-01   2.4770000000000000e-01
   2.2040000000000001e-01  -5.7160000000000000e-01   6.0050000000000003e-01  -3.1509999999999999e-01  -9.5200000000000007e-02  -1.3200000000000000e-02   3.5510000000000003e-01   1.1563000000000001e+00   1.6540999999999999e+00   8.6699999999999999e-02   2.0210000000000000e-01   2.2559999999999999e-01
   2.6450000000000001e-01  -3.5170000000000001e-01   7.7210000000000001e-01  -3.3420000000000000e-01  -2.8500000000000001e-02   4.4000000000000003e-03   1.3320000000000001e-01   1.4453000000000000e+00   2.8730000000000002e+00   1.4449999999999999e-01   1.1550000000000001e-01   2.2120000000000001e-01
   4.4080000000000003e-01  -3.2979999999999998e-01   4.2890000000000000e-01  -1.9089999999999999e-01  -8.5599999999999996e-02  -1.3200000000000000e-02   3.1069999999999998e-01   1.4453000000000000e+00   2.2635999999999998e+00   1.2520000000000001e-01   1.8279999999999999e-01   2.0790000000000000e-01
   4.4080000000000003e-01  -3.9570000000000000e-01   6.0050000000000003e-01  -2.9599999999999999e-01  -5.7099999999999998e-02  -6.1400000000000003e-02   5.5489999999999995e-01   1.2452000000000001e+00   1.4800000000000000e+00   6.7400000000000002e-02   2.2130000000000000e-01   2.1679999999999999e-01
   1.7630000000000001e-01  -8.7900000000000006e-02   0.0000000000000000e+00  -1.9089999999999999e-01  -2.8500000000000001e-02  -4.8200000000000000e-02   3.7730000000000002e-01   1.3786000000000000e+00   1.7412000000000001e+00   1.0600000000000000e-01   2.2130000000000000e-01   2.2120000000000001e-01
   5.7310000000000005e-01  -6.6000000000000003e-02   4.2890000000000000e-01  -1.9089999999999999e-01   4.7600000000000003e-02  -6.1400000000000003e-02   4.4400000000000002e-02   1.4676000000000000e+00   1.7412000000000001e+00   4.8200000000000000e-02   2.5019999999999998e-01   2.3890000000000000e-01
   5.7310000000000005e-01  -1.9789999999999999e-01   1.7157000000000000e+00  -1.7190000000000000e-01  -8.5599999999999996e-02  -8.8000000000000005e-03   3.1069999999999998e-01   1.1117999999999999e+00   1.6540999999999999e+00   6.7400000000000002e-02   8.6599999999999996e-02   2.4329999999999999e-01
   4.8490000000000000e-01  -1.9789999999999999e-01   1.4582999999999999e+00  -2.9599999999999999e-01  -1.2370000000000000e-01  -4.8200000000000000e-02   3.9950000000000002e-01   1.2452000000000001e+00   1.4800000000000000e+00   6.7400000000000002e-02   1.7319999999999999e-01   2.0790000000000000e-01
   1.7630000000000001e-01  -1.3189999999999999e-01   6.8630000000000002e-01  -1.6230000000000000e-01  -5.7099999999999998e-02   3.5099999999999999e-02   1.3320000000000001e-01   1.4008000000000000e+00   1.9153000000000000e+00   1.5409999999999999e-01   1.7319999999999999e-01   2.7429999999999999e-01
   3.5270000000000001e-01  -6.6000000000000003e-02   8.5800000000000001e-02  -2.0999999999999999e-01   2.8500000000000001e-02  -4.8200000000000000e-02   4.6610000000000001e-01   1.0450999999999999e+00   1.7412000000000001e+00   9.5999999999999992e-03   1.9239999999999999e-01   2.6979999999999998e-01
   8.1559999999999999e-01  -3.5170000000000001e-01   9.4359999999999999e-01  -2.7689999999999998e-01  -7.6100000000000001e-02  -2.6300000000000000e-02   1.3320000000000001e-01   1.4231000000000000e+00   1.5670999999999999e+00   1.2520000000000001e-01   1.8279999999999999e-01   2.6979999999999998e-01
   5.2900000000000003e-01   6.6000000000000003e-02   4.2890000000000000e-01  -2.6729999999999998e-01  -4.7600000000000003e-02  -4.8200000000000000e-02   4.6610000000000001e-01   1.3341000000000001e+00   1.5670999999999999e+00   1.6380000000000000e-01   1.9239999999999999e-01   2.2559999999999999e-01
   4.1880000000000001e-01  -2.6379999999999998e-01   6.8630000000000002e-01  -1.4319999999999999e-01  -2.8500000000000001e-02  -3.9500000000000000e-02   1.7760000000000001e-01   1.2452000000000001e+00   1.8283000000000000e+00   2.2159999999999999e-01   1.1550000000000001e-01   2.3440000000000000e-01
   3.9679999999999999e-01  -3.5170000000000001e-01   8.5800000000000001e-02  -2.1959999999999999e-01   4.7600000000000003e-02  -4.4000000000000003e-03   3.5510000000000003e-01   1.5343000000000000e+00   1.0447000000000000e+00   1.7340000000000000e-01   1.5400000000000000e-01   2.1679999999999999e-01
   5.9509999999999996e-01  -2.1999999999999999e-02   8.5780000000000001e-01  -2.6729999999999998e-01  -9.4999999999999998e-03  -5.2600000000000001e-02   3.1069999999999998e-01   1.4231000000000000e+00   1.5670999999999999e+00   6.7400000000000002e-02   2.1170000000000000e-01   2.5659999999999999e-01
   5.7310000000000005e-01  -1.5390000000000001e-01   2.5740000000000002e-01  -1.0500000000000000e-01  -3.8100000000000002e-02   0.0000000000000000e+00   2.4410000000000001e-01   1.2897000000000001e+00   1.7412000000000001e+00   1.8300000000000000e-01   2.0210000000000000e-01   2.1229999999999999e-01
   3.7469999999999998e-01  -2.6379999999999998e-01   6.0050000000000003e-01  -2.0999999999999999e-01  -5.7099999999999998e-02  -3.9500000000000000e-02   1.1100000000000000e-01   1.4008000000000000e+00   7.8349999999999997e-01   1.9300000000000001e-02   1.9239999999999999e-01   2.3000000000000001e-01
   4.1880000000000001e-01  -2.4179999999999999e-01   6.8630000000000002e-01  -1.7190000000000000e-01  -3.8100000000000002e-02  -6.5799999999999997e-02   3.1069999999999998e-01   1.3119000000000001e+00   1.5670999999999999e+00   4.8200000000000000e-02   2.0210000000000000e-01   2.5659999999999999e-01
   3.7469999999999998e-01  -2.4179999999999999e-01   1.1152000000000000e+00  -1.7190000000000000e-01  -3.8100000000000002e-02  -3.9500000000000000e-02   1.7760000000000001e-01   1.2452000000000001e+00   9.5770000000000000e-01   1.7340000000000000e-01   2.1170000000000000e-01   2.4329999999999999e-01
   6.6130000000000000e-01  -6.6000000000000003e-02   4.2890000000000000e-01  -1.8140000000000001e-01  -6.6600000000000006e-02  -4.4000000000000003e-03   1.3320000000000001e-01   1.1339999999999999e+00   1.1317999999999999e+00   1.5409999999999999e-01   1.2509999999999999e-01   2.0349999999999999e-01
   1.1020000000000001e-01  -2.8580000000000000e-01   8.5780000000000001e-01  -1.8140000000000001e-01  -6.6600000000000006e-02   2.1899999999999999e-02   2.2189999999999999e-01   1.2897000000000001e+00   8.7060000000000004e-01   9.6299999999999997e-02   1.8279999999999999e-01   2.6540000000000002e-01
   3.3060000000000000e-01  -8.7900000000000006e-02   1.4582999999999999e+00  -2.0999999999999999e-01  -7.6100000000000001e-02  -4.4000000000000003e-03   2.8849999999999998e-01   1.5565000000000000e+00   5.2239999999999998e-01   1.5409999999999999e-01   1.5400000000000000e-01   2.5659999999999999e-01
   4.6289999999999998e-01  -4.3969999999999998e-01   1.1152000000000000e+00  -2.5779999999999997e-01  -1.1420000000000000e-01  -5.2600000000000001e-02   2.4410000000000001e-01   1.1339999999999999e+00   1.7412000000000001e+00   1.1559999999999999e-01   1.4430000000000001e-01   1.7249999999999999e-01
   4.6289999999999998e-01  -3.5170000000000001e-01   1.4582999999999999e+00  -2.1959999999999999e-01  -9.5200000000000007e-02  -1.7500000000000002e-02   8.8800000000000004e-02   1.4898000000000000e+00   1.3930000000000000e+00   7.7100000000000002e-02   2.1170000000000000e-01   1.5479999999999999e-01
   5.2900000000000003e-01  -1.5390000000000001e-01   1.7160000000000000e-01  -2.0999999999999999e-01  -9.5200000000000007e-02  -7.4499999999999997e-02   4.6610000000000001e-01   1.3341000000000001e+00   1.2188000000000001e+00   1.2520000000000001e-01   1.7319999999999999e-01   2.4329999999999999e-01
   2.6450000000000001e-01   1.7590000000000000e-01   0.0000000000000000e+00  -9.5500000000000002e-02   1.9000000000000000e-02  -3.9500000000000000e-02   2.2189999999999999e-01   1.2897000000000001e+00   1.1317999999999999e+00   6.7400000000000002e-02   2.2130000000000000e-01   2.3440000000000000e-01
   5.5110000000000003e-01  -2.8580000000000000e-01   3.4310000000000002e-01  -1.3370000000000001e-01  -9.5200000000000007e-02  -3.9500000000000000e-02   2.4410000000000001e-01   1.3341000000000001e+00   8.7060000000000004e-01   6.7400000000000002e-02   2.1170000000000000e-01   2.4770000000000000e-01
   5.2900000000000003e-01  -1.0990000000000000e-01   1.5441000000000000e+00  -1.5279999999999999e-01  -9.5200000000000007e-02  -2.1899999999999999e-02   3.7730000000000002e-01   1.4231000000000000e+00   1.0447000000000000e+00   8.6699999999999999e-02   1.5400000000000000e-01   2.5659999999999999e-01
   3.7469999999999998e-01  -2.1980000000000000e-01   7.7210000000000001e-01  -1.9089999999999999e-01  -1.2370000000000000e-01   1.3200000000000000e-02   1.1100000000000000e-01   1.4008000000000000e+00   1.3930000000000000e+00   1.0600000000000000e-01   2.2130000000000000e-01   2.3000000000000001e-01
   3.3060000000000000e-01  -6.6000000000000003e-02  -2.5740000000000002e-01  -3.0549999999999999e-01  -8.5599999999999996e-02  -3.9500000000000000e-02   3.3289999999999997e-01   1.4231000000000000e+00   1.1317999999999999e+00  -9.5999999999999992e-03   1.9239999999999999e-01   2.0349999999999999e-01
   7.2740000000000005e-01  -1.7590000000000000e-01   6.0050000000000003e-01  -2.6729999999999998e-01  -8.5599999999999996e-02  -2.1899999999999999e-02   6.6600000000000006e-02   1.2897000000000001e+00   1.5670999999999999e+00   3.8500000000000000e-02   2.3089999999999999e-01   2.4770000000000000e-01
   5.5110000000000003e-01  -6.6000000000000003e-02   8.5800000000000001e-02  -3.2460000000000000e-01  -8.5599999999999996e-02  -5.2600000000000001e-02   2.8849999999999998e-01   1.5343000000000000e+00   1.5670999999999999e+00   5.7799999999999997e-02   2.1170000000000000e-01   2.3440000000000000e-01
   5.5110000000000003e-01  -3.2979999999999998e-01   9.4359999999999999e-01  -1.6230000000000000e-01  -1.3320000000000001e-01  -1.3200000000000000e-02   2.2189999999999999e-01   1.3564000000000001e+00   1.8283000000000000e+00   5.7799999999999997e-02   1.8279999999999999e-01   2.1679999999999999e-01
   4.6289999999999998e-01  -6.6000000000000003e-02   1.7160000000000000e-01  -2.2910000000000000e-01   0.0000000000000000e+00  -3.5099999999999999e-02   1.9980000000000001e-01   1.3341000000000001e+00   7.8349999999999997e-01   5.7799999999999997e-02   2.0210000000000000e-01   2.1229999999999999e-01
   3.7469999999999998e-01  -6.6000000000000003e-02   1.0294000000000001e+00  -2.1959999999999999e-01  -5.7099999999999998e-02  -1.7500000000000002e-02   3.1069999999999998e-01   1.4008000000000000e+00   1.0447000000000000e+00   9.6299999999999997e-02   2.5979999999999998e-01   2.4329999999999999e-01
   5.9509999999999996e-01  -1.5390000000000001e-01   1.7160000000000000e-01  -1.6230000000000000e-01  -8.5599999999999996e-02  -8.8000000000000005e-03   4.2170000000000002e-01   1.1339999999999999e+00   1.3059000000000001e+00   7.7100000000000002e-02   2.3089999999999999e-01   2.4329999999999999e-01
   4.1880000000000001e-01  -1.0990000000000000e-01   0.0000000000000000e+00  -1.3370000000000001e-01  -6.6600000000000006e-02  -8.8000000000000005e-03   1.5540000000000001e-01   1.6454000000000000e+00   1.1317999999999999e+00   5.7799999999999997e-02   1.7319999999999999e-01   2.4770000000000000e-01
   3.7469999999999998e-01  -1.9789999999999999e-01   1.3725000000000001e+00  -2.6729999999999998e-01  -4.7600000000000003e-02  -4.8200000000000000e-02   1.7760000000000001e-01   1.2674000000000001e+00   2.0024000000000002e+00   1.4449999999999999e-01   1.7319999999999999e-01   2.3000000000000001e-01
   3.5270000000000001e-01  -1.5390000000000001e-01   1.8872000000000000e+00  -2.0050000000000001e-01  -1.1420000000000000e-01  -3.9500000000000000e-02   2.6629999999999998e-01   1.4676000000000000e+00   1.0447000000000000e+00   4.8200000000000000e-02   1.7319999999999999e-01   2.4770000000000000e-01
   6.6130000000000000e-01  -3.5170000000000001e-01   8.5780000000000001e-01  -2.2910000000000000e-01  -3.8100000000000002e-02  -1.7500000000000002e-02   5.7709999999999995e-01   1.2897000000000001e+00   1.8283000000000000e+00   2.8899999999999999e-02   2.6939999999999997e-01   2.8749999999999998e-01
   4.4080000000000003e-01  -2.8580000000000000e-01   8.5780000000000001e-01  -2.5779999999999997e-01  -7.6100000000000001e-02   2.6300000000000000e-02   1.5540000000000001e-01   1.3786000000000000e+00   1.1317999999999999e+00   1.0600000000000000e-01   2.0210000000000000e-01   2.7429999999999999e-01
   4.4080000000000003e-01  -6.6000000000000003e-02   7.7210000000000001e-01  -2.5779999999999997e-01   0.0000000000000000e+00  -3.0700000000000002e-02   3.7730000000000002e-01   1.3786000000000000e+00   1.6540999999999999e+00   6.7400000000000002e-02   1.8279999999999999e-01   2.3890000000000000e-01
   3.5270000000000001e-01  -3.7369999999999998e-01   7.7210000000000001e-01  -2.4820000000000000e-01  -3.8100000000000002e-02  -7.0199999999999999e-02   3.3289999999999997e-01   1.5120000000000000e+00   2.4377000000000000e+00   1.2520000000000001e-01   1.7319999999999999e-01   2.1679999999999999e-01
   6.1719999999999997e-01  -8.7900000000000006e-02   1.3725000000000001e+00  -1.4319999999999999e-01  -4.7600000000000003e-02  -2.6300000000000000e-02   2.6629999999999998e-01   1.4676000000000000e+00   1.8283000000000000e+00   4.8200000000000000e-02   2.5019999999999998e-01   2.1679999999999999e-01
   4.4080000000000003e-01  -2.8580000000000000e-01   6.0050000000000003e-01  -3.0549999999999999e-01  -9.4999999999999998e-03  -3.5099999999999999e-02   4.4400000000000002e-02   1.4453000000000000e+00   1.3059000000000001e+00   6.7400000000000002e-02   2.1170000000000000e-01   2.5209999999999999e-01
   4.8490000000000000e-01  -4.3999999999999997e-02   3.4310000000000002e-01  -1.6230000000000000e-01   3.8100000000000002e-02  -5.2600000000000001e-02   1.9980000000000001e-01   1.1785000000000001e+00   6.0940000000000005e-01   1.2520000000000001e-01   1.8279999999999999e-01   2.4770000000000000e-01
   5.9509999999999996e-01  -1.7590000000000000e-01   6.0050000000000003e-01  -1.7190000000000000e-01  -9.4999999999999998e-03  -3.0700000000000002e-02   1.5540000000000001e-01   1.3564000000000001e+00   9.5770000000000000e-01   1.2520000000000001e-01   2.3089999999999999e-01   2.6100000000000001e-01
   4.6289999999999998e-01  -1.7590000000000000e-01   8.5800000000000001e-02  -2.0050000000000001e-01  -3.8100000000000002e-02  -8.8000000000000005e-03   3.9950000000000002e-01   1.2230000000000001e+00   2.0024000000000002e+00   6.7400000000000002e-02   2.3089999999999999e-01   2.2559999999999999e-01
   4.6289999999999998e-01  -1.3189999999999999e-01   1.2010000000000001e+00  -1.7190000000000000e-01  -1.1420000000000000e-01  -3.5099999999999999e-02   0.0000000000000000e+00   1.3786000000000000e+00   1.5670999999999999e+00   1.0600000000000000e-01   1.8279999999999999e-01   2.5659999999999999e-01
   2.2040000000000001e-01  -8.7900000000000006e-02   6.0050000000000003e-01  -1.8140000000000001e-01  -1.2370000000000000e-01   1.3200000000000000e-02   1.3320000000000001e-01   1.2897000000000001e+00   9.5770000000000000e-01   9.6299999999999997e-02   9.6199999999999994e-02   2.6100000000000001e-01
   7.0530000000000004e-01  -2.6379999999999998e-01   8.5780000000000001e-01  -3.3420000000000000e-01  -1.0470000000000000e-01  -6.1400000000000003e-02   3.5510000000000003e-01   1.4898000000000000e+00   1.7412000000000001e+00   1.5409999999999999e-01   1.8279999999999999e-01   2.2120000000000001e-01
   4.4080000000000003e-01  -2.8580000000000000e-01   5.1470000000000005e-01  -1.3370000000000001e-01  -1.4269999999999999e-01   8.8000000000000005e-03   8.8800000000000004e-02   1.3564000000000001e+00   2.3506000000000000e+00   9.5999999999999992e-03   1.9239999999999999e-01   2.3440000000000000e-01
   4.1880000000000001e-01  -4.3999999999999997e-02   1.5441000000000000e+00  -1.6230000000000000e-01  -7.6100000000000001e-02  -2.1899999999999999e-02   2.4410000000000001e-01   1.2452000000000001e+00   1.2188000000000001e+00   5.7799999999999997e-02   2.1170000000000000e-01   2.3000000000000001e-01
   6.3919999999999999e-01  -2.8580000000000000e-01  -8.5800000000000001e-02  -3.3420000000000000e-01   0.0000000000000000e+00  -1.3200000000000000e-02   2.6629999999999998e-01   1.3786000000000000e+00   1.7412000000000001e+00   1.3489999999999999e-01   3.0790000000000001e-01   2.2559999999999999e-01
   4.6289999999999998e-01  -2.1999999999999999e-02   9.4359999999999999e-01  -2.9599999999999999e-01  -6.6600000000000006e-02   0.0000000000000000e+00   2.4410000000000001e-01   1.1785000000000001e+00   1.3930000000000000e+00   5.7799999999999997e-02   2.2130000000000000e-01   2.4770000000000000e-01
   5.2900000000000003e-01   4.3999999999999997e-02   9.4359999999999999e-01  -8.5900000000000004e-02  -4.7600000000000003e-02  -8.3299999999999999e-02   1.9980000000000001e-01   1.2007000000000001e+00   1.1317999999999999e+00   1.0600000000000000e-01   2.2130000000000000e-01   2.3440000000000000e-01
   3.7469999999999998e-01  -3.5170000000000001e-01   9.4359999999999999e-01  -1.6230000000000000e-01  -3.8100000000000002e-02  -4.4000000000000003e-03   2.8849999999999998e-01   1.3564000000000001e+00   2.0893999999999999e+00   1.0600000000000000e-01   1.4430000000000001e-01   2.2120000000000001e-01
   2.8649999999999998e-01  -2.6379999999999998e-01   4.2890000000000000e-01  -2.1959999999999999e-01  -1.0470000000000000e-01  -3.0700000000000002e-02   1.9980000000000001e-01   1.2897000000000001e+00   1.0447000000000000e+00   1.2520000000000001e-01   1.9239999999999999e-01   2.2120000000000001e-01
   3.9679999999999999e-01  -2.6379999999999998e-01   4.2890000000000000e-01  -2.7689999999999998e-01  -1.9000000000000000e-02   8.8000000000000005e-03   8.8800000000000004e-02   1.3119000000000001e+00   1.0447000000000000e+00   1.2520000000000001e-01   1.7319999999999999e-01   2.5209999999999999e-01
   4.8490000000000000e-01  -2.4179999999999999e-01   5.1470000000000005e-01  -1.1459999999999999e-01  -2.8500000000000001e-02   3.5099999999999999e-02   2.8849999999999998e-01   1.4898000000000000e+00   1.1317999999999999e+00   1.2520000000000001e-01   2.3089999999999999e-01   2.6100000000000001e-01
   4.4080000000000003e-01  -1.7590000000000000e-01   8.5780000000000001e-01  -2.9599999999999999e-01  -1.9000000000000000e-02  -5.7000000000000002e-02   1.3320000000000001e-01   1.2897000000000001e+00   1.1317999999999999e+00   1.8300000000000000e-01   1.7319999999999999e-01   2.5659999999999999e-01
   3.5270000000000001e-01  -1.3189999999999999e-01   6.8630000000000002e-01  -1.7190000000000000e-01  -1.1420000000000000e-01  -3.5099999999999999e-02   2.6629999999999998e-01   1.4231000000000000e+00   1.2188000000000001e+00   1.6380000000000000e-01   1.8279999999999999e-01   1.9910000000000000e-01
   5.2900000000000003e-01  -1.7590000000000000e-01   8.5780000000000001e-01  -2.0999999999999999e-01   2.8500000000000001e-02  -3.5099999999999999e-02   2.2200000000000001e-02   1.2230000000000001e+00   1.2188000000000001e+00   4.8200000000000000e-02   9.6199999999999994e-02   2.3000000000000001e-01
   6.1719999999999997e-01  -8.7900000000000006e-02   6.8630000000000002e-01  -2.6729999999999998e-01  -1.9000000000000000e-02  -7.4499999999999997e-02   3.7730000000000002e-01   1.5120000000000000e+00   1.7412000000000001e+00   5.7799999999999997e-02   1.7319999999999999e-01   2.5209999999999999e-01
   4.8490000000000000e-01  -8.7900000000000006e-02   1.0294000000000001e+00  -1.7190000000000000e-01  -3.8100000000000002e-02  -1.7500000000000002e-02   2.6629999999999998e-01   1.4676000000000000e+00   7.8349999999999997e-01   1.6380000000000000e-01   2.1170000000000000e-01   2.3890000000000000e-01
   6.3919999999999999e-01  -3.0780000000000002e-01   4.2890000000000000e-01  -1.9089999999999999e-01  -5.7099999999999998e-02  -2.6300000000000000e-02   1.5540000000000001e-01   1.3786000000000000e+00   1.2188000000000001e+00   1.1559999999999999e-01   1.6360000000000000e-01   2.4770000000000000e-01
   5.0700000000000001e-01  -1.5390000000000001e-01  -7.7210000000000001e-01  -1.0500000000000000e-01  -8.5599999999999996e-02  -1.3200000000000000e-02   2.6629999999999998e-01   1.2897000000000001e+00   1.3930000000000000e+00   1.7340000000000000e-01   1.6360000000000000e-01   2.6540000000000002e-01
   4.4080000000000003e-01  -3.2979999999999998e-01   8.5780000000000001e-01  -1.1459999999999999e-01   2.8500000000000001e-02  -4.4000000000000003e-03   1.5540000000000001e-01   1.3564000000000001e+00   1.3930000000000000e+00   2.6010000000000000e-01   1.8279999999999999e-01   2.2559999999999999e-01
   2.6450000000000001e-01   2.1999999999999999e-02   3.4310000000000002e-01  -1.8140000000000001e-01  -7.6100000000000001e-02  -1.7500000000000002e-02   3.1069999999999998e-01   1.4676000000000000e+00   1.3930000000000000e+00   2.8899999999999999e-02   1.2509999999999999e-01   1.9910000000000000e-01
   6.6130000000000000e-01  -1.5390000000000001e-01   1.0294000000000001e+00  -2.0050000000000001e-01  -3.8100000000000002e-02  -3.9500000000000000e-02   2.4410000000000001e-01   1.3786000000000000e+00   8.7060000000000004e-01   1.0600000000000000e-01   1.7319999999999999e-01   2.7429999999999999e-01
   3.7469999999999998e-01  -2.4179999999999999e-01   7.7210000000000001e-01  -3.0549999999999999e-01  -9.5200000000000007e-02  -3.0700000000000002e-02   2.4410000000000001e-01   1.3786000000000000e+00   1.8283000000000000e+00   1.5409999999999999e-01   1.9239999999999999e-01   2.3000000000000001e-01
   5.0700000000000001e-01  -1.9789999999999999e-01   0.0000000000000000e+00  -2.0999999999999999e-01  -9.4999999999999998e-03  -3.9500000000000000e-02   1.7760000000000001e-01   1.6010000000000000e+00   1.9153000000000000e+00   7.7100000000000002e-02   1.1550000000000001e-01   2.4770000000000000e-01
   3.5270000000000001e-01  -2.4179999999999999e-01   3.4310000000000002e-01  -1.8140000000000001e-01  -2.8500000000000001e-02  -4.3900000000000002e-02   2.6629999999999998e-01   1.4898000000000000e+00   8.7060000000000004e-01   1.4449999999999999e-01   1.5400000000000000e-01   2.0790000000000000e-01
   3.9679999999999999e-01  -3.7369999999999998e-01   1.7160000000000000e-01  -2.6729999999999998e-01  -3.8100000000000002e-02  -4.8200000000000000e-02   4.2170000000000002e-01   1.3341000000000001e+00   6.0940000000000005e-01   1.5409999999999999e-01   1.8279999999999999e-01   2.3000000000000001e-01
   2.8649999999999998e-01  -3.0780000000000002e-01   6.0050000000000003e-01  -2.6729999999999998e-01  -3.8100000000000002e-02  -6.5799999999999997e-02   2.6629999999999998e-01   1.4231000000000000e+00   2.0893999999999999e+00   5.7799999999999997e-02   1.8279999999999999e-01   1.9460000000000000e-01
   5.7310000000000005e-01  -1.5390000000000001e-01   1.2867999999999999e+00  -2.0050000000000001e-01   1.9000000000000000e-02   1.7500000000000002e-02   4.6610000000000001e-01   1.1117999999999999e+00   1.4800000000000000e+00   4.8200000000000000e-02   1.5400000000000000e-01   2.1229999999999999e-01
   3.3060000000000000e-01  -3.9570000000000000e-01   0.0000000000000000e+00  -1.6230000000000000e-01  -3.8100000000000002e-02   8.8000000000000005e-03   3.1069999999999998e-01   1.3341000000000001e+00   1.4800000000000000e+00   1.3489999999999999e-01   1.5400000000000000e-01   2.1679999999999999e-01
   2.8649999999999998e-01  -2.4179999999999999e-01   1.7160000000000000e-01  -1.9089999999999999e-01  -1.1420000000000000e-01  -6.1400000000000003e-02   2.4410000000000001e-01   1.4453000000000000e+00   1.6540999999999999e+00   1.5409999999999999e-01   2.1170000000000000e-01   2.1229999999999999e-01
   3.0859999999999999e-01  -1.3189999999999999e-01   1.1152000000000000e+00  -1.4319999999999999e-01   0.0000000000000000e+00  -1.3200000000000000e-02   2.2189999999999999e-01   1.3786000000000000e+00   1.1317999999999999e+00   2.1190000000000001e-01   1.3469999999999999e-01   2.4329999999999999e-01
   4.6289999999999998e-01  -1.0990000000000000e-01   9.4359999999999999e-01  -1.6230000000000000e-01   3.8100000000000002e-02  -1.3200000000000000e-02   1.5540000000000001e-01   1.4898000000000000e+00   1.5670999999999999e+00   4.8200000000000000e-02   8.6599999999999996e-02   2.3890000000000000e-01
   4.6289999999999998e-01  -2.4179999999999999e-01   4.2890000000000000e-01  -2.5779999999999997e-01  -1.0470000000000000e-01  -3.0700000000000002e-02   1.1100000000000000e-01   1.2897000000000001e+00   1.7412000000000001e+00   1.5409999999999999e-01   1.6360000000000000e-01   2.5659999999999999e-01
   3.7469999999999998e-01  -1.0990000000000000e-01   6.8630000000000002e-01  -2.6729999999999998e-01  -4.7600000000000003e-02  -1.7500000000000002e-02   1.7760000000000001e-01   1.4453000000000000e+00   1.5670999999999999e+00   1.2520000000000001e-01   1.5400000000000000e-01   2.1679999999999999e-01
   4.8490000000000000e-01  -1.0990000000000000e-01   6.8630000000000002e-01  -2.6729999999999998e-01  -5.7099999999999998e-02  -4.3900000000000002e-02   2.4410000000000001e-01   1.3341000000000001e+00   2.2635999999999998e+00   1.4449999999999999e-01   9.6199999999999994e-02   2.4770000000000000e-01
   3.5270000000000001e-01  -2.8580000000000000e-01   8.5780000000000001e-01  -1.9089999999999999e-01  -6.6600000000000006e-02  -1.7500000000000002e-02   2.8849999999999998e-01   1.4676000000000000e+00   1.3930000000000000e+00   1.1559999999999999e-01   1.8279999999999999e-01   2.3890000000000000e-01
   5.2900000000000003e-01  -1.5390000000000001e-01   1.2867999999999999e+00  -1.9089999999999999e-01  -7.6100000000000001e-02   1.7500000000000002e-02   2.2189999999999999e-01   1.4008000000000000e+00   1.9153000000000000e+00   4.8200000000000000e-02   2.0210000000000000e-01   2.3440000000000000e-01
   6.3919999999999999e-01  -2.6379999999999998e-01   0.0000000000000000e+00  -1.7190000000000000e-01  -9.4999999999999998e-03  -4.8200000000000000e-02   6.6600000000000006e-02   1.5787000000000000e+00   1.4800000000000000e+00   1.3489999999999999e-01   1.9239999999999999e-01   2.2120000000000001e-01
   4.4080000000000003e-01   4.3999999999999997e-02   8.5780000000000001e-01  -1.7190000000000000e-01   9.4999999999999998e-03  -5.7000000000000002e-02   2.4410000000000001e-01   1.4231000000000000e+00   1.3059000000000001e+00   5.7799999999999997e-02   2.0210000000000000e-01   2.4329999999999999e-01
   4.1880000000000001e-01  -8.7900000000000006e-02   1.0294000000000001e+00  -1.2410000000000000e-01  -5.7099999999999998e-02  -3.9500000000000000e-02   3.1069999999999998e-01   1.5120000000000000e+00   1.0447000000000000e+00   3.8500000000000000e-02   5.7700000000000001e-02   2.3890000000000000e-01
   3.7469999999999998e-01  -2.8580000000000000e-01   3.4310000000000002e-01  -2.0050000000000001e-01   6.6600000000000006e-02  -2.6300000000000000e-02   2.8849999999999998e-01   1.5343000000000000e+00   1.4800000000000000e+00   1.5409999999999999e-01   1.2509999999999999e-01   2.6540000000000002e-01
   4.8490000000000000e-01  -2.8580000000000000e-01   8.5780000000000001e-01  -2.1959999999999999e-01  -2.8500000000000001e-02  -5.2600000000000001e-02   1.1100000000000000e-01   1.3564000000000001e+00   1.5670999999999999e+00   9.5999999999999992e-03   2.0210000000000000e-01   2.1679999999999999e-01
   5.9509999999999996e-01  -1.9789999999999999e-01   5.1470000000000005e-01  -1.6230000000000000e-01  -1.8079999999999999e-01  -5.2600000000000001e-02   3.5510000000000003e-01   1.1785000000000001e+00   1.8283000000000000e+00   6.7400000000000002e-02   2.0210000000000000e-01   2.6100000000000001e-01
   4.8490000000000000e-01  -1.9789999999999999e-01   5.1470000000000005e-01  -2.1959999999999999e-01   9.4999999999999998e-03  -1.7500000000000002e-02   2.6629999999999998e-01   1.4676000000000000e+00   1.2188000000000001e+00   1.5409999999999999e-01   1.3469999999999999e-01   2.6540000000000002e-01
   4.4080000000000003e-01  -2.4179999999999999e-01   6.0050000000000003e-01  -2.1959999999999999e-01  -9.4999999999999998e-03  -1.7500000000000002e-02   1.5540000000000001e-01   1.2897000000000001e+00   1.9153000000000000e+00   1.3489999999999999e-01   1.5400000000000000e-01   2.6100000000000001e-01
   3.7469999999999998e-01  -2.6379999999999998e-01   3.4310000000000002e-01  -1.3370000000000001e-01  -9.4999999999999998e-03  -1.0090000000000000e-01   2.6629999999999998e-01   1.4231000000000000e+00   1.1317999999999999e+00   2.4079999999999999e-01   1.8279999999999999e-01   2.1679999999999999e-01
   5.0700000000000001e-01  -3.0780000000000002e-01   1.6298999999999999e+00  -2.3870000000000000e-01  -4.7600000000000003e-02  -5.7000000000000002e-02   2.6629999999999998e-01   1.4676000000000000e+00   1.2188000000000001e+00   9.6299999999999997e-02   2.0210000000000000e-01   2.4329999999999999e-01
