# Supplementary material for: Footwear and Foam Surface Alter Gait Initiation of Typical Subjects
Source: PLoS One. 2015 Aug 13;10(8):e0135821. doi: 10.1371/journal.pone.0135821 (PMC4536224; doi:10.1371/journal.pone.0135821)
Supplement: S1 Dataset — (ZIP) [file pone.0135821.s001.zip › 2_shod_av1_02.txt]

   2.0433100000000000e+01  -9.7166999999999994e+00   2.3642009999999999e+02  -6.0053000000000001e+00   2.1543900000000001e+01   7.9369999999999996e-01  -2.3215900000000001e+01  -3.6244000000000001e+00   2.7850560000000002e+02  -8.3515999999999995e+00  -1.5712800000000000e+01   7.6970000000000005e-01
   2.0146500000000000e+01  -1.0354300000000000e+01   2.3633430000000001e+02  -6.2535999999999996e+00   2.1638999999999999e+01   8.5950000000000004e-01  -2.3526599999999998e+01  -4.0468999999999999e+00   2.7754790000000003e+02  -8.4672000000000001e+00  -1.5703200000000001e+01   6.7240000000000000e-01
   1.9683599999999998e+01  -1.0640100000000000e+01   2.3504759999999999e+02  -6.6067999999999998e+00   2.1638999999999999e+01   9.5160000000000000e-01  -2.3659800000000001e+01  -3.2019000000000002e+00   2.7807029999999997e+02  -8.4961000000000002e+00  -1.5712800000000000e+01   6.9450000000000001e-01
   1.9397099999999998e+01  -1.0772000000000000e+01   2.3281720000000001e+02  -6.8263999999999996e+00   2.1591400000000000e+01   9.5160000000000000e-01  -2.3593200000000000e+01  -2.6238000000000001e+00   2.7807029999999997e+02  -8.6117000000000008e+00  -1.5799400000000000e+01   7.4309999999999998e-01
   1.9132600000000000e+01  -1.0728000000000000e+01   2.3084420000000000e+02  -6.9695999999999998e+00   2.1524799999999999e+01   9.4720000000000004e-01  -2.3215900000000001e+01  -2.6015999999999999e+00   2.7859260000000000e+02  -8.8429000000000002e+00  -1.5847500000000000e+01   6.7679999999999996e-01
   1.8427199999999999e+01  -1.0925800000000001e+01   2.2792750000000001e+02  -7.1509999999999998e+00   2.1334499999999998e+01   9.8670000000000002e-01  -2.3016200000000001e+01  -2.3125000000000000e+00   2.7789609999999999e+02  -9.2281999999999993e+00  -1.5934100000000001e+01   6.1040000000000005e-01
   1.7920300000000001e+01  -1.0508200000000000e+01   2.2432460000000000e+02  -7.2370000000000001e+00   2.1153700000000001e+01   1.0042000000000000e+00  -2.3215900000000001e+01  -2.4904000000000002e+00   2.7937619999999998e+02  -9.5654000000000003e+00  -1.6145800000000001e+01   5.8830000000000005e-01
   1.7192900000000002e+01  -1.0398199999999999e+01   2.2175110000000001e+02  -7.1988000000000003e+00   2.0972899999999999e+01   1.0129999999999999e+00  -2.3104900000000001e+01  -3.4687999999999999e+00   2.7972440000000000e+02  -9.9603000000000002e+00  -1.6270900000000001e+01   5.4849999999999999e-01
   1.6774100000000001e+01  -1.0332300000000000e+01   2.1746190000000001e+02  -7.3802000000000003e+00   2.0763600000000000e+01   1.0218000000000000e+00  -2.3171500000000002e+01  -3.9802000000000000e+00   2.8207499999999999e+02  -1.0287800000000001e+01  -1.6396000000000001e+01   4.3350000000000000e-01
   1.6377300000000002e+01  -1.0178400000000000e+01   2.1480260000000001e+02  -7.3993000000000002e+00   2.0582799999999999e+01   1.0611999999999999e+00  -2.2949600000000000e+01  -3.9357000000000002e+00   2.8364210000000003e+02  -1.0769500000000001e+01  -1.6578800000000001e+01   3.4949999999999998e-01
   1.5715999999999999e+01  -1.0068500000000000e+01   2.1171440000000001e+02  -7.4946999999999999e+00   2.0287800000000001e+01   1.0305000000000000e+00  -2.3060500000000001e+01  -3.7801000000000000e+00   2.8686329999999998e+02  -1.1048800000000000e+01  -1.6934799999999999e+01   3.3179999999999998e-01
   1.5826200000000000e+01  -9.5847999999999995e+00   2.0896930000000000e+02  -7.4375000000000000e+00   2.0097400000000000e+01   1.0392999999999999e+00  -2.3260300000000001e+01  -4.3360000000000003e+00   2.8903980000000001e+02  -1.1472700000000000e+01  -1.7136900000000001e+01   3.0959999999999999e-01
   1.5495600000000000e+01  -9.3870000000000005e+00   2.0768250000000000e+02  -7.4851999999999999e+00   1.9840499999999999e+01   1.0085999999999999e+00  -2.3548800000000000e+01  -4.6250000000000000e+00   2.9260930000000002e+02  -1.1973599999999999e+01  -1.7348500000000001e+01   1.6810000000000000e-01
   1.5297200000000000e+01  -8.9473000000000003e+00   2.0425120000000001e+02  -7.4088000000000003e+00   1.9812000000000001e+01   9.6470000000000000e-01  -2.4214700000000001e+01  -5.2698999999999998e+00   2.9609170000000000e+02  -1.2561199999999999e+01  -1.7598700000000001e+01   4.4200000000000003e-02
   1.4944599999999999e+01  -8.8594000000000008e+00   2.0236390000000000e+02  -7.3132999999999999e+00   1.9678699999999999e+01   9.5599999999999996e-01  -2.4791699999999999e+01  -5.7812999999999999e+00   2.9879059999999998e+02  -1.3110200000000001e+01  -1.7916200000000000e+01  -3.1000000000000000e-02
   1.4635999999999999e+01  -8.7274999999999991e+00   2.0013360000000000e+02  -7.3802000000000003e+00   1.9459900000000001e+01   9.6040000000000003e-01  -2.4680800000000001e+01  -5.7812999999999999e+00   3.0192480000000000e+02  -1.3659300000000000e+01  -1.8224100000000000e+01  -1.8579999999999999e-01
   1.4305300000000001e+01  -8.7714999999999996e+00   1.9816050000000001e+02  -7.3897000000000004e+00   1.9307600000000001e+01   1.0392999999999999e+00  -2.4858300000000000e+01  -6.4260999999999999e+00   3.0366600000000000e+02  -1.4140900000000000e+01  -1.8493600000000001e+01  -3.0080000000000001e-01
   1.3864500000000000e+01  -8.4856999999999996e+00   1.9490080000000000e+02  -7.2465000000000002e+00   1.8993600000000001e+01   9.6040000000000003e-01  -2.5435400000000001e+01  -7.6045999999999996e+00   3.0653890000000001e+02  -1.4882700000000000e+01  -1.8686000000000000e+01  -4.5560000000000000e-01
   1.3732200000000001e+01  -8.2878000000000007e+00   1.9146940000000001e+02  -7.2179000000000002e+00   1.8831800000000001e+01   9.9539999999999995e-01  -2.6212199999999999e+01  -8.4939999999999998e+00   3.0845429999999999e+02  -1.5508800000000001e+01  -1.8868800000000000e+01  -5.7060000000000000e-01
   1.3533899999999999e+01  -8.1778999999999993e+00   1.8838120000000001e+02  -7.2656000000000001e+00   1.8441700000000001e+01   9.4720000000000004e-01  -2.6878100000000000e+01  -9.1610999999999994e+00   3.1071780000000001e+02  -1.6106000000000002e+01  -1.9205600000000000e+01  -7.3870000000000002e-01
   1.3313400000000000e+01  -7.8921000000000001e+00   1.8434940000000000e+02  -7.0365000000000002e+00   1.8118200000000002e+01   9.8670000000000002e-01  -2.7233200000000000e+01  -9.7392000000000003e+00   3.1393910000000000e+02  -1.6539500000000000e+01  -1.9398000000000000e+01  -9.0239999999999998e-01
   1.2674200000000001e+01  -8.1119000000000003e+00   1.8117540000000000e+02  -6.9695999999999998e+00   1.7737500000000001e+01   9.8229999999999995e-01  -2.7566099999999999e+01  -1.0473000000000001e+01   3.1620260000000002e+02  -1.6924800000000001e+01  -1.9590499999999999e+01  -1.0129999999999999e+00
   1.2299500000000000e+01  -7.7382000000000000e+00   1.7800139999999999e+02  -6.8360000000000003e+00   1.7499600000000001e+01   9.1649999999999998e-01  -2.8587100000000000e+01  -1.0606400000000001e+01   3.1933679999999998e+02  -1.7358300000000000e+01  -1.9763700000000000e+01  -1.0749000000000000e+00
   1.2013000000000000e+01  -7.2545999999999999e+00   1.7379790000000000e+02  -6.7977999999999996e+00   1.7176100000000002e+01   8.9459999999999995e-01  -2.9363900000000001e+01  -1.0873200000000001e+01   3.1994619999999998e+02  -1.7685800000000000e+01  -1.9908000000000001e+01  -1.1721999999999999e+00
   1.1506000000000000e+01  -6.9687999999999999e+00   1.7062389999999999e+02  -6.6546000000000003e+00   1.6928699999999999e+01   9.2090000000000005e-01  -2.9474900000000002e+01  -1.1140100000000000e+01   3.2255799999999999e+02  -1.8080700000000000e+01  -2.0004200000000001e+01  -1.2341000000000000e+00
   1.0910900000000000e+01  -6.9467999999999996e+00   1.6693520000000001e+02  -6.4732000000000003e+00   1.6709800000000001e+01   8.8139999999999996e-01  -2.9652400000000000e+01  -1.1028900000000000e+01   3.2499570000000000e+02  -1.8543099999999999e+01  -2.0273599999999998e+01  -1.3182000000000000e+00
   9.9629999999999992e+00  -7.0128000000000004e+00   1.6367550000000000e+02  -6.5781999999999998e+00   1.6329200000000000e+01   9.4279999999999997e-01  -3.0007600000000000e+01  -1.1117800000000001e+01   3.2734629999999999e+02  -1.8803200000000000e+01  -2.0504600000000000e+01  -1.4420999999999999e+00
   9.3459000000000003e+00  -7.5842999999999998e+00   1.6067300000000000e+02  -6.4923000000000002e+00   1.6157900000000001e+01   9.6909999999999996e-01  -3.0118500000000001e+01  -1.1295700000000000e+01   3.3039339999999999e+02  -1.9255900000000000e+01  -2.0812500000000000e+01  -1.4332000000000000e+00
   8.7065999999999999e+00  -7.7161999999999997e+00   1.5689850000000001e+02  -6.4732000000000003e+00   1.5996100000000000e+01   9.0769999999999995e-01  -3.0584599999999998e+01  -1.2140700000000001e+01   3.3300520000000000e+02  -1.9737600000000000e+01  -2.1187700000000000e+01  -1.5835999999999999e+00
   8.5303000000000004e+00  -7.4744000000000002e+00   1.5389609999999999e+02  -6.3491000000000000e+00   1.5596500000000001e+01   9.6909999999999996e-01  -3.0917600000000000e+01  -1.2607600000000000e+01   3.3753240000000000e+02  -2.0248100000000001e+01  -2.1370600000000000e+01  -1.7075000000000000e+00
   8.0454000000000008e+00  -7.5842999999999998e+00   1.5192310000000001e+02  -6.3776999999999999e+00   1.5339499999999999e+01   9.4279999999999997e-01  -3.1228300000000001e+01  -1.3230200000000000e+01   3.4232069999999999e+02  -2.0816500000000001e+01  -2.1745799999999999e+01  -1.8269000000000000e+00
   7.6486000000000001e+00  -7.4964000000000004e+00   1.4909219999999999e+02  -6.1581000000000001e+00   1.5111100000000000e+01   9.1210000000000002e-01  -3.2093899999999998e+01  -1.4186400000000001e+01   3.4771839999999997e+02  -2.1317399999999999e+01  -2.2111400000000000e+01  -1.9331000000000000e+00
   7.2739000000000003e+00  -7.2325999999999997e+00   1.4566090000000000e+02  -6.0625999999999998e+00   1.4835200000000000e+01   8.2440000000000002e-01  -3.3048299999999998e+01  -1.5409300000000000e+01   3.5285500000000002e+02  -2.1856800000000000e+01  -2.2467500000000001e+01  -2.0790000000000002e+00
   6.7228000000000003e+00  -6.9248000000000003e+00   1.4351630000000000e+02  -6.0913000000000004e+00   1.4702000000000000e+01   9.2090000000000005e-01  -3.3758499999999998e+01  -1.6743500000000001e+01   3.5746920000000000e+02  -2.2348099999999999e+01  -2.2794599999999999e+01  -2.1808000000000001e+00
   6.3701999999999996e+00  -6.8369000000000000e+00   1.4171480000000000e+02  -5.8811999999999998e+00   1.4540200000000000e+01   8.2440000000000002e-01  -3.4091400000000000e+01  -1.7454999999999998e+01   3.6095159999999998e+02  -2.3022400000000001e+01  -2.3006300000000000e+01  -2.3797999999999999e+00
   6.2820000000000000e+00  -6.2652999999999999e+00   1.3888390000000001e+02  -5.7667000000000002e+00   1.4368900000000000e+01   7.8500000000000003e-01  -3.4446500000000000e+01  -1.8144300000000001e+01   3.6330220000000003e+02  -2.3243900000000000e+01  -2.3208400000000001e+01  -2.4639000000000002e+00
   6.3040000000000003e+00  -5.3419999999999996e+00   1.3751140000000001e+02  -5.7571000000000003e+00   1.4178599999999999e+01   6.8850000000000000e-01  -3.5045800000000000e+01  -1.8833600000000001e+01   3.6556580000000002e+02  -2.3552199999999999e+01  -2.3381599999999999e+01  -2.5478999999999998e+00
   6.3040000000000003e+00  -5.1661000000000001e+00   1.3648200000000000e+02  -5.6616000000000000e+00   1.4102499999999999e+01   6.7530000000000001e-01  -3.5489699999999999e+01  -1.8766900000000000e+01   3.6809050000000002e+02  -2.3812300000000000e+01  -2.3583600000000001e+01  -2.6541000000000001e+00
   6.0175000000000001e+00  -4.6825000000000001e+00   1.3510950000000000e+02  -5.6234000000000002e+00   1.4026300000000001e+01   6.8410000000000004e-01  -3.6111199999999997e+01  -1.9344999999999999e+01   3.7000580000000002e+02  -2.4158999999999999e+01  -2.3728000000000002e+01  -2.6894999999999998e+00
   6.2159000000000004e+00  -4.4626999999999999e+00   1.3373689999999999e+02  -5.6330000000000000e+00   1.3874100000000000e+01   6.9730000000000003e-01  -3.6155600000000000e+01  -1.9834199999999999e+01   3.7113760000000002e+02  -2.4361300000000000e+01  -2.3795300000000001e+01  -2.8222000000000000e+00
   5.9733999999999998e+00  -4.8803999999999998e+00   1.3305070000000001e+02  -5.4706999999999999e+00   1.3674300000000001e+01   6.8850000000000000e-01  -3.6444099999999999e+01  -2.0012100000000000e+01   3.7218230000000000e+02  -2.4582899999999999e+01  -2.3930000000000000e+01  -2.8531000000000000e+00
   6.0175000000000001e+00  -4.7923999999999998e+00   1.3116340000000000e+02  -5.4134000000000002e+00   1.3683800000000000e+01   7.1479999999999999e-01  -3.6665999999999997e+01  -2.0100999999999999e+01   3.7296589999999998e+02  -2.4833300000000001e+01  -2.4074300000000001e+01  -2.9504999999999999e+00
   5.7309999999999999e+00  -5.3639999999999999e+00   1.3090610000000001e+02  -5.5566000000000004e+00   1.3541000000000000e+01   7.0160000000000000e-01  -3.6865800000000000e+01  -2.0301200000000001e+01   3.7383650000000000e+02  -2.5035599999999999e+01  -2.4084000000000000e+01  -2.9504999999999999e+00
   5.8632000000000000e+00  -5.8916000000000004e+00   1.2987670000000000e+02  -5.5662000000000003e+00   1.3503000000000000e+01   7.1040000000000003e-01  -3.6710400000000000e+01  -2.0367899999999999e+01   3.7505529999999999e+02  -2.5247499999999999e+01  -2.4286000000000001e+01  -3.0522000000000000e+00
   5.9292999999999996e+00  -6.2432999999999996e+00   1.2987670000000000e+02  -5.4611000000000001e+00   1.3474399999999999e+01   7.2360000000000002e-01  -3.7043399999999998e+01  -2.0568000000000001e+01   3.7610000000000002e+02  -2.5363099999999999e+01  -2.4353400000000001e+01  -3.0920000000000001e+00
   5.7750000000000004e+00  -6.6390000000000002e+00   1.2893299999999999e+02  -5.4516000000000000e+00   1.3398300000000001e+01   8.2879999999999998e-01  -3.7220900000000000e+01  -2.0701400000000000e+01   3.7636120000000000e+02  -2.5546199999999999e+01  -2.4478500000000000e+01  -3.1318000000000001e+00
   5.5105000000000004e+00  -6.7929000000000004e+00   1.2841829999999999e+02  -5.5948000000000002e+00   1.3188900000000000e+01   8.1999999999999995e-01  -3.7442900000000002e+01  -2.1324000000000002e+01   3.7749299999999999e+02  -2.5786999999999999e+01  -2.4632400000000001e+01  -3.2290999999999999e+00
   5.8632000000000000e+00  -7.0347000000000000e+00   1.2713160000000001e+02  -5.3752000000000004e+00   1.3179399999999999e+01   8.7270000000000003e-01  -3.8108699999999999e+01  -2.1479600000000001e+01   3.7932130000000001e+02  -2.5835100000000001e+01  -2.4641999999999999e+01  -3.2159000000000000e+00
   5.9073000000000002e+00  -7.2325999999999997e+00   1.2678840000000000e+02  -5.4516000000000000e+00   1.3169900000000000e+01   8.5950000000000004e-01  -3.8308500000000002e+01  -2.1924399999999999e+01   3.7862479999999999e+02  -2.6056699999999999e+01  -2.4641999999999999e+01  -3.3662999999999998e+00
   5.6647999999999996e+00  -6.8369000000000000e+00   1.2661690000000000e+02  -5.4611000000000001e+00   1.2998600000000000e+01   8.5950000000000004e-01  -3.8130899999999997e+01  -2.2769300000000001e+01   3.7975659999999999e+02  -2.6191600000000001e+01  -2.4834499999999998e+01  -3.4767999999999999e+00
   5.6647999999999996e+00  -6.6170999999999998e+00   1.2695999999999999e+02  -5.3274999999999997e+00   1.3074800000000000e+01   8.1130000000000002e-01  -3.8463799999999999e+01  -2.3303000000000001e+01   3.8054010000000000e+02  -2.6393799999999999e+01  -2.4728600000000000e+01  -3.5741999999999998e+00
   5.8190999999999997e+00  -6.3752000000000004e+00   1.2550170000000000e+02  -5.3465999999999996e+00   1.3103300000000001e+01   8.0249999999999999e-01  -3.9151899999999998e+01  -2.3881100000000000e+01   3.8045299999999997e+02  -2.6519100000000002e+01  -2.4824900000000000e+01  -3.6892000000000000e+00
   5.4664000000000001e+00  -5.8696000000000002e+00   1.2618790000000000e+02  -5.3657000000000004e+00   1.3046200000000001e+01   7.8500000000000003e-01  -3.9662399999999998e+01  -2.5281900000000000e+01   3.8088830000000002e+02  -2.6808100000000000e+01  -2.4824900000000000e+01  -3.7599999999999998e+00
   5.3342000000000001e+00  -5.7596999999999996e+00   1.2438650000000000e+02  -5.3083999999999998e+00   1.3017700000000000e+01   7.7620000000000000e-01  -4.0305999999999997e+01  -2.6104700000000001e+01   3.8149779999999998e+02  -2.6885100000000001e+01  -2.4719000000000001e+01  -3.8660999999999999e+00
   5.6207000000000003e+00  -5.6936999999999998e+00   1.2507280000000000e+02  -5.2511000000000001e+00   1.3112800000000000e+01   7.5429999999999997e-01  -4.0838700000000003e+01  -2.6416000000000000e+01   3.8341309999999999e+02  -2.7048900000000000e+01  -2.4815200000000001e+01  -3.9325000000000001e+00
   5.4664000000000001e+00  -5.4080000000000004e+00   1.2541589999999999e+02  -5.2129000000000003e+00   1.3179399999999999e+01   7.0599999999999996e-01  -4.1326999999999998e+01  -2.6349299999999999e+01   3.8254250000000002e+02  -2.7164500000000000e+01  -2.4795999999999999e+01  -4.0297999999999998e+00
   5.5545999999999998e+00  -4.9462999999999999e+00   1.2524430000000000e+02  -5.2702000000000000e+00   1.3160399999999999e+01   6.9730000000000003e-01  -4.1615499999999997e+01  -2.6527100000000001e+01   3.8341309999999999e+02  -2.7241499999999998e+01  -2.4911500000000000e+01  -4.0784000000000002e+00
   5.5545999999999998e+00  -4.6604999999999999e+00   1.2618790000000000e+02  -5.0888000000000000e+00   1.3179399999999999e+01   6.7969999999999997e-01  -4.1970599999999997e+01  -2.6616099999999999e+01   3.8428370000000001e+02  -2.7318600000000000e+01  -2.4901800000000001e+01  -4.0917000000000003e+00
   5.6868999999999996e+00  -4.5945999999999998e+00   1.2687420000000000e+02  -5.1843000000000004e+00   1.3246000000000000e+01   7.0160000000000000e-01  -4.2325800000000001e+01  -2.6771699999999999e+01   3.8489310000000000e+02  -2.7299299999999999e+01  -2.5094300000000000e+01  -4.1448000000000000e+00
   5.5987000000000000e+00  -4.8364000000000003e+00   1.2798940000000000e+02  -5.2225000000000001e+00   1.3388800000000000e+01   6.9730000000000003e-01  -4.2392299999999999e+01  -2.7238700000000001e+01   3.8480610000000001e+02  -2.7636500000000002e+01  -2.4978800000000000e+01  -4.2287999999999997e+00
   5.8411999999999997e+00  -4.8803999999999998e+00   1.2893299999999999e+02  -5.3657000000000004e+00   1.3303100000000001e+01   7.8500000000000003e-01  -4.2924999999999997e+01  -2.7216400000000000e+01   3.8654730000000001e+02  -2.7520900000000001e+01  -2.5036500000000000e+01  -4.2465000000000002e+00
   5.9292999999999996e+00  -5.2760999999999996e+00   1.3039140000000000e+02  -5.2606000000000002e+00   1.3560100000000000e+01   7.4109999999999998e-01  -4.3346699999999998e+01  -2.7594500000000000e+01   3.8741789999999997e+02  -2.7530500000000000e+01  -2.5065400000000000e+01  -4.3262000000000000e+00
   5.8411999999999997e+00  -5.7157000000000000e+00   1.3107759999999999e+02  -5.4516000000000000e+00   1.3607600000000000e+01   8.2440000000000002e-01  -4.3479900000000001e+01  -2.7638900000000000e+01   3.8741789999999997e+02  -2.7703900000000001e+01  -2.5142399999999999e+01  -4.3526999999999996e+00
   6.1497999999999999e+00  -6.0454999999999997e+00   1.3202119999999999e+02  -5.4230000000000000e+00   1.3778900000000000e+01   8.7700000000000000e-01  -4.4167900000000003e+01  -2.7705600000000000e+01   3.8837549999999999e+02  -2.7742400000000000e+01  -2.4988399999999999e+01  -4.3925000000000001e+00
   6.2159000000000004e+00  -6.7709000000000001e+00   1.3365110000000001e+02  -5.5566000000000004e+00   1.3959700000000000e+01   9.4720000000000004e-01  -4.4523099999999999e+01  -2.8039200000000001e+01   3.8820139999999998e+02  -2.7752099999999999e+01  -2.5046199999999999e+01  -4.4412000000000003e+00
   6.4583000000000004e+00  -7.1006999999999998e+00   1.3510950000000000e+02  -5.5948000000000002e+00   1.3940700000000000e+01   9.7789999999999999e-01  -4.4833799999999997e+01  -2.8283799999999999e+01   3.8863670000000002e+02  -2.7732800000000001e+01  -2.5055800000000001e+01  -4.4676999999999998e+00
   6.4804000000000004e+00  -7.4523999999999999e+00   1.3648200000000000e+02  -5.6711999999999998e+00   1.4178599999999999e+01   1.0392999999999999e+00  -4.5255499999999998e+01  -2.8394900000000000e+01   3.8785320000000002e+02  -2.7713500000000000e+01  -2.5026900000000001e+01  -4.5118999999999998e+00
   7.0313999999999997e+00  -7.5842999999999998e+00   1.3725409999999999e+02  -5.7571000000000003e+00   1.4207100000000001e+01   1.0611999999999999e+00  -4.5788200000000003e+01  -2.8528400000000001e+01   3.8724369999999999e+02  -2.7675000000000001e+01  -2.4834499999999998e+01  -4.4809999999999999e+00
   7.0313999999999997e+00  -7.6502999999999997e+00   1.3922710000000001e+02  -5.8907999999999996e+00   1.4559200000000001e+01   1.0392999999999999e+00  -4.6010100000000001e+01  -2.8861899999999999e+01   3.8585079999999999e+02  -2.7703900000000001e+01  -2.4824900000000000e+01  -4.5782999999999996e+00
   7.2958999999999996e+00  -7.5404000000000000e+00   1.4059960000000001e+02  -6.0721999999999996e+00   1.4521200000000000e+01   1.0919000000000001e+00  -4.6143300000000004e+01  -2.9351099999999999e+01   3.8619900000000001e+02  -2.7540099999999999e+01  -2.4719000000000001e+01  -4.5782999999999996e+00
   7.6486000000000001e+00  -7.8921000000000001e+00   1.4291579999999999e+02  -6.0721999999999996e+00   1.4644900000000000e+01   1.1445000000000001e+00  -4.6520600000000002e+01  -2.9529000000000000e+01   3.8367430000000002e+02  -2.7559400000000000e+01  -2.4661300000000001e+01  -4.6668000000000003e+00
   7.8029000000000002e+00  -8.3757000000000001e+00   1.4403100000000001e+02  -6.1007999999999996e+00   1.4835200000000000e+01   1.2016000000000000e+00  -4.6897900000000000e+01  -2.9751300000000001e+01   3.8358720000000000e+02  -2.7414899999999999e+01  -2.4516999999999999e+01  -4.6932999999999998e+00
   8.1555999999999997e+00  -8.9033999999999995e+00   1.4566090000000000e+02  -6.2344999999999997e+00   1.5016000000000000e+01   1.2365999999999999e+00  -4.6853499999999997e+01  -2.9862500000000001e+01   3.8106250000000000e+02  -2.7385999999999999e+01  -2.4372599999999998e+01  -4.7198000000000002e+00
   8.5963999999999992e+00  -9.1012000000000004e+00   1.4763390000000001e+02  -6.4444999999999997e+00   1.5187300000000000e+01   1.3506000000000000e+00  -4.7075499999999998e+01  -3.0062600000000000e+01   3.7993070000000000e+02  -2.7280100000000001e+01  -2.4180199999999999e+01  -4.7153999999999998e+00
   9.3679000000000006e+00  -9.5847999999999995e+00   1.5063630000000001e+02  -6.4923000000000002e+00   1.5472700000000000e+01   1.3770000000000000e+00  -4.7208599999999997e+01  -3.0351700000000001e+01   3.7784120000000001e+02  -2.7039200000000001e+01  -2.4141700000000000e+01  -4.6844999999999999e+00
   9.7205999999999992e+00  -9.7166999999999994e+00   1.5346719999999999e+02  -6.5590999999999999e+00   1.5653600000000001e+01   1.4602999999999999e+00  -4.7719099999999997e+01  -3.0707400000000000e+01   3.7583890000000002e+02  -2.7068100000000001e+01  -2.3997399999999999e+01  -4.7728999999999999e+00
   1.0073300000000000e+01  -1.0288300000000000e+01   1.5544020000000000e+02  -6.6737000000000002e+00   1.5977100000000000e+01   1.4646999999999999e+00  -4.7674700000000001e+01  -3.1218900000000001e+01   3.7531650000000002e+02  -2.6865900000000000e+01  -2.3862700000000000e+01  -4.8038999999999996e+00
   1.0602300000000000e+01  -1.0683999999999999e+01   1.5964359999999999e+02  -6.8169000000000004e+00   1.6310099999999998e+01   1.6137999999999999e+00  -4.7963299999999997e+01  -3.1285599999999999e+01   3.7305290000000002e+02  -2.6673200000000001e+01  -2.3756799999999998e+01  -4.7286999999999999e+00
   1.0844700000000000e+01  -1.1167700000000000e+01   1.6221709999999999e+02  -6.9504999999999999e+00   1.6690799999999999e+01   1.6927000000000001e+00  -4.7941099999999999e+01  -3.1352300000000000e+01   3.7174700000000001e+02  -2.6547999999999998e+01  -2.3612500000000001e+01  -4.7552000000000003e+00
   1.1439900000000000e+01  -1.1629300000000001e+01   1.6650630000000001e+02  -7.2656000000000001e+00   1.6862100000000002e+01   1.8023000000000000e+00  -4.8318399999999997e+01  -3.1307800000000000e+01   3.6939640000000003e+02  -2.6345700000000001e+01  -2.3410399999999999e+01  -4.7728999999999999e+00
   1.2145200000000001e+01  -1.2442700000000000e+01   1.7096709999999999e+02  -7.3228999999999997e+00   1.7328299999999999e+01   1.9734000000000000e+00  -4.8296199999999999e+01  -3.1329999999999998e+01   3.6826459999999997e+02  -2.6259000000000000e+01  -2.3160200000000000e+01  -4.7995000000000001e+00
   1.2828500000000000e+01  -1.2816400000000000e+01   1.7585679999999999e+02  -7.6093000000000002e+00   1.7728000000000002e+01   2.0347000000000000e+00  -4.8318399999999997e+01  -3.1352300000000000e+01   3.6425990000000002e+02  -2.5950700000000001e+01  -2.3112100000000002e+01  -4.7685000000000004e+00
   1.3401600000000000e+01  -1.3497900000000000e+01   1.8160429999999999e+02  -7.8193999999999999e+00   1.8270399999999999e+01   2.2277000000000000e+00  -4.8207400000000000e+01  -3.1352300000000000e+01   3.6225749999999999e+02  -2.5584700000000002e+01  -2.2804200000000002e+01  -4.8083000000000000e+00
   1.3908600000000000e+01  -1.4289300000000001e+01   1.8786650000000000e+02  -7.9530000000000003e+00   1.8860399999999998e+01   2.2978999999999998e+00  -4.8029899999999998e+01  -3.1374500000000001e+01   3.5799149999999997e+02  -2.5363099999999999e+01  -2.2688800000000001e+01  -4.8038999999999996e+00
   1.4702100000000000e+01  -1.5278600000000001e+01   1.9284190000000001e+02  -8.2775999999999996e+00   1.9450399999999998e+01   2.4864000000000002e+00  -4.7852300000000000e+01  -3.1685800000000000e+01   3.5659859999999998e+02  -2.5218599999999999e+01  -2.2371200000000002e+01  -4.8038999999999996e+00
   1.5010700000000000e+01  -1.5762200000000000e+01   2.0039089999999999e+02  -8.4877000000000002e+00   2.0030799999999999e+01   2.6355000000000000e+00  -4.7985500000000002e+01  -3.1685800000000000e+01   3.5198439999999999e+02  -2.5035599999999999e+01  -2.2178799999999999e+01  -4.8083000000000000e+00
   1.5561700000000000e+01  -1.6861400000000000e+01   2.0751100000000000e+02  -8.8314000000000004e+00   2.0706499999999998e+01   2.8416000000000001e+00  -4.7830100000000002e+01  -3.1596900000000002e+01   3.4806670000000003e+02  -2.4592500000000001e+01  -2.1755400000000002e+01  -4.7773000000000003e+00
   1.5980499999999999e+01  -1.8026499999999999e+01   2.1394479999999999e+02  -9.1560000000000006e+00   2.1458200000000001e+01   2.9775999999999998e+00  -4.7608100000000000e+01  -3.1797000000000001e+01   3.4345249999999999e+02  -2.4284300000000002e+01  -2.1466799999999999e+01  -4.7243000000000004e+00
   1.6818100000000001e+01  -1.9433499999999999e+01   2.2252310000000000e+02  -9.4710999999999999e+00   2.2181400000000000e+01   3.2538000000000000e+00  -4.7164200000000001e+01  -3.1419000000000000e+01   3.3761939999999998e+02  -2.3908600000000000e+01  -2.1255099999999999e+01  -4.7198000000000002e+00
   1.7832100000000001e+01  -2.0774500000000000e+01   2.3153039999999999e+02  -9.8911999999999995e+00   2.3018799999999999e+01   3.5520000000000000e+00  -4.6853499999999997e+01  -3.1574600000000000e+01   3.3222170000000000e+02  -2.3417300000000001e+01  -2.0812500000000000e+01  -4.7153999999999998e+00
   1.8317000000000000e+01  -2.2137499999999999e+01   2.4165289999999999e+02  -1.0129799999999999e+01   2.3837199999999999e+01   3.8020000000000000e+00  -4.6343000000000004e+01  -3.1507899999999999e+01   3.2682400000000001e+02  -2.2945300000000000e+01  -2.0446800000000000e+01  -4.6490999999999998e+00
   1.9463200000000001e+01  -2.4313800000000001e+01   2.5134649999999999e+02  -1.0635899999999999e+01   2.4893400000000000e+01   4.1045999999999996e+00  -4.5987900000000003e+01  -3.1307800000000000e+01   3.1994619999999998e+02  -2.2569600000000001e+01  -1.9984999999999999e+01  -4.6535000000000002e+00
   2.0168500000000002e+01  -2.6820000000000000e+01   2.6224099999999999e+02  -1.1170500000000001e+01   2.5873600000000000e+01   4.4641999999999999e+00  -4.5100099999999998e+01  -3.1018699999999999e+01   3.1332960000000003e+02  -2.2068700000000000e+01  -1.9542400000000001e+01  -4.5827000000000000e+00
   2.1116399999999999e+01  -2.9721800000000002e+01   2.7519439999999997e+02  -1.1676500000000001e+01   2.7044000000000000e+01   4.8764000000000003e+00  -4.4656199999999998e+01  -3.0796399999999998e+01   3.0671310000000000e+02  -2.1644900000000000e+01  -1.9128599999999999e+01  -4.5739000000000001e+00
   2.2681400000000000e+01  -3.2447800000000001e+01   2.8952030000000002e+02  -1.2106199999999999e+01   2.8338200000000001e+01   5.2534999999999998e+00  -4.4057000000000002e+01  -3.0907599999999999e+01   2.9939999999999998e+02  -2.1018699999999999e+01  -1.8686000000000000e+01  -4.5429000000000004e+00
   2.4488800000000001e+01  -3.5151800000000001e+01   3.0487560000000002e+02  -1.2554900000000000e+01   2.9689399999999999e+01   5.7226999999999997e+00  -4.3346699999999998e+01  -3.0840900000000001e+01   2.9234809999999999e+02  -2.0614200000000000e+01  -1.8127900000000000e+01  -4.5650000000000004e+00
   2.6186100000000000e+01  -3.8207500000000003e+01   3.2057400000000001e+02  -1.3108599999999999e+01   3.0993099999999998e+01   6.2095000000000002e+00  -4.2614300000000000e+01  -3.0729700000000001e+01   2.8320679999999999e+02  -1.9949500000000000e+01  -1.7608300000000000e+01  -4.5118999999999998e+00
   2.7971499999999999e+01  -4.1087299999999999e+01   3.3884600000000000e+02  -1.3385500000000000e+01   3.2696399999999997e+01   6.5559000000000003e+00  -4.1615499999999997e+01  -3.0729700000000001e+01   2.7389139999999998e+02  -1.9390799999999999e+01  -1.6925200000000000e+01  -4.4854000000000003e+00
   2.9470300000000002e+01  -4.1548999999999999e+01   3.6037770000000000e+02  -1.3137300000000000e+01   3.4361699999999999e+01   6.9287000000000001e+00  -4.0350400000000000e+01  -3.0774200000000000e+01   2.6379239999999999e+02  -1.8697199999999999e+01  -1.6318999999999999e+01  -4.4543999999999997e+00
   3.4011000000000003e+01  -4.1724899999999998e+01   3.7907850000000002e+02  -1.2908200000000001e+01   3.5741500000000002e+01   6.9111000000000002e+00  -3.8974299999999999e+01  -3.0952000000000002e+01   2.5282280000000000e+02  -1.7849599999999999e+01  -1.5616600000000000e+01  -4.3615000000000004e+00
   3.6634000000000000e+01  -4.4428800000000003e+01   3.9769360000000000e+02  -1.2841300000000000e+01   3.6911900000000003e+01   7.2839000000000000e+00  -3.7620399999999997e+01  -3.0707400000000000e+01   2.4072139999999999e+02  -1.7146400000000000e+01  -1.4827600000000000e+01  -4.2553999999999998e+00
   4.0204799999999999e+01  -4.6978900000000003e+01   4.1167640000000000e+02  -1.2631300000000000e+01   3.8091900000000003e+01   7.6917000000000000e+00  -3.5955800000000004e+01  -3.0173800000000000e+01   2.2661770000000001e+02  -1.6096399999999999e+01  -1.3942299999999999e+01  -4.1845999999999997e+00
   4.1747799999999998e+01  -4.8144100000000002e+01   4.2900470000000001e+02  -1.2268500000000000e+01   3.9490699999999997e+01   7.9108999999999998e+00  -3.4069200000000002e+01  -2.9595700000000001e+01   2.1199160000000001e+02  -1.5113799999999999e+01  -1.3057100000000000e+01  -4.0606999999999998e+00
   4.5274500000000003e+01  -5.0364400000000003e+01   4.4736239999999998e+02  -1.2087100000000000e+01   4.0822899999999997e+01   8.1477000000000004e+00  -3.1716600000000000e+01  -2.8483899999999998e+01   1.9649490000000000e+02  -1.4035000000000000e+01  -1.2123799999999999e+01  -3.9058999999999999e+00
   4.6949700000000000e+01  -5.1705399999999997e+01   4.6640640000000002e+02  -1.1819699999999999e+01   4.2288400000000003e+01   8.4372000000000007e+00  -2.9208500000000001e+01  -2.7928000000000001e+01   1.8004050000000001e+02  -1.2994600000000000e+01  -1.1084600000000000e+01  -3.7157000000000000e+00
   4.8140000000000001e+01  -5.4101599999999998e+01   4.8236219999999997e+02  -1.1781599999999999e+01   4.3877499999999998e+01   8.7573000000000008e+00  -2.6656099999999999e+01  -2.6682800000000000e+01   1.6297669999999999e+02  -1.1858000000000001e+01  -9.9780999999999995e+00  -3.4990000000000001e+00
   4.9308199999999999e+01  -5.8014699999999998e+01   5.0020530000000002e+02  -1.1571500000000000e+01   4.5343000000000004e+01   9.1651000000000007e+00  -2.3748600000000000e+01  -2.5593200000000000e+01   1.4626110000000000e+02  -1.0663500000000001e+01  -8.9966000000000008e+00  -3.2159000000000000e+00
   5.1093699999999998e+01  -6.1707900000000002e+01   5.1839139999999998e+02  -1.1437799999999999e+01   4.6827399999999997e+01   9.6298999999999992e+00  -2.0929800000000000e+01  -2.3681000000000001e+01   1.2745610000000001e+02  -9.3245000000000005e+00  -7.8227000000000002e+00  -2.9283000000000001e+00
   5.2923200000000001e+01  -6.4653700000000001e+01   5.3734960000000001e+02  -1.1237299999999999e+01   4.8397500000000001e+01   9.9763999999999999e+00  -1.7889099999999999e+01  -2.1590800000000002e+01   1.0812880000000000e+02  -8.0723000000000003e+00  -6.8028000000000004e+00  -2.5522999999999998e+00
   5.3694600000000001e+01  -6.7577600000000004e+01   5.5433479999999997e+02  -1.1027300000000000e+01   4.9653599999999997e+01   1.0239500000000000e+01  -1.4626500000000000e+01  -1.8588999999999999e+01   9.0020200000000003e+01  -6.6947999999999999e+00  -5.6096000000000004e+00  -2.1808000000000001e+00
   5.4377899999999997e+01  -7.0215599999999995e+01   5.6720240000000001e+02  -1.0702700000000000e+01   5.0938299999999998e+01   1.0520099999999999e+01  -1.1874300000000000e+01  -1.5053500000000000e+01   6.9996399999999994e+01  -5.4233000000000002e+00  -4.4839000000000002e+00  -1.7517000000000000e+00
   5.5171500000000002e+01  -7.2391999999999996e+01   5.7921209999999996e+02  -1.0177600000000000e+01   5.1870800000000003e+01   1.0678000000000001e+01  -8.2787000000000006e+00  -1.0962199999999999e+01   5.3280799999999999e+01  -3.9687000000000001e+00  -3.3773000000000000e+00  -1.3005000000000000e+00
   5.6163300000000000e+01  -7.4700199999999995e+01   5.8736159999999995e+02  -9.5952000000000002e+00   5.2356099999999998e+01   1.0853400000000001e+01  -5.5487000000000002e+00  -6.3148999999999997e+00   3.5607599999999998e+01  -2.6779000000000002e+00  -2.3574000000000002e+00  -7.8739999999999999e-01
   5.6582099999999997e+01  -7.6173100000000005e+01   5.9190809999999999e+02  -8.8887000000000000e+00   5.2727200000000003e+01   1.0936700000000000e+01  -3.1960999999999999e+00  -1.8455999999999999e+00   2.0633299999999998e+01  -1.3774999999999999e+00  -1.4144000000000001e+00  -3.3179999999999998e-01
   5.7353600000000000e+01  -7.6986500000000007e+01   5.9533950000000004e+02  -7.7907000000000002e+00   5.2613100000000003e+01   1.0976200000000000e+01  -1.6868000000000001e+00   1.8232999999999999e+00   1.1143700000000001e+01  -4.1420000000000001e-01  -8.0830000000000002e-01   1.2390000000000000e-01
   5.7816499999999998e+01  -7.7338300000000004e+01   5.9636890000000005e+02  -6.6641000000000004e+00   5.2460799999999999e+01   1.0818300000000001e+01  -1.1762999999999999e+00   3.0240000000000000e+00   4.7882999999999996e+00   5.7799999999999997e-02  -2.9830000000000001e-01   1.4160000000000000e-01
   5.8058999999999997e+01  -7.7404200000000003e+01   5.9602570000000003e+02  -5.4134000000000002e+00   5.2165799999999997e+01   1.0695600000000001e+01   3.5510000000000003e-01   1.6232000000000000e+00   2.2635999999999998e+00   1.0600000000000000e-01   0.0000000000000000e+00   2.3000000000000001e-01
   5.7772399999999998e+01  -7.8151700000000005e+01   5.9465319999999997e+02  -3.9716999999999998e+00   5.1956499999999998e+01   1.0594700000000000e+01   8.8800000000000004e-02   4.2249999999999999e-01   1.4800000000000000e+00  -6.7400000000000002e-02   2.3089999999999999e-01   2.3000000000000001e-01
   5.7640200000000000e+01  -7.8613299999999995e+01   5.9199390000000005e+02  -2.5396000000000001e+00   5.1509200000000000e+01   1.0414899999999999e+01   6.6600000000000006e-02   6.0040000000000004e-01   6.9650000000000001e-01  -7.7100000000000002e-02   2.6939999999999997e-01   2.2559999999999999e-01
   5.7794499999999999e+01  -7.8217600000000004e+01   5.8942039999999997e+02  -7.6380000000000003e-01   5.0957299999999996e+01   1.0173700000000000e+01  -6.6600000000000006e-02   7.7820000000000000e-01   1.3059000000000001e+00  -3.8500000000000000e-02   2.5019999999999998e-01   2.5209999999999999e-01
   5.7111199999999997e+01  -7.7492099999999994e+01   5.8513120000000004e+02   1.0120000000000000e+00   5.0386400000000002e+01   9.9457000000000004e+00   3.9950000000000002e-01   9.3389999999999995e-01   1.6540999999999999e+00   6.7400000000000002e-02   1.8279999999999999e-01   2.3440000000000000e-01
   5.6449900000000000e+01  -7.6326999999999998e+01   5.7886900000000003e+02   3.0265000000000000e+00   4.9739300000000000e+01   9.6080000000000005e+00   8.8780000000000003e-01   1.4231000000000000e+00   6.0940000000000005e-01   1.2520000000000001e-01   4.8099999999999997e-02   1.7690000000000000e-01
   5.6361699999999999e+01  -7.5205900000000000e+01   5.7277829999999994e+02   5.1173999999999999e+00   4.8882800000000003e+01   9.2966999999999995e+00   8.4340000000000004e-01   1.3564000000000001e+00   1.7412000000000001e+00   2.1190000000000001e-01   1.3469999999999999e-01   2.2559999999999999e-01
   5.5700499999999998e+01  -7.3776899999999998e+01   5.6728819999999996e+02   7.1128999999999998e+00   4.8055000000000000e+01   8.8406000000000002e+00   3.5510000000000003e-01   1.0450999999999999e+00   2.2635999999999998e+00   5.7799999999999997e-02   1.4430000000000001e-01   1.9020000000000001e-01
   5.5127400000000002e+01  -7.2150099999999995e+01   5.6239850000000001e+02   9.3374000000000006e+00   4.7503100000000003e+01   8.4239999999999995e+00   1.7760000000000001e-01   8.6719999999999997e-01   6.0940000000000005e-01   9.5999999999999992e-03   2.0210000000000000e-01   2.3890000000000000e-01
   5.4664499999999997e+01  -6.9841899999999995e+01   5.5562159999999994e+02   1.1762499999999999e+01   4.6751300000000001e+01   7.9722999999999997e+00   2.8849999999999998e-01   8.6719999999999997e-01   6.9650000000000001e-01   1.3489999999999999e-01   1.8279999999999999e-01   2.4329999999999999e-01
   5.4245699999999999e+01  -6.7423699999999997e+01   5.5030300000000000e+02   1.3929700000000000e+01   4.5942500000000003e+01   7.4680000000000000e+00   1.9980000000000001e-01   1.0894999999999999e+00   1.6540999999999999e+00   4.8200000000000000e-02   1.5400000000000000e-01   2.1229999999999999e-01
   5.3077500000000001e+01  -6.5005499999999998e+01   5.4378340000000003e+02   1.6306999999999999e+01   4.5285899999999998e+01   6.9462000000000002e+00   3.7730000000000002e-01   1.1785000000000001e+00   1.7412000000000001e+00   1.4449999999999999e-01   1.9239999999999999e-01   2.2559999999999999e-01
   5.1975299999999997e+01  -6.2345500000000001e+01   5.3734960000000001e+02   1.8608000000000001e+01   4.4505600000000001e+01   6.4638000000000000e+00   6.2150000000000005e-01   1.1117999999999999e+00   8.7060000000000004e-01   2.8899999999999999e-02   1.7319999999999999e-01   1.9910000000000000e-01
   5.0961399999999998e+01  -5.9553500000000000e+01   5.3125900000000001e+02   2.0765699999999999e+01   4.3734800000000000e+01   5.8806000000000003e+00   2.8849999999999998e-01   1.1563000000000001e+00   1.4800000000000000e+00   1.0600000000000000e-01   2.1170000000000000e-01   2.3440000000000000e-01
   5.0035600000000002e+01  -5.6739600000000003e+01   5.2431050000000005e+02   2.2952100000000002e+01   4.2982999999999997e+01   5.4333000000000000e+00   4.2170000000000002e-01   1.0005999999999999e+00   1.8283000000000000e+00   5.7799999999999997e-02   2.3089999999999999e-01   2.3440000000000000e-01
   4.8735199999999999e+01  -5.4541300000000000e+01   5.1804830000000004e+02   2.5081199999999999e+01   4.2297899999999998e+01   4.9465000000000003e+00   4.2170000000000002e-01   9.5609999999999995e-01   1.2188000000000001e+00   9.5999999999999992e-03   2.6939999999999997e-01   2.2559999999999999e-01
   4.7721200000000003e+01  -5.2496800000000000e+01   5.1212919999999997e+02   2.6885600000000000e+01   4.1593699999999998e+01   4.5430999999999999e+00   3.9950000000000002e-01   1.0227999999999999e+00   1.0447000000000000e+00   6.7400000000000002e-02   1.9239999999999999e-01   2.0349999999999999e-01
   4.6883600000000001e+01  -5.0254500000000000e+01   5.0646749999999997e+02   2.8766500000000001e+01   4.0975200000000001e+01   4.2009999999999996e+00   3.1069999999999998e-01   1.2230000000000001e+00   1.3059000000000001e+00   1.1559999999999999e-01   1.3469999999999999e-01   2.2559999999999999e-01
   4.6134200000000000e+01  -4.8341900000000003e+01   5.0209249999999997e+02   3.0580500000000001e+01   4.0337600000000002e+01   3.8151000000000002e+00   3.1069999999999998e-01   1.1563000000000001e+00   1.6540999999999999e+00   9.5999999999999992e-03   1.4430000000000001e-01   2.3440000000000000e-01
   4.5450899999999997e+01  -4.7044899999999998e+01   4.9771749999999997e+02   3.2194000000000003e+01   3.9871400000000001e+01   3.4950000000000001e+00   4.2170000000000002e-01   1.2230000000000001e+00   1.6540999999999999e+00   5.7799999999999997e-02   2.3089999999999999e-01   2.0349999999999999e-01
   4.4988000000000000e+01  -4.5923699999999997e+01   4.9351409999999998e+02   3.3482900000000001e+01   3.9366999999999997e+01   3.2757999999999998e+00   5.5489999999999995e-01   1.1339999999999999e+00   1.2188000000000001e+00   1.9300000000000001e-02   2.0210000000000000e-01   1.8579999999999999e-01
   4.4260599999999997e+01  -4.4978400000000001e+01   4.9076900000000001e+02   3.4981900000000003e+01   3.9024400000000000e+01   2.9205999999999999e+00   3.3289999999999997e-01   9.3389999999999995e-01   1.0447000000000000e+00   1.0600000000000000e-01   2.7900000000000003e-01   2.3440000000000000e-01
   4.3202599999999997e+01  -4.4560699999999997e+01   4.8836709999999999e+02   3.6041600000000003e+01   3.8796100000000003e+01   2.7627000000000002e+00   4.4390000000000002e-01   1.1563000000000001e+00   1.2188000000000001e+00   9.6299999999999997e-02   1.6360000000000000e-01   2.5659999999999999e-01
   4.2453099999999999e+01  -4.4253000000000000e+01   4.8579360000000003e+02   3.7091799999999999e+01   3.8643799999999999e+01   2.6004000000000000e+00   3.7730000000000002e-01   1.2452000000000001e+00   2.1764999999999999e+00   4.8200000000000000e-02   2.2130000000000000e-01   1.7249999999999999e-01
   4.1262900000000002e+01  -4.4055100000000003e+01   4.8450680000000000e+02   3.8180300000000003e+01   3.8472499999999997e+01   2.4163000000000001e+00   3.3289999999999997e-01   1.2230000000000001e+00   2.2635999999999998e+00   2.8899999999999999e-02   1.8279999999999999e-01   2.5659999999999999e-01
   4.0601599999999998e+01  -4.3945200000000000e+01   4.8193329999999997e+02   3.9106400000000001e+01   3.8282200000000003e+01   2.2277000000000000e+00   3.5510000000000003e-01   1.1563000000000001e+00   1.0447000000000000e+00   6.7400000000000002e-02   1.9239999999999999e-01   2.0790000000000000e-01
   3.9918300000000002e+01  -4.4055100000000003e+01   4.8030340000000001e+02   3.9889200000000002e+01   3.7949199999999998e+01   2.1223999999999998e+00   3.1069999999999998e-01   1.1785000000000001e+00   1.0447000000000000e+00   4.8200000000000000e-02   1.4430000000000001e-01   1.7249999999999999e-01
   3.9675800000000002e+01  -4.4164999999999999e+01   4.7901670000000001e+02   4.0614899999999999e+01   3.7892099999999999e+01   1.9734000000000000e+00   4.2170000000000002e-01   1.1785000000000001e+00   1.4800000000000000e+00   1.1559999999999999e-01   2.7900000000000003e-01   1.8579999999999999e-01
   3.9631799999999998e+01  -4.4956400000000002e+01   4.7961709999999999e+02   4.1159100000000002e+01   3.7930100000000003e+01   1.9295000000000000e+00   2.4410000000000001e-01   1.3341000000000001e+00   9.5770000000000000e-01   7.7100000000000002e-02   1.9239999999999999e-01   2.0790000000000000e-01
   3.9719900000000003e+01  -4.5484000000000002e+01   4.7996030000000002e+02   4.1779600000000002e+01   3.7882500000000000e+01   1.7891999999999999e+00   4.8830000000000001e-01   1.0227999999999999e+00   1.2188000000000001e+00   0.0000000000000000e+00   2.0210000000000000e-01   2.0349999999999999e-01
   3.8816200000000002e+01  -4.5044400000000003e+01   4.7978870000000001e+02   4.2467100000000002e+01   3.7806399999999996e+01   1.6752000000000000e+00   2.6629999999999998e-01   1.0894999999999999e+00   1.4800000000000000e+00   9.6299999999999997e-02   2.1170000000000000e-01   1.9910000000000000e-01
   3.8198999999999998e+01  -4.5769799999999996e+01   4.7875930000000000e+02   4.3001700000000000e+01   3.7758800000000001e+01   1.6093999999999999e+00   4.6610000000000001e-01   1.1117999999999999e+00   1.6540999999999999e+00   8.6699999999999999e-02   1.6360000000000000e-01   2.3000000000000001e-01
   3.8441499999999998e+01  -4.6055599999999998e+01   4.7901670000000001e+02   4.3326300000000003e+01   3.7835000000000001e+01   1.5524000000000000e+00   3.3289999999999997e-01   1.1785000000000001e+00   1.6540999999999999e+00   7.7100000000000002e-02   2.0210000000000000e-01   2.1679999999999999e-01
   3.8331299999999999e+01  -4.6209499999999998e+01   4.7970290000000000e+02   4.3775100000000002e+01   3.7701700000000002e+01   1.5217000000000001e+00   6.2150000000000005e-01   1.2230000000000001e+00   1.4800000000000000e+00   7.7100000000000002e-02   2.0210000000000000e-01   1.8579999999999999e-01
   3.8066800000000001e+01  -4.7176800000000000e+01   4.8021760000000000e+02   4.4013700000000000e+01   3.7739800000000002e+01   1.5041000000000000e+00   4.8830000000000001e-01   1.2452000000000001e+00   1.3930000000000000e+00   9.6299999999999997e-02   2.2130000000000000e-01   2.5209999999999999e-01
   3.7824300000000001e+01  -4.7286700000000003e+01   4.8004610000000002e+02   4.4491100000000003e+01   3.7720799999999997e+01   1.4296000000000000e+00   5.3269999999999995e-01   1.3341000000000001e+00   1.6540999999999999e+00   1.9300000000000001e-02   2.0210000000000000e-01   2.2559999999999999e-01
   3.7427500000000002e+01  -4.6890999999999998e+01   4.8090390000000002e+02   4.4863500000000002e+01   3.7930100000000003e+01   1.3463000000000001e+00   5.9930000000000005e-01   1.2452000000000001e+00   1.2188000000000001e+00   8.6699999999999999e-02   2.6939999999999997e-01   2.3000000000000001e-01
   3.7118899999999996e+01  -4.7660400000000003e+01   4.8073230000000001e+02   4.5188099999999999e+01   3.7825400000000002e+01   1.3287000000000000e+00   5.5489999999999995e-01   1.0672999999999999e+00   1.6540999999999999e+00   9.6299999999999997e-02   2.1170000000000000e-01   1.9460000000000000e-01
   3.6700099999999999e+01  -4.7924199999999999e+01   4.7987450000000001e+02   4.5359900000000003e+01   3.7844499999999996e+01   1.3111999999999999e+00   7.3240000000000005e-01   1.3341000000000001e+00   1.7412000000000001e+00   2.8899999999999999e-02   2.8870000000000001e-01   2.4329999999999999e-01
   3.6876500000000000e+01  -4.8407899999999998e+01   4.7953140000000002e+02   4.5598599999999998e+01   3.7892099999999999e+01   1.2322000000000000e+00   3.9950000000000002e-01   1.2230000000000001e+00   1.7412000000000001e+00   1.9300000000000001e-02   2.0210000000000000e-01   1.3270000000000001e-01
   3.6898499999999999e+01  -4.9111300000000000e+01   4.8004610000000002e+02   4.5655900000000003e+01   3.7749299999999998e+01   1.1928000000000001e+00   4.6610000000000001e-01   1.0450999999999999e+00   1.3930000000000000e+00   2.8899999999999999e-02   2.3089999999999999e-01   2.3000000000000001e-01
   3.6237299999999998e+01  -4.9858800000000002e+01   4.7987450000000001e+02   4.6066400000000002e+01   3.7958700000000000e+01   1.2673000000000001e+00   4.6610000000000001e-01   1.2674000000000001e+00   1.4800000000000000e+00   8.6699999999999999e-02   1.8279999999999999e-01   2.3890000000000000e-01
   3.5994799999999998e+01  -5.0760100000000001e+01   4.7918819999999999e+02   4.6047400000000003e+01   3.7977699999999999e+01   1.2454000000000001e+00   4.8830000000000001e-01   1.4453000000000000e+00   1.3059000000000001e+00   3.8500000000000000e-02   1.1550000000000001e-01   1.9020000000000001e-01
   3.5840499999999999e+01  -5.1903300000000002e+01   4.7935980000000001e+02   4.6190600000000003e+01   3.7892099999999999e+01   1.3463000000000001e+00   3.5510000000000003e-01   9.7840000000000005e-01   1.3930000000000000e+00   9.6299999999999997e-02   2.2130000000000000e-01   2.4770000000000000e-01
   3.5774400000000000e+01  -5.2562800000000003e+01   4.7953140000000002e+02   4.6400599999999997e+01   3.8006200000000000e+01   1.3506000000000000e+00   3.5510000000000003e-01   1.3119000000000001e+00   1.3059000000000001e+00   1.0600000000000000e-01   1.8279999999999999e-01   2.3000000000000001e-01
   3.5443700000000000e+01  -5.3156300000000002e+01   4.7884510000000000e+02   4.6572499999999998e+01   3.8025300000000001e+01   1.3813000000000000e+00   5.5489999999999995e-01   1.0672999999999999e+00   1.0447000000000000e+00   7.7100000000000002e-02   1.5400000000000000e-01   1.9910000000000000e-01
   3.5201300000000003e+01  -5.3991700000000002e+01   4.7970290000000000e+02   4.6658400000000000e+01   3.8139499999999998e+01   1.3463000000000001e+00   2.4410000000000001e-01   1.1785000000000001e+00   1.3930000000000000e+00   1.1559999999999999e-01   1.9239999999999999e-01   2.3000000000000001e-01
   3.4848599999999998e+01  -5.4673200000000001e+01   4.8004610000000002e+02   4.6982999999999997e+01   3.8139499999999998e+01   1.3374999999999999e+00   4.4390000000000002e-01   1.2674000000000001e+00   1.3059000000000001e+00   1.9300000000000001e-02   2.7900000000000003e-01   1.9910000000000000e-01
   3.4716400000000000e+01  -5.5420600000000000e+01   4.8021760000000000e+02   4.7097600000000000e+01   3.8234600000000000e+01   1.3374999999999999e+00   2.6629999999999998e-01   1.0227999999999999e+00   5.2239999999999998e-01   1.9300000000000001e-02   1.3469999999999999e-01   2.0790000000000000e-01
   3.4297600000000003e+01  -5.6387900000000002e+01   4.7996030000000002e+02   4.7326700000000002e+01   3.8301200000000001e+01   1.3989000000000000e+00   4.2170000000000002e-01   1.1785000000000001e+00   1.4800000000000000e+00   3.8500000000000000e-02   2.4060000000000001e-01   2.0790000000000000e-01
   3.4275500000000001e+01  -5.7267200000000003e+01   4.8021760000000000e+02   4.7374400000000001e+01   3.8481999999999999e+01   1.3900999999999999e+00   3.9950000000000002e-01   1.1785000000000001e+00   8.7060000000000004e-01   7.7100000000000002e-02   1.7319999999999999e-01   2.1679999999999999e-01
   3.4385700000000000e+01  -5.8014699999999998e+01   4.8038920000000002e+02   4.7651299999999999e+01   3.8386899999999997e+01   1.3989000000000000e+00   3.5510000000000003e-01   1.2452000000000001e+00   7.8349999999999997e-01   1.9300000000000001e-02   1.2509999999999999e-01   2.3440000000000000e-01
   3.4650199999999998e+01  -5.8915999999999997e+01   4.8056079999999997e+02   4.7813600000000001e+01   3.8481999999999999e+01   1.4119999999999999e+00   2.6629999999999998e-01   1.2452000000000001e+00   1.5670999999999999e+00   6.7400000000000002e-02   1.5400000000000000e-01   2.1679999999999999e-01
   3.4495899999999999e+01  -5.9685400000000001e+01   4.8261959999999999e+02   4.8166899999999998e+01   3.8634300000000003e+01   1.3770000000000000e+00   5.1049999999999995e-01   1.1339999999999999e+00   6.9650000000000001e-01   4.8200000000000000e-02   1.3469999999999999e-01   2.2120000000000001e-01
   3.4584099999999999e+01  -6.0301000000000002e+01   4.8476420000000002e+02   4.8434199999999997e+01   3.8862699999999997e+01   1.3463000000000001e+00   2.6629999999999998e-01   1.1785000000000001e+00   1.7412000000000001e+00   1.1559999999999999e-01   1.0580000000000001e-01   2.3440000000000000e-01
   3.4914700000000003e+01  -6.1400199999999998e+01   4.8493570000000000e+02   4.8863799999999998e+01   3.9062500000000000e+01   1.3550000000000000e+00   2.8849999999999998e-01   1.2452000000000001e+00   1.8283000000000000e+00   1.1559999999999999e-01   2.0210000000000000e-01   2.6540000000000002e-01
   3.5443700000000000e+01  -6.2917000000000002e+01   4.8759500000000003e+02   4.9131200000000000e+01   3.9091099999999997e+01   1.4296000000000000e+00   5.9930000000000005e-01   1.2007000000000001e+00   1.1317999999999999e+00   1.9300000000000001e-02   1.6360000000000000e-01   1.9910000000000000e-01
   3.5597999999999999e+01  -6.4126099999999994e+01   4.8879599999999999e+02   4.9513100000000001e+01   3.9357500000000002e+01   1.3945000000000001e+00   4.2170000000000002e-01   1.1785000000000001e+00   1.2188000000000001e+00   8.6699999999999999e-02   2.5979999999999998e-01   2.2120000000000001e-01
   3.6127099999999999e+01  -6.5445099999999996e+01   4.9136950000000002e+02   4.9875900000000001e+01   3.9509799999999998e+01   1.3856999999999999e+00   2.8849999999999998e-01   1.2007000000000001e+00   1.0447000000000000e+00   8.6699999999999999e-02   1.6360000000000000e-01   2.4329999999999999e-01
   3.6634000000000000e+01  -6.6896100000000004e+01   4.9214159999999998e+02   5.0133699999999997e+01   3.9747599999999998e+01   1.4119999999999999e+00   3.3289999999999997e-01   1.2230000000000001e+00   1.6540999999999999e+00   2.8899999999999999e-02   1.3469999999999999e-01   1.9460000000000000e-01
   3.6854399999999998e+01  -6.8522800000000004e+01   4.9497239999999999e+02   5.0525100000000002e+01   4.0004600000000003e+01   1.3989000000000000e+00   3.9950000000000002e-01   1.4008000000000000e+00   1.3059000000000001e+00  -1.9300000000000001e-02   2.5979999999999998e-01   2.5209999999999999e-01
   3.7162999999999997e+01  -6.9995699999999999e+01   4.9651650000000001e+02   5.1031100000000002e+01   4.0137799999999999e+01   1.4383999999999999e+00   4.8830000000000001e-01   1.4008000000000000e+00   1.1317999999999999e+00   6.7400000000000002e-02   1.6360000000000000e-01   2.4329999999999999e-01
   3.7625900000000001e+01  -7.1468599999999995e+01   4.9831799999999998e+02   5.1384399999999999e+01   4.0432800000000000e+01   1.4602999999999999e+00   4.2170000000000002e-01   1.0894999999999999e+00   1.4800000000000000e+00   8.6699999999999999e-02   1.1550000000000001e-01   2.2120000000000001e-01
   3.8221100000000000e+01  -7.3447199999999995e+01   5.0046260000000001e+02   5.1718499999999999e+01   4.0642099999999999e+01   1.4865999999999999e+00   3.5510000000000003e-01   1.2452000000000001e+00   2.3506000000000000e+00   7.7100000000000002e-02   2.8870000000000001e-01   2.4770000000000000e-01
   3.8353299999999997e+01  -7.5183899999999994e+01   5.0234980000000002e+02   5.2024099999999997e+01   4.1003700000000002e+01   1.5480000000000000e+00   3.1069999999999998e-01   1.2897000000000001e+00   1.7412000000000001e+00   2.8899999999999999e-02   2.5979999999999998e-01   2.0790000000000000e-01
   3.8639899999999997e+01  -7.7162400000000005e+01   5.0466600000000000e+02   5.2453699999999998e+01   4.1251100000000001e+01   1.5918000000000001e+00   4.6610000000000001e-01   1.2452000000000001e+00   1.5670999999999999e+00   6.7400000000000002e-02   2.1170000000000000e-01   2.6540000000000002e-01
   3.9014600000000002e+01  -7.9162899999999993e+01   5.0723950000000002e+02   5.2806899999999999e+01   4.1460500000000003e+01   1.5962000000000001e+00   3.3289999999999997e-01   1.1563000000000001e+00   1.4800000000000000e+00   8.6699999999999999e-02   1.9239999999999999e-01   2.2559999999999999e-01
   3.8926400000000001e+01  -7.8415499999999994e+01   5.1109980000000002e+02   5.3532600000000002e+01   4.1964799999999997e+01   1.3419000000000001e+00   4.8830000000000001e-01   1.2230000000000001e+00   1.2188000000000001e+00   1.3489999999999999e-01   2.6939999999999997e-01   2.3440000000000000e-01
   3.7890400000000000e+01  -8.1844899999999996e+01   5.1410220000000004e+02   5.4019500000000001e+01   4.2393000000000001e+01   1.7628999999999999e+00   4.8830000000000001e-01   1.2452000000000001e+00   1.2188000000000001e+00   3.8500000000000000e-02   1.6360000000000000e-01   2.2559999999999999e-01
   3.8397399999999998e+01  -8.9341300000000004e+01   5.1684730000000002e+02   5.4229500000000002e+01   4.2726100000000002e+01   1.8944000000000001e+00   4.4390000000000002e-01   1.3786000000000000e+00   9.5770000000000000e-01   9.6299999999999997e-02   2.1170000000000000e-01   2.2120000000000001e-01
   3.9543599999999998e+01  -8.7978300000000004e+01   5.2242330000000004e+02   5.5241500000000002e+01   4.3192399999999999e+01   1.8725000000000001e+00   3.9950000000000002e-01   1.2674000000000001e+00   1.3059000000000001e+00   8.6699999999999999e-02   2.1170000000000000e-01   2.0790000000000000e-01
   4.1924100000000003e+01  -8.7912400000000005e+01   5.2782759999999996e+02   5.6053100000000001e+01   4.3573000000000000e+01   2.0434999999999999e+00   5.1049999999999995e-01   1.2674000000000001e+00   1.4800000000000000e+00   4.8200000000000000e-02   1.7319999999999999e-01   2.3890000000000000e-01
   4.1086500000000001e+01  -9.5936400000000006e+01   5.3228840000000002e+02   5.6205800000000004e+01   4.3906100000000002e+01   2.2233000000000001e+00   2.2189999999999999e-01   1.2007000000000001e+00   1.4800000000000000e+00   9.5999999999999992e-03   1.6360000000000000e-01   2.3440000000000000e-01
   4.0271000000000001e+01  -9.8178700000000006e+01   5.3546240000000000e+02   5.6931399999999996e+01   4.4534100000000002e+01   2.4908000000000001e+00   4.2170000000000002e-01   1.3564000000000001e+00   7.8349999999999997e-01   4.8200000000000000e-02   1.7319999999999999e-01   2.6979999999999998e-01
   4.0711799999999997e+01  -1.0083870000000000e+02   5.4086680000000001e+02   5.7685699999999997e+01   4.5114600000000003e+01   2.7101000000000002e+00   3.7730000000000002e-01   1.3119000000000001e+00   1.8283000000000000e+00   6.7400000000000002e-02   5.7700000000000001e-02   2.6100000000000001e-01
   4.2012300000000003e+01  -1.0536730000000000e+02   5.4678579999999999e+02   5.8439900000000002e+01   4.5580900000000000e+01   2.9380999999999999e+00   4.2170000000000002e-01   1.0227999999999999e+00   1.4800000000000000e+00   2.8899999999999999e-02   1.4430000000000001e-01   2.5209999999999999e-01
   4.2034300000000002e+01  -1.0736780000000000e+02   5.5176130000000001e+02   5.9241900000000001e+01   4.6009099999999997e+01   3.0916000000000001e+00   3.1069999999999998e-01   1.1117999999999999e+00   1.6540999999999999e+00   3.8500000000000000e-02   2.4060000000000001e-01   2.3440000000000000e-01
   4.1350999999999999e+01  -1.1086320000000001e+02   5.5476369999999997e+02   5.9690700000000000e+01   4.6484900000000003e+01   3.3546999999999998e+00   3.9950000000000002e-01   1.4008000000000000e+00   3.4820000000000001e-01   4.8200000000000000e-02   1.8279999999999999e-01   2.0349999999999999e-01
   4.1395099999999999e+01  -1.1482030000000000e+02   5.5699410000000000e+02   6.0158499999999997e+01   4.6770299999999999e+01   3.5958999999999999e+00   4.8830000000000001e-01   1.2230000000000001e+00   1.5670999999999999e+00   6.7400000000000002e-02   2.0210000000000000e-01   1.9460000000000000e-01
   4.1880000000000003e+01  -1.1649100000000000e+02   5.5716570000000002e+02   6.0425800000000002e+01   4.6789400000000001e+01   3.7844000000000002e+00   6.6600000000000006e-02   1.4898000000000000e+00   1.6540999999999999e+00   8.6699999999999999e-02   1.6360000000000000e-01   1.9460000000000000e-01
   4.1218800000000002e+01  -1.1928290000000000e+02   5.5587890000000004e+02   6.0502200000000002e+01   4.6713200000000001e+01   4.0431999999999997e+00   3.5510000000000003e-01   1.4453000000000000e+00   1.4800000000000000e+00   2.0230000000000001e-01   2.0210000000000000e-01   2.2559999999999999e-01
   4.0359099999999998e+01  -1.2163520000000000e+02   5.5364859999999999e+02   6.0425800000000002e+01   4.6656100000000002e+01   4.2537000000000003e+00   4.8830000000000001e-01   1.2452000000000001e+00   1.8283000000000000e+00   9.6299999999999997e-02   1.4430000000000001e-01   2.3000000000000001e-01
   4.0711799999999997e+01  -1.2392149999999999e+02   5.5124659999999994e+02   6.0273099999999999e+01   4.6446800000000003e+01   4.4817000000000000e+00   3.1069999999999998e-01   1.3341000000000001e+00   7.8349999999999997e-01   1.9300000000000001e-02   1.5400000000000000e-01   2.3890000000000000e-01
   4.0337100000000000e+01  -1.2559220000000001e+02   5.4515599999999995e+02   5.9833900000000000e+01   4.5990000000000002e+01   4.7317000000000000e+00   3.7730000000000002e-01   1.1117999999999999e+00   1.0447000000000000e+00   1.4449999999999999e-01   2.2130000000000000e-01   2.3890000000000000e-01
   3.9543599999999998e+01  -1.2688930000000001e+02   5.3897950000000003e+02   5.9318300000000001e+01   4.5371499999999997e+01   4.9728000000000003e+00   2.4410000000000001e-01   1.3786000000000000e+00   1.2188000000000001e+00   1.0600000000000000e-01   1.6360000000000000e-01   2.6540000000000002e-01
   3.8573700000000002e+01  -1.2750480000000000e+02   5.2971489999999994e+02   5.8659500000000001e+01   4.4591200000000001e+01   5.2140000000000004e+00   3.5510000000000003e-01   1.2897000000000001e+00   8.7060000000000004e-01   5.7799999999999997e-02   1.9239999999999999e-01   2.3000000000000001e-01
   3.8243099999999998e+01  -1.2785650000000000e+02   5.1839139999999998e+02   5.7656999999999996e+01   4.3658700000000003e+01   5.4551999999999996e+00   6.6579999999999995e-01   1.3564000000000001e+00   1.7412000000000001e+00   1.2520000000000001e-01   1.2509999999999999e-01   2.6100000000000001e-01
   3.7339399999999998e+01  -1.2838419999999999e+02   5.0766840000000002e+02   5.6597299999999997e+01   4.2668999999999997e+01   5.6437999999999997e+00   3.7730000000000002e-01   1.4898000000000000e+00   1.3059000000000001e+00   1.3489999999999999e-01   1.0580000000000001e-01   2.3440000000000000e-01
   3.5664200000000001e+01  -1.2754880000000000e+02   4.9299939999999998e+02   5.5203400000000002e+01   4.1422400000000003e+01   5.8586999999999998e+00   3.5510000000000003e-01   1.2452000000000001e+00   1.8283000000000000e+00   5.7799999999999997e-02   2.3089999999999999e-01   2.2120000000000001e-01
   3.4231400000000001e+01  -1.2680130000000000e+02   4.7558530000000002e+02   5.3513500000000001e+01   4.0080700000000000e+01   6.0121000000000002e+00   4.2170000000000002e-01   1.2897000000000001e+00   1.2188000000000001e+00   7.7100000000000002e-02   1.7319999999999999e-01   2.2559999999999999e-01
   3.2159500000000001e+01  -1.2466889999999999e+02   4.5508300000000003e+02   5.1794899999999998e+01   3.8282200000000003e+01   6.2138999999999998e+00   4.4400000000000002e-02   1.2230000000000001e+00   8.7060000000000004e-01   6.7400000000000002e-02   1.7319999999999999e-01   1.9460000000000000e-01
   3.0285900000000002e+01  -1.2110760000000001e+02   4.3398020000000002e+02   4.9560800000000000e+01   3.6512300000000003e+01   6.2182000000000004e+00   3.5510000000000003e-01   1.4008000000000000e+00   2.0024000000000002e+00   1.1559999999999999e-01   1.7319999999999999e-01   2.6100000000000001e-01
   2.7420400000000001e+01  -1.1761220000000000e+02   4.1150479999999999e+02   4.7059399999999997e+01   3.4523499999999999e+01   6.3059000000000003e+00   6.4370000000000005e-01   1.2674000000000001e+00   1.4800000000000000e+00   2.8899999999999999e-02   1.4430000000000001e-01   2.6540000000000002e-01
   2.4753299999999999e+01  -1.1246800000000000e+02   3.8525500000000000e+02   4.4596100000000000e+01   3.2315800000000003e+01   6.2050999999999998e+00   2.4410000000000001e-01   1.3786000000000000e+00   1.8283000000000000e+00   8.6699999999999999e-02   1.9239999999999999e-01   2.1229999999999999e-01
   2.2086200000000002e+01  -1.0679630000000000e+02   3.5823309999999998e+02   4.1693700000000000e+01   2.9889199999999999e+01   6.0998000000000001e+00   4.6610000000000001e-01   1.1563000000000001e+00   1.8283000000000000e+00   2.8899999999999999e-02   1.6360000000000000e-01   2.7429999999999999e-01
   1.9286899999999999e+01  -9.9981399999999994e+01   3.2709359999999998e+02   3.8791300000000000e+01   2.7443700000000000e+01   5.8060000000000000e+00   2.8849999999999998e-01   1.1339999999999999e+00   1.0447000000000000e+00   1.3489999999999999e-01   1.9239999999999999e-01   2.3440000000000000e-01
   1.6730000000000000e+01  -9.1869399999999999e+01   2.9715499999999997e+02   3.5774299999999997e+01   2.4798300000000001e+01   5.4683999999999999e+00   3.1069999999999998e-01   1.4231000000000000e+00   6.0940000000000005e-01   1.0600000000000000e-01   2.1170000000000000e-01   2.3440000000000000e-01
   1.4702100000000000e+01  -8.3273799999999994e+01   2.6738810000000001e+02   3.2728700000000003e+01   2.2314599999999999e+01   4.9508999999999999e+00   4.4390000000000002e-01   1.0450999999999999e+00   1.5670999999999999e+00   1.5409999999999999e-01   2.1170000000000000e-01   2.3440000000000000e-01
   1.3203200000000001e+01  -7.4436400000000006e+01   2.3959410000000000e+02   2.9978999999999999e+01   1.9850000000000001e+01   4.4158999999999997e+00   2.6629999999999998e-01   1.4453000000000000e+00   1.4800000000000000e+00   1.1559999999999999e-01   2.6939999999999997e-01   2.9189999999999999e-01
   1.1461900000000000e+01  -6.5862799999999993e+01   2.1240070000000000e+02   2.7076599999999999e+01   1.7623300000000000e+01   3.9685999999999999e+00   5.1049999999999995e-01   1.4898000000000000e+00   1.5670999999999999e+00   1.9300000000000001e-02   3.7530000000000002e-01   2.6100000000000001e-01
   9.4120000000000008e+00  -5.9069899999999997e+01   1.8434940000000000e+02   2.4069099999999999e+01   1.5263400000000001e+01   3.6133999999999999e+00   3.1069999999999998e-01   1.0227999999999999e+00   2.0893999999999999e+00   4.8200000000000000e-02   1.5400000000000000e-01   2.5659999999999999e-01
   7.1417000000000002e+00  -5.2870500000000000e+01   1.5912889999999999e+02   2.0994800000000001e+01   1.3188900000000000e+01   3.1223000000000001e+00   3.1069999999999998e-01   1.3786000000000000e+00   1.2188000000000001e+00   5.7799999999999997e-02   1.2509999999999999e-01   2.3440000000000000e-01
   5.8411999999999997e+00  -4.6055599999999998e+01   1.3570990000000000e+02   1.8331099999999999e+01   1.1333399999999999e+01   2.8285000000000000e+00   3.5510000000000003e-01   1.2674000000000001e+00   2.0024000000000002e+00   4.8200000000000000e-02   1.8279999999999999e-01   2.7870000000000000e-01
   4.7169999999999996e+00  -3.9262700000000002e+01   1.1572230000000000e+02   1.5676900000000000e+01   9.7062000000000008e+00   2.4689000000000001e+00   2.4410000000000001e-01   1.2674000000000001e+00   1.4800000000000000e+00   3.8500000000000000e-02   2.0210000000000000e-01   1.6370000000000001e-01
   4.3643000000000001e+00  -3.3261200000000002e+01   9.7364599999999996e+01   1.3261400000000000e+01   8.0218000000000007e+00   2.0084000000000000e+00   2.4410000000000001e-01   1.2007000000000001e+00   1.3059000000000001e+00   5.7799999999999997e-02   2.2130000000000000e-01   2.3000000000000001e-01
   3.8132999999999999e+00  -2.6534199999999998e+01   7.9178399999999996e+01   1.1218299999999999e+01   6.6325000000000003e+00   1.5217000000000001e+00   3.3289999999999997e-01   1.1339999999999999e+00   1.3930000000000000e+00   7.7100000000000002e-02   1.4430000000000001e-01   2.2120000000000001e-01
   2.3144000000000000e+00  -2.0840399999999999e+01   6.3908900000000003e+01   9.2133000000000003e+00   5.3479000000000001e+00   1.2542000000000000e+00   4.2170000000000002e-01   1.1339999999999999e+00   1.2188000000000001e+00   1.2520000000000001e-01   9.6199999999999994e-02   2.4770000000000000e-01
   2.8214000000000001e+00  -1.6333800000000000e+01   5.0097700000000003e+01   7.4756999999999998e+00   4.1204000000000001e+00   8.3320000000000005e-01   2.2189999999999999e-01   1.2007000000000001e+00   1.1317999999999999e+00   1.5409999999999999e-01   2.0210000000000000e-01   2.4329999999999999e-01
   2.7553000000000001e+00  -1.1167700000000000e+01   3.8860100000000003e+01   5.9576000000000002e+00   3.1688000000000001e+00   3.5959999999999998e-01   2.2189999999999999e-01   1.2452000000000001e+00   1.1317999999999999e+00   7.7100000000000002e-02   1.5400000000000000e-01   2.2559999999999999e-01
   3.0638999999999998e+00  -6.3752000000000004e+00   2.8651800000000001e+01   4.4587000000000003e+00   2.2172000000000001e+00   2.0610000000000001e-01   2.2189999999999999e-01   1.2897000000000001e+00   5.2239999999999998e-01   2.8899999999999999e-02   2.0210000000000000e-01   2.3000000000000001e-01
   2.3144000000000000e+00  -2.9018000000000002e+00   2.2732700000000001e+01   3.6280000000000001e+00   1.7223999999999999e+00  -2.5000000000000000e-01   4.4390000000000002e-01   1.2674000000000001e+00   1.3930000000000000e+00   1.6380000000000000e-01   1.2509999999999999e-01   2.1229999999999999e-01
   2.2703000000000002e+00   1.2749999999999999e+00   1.6127400000000002e+01   2.8451000000000000e+00   1.2084999999999999e+00  -5.5249999999999999e-01   4.4390000000000002e-01   1.2230000000000001e+00   1.3930000000000000e+00   5.7799999999999997e-02   1.9239999999999999e-01   2.7429999999999999e-01
   2.5127999999999999e+00   4.2868000000000004e+00   1.3296500000000000e+01   2.2913999999999999e+00   9.8960000000000004e-01  -6.7090000000000005e-01   2.2189999999999999e-01   1.1339999999999999e+00   1.6540999999999999e+00   8.6699999999999999e-02   2.5019999999999998e-01   2.0349999999999999e-01
   1.7634000000000001e+00   4.6825000000000001e+00   7.2058000000000000e+00   1.3080000000000001e+00   4.4719999999999999e-01  -5.7450000000000001e-01   3.9950000000000002e-01   1.3341000000000001e+00   8.7060000000000004e-01   4.8200000000000000e-02   1.9239999999999999e-01   1.9910000000000000e-01
   7.9349999999999998e-01   1.3410000000000000e+00   2.1446000000000001e+00   1.5279999999999999e-01  -7.6100000000000001e-02  -8.8000000000000005e-03   3.7730000000000002e-01   1.1563000000000001e+00   1.3930000000000000e+00   1.2520000000000001e-01   1.1550000000000001e-01   2.3000000000000001e-01
   1.9839999999999999e-01  -2.0884000000000000e+00  -4.2890000000000000e-01  -3.8190000000000002e-01   4.7600000000000003e-02  -1.3159999999999999e-01   4.6610000000000001e-01   1.0450999999999999e+00   2.0893999999999999e+00   5.7799999999999997e-02   9.6199999999999994e-02   2.3000000000000001e-01
   3.3060000000000000e-01  -6.3749999999999996e-01   5.1470000000000005e-01  -2.2910000000000000e-01  -2.8500000000000001e-02  -3.5099999999999999e-02   2.4410000000000001e-01   1.3564000000000001e+00   1.5670999999999999e+00   9.6299999999999997e-02   1.5400000000000000e-01   2.5659999999999999e-01
   1.1241000000000001e+00   1.2531000000000001e+00   9.4359999999999999e-01   3.8199999999999998e-02  -5.7099999999999998e-02  -2.6300000000000000e-02   1.9980000000000001e-01   1.2007000000000001e+00   1.9153000000000000e+00   2.8899999999999999e-02   2.1170000000000000e-01   2.4770000000000000e-01
   6.1719999999999997e-01  -8.3540000000000003e-01   1.0294000000000001e+00  -2.1959999999999999e-01   0.0000000000000000e+00  -2.6300000000000000e-02   3.7730000000000002e-01   1.1339999999999999e+00   1.5670999999999999e+00   1.2520000000000001e-01   1.8279999999999999e-01   2.4329999999999999e-01
  -2.1999999999999999e-02  -1.1431000000000000e+00   8.5780000000000001e-01  -2.0050000000000001e-01   5.7099999999999998e-02  -3.5099999999999999e-02   3.1069999999999998e-01   1.4231000000000000e+00   1.3930000000000000e+00   1.8300000000000000e-01   1.1550000000000001e-01   2.3890000000000000e-01
   5.5110000000000003e-01   7.4739999999999995e-01   1.5441000000000000e+00  -8.5900000000000004e-02   9.4999999999999998e-03  -2.1899999999999999e-02   4.6610000000000001e-01   1.0450999999999999e+00   1.3059000000000001e+00   5.7799999999999997e-02   1.9239999999999999e-01   2.6979999999999998e-01
   8.3760000000000001e-01   1.3189999999999999e-01   1.3725000000000001e+00  -4.7699999999999999e-02   3.8100000000000002e-02  -4.3900000000000002e-02   5.1049999999999995e-01   1.3341000000000001e+00   1.5670999999999999e+00   5.7799999999999997e-02   2.0210000000000000e-01   2.4329999999999999e-01
   8.3760000000000001e-01  -1.0112000000000001e+00   7.7210000000000001e-01  -2.5779999999999997e-01  -4.7600000000000003e-02  -8.7700000000000000e-02   1.7760000000000001e-01   1.2230000000000001e+00   2.0024000000000002e+00   7.7100000000000002e-02   1.6360000000000000e-01   2.9189999999999999e-01
   4.6289999999999998e-01   4.3999999999999997e-02   4.2890000000000000e-01  -6.6799999999999998e-02   4.7600000000000003e-02  -3.5099999999999999e-02   4.6610000000000001e-01   1.1117999999999999e+00   1.6540999999999999e+00   8.6699999999999999e-02   1.6360000000000000e-01   2.6540000000000002e-01
   3.9679999999999999e-01   2.6379999999999998e-01   1.0294000000000001e+00  -1.5279999999999999e-01   1.0470000000000000e-01  -6.5799999999999997e-02   2.2189999999999999e-01   1.2897000000000001e+00   1.5670999999999999e+00   7.7100000000000002e-02   1.5400000000000000e-01   2.1679999999999999e-01
   7.2740000000000005e-01  -4.6170000000000000e-01   1.0294000000000001e+00  -1.5279999999999999e-01   9.4999999999999998e-03  -6.1400000000000003e-02   4.6610000000000001e-01   1.3119000000000001e+00   1.8283000000000000e+00   6.7400000000000002e-02   1.6360000000000000e-01   2.2559999999999999e-01
   8.8170000000000004e-01  -2.6379999999999998e-01   2.1446000000000001e+00  -1.8140000000000001e-01  -7.6100000000000001e-02  -3.9500000000000000e-02   2.4410000000000001e-01   1.1563000000000001e+00   8.7060000000000004e-01   3.8500000000000000e-02   1.9239999999999999e-01   2.4329999999999999e-01
   7.0530000000000004e-01   2.1980000000000000e-01   1.5441000000000000e+00  -9.5500000000000002e-02   6.6600000000000006e-02  -3.0700000000000002e-02   5.1049999999999995e-01   1.3119000000000001e+00   1.9153000000000000e+00   5.7799999999999997e-02   1.6360000000000000e-01   2.4329999999999999e-01
   1.3230000000000000e-01   0.0000000000000000e+00   7.7210000000000001e-01  -7.6399999999999996e-02   9.4999999999999998e-03  -5.7000000000000002e-02   4.4390000000000002e-01   1.2674000000000001e+00   1.8283000000000000e+00   1.1559999999999999e-01   2.3089999999999999e-01   2.2559999999999999e-01
   6.6130000000000000e-01  -3.9570000000000000e-01   7.7210000000000001e-01  -2.2910000000000000e-01  -2.8500000000000001e-02  -3.5099999999999999e-02   4.8830000000000001e-01   1.1785000000000001e+00   7.8349999999999997e-01   4.8200000000000000e-02   2.0210000000000000e-01   2.6100000000000001e-01
   6.6130000000000000e-01   4.3999999999999997e-02   9.4359999999999999e-01  -9.5500000000000002e-02  -5.7099999999999998e-02  -1.7500000000000002e-02   3.1069999999999998e-01   1.1785000000000001e+00   1.3930000000000000e+00   7.7100000000000002e-02   1.8279999999999999e-01   2.1679999999999999e-01
   5.5110000000000003e-01   1.5390000000000001e-01   3.4310000000000002e-01  -1.1459999999999999e-01  -1.2370000000000000e-01  -1.3200000000000000e-02   3.7730000000000002e-01   1.4008000000000000e+00   1.4800000000000000e+00   9.6299999999999997e-02   2.5019999999999998e-01   2.0790000000000000e-01
   3.0859999999999999e-01  -4.6170000000000000e-01   8.5780000000000001e-01  -1.6230000000000000e-01   7.6100000000000001e-02  -6.1400000000000003e-02   1.3320000000000001e-01   1.1563000000000001e+00   1.2188000000000001e+00   7.7100000000000002e-02   1.8279999999999999e-01   1.9910000000000000e-01
   5.2900000000000003e-01  -1.3189999999999999e-01   6.0050000000000003e-01  -1.8140000000000001e-01  -4.7600000000000003e-02  -5.7000000000000002e-02   4.2170000000000002e-01   1.0894999999999999e+00   1.5670999999999999e+00   6.7400000000000002e-02   1.6360000000000000e-01   2.0349999999999999e-01
   5.7310000000000005e-01  -2.1999999999999999e-02   1.0294000000000001e+00  -1.2410000000000000e-01  -6.6600000000000006e-02  -1.0090000000000000e-01   3.1069999999999998e-01   1.2674000000000001e+00   1.5670999999999999e+00   1.6380000000000000e-01   1.2509999999999999e-01   2.7429999999999999e-01
   6.1719999999999997e-01  -4.1770000000000002e-01   2.5740000000000002e-01  -5.7299999999999997e-02  -4.7600000000000003e-02   0.0000000000000000e+00   2.2189999999999999e-01   1.3786000000000000e+00   2.0893999999999999e+00   1.0600000000000000e-01   1.9239999999999999e-01   2.6100000000000001e-01
   6.1719999999999997e-01  -3.0780000000000002e-01   1.0294000000000001e+00  -2.2910000000000000e-01   0.0000000000000000e+00  -8.7700000000000000e-02   4.6610000000000001e-01   1.2674000000000001e+00   1.4800000000000000e+00   9.6299999999999997e-02   2.0210000000000000e-01   2.2120000000000001e-01
   6.1719999999999997e-01  -2.4179999999999999e-01   1.0294000000000001e+00  -1.9089999999999999e-01  -6.6600000000000006e-02   0.0000000000000000e+00   4.4390000000000002e-01   1.3564000000000001e+00   1.4800000000000000e+00   8.6699999999999999e-02   1.8279999999999999e-01   2.2559999999999999e-01
   7.0530000000000004e-01  -5.2759999999999996e-01   1.1152000000000000e+00  -1.2410000000000000e-01   3.8100000000000002e-02  -7.4499999999999997e-02   2.4410000000000001e-01   1.2452000000000001e+00   1.3930000000000000e+00   1.1559999999999999e-01   2.1170000000000000e-01   2.3890000000000000e-01
   5.9509999999999996e-01  -1.9789999999999999e-01   8.5780000000000001e-01  -1.8140000000000001e-01  -5.7099999999999998e-02  -3.9500000000000000e-02   2.6629999999999998e-01   1.4676000000000000e+00   1.3059000000000001e+00   8.6699999999999999e-02   3.3679999999999999e-01   2.3440000000000000e-01
   4.4080000000000003e-01  -1.7590000000000000e-01   0.0000000000000000e+00  -2.0999999999999999e-01   1.9000000000000000e-02  -6.5799999999999997e-02   4.2170000000000002e-01   1.0227999999999999e+00   1.7412000000000001e+00   5.7799999999999997e-02   1.2509999999999999e-01   2.2120000000000001e-01
   6.3919999999999999e-01  -2.8580000000000000e-01   6.0050000000000003e-01  -1.1459999999999999e-01   1.0470000000000000e-01  -2.6300000000000000e-02   3.9950000000000002e-01   1.2897000000000001e+00   1.2188000000000001e+00   2.8899999999999999e-02   1.1550000000000001e-01   2.1679999999999999e-01
   6.3919999999999999e-01  -3.5170000000000001e-01   8.5780000000000001e-01  -3.8199999999999998e-02   1.9000000000000000e-02   8.8000000000000005e-03   4.6610000000000001e-01   1.2230000000000001e+00   2.7858999999999998e+00   7.7100000000000002e-02   1.4430000000000001e-01   2.4329999999999999e-01
   7.0530000000000004e-01  -1.5390000000000001e-01   1.5441000000000000e+00  -1.3370000000000001e-01   0.0000000000000000e+00  -3.9500000000000000e-02   2.6629999999999998e-01   1.2674000000000001e+00   1.0447000000000000e+00   1.1559999999999999e-01   2.3089999999999999e-01   2.3440000000000000e-01
   5.0700000000000001e-01  -1.5390000000000001e-01   1.1152000000000000e+00  -1.7190000000000000e-01   5.7099999999999998e-02   0.0000000000000000e+00   3.7730000000000002e-01   1.2674000000000001e+00   2.0024000000000002e+00   1.9300000000000001e-02   1.0580000000000001e-01   2.3000000000000001e-01
   5.5110000000000003e-01  -2.6379999999999998e-01   1.2010000000000001e+00  -1.6230000000000000e-01   1.9000000000000000e-02  -5.2600000000000001e-02   3.9950000000000002e-01   1.2674000000000001e+00   1.0447000000000000e+00   1.1559999999999999e-01   2.3089999999999999e-01   2.0790000000000000e-01
   7.2740000000000005e-01  -1.7590000000000000e-01   1.6298999999999999e+00  -1.9089999999999999e-01   1.9000000000000000e-02  -3.5099999999999999e-02   3.5510000000000003e-01   1.0672999999999999e+00   9.5770000000000000e-01   1.1559999999999999e-01   2.5979999999999998e-01   2.2120000000000001e-01
   7.2740000000000005e-01  -2.1980000000000000e-01   1.5441000000000000e+00  -2.5779999999999997e-01  -9.5200000000000007e-02  -6.1400000000000003e-02   3.7730000000000002e-01   1.4231000000000000e+00   1.9153000000000000e+00   1.0600000000000000e-01   3.0790000000000001e-01   2.3440000000000000e-01
   7.9349999999999998e-01  -4.3999999999999997e-02   1.8015000000000001e+00  -7.6399999999999996e-02  -5.7099999999999998e-02  -1.3200000000000000e-02   4.8830000000000001e-01   1.2674000000000001e+00   1.9153000000000000e+00   7.7100000000000002e-02   1.4430000000000001e-01   2.1229999999999999e-01
   3.3060000000000000e-01  -1.9789999999999999e-01   1.2010000000000001e+00  -1.3370000000000001e-01   8.5599999999999996e-02  -3.9500000000000000e-02   4.8830000000000001e-01   1.3786000000000000e+00   1.3059000000000001e+00   7.7100000000000002e-02   2.0210000000000000e-01   2.4770000000000000e-01
   6.1719999999999997e-01  -6.6000000000000003e-02   1.8015000000000001e+00  -1.8140000000000001e-01   4.7600000000000003e-02   2.6300000000000000e-02   3.9950000000000002e-01   1.3119000000000001e+00   1.7412000000000001e+00   1.2520000000000001e-01   1.8279999999999999e-01   2.3890000000000000e-01
   7.2740000000000005e-01  -1.7590000000000000e-01   7.7210000000000001e-01  -1.4319999999999999e-01  -1.9000000000000000e-02   1.3200000000000000e-02   4.4390000000000002e-01   1.1785000000000001e+00   1.6540999999999999e+00   4.8200000000000000e-02   2.7900000000000003e-01   2.1229999999999999e-01
   6.6130000000000000e-01  -3.2979999999999998e-01   2.0588000000000002e+00  -1.0500000000000000e-01   3.8100000000000002e-02  -5.7000000000000002e-02   3.5510000000000003e-01   1.3341000000000001e+00   1.2188000000000001e+00   7.7100000000000002e-02   2.1170000000000000e-01   2.2120000000000001e-01
   5.5110000000000003e-01  -1.5390000000000001e-01   1.2010000000000001e+00  -1.6230000000000000e-01   0.0000000000000000e+00  -3.5099999999999999e-02   2.2189999999999999e-01   1.3564000000000001e+00   1.8283000000000000e+00   1.0600000000000000e-01   2.5979999999999998e-01   2.3440000000000000e-01
   5.2900000000000003e-01   0.0000000000000000e+00   4.2890000000000000e-01  -1.4319999999999999e-01   0.0000000000000000e+00  -4.8200000000000000e-02   2.8849999999999998e-01   1.1563000000000001e+00   1.4800000000000000e+00   1.9300000000000001e-02   2.1170000000000000e-01   2.1229999999999999e-01
   5.2900000000000003e-01  -3.0780000000000002e-01   1.2010000000000001e+00  -1.8140000000000001e-01   0.0000000000000000e+00  -1.3200000000000000e-02   3.9950000000000002e-01   1.2230000000000001e+00   1.1317999999999999e+00   3.8500000000000000e-02   2.6939999999999997e-01   2.0790000000000000e-01
   6.6130000000000000e-01  -1.0990000000000000e-01   0.0000000000000000e+00  -2.9599999999999999e-01  -4.7600000000000003e-02   8.8000000000000005e-03   3.3289999999999997e-01   1.2674000000000001e+00   1.3059000000000001e+00   1.9300000000000001e-02   1.8279999999999999e-01   2.3440000000000000e-01
   5.2900000000000003e-01  -1.5390000000000001e-01   2.5740000000000002e-01  -1.7190000000000000e-01   0.0000000000000000e+00  -1.3200000000000000e-02   3.5510000000000003e-01   1.2452000000000001e+00   5.2239999999999998e-01   3.8500000000000000e-02   2.2130000000000000e-01   2.1679999999999999e-01
   5.9509999999999996e-01  -3.5170000000000001e-01   6.0050000000000003e-01  -1.2410000000000000e-01  -6.6600000000000006e-02  -2.6300000000000000e-02   2.4410000000000001e-01   1.4453000000000000e+00   2.0024000000000002e+00   1.5409999999999999e-01   1.9239999999999999e-01   2.5209999999999999e-01
   7.4939999999999996e-01  -2.8580000000000000e-01   1.8015000000000001e+00  -1.3370000000000001e-01  -1.9000000000000000e-02  -8.8000000000000005e-03   1.9980000000000001e-01   1.2674000000000001e+00   1.3059000000000001e+00   1.2520000000000001e-01   2.2130000000000000e-01   2.0790000000000000e-01
   5.7310000000000005e-01  -1.5390000000000001e-01   2.0588000000000002e+00  -1.3370000000000001e-01  -1.9000000000000000e-02  -2.1899999999999999e-02   3.7730000000000002e-01   1.3564000000000001e+00   1.3930000000000000e+00   9.6299999999999997e-02   2.3089999999999999e-01   2.5209999999999999e-01
   6.3919999999999999e-01  -1.9789999999999999e-01   1.3725000000000001e+00  -1.1459999999999999e-01  -6.6600000000000006e-02  -4.3900000000000002e-02   3.1069999999999998e-01   1.3786000000000000e+00   6.9650000000000001e-01   8.6699999999999999e-02   2.5019999999999998e-01   2.3000000000000001e-01
   4.6289999999999998e-01  -1.9789999999999999e-01   6.8630000000000002e-01  -2.0999999999999999e-01  -1.9000000000000000e-02  -5.2600000000000001e-02   2.8849999999999998e-01   1.1785000000000001e+00   1.8283000000000000e+00   6.7400000000000002e-02   2.0210000000000000e-01   2.4329999999999999e-01
   7.2740000000000005e-01  -6.6000000000000003e-02   4.2890000000000000e-01  -2.0050000000000001e-01   5.7099999999999998e-02  -1.7500000000000002e-02   2.8849999999999998e-01   1.3564000000000001e+00   2.4377000000000000e+00   1.2520000000000001e-01   2.5019999999999998e-01   2.3000000000000001e-01
   5.7310000000000005e-01  -1.9789999999999999e-01   1.2010000000000001e+00  -2.6729999999999998e-01   0.0000000000000000e+00  -3.5099999999999999e-02   2.8849999999999998e-01   1.3119000000000001e+00   9.5770000000000000e-01   1.5409999999999999e-01   2.5979999999999998e-01   2.4329999999999999e-01
   6.1719999999999997e-01  -2.8580000000000000e-01   1.2010000000000001e+00  -1.2410000000000000e-01  -9.4999999999999998e-03  -1.7500000000000002e-02   3.3289999999999997e-01   1.2452000000000001e+00   1.2188000000000001e+00   6.7400000000000002e-02   1.9239999999999999e-01   2.5659999999999999e-01
   6.8330000000000002e-01  -1.5390000000000001e-01   1.0294000000000001e+00  -2.0050000000000001e-01  -9.5200000000000007e-02  -3.0700000000000002e-02   4.8830000000000001e-01   1.2230000000000001e+00   8.7060000000000004e-01   1.1559999999999999e-01   1.9239999999999999e-01   2.0790000000000000e-01
   5.9509999999999996e-01  -3.9570000000000000e-01   1.1152000000000000e+00  -1.6230000000000000e-01  -2.8500000000000001e-02  -3.0700000000000002e-02   4.2170000000000002e-01   1.3341000000000001e+00   6.0940000000000005e-01   1.0600000000000000e-01   2.8870000000000001e-01   2.2120000000000001e-01
   4.6289999999999998e-01  -1.9789999999999999e-01   5.1470000000000005e-01  -1.6230000000000000e-01  -1.1420000000000000e-01  -5.2600000000000001e-02   2.8849999999999998e-01   1.4453000000000000e+00   2.1764999999999999e+00   1.0600000000000000e-01   2.1170000000000000e-01   2.0790000000000000e-01
   6.8330000000000002e-01  -6.6000000000000003e-02   1.1152000000000000e+00  -1.8140000000000001e-01   1.1420000000000000e-01  -2.6300000000000000e-02   1.7760000000000001e-01   1.3341000000000001e+00   1.2188000000000001e+00   6.7400000000000002e-02   2.0210000000000000e-01   2.4329999999999999e-01
   5.7310000000000005e-01  -6.3749999999999996e-01   1.1152000000000000e+00  -2.8639999999999999e-01  -2.8500000000000001e-02  -3.0700000000000002e-02   3.5510000000000003e-01   1.3564000000000001e+00   1.3059000000000001e+00   1.0600000000000000e-01   1.5400000000000000e-01   2.3000000000000001e-01
   5.7310000000000005e-01  -3.2979999999999998e-01   4.2890000000000000e-01  -9.5500000000000002e-02   1.9000000000000000e-02  -3.9500000000000000e-02   2.6629999999999998e-01   1.4008000000000000e+00   2.0893999999999999e+00   1.5409999999999999e-01   1.9239999999999999e-01   2.4770000000000000e-01
   5.7310000000000005e-01  -1.3189999999999999e-01   7.7210000000000001e-01  -2.3870000000000000e-01   1.1420000000000000e-01  -1.3200000000000000e-02   4.6610000000000001e-01   1.3786000000000000e+00   1.7412000000000001e+00   9.6299999999999997e-02   1.6360000000000000e-01   2.2559999999999999e-01
   4.4080000000000003e-01   0.0000000000000000e+00   8.5780000000000001e-01  -2.0050000000000001e-01   4.7600000000000003e-02  -3.0700000000000002e-02   3.3289999999999997e-01   1.3786000000000000e+00   1.4800000000000000e+00   6.7400000000000002e-02   1.5400000000000000e-01   2.9640000000000000e-01
   5.2900000000000003e-01  -6.6000000000000003e-02   1.0294000000000001e+00  -2.5779999999999997e-01   7.6100000000000001e-02  -3.0700000000000002e-02   4.4390000000000002e-01   1.4898000000000000e+00   1.3059000000000001e+00   6.7400000000000002e-02   1.9239999999999999e-01   2.5659999999999999e-01
   6.3919999999999999e-01  -3.7369999999999998e-01   1.2867999999999999e+00  -1.4319999999999999e-01  -1.0470000000000000e-01  -7.0199999999999999e-02   1.7760000000000001e-01   1.3786000000000000e+00   1.6540999999999999e+00   7.7100000000000002e-02   1.9239999999999999e-01   2.7870000000000000e-01
   5.2900000000000003e-01  -3.7369999999999998e-01   1.1152000000000000e+00  -2.0050000000000001e-01   1.9000000000000000e-02   2.1899999999999999e-02   3.3289999999999997e-01   1.2007000000000001e+00   1.3930000000000000e+00   4.8200000000000000e-02   1.8279999999999999e-01   2.2120000000000001e-01
   4.6289999999999998e-01  -1.9789999999999999e-01   1.2010000000000001e+00  -2.0050000000000001e-01   3.8100000000000002e-02  -2.6300000000000000e-02   3.9950000000000002e-01   1.0672999999999999e+00   1.7412000000000001e+00   0.0000000000000000e+00   2.0210000000000000e-01   2.3440000000000000e-01
   5.5110000000000003e-01  -1.3189999999999999e-01   6.0050000000000003e-01  -1.9089999999999999e-01  -4.7600000000000003e-02  -4.4000000000000003e-03   2.4410000000000001e-01   1.0894999999999999e+00   1.7412000000000001e+00   1.9300000000000001e-02   1.4430000000000001e-01   2.1679999999999999e-01
   3.9679999999999999e-01  -2.6379999999999998e-01   1.1152000000000000e+00  -2.5779999999999997e-01   6.6600000000000006e-02  -4.4000000000000003e-03   4.6610000000000001e-01   1.3341000000000001e+00   1.1317999999999999e+00   8.6699999999999999e-02   9.6199999999999994e-02   2.3890000000000000e-01
   3.9679999999999999e-01  -1.3189999999999999e-01   9.4359999999999999e-01  -1.1459999999999999e-01   0.0000000000000000e+00  -8.8000000000000005e-03   2.4410000000000001e-01   1.4898000000000000e+00   1.7412000000000001e+00   4.8200000000000000e-02   1.5400000000000000e-01   2.3000000000000001e-01
   6.8330000000000002e-01  -8.7900000000000006e-02   6.0050000000000003e-01  -1.0500000000000000e-01   9.4999999999999998e-03  -3.5099999999999999e-02   3.1069999999999998e-01   1.4231000000000000e+00   1.7412000000000001e+00   9.6299999999999997e-02   1.6360000000000000e-01   2.2120000000000001e-01
   6.3919999999999999e-01  -1.3189999999999999e-01   5.1470000000000005e-01  -1.4319999999999999e-01   3.8100000000000002e-02  -2.6300000000000000e-02   3.7730000000000002e-01   1.1563000000000001e+00   1.9153000000000000e+00   4.8200000000000000e-02   2.4060000000000001e-01   2.6540000000000002e-01
   4.4080000000000003e-01  -1.7590000000000000e-01   1.4582999999999999e+00  -3.2460000000000000e-01  -1.9000000000000000e-02  -3.0700000000000002e-02   5.7709999999999995e-01   1.2897000000000001e+00   1.2188000000000001e+00   1.4449999999999999e-01   1.0580000000000001e-01   2.5659999999999999e-01
   5.2900000000000003e-01  -1.0990000000000000e-01   6.0050000000000003e-01  -8.5900000000000004e-02   8.5599999999999996e-02  -1.3200000000000000e-02   1.9980000000000001e-01   1.3564000000000001e+00   1.4800000000000000e+00   6.7400000000000002e-02   1.7319999999999999e-01   2.1679999999999999e-01
   5.7310000000000005e-01   6.6000000000000003e-02   6.8630000000000002e-01  -1.9089999999999999e-01  -9.4999999999999998e-03  -5.7000000000000002e-02   2.6629999999999998e-01   1.3119000000000001e+00   1.3930000000000000e+00   4.8200000000000000e-02   7.6999999999999999e-02   2.3440000000000000e-01
   5.5110000000000003e-01  -1.9789999999999999e-01   6.0050000000000003e-01  -1.6230000000000000e-01  -1.9000000000000000e-02   1.7500000000000002e-02   3.9950000000000002e-01   1.3341000000000001e+00   1.3930000000000000e+00   6.7400000000000002e-02   1.9239999999999999e-01   2.3000000000000001e-01
   5.2900000000000003e-01  -8.7900000000000006e-02   1.2867999999999999e+00  -2.1959999999999999e-01   0.0000000000000000e+00  -3.0700000000000002e-02   3.7730000000000002e-01   1.3341000000000001e+00   9.5770000000000000e-01   9.6299999999999997e-02   2.5019999999999998e-01   1.9020000000000001e-01
   7.7149999999999996e-01  -2.8580000000000000e-01   1.1152000000000000e+00  -2.6729999999999998e-01   1.9000000000000000e-02   0.0000000000000000e+00   2.2189999999999999e-01   1.2230000000000001e+00   2.0024000000000002e+00   1.9300000000000001e-02   1.7319999999999999e-01   2.2120000000000001e-01
   5.9509999999999996e-01  -1.7590000000000000e-01   6.8630000000000002e-01  -2.1959999999999999e-01   8.5599999999999996e-02   0.0000000000000000e+00   1.7760000000000001e-01   1.4898000000000000e+00   1.4800000000000000e+00   1.9300000000000001e-02   2.5019999999999998e-01   2.3890000000000000e-01
   5.7310000000000005e-01  -3.5170000000000001e-01   1.6298999999999999e+00  -1.7190000000000000e-01  -6.6600000000000006e-02  -1.7500000000000002e-02   2.6629999999999998e-01   1.2230000000000001e+00   1.7412000000000001e+00   1.0600000000000000e-01   2.3089999999999999e-01   2.3440000000000000e-01
   5.9509999999999996e-01  -6.6000000000000003e-02   1.0294000000000001e+00  -7.6399999999999996e-02   4.7600000000000003e-02  -2.6300000000000000e-02   3.5510000000000003e-01   1.3119000000000001e+00   5.2239999999999998e-01   2.8899999999999999e-02   2.0210000000000000e-01   2.2120000000000001e-01
   5.9509999999999996e-01  -1.0990000000000000e-01   1.2010000000000001e+00  -1.8140000000000001e-01  -7.6100000000000001e-02  -5.2600000000000001e-02   4.6610000000000001e-01   1.4008000000000000e+00   1.7412000000000001e+00   8.6699999999999999e-02   9.6199999999999994e-02   2.3440000000000000e-01
   6.3919999999999999e-01  -1.5390000000000001e-01   8.5780000000000001e-01  -1.3370000000000001e-01  -2.8500000000000001e-02   4.4000000000000003e-03   3.3289999999999997e-01   1.4008000000000000e+00   1.9153000000000000e+00   4.8200000000000000e-02   2.6939999999999997e-01   2.3440000000000000e-01
   4.8490000000000000e-01   2.1999999999999999e-02   8.5780000000000001e-01  -1.6230000000000000e-01  -7.6100000000000001e-02  -3.0700000000000002e-02   3.1069999999999998e-01   1.3119000000000001e+00   1.4800000000000000e+00   5.7799999999999997e-02   2.5019999999999998e-01   2.6540000000000002e-01
   7.7149999999999996e-01  -2.1980000000000000e-01   1.5441000000000000e+00  -1.2410000000000000e-01   7.6100000000000001e-02  -2.6300000000000000e-02   3.3289999999999997e-01   1.2452000000000001e+00   1.5670999999999999e+00   1.2520000000000001e-01   2.0210000000000000e-01   2.5209999999999999e-01
   3.3060000000000000e-01  -1.9789999999999999e-01   1.2010000000000001e+00  -2.0050000000000001e-01  -5.7099999999999998e-02  -6.1400000000000003e-02   3.1069999999999998e-01   1.3119000000000001e+00   9.5770000000000000e-01   3.8500000000000000e-02   2.4060000000000001e-01   2.0349999999999999e-01
   6.6130000000000000e-01  -2.4179999999999999e-01   1.0294000000000001e+00  -2.0999999999999999e-01   4.7600000000000003e-02  -7.0199999999999999e-02   3.3289999999999997e-01   7.3380000000000001e-01   1.6540999999999999e+00   1.0600000000000000e-01   2.9830000000000001e-01   9.2899999999999996e-02
   5.0700000000000001e-01  -1.3189999999999999e-01   6.0050000000000003e-01  -2.0050000000000001e-01   2.8500000000000001e-02  -6.1400000000000003e-02   5.1049999999999995e-01   2.4460000000000001e-01   9.5770000000000000e-01   2.8899999999999999e-02   1.6360000000000000e-01  -8.4000000000000005e-02
   6.3919999999999999e-01  -3.9570000000000000e-01   6.8630000000000002e-01  -1.4319999999999999e-01   4.7600000000000003e-02  -1.7500000000000002e-02   3.3289999999999997e-01  -3.1130000000000002e-01   1.7412000000000001e+00  -2.8899999999999999e-02   2.6939999999999997e-01  -1.1500000000000000e-01
   4.4080000000000003e-01  -1.3189999999999999e-01   7.7210000000000001e-01  -9.5500000000000002e-02  -1.9000000000000000e-02  -4.8200000000000000e-02   6.2150000000000005e-01  -4.4469999999999998e-01   9.5770000000000000e-01  -8.6699999999999999e-02   2.5979999999999998e-01  -2.3000000000000001e-01
   4.4080000000000003e-01  -1.3189999999999999e-01   5.1470000000000005e-01  -1.6230000000000000e-01   0.0000000000000000e+00  -8.3299999999999999e-02   5.7709999999999995e-01  -8.0049999999999999e-01   1.4800000000000000e+00  -9.6299999999999997e-02   2.2130000000000000e-01  -3.1409999999999999e-01
   7.2740000000000005e-01  -2.6379999999999998e-01   9.4359999999999999e-01  -1.5279999999999999e-01   3.8100000000000002e-02  -4.4000000000000003e-03   6.2150000000000005e-01  -1.3341000000000001e+00   1.3930000000000000e+00  -6.7400000000000002e-02   2.3089999999999999e-01  -3.7600000000000000e-01
   5.5110000000000003e-01  -4.3999999999999997e-02   1.2010000000000001e+00  -1.2410000000000000e-01  -4.7600000000000003e-02  -1.3200000000000000e-02   7.9900000000000004e-01  -1.1339999999999999e+00   1.2188000000000001e+00  -5.7799999999999997e-02   2.1170000000000000e-01  -4.2909999999999998e-01
   5.5110000000000003e-01  -1.3189999999999999e-01   2.5740000000000002e-01  -1.5279999999999999e-01  -2.8500000000000001e-02  -2.1899999999999999e-02   5.3269999999999995e-01  -1.4898000000000000e+00   6.9650000000000001e-01  -1.2520000000000001e-01   2.2130000000000000e-01  -4.9540000000000001e-01
   6.3919999999999999e-01  -1.7590000000000000e-01   4.2890000000000000e-01  -2.2910000000000000e-01  -1.9000000000000000e-02  -6.5799999999999997e-02   6.4370000000000005e-01  -1.8455999999999999e+00   8.7060000000000004e-01  -9.5999999999999992e-03   2.3089999999999999e-01  -5.1749999999999996e-01
   1.7630000000000001e-01  -1.0990000000000000e-01   9.4359999999999999e-01  -1.9089999999999999e-01  -9.4999999999999998e-03  -3.9500000000000000e-02   6.4370000000000005e-01  -1.8677999999999999e+00   9.5770000000000000e-01  -1.1559999999999999e-01   3.0790000000000001e-01  -5.7509999999999994e-01
   6.6130000000000000e-01  -3.0780000000000002e-01   3.4310000000000002e-01  -2.7689999999999998e-01  -2.8500000000000001e-02   3.9500000000000000e-02   6.8799999999999994e-01  -1.9345000000000001e+00   1.0447000000000000e+00  -7.7100000000000002e-02   2.6939999999999997e-01  -6.1040000000000005e-01
   4.1880000000000001e-01  -8.7900000000000006e-02   1.0294000000000001e+00  -9.5500000000000002e-02  -5.7099999999999998e-02  -4.3900000000000002e-02   7.9900000000000004e-01  -1.8899999999999999e+00   1.0447000000000000e+00  -1.5409999999999999e-01   2.9830000000000001e-01  -6.0160000000000002e-01
   4.6289999999999998e-01   6.6000000000000003e-02   6.0050000000000003e-01  -2.4820000000000000e-01   1.0470000000000000e-01  -3.0700000000000002e-02   9.7660000000000002e-01  -1.9345000000000001e+00   4.3530000000000002e-01  -1.0600000000000000e-01   2.9830000000000001e-01  -6.3700000000000001e-01
   8.8170000000000004e-01  -1.5390000000000001e-01   8.5800000000000001e-02  -2.3870000000000000e-01   9.4999999999999998e-03   2.6300000000000000e-02   7.7680000000000005e-01  -2.4237000000000002e+00   1.2188000000000001e+00  -5.7799999999999997e-02   2.7900000000000003e-01  -7.2099999999999997e-01
   4.1880000000000001e-01  -2.1980000000000000e-01   7.7210000000000001e-01  -1.1459999999999999e-01  -9.4999999999999998e-03  -1.3589999999999999e-01   8.6560000000000004e-01  -2.2679999999999998e+00   1.2188000000000001e+00  -1.7340000000000000e-01   3.0790000000000001e-01  -6.5910000000000002e-01
   7.7149999999999996e-01  -8.7900000000000006e-02   1.2867999999999999e+00  -2.6729999999999998e-01  -4.7600000000000003e-02   0.0000000000000000e+00   5.1049999999999995e-01  -2.4237000000000002e+00   1.3059000000000001e+00  -7.7100000000000002e-02   1.9239999999999999e-01  -7.1660000000000001e-01
   6.6130000000000000e-01  -4.8359999999999997e-01   1.1152000000000000e+00  -2.2910000000000000e-01  -1.9000000000000000e-02  -5.2600000000000001e-02   8.2120000000000004e-01  -2.4237000000000002e+00   5.2239999999999998e-01  -2.0230000000000001e-01   3.6559999999999998e-01  -7.0779999999999998e-01
   3.3060000000000000e-01  -3.2979999999999998e-01   1.0294000000000001e+00  -1.6230000000000000e-01  -9.4999999999999998e-03   4.4000000000000003e-03   4.2170000000000002e-01  -2.8462000000000001e+00   9.5770000000000000e-01  -1.5409999999999999e-01   2.8870000000000001e-01  -6.6349999999999998e-01
   6.6130000000000000e-01  -8.7900000000000006e-02  -1.7160000000000000e-01  -1.7190000000000000e-01  -3.8100000000000002e-02  -7.4499999999999997e-02   9.7660000000000002e-01  -2.7572000000000001e+00   7.8349999999999997e-01  -1.1559999999999999e-01   2.4060000000000001e-01  -7.6529999999999998e-01
   4.8490000000000000e-01  -2.4179999999999999e-01   7.7210000000000001e-01  -2.3870000000000000e-01   4.7600000000000003e-02  -9.6500000000000002e-02  -2.2200000000000001e-02  -2.5571000000000002e+00   1.1317999999999999e+00  -4.8200000000000000e-02   2.7900000000000003e-01  -6.7240000000000000e-01
   4.4080000000000003e-01  -4.3999999999999997e-02   1.0294000000000001e+00  -1.8140000000000001e-01   0.0000000000000000e+00  -3.9500000000000000e-02   1.2650999999999999e+00  -3.1575000000000002e+00   1.9153000000000000e+00  -2.2159999999999999e-01   3.9450000000000002e-01  -7.3870000000000002e-01
   5.7310000000000005e-01  -4.3969999999999998e-01   9.4359999999999999e-01  -2.0999999999999999e-01  -4.7600000000000003e-02  -7.0199999999999999e-02   0.0000000000000000e+00  -2.1124000000000001e+00   1.7410000000000000e-01  -2.1190000000000001e-01   3.5599999999999998e-01  -7.7410000000000001e-01
   1.7630000000000001e-01  -8.7900000000000006e-02   8.5780000000000001e-01  -1.5279999999999999e-01   3.8100000000000002e-02  -6.5799999999999997e-02   1.0209999999999999e+00  -3.1797000000000000e+00   1.6540999999999999e+00  -2.6970000000000000e-01   2.5979999999999998e-01  -8.6699999999999999e-01
   8.1559999999999999e-01  -1.3189999999999999e-01   5.1470000000000005e-01  -1.6230000000000000e-01   1.9000000000000000e-02  -5.7000000000000002e-02   6.2150000000000005e-01  -2.4015000000000000e+00   7.8349999999999997e-01  -2.6010000000000000e-01   2.7900000000000003e-01  -6.3700000000000001e-01
   3.0859999999999999e-01  -3.0780000000000002e-01   1.4582999999999999e+00  -1.9089999999999999e-01   3.8100000000000002e-02  -3.0700000000000002e-02   3.7730000000000002e-01  -2.1345999999999998e+00   1.2188000000000001e+00  -1.6380000000000000e-01   4.1370000000000001e-01  -7.1660000000000001e-01
   5.7310000000000005e-01   8.7900000000000006e-02   1.0294000000000001e+00  -1.2410000000000000e-01   2.8500000000000001e-02  -1.7500000000000002e-02   1.0209999999999999e+00  -2.3125000000000000e+00   1.1317999999999999e+00  -1.3489999999999999e-01   2.8870000000000001e-01  -6.7240000000000000e-01
   7.7149999999999996e-01   0.0000000000000000e+00   8.5780000000000001e-01  -2.0050000000000001e-01  -1.0470000000000000e-01   0.0000000000000000e+00   3.9950000000000002e-01  -9.5609999999999995e-01   8.7060000000000004e-01  -1.8300000000000000e-01   2.5979999999999998e-01  -3.1850000000000001e-01
   4.8490000000000000e-01  -8.7900000000000006e-02   6.0050000000000003e-01  -1.8140000000000001e-01   0.0000000000000000e+00  -4.3900000000000002e-02   1.3320000000000001e-01  -8.8900000000000007e-02   1.6540999999999999e+00   9.6299999999999997e-02   2.1170000000000000e-01  -3.5400000000000001e-02
   5.0700000000000001e-01   1.0990000000000000e-01   9.4359999999999999e-01  -3.8199999999999998e-02   1.9000000000000000e-02  -2.1899999999999999e-02   5.3269999999999995e-01   8.2269999999999999e-01   1.6540999999999999e+00   5.7799999999999997e-02   1.6360000000000000e-01  -2.6499999999999999e-02
   3.9679999999999999e-01   8.7900000000000006e-02   1.7160000000000000e-01  -1.8140000000000001e-01  -9.5200000000000007e-02  -4.4000000000000003e-03   7.3240000000000005e-01   8.4499999999999997e-01   8.7060000000000004e-01   7.7100000000000002e-02   7.6999999999999999e-02   9.7299999999999998e-02
   6.1719999999999997e-01  -3.2979999999999998e-01   2.5740000000000002e-01  -2.5779999999999997e-01  -3.8100000000000002e-02  -1.3200000000000000e-02   4.8830000000000001e-01   8.8900000000000007e-02   1.3930000000000000e+00   1.4449999999999999e-01   1.3469999999999999e-01   5.7500000000000002e-02
   4.4080000000000003e-01  -4.3999999999999997e-02   6.0050000000000003e-01  -2.0999999999999999e-01   2.8500000000000001e-02  -3.0700000000000002e-02  -1.5540000000000001e-01   8.2269999999999999e-01   2.5247000000000002e+00   8.6699999999999999e-02   2.6939999999999997e-01   1.7700000000000000e-02
   3.5270000000000001e-01  -1.5390000000000001e-01   1.0294000000000001e+00  -1.5279999999999999e-01  -9.4999999999999998e-03  -5.2600000000000001e-02   3.7730000000000002e-01   3.7800000000000000e-01   1.8283000000000000e+00   1.4449999999999999e-01   2.0210000000000000e-01   8.4000000000000005e-02
   3.3060000000000000e-01  -1.5390000000000001e-01   1.7160000000000000e-01  -2.2910000000000000e-01   1.3320000000000001e-01  -8.3299999999999999e-02   5.1049999999999995e-01   2.2239999999999999e-01   7.8349999999999997e-01   1.1559999999999999e-01   4.8099999999999997e-02   1.4160000000000000e-01
   7.9349999999999998e-01  -3.5170000000000001e-01   1.1152000000000000e+00  -4.7699999999999999e-02   1.9000000000000000e-02  -8.8000000000000005e-03  -6.6600000000000006e-02   1.2230000000000001e+00   2.0893999999999999e+00   1.6380000000000000e-01   1.5400000000000000e-01   8.8499999999999995e-02
   5.0700000000000001e-01   6.6000000000000003e-02   5.1470000000000005e-01  -2.2910000000000000e-01   3.8100000000000002e-02  -4.3900000000000002e-02   2.8849999999999998e-01   8.4499999999999997e-01   1.6540999999999999e+00   2.8899999999999999e-02   1.8279999999999999e-01   1.5920000000000001e-01
   5.0700000000000001e-01  -1.0990000000000000e-01   1.0294000000000001e+00  -1.5279999999999999e-01  -9.5200000000000007e-02  -3.9500000000000000e-02   6.6600000000000006e-02   6.4480000000000004e-01   1.5670999999999999e+00   1.6380000000000000e-01   1.2509999999999999e-01   1.4160000000000000e-01
   4.4080000000000003e-01  -6.6000000000000003e-02   5.1470000000000005e-01  -1.9089999999999999e-01   0.0000000000000000e+00  -4.3900000000000002e-02   0.0000000000000000e+00   8.6719999999999997e-01   2.0893999999999999e+00   1.5409999999999999e-01   1.3469999999999999e-01   1.1940000000000001e-01
   5.0700000000000001e-01  -2.4179999999999999e-01   1.4582999999999999e+00  -1.4319999999999999e-01   2.8500000000000001e-02  -6.5799999999999997e-02   4.6610000000000001e-01   7.5600000000000001e-01   2.4377000000000000e+00   1.9270000000000001e-01   1.9239999999999999e-01   1.8140000000000001e-01
   7.9349999999999998e-01   8.7900000000000006e-02   6.8630000000000002e-01  -2.0999999999999999e-01  -9.4999999999999998e-03  -5.7000000000000002e-02   8.8800000000000004e-02   1.0005999999999999e+00   9.5770000000000000e-01   5.7799999999999997e-02   1.0580000000000001e-01   1.9460000000000000e-01
   1.3230000000000000e-01  -2.1999999999999999e-02  -3.4310000000000002e-01  -2.0050000000000001e-01  -2.8500000000000001e-02  -4.8200000000000000e-02   3.1069999999999998e-01   6.6710000000000003e-01   1.3930000000000000e+00   1.7340000000000000e-01   1.8279999999999999e-01   1.2390000000000000e-01
   4.8490000000000000e-01  -2.4179999999999999e-01   5.1470000000000005e-01  -1.8140000000000001e-01   5.7099999999999998e-02  -4.4000000000000003e-03   2.4410000000000001e-01   1.3564000000000001e+00   1.2188000000000001e+00   4.8200000000000000e-02   2.2130000000000000e-01   1.0620000000000000e-01
   7.4939999999999996e-01  -1.0990000000000000e-01   1.2867999999999999e+00  -1.3370000000000001e-01  -8.5599999999999996e-02  -4.3900000000000002e-02   2.2189999999999999e-01   1.1785000000000001e+00   1.3930000000000000e+00   8.6699999999999999e-02   2.0210000000000000e-01   1.6370000000000001e-01
   6.3919999999999999e-01  -2.1980000000000000e-01   1.1152000000000000e+00  -2.6729999999999998e-01  -1.9000000000000000e-02   1.3200000000000000e-02   4.8830000000000001e-01   7.1150000000000002e-01   2.0893999999999999e+00   1.4449999999999999e-01   2.3089999999999999e-01   1.1940000000000001e-01
   5.2900000000000003e-01  -2.1980000000000000e-01   1.2010000000000001e+00  -1.8140000000000001e-01   7.6100000000000001e-02  -5.2600000000000001e-02  -1.1100000000000000e-01   1.3786000000000000e+00   1.4800000000000000e+00   1.4449999999999999e-01   1.7319999999999999e-01   1.8579999999999999e-01
   5.5110000000000003e-01  -4.3999999999999997e-02   4.2890000000000000e-01  -1.8140000000000001e-01   2.8500000000000001e-02  -4.8200000000000000e-02   3.7730000000000002e-01   1.1117999999999999e+00   1.8283000000000000e+00   3.8500000000000000e-02   2.5979999999999998e-01   2.0790000000000000e-01
   7.0530000000000004e-01  -3.2979999999999998e-01   8.5780000000000001e-01  -1.9089999999999999e-01  -6.6600000000000006e-02  -3.0700000000000002e-02   5.5489999999999995e-01   7.7820000000000000e-01   1.2188000000000001e+00   9.6299999999999997e-02   1.8279999999999999e-01   2.2559999999999999e-01
   6.8330000000000002e-01  -2.4179999999999999e-01   1.4582999999999999e+00  -1.7190000000000000e-01  -4.7600000000000003e-02   4.4000000000000003e-03   2.4410000000000001e-01   1.3119000000000001e+00   1.4800000000000000e+00   9.6299999999999997e-02   1.6360000000000000e-01   1.5920000000000001e-01
   4.4080000000000003e-01  -3.2979999999999998e-01   4.2890000000000000e-01  -1.5279999999999999e-01  -1.5229999999999999e-01   4.4000000000000003e-03   2.4410000000000001e-01   1.0227999999999999e+00   2.1764999999999999e+00   1.9270000000000001e-01   1.5400000000000000e-01   2.3440000000000000e-01
   5.0700000000000001e-01  -2.1980000000000000e-01   1.3725000000000001e+00  -2.0050000000000001e-01  -7.6100000000000001e-02  -3.9500000000000000e-02   3.7730000000000002e-01   7.7820000000000000e-01   7.8349999999999997e-01   1.3489999999999999e-01   1.3469999999999999e-01   2.3000000000000001e-01
   5.9509999999999996e-01  -6.6000000000000003e-02   1.3725000000000001e+00  -2.0999999999999999e-01  -9.4999999999999998e-03  -2.1899999999999999e-02   3.5510000000000003e-01   1.2007000000000001e+00   6.0940000000000005e-01   1.2520000000000001e-01   1.6360000000000000e-01   1.5479999999999999e-01
   7.0530000000000004e-01  -4.3969999999999998e-01   5.1470000000000005e-01  -1.3370000000000001e-01  -1.9000000000000000e-02  -4.3900000000000002e-02   1.1100000000000000e-01   1.0672999999999999e+00   1.8283000000000000e+00   7.7100000000000002e-02   1.9239999999999999e-01   2.3890000000000000e-01
   4.6289999999999998e-01  -3.0780000000000002e-01   1.0294000000000001e+00  -1.2410000000000000e-01  -5.7099999999999998e-02  -3.0700000000000002e-02   1.9980000000000001e-01   1.2452000000000001e+00   9.5770000000000000e-01   1.3489999999999999e-01   1.4430000000000001e-01   1.9910000000000000e-01
   4.6289999999999998e-01  -3.9570000000000000e-01   1.3725000000000001e+00  -3.1509999999999999e-01   9.4999999999999998e-03  -4.8200000000000000e-02   5.1049999999999995e-01   1.1117999999999999e+00   1.1317999999999999e+00   9.6299999999999997e-02   1.9239999999999999e-01   1.8579999999999999e-01
   4.8490000000000000e-01  -2.1980000000000000e-01   8.5780000000000001e-01  -2.7689999999999998e-01   0.0000000000000000e+00  -3.9500000000000000e-02   2.6629999999999998e-01   1.1563000000000001e+00   1.3930000000000000e+00   1.6380000000000000e-01   1.7319999999999999e-01   1.6370000000000001e-01
   4.6289999999999998e-01  -1.7590000000000000e-01   1.4582999999999999e+00  -1.0500000000000000e-01  -1.9000000000000000e-02  -2.1899999999999999e-02   2.2189999999999999e-01   1.0672999999999999e+00   1.3059000000000001e+00   1.4449999999999999e-01   2.0210000000000000e-01   2.0349999999999999e-01
   5.7310000000000005e-01  -8.7900000000000006e-02   7.7210000000000001e-01  -1.7190000000000000e-01  -4.7600000000000003e-02  -2.6300000000000000e-02   4.4400000000000002e-02   1.1117999999999999e+00   1.6540999999999999e+00   1.6380000000000000e-01   1.3469999999999999e-01   2.4329999999999999e-01
   3.9679999999999999e-01  -1.5390000000000001e-01   0.0000000000000000e+00  -2.0999999999999999e-01  -8.5599999999999996e-02   0.0000000000000000e+00   4.6610000000000001e-01   1.0894999999999999e+00   1.3930000000000000e+00   5.7799999999999997e-02   8.6599999999999996e-02   1.8579999999999999e-01
   5.2900000000000003e-01  -2.4179999999999999e-01   7.7210000000000001e-01  -2.8639999999999999e-01   3.8100000000000002e-02  -1.7500000000000002e-02   2.8849999999999998e-01   8.6719999999999997e-01   2.1764999999999999e+00   8.6699999999999999e-02   1.5400000000000000e-01   2.3000000000000001e-01
   8.3760000000000001e-01  -4.1770000000000002e-01   1.7157000000000000e+00  -3.8190000000000002e-01  -1.9000000000000000e-02  -6.5799999999999997e-02   3.1069999999999998e-01   8.2269999999999999e-01   1.6540999999999999e+00   1.2520000000000001e-01   1.9239999999999999e-01   2.0349999999999999e-01
   5.2900000000000003e-01  -3.7369999999999998e-01   1.0294000000000001e+00  -3.4370000000000001e-01  -5.7099999999999998e-02  -5.7000000000000002e-02   3.5510000000000003e-01   1.0450999999999999e+00   1.3930000000000000e+00   1.2520000000000001e-01   2.5019999999999998e-01   1.6370000000000001e-01
   5.2900000000000003e-01  -3.5170000000000001e-01   1.3725000000000001e+00  -1.4319999999999999e-01   2.8500000000000001e-02  -3.5099999999999999e-02   4.4390000000000002e-01   8.8939999999999997e-01   1.6540999999999999e+00   1.6380000000000000e-01   1.6360000000000000e-01   1.9020000000000001e-01
   7.0530000000000004e-01   0.0000000000000000e+00   7.7210000000000001e-01  -1.9089999999999999e-01   8.5599999999999996e-02   4.4000000000000003e-03   2.8849999999999998e-01   1.2452000000000001e+00   1.7412000000000001e+00   1.3489999999999999e-01   2.1170000000000000e-01   1.7690000000000000e-01
   6.3919999999999999e-01  -1.3189999999999999e-01   1.0294000000000001e+00  -2.0050000000000001e-01  -5.7099999999999998e-02  -4.4000000000000003e-03   2.6629999999999998e-01   1.0227999999999999e+00   6.0940000000000005e-01   7.7100000000000002e-02   1.3469999999999999e-01   1.9910000000000000e-01
   4.6289999999999998e-01  -6.6000000000000003e-02   8.5780000000000001e-01  -1.2410000000000000e-01   9.4999999999999998e-03  -3.9500000000000000e-02   2.2189999999999999e-01   1.1339999999999999e+00   4.3530000000000002e-01   1.4449999999999999e-01   2.1170000000000000e-01   1.9910000000000000e-01
   3.9679999999999999e-01  -1.3189999999999999e-01   1.5441000000000000e+00  -1.5279999999999999e-01   5.7099999999999998e-02  -1.3200000000000000e-02   5.1049999999999995e-01   1.2007000000000001e+00   8.7060000000000004e-01   8.6699999999999999e-02   1.6360000000000000e-01   1.7249999999999999e-01
   6.6130000000000000e-01  -1.5390000000000001e-01   2.0588000000000002e+00  -2.7689999999999998e-01  -1.2370000000000000e-01  -3.5099999999999999e-02   3.3289999999999997e-01   1.0894999999999999e+00   9.5770000000000000e-01   3.8500000000000000e-02   1.1550000000000001e-01   2.0790000000000000e-01
   5.5110000000000003e-01  -5.0560000000000005e-01   1.1152000000000000e+00  -2.2910000000000000e-01   9.4999999999999998e-03  -2.1899999999999999e-02   3.9950000000000002e-01   9.5609999999999995e-01   1.3059000000000001e+00   8.6699999999999999e-02   1.1550000000000001e-01   1.9020000000000001e-01
   6.6130000000000000e-01  -3.5170000000000001e-01   4.2890000000000000e-01  -1.7190000000000000e-01  -3.8100000000000002e-02  -4.8200000000000000e-02   1.7760000000000001e-01   1.1339999999999999e+00   1.9153000000000000e+00   2.0230000000000001e-01   1.3469999999999999e-01   1.6810000000000000e-01
   3.3060000000000000e-01   4.3999999999999997e-02   6.0050000000000003e-01  -2.1959999999999999e-01  -1.4269999999999999e-01  -1.3200000000000000e-02   1.5540000000000001e-01   1.0672999999999999e+00   1.3930000000000000e+00   1.4449999999999999e-01   2.4060000000000001e-01   2.0349999999999999e-01
   5.7310000000000005e-01  -4.1770000000000002e-01   2.0588000000000002e+00  -2.5779999999999997e-01  -9.5200000000000007e-02  -4.8200000000000000e-02   3.7730000000000002e-01   9.5609999999999995e-01   1.7412000000000001e+00   1.4449999999999999e-01   1.6360000000000000e-01   1.5040000000000001e-01
   6.8330000000000002e-01  -2.6379999999999998e-01   7.7210000000000001e-01  -1.5279999999999999e-01  -5.7099999999999998e-02  -3.5099999999999999e-02   2.8849999999999998e-01   1.1563000000000001e+00   1.4800000000000000e+00   1.9270000000000001e-01   1.1550000000000001e-01   2.0349999999999999e-01
   6.3919999999999999e-01   0.0000000000000000e+00   7.7210000000000001e-01  -1.2410000000000000e-01   3.8100000000000002e-02   8.8000000000000005e-03   2.6629999999999998e-01   1.1117999999999999e+00   1.0447000000000000e+00  -9.5999999999999992e-03   2.1170000000000000e-01   1.7690000000000000e-01
   5.2900000000000003e-01  -2.1980000000000000e-01   8.5780000000000001e-01  -2.5779999999999997e-01  -2.8500000000000001e-02   1.3200000000000000e-02   2.6629999999999998e-01   9.3389999999999995e-01   1.8283000000000000e+00   1.3489999999999999e-01   2.0210000000000000e-01   1.6810000000000000e-01
   5.7310000000000005e-01  -6.6000000000000003e-02   7.7210000000000001e-01  -8.5900000000000004e-02  -5.7099999999999998e-02  -5.7000000000000002e-02   1.9980000000000001e-01   8.6719999999999997e-01   1.3930000000000000e+00   1.1559999999999999e-01   1.4430000000000001e-01   1.9460000000000000e-01
   5.9509999999999996e-01  -1.7590000000000000e-01   1.0294000000000001e+00  -1.7190000000000000e-01  -2.8500000000000001e-02  -3.9500000000000000e-02   3.5510000000000003e-01   1.1339999999999999e+00   1.9153000000000000e+00   2.0230000000000001e-01   1.7319999999999999e-01   1.6810000000000000e-01
   5.2900000000000003e-01   8.7900000000000006e-02   8.5780000000000001e-01  -2.0999999999999999e-01   1.9000000000000000e-02   2.1899999999999999e-02   2.8849999999999998e-01   1.0450999999999999e+00   6.9650000000000001e-01   6.7400000000000002e-02   1.9239999999999999e-01   1.6810000000000000e-01
   5.0700000000000001e-01  -1.0990000000000000e-01   7.7210000000000001e-01  -2.4820000000000000e-01  -5.7099999999999998e-02  -6.1400000000000003e-02   2.8849999999999998e-01   7.5600000000000001e-01   1.2188000000000001e+00   9.5999999999999992e-03   1.6360000000000000e-01   1.8140000000000001e-01
   5.2900000000000003e-01  -6.6000000000000003e-02   1.3725000000000001e+00  -2.2910000000000000e-01   3.8100000000000002e-02  -9.2100000000000001e-02   4.2170000000000002e-01   1.1563000000000001e+00   1.8283000000000000e+00   1.1559999999999999e-01   1.7319999999999999e-01   1.8140000000000001e-01
   4.1880000000000001e-01  -1.0990000000000000e-01   5.1470000000000005e-01  -1.9089999999999999e-01   2.8500000000000001e-02   1.3200000000000000e-02   3.9950000000000002e-01   1.1117999999999999e+00   1.7412000000000001e+00   1.3489999999999999e-01   1.2509999999999999e-01   1.7249999999999999e-01
   6.8330000000000002e-01  -2.4179999999999999e-01   6.0050000000000003e-01  -2.3870000000000000e-01  -1.9000000000000000e-02  -3.0700000000000002e-02   3.1069999999999998e-01   1.0005999999999999e+00   1.0447000000000000e+00   7.7100000000000002e-02   1.7319999999999999e-01   1.8579999999999999e-01
   5.2900000000000003e-01  -1.3189999999999999e-01   1.7160000000000000e-01  -1.6230000000000000e-01  -9.4999999999999998e-03  -2.6300000000000000e-02   3.3289999999999997e-01   1.2897000000000001e+00   1.2188000000000001e+00   2.8899999999999999e-02   1.6360000000000000e-01   1.6370000000000001e-01
   5.5110000000000003e-01  -1.5390000000000001e-01   9.4359999999999999e-01  -1.0500000000000000e-01   3.8100000000000002e-02  -2.1899999999999999e-02   1.7760000000000001e-01   1.2452000000000001e+00   1.4800000000000000e+00   7.7100000000000002e-02   1.9239999999999999e-01   1.9020000000000001e-01
   5.5110000000000003e-01  -4.3969999999999998e-01   1.8872000000000000e+00  -2.8639999999999999e-01  -9.4999999999999998e-03  -1.0960000000000000e-01   3.9950000000000002e-01   1.0227999999999999e+00   1.1317999999999999e+00   1.2520000000000001e-01   1.8279999999999999e-01   2.1229999999999999e-01
   7.0530000000000004e-01  -2.1999999999999999e-02   8.5780000000000001e-01  -1.3370000000000001e-01   1.9000000000000000e-02  -4.3900000000000002e-02   2.6629999999999998e-01   1.0672999999999999e+00   2.0024000000000002e+00   9.6299999999999997e-02   1.7319999999999999e-01   1.9020000000000001e-01
   4.8490000000000000e-01  -2.4179999999999999e-01   7.7210000000000001e-01  -2.3870000000000000e-01  -1.9000000000000000e-02  -3.5099999999999999e-02   3.7730000000000002e-01   1.1117999999999999e+00   1.2188000000000001e+00   1.2520000000000001e-01   1.8279999999999999e-01   2.0349999999999999e-01
   5.7310000000000005e-01  -1.9789999999999999e-01   7.7210000000000001e-01  -2.1959999999999999e-01  -9.4999999999999998e-03   4.4000000000000003e-03   3.7730000000000002e-01   1.2897000000000001e+00   1.7412000000000001e+00   1.1559999999999999e-01   1.5400000000000000e-01   1.8579999999999999e-01
   4.6289999999999998e-01  -3.7369999999999998e-01   1.4582999999999999e+00  -2.0050000000000001e-01  -6.6600000000000006e-02   0.0000000000000000e+00   1.9980000000000001e-01   1.0227999999999999e+00   1.3059000000000001e+00   7.7100000000000002e-02   1.5400000000000000e-01   1.9910000000000000e-01
   4.4080000000000003e-01  -1.7590000000000000e-01   9.4359999999999999e-01  -2.9599999999999999e-01  -9.5200000000000007e-02   0.0000000000000000e+00   1.7760000000000001e-01   1.1785000000000001e+00   1.6540999999999999e+00   1.6380000000000000e-01   1.8279999999999999e-01   1.4599999999999999e-01
   5.7310000000000005e-01  -1.5390000000000001e-01   5.1470000000000005e-01  -2.4820000000000000e-01  -8.5599999999999996e-02  -1.3200000000000000e-02   1.5540000000000001e-01   9.7840000000000005e-01   1.4800000000000000e+00   1.4449999999999999e-01   2.0210000000000000e-01   1.5479999999999999e-01
   3.7469999999999998e-01  -2.1980000000000000e-01   0.0000000000000000e+00  -1.7190000000000000e-01  -1.9000000000000000e-02  -1.3200000000000000e-02   1.9980000000000001e-01   1.0672999999999999e+00   2.0893999999999999e+00   1.5409999999999999e-01   1.6360000000000000e-01   1.8140000000000001e-01
   5.7310000000000005e-01  -1.9789999999999999e-01   9.4359999999999999e-01  -2.2910000000000000e-01  -4.7600000000000003e-02  -2.1899999999999999e-02   3.7730000000000002e-01   8.2269999999999999e-01   1.2188000000000001e+00   1.8300000000000000e-01   2.1170000000000000e-01   1.9910000000000000e-01
   5.7310000000000005e-01  -3.0780000000000002e-01   1.2867999999999999e+00  -2.7689999999999998e-01   6.6600000000000006e-02  -1.0520000000000000e-01   5.1049999999999995e-01   1.1339999999999999e+00   1.7412000000000001e+00   1.4449999999999999e-01   2.0210000000000000e-01   1.9020000000000001e-01
   3.0859999999999999e-01  -1.5390000000000001e-01   1.3725000000000001e+00  -1.0500000000000000e-01   1.9000000000000000e-02  -3.0700000000000002e-02   3.7730000000000002e-01   1.0894999999999999e+00   1.3930000000000000e+00   4.8200000000000000e-02   1.5400000000000000e-01   1.7249999999999999e-01
   5.2900000000000003e-01  -2.4179999999999999e-01   1.5441000000000000e+00  -2.5779999999999997e-01   5.7099999999999998e-02  -3.0700000000000002e-02   3.1069999999999998e-01   1.0450999999999999e+00   2.0893999999999999e+00   1.6380000000000000e-01   1.7319999999999999e-01   1.8140000000000001e-01
   5.5110000000000003e-01  -8.7900000000000006e-02   5.1470000000000005e-01  -2.6729999999999998e-01  -5.7099999999999998e-02  -1.7500000000000002e-02   8.8800000000000004e-02   1.0672999999999999e+00   1.5670999999999999e+00   1.2520000000000001e-01   1.7319999999999999e-01   1.7249999999999999e-01
   6.1719999999999997e-01  -1.0990000000000000e-01   3.4310000000000002e-01  -2.5779999999999997e-01   8.5599999999999996e-02  -4.4000000000000003e-03   3.9950000000000002e-01   1.1339999999999999e+00   1.5670999999999999e+00   1.9270000000000001e-01   9.6199999999999994e-02   1.5040000000000001e-01
   6.8330000000000002e-01  -1.3189999999999999e-01   9.4359999999999999e-01  -1.5279999999999999e-01  -6.6600000000000006e-02  -3.9500000000000000e-02   1.7760000000000001e-01   9.5609999999999995e-01   7.8349999999999997e-01   1.0600000000000000e-01   1.3469999999999999e-01   1.7249999999999999e-01
   4.6289999999999998e-01  -2.6379999999999998e-01   1.8872000000000000e+00  -1.9089999999999999e-01   2.8500000000000001e-02   3.5099999999999999e-02   4.6610000000000001e-01   1.0005999999999999e+00   1.3930000000000000e+00   1.3489999999999999e-01   2.0210000000000000e-01   1.4599999999999999e-01
   3.3060000000000000e-01   1.9789999999999999e-01   6.0050000000000003e-01  -1.0500000000000000e-01  -5.7099999999999998e-02   3.0700000000000002e-02   3.5510000000000003e-01   1.2674000000000001e+00   1.4800000000000000e+00   1.3489999999999999e-01   2.4060000000000001e-01   1.9910000000000000e-01
   6.1719999999999997e-01   1.3189999999999999e-01   1.2010000000000001e+00  -1.2410000000000000e-01  -1.9000000000000000e-02  -4.3900000000000002e-02   3.9950000000000002e-01   8.8939999999999997e-01   1.9153000000000000e+00   7.7100000000000002e-02   1.6360000000000000e-01   1.6370000000000001e-01
   7.7149999999999996e-01  -5.2759999999999996e-01   6.8630000000000002e-01  -2.4820000000000000e-01  -1.9000000000000000e-02  -1.7500000000000002e-02   1.9980000000000001e-01   1.0894999999999999e+00   1.3930000000000000e+00   2.1190000000000001e-01   9.6199999999999994e-02   1.7690000000000000e-01
   3.7469999999999998e-01  -3.2979999999999998e-01   8.5780000000000001e-01  -1.6230000000000000e-01   2.8500000000000001e-02  -3.9500000000000000e-02   3.1069999999999998e-01   1.0672999999999999e+00   1.9153000000000000e+00   1.0600000000000000e-01   1.6360000000000000e-01   1.7249999999999999e-01
   4.1880000000000001e-01   0.0000000000000000e+00   9.4359999999999999e-01  -2.4820000000000000e-01   9.4999999999999998e-03  -5.2600000000000001e-02   3.7730000000000002e-01   1.0894999999999999e+00   1.3059000000000001e+00   8.6699999999999999e-02   1.7319999999999999e-01   1.8579999999999999e-01
   6.1719999999999997e-01  -1.9789999999999999e-01   6.8630000000000002e-01  -9.5500000000000002e-02   0.0000000000000000e+00  -8.8000000000000005e-03   3.3289999999999997e-01   1.1785000000000001e+00   1.3059000000000001e+00   1.8300000000000000e-01   1.6360000000000000e-01   1.6810000000000000e-01
   5.7310000000000005e-01  -3.7369999999999998e-01   1.2867999999999999e+00  -1.9089999999999999e-01  -1.9000000000000000e-02  -1.3200000000000000e-02   1.1100000000000000e-01   1.1785000000000001e+00   9.5770000000000000e-01   8.6699999999999999e-02   2.0210000000000000e-01   2.0790000000000000e-01
   4.8490000000000000e-01  -2.6379999999999998e-01   1.0294000000000001e+00  -2.4820000000000000e-01  -1.9000000000000000e-02   8.8000000000000005e-03   3.3289999999999997e-01   1.0450999999999999e+00   1.3930000000000000e+00   9.6299999999999997e-02   2.0210000000000000e-01   1.5479999999999999e-01
   4.8490000000000000e-01  -8.7900000000000006e-02   1.1152000000000000e+00  -2.0050000000000001e-01   0.0000000000000000e+00   0.0000000000000000e+00   1.9980000000000001e-01   1.2452000000000001e+00   7.8349999999999997e-01   5.7799999999999997e-02   1.6360000000000000e-01   1.9460000000000000e-01
   6.6130000000000000e-01  -2.8580000000000000e-01   1.1152000000000000e+00  -2.0050000000000001e-01   2.8500000000000001e-02  -8.8000000000000005e-03   1.9980000000000001e-01   1.0005999999999999e+00   1.3930000000000000e+00   4.8200000000000000e-02   2.1170000000000000e-01   1.5920000000000001e-01
   5.9509999999999996e-01  -2.6379999999999998e-01   7.7210000000000001e-01  -2.0999999999999999e-01  -3.8100000000000002e-02   0.0000000000000000e+00   4.4390000000000002e-01   1.1563000000000001e+00   1.5670999999999999e+00   4.8200000000000000e-02   2.3089999999999999e-01   2.0349999999999999e-01
   5.7310000000000005e-01  -2.4179999999999999e-01   2.5740000000000002e-01  -2.1959999999999999e-01  -9.4999999999999998e-03  -3.9500000000000000e-02   1.9980000000000001e-01   1.0672999999999999e+00   1.3930000000000000e+00   1.5409999999999999e-01   2.3089999999999999e-01   2.1679999999999999e-01
   4.6289999999999998e-01  -3.9570000000000000e-01   1.2867999999999999e+00  -1.1459999999999999e-01   3.8100000000000002e-02  -3.0700000000000002e-02   3.3289999999999997e-01   1.1117999999999999e+00   2.0024000000000002e+00   3.8500000000000000e-02   1.4430000000000001e-01   1.9020000000000001e-01
   5.0700000000000001e-01  -1.0990000000000000e-01   8.5780000000000001e-01  -1.0500000000000000e-01  -6.6600000000000006e-02   3.0700000000000002e-02   3.1069999999999998e-01   9.7840000000000005e-01   1.1317999999999999e+00   1.9300000000000001e-02   2.0210000000000000e-01   1.9460000000000000e-01
   7.2740000000000005e-01  -3.0780000000000002e-01   1.2010000000000001e+00  -2.9599999999999999e-01  -1.9000000000000000e-02  -6.5799999999999997e-02   1.5540000000000001e-01   1.0894999999999999e+00   1.0447000000000000e+00   8.6699999999999999e-02   1.9239999999999999e-01   1.8140000000000001e-01
   6.8330000000000002e-01  -2.4179999999999999e-01   1.0294000000000001e+00  -1.9099999999999999e-02  -9.5200000000000007e-02  -7.8899999999999998e-02   1.9980000000000001e-01   1.0227999999999999e+00   1.5670999999999999e+00   1.7340000000000000e-01   1.2509999999999999e-01   1.4599999999999999e-01
   4.8490000000000000e-01  -1.0990000000000000e-01   7.7210000000000001e-01  -2.8639999999999999e-01   0.0000000000000000e+00  -5.2600000000000001e-02   4.2170000000000002e-01   9.1169999999999995e-01   2.0893999999999999e+00   8.6699999999999999e-02   1.8279999999999999e-01   2.0790000000000000e-01
   7.0530000000000004e-01  -1.5390000000000001e-01   1.1152000000000000e+00  -1.4319999999999999e-01   1.9000000000000000e-02   1.3200000000000000e-02   5.1049999999999995e-01   9.3389999999999995e-01   1.4800000000000000e+00   9.6299999999999997e-02   1.6360000000000000e-01   1.5040000000000001e-01
   5.5110000000000003e-01  -1.7590000000000000e-01   6.0050000000000003e-01  -2.0999999999999999e-01   0.0000000000000000e+00   4.3900000000000002e-02   2.6629999999999998e-01   1.0005999999999999e+00   1.6540999999999999e+00   3.8500000000000000e-02   1.7319999999999999e-01   1.9910000000000000e-01
   6.8330000000000002e-01  -3.5170000000000001e-01   1.2010000000000001e+00  -1.7190000000000000e-01  -4.7600000000000003e-02  -5.7000000000000002e-02   2.8849999999999998e-01   1.0450999999999999e+00   2.5247000000000002e+00   1.9300000000000001e-02   2.4060000000000001e-01   1.7249999999999999e-01
   5.2900000000000003e-01  -2.4179999999999999e-01   1.1152000000000000e+00  -1.6230000000000000e-01   1.9000000000000000e-02  -5.7000000000000002e-02   2.8849999999999998e-01   1.1117999999999999e+00   2.3506000000000000e+00   0.0000000000000000e+00   2.0210000000000000e-01   1.8140000000000001e-01
   4.6289999999999998e-01  -5.0560000000000005e-01   6.8630000000000002e-01  -2.7689999999999998e-01  -4.7600000000000003e-02  -1.7500000000000002e-02   3.9950000000000002e-01   1.2007000000000001e+00   1.6540999999999999e+00   1.3489999999999999e-01   1.0580000000000001e-01   1.6810000000000000e-01
   4.8490000000000000e-01  -2.1999999999999999e-02   9.4359999999999999e-01  -9.5500000000000002e-02  -5.7099999999999998e-02  -1.3200000000000000e-02   6.4370000000000005e-01   9.1169999999999995e-01   1.5670999999999999e+00   1.2520000000000001e-01   1.6360000000000000e-01   2.0349999999999999e-01
   7.7149999999999996e-01  -2.8580000000000000e-01   1.1152000000000000e+00  -2.1959999999999999e-01  -2.8500000000000001e-02   3.0700000000000002e-02   4.2170000000000002e-01   9.5609999999999995e-01   1.3059000000000001e+00   1.0600000000000000e-01   3.3679999999999999e-01   1.4160000000000000e-01
   5.5110000000000003e-01  -2.1980000000000000e-01   7.7210000000000001e-01  -1.8140000000000001e-01   0.0000000000000000e+00  -3.5099999999999999e-02   3.5510000000000003e-01   1.0894999999999999e+00   1.2188000000000001e+00   9.6299999999999997e-02   1.8279999999999999e-01   1.8140000000000001e-01
   4.6289999999999998e-01  -1.3189999999999999e-01   7.7210000000000001e-01  -1.6230000000000000e-01  -1.5229999999999999e-01  -3.9500000000000000e-02   4.4390000000000002e-01   1.1117999999999999e+00   6.0940000000000005e-01   1.1559999999999999e-01   2.0210000000000000e-01   1.9020000000000001e-01
   5.5110000000000003e-01  -2.1980000000000000e-01   1.0294000000000001e+00  -1.1459999999999999e-01   2.8500000000000001e-02  -3.0700000000000002e-02   3.1069999999999998e-01   1.0450999999999999e+00   1.2188000000000001e+00   8.6699999999999999e-02   1.2509999999999999e-01   1.7690000000000000e-01
   5.0700000000000001e-01  -4.3999999999999997e-02   1.0294000000000001e+00  -2.0050000000000001e-01   6.6600000000000006e-02   8.8000000000000005e-03   5.3269999999999995e-01   1.1117999999999999e+00   3.4820000000000001e-01   6.7400000000000002e-02   1.6360000000000000e-01   1.5479999999999999e-01
   4.6289999999999998e-01  -3.0780000000000002e-01   6.8630000000000002e-01  -2.0999999999999999e-01  -9.4999999999999998e-03  -8.8000000000000005e-03   3.7730000000000002e-01   1.0450999999999999e+00   1.7412000000000001e+00   1.1559999999999999e-01   2.0210000000000000e-01   1.6810000000000000e-01
   4.6289999999999998e-01  -2.1980000000000000e-01   0.0000000000000000e+00  -1.2410000000000000e-01  -1.9000000000000000e-02  -8.3299999999999999e-02   1.1100000000000000e-01   1.0894999999999999e+00   7.8349999999999997e-01   4.8200000000000000e-02   1.3469999999999999e-01   1.8579999999999999e-01
   4.6289999999999998e-01  -3.2979999999999998e-01   7.7210000000000001e-01  -2.0050000000000001e-01  -1.4269999999999999e-01  -6.5799999999999997e-02   3.3289999999999997e-01   9.3389999999999995e-01   1.3059000000000001e+00   1.6380000000000000e-01   1.5400000000000000e-01   1.7690000000000000e-01
   5.0700000000000001e-01  -1.9789999999999999e-01   6.0050000000000003e-01  -2.5779999999999997e-01  -8.5599999999999996e-02  -8.8000000000000005e-03   3.5510000000000003e-01   1.0672999999999999e+00   7.8349999999999997e-01   9.6299999999999997e-02   2.1170000000000000e-01   1.7249999999999999e-01
   4.6289999999999998e-01  -1.9789999999999999e-01   1.6298999999999999e+00  -1.5279999999999999e-01   0.0000000000000000e+00  -1.7500000000000002e-02   3.1069999999999998e-01   1.1339999999999999e+00   1.6540999999999999e+00   8.6699999999999999e-02   1.1550000000000001e-01   1.7690000000000000e-01
   7.0530000000000004e-01  -2.6379999999999998e-01   3.4310000000000002e-01  -1.3370000000000001e-01  -8.5599999999999996e-02   0.0000000000000000e+00   6.6600000000000006e-02   8.8939999999999997e-01   1.6540999999999999e+00   7.7100000000000002e-02   1.8279999999999999e-01   2.0790000000000000e-01
   4.4080000000000003e-01  -2.6379999999999998e-01   4.2890000000000000e-01  -1.8140000000000001e-01  -3.8100000000000002e-02  -6.5799999999999997e-02   3.7730000000000002e-01   1.2674000000000001e+00   1.3930000000000000e+00   2.6970000000000000e-01   2.5979999999999998e-01   1.8579999999999999e-01
   5.5110000000000003e-01  -3.2979999999999998e-01   6.0050000000000003e-01  -2.0050000000000001e-01   3.8100000000000002e-02  -7.0199999999999999e-02   2.4410000000000001e-01   1.0672999999999999e+00   1.3930000000000000e+00   7.7100000000000002e-02   1.4430000000000001e-01   1.9020000000000001e-01
   5.5110000000000003e-01  -3.9570000000000000e-01   5.1470000000000005e-01  -1.9089999999999999e-01   9.4999999999999998e-03  -1.3200000000000000e-02   2.8849999999999998e-01   8.6719999999999997e-01   1.1317999999999999e+00   7.7100000000000002e-02   1.7319999999999999e-01   1.8579999999999999e-01
   6.6130000000000000e-01  -2.1980000000000000e-01   1.1152000000000000e+00  -1.8140000000000001e-01   9.4999999999999998e-03   0.0000000000000000e+00   2.6629999999999998e-01   1.0672999999999999e+00   1.7412000000000001e+00   9.5999999999999992e-03   1.8279999999999999e-01   1.8579999999999999e-01
   4.1880000000000001e-01  -1.5390000000000001e-01   9.4359999999999999e-01  -2.7689999999999998e-01  -1.0470000000000000e-01  -4.3900000000000002e-02   3.3289999999999997e-01   1.0894999999999999e+00   1.3930000000000000e+00   6.7400000000000002e-02   1.4430000000000001e-01   2.3000000000000001e-01
   4.4080000000000003e-01  -1.3189999999999999e-01   1.3725000000000001e+00  -2.0999999999999999e-01  -3.8100000000000002e-02  -8.8000000000000005e-03   1.7760000000000001e-01   1.1339999999999999e+00   8.7060000000000004e-01   1.0600000000000000e-01   1.4430000000000001e-01   1.9020000000000001e-01
   9.0369999999999995e-01  -2.4179999999999999e-01   1.4582999999999999e+00  -1.9089999999999999e-01  -7.6100000000000001e-02  -8.7700000000000000e-02   2.8849999999999998e-01   1.0672999999999999e+00   1.8283000000000000e+00   3.8500000000000000e-02   2.2130000000000000e-01   1.3710000000000000e-01
   6.1719999999999997e-01  -2.1980000000000000e-01   9.4359999999999999e-01  -2.0999999999999999e-01  -7.6100000000000001e-02  -2.1899999999999999e-02   1.5540000000000001e-01   1.2230000000000001e+00   1.7412000000000001e+00   1.4449999999999999e-01   2.5979999999999998e-01   1.8140000000000001e-01
   4.1880000000000001e-01  -1.5390000000000001e-01   8.5780000000000001e-01  -1.7190000000000000e-01  -5.7099999999999998e-02  -7.0199999999999999e-02   5.5489999999999995e-01   9.7840000000000005e-01   1.3059000000000001e+00   6.7400000000000002e-02   1.7319999999999999e-01   1.7249999999999999e-01
   5.7310000000000005e-01  -2.6379999999999998e-01   4.2890000000000000e-01  -2.0999999999999999e-01  -3.8100000000000002e-02  -6.5799999999999997e-02   1.5540000000000001e-01   1.1785000000000001e+00   1.3930000000000000e+00   1.7340000000000000e-01   1.7319999999999999e-01   1.5920000000000001e-01
   6.1719999999999997e-01  -1.0990000000000000e-01   1.4582999999999999e+00  -2.0050000000000001e-01   2.8500000000000001e-02  -2.1899999999999999e-02   5.3269999999999995e-01   1.1117999999999999e+00   1.9153000000000000e+00   3.8500000000000000e-02   2.5019999999999998e-01   1.5479999999999999e-01
   4.4080000000000003e-01  -2.8580000000000000e-01   6.8630000000000002e-01  -1.4319999999999999e-01  -2.8500000000000001e-02  -3.0700000000000002e-02   4.4400000000000002e-02   1.0227999999999999e+00   4.3530000000000002e-01   2.8899999999999999e-02   1.7319999999999999e-01   1.5479999999999999e-01
   5.2900000000000003e-01  -5.0560000000000005e-01   5.1470000000000005e-01  -1.8140000000000001e-01  -2.8500000000000001e-02  -4.8200000000000000e-02   6.8799999999999994e-01   1.0894999999999999e+00   1.5670999999999999e+00   2.8899999999999999e-02   2.0210000000000000e-01   1.5040000000000001e-01
   1.3230000000000000e-01  -2.1980000000000000e-01   1.1152000000000000e+00  -1.7190000000000000e-01  -2.8500000000000001e-02  -2.1899999999999999e-02  -1.5540000000000001e-01   1.2674000000000001e+00   1.8283000000000000e+00   1.8300000000000000e-01   2.8870000000000001e-01   2.3000000000000001e-01
   7.4939999999999996e-01   4.3999999999999997e-02   8.5780000000000001e-01  -2.0050000000000001e-01   0.0000000000000000e+00  -3.9500000000000000e-02   5.1049999999999995e-01   1.0227999999999999e+00   1.2188000000000001e+00   3.8500000000000000e-02   1.9239999999999999e-01   1.8140000000000001e-01
   4.4080000000000003e-01  -2.8580000000000000e-01   1.2010000000000001e+00  -1.6230000000000000e-01  -3.8100000000000002e-02  -1.3200000000000000e-02   2.6629999999999998e-01   9.7840000000000005e-01   1.1317999999999999e+00   1.3489999999999999e-01   1.8279999999999999e-01   2.3890000000000000e-01
   4.8490000000000000e-01  -4.3999999999999997e-02   1.2010000000000001e+00  -2.7689999999999998e-01  -1.0470000000000000e-01  -4.8200000000000000e-02   3.3289999999999997e-01   7.7820000000000000e-01   3.1341999999999999e+00   7.7100000000000002e-02   2.6939999999999997e-01   1.7249999999999999e-01
   5.0700000000000001e-01  -1.3189999999999999e-01   9.4359999999999999e-01  -1.2410000000000000e-01  -1.4269999999999999e-01  -1.7500000000000002e-02   2.2200000000000001e-02   1.6232000000000000e+00   1.1317999999999999e+00   1.0600000000000000e-01   1.8279999999999999e-01   1.9460000000000000e-01
   7.2740000000000005e-01  -1.3189999999999999e-01   1.2010000000000001e+00  -1.5279999999999999e-01   9.4999999999999998e-03   1.7500000000000002e-02   8.6560000000000004e-01   5.7809999999999995e-01   7.8349999999999997e-01   9.6299999999999997e-02   1.7319999999999999e-01   1.8579999999999999e-01
   7.0530000000000004e-01  -2.4179999999999999e-01   1.2010000000000001e+00  -2.2910000000000000e-01  -3.8100000000000002e-02  -3.5099999999999999e-02   0.0000000000000000e+00   9.3389999999999995e-01   1.0447000000000000e+00   1.2520000000000001e-01   1.5400000000000000e-01   1.6810000000000000e-01
   3.3060000000000000e-01  -8.7900000000000006e-02   0.0000000000000000e+00  -2.0050000000000001e-01   9.4999999999999998e-03  -6.1400000000000003e-02   8.8800000000000004e-02   1.7121000000000000e+00   2.0893999999999999e+00   8.6699999999999999e-02   2.8870000000000001e-01   1.9910000000000000e-01
   7.4939999999999996e-01  -1.0990000000000000e-01   7.7210000000000001e-01  -8.5900000000000004e-02  -3.8100000000000002e-02  -1.3200000000000000e-02   8.8800000000000004e-02   7.1150000000000002e-01   8.7060000000000004e-01   6.7400000000000002e-02   1.7319999999999999e-01   2.1229999999999999e-01
   5.7310000000000005e-01  -2.4179999999999999e-01   6.8630000000000002e-01  -1.6230000000000000e-01  -3.8100000000000002e-02  -1.7500000000000002e-02   2.4410000000000001e-01   8.2269999999999999e-01   1.3059000000000001e+00   7.7100000000000002e-02   2.0210000000000000e-01   1.4599999999999999e-01
   6.6130000000000000e-01  -8.7900000000000006e-02   9.4359999999999999e-01  -2.6729999999999998e-01  -2.8500000000000001e-02  -3.5099999999999999e-02   2.2200000000000001e-02   1.4453000000000000e+00   1.3930000000000000e+00   1.7340000000000000e-01   2.8870000000000001e-01   1.5040000000000001e-01
   5.9509999999999996e-01  -1.3189999999999999e-01   8.5780000000000001e-01  -1.6230000000000000e-01  -1.9000000000000000e-02  -5.7000000000000002e-02   3.5510000000000003e-01   8.0049999999999999e-01   2.0893999999999999e+00  -2.8899999999999999e-02   1.0580000000000001e-01   1.9910000000000000e-01
   4.6289999999999998e-01  -1.5390000000000001e-01   8.5780000000000001e-01  -1.3370000000000001e-01  -4.7600000000000003e-02  -3.9500000000000000e-02   2.8849999999999998e-01   1.1117999999999999e+00   8.7099999999999997e-02   3.8500000000000000e-02   1.2509999999999999e-01   1.6810000000000000e-01
   5.5110000000000003e-01  -2.1999999999999999e-02   9.4359999999999999e-01  -2.2910000000000000e-01  -7.6100000000000001e-02  -1.3200000000000000e-02   6.2150000000000005e-01   9.7840000000000005e-01   8.7060000000000004e-01   9.6299999999999997e-02   1.9239999999999999e-01   1.5479999999999999e-01
   7.9349999999999998e-01  -2.8580000000000000e-01   6.8630000000000002e-01  -1.8140000000000001e-01   7.6100000000000001e-02  -2.1899999999999999e-02   2.2200000000000001e-02   1.1117999999999999e+00   1.5670999999999999e+00   1.9270000000000001e-01   1.4430000000000001e-01   2.4329999999999999e-01
   3.9679999999999999e-01  -6.6000000000000003e-02   8.5780000000000001e-01  -1.7190000000000000e-01  -5.7099999999999998e-02  -1.7500000000000002e-02   4.2170000000000002e-01   1.0005999999999999e+00   1.8283000000000000e+00   6.7400000000000002e-02   2.3089999999999999e-01   1.3710000000000000e-01
   5.0700000000000001e-01  -1.7590000000000000e-01   2.5740000000000002e-01  -2.0050000000000001e-01   4.7600000000000003e-02  -4.3900000000000002e-02   2.8849999999999998e-01   1.0227999999999999e+00   1.3059000000000001e+00   1.6380000000000000e-01   1.7319999999999999e-01   1.9910000000000000e-01
   5.2900000000000003e-01  -8.7900000000000006e-02   8.5780000000000001e-01  -2.3870000000000000e-01   6.6600000000000006e-02   8.8000000000000005e-03   3.5510000000000003e-01   1.2230000000000001e+00   1.8283000000000000e+00  -9.5999999999999992e-03   1.9239999999999999e-01   1.7249999999999999e-01
   6.3919999999999999e-01  -2.4179999999999999e-01   1.2867999999999999e+00  -1.7190000000000000e-01   3.8100000000000002e-02  -1.7500000000000002e-02   8.8800000000000004e-02   1.1563000000000001e+00   7.8349999999999997e-01   3.8500000000000000e-02   1.7319999999999999e-01   1.9910000000000000e-01
   2.6450000000000001e-01  -1.5390000000000001e-01   1.5441000000000000e+00  -2.0050000000000001e-01  -2.8500000000000001e-02  -3.0700000000000002e-02   4.8830000000000001e-01   1.0227999999999999e+00   4.3530000000000002e-01   9.6299999999999997e-02   2.3089999999999999e-01   1.8140000000000001e-01
   3.7469999999999998e-01  -6.6000000000000003e-02   2.5740000000000002e-01  -1.6230000000000000e-01  -1.1420000000000000e-01  -2.6300000000000000e-02   2.6629999999999998e-01   1.0450999999999999e+00   2.0893999999999999e+00   9.6299999999999997e-02   1.6360000000000000e-01   1.9460000000000000e-01
   4.8490000000000000e-01  -2.4179999999999999e-01   8.5780000000000001e-01  -2.0050000000000001e-01  -1.2370000000000000e-01  -4.4000000000000003e-03   3.3289999999999997e-01   1.0450999999999999e+00   1.8283000000000000e+00   7.7100000000000002e-02   2.1170000000000000e-01   1.9460000000000000e-01
   7.7149999999999996e-01  -1.7590000000000000e-01   1.1152000000000000e+00  -1.5279999999999999e-01  -5.7099999999999998e-02  -4.8200000000000000e-02   2.2189999999999999e-01   1.3341000000000001e+00   4.3530000000000002e-01   8.6699999999999999e-02   4.8099999999999997e-02   1.8579999999999999e-01
   4.4080000000000003e-01  -2.8580000000000000e-01   6.8630000000000002e-01  -3.6280000000000001e-01  -9.4999999999999998e-03   0.0000000000000000e+00   3.5510000000000003e-01   1.2007000000000001e+00   1.5670999999999999e+00   1.2520000000000001e-01   1.4430000000000001e-01   2.0349999999999999e-01
   5.0700000000000001e-01   6.6000000000000003e-02   7.7210000000000001e-01  -2.1959999999999999e-01   0.0000000000000000e+00   0.0000000000000000e+00   1.1100000000000000e-01   1.1117999999999999e+00   1.1317999999999999e+00   1.0600000000000000e-01   1.5400000000000000e-01   1.9460000000000000e-01
   5.5110000000000003e-01  -1.9789999999999999e-01   1.1152000000000000e+00  -2.0050000000000001e-01  -3.8100000000000002e-02   1.3200000000000000e-02   3.1069999999999998e-01   1.2452000000000001e+00   2.0024000000000002e+00   2.8899999999999999e-02   2.1170000000000000e-01   1.7690000000000000e-01
   7.7149999999999996e-01  -2.8580000000000000e-01   1.1152000000000000e+00  -1.0500000000000000e-01  -1.1420000000000000e-01  -8.8000000000000005e-03   2.6629999999999998e-01   1.0450999999999999e+00   1.1317999999999999e+00   5.7799999999999997e-02   1.6360000000000000e-01   2.1229999999999999e-01
   6.6130000000000000e-01  -1.3189999999999999e-01   1.0294000000000001e+00  -2.8639999999999999e-01   7.6100000000000001e-02  -5.7000000000000002e-02   3.7730000000000002e-01   1.0894999999999999e+00   2.2635999999999998e+00   6.7400000000000002e-02   2.0210000000000000e-01   1.7249999999999999e-01
   3.9679999999999999e-01  -1.3189999999999999e-01   7.7210000000000001e-01  -1.7190000000000000e-01   9.4999999999999998e-03   0.0000000000000000e+00   2.8849999999999998e-01   1.1339999999999999e+00   7.8349999999999997e-01   1.6380000000000000e-01   1.7319999999999999e-01   1.6370000000000001e-01
   6.8330000000000002e-01  -2.1980000000000000e-01   3.4310000000000002e-01  -1.2410000000000000e-01   0.0000000000000000e+00  -1.7500000000000002e-02   4.8830000000000001e-01   9.1169999999999995e-01   8.7060000000000004e-01   4.8200000000000000e-02   2.0210000000000000e-01   1.5479999999999999e-01
   6.1719999999999997e-01  -3.7369999999999998e-01   1.4582999999999999e+00  -3.1509999999999999e-01  -1.9000000000000000e-02  -2.6300000000000000e-02   6.6600000000000006e-02   1.2230000000000001e+00   1.3059000000000001e+00   8.6699999999999999e-02   2.2130000000000000e-01   1.9020000000000001e-01
   6.3919999999999999e-01  -2.8580000000000000e-01   7.7210000000000001e-01  -2.3870000000000000e-01  -9.4999999999999998e-03  -2.1899999999999999e-02   3.3289999999999997e-01   1.0894999999999999e+00   9.5770000000000000e-01   1.4449999999999999e-01   1.2509999999999999e-01   1.9020000000000001e-01
   3.9679999999999999e-01  -4.1770000000000002e-01   7.7210000000000001e-01  -1.8140000000000001e-01  -9.4999999999999998e-03  -6.5799999999999997e-02   1.5540000000000001e-01   1.2230000000000001e+00   2.0893999999999999e+00   1.0600000000000000e-01   3.0790000000000001e-01   1.7249999999999999e-01
   5.2900000000000003e-01  -4.8359999999999997e-01   8.5780000000000001e-01  -2.0050000000000001e-01  -7.6100000000000001e-02  -2.1899999999999999e-02   2.4410000000000001e-01   1.1785000000000001e+00   1.6540999999999999e+00   5.7799999999999997e-02   1.8279999999999999e-01   1.9910000000000000e-01
   5.9509999999999996e-01  -2.1980000000000000e-01   2.5740000000000002e-01  -2.2910000000000000e-01  -1.1420000000000000e-01  -1.7500000000000002e-02   1.3320000000000001e-01   9.5609999999999995e-01   1.4800000000000000e+00   1.1559999999999999e-01   2.2130000000000000e-01   1.5040000000000001e-01
   4.8490000000000000e-01  -4.3969999999999998e-01   2.5740000000000002e-01  -2.7689999999999998e-01  -5.7099999999999998e-02  -2.6300000000000000e-02   1.7760000000000001e-01   1.0894999999999999e+00   6.0940000000000005e-01   7.7100000000000002e-02   1.7319999999999999e-01   2.0790000000000000e-01
   4.8490000000000000e-01  -8.7900000000000006e-02  -1.7160000000000000e-01  -2.2910000000000000e-01  -2.8500000000000001e-02   2.6300000000000000e-02   2.4410000000000001e-01   9.5609999999999995e-01   1.5670999999999999e+00   9.6299999999999997e-02   1.7319999999999999e-01   1.6370000000000001e-01
   4.6289999999999998e-01  -8.7900000000000006e-02   9.4359999999999999e-01  -2.3870000000000000e-01  -8.5599999999999996e-02   4.4000000000000003e-03   4.4390000000000002e-01   1.0672999999999999e+00   1.3059000000000001e+00   1.9270000000000001e-01   2.0210000000000000e-01   1.6810000000000000e-01
   6.6130000000000000e-01  -2.4179999999999999e-01   1.2867999999999999e+00  -1.6230000000000000e-01  -9.4999999999999998e-03  -6.5799999999999997e-02   1.7760000000000001e-01   1.2230000000000001e+00   1.4800000000000000e+00   9.6299999999999997e-02   1.9239999999999999e-01   1.9460000000000000e-01
   5.0700000000000001e-01  -1.7590000000000000e-01   6.0050000000000003e-01  -2.0999999999999999e-01  -3.8100000000000002e-02  -3.9500000000000000e-02   2.6629999999999998e-01   1.2230000000000001e+00   1.7412000000000001e+00   1.0600000000000000e-01   2.3089999999999999e-01   1.7690000000000000e-01
   4.1880000000000001e-01  -1.5390000000000001e-01   1.2867999999999999e+00  -1.8140000000000001e-01   9.4999999999999998e-03  -3.5099999999999999e-02   2.4410000000000001e-01   1.1117999999999999e+00   1.3059000000000001e+00   3.8500000000000000e-02   1.6360000000000000e-01   1.9460000000000000e-01
   6.3919999999999999e-01  -1.0990000000000000e-01   8.5780000000000001e-01  -2.5779999999999997e-01  -9.5200000000000007e-02  -3.0700000000000002e-02   1.5540000000000001e-01   1.0894999999999999e+00   1.3930000000000000e+00   1.2520000000000001e-01   1.4430000000000001e-01   2.1679999999999999e-01
   8.8170000000000004e-01  -1.9789999999999999e-01   4.2890000000000000e-01  -1.8140000000000001e-01   4.7600000000000003e-02  -4.8200000000000000e-02   4.2170000000000002e-01   8.6719999999999997e-01   6.9650000000000001e-01   2.8899999999999999e-02   1.7319999999999999e-01   1.6370000000000001e-01
   4.8490000000000000e-01  -2.8580000000000000e-01   5.1470000000000005e-01  -2.9599999999999999e-01  -4.7600000000000003e-02   4.4000000000000003e-03   2.6629999999999998e-01   9.3389999999999995e-01   1.1317999999999999e+00   5.7799999999999997e-02   2.2130000000000000e-01   2.1229999999999999e-01
   4.8490000000000000e-01  -3.7369999999999998e-01   4.2890000000000000e-01  -1.9089999999999999e-01  -2.8500000000000001e-02  -1.7500000000000002e-02   1.9980000000000001e-01   9.1169999999999995e-01   1.2188000000000001e+00   1.0600000000000000e-01   2.4060000000000001e-01   1.6370000000000001e-01
   5.5110000000000003e-01  -2.4179999999999999e-01   8.5780000000000001e-01  -2.3870000000000000e-01   5.7099999999999998e-02  -7.0199999999999999e-02   3.3289999999999997e-01   9.1169999999999995e-01   7.8349999999999997e-01   1.2520000000000001e-01   1.7319999999999999e-01   1.7690000000000000e-01
   6.3919999999999999e-01  -2.6379999999999998e-01   3.4310000000000002e-01  -1.8140000000000001e-01   0.0000000000000000e+00  -4.4000000000000003e-03   2.6629999999999998e-01   1.4008000000000000e+00   1.8283000000000000e+00   1.5409999999999999e-01   1.4430000000000001e-01   1.1500000000000000e-01
   5.9509999999999996e-01  -2.1980000000000000e-01   0.0000000000000000e+00  -3.0549999999999999e-01  -9.4999999999999998e-03  -1.3200000000000000e-02   3.5510000000000003e-01   1.0450999999999999e+00   1.1317999999999999e+00   1.0600000000000000e-01   2.0210000000000000e-01   1.7249999999999999e-01
   4.1880000000000001e-01  -2.1999999999999999e-02   1.2010000000000001e+00  -1.8140000000000001e-01   5.7099999999999998e-02  -2.1899999999999999e-02   3.5510000000000003e-01   9.1169999999999995e-01   1.2188000000000001e+00   7.7100000000000002e-02   1.5400000000000000e-01   1.8140000000000001e-01
   4.6289999999999998e-01  -2.1999999999999999e-02   6.0050000000000003e-01  -2.3870000000000000e-01   5.7099999999999998e-02   4.4000000000000003e-03   1.3320000000000001e-01   1.1117999999999999e+00   1.3059000000000001e+00   1.0600000000000000e-01   1.2509999999999999e-01   2.1679999999999999e-01
   6.6130000000000000e-01   8.7900000000000006e-02   7.7210000000000001e-01  -1.4319999999999999e-01   1.9000000000000000e-02  -7.4499999999999997e-02   3.7730000000000002e-01   1.0894999999999999e+00   1.4800000000000000e+00   1.9300000000000001e-02   2.1170000000000000e-01   2.0349999999999999e-01
   7.4939999999999996e-01  -1.0990000000000000e-01   1.2010000000000001e+00  -2.5779999999999997e-01  -2.8500000000000001e-02  -3.5099999999999999e-02   2.2189999999999999e-01   1.0672999999999999e+00   1.8283000000000000e+00   1.2520000000000001e-01   2.0210000000000000e-01   1.5920000000000001e-01
   5.7310000000000005e-01  -4.3969999999999998e-01   6.0050000000000003e-01  -1.5279999999999999e-01   0.0000000000000000e+00   8.8000000000000005e-03   2.4410000000000001e-01   9.7840000000000005e-01   1.7412000000000001e+00   6.7400000000000002e-02   5.7700000000000001e-02   1.5920000000000001e-01
   6.1719999999999997e-01  -1.5390000000000001e-01   6.0050000000000003e-01  -2.0050000000000001e-01   9.4999999999999998e-03   1.7500000000000002e-02   1.3320000000000001e-01   1.2674000000000001e+00   1.5670999999999999e+00   8.6699999999999999e-02   2.5019999999999998e-01   1.8579999999999999e-01
   5.0700000000000001e-01  -2.6379999999999998e-01   6.8630000000000002e-01  -2.8639999999999999e-01  -2.8500000000000001e-02  -3.5099999999999999e-02   3.3289999999999997e-01   1.1563000000000001e+00   8.7060000000000004e-01   9.5999999999999992e-03   1.9239999999999999e-01   1.8140000000000001e-01
   5.5110000000000003e-01  -6.6000000000000003e-02   1.4582999999999999e+00  -2.0999999999999999e-01   1.9000000000000000e-02  -3.0700000000000002e-02   1.3320000000000001e-01   1.2230000000000001e+00   9.5770000000000000e-01   1.1559999999999999e-01   1.2509999999999999e-01   1.8579999999999999e-01
   5.9509999999999996e-01  -6.6000000000000003e-02   9.4359999999999999e-01  -1.8140000000000001e-01   0.0000000000000000e+00  -7.0199999999999999e-02   2.2189999999999999e-01   1.0227999999999999e+00   1.5670999999999999e+00   9.6299999999999997e-02   2.6939999999999997e-01   1.2830000000000000e-01
   6.8330000000000002e-01   4.3999999999999997e-02   6.0050000000000003e-01  -2.1959999999999999e-01  -7.6100000000000001e-02  -3.0700000000000002e-02   2.6629999999999998e-01   1.1117999999999999e+00   9.5770000000000000e-01   1.2520000000000001e-01   2.5019999999999998e-01   1.6810000000000000e-01
   4.4080000000000003e-01  -3.5170000000000001e-01   1.0294000000000001e+00  -1.7190000000000000e-01  -9.4999999999999998e-03  -9.6500000000000002e-02   3.1069999999999998e-01   1.0894999999999999e+00   9.5770000000000000e-01   1.3489999999999999e-01   2.6939999999999997e-01   1.7690000000000000e-01
   5.0700000000000001e-01  -3.7369999999999998e-01   8.5780000000000001e-01  -1.5279999999999999e-01  -6.6600000000000006e-02  -7.4499999999999997e-02   1.7760000000000001e-01   1.1339999999999999e+00   1.3930000000000000e+00   1.8300000000000000e-01   1.7319999999999999e-01   1.9910000000000000e-01
   4.1880000000000001e-01  -3.2979999999999998e-01   7.7210000000000001e-01  -1.2410000000000000e-01  -8.5599999999999996e-02  -4.3900000000000002e-02   1.9980000000000001e-01   1.2674000000000001e+00   1.3930000000000000e+00   1.4449999999999999e-01   1.9239999999999999e-01   1.5920000000000001e-01
   5.9509999999999996e-01  -1.7590000000000000e-01   6.8630000000000002e-01  -1.5279999999999999e-01  -9.5200000000000007e-02  -2.6300000000000000e-02   1.9980000000000001e-01   1.1117999999999999e+00   2.0024000000000002e+00   7.7100000000000002e-02   1.1550000000000001e-01   1.7690000000000000e-01
   4.6289999999999998e-01  -6.6000000000000003e-02   5.1470000000000005e-01  -1.9089999999999999e-01   4.7600000000000003e-02  -2.1899999999999999e-02   3.7730000000000002e-01   1.0894999999999999e+00   1.2188000000000001e+00   1.2520000000000001e-01   1.3469999999999999e-01   1.8140000000000001e-01
   7.2740000000000005e-01  -1.9789999999999999e-01   8.5780000000000001e-01  -1.9089999999999999e-01  -1.1420000000000000e-01  -4.3900000000000002e-02   4.4390000000000002e-01   1.1117999999999999e+00   1.9153000000000000e+00   1.6380000000000000e-01   2.1170000000000000e-01   1.8579999999999999e-01
   5.0700000000000001e-01  -1.0990000000000000e-01   1.1152000000000000e+00  -2.5779999999999997e-01   1.9000000000000000e-02  -2.6300000000000000e-02   6.6600000000000006e-02   9.7840000000000005e-01   2.1764999999999999e+00   1.9300000000000001e-02   9.6199999999999994e-02   2.1679999999999999e-01
   3.3060000000000000e-01  -1.9789999999999999e-01   5.1470000000000005e-01  -1.9089999999999999e-01  -5.7099999999999998e-02  -2.1899999999999999e-02   1.1100000000000000e-01   1.2007000000000001e+00   1.2188000000000001e+00   8.6699999999999999e-02   1.9239999999999999e-01   1.6810000000000000e-01
   4.1880000000000001e-01  -1.0990000000000000e-01   7.7210000000000001e-01  -1.7190000000000000e-01  -9.4999999999999998e-03  -7.0199999999999999e-02   1.9980000000000001e-01   1.2897000000000001e+00   1.3930000000000000e+00   3.8500000000000000e-02   2.1170000000000000e-01   1.8579999999999999e-01
   4.1880000000000001e-01  -1.5390000000000001e-01   1.1152000000000000e+00  -2.1959999999999999e-01   3.8100000000000002e-02  -4.3900000000000002e-02   2.2189999999999999e-01   1.0894999999999999e+00   2.2635999999999998e+00  -9.5999999999999992e-03   1.6360000000000000e-01   1.8579999999999999e-01
   5.5110000000000003e-01  -8.7900000000000006e-02   1.7157000000000000e+00  -1.2410000000000000e-01   9.4999999999999998e-03  -4.3900000000000002e-02   2.8849999999999998e-01   1.1563000000000001e+00   1.3059000000000001e+00   7.7100000000000002e-02   1.9239999999999999e-01   1.7690000000000000e-01
   2.6450000000000001e-01  -1.3189999999999999e-01   2.5740000000000002e-01  -1.5279999999999999e-01   5.7099999999999998e-02  -3.0700000000000002e-02   3.1069999999999998e-01   1.2230000000000001e+00   1.6540999999999999e+00   6.7400000000000002e-02   2.1170000000000000e-01   1.6810000000000000e-01
   5.2900000000000003e-01  -2.4179999999999999e-01   4.2890000000000000e-01  -2.9599999999999999e-01   3.8100000000000002e-02  -1.3200000000000000e-02   2.8849999999999998e-01   9.7840000000000005e-01   5.2239999999999998e-01   1.0600000000000000e-01   1.9239999999999999e-01   1.3710000000000000e-01
   5.7310000000000005e-01  -1.9789999999999999e-01   6.8630000000000002e-01  -2.3870000000000000e-01  -1.0470000000000000e-01   1.7500000000000002e-02   3.5510000000000003e-01   1.0894999999999999e+00   9.5770000000000000e-01   1.9300000000000001e-02   2.2130000000000000e-01   2.0349999999999999e-01
   4.1880000000000001e-01  -1.0990000000000000e-01   8.5780000000000001e-01  -2.3870000000000000e-01  -9.4999999999999998e-03  -3.9500000000000000e-02   3.3289999999999997e-01   1.0005999999999999e+00   1.3059000000000001e+00   3.8500000000000000e-02   1.5400000000000000e-01   1.9910000000000000e-01
   7.0530000000000004e-01  -2.1980000000000000e-01   3.4310000000000002e-01  -2.2910000000000000e-01  -3.8100000000000002e-02  -1.3200000000000000e-02   2.6629999999999998e-01   1.0227999999999999e+00   9.5770000000000000e-01   6.7400000000000002e-02   2.1170000000000000e-01   1.6370000000000001e-01
   5.7310000000000005e-01  -3.0780000000000002e-01   6.8630000000000002e-01  -2.2910000000000000e-01  -9.5200000000000007e-02  -3.0700000000000002e-02   2.8849999999999998e-01   1.2007000000000001e+00   7.8349999999999997e-01   4.8200000000000000e-02   2.4060000000000001e-01   1.8579999999999999e-01
   5.0700000000000001e-01  -1.0990000000000000e-01   1.3725000000000001e+00  -2.2910000000000000e-01   0.0000000000000000e+00  -7.4499999999999997e-02   3.3289999999999997e-01   1.1785000000000001e+00   1.3930000000000000e+00   6.7400000000000002e-02   1.0580000000000001e-01   1.7690000000000000e-01
   4.4080000000000003e-01  -2.4179999999999999e-01   7.7210000000000001e-01  -2.4820000000000000e-01   3.8100000000000002e-02  -6.5799999999999997e-02   2.6629999999999998e-01   1.1563000000000001e+00   1.0447000000000000e+00   1.9270000000000001e-01   2.7900000000000003e-01   1.6370000000000001e-01
   4.6289999999999998e-01  -1.3189999999999999e-01   6.8630000000000002e-01  -1.9089999999999999e-01  -6.6600000000000006e-02  -7.0199999999999999e-02   1.3320000000000001e-01   9.7840000000000005e-01   7.8349999999999997e-01   1.2520000000000001e-01   2.4060000000000001e-01   2.2120000000000001e-01
   3.9679999999999999e-01  -2.4179999999999999e-01   1.6298999999999999e+00  -1.8140000000000001e-01   9.4999999999999998e-03  -8.8000000000000005e-03   1.1100000000000000e-01   1.1563000000000001e+00   1.6540999999999999e+00   8.6699999999999999e-02   1.1550000000000001e-01   1.9020000000000001e-01
   1.5429999999999999e-01  -2.1980000000000000e-01   3.4310000000000002e-01  -1.1459999999999999e-01  -1.0470000000000000e-01  -5.2600000000000001e-02   2.6629999999999998e-01   1.2674000000000001e+00   2.0024000000000002e+00   5.7799999999999997e-02   1.3469999999999999e-01   1.6810000000000000e-01
   5.0700000000000001e-01  -2.4179999999999999e-01   7.7210000000000001e-01  -2.0050000000000001e-01   9.5200000000000007e-02  -2.6300000000000000e-02   5.3269999999999995e-01   1.1117999999999999e+00   1.0447000000000000e+00   1.6380000000000000e-01   1.6360000000000000e-01   1.9020000000000001e-01
   4.6289999999999998e-01  -1.7590000000000000e-01   5.1470000000000005e-01  -1.9089999999999999e-01  -6.6600000000000006e-02  -1.3200000000000000e-02   2.4410000000000001e-01   1.3786000000000000e+00   1.8283000000000000e+00   1.2520000000000001e-01   2.1170000000000000e-01   2.0790000000000000e-01
   3.9679999999999999e-01  -3.5170000000000001e-01   8.5780000000000001e-01  -2.0050000000000001e-01  -8.5599999999999996e-02  -1.7500000000000002e-02   2.8849999999999998e-01   1.2230000000000001e+00   1.3059000000000001e+00   5.7799999999999997e-02   7.6999999999999999e-02   2.0349999999999999e-01
   3.7469999999999998e-01  -2.4179999999999999e-01   9.4359999999999999e-01  -1.9089999999999999e-01  -6.6600000000000006e-02  -2.1899999999999999e-02   2.2189999999999999e-01   1.0227999999999999e+00   2.2635999999999998e+00   9.6299999999999997e-02   1.3469999999999999e-01   1.4160000000000000e-01
   5.9509999999999996e-01  -2.4179999999999999e-01   4.2890000000000000e-01  -3.0549999999999999e-01  -1.4269999999999999e-01   4.8200000000000000e-02   1.9980000000000001e-01   1.0005999999999999e+00   3.4820000000000001e-01   1.2520000000000001e-01   1.6360000000000000e-01   2.1229999999999999e-01
   5.0700000000000001e-01  -8.7900000000000006e-02   3.4310000000000002e-01  -1.1459999999999999e-01  -2.8500000000000001e-02  -4.8200000000000000e-02   3.5510000000000003e-01   1.0672999999999999e+00   9.5770000000000000e-01   1.0600000000000000e-01   1.3469999999999999e-01   1.8140000000000001e-01
   4.6289999999999998e-01  -1.3189999999999999e-01   1.1152000000000000e+00  -2.0050000000000001e-01   1.9000000000000000e-02  -2.6300000000000000e-02   2.2189999999999999e-01   1.0450999999999999e+00   1.1317999999999999e+00   1.2520000000000001e-01   1.5400000000000000e-01   2.3440000000000000e-01
   1.9839999999999999e-01  -3.2979999999999998e-01   1.1152000000000000e+00  -2.4820000000000000e-01  -5.7099999999999998e-02  -3.0700000000000002e-02   3.5510000000000003e-01   1.2007000000000001e+00   1.3930000000000000e+00   1.0600000000000000e-01   1.9239999999999999e-01   1.7690000000000000e-01
   3.5270000000000001e-01  -1.7590000000000000e-01   2.5740000000000002e-01  -1.8140000000000001e-01   9.5200000000000007e-02  -5.2600000000000001e-02   3.7730000000000002e-01   1.1563000000000001e+00   6.9650000000000001e-01   7.7100000000000002e-02   1.4430000000000001e-01   1.3270000000000001e-01
   6.8330000000000002e-01  -1.7590000000000000e-01   4.2890000000000000e-01  -1.0500000000000000e-01   2.8500000000000001e-02  -2.1899999999999999e-02   2.2200000000000001e-02   1.2897000000000001e+00   1.1317999999999999e+00   8.6699999999999999e-02   1.7319999999999999e-01   1.5479999999999999e-01
   5.2900000000000003e-01  -2.6379999999999998e-01   4.2890000000000000e-01  -1.9089999999999999e-01   2.8500000000000001e-02  -3.0700000000000002e-02   3.5510000000000003e-01   1.2674000000000001e+00   1.6540999999999999e+00  -9.5999999999999992e-03   1.9239999999999999e-01   1.7690000000000000e-01
   5.7310000000000005e-01  -8.7900000000000006e-02   1.2010000000000001e+00  -1.8140000000000001e-01  -9.4999999999999998e-03  -3.9500000000000000e-02   1.1100000000000000e-01   9.3389999999999995e-01   1.6540999999999999e+00   8.6699999999999999e-02   2.0210000000000000e-01   1.8140000000000001e-01
   7.7149999999999996e-01  -8.7900000000000006e-02   8.5780000000000001e-01  -1.6230000000000000e-01  -1.2370000000000000e-01  -4.8200000000000000e-02   4.4400000000000002e-02   1.2007000000000001e+00   1.5670999999999999e+00   1.1559999999999999e-01   1.6360000000000000e-01   1.5920000000000001e-01
   4.1880000000000001e-01   0.0000000000000000e+00   6.8630000000000002e-01  -2.0999999999999999e-01  -1.1420000000000000e-01  -2.6300000000000000e-02   3.1069999999999998e-01   9.5609999999999995e-01   2.0893999999999999e+00   1.1559999999999999e-01   1.8279999999999999e-01   1.6810000000000000e-01
   7.2740000000000005e-01  -2.4179999999999999e-01   1.1152000000000000e+00  -2.2910000000000000e-01  -7.6100000000000001e-02   1.7500000000000002e-02   1.7760000000000001e-01   1.1563000000000001e+00   6.0940000000000005e-01   1.6380000000000000e-01   2.0210000000000000e-01   1.8579999999999999e-01
   3.0859999999999999e-01  -1.9789999999999999e-01   8.5800000000000001e-02  -2.0999999999999999e-01  -1.9000000000000000e-02  -8.3299999999999999e-02   4.2170000000000002e-01   1.1117999999999999e+00   1.2188000000000001e+00   6.7400000000000002e-02   1.7319999999999999e-01   1.6370000000000001e-01
   4.6289999999999998e-01  -3.2979999999999998e-01   6.0050000000000003e-01  -2.2910000000000000e-01   0.0000000000000000e+00  -5.2600000000000001e-02   3.7730000000000002e-01   1.1117999999999999e+00   2.0024000000000002e+00   1.4449999999999999e-01   1.8279999999999999e-01   1.9020000000000001e-01
   2.4249999999999999e-01   2.1999999999999999e-02   6.0050000000000003e-01  -1.2410000000000000e-01  -8.5599999999999996e-02  -2.1899999999999999e-02   5.7709999999999995e-01   1.2007000000000001e+00   7.8349999999999997e-01   7.7100000000000002e-02   1.8279999999999999e-01   1.5040000000000001e-01
   5.2900000000000003e-01  -2.1980000000000000e-01   1.7160000000000000e-01  -1.4319999999999999e-01  -5.7099999999999998e-02  -6.1400000000000003e-02   2.4410000000000001e-01   1.1785000000000001e+00   1.9153000000000000e+00   1.3489999999999999e-01   8.6599999999999996e-02   2.0349999999999999e-01
   5.2900000000000003e-01  -2.6379999999999998e-01   1.6298999999999999e+00  -2.0999999999999999e-01  -1.9000000000000000e-02   2.1899999999999999e-02   4.8830000000000001e-01   1.0894999999999999e+00   1.3059000000000001e+00   3.8500000000000000e-02   2.0210000000000000e-01   1.6370000000000001e-01
   6.6130000000000000e-01  -2.1980000000000000e-01   7.7210000000000001e-01  -3.2460000000000000e-01   9.4999999999999998e-03  -2.1899999999999999e-02   1.9980000000000001e-01   9.1169999999999995e-01   1.6540999999999999e+00   9.6299999999999997e-02   1.2509999999999999e-01   1.7690000000000000e-01
   5.7310000000000005e-01  -8.7900000000000006e-02   1.2010000000000001e+00  -2.4820000000000000e-01  -5.7099999999999998e-02  -5.7000000000000002e-02   3.1069999999999998e-01   9.3389999999999995e-01   1.4800000000000000e+00   1.1559999999999999e-01   1.6360000000000000e-01   1.4160000000000000e-01
   3.0859999999999999e-01  -2.1980000000000000e-01   1.6298999999999999e+00  -1.6230000000000000e-01   9.4999999999999998e-03  -2.1899999999999999e-02   1.9980000000000001e-01   1.1117999999999999e+00   1.0447000000000000e+00   1.6380000000000000e-01   8.6599999999999996e-02   2.1229999999999999e-01
   1.0139000000000000e+00  -1.9789999999999999e-01   6.0050000000000003e-01  -3.3420000000000000e-01  -3.8100000000000002e-02  -1.3200000000000000e-02   1.3320000000000001e-01   1.1563000000000001e+00   5.2239999999999998e-01   1.5409999999999999e-01   2.6939999999999997e-01   1.0620000000000000e-01
   2.4249999999999999e-01  -5.2759999999999996e-01   0.0000000000000000e+00  -1.9089999999999999e-01   0.0000000000000000e+00  -6.1400000000000003e-02   1.3320000000000001e-01   9.7840000000000005e-01   1.3059000000000001e+00   1.6380000000000000e-01   1.1550000000000001e-01   2.1229999999999999e-01
   3.3060000000000000e-01   4.3999999999999997e-02   3.4310000000000002e-01  -1.5279999999999999e-01   6.6600000000000006e-02  -1.7500000000000002e-02   3.5510000000000003e-01   1.1785000000000001e+00   2.0024000000000002e+00   9.6299999999999997e-02   2.0210000000000000e-01   1.1500000000000000e-01
   7.4939999999999996e-01  -4.3999999999999997e-02   0.0000000000000000e+00  -1.6230000000000000e-01  -4.7600000000000003e-02  -3.0700000000000002e-02   1.1100000000000000e-01   1.0450999999999999e+00   1.6540999999999999e+00   1.2520000000000001e-01   1.6360000000000000e-01   2.1229999999999999e-01
   5.7310000000000005e-01  -6.5949999999999998e-01  -5.1470000000000005e-01  -2.1959999999999999e-01  -6.6600000000000006e-02  -2.1899999999999999e-02   5.9930000000000005e-01   1.0894999999999999e+00   1.7412000000000001e+00   3.8500000000000000e-02   2.2130000000000000e-01   1.9460000000000000e-01
   3.0859999999999999e-01  -8.7900000000000006e-02   1.2010000000000001e+00  -1.1459999999999999e-01  -6.6600000000000006e-02  -5.2600000000000001e-02   2.4410000000000001e-01   1.3341000000000001e+00   1.4800000000000000e+00   9.6299999999999997e-02   1.7319999999999999e-01   1.5920000000000001e-01
   4.4080000000000003e-01   4.3999999999999997e-02   2.5740000000000002e-01  -2.1959999999999999e-01   4.7600000000000003e-02  -5.2600000000000001e-02   4.2170000000000002e-01   1.2452000000000001e+00   9.5770000000000000e-01   1.1559999999999999e-01   2.6939999999999997e-01   1.7249999999999999e-01
   7.9349999999999998e-01  -3.9570000000000000e-01   4.2890000000000000e-01  -2.2910000000000000e-01  -1.1420000000000000e-01  -4.3900000000000002e-02   2.8849999999999998e-01   1.0672999999999999e+00   8.7060000000000004e-01   7.7100000000000002e-02   1.6360000000000000e-01   1.7249999999999999e-01
   3.9679999999999999e-01  -3.0780000000000002e-01   1.5441000000000000e+00  -2.4820000000000000e-01  -4.7600000000000003e-02  -4.4000000000000003e-03   5.7709999999999995e-01   1.2897000000000001e+00   9.5770000000000000e-01   8.6699999999999999e-02   1.9239999999999999e-01   1.6370000000000001e-01
   4.4080000000000003e-01   0.0000000000000000e+00   5.1470000000000005e-01  -1.5279999999999999e-01   1.9000000000000000e-02  -7.4499999999999997e-02   2.2200000000000001e-02   9.5609999999999995e-01   1.3930000000000000e+00   1.4449999999999999e-01   2.6939999999999997e-01   1.7690000000000000e-01
   5.2900000000000003e-01  -4.3969999999999998e-01   1.0294000000000001e+00  -2.4820000000000000e-01  -1.0470000000000000e-01  -4.3900000000000002e-02   3.1069999999999998e-01   9.1169999999999995e-01   1.4800000000000000e+00   1.5409999999999999e-01   1.0580000000000001e-01   2.1229999999999999e-01
   4.8490000000000000e-01  -2.4179999999999999e-01   1.7160000000000000e-01  -2.3870000000000000e-01  -9.5200000000000007e-02  -3.0700000000000002e-02   2.6629999999999998e-01   1.2452000000000001e+00   9.5770000000000000e-01   8.6699999999999999e-02   1.7319999999999999e-01   2.1679999999999999e-01
   7.0530000000000004e-01   0.0000000000000000e+00   1.0294000000000001e+00  -2.0999999999999999e-01  -2.8500000000000001e-02  -4.4000000000000003e-03   3.9950000000000002e-01   1.2007000000000001e+00   1.3930000000000000e+00   8.6699999999999999e-02   2.1170000000000000e-01   1.1060000000000000e-01
   5.2900000000000003e-01  -1.7590000000000000e-01   4.2890000000000000e-01  -2.5779999999999997e-01  -3.8100000000000002e-02  -3.0700000000000002e-02   3.5510000000000003e-01   1.0227999999999999e+00   1.2188000000000001e+00   6.7400000000000002e-02   1.1550000000000001e-01   1.5920000000000001e-01
   4.6289999999999998e-01  -1.9789999999999999e-01   6.8630000000000002e-01  -1.7190000000000000e-01   0.0000000000000000e+00  -3.5099999999999999e-02   3.7730000000000002e-01   1.2452000000000001e+00   1.7412000000000001e+00   1.9300000000000001e-02   1.9239999999999999e-01   2.1679999999999999e-01
   4.6289999999999998e-01  -8.7900000000000006e-02   1.4582999999999999e+00  -1.4319999999999999e-01  -4.7600000000000003e-02  -3.5099999999999999e-02   2.6629999999999998e-01   1.2897000000000001e+00   6.9650000000000001e-01   1.5409999999999999e-01   2.5019999999999998e-01   2.2120000000000001e-01
   5.9509999999999996e-01  -1.9789999999999999e-01   7.7210000000000001e-01  -2.3870000000000000e-01  -3.8100000000000002e-02  -9.6500000000000002e-02   3.3289999999999997e-01   1.0672999999999999e+00   1.4800000000000000e+00   2.8899999999999999e-02   1.9239999999999999e-01   1.9910000000000000e-01
   5.9509999999999996e-01  -4.8359999999999997e-01   4.2890000000000000e-01  -2.2910000000000000e-01  -6.6600000000000006e-02  -4.3900000000000002e-02   3.5510000000000003e-01   9.5609999999999995e-01   1.4800000000000000e+00   8.6699999999999999e-02   1.6360000000000000e-01   2.0790000000000000e-01
   3.5270000000000001e-01  -2.4179999999999999e-01   6.8630000000000002e-01  -2.9599999999999999e-01  -4.7600000000000003e-02  -4.8200000000000000e-02   1.9980000000000001e-01   1.2674000000000001e+00   1.0447000000000000e+00   1.6380000000000000e-01   1.4430000000000001e-01   1.8140000000000001e-01
   6.3919999999999999e-01  -6.6000000000000003e-02   9.4359999999999999e-01  -1.8140000000000001e-01  -4.7600000000000003e-02   0.0000000000000000e+00   2.8849999999999998e-01   1.0005999999999999e+00   1.2188000000000001e+00   7.7100000000000002e-02   1.3469999999999999e-01   2.0349999999999999e-01
   5.7310000000000005e-01  -3.2979999999999998e-01   6.8630000000000002e-01  -2.9599999999999999e-01  -9.4999999999999998e-03  -5.7000000000000002e-02   8.8800000000000004e-02   1.3786000000000000e+00   2.0893999999999999e+00   2.1190000000000001e-01   1.3469999999999999e-01   1.6810000000000000e-01
   4.8490000000000000e-01  -3.5170000000000001e-01   4.2890000000000000e-01  -1.9089999999999999e-01  -7.6100000000000001e-02  -6.1400000000000003e-02   2.4410000000000001e-01   1.0672999999999999e+00   1.6540999999999999e+00   9.6299999999999997e-02   2.2130000000000000e-01   1.7249999999999999e-01
   4.1880000000000001e-01   2.1999999999999999e-02  -2.5740000000000002e-01  -2.7689999999999998e-01   0.0000000000000000e+00  -5.7000000000000002e-02   3.7730000000000002e-01   8.4499999999999997e-01   7.8349999999999997e-01   7.7100000000000002e-02   1.1550000000000001e-01   1.9910000000000000e-01
   2.6450000000000001e-01  -2.6379999999999998e-01  -1.7160000000000000e-01  -7.6399999999999996e-02  -3.8100000000000002e-02  -2.1899999999999999e-02   4.8830000000000001e-01   9.1169999999999995e-01   1.3059000000000001e+00   1.2520000000000001e-01   2.3089999999999999e-01   1.7690000000000000e-01
   3.5270000000000001e-01   0.0000000000000000e+00   6.8630000000000002e-01  -1.1459999999999999e-01  -6.6600000000000006e-02  -8.8000000000000005e-03   2.6629999999999998e-01   1.2452000000000001e+00   1.7412000000000001e+00   1.1559999999999999e-01   2.7900000000000003e-01   1.9460000000000000e-01
   5.7310000000000005e-01  -1.0990000000000000e-01   1.4582999999999999e+00  -2.3870000000000000e-01   3.8100000000000002e-02  -5.7000000000000002e-02   2.6629999999999998e-01   1.1785000000000001e+00   1.6540999999999999e+00   8.6699999999999999e-02   7.6999999999999999e-02   1.0170000000000000e-01
   4.6289999999999998e-01  -1.9789999999999999e-01   9.4359999999999999e-01  -1.5279999999999999e-01   5.7099999999999998e-02  -2.1899999999999999e-02   2.2189999999999999e-01   1.1563000000000001e+00   1.9153000000000000e+00   9.6299999999999997e-02   1.8279999999999999e-01   1.7249999999999999e-01
   3.9679999999999999e-01  -4.1770000000000002e-01   1.2010000000000001e+00  -1.7190000000000000e-01  -2.8500000000000001e-02  -3.5099999999999999e-02   4.2170000000000002e-01   1.2007000000000001e+00   9.5770000000000000e-01   1.4449999999999999e-01   1.2509999999999999e-01   1.6370000000000001e-01
   4.8490000000000000e-01  -3.0780000000000002e-01   8.5780000000000001e-01  -1.7190000000000000e-01  -1.9000000000000000e-02   4.4000000000000003e-03   1.1100000000000000e-01   1.3119000000000001e+00   7.8349999999999997e-01   4.8200000000000000e-02   2.3089999999999999e-01   1.7249999999999999e-01
   5.0700000000000001e-01  -3.5170000000000001e-01   6.0050000000000003e-01  -1.5279999999999999e-01  -3.8100000000000002e-02  -1.7500000000000002e-02   3.5510000000000003e-01   1.0894999999999999e+00   1.3930000000000000e+00   6.7400000000000002e-02   1.2509999999999999e-01   1.5920000000000001e-01
   4.4080000000000003e-01  -2.1980000000000000e-01   1.2867999999999999e+00  -2.0999999999999999e-01  -9.5200000000000007e-02   4.4000000000000003e-03   3.3289999999999997e-01   8.4499999999999997e-01   1.6540999999999999e+00   1.3489999999999999e-01   8.6599999999999996e-02   1.5479999999999999e-01
   3.3060000000000000e-01  -2.8580000000000000e-01   6.0050000000000003e-01  -1.6230000000000000e-01  -1.4269999999999999e-01  -1.3200000000000000e-02   4.2170000000000002e-01   1.0005999999999999e+00   1.6540999999999999e+00   2.0230000000000001e-01   1.9239999999999999e-01   1.7249999999999999e-01
   6.1719999999999997e-01  -1.7590000000000000e-01   5.1470000000000005e-01  -1.8140000000000001e-01   6.6600000000000006e-02  -1.7500000000000002e-02   1.7760000000000001e-01   1.1339999999999999e+00   1.7412000000000001e+00   1.3489999999999999e-01   1.6360000000000000e-01   1.8579999999999999e-01
   5.2900000000000003e-01  -4.3999999999999997e-02   1.1152000000000000e+00  -1.8140000000000001e-01  -3.8100000000000002e-02   1.7500000000000002e-02   3.3289999999999997e-01   1.2007000000000001e+00   1.4800000000000000e+00   5.7799999999999997e-02   1.6360000000000000e-01   1.8579999999999999e-01
   5.5110000000000003e-01  -1.9789999999999999e-01   8.5800000000000001e-02  -2.7689999999999998e-01  -3.8100000000000002e-02  -4.4000000000000003e-03   3.9950000000000002e-01   1.1339999999999999e+00   1.3930000000000000e+00   2.1190000000000001e-01   2.1170000000000000e-01   1.6810000000000000e-01
   2.6450000000000001e-01  -1.3189999999999999e-01   9.4359999999999999e-01  -1.5279999999999999e-01  -3.8100000000000002e-02  -4.8200000000000000e-02   4.6610000000000001e-01   1.2230000000000001e+00   1.8283000000000000e+00   1.8300000000000000e-01   1.2509999999999999e-01   2.0349999999999999e-01
   5.5110000000000003e-01  -4.3999999999999997e-02   1.3725000000000001e+00  -8.5900000000000004e-02   5.7099999999999998e-02   2.6300000000000000e-02   1.9980000000000001e-01   1.1563000000000001e+00   8.7060000000000004e-01   9.5999999999999992e-03   2.5979999999999998e-01   1.7690000000000000e-01
   4.6289999999999998e-01  -2.1980000000000000e-01   8.5780000000000001e-01  -2.1959999999999999e-01  -2.8500000000000001e-02  -3.5099999999999999e-02   4.2170000000000002e-01   1.2674000000000001e+00   8.7060000000000004e-01   1.2520000000000001e-01   9.6199999999999994e-02   1.6810000000000000e-01
   5.2900000000000003e-01  -1.5390000000000001e-01   6.8630000000000002e-01  -1.8140000000000001e-01   9.4999999999999998e-03  -6.5799999999999997e-02   1.3320000000000001e-01   1.0894999999999999e+00   2.0024000000000002e+00   5.7799999999999997e-02   2.4060000000000001e-01   1.8579999999999999e-01
   5.2900000000000003e-01  -2.8580000000000000e-01   1.0294000000000001e+00  -1.3370000000000001e-01  -2.8500000000000001e-02  -6.1400000000000003e-02   1.7760000000000001e-01   1.0894999999999999e+00   1.9153000000000000e+00   1.0600000000000000e-01   1.5400000000000000e-01   2.0349999999999999e-01
   3.0859999999999999e-01   4.3999999999999997e-02   2.5740000000000002e-01  -2.6729999999999998e-01  -7.6100000000000001e-02  -2.6300000000000000e-02   4.2170000000000002e-01   1.0450999999999999e+00   1.4800000000000000e+00   1.1559999999999999e-01   2.0210000000000000e-01   1.9910000000000000e-01
   4.8490000000000000e-01   2.1999999999999999e-02   0.0000000000000000e+00  -1.8140000000000001e-01  -7.6100000000000001e-02  -5.7000000000000002e-02   3.9950000000000002e-01   1.0227999999999999e+00   1.0447000000000000e+00   1.6380000000000000e-01   1.8279999999999999e-01   1.6370000000000001e-01
   5.7310000000000005e-01   2.1999999999999999e-02   6.8630000000000002e-01  -2.0999999999999999e-01  -9.4999999999999998e-03  -1.3200000000000000e-02   4.2170000000000002e-01   9.1169999999999995e-01   2.0024000000000002e+00   4.8200000000000000e-02   2.3089999999999999e-01   1.9460000000000000e-01
   3.3060000000000000e-01  -1.7590000000000000e-01  -1.7160000000000000e-01  -2.0999999999999999e-01  -2.8500000000000001e-02  -8.3299999999999999e-02   4.2170000000000002e-01   1.2897000000000001e+00   1.7412000000000001e+00   5.7799999999999997e-02   1.8279999999999999e-01   1.7249999999999999e-01
   6.6130000000000000e-01  -3.2979999999999998e-01   1.7160000000000000e-01  -3.0549999999999999e-01  -1.5229999999999999e-01  -8.8000000000000005e-03   4.2170000000000002e-01   9.7840000000000005e-01   1.3930000000000000e+00   1.6380000000000000e-01   1.4430000000000001e-01   1.5479999999999999e-01
   5.9509999999999996e-01  -3.2979999999999998e-01   1.2010000000000001e+00  -2.4820000000000000e-01   9.4999999999999998e-03  -5.7000000000000002e-02   2.8849999999999998e-01   1.1339999999999999e+00   1.8283000000000000e+00   1.3489999999999999e-01   1.6360000000000000e-01   1.9460000000000000e-01
   5.9509999999999996e-01  -3.0780000000000002e-01   6.0050000000000003e-01  -2.0999999999999999e-01  -5.7099999999999998e-02  -7.4499999999999997e-02   2.2189999999999999e-01   1.1339999999999999e+00   1.2188000000000001e+00   1.2520000000000001e-01   2.3089999999999999e-01   2.1229999999999999e-01
   4.8490000000000000e-01  -2.1980000000000000e-01   3.4310000000000002e-01  -2.0050000000000001e-01  -2.8500000000000001e-02  -3.5099999999999999e-02   1.5540000000000001e-01   1.0450999999999999e+00   1.6540999999999999e+00   1.4449999999999999e-01   1.1550000000000001e-01   1.9910000000000000e-01
   5.7310000000000005e-01  -1.5390000000000001e-01   6.8630000000000002e-01  -1.3370000000000001e-01   2.8500000000000001e-02   1.3200000000000000e-02   1.1100000000000000e-01   1.0894999999999999e+00   2.0024000000000002e+00   7.7100000000000002e-02   1.2509999999999999e-01   2.2559999999999999e-01
   5.5110000000000003e-01  -1.9789999999999999e-01   6.8630000000000002e-01  -2.4820000000000000e-01  -9.4999999999999998e-03  -8.8000000000000005e-03   5.3269999999999995e-01   1.1339999999999999e+00   5.2239999999999998e-01   9.6299999999999997e-02   2.1170000000000000e-01   1.8140000000000001e-01
   5.2900000000000003e-01  -3.7369999999999998e-01   6.8630000000000002e-01  -1.8140000000000001e-01  -1.9000000000000000e-02  -5.2600000000000001e-02   2.4410000000000001e-01   9.5609999999999995e-01   8.7060000000000004e-01   1.8300000000000000e-01   1.9239999999999999e-01   1.9020000000000001e-01
   3.9679999999999999e-01  -2.4179999999999999e-01   6.0050000000000003e-01  -1.9089999999999999e-01  -3.8100000000000002e-02   2.6300000000000000e-02   2.4410000000000001e-01   1.1785000000000001e+00   1.3930000000000000e+00   7.7100000000000002e-02   1.4430000000000001e-01   1.4160000000000000e-01
   4.1880000000000001e-01  -2.6379999999999998e-01   3.4310000000000002e-01  -2.0999999999999999e-01  -1.9000000000000000e-02   0.0000000000000000e+00   3.3289999999999997e-01   1.0894999999999999e+00   1.2188000000000001e+00   1.0600000000000000e-01   1.5400000000000000e-01   1.9460000000000000e-01
   7.2740000000000005e-01  -2.6379999999999998e-01   8.5780000000000001e-01  -2.7689999999999998e-01  -7.6100000000000001e-02  -7.8899999999999998e-02   1.3320000000000001e-01   1.0227999999999999e+00   1.6540999999999999e+00   1.0600000000000000e-01   2.2130000000000000e-01   1.8140000000000001e-01
   4.8490000000000000e-01  -1.9789999999999999e-01   7.7210000000000001e-01  -2.0050000000000001e-01  -2.8500000000000001e-02  -1.7500000000000002e-02   3.7730000000000002e-01   1.2230000000000001e+00   1.0447000000000000e+00   7.7100000000000002e-02   1.8279999999999999e-01   1.9460000000000000e-01
   6.6130000000000000e-01  -3.7369999999999998e-01   4.2890000000000000e-01  -1.2410000000000000e-01   4.7600000000000003e-02  -3.0700000000000002e-02   2.6629999999999998e-01   1.2897000000000001e+00   1.3930000000000000e+00   2.1190000000000001e-01   2.4060000000000001e-01   1.5920000000000001e-01
   4.4080000000000003e-01  -2.6379999999999998e-01   8.5780000000000001e-01  -2.6729999999999998e-01   1.0470000000000000e-01  -4.8200000000000000e-02   1.9980000000000001e-01   1.1563000000000001e+00   2.0024000000000002e+00   1.6380000000000000e-01   2.6939999999999997e-01   1.7690000000000000e-01
   5.2900000000000003e-01  -4.1770000000000002e-01   6.8630000000000002e-01  -2.6729999999999998e-01  -1.1420000000000000e-01  -6.1400000000000003e-02   2.2189999999999999e-01   1.1563000000000001e+00   1.2188000000000001e+00   7.7100000000000002e-02   1.9239999999999999e-01   1.9460000000000000e-01
   4.8490000000000000e-01  -1.7590000000000000e-01   7.7210000000000001e-01  -2.6729999999999998e-01  -9.5200000000000007e-02  -4.8200000000000000e-02   1.3320000000000001e-01   1.0450999999999999e+00   1.1317999999999999e+00   7.7100000000000002e-02   1.4430000000000001e-01   1.5479999999999999e-01
   5.2900000000000003e-01  -2.6379999999999998e-01   4.2890000000000000e-01  -1.7190000000000000e-01   9.4999999999999998e-03  -3.5099999999999999e-02   1.1100000000000000e-01   1.0672999999999999e+00   1.1317999999999999e+00   7.7100000000000002e-02   1.3469999999999999e-01   1.6810000000000000e-01
   4.4080000000000003e-01  -2.1999999999999999e-02   6.8630000000000002e-01  -3.2460000000000000e-01  -5.7099999999999998e-02  -5.7000000000000002e-02   2.4410000000000001e-01   1.0672999999999999e+00   1.4800000000000000e+00   8.6699999999999999e-02   2.2130000000000000e-01   2.1229999999999999e-01
   5.2900000000000003e-01   0.0000000000000000e+00   6.8630000000000002e-01  -2.9599999999999999e-01  -9.5200000000000007e-02   2.6300000000000000e-02   1.5540000000000001e-01   1.0227999999999999e+00   1.4800000000000000e+00   9.6299999999999997e-02   2.5019999999999998e-01   1.6810000000000000e-01
   3.0859999999999999e-01  -6.6000000000000003e-02  -8.5800000000000001e-02  -1.4319999999999999e-01   1.9000000000000000e-02  -3.9500000000000000e-02   2.4410000000000001e-01   1.2674000000000001e+00   5.2239999999999998e-01   9.6299999999999997e-02   2.2130000000000000e-01   2.1229999999999999e-01
   4.4080000000000003e-01  -1.5390000000000001e-01   8.5800000000000001e-02  -3.2460000000000000e-01  -4.7600000000000003e-02  -2.6300000000000000e-02   3.9950000000000002e-01   1.0894999999999999e+00   1.6540999999999999e+00   5.7799999999999997e-02   1.8279999999999999e-01   1.9460000000000000e-01
   4.6289999999999998e-01  -1.5390000000000001e-01   5.1470000000000005e-01  -1.5279999999999999e-01  -9.4999999999999998e-03  -2.6300000000000000e-02   3.7730000000000002e-01   1.2674000000000001e+00   1.6540999999999999e+00   1.2520000000000001e-01   2.5019999999999998e-01   1.5920000000000001e-01
   5.5110000000000003e-01  -8.7900000000000006e-02   6.0050000000000003e-01  -2.1959999999999999e-01   1.9000000000000000e-02  -1.3200000000000000e-02   2.2189999999999999e-01   1.1339999999999999e+00   1.7412000000000001e+00   1.0600000000000000e-01   2.0210000000000000e-01   2.1679999999999999e-01
   5.9509999999999996e-01  -1.3189999999999999e-01   4.2890000000000000e-01  -1.4319999999999999e-01   5.7099999999999998e-02  -3.9500000000000000e-02   2.2189999999999999e-01   1.0450999999999999e+00   1.2188000000000001e+00   3.8500000000000000e-02   2.4060000000000001e-01   1.8579999999999999e-01
   5.2900000000000003e-01  -1.3189999999999999e-01   9.4359999999999999e-01  -2.1959999999999999e-01  -7.6100000000000001e-02  -4.4000000000000003e-03   0.0000000000000000e+00   1.2007000000000001e+00   2.2635999999999998e+00   9.5999999999999992e-03   1.5400000000000000e-01   1.4160000000000000e-01
   3.7469999999999998e-01  -2.6379999999999998e-01   1.6298999999999999e+00  -1.4319999999999999e-01   4.7600000000000003e-02  -1.3200000000000000e-02   2.6629999999999998e-01   1.0672999999999999e+00   1.7412000000000001e+00   4.8200000000000000e-02   9.6199999999999994e-02   1.9910000000000000e-01
   7.0530000000000004e-01  -2.4179999999999999e-01   1.1152000000000000e+00  -2.5779999999999997e-01  -5.7099999999999998e-02  -1.7500000000000002e-02   3.3289999999999997e-01   9.3389999999999995e-01   6.9650000000000001e-01   1.1559999999999999e-01   1.4430000000000001e-01   1.8579999999999999e-01
   5.0700000000000001e-01  -1.7590000000000000e-01   2.5740000000000002e-01  -1.8140000000000001e-01  -8.5599999999999996e-02  -8.8000000000000005e-03   2.8849999999999998e-01   1.0672999999999999e+00   1.2188000000000001e+00   3.8500000000000000e-02   1.3469999999999999e-01   1.5920000000000001e-01
   5.2900000000000003e-01  -8.7900000000000006e-02   7.7210000000000001e-01  -2.6729999999999998e-01  -1.0470000000000000e-01  -4.4000000000000003e-03   2.6629999999999998e-01   1.1117999999999999e+00   8.7060000000000004e-01   3.8500000000000000e-02   1.3469999999999999e-01   1.4599999999999999e-01
   7.2740000000000005e-01  -2.6379999999999998e-01   1.1152000000000000e+00  -2.4820000000000000e-01   9.4999999999999998e-03  -3.5099999999999999e-02   4.2170000000000002e-01   1.1339999999999999e+00   1.8283000000000000e+00   1.3489999999999999e-01   1.0580000000000001e-01   1.7249999999999999e-01
   3.7469999999999998e-01  -1.5390000000000001e-01   8.5780000000000001e-01  -2.0999999999999999e-01   2.8500000000000001e-02  -5.2600000000000001e-02   1.9980000000000001e-01   1.0894999999999999e+00   1.2188000000000001e+00   4.8200000000000000e-02   1.8279999999999999e-01   1.4599999999999999e-01
   5.7310000000000005e-01  -4.3999999999999997e-02   1.2867999999999999e+00  -2.4820000000000000e-01  -3.8100000000000002e-02  -2.6300000000000000e-02   2.2189999999999999e-01   9.7840000000000005e-01   1.9153000000000000e+00   9.6299999999999997e-02   1.7319999999999999e-01   1.8579999999999999e-01
   4.8490000000000000e-01  -1.9789999999999999e-01   3.4310000000000002e-01  -2.0050000000000001e-01  -9.4999999999999998e-03  -1.7500000000000002e-02   2.4410000000000001e-01   1.1117999999999999e+00   9.5770000000000000e-01   1.8300000000000000e-01   1.8279999999999999e-01   1.8140000000000001e-01
   7.7149999999999996e-01  -2.4179999999999999e-01   6.8630000000000002e-01  -2.4820000000000000e-01   4.7600000000000003e-02  -2.6300000000000000e-02   2.2189999999999999e-01   1.0450999999999999e+00   1.4800000000000000e+00   6.7400000000000002e-02   2.5979999999999998e-01   1.6810000000000000e-01
   5.2900000000000003e-01  -2.1980000000000000e-01   1.2867999999999999e+00  -2.4820000000000000e-01  -4.7600000000000003e-02  -3.9500000000000000e-02   3.9950000000000002e-01   1.0227999999999999e+00   1.8283000000000000e+00   3.8500000000000000e-02   1.6360000000000000e-01   1.7249999999999999e-01
   5.2900000000000003e-01  -2.1980000000000000e-01   6.8630000000000002e-01  -2.1959999999999999e-01  -1.2370000000000000e-01  -8.8000000000000005e-03   1.7760000000000001e-01   1.0894999999999999e+00   1.0447000000000000e+00   1.0600000000000000e-01   2.3089999999999999e-01   1.0620000000000000e-01
   4.8490000000000000e-01  -3.0780000000000002e-01  -2.5740000000000002e-01  -1.4319999999999999e-01  -2.8500000000000001e-02   1.7500000000000002e-02   1.5540000000000001e-01   1.0672999999999999e+00   1.5670999999999999e+00   1.3489999999999999e-01   9.6199999999999994e-02   1.6810000000000000e-01
   2.6450000000000001e-01  -2.8580000000000000e-01  -3.4310000000000002e-01  -2.0999999999999999e-01   9.4999999999999998e-03  -3.9500000000000000e-02   3.3289999999999997e-01   1.1563000000000001e+00   1.2188000000000001e+00   1.0600000000000000e-01   1.5400000000000000e-01   1.7690000000000000e-01
   5.9509999999999996e-01  -2.6379999999999998e-01   6.0050000000000003e-01  -2.4820000000000000e-01  -1.1420000000000000e-01  -9.2100000000000001e-02   1.1100000000000000e-01   9.5609999999999995e-01   2.4377000000000000e+00   1.2520000000000001e-01   1.7319999999999999e-01   1.7690000000000000e-01
   6.1719999999999997e-01  -4.3999999999999997e-02   1.0294000000000001e+00  -2.2910000000000000e-01   5.7099999999999998e-02  -2.1899999999999999e-02   2.8849999999999998e-01   1.1117999999999999e+00   6.9650000000000001e-01   1.4449999999999999e-01   1.7319999999999999e-01   1.8579999999999999e-01
   6.6130000000000000e-01  -1.5390000000000001e-01   1.3725000000000001e+00  -1.9089999999999999e-01  -2.8500000000000001e-02   0.0000000000000000e+00   1.7760000000000001e-01   1.1785000000000001e+00   1.4800000000000000e+00   1.0600000000000000e-01   2.5979999999999998e-01   1.8140000000000001e-01
   5.5110000000000003e-01  -6.6000000000000003e-02   1.2010000000000001e+00  -2.5779999999999997e-01  -5.7099999999999998e-02  -1.7500000000000002e-02   2.2189999999999999e-01   1.1117999999999999e+00   9.5770000000000000e-01   1.9300000000000001e-02   1.8279999999999999e-01   1.9460000000000000e-01
   6.8330000000000002e-01  -2.6379999999999998e-01  -3.4310000000000002e-01  -1.3370000000000001e-01  -5.7099999999999998e-02  -2.1899999999999999e-02   1.9980000000000001e-01   9.7840000000000005e-01   1.3059000000000001e+00   2.8899999999999999e-02   2.2130000000000000e-01   1.8579999999999999e-01
   5.5110000000000003e-01  -4.3999999999999997e-02   9.4359999999999999e-01  -1.8140000000000001e-01   1.9000000000000000e-02  -1.3200000000000000e-02   3.9950000000000002e-01   1.1339999999999999e+00   1.2188000000000001e+00   1.4449999999999999e-01   1.6360000000000000e-01   2.1229999999999999e-01
   5.5110000000000003e-01  -2.6379999999999998e-01   6.8630000000000002e-01  -1.9089999999999999e-01   2.8500000000000001e-02  -7.8899999999999998e-02   2.6629999999999998e-01   1.0227999999999999e+00   8.7060000000000004e-01   1.4449999999999999e-01   2.0210000000000000e-01   1.9020000000000001e-01
   4.1880000000000001e-01  -1.7590000000000000e-01   3.4310000000000002e-01  -2.4820000000000000e-01   0.0000000000000000e+00  -3.5099999999999999e-02   2.6629999999999998e-01   1.0227999999999999e+00   1.4800000000000000e+00   1.1559999999999999e-01   2.0210000000000000e-01   1.6370000000000001e-01
   5.2900000000000003e-01  -1.3189999999999999e-01   1.7160000000000000e-01  -1.5279999999999999e-01  -2.8500000000000001e-02  -7.4499999999999997e-02   2.2189999999999999e-01   1.3119000000000001e+00   1.3930000000000000e+00   7.7100000000000002e-02   1.8279999999999999e-01   1.9910000000000000e-01
   5.9509999999999996e-01  -4.3999999999999997e-02   7.7210000000000001e-01  -2.3870000000000000e-01   9.4999999999999998e-03  -3.0700000000000002e-02   3.1069999999999998e-01   1.1339999999999999e+00   1.3930000000000000e+00   9.6299999999999997e-02   1.0580000000000001e-01   1.5479999999999999e-01
   5.9509999999999996e-01  -3.2979999999999998e-01   1.2010000000000001e+00  -2.7689999999999998e-01  -1.1420000000000000e-01  -4.3900000000000002e-02   2.8849999999999998e-01   1.0227999999999999e+00   2.0893999999999999e+00   7.7100000000000002e-02   1.6360000000000000e-01   1.8140000000000001e-01
   3.5270000000000001e-01  -2.1980000000000000e-01   1.1152000000000000e+00  -2.5779999999999997e-01  -1.3320000000000001e-01  -3.5099999999999999e-02   3.3289999999999997e-01   1.0894999999999999e+00   9.5770000000000000e-01   5.7799999999999997e-02   1.8279999999999999e-01   1.8579999999999999e-01
   5.2900000000000003e-01  -8.7900000000000006e-02   6.8630000000000002e-01  -1.8140000000000001e-01  -5.7099999999999998e-02   3.5099999999999999e-02   2.4410000000000001e-01   1.2230000000000001e+00   9.5770000000000000e-01   1.5409999999999999e-01   1.6360000000000000e-01   2.0790000000000000e-01
   4.6289999999999998e-01  -2.1980000000000000e-01   6.0050000000000003e-01  -2.1959999999999999e-01  -4.7600000000000003e-02  -3.5099999999999999e-02   1.9980000000000001e-01   8.2269999999999999e-01   1.6540999999999999e+00   1.6380000000000000e-01   1.9239999999999999e-01   1.9460000000000000e-01
   4.6289999999999998e-01   0.0000000000000000e+00   7.7210000000000001e-01  -1.1459999999999999e-01   0.0000000000000000e+00  -1.7500000000000002e-02   6.6600000000000006e-02   1.3341000000000001e+00   7.8349999999999997e-01   3.8500000000000000e-02   2.1170000000000000e-01   2.0349999999999999e-01
   3.5270000000000001e-01  -2.4179999999999999e-01   1.8015000000000001e+00  -2.1959999999999999e-01   4.7600000000000003e-02  -3.5099999999999999e-02   4.2170000000000002e-01   1.0005999999999999e+00   2.0893999999999999e+00   1.1559999999999999e-01   1.3469999999999999e-01   1.7249999999999999e-01
   6.6130000000000000e-01  -6.6000000000000003e-02   9.4359999999999999e-01  -2.3870000000000000e-01   9.4999999999999998e-03   0.0000000000000000e+00   2.4410000000000001e-01   9.5609999999999995e-01   1.7412000000000001e+00   1.4449999999999999e-01   1.4430000000000001e-01   1.7690000000000000e-01
   5.7310000000000005e-01  -8.7900000000000006e-02   7.7210000000000001e-01  -1.9089999999999999e-01  -9.4999999999999998e-03  -3.0700000000000002e-02   1.9980000000000001e-01   1.4453000000000000e+00   1.2188000000000001e+00   1.7340000000000000e-01   2.2130000000000000e-01   1.6810000000000000e-01
   5.5110000000000003e-01  -3.7369999999999998e-01   8.5780000000000001e-01  -2.3870000000000000e-01  -2.8500000000000001e-02  -1.7500000000000002e-02   1.9980000000000001e-01   1.2007000000000001e+00   1.6540999999999999e+00   8.6699999999999999e-02   2.0210000000000000e-01   1.8579999999999999e-01
   4.4080000000000003e-01  -2.1980000000000000e-01   0.0000000000000000e+00  -1.9089999999999999e-01  -1.0470000000000000e-01   4.4000000000000003e-03   2.2189999999999999e-01   1.1563000000000001e+00   1.5670999999999999e+00   1.1559999999999999e-01   2.2130000000000000e-01   1.7249999999999999e-01
   5.2900000000000003e-01  -1.5390000000000001e-01   1.1152000000000000e+00  -2.0050000000000001e-01  -7.6100000000000001e-02  -3.5099999999999999e-02   1.9980000000000001e-01   9.5609999999999995e-01   1.3930000000000000e+00   1.1559999999999999e-01   1.4430000000000001e-01   1.5920000000000001e-01
   3.9679999999999999e-01  -2.1980000000000000e-01   8.5780000000000001e-01  -1.8140000000000001e-01  -9.4999999999999998e-03  -1.3200000000000000e-02   2.2189999999999999e-01   1.1563000000000001e+00   1.5670999999999999e+00   4.8200000000000000e-02   1.9239999999999999e-01   2.1229999999999999e-01
   3.9679999999999999e-01  -2.6379999999999998e-01   4.2890000000000000e-01  -1.6230000000000000e-01  -5.7099999999999998e-02   2.6300000000000000e-02   1.7760000000000001e-01   1.0227999999999999e+00   1.1317999999999999e+00   9.6299999999999997e-02   1.3469999999999999e-01   1.9910000000000000e-01
   5.2900000000000003e-01  -1.0990000000000000e-01   1.2867999999999999e+00  -2.4820000000000000e-01   3.8100000000000002e-02  -1.3200000000000000e-02   3.9950000000000002e-01   1.1563000000000001e+00   1.7412000000000001e+00   1.6380000000000000e-01   1.5400000000000000e-01   1.8579999999999999e-01
   7.0530000000000004e-01  -1.3189999999999999e-01   1.2010000000000001e+00  -2.1959999999999999e-01  -5.7099999999999998e-02   1.3200000000000000e-02   3.5510000000000003e-01   1.1785000000000001e+00   1.5670999999999999e+00   1.2520000000000001e-01   1.2509999999999999e-01   1.7690000000000000e-01
   5.9509999999999996e-01  -1.0990000000000000e-01   1.3725000000000001e+00  -2.3870000000000000e-01   1.9000000000000000e-02  -6.1400000000000003e-02   2.4410000000000001e-01   1.2007000000000001e+00   6.9650000000000001e-01   1.1559999999999999e-01   2.0210000000000000e-01   1.6370000000000001e-01
   4.8490000000000000e-01  -1.0990000000000000e-01   8.5780000000000001e-01  -2.1959999999999999e-01  -7.6100000000000001e-02  -4.8200000000000000e-02   8.8800000000000004e-02   9.1169999999999995e-01   1.3059000000000001e+00   9.6299999999999997e-02   2.5019999999999998e-01   2.0349999999999999e-01
   4.4080000000000003e-01  -1.5390000000000001e-01  -1.7160000000000000e-01  -2.4820000000000000e-01  -2.8500000000000001e-02  -4.4000000000000003e-03   2.6629999999999998e-01   1.3119000000000001e+00   1.8283000000000000e+00   1.9270000000000001e-01   1.1550000000000001e-01   2.0790000000000000e-01
   5.2900000000000003e-01  -2.1980000000000000e-01   7.7210000000000001e-01  -2.3870000000000000e-01   2.8500000000000001e-02   4.4000000000000003e-03   1.5540000000000001e-01   1.1339999999999999e+00   1.5670999999999999e+00   8.6699999999999999e-02   1.8279999999999999e-01   1.6370000000000001e-01
   6.1719999999999997e-01  -3.0780000000000002e-01   1.9730000000000001e+00  -2.4820000000000000e-01  -6.6600000000000006e-02  -4.8200000000000000e-02   2.6629999999999998e-01   1.0672999999999999e+00   1.0447000000000000e+00   9.6299999999999997e-02   1.3469999999999999e-01   1.5040000000000001e-01
   5.0700000000000001e-01  -1.0990000000000000e-01   1.2010000000000001e+00  -1.9089999999999999e-01  -7.6100000000000001e-02   1.7500000000000002e-02   3.5510000000000003e-01   1.2452000000000001e+00   6.9650000000000001e-01   1.3489999999999999e-01   9.6199999999999994e-02   1.8140000000000001e-01
   4.8490000000000000e-01  -1.5390000000000001e-01   9.4359999999999999e-01  -1.6230000000000000e-01  -1.1420000000000000e-01  -1.7500000000000002e-02   1.3320000000000001e-01   1.1785000000000001e+00   1.3930000000000000e+00   1.3489999999999999e-01   2.0210000000000000e-01   2.3890000000000000e-01
   6.1719999999999997e-01  -2.8580000000000000e-01   8.5780000000000001e-01  -1.5279999999999999e-01  -1.1420000000000000e-01  -2.1899999999999999e-02   1.9980000000000001e-01   8.8939999999999997e-01   2.0893999999999999e+00   7.7100000000000002e-02   1.0580000000000001e-01   1.6370000000000001e-01
   2.2040000000000001e-01  -1.7590000000000000e-01   4.2890000000000000e-01  -2.3870000000000000e-01  -1.7130000000000001e-01  -3.9500000000000000e-02   1.9980000000000001e-01   1.1339999999999999e+00   1.3930000000000000e+00   6.7400000000000002e-02   1.8279999999999999e-01   1.5479999999999999e-01
   5.7310000000000005e-01  -2.1980000000000000e-01  -1.7160000000000000e-01  -1.2410000000000000e-01   9.4999999999999998e-03  -7.0199999999999999e-02   3.1069999999999998e-01   1.1339999999999999e+00   9.5770000000000000e-01   5.7799999999999997e-02   2.7900000000000003e-01   1.6370000000000001e-01
   3.9679999999999999e-01  -6.6000000000000003e-02   7.7210000000000001e-01  -2.0050000000000001e-01   6.6600000000000006e-02  -3.0700000000000002e-02   1.5540000000000001e-01   1.1563000000000001e+00   1.7412000000000001e+00   6.7400000000000002e-02   1.9239999999999999e-01   2.0349999999999999e-01
   5.2900000000000003e-01  -1.9789999999999999e-01   1.2867999999999999e+00  -2.0999999999999999e-01   0.0000000000000000e+00  -1.3200000000000000e-02   1.9980000000000001e-01   1.1563000000000001e+00   1.4800000000000000e+00   1.5409999999999999e-01   2.2130000000000000e-01   1.5920000000000001e-01
   6.8330000000000002e-01  -4.3999999999999997e-02   6.8630000000000002e-01  -2.9599999999999999e-01  -1.9000000000000000e-02   5.2600000000000001e-02   1.3320000000000001e-01   8.6719999999999997e-01   1.4800000000000000e+00   1.0600000000000000e-01   2.3089999999999999e-01   1.7249999999999999e-01
   5.0700000000000001e-01  -2.6379999999999998e-01   1.0294000000000001e+00  -2.2910000000000000e-01  -1.9000000000000000e-02  -5.2600000000000001e-02   1.5540000000000001e-01   1.2007000000000001e+00   1.0447000000000000e+00   9.6299999999999997e-02   1.5400000000000000e-01   2.1679999999999999e-01
   5.0700000000000001e-01   6.6000000000000003e-02  -1.7160000000000000e-01  -2.7689999999999998e-01  -8.5599999999999996e-02  -6.5799999999999997e-02   3.3289999999999997e-01   1.2007000000000001e+00   1.0447000000000000e+00   2.0230000000000001e-01   1.3469999999999999e-01   1.8579999999999999e-01
   3.5270000000000001e-01  -1.7590000000000000e-01   1.4582999999999999e+00  -1.9089999999999999e-01   0.0000000000000000e+00  -5.2600000000000001e-02   2.2189999999999999e-01   1.0450999999999999e+00   1.4800000000000000e+00   1.5409999999999999e-01   1.5400000000000000e-01   1.8140000000000001e-01
   5.9509999999999996e-01  -1.0990000000000000e-01   8.5780000000000001e-01  -1.3370000000000001e-01   9.4999999999999998e-03  -5.2600000000000001e-02   2.2189999999999999e-01   9.7840000000000005e-01   9.5770000000000000e-01   4.8200000000000000e-02   1.5400000000000000e-01   1.6370000000000001e-01
   3.5270000000000001e-01  -6.6000000000000003e-02   2.5740000000000002e-01  -1.6230000000000000e-01  -6.6600000000000006e-02   0.0000000000000000e+00   2.6629999999999998e-01   1.1563000000000001e+00   1.1317999999999999e+00   6.7400000000000002e-02   2.0210000000000000e-01   1.8140000000000001e-01
   4.8490000000000000e-01  -2.4179999999999999e-01   1.1152000000000000e+00  -1.6230000000000000e-01  -8.5599999999999996e-02  -3.0700000000000002e-02   2.4410000000000001e-01   1.1339999999999999e+00   1.4800000000000000e+00   1.1559999999999999e-01   7.6999999999999999e-02   1.5040000000000001e-01
   4.8490000000000000e-01   2.1999999999999999e-02   5.1470000000000005e-01  -1.7190000000000000e-01   5.7099999999999998e-02  -6.5799999999999997e-02   1.7760000000000001e-01   1.2452000000000001e+00   7.8349999999999997e-01   1.3489999999999999e-01   1.4430000000000001e-01   1.9460000000000000e-01
   4.4080000000000003e-01  -1.7590000000000000e-01   5.1470000000000005e-01  -2.0050000000000001e-01  -6.6600000000000006e-02  -3.9500000000000000e-02   8.8800000000000004e-02   1.2230000000000001e+00   2.0024000000000002e+00   6.7400000000000002e-02   1.9239999999999999e-01   1.7690000000000000e-01
   6.3919999999999999e-01  -3.5170000000000001e-01   6.8630000000000002e-01  -2.2910000000000000e-01   8.5599999999999996e-02  -2.1899999999999999e-02   6.6600000000000006e-02   1.1785000000000001e+00   1.5670999999999999e+00   1.4449999999999999e-01   1.8279999999999999e-01   2.0790000000000000e-01
   5.9509999999999996e-01  -1.9789999999999999e-01   5.1470000000000005e-01  -1.4319999999999999e-01  -2.8500000000000001e-02  -4.8200000000000000e-02   1.7760000000000001e-01   1.1117999999999999e+00   6.0940000000000005e-01   1.9270000000000001e-01   1.7319999999999999e-01   1.9460000000000000e-01
   5.9509999999999996e-01  -2.8580000000000000e-01   6.0050000000000003e-01  -1.8140000000000001e-01  -1.3320000000000001e-01   1.3200000000000000e-02   4.4400000000000002e-02   9.3389999999999995e-01   1.6540999999999999e+00   6.7400000000000002e-02   2.3089999999999999e-01   2.3440000000000000e-01
   6.6130000000000000e-01  -1.5390000000000001e-01   9.4359999999999999e-01  -1.6230000000000000e-01  -1.9000000000000000e-02  -2.1899999999999999e-02   3.7730000000000002e-01   9.3389999999999995e-01   1.3930000000000000e+00   7.7100000000000002e-02   1.8279999999999999e-01   2.2559999999999999e-01
   6.3919999999999999e-01  -2.6379999999999998e-01   1.5441000000000000e+00  -3.2460000000000000e-01  -3.8100000000000002e-02  -7.0199999999999999e-02   2.4410000000000001e-01   1.1117999999999999e+00   1.5670999999999999e+00   1.1559999999999999e-01   1.8279999999999999e-01   1.3710000000000000e-01
   5.5110000000000003e-01  -2.6379999999999998e-01   8.5800000000000001e-02  -2.1959999999999999e-01  -2.8500000000000001e-02  -3.9500000000000000e-02   4.4400000000000002e-02   9.7840000000000005e-01   6.9650000000000001e-01   1.6380000000000000e-01   4.8099999999999997e-02   1.5040000000000001e-01
   5.9509999999999996e-01  -2.6379999999999998e-01   1.7160000000000000e-01  -1.9089999999999999e-01  -7.6100000000000001e-02  -1.7500000000000002e-02   3.3289999999999997e-01   1.2007000000000001e+00   7.8349999999999997e-01   5.7799999999999997e-02   1.8279999999999999e-01   1.4599999999999999e-01
   6.1719999999999997e-01  -2.6379999999999998e-01   5.1470000000000005e-01  -2.6729999999999998e-01  -3.8100000000000002e-02  -2.6300000000000000e-02   2.6629999999999998e-01   1.1339999999999999e+00   1.0447000000000000e+00   4.8200000000000000e-02   1.9239999999999999e-01   2.0790000000000000e-01
   8.1559999999999999e-01  -3.7369999999999998e-01  -1.7160000000000000e-01  -1.4319999999999999e-01  -1.9000000000000000e-02  -4.8200000000000000e-02   2.4410000000000001e-01   1.1117999999999999e+00   6.9650000000000001e-01   3.8500000000000000e-02   1.6360000000000000e-01   1.8140000000000001e-01
   6.1719999999999997e-01  -2.6379999999999998e-01   2.0588000000000002e+00  -1.0500000000000000e-01  -9.4999999999999998e-03  -3.5099999999999999e-02   2.2189999999999999e-01   1.0227999999999999e+00   1.1317999999999999e+00   2.8899999999999999e-02   2.4060000000000001e-01   1.2830000000000000e-01
   5.0700000000000001e-01  -1.7590000000000000e-01   6.0050000000000003e-01  -2.4820000000000000e-01  -6.6600000000000006e-02  -5.7000000000000002e-02   1.9980000000000001e-01   1.0894999999999999e+00   1.5670999999999999e+00   1.8300000000000000e-01   1.7319999999999999e-01   1.5479999999999999e-01
   4.8490000000000000e-01  -1.7590000000000000e-01   1.3725000000000001e+00  -2.4820000000000000e-01  -7.6100000000000001e-02  -1.7500000000000002e-02   3.1069999999999998e-01   8.8939999999999997e-01   1.8283000000000000e+00   1.4449999999999999e-01   1.3469999999999999e-01   1.5479999999999999e-01
   5.0700000000000001e-01  -1.3189999999999999e-01   4.2890000000000000e-01  -9.5500000000000002e-02  -1.1420000000000000e-01  -7.4499999999999997e-02   2.8849999999999998e-01   1.1785000000000001e+00   7.8349999999999997e-01   7.7100000000000002e-02   1.5400000000000000e-01   1.7690000000000000e-01
   3.3060000000000000e-01  -1.3189999999999999e-01   1.1152000000000000e+00  -2.3870000000000000e-01   1.9000000000000000e-02  -1.3200000000000000e-02   3.1069999999999998e-01   1.1117999999999999e+00   1.3930000000000000e+00   1.3489999999999999e-01   1.3469999999999999e-01   1.8579999999999999e-01
   3.3060000000000000e-01  -1.5390000000000001e-01   1.3725000000000001e+00  -3.3420000000000000e-01  -8.5599999999999996e-02  -1.7500000000000002e-02   2.4410000000000001e-01   1.2007000000000001e+00   1.6540999999999999e+00   1.6380000000000000e-01   9.6199999999999994e-02   1.5920000000000001e-01
   5.9509999999999996e-01  -8.7900000000000006e-02   2.5740000000000002e-01  -1.7190000000000000e-01  -2.8500000000000001e-02   0.0000000000000000e+00   2.2189999999999999e-01   1.0672999999999999e+00   1.1317999999999999e+00   6.7400000000000002e-02   1.4430000000000001e-01   1.7249999999999999e-01
   5.5110000000000003e-01  -1.7590000000000000e-01   8.5800000000000001e-02  -2.1959999999999999e-01  -8.5599999999999996e-02   8.8000000000000005e-03   3.9950000000000002e-01   1.0672999999999999e+00   1.7412000000000001e+00   1.3489999999999999e-01   2.6939999999999997e-01   1.7249999999999999e-01
   6.6130000000000000e-01  -3.5170000000000001e-01   4.2890000000000000e-01  -1.4319999999999999e-01   2.8500000000000001e-02  -2.6300000000000000e-02   3.3289999999999997e-01   1.1339999999999999e+00   1.1317999999999999e+00   6.7400000000000002e-02   2.3089999999999999e-01   1.5040000000000001e-01
   5.9509999999999996e-01   2.1999999999999999e-02   5.1470000000000005e-01  -2.1959999999999999e-01   4.7600000000000003e-02  -8.7700000000000000e-02   3.1069999999999998e-01   1.0894999999999999e+00   1.4800000000000000e+00   2.8899999999999999e-02   2.1170000000000000e-01   1.8140000000000001e-01
   6.1719999999999997e-01  -3.0780000000000002e-01   8.5780000000000001e-01  -1.0500000000000000e-01  -5.7099999999999998e-02  -3.5099999999999999e-02   2.2189999999999999e-01   1.1785000000000001e+00   1.3930000000000000e+00   1.2520000000000001e-01   1.5400000000000000e-01   1.9910000000000000e-01
   5.7310000000000005e-01  -1.0990000000000000e-01   6.8630000000000002e-01  -2.5779999999999997e-01   2.8500000000000001e-02  -3.9500000000000000e-02   2.4410000000000001e-01   1.1785000000000001e+00   9.5770000000000000e-01   1.2520000000000001e-01   1.4430000000000001e-01   1.7249999999999999e-01
   4.6289999999999998e-01  -1.3189999999999999e-01   6.0050000000000003e-01  -1.7190000000000000e-01  -2.8500000000000001e-02  -5.7000000000000002e-02   2.2189999999999999e-01   1.0227999999999999e+00   1.0447000000000000e+00   8.6699999999999999e-02   2.4060000000000001e-01   1.7690000000000000e-01
   5.5110000000000003e-01  -1.5390000000000001e-01   8.5800000000000001e-02  -2.0999999999999999e-01  -5.7099999999999998e-02  -8.8000000000000005e-03   1.9980000000000001e-01   1.2452000000000001e+00   1.6540999999999999e+00   1.3489999999999999e-01   1.6360000000000000e-01   2.1229999999999999e-01
   6.1719999999999997e-01  -8.7900000000000006e-02   6.0050000000000003e-01  -2.3870000000000000e-01  -8.5599999999999996e-02  -4.3900000000000002e-02   2.8849999999999998e-01   1.0672999999999999e+00   1.3059000000000001e+00   1.9300000000000001e-02   1.3469999999999999e-01   1.9020000000000001e-01
   5.5110000000000003e-01  -3.9570000000000000e-01   7.7210000000000001e-01  -2.5779999999999997e-01  -1.0470000000000000e-01  -2.1899999999999999e-02   3.1069999999999998e-01   1.0672999999999999e+00   9.5770000000000000e-01   1.1559999999999999e-01   1.7319999999999999e-01   1.6370000000000001e-01
   8.1559999999999999e-01  -1.9789999999999999e-01   5.1470000000000005e-01  -1.1459999999999999e-01  -2.8500000000000001e-02  -3.5099999999999999e-02   3.9950000000000002e-01   1.1563000000000001e+00   1.6540999999999999e+00   0.0000000000000000e+00   1.6360000000000000e-01   1.9460000000000000e-01
   5.7310000000000005e-01  -3.0780000000000002e-01   6.8630000000000002e-01  -2.2910000000000000e-01   9.5200000000000007e-02  -6.5799999999999997e-02   1.5540000000000001e-01   1.0450999999999999e+00   1.4800000000000000e+00   1.2520000000000001e-01   2.8870000000000001e-01   1.6370000000000001e-01
   6.1719999999999997e-01  -1.7590000000000000e-01   1.0294000000000001e+00  -1.5279999999999999e-01   0.0000000000000000e+00  -4.3900000000000002e-02   2.2189999999999999e-01   1.2007000000000001e+00   2.0024000000000002e+00   8.6699999999999999e-02   2.3089999999999999e-01   1.6370000000000001e-01
   6.6130000000000000e-01  -2.8580000000000000e-01   1.0294000000000001e+00  -2.0999999999999999e-01  -4.7600000000000003e-02  -6.1400000000000003e-02   2.2189999999999999e-01   1.1339999999999999e+00   1.3059000000000001e+00   3.8500000000000000e-02   1.2509999999999999e-01   2.0790000000000000e-01
   5.2900000000000003e-01  -3.7369999999999998e-01   9.4359999999999999e-01  -1.4319999999999999e-01  -4.7600000000000003e-02   3.0700000000000002e-02   1.9980000000000001e-01   8.8939999999999997e-01   5.2239999999999998e-01   3.8500000000000000e-02   2.2130000000000000e-01   1.2830000000000000e-01
   6.6130000000000000e-01  -2.1999999999999999e-02  -8.5800000000000001e-02  -1.9089999999999999e-01  -2.8500000000000001e-02  -4.3900000000000002e-02   3.1069999999999998e-01   1.1339999999999999e+00   1.5670999999999999e+00   1.3489999999999999e-01   1.0580000000000001e-01   2.0790000000000000e-01
   5.5110000000000003e-01  -1.3189999999999999e-01   6.8630000000000002e-01  -2.3870000000000000e-01   0.0000000000000000e+00  -3.5099999999999999e-02   1.3320000000000001e-01   1.1117999999999999e+00   9.5770000000000000e-01   7.7100000000000002e-02   1.9239999999999999e-01   1.6370000000000001e-01
   5.5110000000000003e-01  -2.6379999999999998e-01   8.5780000000000001e-01  -2.6729999999999998e-01   9.5200000000000007e-02  -8.7700000000000000e-02   2.8849999999999998e-01   1.1563000000000001e+00   8.7060000000000004e-01   6.7400000000000002e-02   2.0210000000000000e-01   1.6810000000000000e-01
   3.9679999999999999e-01  -3.7369999999999998e-01   7.7210000000000001e-01  -2.0999999999999999e-01  -4.7600000000000003e-02  -2.1899999999999999e-02   2.8849999999999998e-01   1.1117999999999999e+00   2.0893999999999999e+00   1.6380000000000000e-01   2.0210000000000000e-01   1.6810000000000000e-01
   4.8490000000000000e-01  -2.4179999999999999e-01   8.5780000000000001e-01  -2.6729999999999998e-01   5.7099999999999998e-02  -1.3200000000000000e-02   4.2170000000000002e-01   1.0894999999999999e+00   1.4800000000000000e+00   1.9300000000000001e-02   1.7319999999999999e-01   1.3710000000000000e-01
   5.5110000000000003e-01  -4.3999999999999997e-02   7.7210000000000001e-01  -1.8140000000000001e-01   9.4999999999999998e-03  -1.3200000000000000e-02   4.4400000000000002e-02   9.5609999999999995e-01   9.5770000000000000e-01   4.8200000000000000e-02   4.8099999999999997e-02   1.8579999999999999e-01
   3.3060000000000000e-01  -8.7900000000000006e-02   2.5740000000000002e-01  -2.3870000000000000e-01   0.0000000000000000e+00  -6.1400000000000003e-02   3.5510000000000003e-01   1.1339999999999999e+00   1.1317999999999999e+00   8.6699999999999999e-02   2.9830000000000001e-01   1.6370000000000001e-01
   4.4080000000000003e-01  -2.6379999999999998e-01   5.1470000000000005e-01  -1.3370000000000001e-01  -8.5599999999999996e-02  -4.3900000000000002e-02   1.5540000000000001e-01   1.1117999999999999e+00   1.4800000000000000e+00   1.8300000000000000e-01   1.4430000000000001e-01   1.6810000000000000e-01
   7.0530000000000004e-01  -2.6379999999999998e-01   3.4310000000000002e-01  -1.3370000000000001e-01   4.7600000000000003e-02  -8.3299999999999999e-02   3.1069999999999998e-01   1.2452000000000001e+00   1.7412000000000001e+00   9.6299999999999997e-02   1.3469999999999999e-01   1.7249999999999999e-01
   5.7310000000000005e-01  -1.5390000000000001e-01   4.2890000000000000e-01  -2.1959999999999999e-01  -9.4999999999999998e-03   1.7500000000000002e-02   5.1049999999999995e-01   1.1117999999999999e+00   2.0024000000000002e+00   6.7400000000000002e-02   2.2130000000000000e-01   1.6370000000000001e-01
   5.7310000000000005e-01  -1.5390000000000001e-01   7.7210000000000001e-01  -2.2910000000000000e-01   0.0000000000000000e+00  -2.1899999999999999e-02   2.2189999999999999e-01   1.1785000000000001e+00   7.8349999999999997e-01   9.6299999999999997e-02   2.1170000000000000e-01   1.4599999999999999e-01
   4.6289999999999998e-01  -8.7900000000000006e-02   6.0050000000000003e-01  -1.7190000000000000e-01   0.0000000000000000e+00   1.3200000000000000e-02   3.9950000000000002e-01   1.2007000000000001e+00   7.8349999999999997e-01   1.9300000000000001e-02   1.3469999999999999e-01   1.9910000000000000e-01
   5.5110000000000003e-01  -8.7900000000000006e-02   4.2890000000000000e-01  -1.8140000000000001e-01  -7.6100000000000001e-02  -8.7700000000000000e-02   4.2170000000000002e-01   1.0894999999999999e+00   1.1317999999999999e+00   1.1559999999999999e-01   1.5400000000000000e-01   1.5040000000000001e-01
   6.8330000000000002e-01  -6.6000000000000003e-02   3.4310000000000002e-01  -2.2910000000000000e-01  -5.7099999999999998e-02  -4.8200000000000000e-02   3.7730000000000002e-01   1.0894999999999999e+00   1.9153000000000000e+00   1.8300000000000000e-01   1.2509999999999999e-01   1.8140000000000001e-01
   5.2900000000000003e-01  -2.1999999999999999e-02   6.8630000000000002e-01  -1.9089999999999999e-01  -4.7600000000000003e-02  -4.8200000000000000e-02   2.4410000000000001e-01   1.2007000000000001e+00   1.0447000000000000e+00   6.7400000000000002e-02   7.6999999999999999e-02   1.9910000000000000e-01
   5.0700000000000001e-01  -1.0990000000000000e-01   7.7210000000000001e-01  -2.3870000000000000e-01   2.8500000000000001e-02  -7.8899999999999998e-02   0.0000000000000000e+00   1.0672999999999999e+00   1.1317999999999999e+00   1.3489999999999999e-01   6.7400000000000002e-02   1.8140000000000001e-01
   7.0530000000000004e-01  -3.0780000000000002e-01   1.6298999999999999e+00  -2.2910000000000000e-01   0.0000000000000000e+00  -8.8000000000000005e-03   3.9950000000000002e-01   1.0227999999999999e+00   2.1764999999999999e+00   1.5409999999999999e-01   9.6199999999999994e-02   1.6810000000000000e-01
   4.8490000000000000e-01  -2.1980000000000000e-01   7.7210000000000001e-01  -1.8140000000000001e-01  -2.8500000000000001e-02  -3.5099999999999999e-02   3.1069999999999998e-01   1.0005999999999999e+00   1.8283000000000000e+00   1.0600000000000000e-01   2.6939999999999997e-01   2.0349999999999999e-01
   3.5270000000000001e-01  -2.8580000000000000e-01   7.7210000000000001e-01  -4.7699999999999999e-02   9.4999999999999998e-03  -3.0700000000000002e-02   4.2170000000000002e-01   9.7840000000000005e-01   2.0024000000000002e+00   4.8200000000000000e-02   1.7319999999999999e-01   1.5920000000000001e-01
   4.8490000000000000e-01   4.3999999999999997e-02   8.5800000000000001e-02  -2.0999999999999999e-01  -1.9000000000000000e-02  -2.1899999999999999e-02   3.7730000000000002e-01   1.0672999999999999e+00   9.5770000000000000e-01   1.5409999999999999e-01   2.0210000000000000e-01   1.4599999999999999e-01
   4.4080000000000003e-01  -2.1980000000000000e-01   1.0294000000000001e+00  -1.8140000000000001e-01  -3.8100000000000002e-02  -1.7500000000000002e-02   2.2189999999999999e-01   1.1563000000000001e+00   1.0447000000000000e+00   1.8300000000000000e-01   1.6360000000000000e-01   1.8140000000000001e-01
   4.6289999999999998e-01  -4.3999999999999997e-02   3.4310000000000002e-01  -1.6230000000000000e-01   1.9000000000000000e-02  -8.8000000000000005e-03   3.1069999999999998e-01   1.1339999999999999e+00   1.5670999999999999e+00   4.8200000000000000e-02   2.2130000000000000e-01   1.9020000000000001e-01
   4.8490000000000000e-01  -3.7369999999999998e-01   1.7160000000000000e-01  -2.1959999999999999e-01  -6.6600000000000006e-02  -2.1899999999999999e-02   1.3320000000000001e-01   1.1339999999999999e+00   1.2188000000000001e+00   1.5409999999999999e-01   1.2509999999999999e-01   2.2120000000000001e-01
   5.2900000000000003e-01  -1.9789999999999999e-01   7.7210000000000001e-01  -2.7689999999999998e-01   3.8100000000000002e-02  -3.5099999999999999e-02   1.7760000000000001e-01   1.0672999999999999e+00   9.5770000000000000e-01   1.2520000000000001e-01   1.4430000000000001e-01   1.9460000000000000e-01
   3.5270000000000001e-01  -6.6000000000000003e-02   1.0294000000000001e+00  -1.5279999999999999e-01  -2.8500000000000001e-02  -5.2600000000000001e-02   3.1069999999999998e-01   1.2897000000000001e+00   8.7060000000000004e-01   1.2520000000000001e-01   1.5400000000000000e-01   1.9020000000000001e-01
   5.7310000000000005e-01   2.1999999999999999e-02   1.5441000000000000e+00  -1.8140000000000001e-01   9.4999999999999998e-03  -3.9500000000000000e-02   2.6629999999999998e-01   1.1117999999999999e+00   1.4800000000000000e+00   1.1559999999999999e-01   1.7319999999999999e-01   1.9910000000000000e-01
   4.8490000000000000e-01  -1.3189999999999999e-01   1.2867999999999999e+00  -2.3870000000000000e-01  -4.7600000000000003e-02  -3.0700000000000002e-02   2.4410000000000001e-01   1.0227999999999999e+00   1.3930000000000000e+00   7.7100000000000002e-02   1.5400000000000000e-01   1.5920000000000001e-01
   5.7310000000000005e-01  -1.3189999999999999e-01   3.4310000000000002e-01  -1.5279999999999999e-01  -4.7600000000000003e-02  -7.0199999999999999e-02   8.8800000000000004e-02   1.0672999999999999e+00   2.2635999999999998e+00   1.5409999999999999e-01   2.4060000000000001e-01   1.4599999999999999e-01
   4.6289999999999998e-01  -8.7900000000000006e-02   7.7210000000000001e-01  -1.3370000000000001e-01   9.4999999999999998e-03  -6.1400000000000003e-02   2.8849999999999998e-01   1.1563000000000001e+00   1.4800000000000000e+00   1.3489999999999999e-01   1.9239999999999999e-01   1.7690000000000000e-01
   6.3919999999999999e-01  -1.3189999999999999e-01   6.8630000000000002e-01  -1.5279999999999999e-01   1.1420000000000000e-01  -3.9500000000000000e-02   2.8849999999999998e-01   1.0894999999999999e+00   4.3530000000000002e-01   4.8200000000000000e-02   2.1170000000000000e-01   1.7690000000000000e-01
   4.8490000000000000e-01  -1.3189999999999999e-01   6.0050000000000003e-01  -1.8140000000000001e-01  -9.5200000000000007e-02  -4.3900000000000002e-02  -4.4400000000000002e-02   1.0227999999999999e+00   1.4800000000000000e+00   2.8899999999999999e-02   2.0210000000000000e-01   1.6370000000000001e-01
   6.3919999999999999e-01  -1.9789999999999999e-01   8.5800000000000001e-02  -1.4319999999999999e-01   1.9000000000000000e-02  -3.9500000000000000e-02   1.7760000000000001e-01   1.1117999999999999e+00   1.3930000000000000e+00  -2.8899999999999999e-02   1.9239999999999999e-01   1.2830000000000000e-01
   6.1719999999999997e-01  -1.9789999999999999e-01   1.6298999999999999e+00  -1.5279999999999999e-01   4.7600000000000003e-02   2.6300000000000000e-02   2.2189999999999999e-01   1.0005999999999999e+00   1.3930000000000000e+00  -9.5999999999999992e-03   1.4430000000000001e-01   1.8140000000000001e-01
   4.4080000000000003e-01   0.0000000000000000e+00   3.4310000000000002e-01  -2.0999999999999999e-01   0.0000000000000000e+00  -2.1899999999999999e-02   4.4400000000000002e-02   1.0450999999999999e+00   1.1317999999999999e+00   8.6699999999999999e-02   2.5979999999999998e-01   1.5479999999999999e-01
   3.0859999999999999e-01  -2.8580000000000000e-01   7.7210000000000001e-01  -1.5279999999999999e-01  -1.3320000000000001e-01  -4.3900000000000002e-02   2.8849999999999998e-01   1.0005999999999999e+00   1.2188000000000001e+00   3.8500000000000000e-02   1.9239999999999999e-01   1.8140000000000001e-01
   6.1719999999999997e-01  -1.9789999999999999e-01   6.0050000000000003e-01  -1.4319999999999999e-01  -1.5229999999999999e-01  -8.8000000000000005e-03   2.2189999999999999e-01   9.5609999999999995e-01   1.2188000000000001e+00   1.1559999999999999e-01   1.6360000000000000e-01   1.9460000000000000e-01
   5.5110000000000003e-01  -3.5170000000000001e-01   1.2010000000000001e+00  -2.0050000000000001e-01  -3.8100000000000002e-02  -5.7000000000000002e-02   2.2189999999999999e-01   1.0005999999999999e+00   7.8349999999999997e-01   3.8500000000000000e-02   2.2130000000000000e-01   1.7690000000000000e-01
   6.3919999999999999e-01  -1.7590000000000000e-01   1.7160000000000000e-01  -2.8639999999999999e-01  -4.7600000000000003e-02  -6.5799999999999997e-02   3.7730000000000002e-01   1.1339999999999999e+00   1.4800000000000000e+00   1.4449999999999999e-01   2.2130000000000000e-01   1.8140000000000001e-01
   3.9679999999999999e-01  -1.3189999999999999e-01   8.5780000000000001e-01  -1.9089999999999999e-01   7.6100000000000001e-02   4.4000000000000003e-03   3.3289999999999997e-01   9.3389999999999995e-01   1.6540999999999999e+00   7.7100000000000002e-02   2.0210000000000000e-01   1.6810000000000000e-01
   7.2740000000000005e-01  -2.4179999999999999e-01   5.1470000000000005e-01  -1.2410000000000000e-01  -9.4999999999999998e-03  -3.0700000000000002e-02   1.7760000000000001e-01   1.0672999999999999e+00   9.5770000000000000e-01   1.3489999999999999e-01   1.8279999999999999e-01   1.6370000000000001e-01
   5.0700000000000001e-01  -1.7590000000000000e-01   4.2890000000000000e-01  -2.3870000000000000e-01  -1.0470000000000000e-01  -4.8200000000000000e-02   0.0000000000000000e+00   1.2230000000000001e+00   1.3059000000000001e+00   1.2520000000000001e-01   1.5400000000000000e-01   2.1229999999999999e-01
   4.8490000000000000e-01  -3.9570000000000000e-01   1.2010000000000001e+00  -1.2410000000000000e-01  -9.4999999999999998e-03  -5.2600000000000001e-02   3.7730000000000002e-01   1.2230000000000001e+00   1.8283000000000000e+00   1.1559999999999999e-01   1.8279999999999999e-01   2.2559999999999999e-01
   4.6289999999999998e-01  -1.0990000000000000e-01   8.5780000000000001e-01  -2.1959999999999999e-01   0.0000000000000000e+00   8.8000000000000005e-03   3.7730000000000002e-01   9.7840000000000005e-01   1.9153000000000000e+00   1.9300000000000001e-02   6.7400000000000002e-02   1.6370000000000001e-01
   5.0700000000000001e-01  -6.6000000000000003e-02   1.0294000000000001e+00  -3.3420000000000000e-01  -5.7099999999999998e-02  -3.5099999999999999e-02   8.8800000000000004e-02   1.2452000000000001e+00   1.3059000000000001e+00   3.8500000000000000e-02   1.7319999999999999e-01   1.7249999999999999e-01
   4.1880000000000001e-01  -2.4179999999999999e-01   3.4310000000000002e-01  -2.4820000000000000e-01  -8.5599999999999996e-02  -2.6300000000000000e-02   3.7730000000000002e-01   1.0450999999999999e+00   1.5670999999999999e+00   8.6699999999999999e-02   7.6999999999999999e-02   1.7690000000000000e-01
   7.0530000000000004e-01  -2.1999999999999999e-02   4.2890000000000000e-01  -1.2410000000000000e-01   2.8500000000000001e-02  -2.1899999999999999e-02   8.8800000000000004e-02   1.1339999999999999e+00   1.6540999999999999e+00   1.5409999999999999e-01   1.4430000000000001e-01   2.3000000000000001e-01
   5.0700000000000001e-01  -2.8580000000000000e-01   8.5780000000000001e-01  -1.9089999999999999e-01   5.7099999999999998e-02  -6.5799999999999997e-02   2.2189999999999999e-01   1.2230000000000001e+00   1.3930000000000000e+00   9.5999999999999992e-03   3.0790000000000001e-01   1.9020000000000001e-01
   7.4939999999999996e-01  -1.3189999999999999e-01   2.5740000000000002e-01  -2.5779999999999997e-01  -1.9000000000000000e-02   8.8000000000000005e-03   1.7760000000000001e-01   1.1563000000000001e+00   1.1317999999999999e+00   1.8300000000000000e-01   1.5400000000000000e-01   1.5040000000000001e-01
   5.9509999999999996e-01  -1.5390000000000001e-01   3.4310000000000002e-01  -1.6230000000000000e-01  -3.8100000000000002e-02  -2.6300000000000000e-02   8.8800000000000004e-02   1.0672999999999999e+00   1.2188000000000001e+00   1.1559999999999999e-01   2.1170000000000000e-01   1.8140000000000001e-01
   6.3919999999999999e-01  -1.9789999999999999e-01   1.5441000000000000e+00  -1.4319999999999999e-01  -9.5200000000000007e-02  -2.1899999999999999e-02   1.9980000000000001e-01   1.1563000000000001e+00   2.0893999999999999e+00   1.5409999999999999e-01   4.8099999999999997e-02   1.8140000000000001e-01
   5.5110000000000003e-01  -2.8580000000000000e-01   9.4359999999999999e-01  -1.3370000000000001e-01   0.0000000000000000e+00  -1.7500000000000002e-02   1.5540000000000001e-01   1.0894999999999999e+00   6.0940000000000005e-01   3.8500000000000000e-02   2.5019999999999998e-01   1.9020000000000001e-01
   4.6289999999999998e-01  -1.0990000000000000e-01   0.0000000000000000e+00  -2.0050000000000001e-01  -6.6600000000000006e-02  -3.9500000000000000e-02   3.7730000000000002e-01   1.0005999999999999e+00   1.0447000000000000e+00   1.5409999999999999e-01   1.9239999999999999e-01   1.8579999999999999e-01
   5.7310000000000005e-01  -1.9789999999999999e-01   9.4359999999999999e-01  -1.9089999999999999e-01  -2.8500000000000001e-02   8.8000000000000005e-03   8.8800000000000004e-02   1.0894999999999999e+00   1.7412000000000001e+00   1.3489999999999999e-01   1.3469999999999999e-01   1.9910000000000000e-01
   4.1880000000000001e-01  -3.2979999999999998e-01   7.7210000000000001e-01  -2.3870000000000000e-01  -5.7099999999999998e-02  -3.9500000000000000e-02   2.2189999999999999e-01   1.1117999999999999e+00   1.6540999999999999e+00   1.0600000000000000e-01   2.1170000000000000e-01   1.5920000000000001e-01
   4.8490000000000000e-01  -8.7900000000000006e-02   8.5780000000000001e-01  -1.2410000000000000e-01  -4.7600000000000003e-02  -5.7000000000000002e-02   1.7760000000000001e-01   9.7840000000000005e-01   1.2188000000000001e+00   4.8200000000000000e-02   2.0210000000000000e-01   1.9460000000000000e-01
   4.8490000000000000e-01   6.6000000000000003e-02   7.7210000000000001e-01  -1.3370000000000001e-01  -3.8100000000000002e-02  -6.1400000000000003e-02   2.8849999999999998e-01   1.1785000000000001e+00   1.8283000000000000e+00   5.7799999999999997e-02   7.6999999999999999e-02   2.0349999999999999e-01
   3.3060000000000000e-01   2.1999999999999999e-02   1.2867999999999999e+00  -9.5500000000000002e-02  -3.8100000000000002e-02   0.0000000000000000e+00   3.3289999999999997e-01   1.1563000000000001e+00   1.5670999999999999e+00   1.1559999999999999e-01   2.0210000000000000e-01   1.8579999999999999e-01
   4.4080000000000003e-01  -2.8580000000000000e-01   6.8630000000000002e-01  -2.0999999999999999e-01  -6.6600000000000006e-02  -3.0700000000000002e-02   2.2189999999999999e-01   1.1563000000000001e+00   1.3059000000000001e+00   1.6380000000000000e-01   2.3089999999999999e-01   1.6810000000000000e-01
   6.1719999999999997e-01  -1.5390000000000001e-01   5.1470000000000005e-01  -2.4820000000000000e-01  -3.8100000000000002e-02  -1.7500000000000002e-02   4.2170000000000002e-01   1.4231000000000000e+00   1.4800000000000000e+00   1.9270000000000001e-01   1.3469999999999999e-01   1.5040000000000001e-01
   4.6289999999999998e-01  -3.5170000000000001e-01   5.1470000000000005e-01  -2.6729999999999998e-01   1.9000000000000000e-02  -8.8000000000000005e-03   1.5540000000000001e-01   1.0672999999999999e+00   1.4800000000000000e+00   8.6699999999999999e-02   1.8279999999999999e-01   1.7249999999999999e-01
   4.8490000000000000e-01   2.1999999999999999e-02   1.1152000000000000e+00  -2.6729999999999998e-01  -1.0470000000000000e-01  -4.4000000000000003e-03  -4.4400000000000002e-02   1.1563000000000001e+00   9.5770000000000000e-01   1.4449999999999999e-01   8.6599999999999996e-02   1.9020000000000001e-01
   4.1880000000000001e-01  -2.4179999999999999e-01  -8.5800000000000001e-02  -1.7190000000000000e-01  -1.1420000000000000e-01   8.8000000000000005e-03   1.7760000000000001e-01   1.2674000000000001e+00   1.5670999999999999e+00   1.5409999999999999e-01   1.0580000000000001e-01   1.6370000000000001e-01
   6.3919999999999999e-01  -1.0990000000000000e-01   7.7210000000000001e-01  -1.9089999999999999e-01  -1.4269999999999999e-01   1.3200000000000000e-02   2.6629999999999998e-01   9.5609999999999995e-01   9.5770000000000000e-01   1.0600000000000000e-01   1.4430000000000001e-01   2.1229999999999999e-01
   4.8490000000000000e-01  -1.5390000000000001e-01  -1.7160000000000000e-01  -2.5779999999999997e-01  -3.8100000000000002e-02  -5.7000000000000002e-02   3.7730000000000002e-01   1.1117999999999999e+00   1.7412000000000001e+00   5.7799999999999997e-02   2.9830000000000001e-01   1.5920000000000001e-01
   2.4249999999999999e-01  -1.5390000000000001e-01   3.4310000000000002e-01  -3.1509999999999999e-01  -5.7099999999999998e-02  -5.2600000000000001e-02   1.9980000000000001e-01   9.5609999999999995e-01   1.7412000000000001e+00   9.6299999999999997e-02   2.2130000000000000e-01   1.4160000000000000e-01
   6.3919999999999999e-01  -1.5390000000000001e-01  -3.4310000000000002e-01  -1.5279999999999999e-01   1.9000000000000000e-02  -2.6300000000000000e-02   1.3320000000000001e-01   1.1785000000000001e+00   2.1764999999999999e+00   1.2520000000000001e-01   1.3469999999999999e-01   1.6370000000000001e-01
   5.9509999999999996e-01  -2.1980000000000000e-01   1.0294000000000001e+00  -1.8140000000000001e-01   0.0000000000000000e+00  -5.7000000000000002e-02   4.6610000000000001e-01   1.1339999999999999e+00   8.7099999999999997e-02   3.8500000000000000e-02   1.6360000000000000e-01   1.9020000000000001e-01
   5.2900000000000003e-01  -4.3969999999999998e-01   9.4359999999999999e-01  -2.6729999999999998e-01  -4.7600000000000003e-02  -3.0700000000000002e-02   1.7760000000000001e-01   9.1169999999999995e-01   1.2188000000000001e+00   1.8300000000000000e-01   1.9239999999999999e-01   1.7690000000000000e-01
   5.2900000000000003e-01  -2.6379999999999998e-01   8.5780000000000001e-01  -1.6230000000000000e-01  -8.5599999999999996e-02  -8.3299999999999999e-02   1.5540000000000001e-01   1.3119000000000001e+00   1.0447000000000000e+00   3.8500000000000000e-02   1.9239999999999999e-01   1.6810000000000000e-01
   5.2900000000000003e-01  -3.9570000000000000e-01   1.2867999999999999e+00  -1.8140000000000001e-01   4.7600000000000003e-02  -9.2100000000000001e-02   2.6629999999999998e-01   1.1563000000000001e+00   1.3930000000000000e+00   1.6380000000000000e-01   2.3089999999999999e-01   1.5920000000000001e-01
   4.1880000000000001e-01  -2.1999999999999999e-02   5.1470000000000005e-01  -1.8140000000000001e-01  -1.9000000000000000e-02  -3.9500000000000000e-02   3.1069999999999998e-01   1.3564000000000001e+00   1.2188000000000001e+00   1.5409999999999999e-01   1.9239999999999999e-01   1.9020000000000001e-01
   5.0700000000000001e-01  -1.5390000000000001e-01   1.4582999999999999e+00  -2.7689999999999998e-01  -7.6100000000000001e-02  -4.8200000000000000e-02   2.4410000000000001e-01   1.0672999999999999e+00   1.0447000000000000e+00   9.6299999999999997e-02   1.0580000000000001e-01   1.8579999999999999e-01
   3.9679999999999999e-01  -1.7590000000000000e-01   3.4310000000000002e-01  -1.8140000000000001e-01  -1.3320000000000001e-01   0.0000000000000000e+00   1.3320000000000001e-01   1.0005999999999999e+00   1.3930000000000000e+00   4.8200000000000000e-02   1.6360000000000000e-01   1.8579999999999999e-01
   5.2900000000000003e-01  -2.1980000000000000e-01   6.8630000000000002e-01  -2.0050000000000001e-01  -4.7600000000000003e-02   3.0700000000000002e-02   3.1069999999999998e-01   9.1169999999999995e-01   1.4800000000000000e+00   1.2520000000000001e-01   1.0580000000000001e-01   1.8579999999999999e-01
   5.5110000000000003e-01  -1.9789999999999999e-01   0.0000000000000000e+00  -3.0549999999999999e-01  -9.5200000000000007e-02   0.0000000000000000e+00   4.4400000000000002e-02   1.1563000000000001e+00   1.2188000000000001e+00   5.7799999999999997e-02   2.3089999999999999e-01   1.9910000000000000e-01
   7.9349999999999998e-01  -1.5390000000000001e-01   9.4359999999999999e-01  -3.0549999999999999e-01  -8.5599999999999996e-02  -1.7500000000000002e-02   2.2189999999999999e-01   1.0450999999999999e+00   8.7060000000000004e-01   1.6380000000000000e-01   1.2509999999999999e-01   2.3890000000000000e-01
   4.8490000000000000e-01  -3.0780000000000002e-01   1.1152000000000000e+00  -1.7190000000000000e-01  -3.8100000000000002e-02   1.3200000000000000e-02   3.1069999999999998e-01   1.0894999999999999e+00   5.2239999999999998e-01   1.3489999999999999e-01   1.4430000000000001e-01   1.9460000000000000e-01
   5.5110000000000003e-01  -1.7590000000000000e-01   1.1152000000000000e+00  -2.5779999999999997e-01  -4.7600000000000003e-02  -2.6300000000000000e-02   1.3320000000000001e-01   1.0450999999999999e+00   1.2188000000000001e+00   1.5409999999999999e-01   2.2130000000000000e-01   1.9020000000000001e-01
   5.7310000000000005e-01  -2.6379999999999998e-01   8.5780000000000001e-01  -1.7190000000000000e-01  -3.8100000000000002e-02   0.0000000000000000e+00   2.6629999999999998e-01   1.0672999999999999e+00   1.4800000000000000e+00   8.6699999999999999e-02   2.6939999999999997e-01   1.5040000000000001e-01
   5.2900000000000003e-01  -6.6000000000000003e-02   1.2010000000000001e+00  -1.1459999999999999e-01   5.7099999999999998e-02  -6.1400000000000003e-02   2.8849999999999998e-01   1.1563000000000001e+00   1.4800000000000000e+00   4.8200000000000000e-02   1.5400000000000000e-01   1.5040000000000001e-01
   4.8490000000000000e-01  -1.9789999999999999e-01   7.7210000000000001e-01  -2.8639999999999999e-01   6.6600000000000006e-02  -6.5799999999999997e-02   1.9980000000000001e-01   1.1117999999999999e+00   1.3059000000000001e+00   3.8500000000000000e-02   1.6360000000000000e-01   1.8579999999999999e-01
   5.9509999999999996e-01  -2.1980000000000000e-01   9.4359999999999999e-01  -1.1459999999999999e-01   2.8500000000000001e-02  -2.6300000000000000e-02   2.4410000000000001e-01   1.0227999999999999e+00   6.9650000000000001e-01   1.3489999999999999e-01   1.1550000000000001e-01   1.7690000000000000e-01
   4.8490000000000000e-01  -2.6379999999999998e-01   1.1152000000000000e+00  -2.2910000000000000e-01  -3.8100000000000002e-02  -2.6300000000000000e-02   1.7760000000000001e-01   1.3341000000000001e+00   6.9650000000000001e-01   7.7100000000000002e-02   1.3469999999999999e-01   1.9020000000000001e-01
   4.8490000000000000e-01  -2.4179999999999999e-01   6.8630000000000002e-01  -3.0549999999999999e-01  -6.6600000000000006e-02   4.4000000000000003e-03   3.1069999999999998e-01   7.7820000000000000e-01   1.0447000000000000e+00   1.6380000000000000e-01   7.6999999999999999e-02   2.1679999999999999e-01
   4.4080000000000003e-01  -2.8580000000000000e-01   7.7210000000000001e-01  -2.0050000000000001e-01  -2.8500000000000001e-02   2.6300000000000000e-02  -2.2200000000000001e-02   1.2452000000000001e+00   1.0447000000000000e+00   1.1559999999999999e-01   1.4430000000000001e-01   1.8140000000000001e-01
   6.1719999999999997e-01  -3.5170000000000001e-01   8.5780000000000001e-01  -2.2910000000000000e-01  -7.6100000000000001e-02  -2.6300000000000000e-02   3.7730000000000002e-01   1.0894999999999999e+00   1.8283000000000000e+00   1.4449999999999999e-01   2.6939999999999997e-01   1.8140000000000001e-01
   4.1880000000000001e-01  -1.3189999999999999e-01   2.5740000000000002e-01  -2.7689999999999998e-01  -4.7600000000000003e-02  -2.6300000000000000e-02   3.7730000000000002e-01   1.2230000000000001e+00   1.3930000000000000e+00   9.6299999999999997e-02   1.5400000000000000e-01   1.3710000000000000e-01
   2.6450000000000001e-01  -1.9789999999999999e-01   0.0000000000000000e+00  -2.5779999999999997e-01  -4.7600000000000003e-02  -3.5099999999999999e-02   3.1069999999999998e-01   1.2230000000000001e+00   1.3930000000000000e+00   1.3489999999999999e-01   1.5400000000000000e-01   1.7690000000000000e-01
   4.1880000000000001e-01  -4.6170000000000000e-01   1.0294000000000001e+00  -2.1959999999999999e-01  -1.9000000000000000e-02  -3.5099999999999999e-02   1.5540000000000001e-01   1.1339999999999999e+00   1.8283000000000000e+00   7.7100000000000002e-02   2.1170000000000000e-01   2.2120000000000001e-01
   5.7310000000000005e-01  -1.9789999999999999e-01   7.7210000000000001e-01  -2.1959999999999999e-01  -3.8100000000000002e-02  -5.7000000000000002e-02   4.4390000000000002e-01   1.2897000000000001e+00   1.7412000000000001e+00   4.8200000000000000e-02   1.6360000000000000e-01   1.8579999999999999e-01
   6.3919999999999999e-01  -1.7590000000000000e-01   8.5780000000000001e-01  -1.5279999999999999e-01   3.8100000000000002e-02  -1.3200000000000000e-02  -4.4400000000000002e-02   1.1785000000000001e+00   1.3059000000000001e+00   1.7340000000000000e-01   1.9239999999999999e-01   2.2559999999999999e-01
   5.2900000000000003e-01  -2.8580000000000000e-01   9.4359999999999999e-01  -1.9089999999999999e-01   0.0000000000000000e+00  -3.0700000000000002e-02   2.6629999999999998e-01   1.4453000000000000e+00   1.7412000000000001e+00   9.6299999999999997e-02   1.4430000000000001e-01   2.2559999999999999e-01
   3.0859999999999999e-01   1.0990000000000000e-01   8.5780000000000001e-01  -1.8140000000000001e-01  -3.8100000000000002e-02  -4.3900000000000002e-02   4.4400000000000002e-02   1.0894999999999999e+00   2.2635999999999998e+00   3.8500000000000000e-02   1.4430000000000001e-01   1.9020000000000001e-01
   6.3919999999999999e-01  -1.9789999999999999e-01   3.4310000000000002e-01  -1.9089999999999999e-01   1.9000000000000000e-02  -2.1899999999999999e-02   3.1069999999999998e-01   1.2007000000000001e+00   1.8283000000000000e+00   8.6699999999999999e-02   2.4060000000000001e-01   2.1229999999999999e-01
   4.8490000000000000e-01  -3.9570000000000000e-01   6.8630000000000002e-01  -2.7689999999999998e-01  -7.6100000000000001e-02   8.8000000000000005e-03   4.4390000000000002e-01   1.2230000000000001e+00   1.6540999999999999e+00   4.8200000000000000e-02   1.2509999999999999e-01   1.8579999999999999e-01
   4.4080000000000003e-01  -1.3189999999999999e-01   1.2867999999999999e+00  -2.0050000000000001e-01  -1.9000000000000000e-02  -2.1899999999999999e-02   2.2189999999999999e-01   1.2007000000000001e+00   6.9650000000000001e-01   1.5409999999999999e-01   1.6360000000000000e-01   1.7249999999999999e-01
   6.1719999999999997e-01  -2.6379999999999998e-01   7.7210000000000001e-01  -8.5900000000000004e-02   1.9000000000000000e-02  -3.9500000000000000e-02   4.8830000000000001e-01   1.3341000000000001e+00   2.0893999999999999e+00   1.6380000000000000e-01   1.7319999999999999e-01   2.0349999999999999e-01
   4.8490000000000000e-01  -2.6379999999999998e-01   8.5780000000000001e-01  -1.3370000000000001e-01  -9.4999999999999998e-03  -3.5099999999999999e-02   4.2170000000000002e-01   1.0227999999999999e+00   1.7412000000000001e+00   1.2520000000000001e-01   1.9239999999999999e-01   1.9020000000000001e-01
   3.5270000000000001e-01  -1.9789999999999999e-01   4.2890000000000000e-01  -1.8140000000000001e-01   2.8500000000000001e-02  -8.8000000000000005e-03   2.4410000000000001e-01   1.2452000000000001e+00   1.8283000000000000e+00   5.7799999999999997e-02   1.6360000000000000e-01   2.0349999999999999e-01
   6.1719999999999997e-01  -2.4179999999999999e-01   8.5780000000000001e-01  -2.8600000000000000e-02  -9.4999999999999998e-03  -2.6300000000000000e-02   1.9980000000000001e-01   1.0450999999999999e+00   1.3930000000000000e+00   3.8500000000000000e-02   2.4060000000000001e-01   1.9460000000000000e-01
   5.9509999999999996e-01  -2.6379999999999998e-01   8.5780000000000001e-01  -1.9089999999999999e-01   2.8500000000000001e-02  -7.4499999999999997e-02   4.4400000000000002e-02   1.1339999999999999e+00   1.2188000000000001e+00   1.0600000000000000e-01   1.8279999999999999e-01   1.4599999999999999e-01
   4.1880000000000001e-01  -1.9789999999999999e-01   7.7210000000000001e-01  -1.5279999999999999e-01  -1.0470000000000000e-01  -1.7500000000000002e-02   2.6629999999999998e-01   1.0672999999999999e+00   1.7412000000000001e+00   5.7799999999999997e-02   2.5019999999999998e-01   1.9020000000000001e-01
   4.6289999999999998e-01  -3.0780000000000002e-01   7.7210000000000001e-01  -1.6230000000000000e-01   4.7600000000000003e-02  -1.7500000000000002e-02   4.4400000000000002e-02   1.3786000000000000e+00   1.3930000000000000e+00   9.6299999999999997e-02   1.5400000000000000e-01   1.7249999999999999e-01
   4.8490000000000000e-01  -6.6000000000000003e-02   6.0050000000000003e-01  -2.4820000000000000e-01   9.4999999999999998e-03  -1.3200000000000000e-02   2.6629999999999998e-01   1.0450999999999999e+00   1.7412000000000001e+00   1.1559999999999999e-01   2.3089999999999999e-01   1.8579999999999999e-01
   4.4080000000000003e-01  -8.7900000000000006e-02   9.4359999999999999e-01  -2.6729999999999998e-01  -9.4999999999999998e-03  -1.7500000000000002e-02   1.7760000000000001e-01   1.0672999999999999e+00   1.1317999999999999e+00   1.3489999999999999e-01   1.1550000000000001e-01   1.9020000000000001e-01
   4.6289999999999998e-01   2.1999999999999999e-02   5.1470000000000005e-01  -2.0999999999999999e-01  -2.8500000000000001e-02   0.0000000000000000e+00   2.6629999999999998e-01   1.2452000000000001e+00   1.7412000000000001e+00   6.7400000000000002e-02   1.6360000000000000e-01   2.2120000000000001e-01
   3.3060000000000000e-01  -2.4179999999999999e-01   1.2010000000000001e+00  -1.6230000000000000e-01  -1.2370000000000000e-01   3.9500000000000000e-02   2.2189999999999999e-01   1.2674000000000001e+00   1.8283000000000000e+00   1.4449999999999999e-01   1.6360000000000000e-01   1.9460000000000000e-01
   4.4080000000000003e-01  -1.5390000000000001e-01   6.0050000000000003e-01  -2.4820000000000000e-01   4.7600000000000003e-02  -5.2600000000000001e-02   4.4400000000000002e-02   1.1117999999999999e+00   1.5670999999999999e+00   1.3489999999999999e-01   1.7319999999999999e-01   1.5920000000000001e-01
   7.0530000000000004e-01  -2.4179999999999999e-01   9.4359999999999999e-01  -1.2410000000000000e-01   6.6600000000000006e-02  -2.1899999999999999e-02   8.8800000000000004e-02   8.4499999999999997e-01   1.3930000000000000e+00   1.1559999999999999e-01   1.6360000000000000e-01   1.8140000000000001e-01
   5.7310000000000005e-01  -2.6379999999999998e-01   8.5780000000000001e-01  -1.4319999999999999e-01  -1.9000000000000000e-02  -1.7500000000000002e-02   3.1069999999999998e-01   8.6719999999999997e-01   9.5770000000000000e-01   1.0600000000000000e-01   1.8279999999999999e-01   1.5040000000000001e-01
   5.2900000000000003e-01  -2.8580000000000000e-01   7.7210000000000001e-01  -1.3370000000000001e-01  -4.7600000000000003e-02  -1.7500000000000002e-02   1.9980000000000001e-01   1.0450999999999999e+00   1.0447000000000000e+00   1.1559999999999999e-01   1.9239999999999999e-01   1.6370000000000001e-01
   4.8490000000000000e-01  -3.7369999999999998e-01  -2.5740000000000002e-01  -2.0999999999999999e-01  -9.4999999999999998e-03  -4.8200000000000000e-02   1.1100000000000000e-01   1.0672999999999999e+00   1.8283000000000000e+00   1.6380000000000000e-01   1.6360000000000000e-01   1.8579999999999999e-01
   8.5960000000000003e-01  -2.4179999999999999e-01   8.5780000000000001e-01  -2.8639999999999999e-01  -9.4999999999999998e-03  -8.8000000000000005e-03   1.9980000000000001e-01   9.7840000000000005e-01   1.6540999999999999e+00   9.6299999999999997e-02   1.0580000000000001e-01   1.7690000000000000e-01
   3.9679999999999999e-01  -1.5390000000000001e-01   1.1152000000000000e+00  -2.4820000000000000e-01  -9.4999999999999998e-03  -8.8000000000000005e-03   3.1069999999999998e-01   1.1117999999999999e+00   1.8283000000000000e+00   7.7100000000000002e-02   1.4430000000000001e-01   1.4599999999999999e-01
   5.0700000000000001e-01  -2.4179999999999999e-01   3.4310000000000002e-01  -3.7240000000000001e-01  -7.6100000000000001e-02  -3.9500000000000000e-02   1.1100000000000000e-01   1.0227999999999999e+00   1.4800000000000000e+00   9.6299999999999997e-02   1.8279999999999999e-01   1.6810000000000000e-01
   7.2740000000000005e-01  -2.1999999999999999e-02   6.0050000000000003e-01  -2.1959999999999999e-01  -7.6100000000000001e-02  -3.0700000000000002e-02   2.6629999999999998e-01   9.7840000000000005e-01   2.5247000000000002e+00   3.8500000000000000e-02   1.4430000000000001e-01   1.5479999999999999e-01
   4.1880000000000001e-01  -2.1980000000000000e-01   0.0000000000000000e+00  -1.5279999999999999e-01  -9.4999999999999998e-03  -7.0199999999999999e-02   1.7760000000000001e-01   9.5609999999999995e-01   1.5670999999999999e+00   1.5409999999999999e-01   1.8279999999999999e-01   1.8579999999999999e-01
   6.6130000000000000e-01  -4.3999999999999997e-02   5.1470000000000005e-01  -1.9089999999999999e-01  -6.6600000000000006e-02  -1.7500000000000002e-02   1.7760000000000001e-01   1.2230000000000001e+00   1.3059000000000001e+00   2.4079999999999999e-01   2.1170000000000000e-01   1.6370000000000001e-01
   4.6289999999999998e-01  -1.7590000000000000e-01   4.2890000000000000e-01  -2.0050000000000001e-01  -1.9000000000000000e-02  -1.7500000000000002e-02   3.7730000000000002e-01   1.2230000000000001e+00   2.0893999999999999e+00   1.5409999999999999e-01   2.5019999999999998e-01   1.2830000000000000e-01
   4.4080000000000003e-01  -6.6000000000000003e-02   7.7210000000000001e-01  -1.9089999999999999e-01  -1.0470000000000000e-01  -2.1899999999999999e-02   3.3289999999999997e-01   1.2452000000000001e+00   8.7060000000000004e-01   5.7799999999999997e-02   1.4430000000000001e-01   1.5920000000000001e-01
   4.4080000000000003e-01  -1.5390000000000001e-01   5.1470000000000005e-01  -2.3870000000000000e-01  -1.2370000000000000e-01  -6.5799999999999997e-02   3.7730000000000002e-01   1.1117999999999999e+00   1.2188000000000001e+00   1.0600000000000000e-01   1.3469999999999999e-01   2.1679999999999999e-01
   6.3919999999999999e-01  -2.6379999999999998e-01   8.5780000000000001e-01  -2.5779999999999997e-01  -3.8100000000000002e-02  -3.5099999999999999e-02   3.9950000000000002e-01   1.1785000000000001e+00   1.4800000000000000e+00   5.7799999999999997e-02   1.2509999999999999e-01   1.9460000000000000e-01
   2.6450000000000001e-01  -6.6000000000000003e-02   6.0050000000000003e-01  -1.4319999999999999e-01  -2.8500000000000001e-02  -4.3900000000000002e-02   1.1100000000000000e-01   1.2007000000000001e+00   1.3059000000000001e+00   8.6699999999999999e-02   6.7400000000000002e-02   1.6370000000000001e-01
   5.5110000000000003e-01  -2.6379999999999998e-01   3.4310000000000002e-01  -2.4820000000000000e-01  -9.4999999999999998e-03   1.3200000000000000e-02   1.7760000000000001e-01   9.7840000000000005e-01   1.0447000000000000e+00   1.5409999999999999e-01   1.6360000000000000e-01   1.7690000000000000e-01
   4.6289999999999998e-01  -2.4179999999999999e-01   4.2890000000000000e-01  -2.1959999999999999e-01  -9.5200000000000007e-02   0.0000000000000000e+00   3.1069999999999998e-01   1.0894999999999999e+00   1.8283000000000000e+00   6.7400000000000002e-02   1.4430000000000001e-01   1.5920000000000001e-01
   4.6289999999999998e-01  -1.7590000000000000e-01   7.7210000000000001e-01  -1.7190000000000000e-01  -8.5599999999999996e-02  -4.4000000000000003e-03   2.8849999999999998e-01   9.3389999999999995e-01   1.9153000000000000e+00   2.1190000000000001e-01   2.2130000000000000e-01   1.9910000000000000e-01
   5.9509999999999996e-01  -1.7590000000000000e-01   6.8630000000000002e-01  -2.9599999999999999e-01  -9.5200000000000007e-02  -3.0700000000000002e-02   1.9980000000000001e-01   1.0894999999999999e+00   1.3059000000000001e+00   1.2520000000000001e-01   2.0210000000000000e-01   1.5479999999999999e-01
   4.4080000000000003e-01  -2.8580000000000000e-01   7.7210000000000001e-01  -2.5779999999999997e-01  -5.7099999999999998e-02  -3.0700000000000002e-02   1.5540000000000001e-01   1.3341000000000001e+00   8.7060000000000004e-01   1.9300000000000001e-02   1.8279999999999999e-01   1.8140000000000001e-01
   5.9509999999999996e-01  -1.9789999999999999e-01   3.4310000000000002e-01  -9.5500000000000002e-02   3.8100000000000002e-02  -3.9500000000000000e-02   1.9980000000000001e-01   9.5609999999999995e-01   9.5770000000000000e-01   1.4449999999999999e-01   1.5400000000000000e-01   1.4599999999999999e-01
   3.3060000000000000e-01  -3.9570000000000000e-01   6.8630000000000002e-01  -9.5500000000000002e-02  -7.6100000000000001e-02  -6.5799999999999997e-02   3.1069999999999998e-01   1.1117999999999999e+00   1.6540999999999999e+00   9.6299999999999997e-02   2.3089999999999999e-01   1.7690000000000000e-01
   4.8490000000000000e-01  -4.1770000000000002e-01   6.8630000000000002e-01  -2.7689999999999998e-01   9.4999999999999998e-03  -8.8000000000000005e-03   4.6610000000000001e-01   1.2230000000000001e+00   1.2188000000000001e+00   1.9300000000000001e-02   1.8279999999999999e-01   1.9020000000000001e-01
   5.5110000000000003e-01  -3.9570000000000000e-01   1.2867999999999999e+00  -2.3870000000000000e-01  -9.4999999999999998e-03  -4.8200000000000000e-02   2.4410000000000001e-01   1.1339999999999999e+00   2.0024000000000002e+00   1.5409999999999999e-01   1.6360000000000000e-01   1.9460000000000000e-01
   6.6130000000000000e-01  -1.3189999999999999e-01   1.5441000000000000e+00  -1.8140000000000001e-01  -1.0470000000000000e-01  -1.3200000000000000e-02   1.9980000000000001e-01   1.1117999999999999e+00   1.3059000000000001e+00   1.1559999999999999e-01   2.5019999999999998e-01   1.9460000000000000e-01
   4.4080000000000003e-01  -1.3189999999999999e-01   1.2867999999999999e+00  -2.1959999999999999e-01  -9.5200000000000007e-02  -4.4000000000000003e-03   2.8849999999999998e-01   1.0450999999999999e+00   7.8349999999999997e-01   1.9270000000000001e-01   1.4430000000000001e-01   1.8140000000000001e-01
   4.6289999999999998e-01  -2.6379999999999998e-01   6.8630000000000002e-01  -1.8140000000000001e-01  -1.3320000000000001e-01  -5.2600000000000001e-02   3.1069999999999998e-01   1.1339999999999999e+00   1.0447000000000000e+00   7.7100000000000002e-02   1.6360000000000000e-01   1.8579999999999999e-01
   4.1880000000000001e-01  -2.1980000000000000e-01   6.8630000000000002e-01  -2.9599999999999999e-01  -5.7099999999999998e-02  -4.4000000000000003e-03   4.2170000000000002e-01   1.0672999999999999e+00   8.7060000000000004e-01   1.6380000000000000e-01   1.6360000000000000e-01   1.4160000000000000e-01
   5.2900000000000003e-01  -6.6000000000000003e-02   5.1470000000000005e-01  -1.2410000000000000e-01  -1.2370000000000000e-01   1.7500000000000002e-02   4.2170000000000002e-01   1.1339999999999999e+00   1.3059000000000001e+00   1.5409999999999999e-01   2.2130000000000000e-01   1.9020000000000001e-01
   6.1719999999999997e-01  -8.7900000000000006e-02   4.2890000000000000e-01  -2.0999999999999999e-01   0.0000000000000000e+00  -2.1899999999999999e-02   2.6629999999999998e-01   1.1117999999999999e+00   1.3930000000000000e+00   7.7100000000000002e-02   2.2130000000000000e-01   2.0790000000000000e-01
   3.5270000000000001e-01  -5.4959999999999998e-01   1.0294000000000001e+00  -1.0500000000000000e-01   0.0000000000000000e+00  -3.9500000000000000e-02   8.8800000000000004e-02   1.0227999999999999e+00   8.7060000000000004e-01   1.2520000000000001e-01   2.3089999999999999e-01   2.0349999999999999e-01
   5.0700000000000001e-01  -2.1999999999999999e-02   6.8630000000000002e-01  -1.6230000000000000e-01   9.4999999999999998e-03  -2.6300000000000000e-02   2.2200000000000001e-02   8.8939999999999997e-01   7.8349999999999997e-01   5.7799999999999997e-02   2.6939999999999997e-01   2.0790000000000000e-01
   4.1880000000000001e-01   2.1999999999999999e-02   4.2890000000000000e-01  -2.7689999999999998e-01  -4.7600000000000003e-02  -5.2600000000000001e-02   1.9980000000000001e-01   1.2452000000000001e+00   2.0024000000000002e+00   2.0230000000000001e-01   8.6599999999999996e-02   1.5040000000000001e-01
   3.7469999999999998e-01   4.3999999999999997e-02   5.1470000000000005e-01  -1.7190000000000000e-01  -9.4999999999999998e-03  -4.3900000000000002e-02   1.5540000000000001e-01   1.1563000000000001e+00   1.2188000000000001e+00   2.8899999999999999e-02   1.1550000000000001e-01   1.5479999999999999e-01
   5.2900000000000003e-01  -2.4179999999999999e-01   2.5740000000000002e-01  -1.9089999999999999e-01  -1.9000000000000000e-02  -3.5099999999999999e-02   1.3320000000000001e-01   9.5609999999999995e-01   1.3930000000000000e+00   1.9300000000000001e-02   1.1550000000000001e-01   1.3710000000000000e-01
   4.8490000000000000e-01  -2.6379999999999998e-01   1.7160000000000000e-01  -2.6729999999999998e-01  -1.1420000000000000e-01  -4.3900000000000002e-02  -2.2200000000000001e-02   1.0672999999999999e+00   1.4800000000000000e+00   1.2520000000000001e-01   1.7319999999999999e-01   2.5209999999999999e-01
   5.2900000000000003e-01  -1.9789999999999999e-01   7.7210000000000001e-01  -2.0999999999999999e-01  -1.6180000000000000e-01  -4.4000000000000003e-03   3.7730000000000002e-01   1.2007000000000001e+00   2.0024000000000002e+00   1.0600000000000000e-01   1.4430000000000001e-01   1.9460000000000000e-01
   5.0700000000000001e-01  -1.9789999999999999e-01   9.4359999999999999e-01  -1.7190000000000000e-01  -5.7099999999999998e-02  -3.0700000000000002e-02   2.2189999999999999e-01   1.2230000000000001e+00   1.1317999999999999e+00   7.7100000000000002e-02   1.7319999999999999e-01   2.0349999999999999e-01
   7.7149999999999996e-01  -1.7590000000000000e-01   4.2890000000000000e-01  -2.6729999999999998e-01  -4.7600000000000003e-02  -3.5099999999999999e-02   2.6629999999999998e-01   1.2230000000000001e+00   1.4800000000000000e+00   5.7799999999999997e-02   2.0210000000000000e-01   1.9020000000000001e-01
   5.9509999999999996e-01  -3.2979999999999998e-01   9.4359999999999999e-01  -2.3870000000000000e-01  -7.6100000000000001e-02  -2.1899999999999999e-02   1.9980000000000001e-01   1.1339999999999999e+00   2.0893999999999999e+00   1.2520000000000001e-01   1.3469999999999999e-01   1.5920000000000001e-01
   5.2900000000000003e-01  -2.1980000000000000e-01   1.7160000000000000e-01  -1.2410000000000000e-01   0.0000000000000000e+00  -2.6300000000000000e-02   3.5510000000000003e-01   1.0450999999999999e+00   2.3506000000000000e+00   1.7340000000000000e-01   1.7319999999999999e-01   1.7249999999999999e-01
   4.4080000000000003e-01  -2.1980000000000000e-01   1.0294000000000001e+00  -2.3870000000000000e-01  -9.4999999999999998e-03   2.1899999999999999e-02   2.6629999999999998e-01   1.2897000000000001e+00   1.9153000000000000e+00   7.7100000000000002e-02   1.6360000000000000e-01   1.9460000000000000e-01
   4.8490000000000000e-01  -2.6379999999999998e-01   6.0050000000000003e-01  -2.4820000000000000e-01  -1.0470000000000000e-01  -2.6300000000000000e-02   1.3320000000000001e-01   1.3119000000000001e+00   1.3059000000000001e+00   8.6699999999999999e-02   1.3469999999999999e-01   1.9910000000000000e-01
   5.5110000000000003e-01  -1.0990000000000000e-01   6.8630000000000002e-01  -1.6230000000000000e-01  -1.9000000000000000e-02   2.6300000000000000e-02   1.1100000000000000e-01   1.0450999999999999e+00   1.4800000000000000e+00   7.7100000000000002e-02   1.6360000000000000e-01   2.3000000000000001e-01
   6.3919999999999999e-01  -1.7590000000000000e-01   6.8630000000000002e-01  -1.1459999999999999e-01  -4.7600000000000003e-02  -6.1400000000000003e-02   2.2189999999999999e-01   1.1117999999999999e+00   1.4800000000000000e+00   1.8300000000000000e-01   1.8279999999999999e-01   2.2120000000000001e-01
   3.9679999999999999e-01  -8.7900000000000006e-02   1.2867999999999999e+00  -2.9599999999999999e-01  -9.4999999999999998e-03  -3.0700000000000002e-02   8.8800000000000004e-02   1.0894999999999999e+00   1.4800000000000000e+00   9.6299999999999997e-02   2.9830000000000001e-01   1.7249999999999999e-01
   4.1880000000000001e-01  -3.0780000000000002e-01   1.0294000000000001e+00  -2.8639999999999999e-01   3.8100000000000002e-02  -4.4000000000000003e-03   1.9980000000000001e-01   1.2452000000000001e+00   2.0893999999999999e+00   8.6699999999999999e-02   2.4060000000000001e-01   1.5040000000000001e-01
   2.4249999999999999e-01  -3.0780000000000002e-01   1.3725000000000001e+00  -1.8140000000000001e-01  -1.9000000000000000e-02  -3.0700000000000002e-02   6.6600000000000006e-02   1.2452000000000001e+00   1.3059000000000001e+00   1.0600000000000000e-01   2.3089999999999999e-01   1.6370000000000001e-01
   4.8490000000000000e-01  -3.0780000000000002e-01  -1.7160000000000000e-01  -2.0050000000000001e-01  -1.2370000000000000e-01   1.3200000000000000e-02   5.3269999999999995e-01   1.1785000000000001e+00   1.2188000000000001e+00   8.6699999999999999e-02   1.2509999999999999e-01   1.9460000000000000e-01
   4.8490000000000000e-01  -8.7900000000000006e-02   9.4359999999999999e-01  -2.0999999999999999e-01  -5.7099999999999998e-02  -4.4000000000000003e-03   2.2189999999999999e-01   1.1563000000000001e+00   1.9153000000000000e+00   8.6699999999999999e-02   1.5400000000000000e-01   1.7249999999999999e-01
   5.9509999999999996e-01  -8.7900000000000006e-02   9.4359999999999999e-01  -2.2910000000000000e-01   2.8500000000000001e-02  -2.1899999999999999e-02   1.9980000000000001e-01   1.1563000000000001e+00   1.8283000000000000e+00   3.8500000000000000e-02   1.2509999999999999e-01   1.7249999999999999e-01
   5.7310000000000005e-01  -8.7900000000000006e-02   5.1470000000000005e-01  -1.7190000000000000e-01  -8.5599999999999996e-02  -3.5099999999999999e-02   1.3320000000000001e-01   1.0894999999999999e+00   1.3930000000000000e+00   1.9270000000000001e-01   1.6360000000000000e-01   1.8140000000000001e-01
   5.5110000000000003e-01   1.0990000000000000e-01   8.5800000000000001e-02  -2.4820000000000000e-01  -5.7099999999999998e-02  -8.3299999999999999e-02   3.3289999999999997e-01   1.2452000000000001e+00   2.1764999999999999e+00   1.6380000000000000e-01   2.5019999999999998e-01   1.8579999999999999e-01
   4.6289999999999998e-01   2.1999999999999999e-02   1.4582999999999999e+00  -2.0050000000000001e-01   0.0000000000000000e+00   4.4000000000000003e-03   1.7760000000000001e-01   9.3389999999999995e-01   1.6540999999999999e+00   1.7340000000000000e-01   1.0580000000000001e-01   2.0790000000000000e-01
   5.0700000000000001e-01   0.0000000000000000e+00   8.5780000000000001e-01  -1.9089999999999999e-01  -9.4999999999999998e-03  -3.0700000000000002e-02   1.3320000000000001e-01   1.3564000000000001e+00   1.4800000000000000e+00   1.1559999999999999e-01   6.7400000000000002e-02   2.1679999999999999e-01
   3.3060000000000000e-01  -4.6170000000000000e-01   2.5740000000000002e-01  -2.7689999999999998e-01  -1.9000000000000000e-02  -1.3200000000000000e-02   2.8849999999999998e-01   1.0450999999999999e+00   8.7060000000000004e-01   8.6699999999999999e-02   1.0580000000000001e-01   2.0349999999999999e-01
   4.8490000000000000e-01  -3.0780000000000002e-01   6.0050000000000003e-01  -2.2910000000000000e-01  -5.7099999999999998e-02  -3.9500000000000000e-02   1.1100000000000000e-01   1.1117999999999999e+00   1.6540999999999999e+00   1.1559999999999999e-01   1.3469999999999999e-01   1.3710000000000000e-01
   3.7469999999999998e-01  -1.0990000000000000e-01   6.8630000000000002e-01  -1.9089999999999999e-01   0.0000000000000000e+00  -2.1899999999999999e-02   2.4410000000000001e-01   9.7840000000000005e-01   1.7412000000000001e+00   1.2520000000000001e-01   1.7319999999999999e-01   1.9020000000000001e-01
   5.7310000000000005e-01  -1.7590000000000000e-01   7.7210000000000001e-01  -2.5779999999999997e-01  -9.4999999999999998e-03  -1.7500000000000002e-02   2.8849999999999998e-01   1.1785000000000001e+00   2.0024000000000002e+00   2.0230000000000001e-01   2.1170000000000000e-01   2.1229999999999999e-01
   6.1719999999999997e-01  -3.5170000000000001e-01   1.1152000000000000e+00  -2.2910000000000000e-01   0.0000000000000000e+00  -1.7500000000000002e-02   2.4410000000000001e-01   1.0672999999999999e+00   2.0024000000000002e+00   1.3489999999999999e-01   2.5019999999999998e-01   1.4160000000000000e-01
   5.2900000000000003e-01  -3.0780000000000002e-01   1.0294000000000001e+00  -1.9089999999999999e-01   2.8500000000000001e-02  -6.1400000000000003e-02   2.2189999999999999e-01   1.1339999999999999e+00   1.6540999999999999e+00   1.1559999999999999e-01   2.5019999999999998e-01   1.8579999999999999e-01
   5.0700000000000001e-01  -2.4179999999999999e-01   2.5740000000000002e-01  -2.0050000000000001e-01  -9.4999999999999998e-03  -1.3200000000000000e-02  -4.4400000000000002e-02   1.0894999999999999e+00   1.0447000000000000e+00   8.6699999999999999e-02   1.3469999999999999e-01   2.0349999999999999e-01
   4.1880000000000001e-01  -6.6000000000000003e-02   1.1152000000000000e+00  -1.7190000000000000e-01  -1.1420000000000000e-01   0.0000000000000000e+00   3.5510000000000003e-01   1.0227999999999999e+00   1.4800000000000000e+00   1.0600000000000000e-01   2.2130000000000000e-01   1.9020000000000001e-01
   4.4080000000000003e-01  -3.5170000000000001e-01   9.4359999999999999e-01  -3.0549999999999999e-01   9.4999999999999998e-03  -4.8200000000000000e-02   2.6629999999999998e-01   1.1563000000000001e+00   1.3059000000000001e+00   1.1559999999999999e-01   1.4430000000000001e-01   2.0790000000000000e-01
   5.7310000000000005e-01  -2.1999999999999999e-02   6.8630000000000002e-01  -2.0050000000000001e-01  -4.7600000000000003e-02   4.4000000000000003e-03   4.4400000000000002e-02   9.5609999999999995e-01   2.0024000000000002e+00   1.0600000000000000e-01   9.6199999999999994e-02   2.0790000000000000e-01
   7.0530000000000004e-01  -1.5390000000000001e-01   4.2890000000000000e-01  -2.0050000000000001e-01  -4.7600000000000003e-02  -4.3900000000000002e-02   1.7760000000000001e-01   9.7840000000000005e-01   1.9153000000000000e+00   1.3489999999999999e-01   2.2130000000000000e-01   1.9020000000000001e-01
   5.0700000000000001e-01  -3.5170000000000001e-01   8.5800000000000001e-02  -2.4820000000000000e-01  -5.7099999999999998e-02   1.3200000000000000e-02   1.1100000000000000e-01   1.2230000000000001e+00   1.3930000000000000e+00   1.1559999999999999e-01   9.6199999999999994e-02   1.8579999999999999e-01
   4.4080000000000003e-01   2.1999999999999999e-02   6.8630000000000002e-01  -2.3870000000000000e-01  -4.7600000000000003e-02  -3.9500000000000000e-02   1.7760000000000001e-01   1.2230000000000001e+00   1.3930000000000000e+00   1.0600000000000000e-01   1.6360000000000000e-01   1.7249999999999999e-01
   5.2900000000000003e-01  -1.7590000000000000e-01   3.4310000000000002e-01  -3.1509999999999999e-01  -1.9000000000000000e-02  -1.3200000000000000e-02   1.1100000000000000e-01   1.1563000000000001e+00   1.9153000000000000e+00   8.6699999999999999e-02   1.7319999999999999e-01   1.7249999999999999e-01
   5.2900000000000003e-01  -2.6379999999999998e-01   4.2890000000000000e-01  -2.3870000000000000e-01  -4.7600000000000003e-02  -1.7500000000000002e-02   3.5510000000000003e-01   1.2897000000000001e+00   1.2188000000000001e+00   9.6299999999999997e-02   1.8279999999999999e-01   1.6810000000000000e-01
   5.7310000000000005e-01  -3.5170000000000001e-01   6.0050000000000003e-01  -1.9089999999999999e-01  -1.9000000000000000e-02  -1.7500000000000002e-02   2.4410000000000001e-01   1.0227999999999999e+00   9.5770000000000000e-01   6.7400000000000002e-02   2.0210000000000000e-01   1.6810000000000000e-01
   4.8490000000000000e-01  -6.6000000000000003e-02   1.0294000000000001e+00  -1.7190000000000000e-01   3.8100000000000002e-02  -1.3200000000000000e-02   1.7760000000000001e-01   1.1117999999999999e+00   1.5670999999999999e+00   1.5409999999999999e-01   1.2509999999999999e-01   1.5040000000000001e-01
   6.8330000000000002e-01   8.7900000000000006e-02   8.5780000000000001e-01  -2.4820000000000000e-01   0.0000000000000000e+00   8.8000000000000005e-03   1.1100000000000000e-01   1.1563000000000001e+00   2.0024000000000002e+00   1.8300000000000000e-01   2.3089999999999999e-01   1.5479999999999999e-01
   4.6289999999999998e-01  -1.3189999999999999e-01   1.5441000000000000e+00  -1.5279999999999999e-01   0.0000000000000000e+00  -3.9500000000000000e-02   3.3289999999999997e-01   1.1117999999999999e+00   2.0893999999999999e+00   9.6299999999999997e-02   2.1170000000000000e-01   2.0790000000000000e-01
   6.3919999999999999e-01  -1.0990000000000000e-01   6.0050000000000003e-01  -1.7190000000000000e-01   0.0000000000000000e+00  -4.8200000000000000e-02   1.3320000000000001e-01   1.0450999999999999e+00   6.9650000000000001e-01   1.2520000000000001e-01   1.4430000000000001e-01   2.3000000000000001e-01
   4.1880000000000001e-01  -1.0990000000000000e-01   6.8630000000000002e-01  -2.0999999999999999e-01   9.4999999999999998e-03  -1.3200000000000000e-02   1.9980000000000001e-01   1.0894999999999999e+00   9.5770000000000000e-01   1.4449999999999999e-01   2.0210000000000000e-01   2.1679999999999999e-01
   5.0700000000000001e-01  -1.3189999999999999e-01   6.0050000000000003e-01  -1.6230000000000000e-01  -1.2370000000000000e-01  -2.6300000000000000e-02   4.8830000000000001e-01   1.2007000000000001e+00   1.6540999999999999e+00   4.8200000000000000e-02   1.2509999999999999e-01   1.7690000000000000e-01
   8.5960000000000003e-01  -4.1770000000000002e-01  -1.7160000000000000e-01  -1.6230000000000000e-01  -1.0470000000000000e-01   0.0000000000000000e+00   1.9980000000000001e-01   9.3389999999999995e-01   1.9153000000000000e+00   7.7100000000000002e-02   6.7400000000000002e-02   1.9020000000000001e-01
   2.8649999999999998e-01  -1.3189999999999999e-01   9.4359999999999999e-01  -1.9089999999999999e-01  -7.6100000000000001e-02   0.0000000000000000e+00   5.7709999999999995e-01   1.1785000000000001e+00   1.2188000000000001e+00   1.6380000000000000e-01   1.4430000000000001e-01   1.7249999999999999e-01
   6.8330000000000002e-01   0.0000000000000000e+00   1.0294000000000001e+00  -1.9089999999999999e-01  -7.6100000000000001e-02  -4.8200000000000000e-02   1.3320000000000001e-01   1.2007000000000001e+00   1.3059000000000001e+00   7.7100000000000002e-02   1.9239999999999999e-01   1.4599999999999999e-01
   7.0530000000000004e-01  -4.1770000000000002e-01   1.1152000000000000e+00  -1.5279999999999999e-01   9.4999999999999998e-03  -8.3299999999999999e-02   2.6629999999999998e-01   1.1117999999999999e+00   1.6540999999999999e+00   9.6299999999999997e-02   1.6360000000000000e-01   1.4599999999999999e-01
   1.3230000000000000e-01  -3.0780000000000002e-01   5.1470000000000005e-01  -1.5279999999999999e-01  -5.7099999999999998e-02   1.3200000000000000e-02   1.7760000000000001e-01   1.2230000000000001e+00   1.0447000000000000e+00   1.4449999999999999e-01   1.8279999999999999e-01   1.9910000000000000e-01
   7.0530000000000004e-01   6.6000000000000003e-02   3.4310000000000002e-01  -2.0999999999999999e-01   4.7600000000000003e-02  -2.1899999999999999e-02   2.6629999999999998e-01   9.5609999999999995e-01   1.6540999999999999e+00   1.2520000000000001e-01   1.5400000000000000e-01   2.3000000000000001e-01
   4.4080000000000003e-01  -1.9789999999999999e-01   9.4359999999999999e-01  -3.1509999999999999e-01  -9.5200000000000007e-02  -5.7000000000000002e-02   8.8800000000000004e-02   1.2897000000000001e+00   9.5770000000000000e-01   6.7400000000000002e-02   1.5400000000000000e-01   1.6370000000000001e-01
   6.8330000000000002e-01  -3.9570000000000000e-01  -1.7160000000000000e-01  -2.0050000000000001e-01   0.0000000000000000e+00  -3.9500000000000000e-02   6.6600000000000006e-02   1.0450999999999999e+00   9.5770000000000000e-01   9.6299999999999997e-02   1.7319999999999999e-01   1.6810000000000000e-01
   3.7469999999999998e-01  -1.7590000000000000e-01   1.5441000000000000e+00  -2.2910000000000000e-01  -4.7600000000000003e-02  -3.5099999999999999e-02   2.4410000000000001e-01   1.0894999999999999e+00   2.3506000000000000e+00   8.6699999999999999e-02   6.7400000000000002e-02   1.9460000000000000e-01
   3.9679999999999999e-01  -8.7900000000000006e-02   9.4359999999999999e-01  -3.3420000000000000e-01  -2.8500000000000001e-02  -3.0700000000000002e-02   1.7760000000000001e-01   1.1117999999999999e+00   1.3930000000000000e+00   6.7400000000000002e-02   2.2130000000000000e-01   1.8579999999999999e-01
   5.9509999999999996e-01  -8.7900000000000006e-02   1.7160000000000000e-01  -1.2410000000000000e-01   0.0000000000000000e+00   8.8000000000000005e-03   3.9950000000000002e-01   1.0894999999999999e+00   2.1764999999999999e+00   1.5409999999999999e-01   1.2509999999999999e-01   1.5479999999999999e-01
   5.7310000000000005e-01  -1.7590000000000000e-01   4.2890000000000000e-01  -2.4820000000000000e-01   9.4999999999999998e-03  -2.1899999999999999e-02   0.0000000000000000e+00   1.1339999999999999e+00   1.2188000000000001e+00   2.2159999999999999e-01   1.7319999999999999e-01   2.0349999999999999e-01
   6.6130000000000000e-01  -3.0780000000000002e-01   5.1470000000000005e-01  -2.9599999999999999e-01  -2.8500000000000001e-02  -2.6300000000000000e-02   1.7760000000000001e-01   1.4453000000000000e+00   1.8283000000000000e+00   1.3489999999999999e-01   2.3089999999999999e-01   1.8579999999999999e-01
   4.4080000000000003e-01  -2.4179999999999999e-01   9.4359999999999999e-01  -1.4319999999999999e-01   2.8500000000000001e-02  -4.3900000000000002e-02   4.4400000000000002e-02   1.2897000000000001e+00   9.5770000000000000e-01   1.6380000000000000e-01   3.8500000000000000e-02   1.8579999999999999e-01
   4.4080000000000003e-01  -1.0990000000000000e-01   8.5780000000000001e-01  -1.5279999999999999e-01   3.8100000000000002e-02  -7.8899999999999998e-02   2.2189999999999999e-01   1.3564000000000001e+00   1.8283000000000000e+00   1.3489999999999999e-01   1.4430000000000001e-01   2.1229999999999999e-01
   5.5110000000000003e-01  -1.9789999999999999e-01   1.8015000000000001e+00  -1.5279999999999999e-01  -4.7600000000000003e-02   1.7500000000000002e-02   1.5540000000000001e-01   1.0894999999999999e+00   1.6540999999999999e+00   1.8300000000000000e-01   1.0580000000000001e-01   1.9020000000000001e-01
   7.0530000000000004e-01  -3.7369999999999998e-01   1.0294000000000001e+00  -1.5279999999999999e-01  -4.7600000000000003e-02  -2.1899999999999999e-02   2.4410000000000001e-01   1.2897000000000001e+00   1.4800000000000000e+00   3.8500000000000000e-02   7.6999999999999999e-02   1.9020000000000001e-01
   7.0530000000000004e-01  -4.3969999999999998e-01   0.0000000000000000e+00  -2.0999999999999999e-01  -5.7099999999999998e-02  -5.7000000000000002e-02   8.8800000000000004e-02   1.2230000000000001e+00   1.3059000000000001e+00   1.1559999999999999e-01   8.6599999999999996e-02   1.8140000000000001e-01
   3.3060000000000000e-01  -2.6379999999999998e-01   5.1470000000000005e-01  -2.4820000000000000e-01   7.6100000000000001e-02  -8.8000000000000005e-03   2.4410000000000001e-01   1.1339999999999999e+00   7.8349999999999997e-01   1.5409999999999999e-01   1.3469999999999999e-01   1.5479999999999999e-01
   4.1880000000000001e-01  -1.3189999999999999e-01   5.1470000000000005e-01  -2.1959999999999999e-01  -1.4269999999999999e-01  -1.7500000000000002e-02   1.5540000000000001e-01   1.1785000000000001e+00   9.5770000000000000e-01   5.7799999999999997e-02   1.3469999999999999e-01   1.7690000000000000e-01
   6.3919999999999999e-01  -3.5170000000000001e-01   1.7160000000000000e-01  -1.3370000000000001e-01  -3.8100000000000002e-02  -6.5799999999999997e-02   4.8830000000000001e-01   8.8939999999999997e-01   1.6540999999999999e+00   6.7400000000000002e-02   1.5400000000000000e-01   1.8140000000000001e-01
   7.4939999999999996e-01  -2.1980000000000000e-01   1.7160000000000000e-01  -2.2910000000000000e-01  -1.7130000000000001e-01   1.3200000000000000e-02   2.4410000000000001e-01   1.2897000000000001e+00   2.0893999999999999e+00   1.4449999999999999e-01   1.8279999999999999e-01   2.1229999999999999e-01
   3.3060000000000000e-01  -1.3189999999999999e-01  -2.5740000000000002e-01  -2.3870000000000000e-01  -2.8500000000000001e-02   8.8000000000000005e-03   1.9980000000000001e-01   1.2452000000000001e+00   1.3059000000000001e+00   1.1559999999999999e-01   2.5019999999999998e-01   2.0790000000000000e-01
   4.8490000000000000e-01  -4.8359999999999997e-01   1.7157000000000000e+00  -1.6230000000000000e-01  -9.4999999999999998e-03   8.8000000000000005e-03   2.8849999999999998e-01   1.3564000000000001e+00   1.3930000000000000e+00   1.2520000000000001e-01   1.5400000000000000e-01   1.7249999999999999e-01
   8.5960000000000003e-01  -2.6379999999999998e-01   4.2890000000000000e-01  -8.5900000000000004e-02  -9.4999999999999998e-03   0.0000000000000000e+00   2.2189999999999999e-01   1.1117999999999999e+00   1.1317999999999999e+00   1.4449999999999999e-01   1.8279999999999999e-01   1.9020000000000001e-01
   5.9509999999999996e-01  -3.0780000000000002e-01   1.5441000000000000e+00  -2.0050000000000001e-01   0.0000000000000000e+00   2.1899999999999999e-02   3.3289999999999997e-01   1.1339999999999999e+00   1.2188000000000001e+00   5.7799999999999997e-02   1.6360000000000000e-01   1.8579999999999999e-01
   3.0859999999999999e-01   2.1999999999999999e-02   7.7210000000000001e-01  -2.0050000000000001e-01   1.9000000000000000e-02  -4.3900000000000002e-02   2.6629999999999998e-01   1.3341000000000001e+00   1.3930000000000000e+00   2.2159999999999999e-01   2.3089999999999999e-01   1.6370000000000001e-01
   7.9349999999999998e-01  -1.7590000000000000e-01   5.1470000000000005e-01  -9.5500000000000002e-02  -1.9000000000000000e-02  -8.8000000000000005e-03   2.2189999999999999e-01   1.2674000000000001e+00   4.3530000000000002e-01   8.6699999999999999e-02   1.3469999999999999e-01   1.8140000000000001e-01
   4.4080000000000003e-01  -3.7369999999999998e-01   1.3725000000000001e+00  -2.0999999999999999e-01  -7.6100000000000001e-02   4.4000000000000003e-03   3.5510000000000003e-01   1.2230000000000001e+00   1.1317999999999999e+00   7.7100000000000002e-02   1.9239999999999999e-01   2.1229999999999999e-01
   5.7310000000000005e-01   2.1999999999999999e-02   5.1470000000000005e-01  -3.2460000000000000e-01  -2.8500000000000001e-02  -4.3900000000000002e-02   0.0000000000000000e+00   1.3564000000000001e+00   1.1317999999999999e+00   8.6699999999999999e-02   9.6199999999999994e-02   1.9910000000000000e-01
   4.6289999999999998e-01  -8.7900000000000006e-02   2.5740000000000002e-01  -2.0999999999999999e-01  -9.5200000000000007e-02   0.0000000000000000e+00   2.6629999999999998e-01   1.2897000000000001e+00   1.7412000000000001e+00   1.1559999999999999e-01   1.9239999999999999e-01   1.5479999999999999e-01
   6.6130000000000000e-01  -3.7369999999999998e-01   1.7160000000000000e-01  -1.9089999999999999e-01  -7.6100000000000001e-02  -1.7500000000000002e-02   4.4400000000000002e-02   1.0005999999999999e+00   1.3930000000000000e+00   1.6380000000000000e-01   1.9239999999999999e-01   2.0790000000000000e-01
   6.1719999999999997e-01  -2.1999999999999999e-02   4.2890000000000000e-01  -2.2910000000000000e-01  -4.7600000000000003e-02  -1.3200000000000000e-02   3.3289999999999997e-01   1.0672999999999999e+00   1.3930000000000000e+00   1.0600000000000000e-01   1.5400000000000000e-01   1.5479999999999999e-01
   4.8490000000000000e-01  -3.7369999999999998e-01   3.4310000000000002e-01  -1.5279999999999999e-01   0.0000000000000000e+00  -2.1899999999999999e-02   2.2200000000000001e-02   1.2674000000000001e+00   1.8283000000000000e+00   9.6299999999999997e-02   1.8279999999999999e-01   1.6370000000000001e-01
   3.7469999999999998e-01  -2.4179999999999999e-01   7.7210000000000001e-01  -1.4319999999999999e-01   3.8100000000000002e-02  -5.7000000000000002e-02   3.7730000000000002e-01   9.1169999999999995e-01   7.8349999999999997e-01   3.8500000000000000e-02   2.6939999999999997e-01   1.7249999999999999e-01
   7.0530000000000004e-01  -3.5170000000000001e-01   3.4310000000000002e-01  -2.1959999999999999e-01  -1.9000000000000000e-02  -3.0700000000000002e-02   3.5510000000000003e-01   1.0450999999999999e+00   1.4800000000000000e+00   1.3489999999999999e-01   2.5019999999999998e-01   2.0349999999999999e-01
   8.5960000000000003e-01  -1.5390000000000001e-01   1.2867999999999999e+00  -1.4319999999999999e-01  -4.7600000000000003e-02  -4.4000000000000003e-03   3.1069999999999998e-01   1.1117999999999999e+00   1.6540999999999999e+00   9.6299999999999997e-02   5.7700000000000001e-02   1.5479999999999999e-01
   3.0859999999999999e-01  -1.9789999999999999e-01   6.8630000000000002e-01  -2.3870000000000000e-01  -1.9000000000000000e-02  -6.5799999999999997e-02   1.5540000000000001e-01   1.0894999999999999e+00   7.8349999999999997e-01   1.8300000000000000e-01   1.0580000000000001e-01   1.6810000000000000e-01
   4.1880000000000001e-01  -3.2979999999999998e-01   1.2867999999999999e+00  -2.0999999999999999e-01   0.0000000000000000e+00  -3.5099999999999999e-02   3.9950000000000002e-01   1.2230000000000001e+00   1.1317999999999999e+00   1.9270000000000001e-01   1.5400000000000000e-01   1.7249999999999999e-01
   5.5110000000000003e-01  -3.2979999999999998e-01   2.5740000000000002e-01  -3.2460000000000000e-01  -3.8100000000000002e-02  -3.0700000000000002e-02   1.3320000000000001e-01   8.2269999999999999e-01   1.2188000000000001e+00   1.2520000000000001e-01   1.7319999999999999e-01   1.6370000000000001e-01
   6.1719999999999997e-01  -1.5390000000000001e-01   7.7210000000000001e-01  -1.6230000000000000e-01  -1.1420000000000000e-01  -1.3200000000000000e-02   8.8800000000000004e-02   1.0894999999999999e+00   1.5670999999999999e+00   1.5409999999999999e-01   1.3469999999999999e-01   1.4599999999999999e-01
   5.9509999999999996e-01  -2.4179999999999999e-01   6.0050000000000003e-01  -2.8639999999999999e-01   9.4999999999999998e-03  -4.3900000000000002e-02   3.3289999999999997e-01   1.2674000000000001e+00   2.0024000000000002e+00   1.5409999999999999e-01   1.5400000000000000e-01   1.9020000000000001e-01
   4.6289999999999998e-01  -1.0990000000000000e-01   1.5441000000000000e+00  -1.9089999999999999e-01  -1.2370000000000000e-01   0.0000000000000000e+00   2.2189999999999999e-01   6.8930000000000002e-01   1.3930000000000000e+00   1.1559999999999999e-01   1.6360000000000000e-01   1.4160000000000000e-01
   4.1880000000000001e-01  -1.5390000000000001e-01   1.4582999999999999e+00  -1.6230000000000000e-01  -4.7600000000000003e-02  -3.5099999999999999e-02   1.5540000000000001e-01   9.1169999999999995e-01   1.5670999999999999e+00   9.6299999999999997e-02   1.6360000000000000e-01   1.4599999999999999e-01
   5.0700000000000001e-01  -1.9789999999999999e-01   4.2890000000000000e-01  -1.1459999999999999e-01  -7.6100000000000001e-02  -3.0700000000000002e-02   2.8849999999999998e-01   9.1169999999999995e-01   9.5770000000000000e-01   1.5409999999999999e-01   1.4430000000000001e-01   1.8140000000000001e-01
   5.5110000000000003e-01   2.1999999999999999e-02   6.0050000000000003e-01  -2.2910000000000000e-01   9.4999999999999998e-03   8.8000000000000005e-03   2.2189999999999999e-01   9.3389999999999995e-01   8.7060000000000004e-01   2.6970000000000000e-01   1.9239999999999999e-01   1.6810000000000000e-01
   5.0700000000000001e-01  -4.3999999999999997e-02   5.1470000000000005e-01  -1.4319999999999999e-01  -1.8079999999999999e-01  -6.1400000000000003e-02   2.2189999999999999e-01   9.7840000000000005e-01   9.5770000000000000e-01   1.8300000000000000e-01   1.6360000000000000e-01   1.7249999999999999e-01
   6.6130000000000000e-01  -4.8359999999999997e-01   9.4359999999999999e-01  -2.6729999999999998e-01  -9.4999999999999998e-03  -3.5099999999999999e-02   3.9950000000000002e-01   8.6719999999999997e-01   9.5770000000000000e-01   6.7400000000000002e-02   9.6199999999999994e-02   1.5479999999999999e-01
   5.9509999999999996e-01  -1.5390000000000001e-01   8.5780000000000001e-01  -2.4820000000000000e-01   1.9000000000000000e-02  -2.1899999999999999e-02   0.0000000000000000e+00   8.6719999999999997e-01   1.7412000000000001e+00   8.6699999999999999e-02   1.9239999999999999e-01   1.5040000000000001e-01
   4.6289999999999998e-01  -1.0990000000000000e-01   5.1470000000000005e-01  -2.5779999999999997e-01  -1.0470000000000000e-01  -3.0700000000000002e-02   0.0000000000000000e+00   1.1563000000000001e+00   1.9153000000000000e+00   9.6299999999999997e-02   9.6199999999999994e-02   1.6810000000000000e-01
   8.5960000000000003e-01  -1.3189999999999999e-01   6.8630000000000002e-01  -2.4820000000000000e-01  -1.0470000000000000e-01  -4.3900000000000002e-02   1.3320000000000001e-01   1.1563000000000001e+00   9.5770000000000000e-01   1.0600000000000000e-01   6.7400000000000002e-02   1.6810000000000000e-01
   6.1719999999999997e-01  -2.6379999999999998e-01   5.1470000000000005e-01  -1.7190000000000000e-01  -1.2370000000000000e-01   1.3200000000000000e-02   4.4390000000000002e-01   6.0040000000000004e-01   1.2188000000000001e+00   1.1559999999999999e-01   1.8279999999999999e-01   1.5920000000000001e-01
   3.5270000000000001e-01  -1.5390000000000001e-01   1.0294000000000001e+00  -1.8140000000000001e-01  -9.5200000000000007e-02  -1.7500000000000002e-02   1.1100000000000000e-01   1.1117999999999999e+00   2.0893999999999999e+00   6.7400000000000002e-02   2.0210000000000000e-01   1.4599999999999999e-01
   3.9679999999999999e-01  -1.5390000000000001e-01   6.8630000000000002e-01  -2.4820000000000000e-01   9.4999999999999998e-03  -4.3900000000000002e-02   2.8849999999999998e-01   9.3389999999999995e-01   1.2188000000000001e+00   1.1559999999999999e-01   1.5400000000000000e-01   1.6370000000000001e-01
   5.5110000000000003e-01  -2.6379999999999998e-01   1.1152000000000000e+00  -1.7190000000000000e-01   1.9000000000000000e-02   8.8000000000000005e-03   2.6629999999999998e-01   5.7809999999999995e-01   1.7412000000000001e+00   4.8200000000000000e-02   1.4430000000000001e-01   1.5040000000000001e-01
   7.4939999999999996e-01  -2.8580000000000000e-01   8.5780000000000001e-01  -2.5779999999999997e-01   2.8500000000000001e-02  -6.1400000000000003e-02   1.7760000000000001e-01   1.4008000000000000e+00   1.2188000000000001e+00   1.1559999999999999e-01   2.3089999999999999e-01   1.5479999999999999e-01
   5.0700000000000001e-01  -3.5170000000000001e-01   6.0050000000000003e-01  -1.6230000000000000e-01  -9.5200000000000007e-02  -3.0700000000000002e-02   3.3289999999999997e-01   8.2269999999999999e-01   1.3059000000000001e+00   2.8899999999999999e-02   2.4060000000000001e-01   1.5040000000000001e-01
   6.1719999999999997e-01  -2.6379999999999998e-01   7.7210000000000001e-01  -1.6230000000000000e-01  -1.9000000000000000e-02  -7.4499999999999997e-02   8.8800000000000004e-02   6.0040000000000004e-01   1.5670999999999999e+00   9.6299999999999997e-02   1.3469999999999999e-01   1.7690000000000000e-01
   3.3060000000000000e-01  -1.9789999999999999e-01   7.7210000000000001e-01  -1.6230000000000000e-01   9.4999999999999998e-03  -1.7500000000000002e-02  -2.2200000000000001e-02   1.2230000000000001e+00   1.4800000000000000e+00   1.8300000000000000e-01   1.1550000000000001e-01   1.4599999999999999e-01
   5.5110000000000003e-01   2.1999999999999999e-02   4.2890000000000000e-01  -2.8639999999999999e-01  -2.8500000000000001e-02  -3.9500000000000000e-02   0.0000000000000000e+00   9.3389999999999995e-01   1.7412000000000001e+00   9.6299999999999997e-02   2.8899999999999999e-02   1.3710000000000000e-01
   6.3919999999999999e-01  -2.4179999999999999e-01   7.7210000000000001e-01  -1.6230000000000000e-01  -8.5599999999999996e-02  -3.0700000000000002e-02   1.5540000000000001e-01   6.8930000000000002e-01   1.3930000000000000e+00   7.7100000000000002e-02   2.3089999999999999e-01   1.8579999999999999e-01
   3.9679999999999999e-01  -3.5170000000000001e-01   6.8630000000000002e-01  -2.7689999999999998e-01  -9.4999999999999998e-03  -1.7500000000000002e-02   8.8800000000000004e-02   1.0894999999999999e+00   1.8283000000000000e+00   1.7340000000000000e-01   2.1170000000000000e-01   1.3710000000000000e-01
   5.9509999999999996e-01  -2.8580000000000000e-01   2.5740000000000002e-01  -1.9089999999999999e-01  -4.7600000000000003e-02  -1.7500000000000002e-02   1.7760000000000001e-01   8.8939999999999997e-01   1.1317999999999999e+00   1.8300000000000000e-01   2.4060000000000001e-01   1.8140000000000001e-01
   3.5270000000000001e-01  -4.3999999999999997e-02   4.2890000000000000e-01  -1.2410000000000000e-01  -5.7099999999999998e-02  -3.5099999999999999e-02   1.5540000000000001e-01   1.0005999999999999e+00   1.1317999999999999e+00   2.0230000000000001e-01   1.5400000000000000e-01   1.5920000000000001e-01
