# Supplementary material for: Footwear and Foam Surface Alter Gait Initiation of Typical Subjects
Source: PLoS One. 2015 Aug 13;10(8):e0135821. doi: 10.1371/journal.pone.0135821 (PMC4536224; doi:10.1371/journal.pone.0135821)
Supplement: S1 Dataset — (ZIP) [file pone.0135821.s001.zip › 2_shod_av1_03.txt]

   2.2901800000000001e+01  -1.0420199999999999e+01   2.4628520000000000e+02  -7.8479999999999999e+00   2.0620799999999999e+01   1.2454000000000001e+00  -2.4525400000000001e+01  -1.7790000000000000e-01   2.6213819999999998e+02  -4.6334000000000000e+00  -1.1132700000000000e+01   9.9529999999999996e-01
   2.2615200000000002e+01  -1.0793900000000001e+01   2.4456960000000001e+02  -8.2299000000000007e+00   2.0563700000000001e+01   1.3287000000000000e+00  -2.4370000000000001e+01  -2.4460000000000001e-01   2.6326999999999998e+02  -5.0765000000000002e+00  -1.1084600000000000e+01   9.9529999999999996e-01
   2.2042100000000001e+01  -1.1057700000000001e+01   2.4285390000000001e+02  -8.5831999999999997e+00   2.0544699999999999e+01   1.4471000000000001e+00  -2.4148099999999999e+01  -1.3119000000000001e+00   2.6300880000000001e+02  -5.5580999999999996e+00  -1.1276999999999999e+01   9.4220000000000004e-01
   2.1425000000000001e+01  -1.1673299999999999e+01   2.4096670000000000e+02  -8.9268999999999998e+00   2.0535200000000000e+01   1.4296000000000000e+00  -2.4458800000000000e+01  -1.8010999999999999e+00   2.6335710000000000e+02  -6.1650000000000000e+00  -1.1315500000000000e+01   9.5099999999999996e-01
   2.0895900000000001e+01  -1.1937099999999999e+01   2.3856469999999999e+02  -9.3850999999999996e+00   2.0449500000000000e+01   1.5480000000000000e+00  -2.4813900000000000e+01  -2.3125000000000000e+00   2.6440179999999998e+02  -6.7911000000000001e+00  -1.1353999999999999e+01   8.4489999999999998e-01
   1.9859999999999999e+01  -1.2178900000000001e+01   2.3556229999999999e+02  -9.7766000000000002e+00   2.0592300000000002e+01   1.5874999999999999e+00  -2.4880500000000001e+01  -2.8906000000000001e+00   2.6475009999999997e+02  -7.2534999999999998e+00  -1.1421400000000000e+01   8.4489999999999998e-01
   1.8890100000000000e+01  -1.2794400000000000e+01   2.3401820000000001e+02  -1.0254000000000000e+01   2.0544699999999999e+01   1.6882999999999999e+00  -2.4769600000000001e+01  -2.7572000000000001e+00   2.6657830000000001e+02  -7.8700000000000001e+00  -1.1556100000000001e+01   8.5370000000000001e-01
   1.8140699999999999e+01  -1.3475899999999999e+01   2.3221670000000000e+02  -1.0530799999999999e+01   2.0716000000000001e+01   1.8154999999999999e+00  -2.4902699999999999e+01  -2.6015999999999999e+00   2.6823250000000002e+02  -8.4480000000000004e+00  -1.1864000000000001e+01   6.6349999999999998e-01
   1.7501500000000000e+01  -1.3981600000000000e+01   2.2955740000000000e+02  -1.1094099999999999e+01   2.0696899999999999e+01   1.8330000000000000e+00  -2.4902699999999999e+01  -2.3570000000000002e+00   2.6945130000000000e+02  -9.0356000000000005e+00  -1.1989100000000001e+01   6.8559999999999999e-01
   1.6509599999999999e+01  -1.4135400000000001e+01   2.2664080000000001e+02  -1.1323300000000000e+01   2.0497100000000000e+01   1.9470000000000001e+00  -2.4969300000000000e+01  -2.8016999999999999e+00   2.7101839999999999e+02  -9.6809999999999992e+00  -1.2152600000000000e+01   6.6790000000000005e-01
   1.6068700000000000e+01  -1.4003500000000001e+01   2.2346680000000001e+02  -1.1791100000000000e+01   2.0516100000000002e+01   1.9207000000000001e+00  -2.5302199999999999e+01  -3.0017999999999998e+00   2.7197600000000000e+02  -1.0567200000000000e+01  -1.2393200000000000e+01   5.9270000000000000e-01
   1.5627900000000000e+01  -1.3717800000000000e+01   2.1994960000000000e+02  -1.1800599999999999e+01   2.0402000000000001e+01   1.9864999999999999e+00  -2.5790500000000002e+01  -3.6244000000000001e+00   2.7423960000000000e+02  -1.1530400000000000e+01  -1.2778100000000000e+01   5.1310000000000000e-01
   1.4988600000000000e+01  -1.3343999999999999e+01   2.1643250000000000e+02  -1.1896100000000001e+01   2.0240200000000002e+01   1.9382999999999999e+00  -2.5990300000000001e+01  -4.4027000000000003e+00   2.7859260000000000e+02  -1.2426299999999999e+01  -1.3153300000000000e+01   3.8040000000000002e-01
   1.4724100000000000e+01  -1.2486700000000001e+01   2.1471680000000001e+02  -1.1905700000000000e+01   2.0040400000000002e+01   1.9162999999999999e+00  -2.6434200000000001e+01  -4.5361000000000002e+00   2.8320679999999999e+02  -1.3399200000000000e+01  -1.3547800000000001e+01   3.2290000000000002e-01
   1.4988600000000000e+01  -1.1629300000000001e+01   2.1171440000000001e+02  -1.1752900000000000e+01   1.9812000000000001e+01   1.8154999999999999e+00  -2.6922499999999999e+01  -4.8474000000000004e+00   2.8721159999999998e+02  -1.4381800000000000e+01  -1.4019299999999999e+01   2.1229999999999999e-01
   1.4680099999999999e+01  -1.0508200000000000e+01   2.0819720000000001e+02  -1.1619199999999999e+01   1.9621700000000001e+01   1.7716000000000001e+00  -2.6700500000000002e+01  -5.3365999999999998e+00   2.9252229999999997e+02  -1.5373900000000001e+01  -1.4423400000000001e+01   1.1940000000000001e-01
   1.4812300000000000e+01  -1.0134399999999999e+01   2.0468010000000001e+02  -1.1628800000000000e+01   1.9307600000000001e+01   1.6927000000000001e+00  -2.6922499999999999e+01  -6.3593999999999999e+00   2.9617880000000002e+02  -1.6481700000000000e+01  -1.4991099999999999e+01  -4.4200000000000003e-02
   1.4305300000000001e+01  -9.9366000000000003e+00   2.0133449999999999e+02  -1.1399699999999999e+01   1.9079300000000000e+01   1.6839000000000000e+00  -2.7677099999999999e+01  -7.3822000000000001e+00   3.0122829999999999e+02  -1.7502800000000001e+01  -1.5356800000000000e+01  -2.6100000000000001e-01
   1.3974700000000000e+01  -9.8925999999999998e+00   1.9721690000000001e+02  -1.1294600000000001e+01   1.8869900000000001e+01   1.6664000000000001e+00  -2.8453900000000001e+01  -8.4050999999999991e+00   3.0497190000000001e+02  -1.8466100000000001e+01  -1.5760899999999999e+01  -3.7600000000000000e-01
   1.3511799999999999e+01  -9.8705999999999996e+00   1.9404290000000000e+02  -1.1351900000000001e+01   1.8622499999999999e+01   1.6488000000000000e+00  -2.8875599999999999e+01  -9.2278000000000002e+00   3.0967309999999998e+02  -1.9410100000000000e+01  -1.6126500000000000e+01  -5.4849999999999999e-01
   1.3247299999999999e+01  -9.6728000000000005e+00   1.9164099999999999e+02  -1.1132300000000001e+01   1.8298999999999999e+01   1.6752000000000000e+00  -2.9341699999999999e+01  -1.0317299999999999e+01   3.1245900000000000e+02  -2.0354099999999999e+01  -1.6492200000000000e+01  -7.1660000000000001e-01
   1.2475800000000000e+01  -9.8705999999999996e+00   1.8735180000000000e+02  -1.1084600000000000e+01   1.8108599999999999e+01   1.6006000000000000e+00  -2.9985399999999998e+01  -1.1651500000000000e+01   3.1628969999999998e+02  -2.1047599999999999e+01  -1.6742300000000000e+01  -9.2449999999999999e-01
   1.2079100000000000e+01  -9.4309999999999992e+00   1.8529300000000001e+02  -1.0989100000000001e+01   1.7842199999999998e+01   1.6225000000000001e+00  -3.0562400000000000e+01  -1.2162900000000000e+01   3.1864030000000002e+02  -2.1789400000000001e+01  -1.7136900000000001e+01  -1.1013999999999999e+00
   1.1682300000000000e+01  -9.7606999999999999e+00   1.8237629999999999e+02  -1.0788600000000001e+01   1.7680399999999999e+01   1.6050000000000000e+00  -3.0873200000000001e+01  -1.2452000000000000e+01   3.2142619999999999e+02  -2.2617799999999999e+01  -1.7281199999999998e+01  -1.2917000000000001e+00
   1.1329700000000001e+01  -9.6508000000000003e+00   1.7920230000000001e+02  -1.0779100000000000e+01   1.7366399999999999e+01   1.6006000000000000e+00  -3.0961900000000000e+01  -1.3786099999999999e+01   3.2299329999999998e+02  -2.3234300000000001e+01  -1.7541000000000000e+01  -1.5040000000000000e+00
   1.0888800000000000e+01  -9.8047000000000004e+00   1.7611410000000001e+02  -1.0750400000000001e+01   1.7176100000000002e+01   1.5524000000000000e+00  -3.1405799999999999e+01  -1.5031300000000000e+01   3.2386390000000000e+02  -2.3966400000000000e+01  -1.7771899999999999e+01  -1.7870999999999999e+00
   1.0646300000000000e+01  -9.7606999999999999e+00   1.7388370000000000e+02  -1.0607200000000001e+01   1.7023800000000001e+01   1.5962000000000001e+00  -3.2515599999999999e+01  -1.6165299999999998e+01   3.2621449999999999e+02  -2.4544300000000000e+01  -1.7877700000000001e+01  -1.9331000000000000e+00
   1.0359800000000000e+01  -1.0068500000000000e+01   1.7070970000000000e+02  -1.0607200000000001e+01   1.6776399999999999e+01   1.6006000000000000e+00  -3.3425600000000003e+01  -1.6899100000000001e+01   3.2778160000000003e+02  -2.5209000000000000e+01  -1.7954699999999999e+01  -2.1143999999999998e+00
   9.8749000000000002e+00  -1.0420199999999999e+01   1.6710679999999999e+02  -1.0521300000000000e+01   1.6462399999999999e+01   1.5962000000000001e+00  -3.3936100000000003e+01  -1.7588400000000000e+01   3.2926170000000002e+02  -2.5613600000000002e+01  -1.8099100000000000e+01  -2.2206000000000001e+00
   9.4780999999999995e+00  -1.0552099999999999e+01   1.6419020000000000e+02  -1.0339900000000000e+01   1.6262599999999999e+01   1.6181000000000001e+00  -3.4624099999999999e+01  -1.7677299999999999e+01   3.3256990000000002e+02  -2.6066299999999998e+01  -1.8320399999999999e+01  -2.4108000000000001e+00
   9.2356999999999996e+00  -1.0706000000000000e+01   1.6127350000000001e+02  -1.0311199999999999e+01   1.6005600000000001e+01   1.6532000000000000e+00  -3.5578499999999998e+01  -1.7899699999999999e+01   3.3492059999999998e+02  -2.6615400000000001e+01  -1.8551300000000001e+01  -2.5522999999999998e+00
   8.9710999999999999e+00  -1.1101699999999999e+01   1.5904310000000001e+02  -1.0282600000000000e+01   1.5767700000000000e+01   1.6225000000000001e+00  -3.6777000000000001e+01  -1.8500100000000000e+01   3.3909949999999998e+02  -2.7116299999999999e+01  -1.8628299999999999e+01  -2.6541000000000001e+00
   8.6404999999999994e+00  -1.1343500000000001e+01   1.5466820000000001e+02  -1.0225300000000001e+01   1.5529800000000000e+01   1.6619999999999999e+00  -3.7398499999999999e+01  -1.9233799999999999e+01   3.4205950000000001e+02  -2.7607600000000001e+01  -1.8820699999999999e+01  -2.7778999999999998e+00
   8.1334999999999997e+00  -1.1717300000000000e+01   1.5329560000000001e+02  -1.0082100000000001e+01   1.5339499999999999e+01   1.6927000000000001e+00  -3.7465100000000000e+01  -2.0434600000000000e+01   3.4388780000000003e+02  -2.8031400000000001e+01  -1.9013200000000001e+01  -2.9283000000000001e+00
   7.7367999999999997e+00  -1.1915100000000001e+01   1.5046480000000000e+02  -9.9580000000000002e+00   1.5073100000000000e+01   1.7101999999999999e+00  -3.7420699999999997e+01  -2.0968200000000000e+01   3.4684780000000001e+02  -2.8426400000000001e+01  -1.9224799999999998e+01  -3.0257000000000001e+00
   7.2739000000000003e+00  -1.1805199999999999e+01   1.4780549999999999e+02  -9.9102999999999994e+00   1.4816200000000000e+01   1.6356999999999999e+00  -3.7487299999999998e+01  -2.1390699999999999e+01   3.4928550000000001e+02  -2.8773099999999999e+01  -1.9359500000000001e+01  -3.1539000000000001e+00
   7.0313999999999997e+00  -1.1651300000000001e+01   1.4591820000000001e+02  -9.6524999999999999e+00   1.4663900000000000e+01   1.6181000000000001e+00  -3.7975499999999997e+01  -2.2480300000000000e+01   3.5085260000000000e+02  -2.9139199999999999e+01  -1.9561599999999999e+01  -3.2513000000000001e+00
   6.6125999999999996e+00  -1.1519399999999999e+01   1.4325890000000001e+02  -9.5283999999999995e+00   1.4502100000000000e+01   1.6006000000000000e+00  -3.7642600000000002e+01  -2.3303000000000001e+01   3.5276790000000000e+02  -2.9447399999999998e+01  -1.9763700000000000e+01  -3.3043000000000000e+00
   6.6346999999999996e+00  -1.1123699999999999e+01   1.4077119999999999e+02  -9.5092999999999996e+00   1.4273800000000000e+01   1.5347999999999999e+00  -3.7975499999999997e+01  -2.3792200000000001e+01   3.5407380000000001e+02  -2.9948300000000000e+01  -2.0004200000000001e+01  -3.4459000000000000e+00
   6.3701999999999996e+00  -1.0662000000000001e+01   1.3854079999999999e+02  -9.2992000000000008e+00   1.4131000000000000e+01   1.4954000000000001e+00  -3.7953299999999999e+01  -2.4570399999999999e+01   3.5642439999999999e+02  -3.0208400000000001e+01  -2.0071600000000000e+01  -3.5255000000000001e+00
   6.1276999999999999e+00  -1.0266299999999999e+01   1.3759719999999999e+02  -9.2324000000000002e+00   1.3950200000000001e+01   1.4910000000000001e+00  -3.7975499999999997e+01  -2.5504300000000001e+01   3.5833980000000003e+02  -3.0632300000000001e+01  -2.0244800000000001e+01  -3.6272000000000002e+00
   6.2378999999999998e+00  -9.8047000000000004e+00   1.3570990000000000e+02  -9.0795999999999992e+00   1.3864599999999999e+01   1.4602999999999999e+00  -3.8108699999999999e+01  -2.6149100000000001e+01   3.6008100000000002e+02  -3.0873100000000001e+01  -2.0389099999999999e+01  -3.7246000000000001e+00
   6.2159000000000004e+00  -9.6067999999999998e+00   1.3468049999999999e+02  -9.0128000000000004e+00   1.3626700000000000e+01   1.3900999999999999e+00  -3.8863300000000002e+01  -2.6460400000000000e+01   3.6095159999999998e+02  -3.1027200000000001e+01  -2.0485299999999999e+01  -3.7820999999999998e+00
   6.1056999999999997e+00  -9.4309999999999992e+00   1.3219280000000001e+02  -8.8696000000000002e+00   1.3569599999999999e+01   1.3726000000000000e+00  -3.8863300000000002e+01  -2.6905100000000001e+01   3.6164800000000002e+02  -3.1335500000000000e+01  -2.0514199999999999e+01  -3.8837999999999999e+00
   6.1938000000000004e+00  -9.3209999999999997e+00   1.3142080000000001e+02  -8.7454999999999998e+00   1.3407800000000000e+01   1.4339999999999999e+00  -3.9462600000000002e+01  -2.7394300000000001e+01   3.6225749999999999e+02  -3.1518500000000000e+01  -2.0639299999999999e+01  -3.9811000000000001e+00
   6.2599999999999998e+00  -9.4309999999999992e+00   1.3090610000000001e+02  -8.7073000000000000e+00   1.3312700000000000e+01   1.4427000000000001e+00  -3.9950899999999997e+01  -2.7705600000000000e+01   3.6425990000000002e+02  -3.1682200000000002e+01  -2.0562300000000000e+01  -4.0696000000000003e+00
   6.2378999999999998e+00  -9.6948000000000008e+00   1.2996240000000000e+02  -8.5545000000000009e+00   1.3188900000000000e+01   1.4119999999999999e+00  -4.0239400000000003e+01  -2.8194800000000001e+01   3.6556580000000002e+02  -3.1797799999999999e+01  -2.0696999999999999e+01  -4.1978999999999997e+00
   6.5244999999999997e+00  -1.0134399999999999e+01   1.2910460000000000e+02  -8.4398999999999997e+00   1.3084300000000001e+01   1.4427000000000001e+00  -4.0905299999999997e+01  -2.8039200000000001e+01   3.6600110000000001e+02  -3.1913399999999999e+01  -2.0581499999999998e+01  -4.2995999999999999e+00
   6.7449000000000003e+00  -1.0244400000000001e+01   1.2884719999999999e+02  -8.4017999999999997e+00   1.2932000000000000e+01   1.4778000000000000e+00  -4.1615499999999997e+01  -2.8061399999999999e+01   3.6782929999999999e+02  -3.2009799999999998e+01  -2.0668099999999999e+01  -4.3792000000000000e+00
   6.7889999999999997e+00  -1.0376300000000001e+01   1.2876150000000001e+02  -8.2584999999999997e+00   1.2894000000000000e+01   1.4865999999999999e+00  -4.2303600000000003e+01  -2.7972500000000000e+01   3.6774230000000000e+02  -3.2086799999999997e+01  -2.0591200000000001e+01  -4.4412000000000003e+00
   6.9432999999999998e+00  -1.0618100000000000e+01   1.2773210000000000e+02  -8.2203999999999997e+00   1.2760700000000000e+01   1.5041000000000000e+00  -4.2769599999999997e+01  -2.8039200000000001e+01   3.6965760000000000e+02  -3.2202399999999997e+01  -2.0629700000000000e+01  -4.5518000000000001e+00
   7.0313999999999997e+00  -1.0706000000000000e+01   1.2584480000000001e+02  -8.1725999999999992e+00   1.2732200000000001e+01   1.4822000000000000e+00  -4.3568700000000000e+01  -2.8105899999999998e+01   3.7017989999999998e+02  -3.2298699999999997e+01  -2.0581499999999998e+01  -4.6490999999999998e+00
   7.2958999999999996e+00  -1.0354300000000000e+01   1.2764630000000000e+02  -7.9912000000000001e+00   1.2760700000000000e+01   1.4515000000000000e+00  -4.4256700000000002e+01  -2.8550599999999999e+01   3.7131169999999997e+02  -3.2375799999999998e+01  -2.0475700000000000e+01  -4.7949999999999999e+00
   7.3179999999999996e+00  -1.0376300000000001e+01   1.2635950000000000e+02  -8.0676000000000005e+00   1.2656100000000000e+01   1.4339999999999999e+00  -4.4966900000000003e+01  -2.8595099999999999e+01   3.7235640000000001e+02  -3.2317999999999998e+01  -2.0466100000000001e+01  -4.8658000000000001e+00
   7.6927000000000003e+00  -9.9804999999999993e+00   1.2644530000000000e+02  -7.9530000000000003e+00   1.2437200000000001e+01   1.4033000000000000e+00  -4.5677199999999999e+01  -2.9150900000000000e+01   3.7218230000000000e+02  -3.2279499999999999e+01  -2.0417999999999999e+01  -4.9321999999999999e+00
   7.6486000000000001e+00  -9.6067999999999998e+00   1.2575900000000000e+02  -7.9147999999999996e+00   1.2484800000000000e+01   1.4427000000000001e+00  -4.6409599999999998e+01  -2.9217700000000001e+01   3.7340120000000002e+02  -3.2298699999999997e+01  -2.0312100000000001e+01  -5.0693000000000001e+00
   7.8689999999999998e+00  -9.4090000000000007e+00   1.2490120000000000e+02  -7.7047999999999996e+00   1.2370600000000000e+01   1.3419000000000001e+00  -4.6786900000000003e+01  -2.9484500000000001e+01   3.7418470000000002e+02  -3.2317999999999998e+01  -2.0206299999999999e+01  -5.1223999999999998e+00
   7.8470000000000004e+00  -9.0132999999999992e+00   1.2550170000000000e+02  -7.7333999999999996e+00   1.2418200000000001e+01   1.2761000000000000e+00  -4.7186399999999999e+01  -2.9929200000000002e+01   3.7470710000000003e+02  -3.2269799999999996e+01  -2.0177399999999999e+01  -5.1577999999999999e+00
   8.0233000000000008e+00  -8.7274999999999991e+00   1.2481540000000000e+02  -7.6379999999999999e+00   1.2456200000000001e+01   1.2761000000000000e+00  -4.7830100000000002e+01  -3.0262699999999999e+01   3.7540359999999998e+02  -3.2346899999999998e+01  -2.0110099999999999e+01  -5.2241000000000000e+00
   7.9572000000000003e+00  -8.2438000000000002e+00   1.2464380000000000e+02  -7.4470000000000001e+00   1.2475300000000001e+01   1.2628999999999999e+00  -4.8229599999999998e+01  -3.0462900000000001e+01   3.7627420000000001e+02  -3.2385399999999997e+01  -2.0138900000000000e+01  -5.2728000000000002e+00
   7.9352000000000000e+00  -7.7382000000000000e+00   1.2610220000000000e+02  -7.4756999999999998e+00   1.2475300000000001e+01   1.2585999999999999e+00  -4.8495899999999999e+01  -3.0685199999999998e+01   3.7836360000000002e+02  -3.2279499999999999e+01  -2.0119700000000002e+01  -5.3082000000000003e+00
   7.9793000000000003e+00  -7.3425000000000002e+00   1.2695999999999999e+02  -7.5233999999999996e+00   1.2599000000000000e+01   1.2542000000000000e+00  -4.8651299999999999e+01  -3.0729700000000001e+01   3.7879890000000000e+02  -3.2221699999999998e+01  -2.0023499999999999e+01  -5.3567999999999998e+00
   8.0673999999999992e+00  -6.9908000000000001e+00   1.2919040000000001e+02  -7.5807000000000002e+00   1.2722700000000000e+01   1.2235000000000000e+00  -4.9028599999999997e+01  -3.1218900000000001e+01   3.7940830000000000e+02  -3.2192799999999998e+01  -1.9994599999999998e+01  -5.3921999999999999e+00
   8.5083000000000002e+00  -7.1665999999999999e+00   1.3142080000000001e+02  -7.5998000000000001e+00   1.2951100000000000e+01   1.3111999999999999e+00  -4.9405900000000003e+01  -3.1396799999999999e+01   3.8001769999999999e+02  -3.2086799999999997e+01  -1.9840599999999998e+01  -5.3921999999999999e+00
   8.7507000000000001e+00  -7.2766000000000002e+00   1.3313640000000001e+02  -7.6284000000000001e+00   1.2998600000000000e+01   1.3024000000000000e+00  -4.9938600000000001e+01  -3.1930399999999999e+01   3.8071420000000001e+02  -3.2048299999999998e+01  -1.9821400000000001e+01  -5.4363999999999999e+00
   9.1694999999999993e+00  -7.5404000000000000e+00   1.3459479999999999e+02  -7.6856999999999998e+00   1.3255599999999999e+01   1.3682000000000001e+00  -5.0249299999999998e+01  -3.2174999999999997e+01   3.8202010000000001e+02  -3.1932700000000001e+01  -1.9773299999999999e+01  -5.4320000000000004e+00
   9.7205999999999992e+00  -7.6943000000000001e+00   1.3751140000000001e+02  -7.8289000000000000e+00   1.3493499999999999e+01   1.4559000000000000e+00  -5.0870800000000003e+01  -3.2263900000000000e+01   3.8228129999999999e+02  -3.1768899999999999e+01  -1.9715599999999998e+01  -5.4894999999999996e+00
   1.0271599999999999e+01  -8.1998999999999995e+00   1.3974180000000001e+02  -7.9053000000000004e+00   1.3617200000000000e+01   1.4471000000000001e+00  -5.1403500000000001e+01  -3.2797600000000003e+01   3.8367430000000002e+02  -3.1759300000000000e+01  -1.9552000000000000e+01  -5.5248999999999997e+00
   1.1109200000000000e+01  -8.3757000000000001e+00   1.4325890000000001e+02  -8.0867000000000004e+00   1.3912200000000000e+01   1.5787000000000000e+00  -5.3334400000000002e+01  -3.2575200000000002e+01   3.8585079999999999e+02  -3.1422200000000000e+01  -1.9523099999999999e+01  -5.5381999999999998e+00
   1.1550100000000000e+01  -9.0352999999999994e+00   1.4669030000000001e+02  -8.1058000000000003e+00   1.4226200000000000e+01   1.6708000000000001e+00  -5.6175400000000003e+01  -3.1819199999999999e+01   3.9107440000000003e+02  -3.1258400000000002e+01  -1.9186299999999999e+01  -5.5381999999999998e+00
   1.2277500000000000e+01  -9.6728000000000005e+00   1.5037899999999999e+02  -8.4017999999999997e+00   1.4492599999999999e+01   1.8330000000000000e+00  -5.7085400000000000e+01  -3.1974900000000002e+01   3.9081319999999999e+02  -3.0950199999999999e+01  -1.8888100000000001e+01  -5.5426000000000002e+00
   1.3247299999999999e+01  -1.0222400000000000e+01   1.5449660000000000e+02  -8.6691000000000003e+00   1.4920800000000000e+01   1.9953000000000001e+00  -5.7618099999999998e+01  -3.3353499999999997e+01   3.8924610000000001e+02  -3.0458900000000000e+01  -1.8522400000000001e+01  -5.5426000000000002e+00
   1.4062900000000001e+01  -1.1453400000000000e+01   1.6015830000000000e+02  -8.8505000000000003e+00   1.5272900000000000e+01   2.1795000000000000e+00  -5.7928800000000003e+01  -3.3509099999999997e+01   3.8776609999999999e+02  -2.9900200000000002e+01  -1.8301100000000002e+01  -5.5426000000000002e+00
   1.4503700000000000e+01  -1.2376799999999999e+01   1.6650630000000001e+02  -8.8696000000000002e+00   1.5767700000000000e+01   2.3898999999999999e+00  -5.9593400000000003e+01  -3.2686399999999999e+01   3.8602490000000000e+02  -2.9341500000000000e+01  -1.7868099999999998e+01  -5.4276000000000000e+00
   1.5561700000000000e+01  -1.2552600000000000e+01   1.7268279999999999e+02  -9.0891999999999999e+00   1.6234000000000002e+01   2.5653999999999999e+00  -5.9970700000000001e+01  -3.3264499999999998e+01   3.8350020000000001e+02  -2.8715299999999999e+01  -1.7454400000000000e+01  -5.4276000000000000e+00
   1.6840199999999999e+01  -1.3014300000000000e+01   1.8074639999999999e+02  -9.2418999999999993e+00   1.6871600000000001e+01   2.6749999999999998e+00  -6.0103900000000003e+01  -3.3264499999999998e+01   3.8036599999999999e+02  -2.8060300000000002e+01  -1.7156099999999999e+01  -5.3479999999999999e+00
   1.7765999999999998e+01  -1.4025499999999999e+01   1.8846700000000001e+02  -9.3469999999999995e+00   1.7585300000000000e+01   2.9030000000000000e+00  -6.0525599999999997e+01  -3.2886499999999998e+01   3.7723180000000002e+02  -2.7231900000000000e+01  -1.6559500000000000e+01  -5.1976000000000004e+00
   1.9264800000000001e+01  -1.4421200000000001e+01   1.9695959999999999e+02  -9.5952000000000002e+00   1.8194299999999998e+01   3.0125999999999999e+00  -6.0459000000000003e+01  -3.3131100000000004e+01   3.7322710000000001e+02  -2.6422699999999999e+01  -1.6203499999999998e+01  -5.1532999999999998e+00
   2.0124500000000001e+01  -1.5586399999999999e+01   2.0613839999999999e+02  -9.6046999999999993e+00   1.9022200000000002e+01   3.2582000000000000e+00  -6.0148299999999999e+01  -3.3531399999999998e+01   3.6809050000000002e+02  -2.5555800000000001e+01  -1.5731999999999999e+01  -5.0382999999999996e+00
   2.1711500000000001e+01  -1.6443700000000000e+01   2.1651830000000001e+02  -9.7669999999999995e+00   1.9812000000000001e+01   3.4161000000000001e+00  -6.0126100000000001e+01  -3.3375700000000002e+01   3.6425990000000002e+02  -2.4727399999999999e+01  -1.5260600000000000e+01  -4.8613999999999997e+00
   2.2813600000000001e+01  -1.6949300000000001e+01   2.2732700000000000e+02  -1.0034400000000000e+01   2.0801600000000001e+01   3.6353000000000000e+00  -5.9748800000000003e+01  -3.2930999999999997e+01   3.5773030000000000e+02  -2.3706299999999999e+01  -1.4933400000000001e+01  -4.6799999999999997e+00
   2.4202300000000001e+01  -1.7630800000000001e+01   2.3985149999999999e+02  -1.0148899999999999e+01   2.1838799999999999e+01   3.8677999999999999e+00  -5.8394900000000000e+01  -3.2797600000000003e+01   3.5024320000000000e+02  -2.2656300000000002e+01  -1.4471500000000001e+01  -4.5164000000000000e+00
   2.5260300000000001e+01  -1.8730000000000000e+01   2.5297640000000001e+02  -1.0530799999999999e+01   2.2914100000000001e+01   4.0255999999999998e+00  -5.7329500000000003e+01  -3.2641900000000000e+01   3.4258190000000002e+02  -2.1664100000000001e+01  -1.3913500000000001e+01  -4.3837000000000002e+00
   2.7222000000000001e+01  -2.0466699999999999e+01   2.6747379999999998e+02  -1.0874499999999999e+01   2.4208300000000001e+01   4.2755999999999998e+00  -5.6375100000000003e+01  -3.2330599999999997e+01   3.3431110000000001e+02  -2.0460000000000001e+01  -1.3297700000000001e+01  -4.2465000000000002e+00
   2.8720900000000000e+01  -2.2269400000000001e+01   2.8368700000000001e+02  -1.1332800000000001e+01   2.5378699999999998e+01   4.7009999999999996e+00  -5.5309800000000003e+01  -3.2641900000000000e+01   3.2543099999999998e+02  -1.9332999999999998e+01  -1.2797300000000000e+01  -4.1050000000000004e+00
   3.0704699999999999e+01  -2.4731500000000000e+01   3.0101530000000002e+02  -1.1676500000000001e+01   2.6853700000000000e+01   5.0648999999999997e+00  -5.4488599999999998e+01  -3.2375100000000003e+01   3.1507080000000002e+02  -1.8061499999999999e+01  -1.2037200000000000e+01  -3.9457000000000000e+00
   3.2732599999999998e+01  -2.7259599999999999e+01   3.1997350000000000e+02  -1.2278000000000000e+01   2.8300100000000000e+01   5.4333000000000000e+00  -5.3401000000000003e+01  -3.1374500000000001e+01   3.0462360000000001e+02  -1.6655100000000001e+01  -1.1517600000000000e+01  -3.7246000000000001e+00
   3.5157200000000003e+01  -3.0381300000000000e+01   3.3815969999999999e+02  -1.2879500000000000e+01   2.9794100000000000e+01   5.9200999999999997e+00  -5.1669800000000002e+01  -3.0329400000000000e+01   2.9191280000000000e+02  -1.5248699999999999e+01  -1.0853700000000000e+01  -3.5255000000000001e+00
   3.7692000000000000e+01  -3.3634900000000002e+01   3.5711790000000002e+02  -1.3605100000000000e+01   3.1211900000000000e+01   6.4330999999999996e+00  -4.9894199999999998e+01  -2.9484500000000001e+01   2.7981150000000002e+02  -1.3823100000000000e+01  -1.0103100000000000e+01  -3.3353000000000002e+00
   4.0226900000000001e+01  -3.6932400000000001e+01   3.7873540000000003e+02  -1.4311600000000000e+01   3.2858199999999997e+01   6.9462000000000002e+00  -4.7918900000000001e+01  -2.8528400000000001e+01   2.6553359999999998e+02  -1.2310700000000001e+01  -9.2756000000000007e+00  -3.1053000000000002e+00
   4.3334800000000001e+01  -4.0603700000000003e+01   3.9863729999999998e+02  -1.4979900000000001e+01   3.4418799999999997e+01   7.4987000000000004e+00  -4.5810400000000001e+01  -2.6927399999999999e+01   2.5038509999999999e+02  -1.0846500000000001e+01  -8.5443999999999996e+00  -2.8266000000000000e+00
   4.6222299999999997e+01  -4.4164999999999999e+01   4.1974009999999998e+02  -1.5810600000000001e+01   3.5903199999999998e+01   8.0469000000000008e+00  -4.2991599999999998e+01  -2.5259699999999999e+01   2.3288600000000000e+02  -9.1704000000000008e+00  -7.7746000000000004e+00  -2.5699999999999998e+00
   4.8867400000000004e+01  -4.8100099999999998e+01   4.3998500000000001e+02  -1.6440700000000000e+01   3.7349699999999999e+01   8.5424000000000007e+00  -4.0172800000000002e+01  -2.3191800000000001e+01   2.1399400000000000e+02  -7.5521000000000003e+00  -6.9470999999999998e+00  -2.2029000000000001e+00
   5.1225900000000003e+01  -5.1485599999999998e+01   4.5902900000000000e+02  -1.7109000000000002e+01   3.8881700000000002e+01   9.0774000000000008e+00  -3.7087699999999998e+01  -2.0968200000000000e+01   1.9484070000000000e+02  -5.9337999999999997e+00  -6.0426000000000002e+00  -1.9286000000000001e+00
   5.3386000000000003e+01  -5.4893000000000001e+01   4.7704360000000003e+02  -1.7691400000000002e+01   4.0213900000000002e+01   9.4764999999999997e+00  -3.3181399999999996e+01  -1.9033700000000000e+01   1.7438159999999999e+02  -4.2961999999999998e+00  -5.2439999999999998e+00  -1.6277999999999999e+00
   5.5788600000000002e+01  -5.8168599999999998e+01   4.9565870000000001e+02  -1.8130600000000001e+01   4.1451000000000001e+01   9.8711000000000002e+00  -2.9474900000000002e+01  -1.6587800000000001e+01   1.5566360000000000e+02  -2.8128000000000002e+00  -4.5415999999999999e+00  -1.2518000000000000e+00
   5.7794499999999999e+01  -6.0784599999999998e+01   5.1058510000000001e+02  -1.8350200000000001e+01   4.2469200000000001e+01   1.0182499999999999e+01  -2.5280000000000001e+01  -1.3341400000000000e+01   1.3929630000000000e+02  -1.2330000000000001e+00  -3.8776999999999999e+00  -8.2720000000000005e-01
   5.9535800000000002e+01  -6.2191600000000001e+01   5.2645510000000002e+02  -1.8426600000000001e+01   4.3506399999999999e+01   1.0463100000000001e+01  -2.0841000000000001e+01  -9.5836000000000006e+00   1.2327719999999999e+02   4.6239999999999998e-01  -3.3870000000000000e+00  -3.4949999999999998e-01
   6.1034700000000001e+01  -6.3400700000000001e+01   5.3666340000000002e+02  -1.8550699999999999e+01   4.4124899999999997e+01   1.0621000000000000e+01  -1.7711600000000001e+01  -5.5144000000000002e+00   1.0847700000000000e+02   1.6472000000000000e+00  -3.0983000000000001e+00  -8.4000000000000005e-02
   6.1695900000000002e+01  -6.4785600000000002e+01   5.4575639999999999e+02  -1.8397900000000000e+01   4.4648299999999999e+01   1.0726300000000000e+01  -1.4116000000000000e+01  -4.5583000000000000e+00   9.7768600000000006e+01   2.4853000000000001e+00  -2.9058999999999999e+00  -2.6499999999999999e-02
   6.2467399999999998e+01  -6.6060699999999997e+01   5.5313379999999995e+02  -1.8512499999999999e+01   4.5085999999999999e+01   1.0875400000000001e+01  -1.1718900000000000e+01  -3.3797999999999999e+00   8.7669600000000003e+01   3.1017999999999999e+00  -2.5594999999999999e+00   4.2470000000000002e-01
   6.2555599999999998e+01  -6.7071899999999999e+01   5.5819510000000002e+02  -1.8302499999999998e+01   4.5438099999999999e+01   1.1006900000000000e+01  -1.1230600000000001e+01  -1.3786000000000000e+00   8.0008300000000006e+01   3.3136999999999999e+00  -2.4344000000000001e+00   3.7600000000000000e-01
   6.2379199999999997e+01  -6.8149100000000004e+01   5.6308479999999997e+02  -1.8082899999999999e+01   4.5599899999999998e+01   1.1042000000000000e+01  -8.3674999999999997e+00  -1.8010999999999999e+00   7.4349400000000003e+01   3.4100000000000001e+00  -2.4055000000000000e+00   3.1409999999999999e-01
   6.2489400000000003e+01  -6.9358199999999997e+01   5.6480039999999997e+02  -1.7882400000000001e+01   4.5761699999999998e+01   1.1142899999999999e+01  -6.7916999999999996e+00  -2.9129000000000000e+00   6.6949299999999994e+01   3.3811000000000000e+00  -2.2900000000000000e+00   4.0250000000000002e-01
   6.2224899999999998e+01  -6.9929800000000000e+01   5.6883230000000003e+02  -1.7720099999999999e+01   4.5828299999999999e+01   1.1120900000000001e+01  -5.0603999999999996e+00  -2.7128000000000001e+00   5.9200899999999997e+01   3.1787999999999998e+00  -2.1650000000000000e+00   4.2020000000000002e-01
   6.1894300000000001e+01  -7.0127600000000001e+01   5.6677350000000001e+02  -1.7385899999999999e+01   4.5799700000000001e+01   1.1037599999999999e+01  -3.7286999999999999e+00  -1.7565999999999999e+00   5.2410200000000003e+01   3.0053999999999998e+00  -1.9148000000000001e+00   4.2020000000000002e-01
   6.1056699999999999e+01  -7.0347499999999997e+01   5.6582979999999998e+02  -1.7109000000000002e+01   4.5647500000000001e+01   1.0980600000000001e+01  -2.8188000000000000e+00  -9.5609999999999995e-01   4.3181899999999999e+01   2.6297999999999999e+00  -1.6935000000000000e+00   3.7600000000000000e-01
   5.9866399999999999e+01  -7.0347499999999997e+01   5.6334209999999996e+02  -1.6841699999999999e+01   4.5457099999999997e+01   1.0919200000000000e+01  -1.8644000000000001e+00  -7.7820000000000000e-01   3.4998199999999997e+01   2.4178000000000002e+00  -1.4529000000000001e+00   3.2729999999999998e-01
   5.8940700000000000e+01  -7.0765199999999993e+01   5.5991079999999999e+02  -1.6593499999999999e+01   4.5238300000000002e+01   1.0818300000000001e+01  -1.3761000000000001e+00   6.0040000000000004e-01   2.9600500000000000e+01   2.0228999999999999e+00  -1.2508999999999999e+00   2.9640000000000000e-01
   5.7882599999999996e+01  -7.1094899999999996e+01   5.5699410000000000e+02  -1.6287900000000000e+01   4.4990900000000003e+01   1.0792000000000000e+01  -1.5093000000000001e+00   1.7121000000000000e+00   2.2722700000000000e+01   1.8012999999999999e+00  -9.7180000000000000e-01   3.3620000000000000e-01
   5.6912799999999997e+01  -7.1468599999999995e+01   5.5167550000000006e+02  -1.6125599999999999e+01   4.4610199999999999e+01   1.0691200000000000e+01  -1.0431999999999999e+00   1.6899000000000000e+00   1.7847300000000001e+01   1.4064000000000001e+00  -7.2170000000000001e-01   2.9640000000000000e-01
   5.6031100000000002e+01  -7.1512600000000006e+01   5.4661429999999996e+02  -1.5810600000000001e+01   4.4267699999999998e+01   1.0612200000000000e+01  -5.3269999999999995e-01   2.1124000000000001e+00   1.3494300000000001e+01   1.1656000000000000e+00  -4.9070000000000003e-01   3.4949999999999998e-01
   5.5237600000000000e+01  -7.1908299999999997e+01   5.4198199999999997e+02  -1.5543200000000001e+01   4.3677700000000002e+01   1.0533300000000001e+01  -9.5440000000000003e-01   3.8690000000000002e+00   9.7507000000000001e+00   7.9949999999999999e-01  -2.5019999999999998e-01   3.8929999999999998e-01
   5.4311799999999998e+01  -7.2194100000000006e+01   5.3571969999999999e+02  -1.4979900000000001e+01   4.3240000000000002e+01   1.0423700000000000e+01  -2.6629999999999998e-01   4.2248000000000001e+00   6.4424999999999999e+00   6.2609999999999999e-01  -1.3469999999999999e-01   3.8040000000000002e-01
   5.3452199999999998e+01  -7.1886300000000006e+01   5.3074429999999995e+02  -1.4579000000000001e+01   4.2640500000000003e+01   1.0279000000000000e+01   3.9950000000000002e-01   2.7128000000000001e+00   2.9600000000000000e+00   3.8529999999999998e-01  -8.6599999999999996e-02   2.7870000000000000e-01
   5.2592500000000001e+01  -7.1644499999999994e+01   5.2345270000000005e+02  -1.3948800000000000e+01   4.2050500000000000e+01   1.0050900000000000e+01   7.7680000000000005e-01   1.8232999999999999e+00   2.5247000000000002e+00   2.5050000000000000e-01   1.6360000000000000e-01   2.5659999999999999e-01
   5.1710799999999999e+01  -7.1028999999999996e+01   5.1684730000000002e+02  -1.3337800000000000e+01   4.1422400000000003e+01   9.8887000000000000e+00   4.8830000000000001e-01   1.1785000000000001e+00   2.0024000000000002e+00   1.1559999999999999e-01   2.3089999999999999e-01   2.1679999999999999e-01
   5.0630800000000001e+01  -7.0677199999999999e+01   5.0938409999999999e+02  -1.2621700000000001e+01   4.0813400000000001e+01   9.6826000000000008e+00   1.3320000000000001e-01   6.8930000000000002e-01   1.2188000000000001e+00   4.8200000000000000e-02   2.9830000000000001e-01   2.0349999999999999e-01
   5.0013599999999997e+01  -7.0215599999999995e+01   5.0346499999999997e+02  -1.2153900000000000e+01   4.0223399999999998e+01   9.4720999999999993e+00   4.4400000000000002e-02   8.4499999999999997e-01   7.8349999999999997e-01   6.7400000000000002e-02   2.4060000000000001e-01   2.0349999999999999e-01
   4.9374400000000001e+01  -6.9819900000000004e+01   4.9883269999999999e+02  -1.1227800000000000e+01   3.9633499999999998e+01   9.2835000000000001e+00   3.1069999999999998e-01   1.0450999999999999e+00   1.5670999999999999e+00   5.7799999999999997e-02   1.6360000000000000e-01   1.5920000000000001e-01
   4.8668999999999997e+01  -6.9995699999999999e+01   4.9411460000000000e+02  -1.0530799999999999e+01   3.9195700000000002e+01   9.1300000000000008e+00   4.6610000000000001e-01   1.3119000000000001e+00   6.9650000000000001e-01   6.7400000000000002e-02   1.1550000000000001e-01   2.1229999999999999e-01
   4.8426600000000001e+01  -6.9446200000000005e+01   4.8931070000000000e+02  -9.8242999999999991e+00   3.8548699999999997e+01   8.9809000000000001e+00   5.3269999999999995e-01   1.1563000000000001e+00   8.7060000000000004e-01   1.2520000000000001e-01   1.4430000000000001e-01   1.8579999999999999e-01
   4.7853499999999997e+01  -6.8852599999999995e+01   4.8510730000000001e+02  -8.9077999999999999e+00   3.8101399999999998e+01   8.7178000000000004e+00   2.6629999999999998e-01   8.8939999999999997e-01   1.3059000000000001e+00   1.0600000000000000e-01   1.9239999999999999e-01   1.9910000000000000e-01
   4.7434699999999999e+01  -6.8390900000000002e+01   4.8133280000000002e+02  -8.1249000000000002e+00   3.7606600000000000e+01   8.5116999999999994e+00   2.4410000000000001e-01   8.8939999999999997e-01   1.9153000000000000e+00   8.6699999999999999e-02   1.7319999999999999e-01   1.9460000000000000e-01
   4.6641100000000002e+01  -6.7819400000000002e+01   4.7764409999999998e+02  -7.3037999999999998e+00   3.7197400000000002e+01   8.3626000000000005e+00   4.2170000000000002e-01   9.5609999999999995e-01   1.4800000000000000e+00   3.8500000000000000e-02   2.3089999999999999e-01   1.9460000000000000e-01
   4.6354599999999998e+01  -6.7357699999999994e+01   4.7369810000000001e+02  -6.4062999999999999e+00   3.6854799999999997e+01   8.1038999999999994e+00   2.6629999999999998e-01   1.0894999999999999e+00   1.9153000000000000e+00  -9.5999999999999992e-03   2.5019999999999998e-01   1.9910000000000000e-01
   4.5737400000000001e+01  -6.6632300000000001e+01   4.7223970000000003e+02  -5.4897999999999998e+00   3.6474200000000003e+01   7.8231999999999999e+00   3.7730000000000002e-01   1.1785000000000001e+00   1.1317999999999999e+00   9.6299999999999997e-02   1.8279999999999999e-01   2.0349999999999999e-01
   4.5671300000000002e+01  -6.6368499999999997e+01   4.6940890000000002e+02  -4.7069000000000001e+00   3.6217300000000002e+01   7.5819999999999999e+00   6.4370000000000005e-01   1.0894999999999999e+00   1.1317999999999999e+00   4.8200000000000000e-02   1.8279999999999999e-01   1.9020000000000001e-01
   4.4988000000000000e+01  -6.5972700000000003e+01   4.6700689999999997e+02  -3.9049000000000000e+00   3.5912799999999997e+01   7.3846999999999996e+00   4.6610000000000001e-01   9.7840000000000005e-01   1.7412000000000001e+00  -2.8899999999999999e-02   2.4060000000000001e-01   1.8140000000000001e-01
   4.4679400000000001e+01  -6.6368499999999997e+01   4.6477650000000000e+02  -2.9405999999999999e+00   3.5665399999999998e+01   7.2312000000000003e+00   3.3289999999999997e-01   1.1563000000000001e+00   1.2188000000000001e+00   6.7400000000000002e-02   1.6360000000000000e-01   2.0790000000000000e-01
   4.4304699999999997e+01  -6.7093900000000005e+01   4.6400450000000001e+02  -2.1482000000000001e+00   3.5465499999999999e+01   7.0952999999999999e+00   3.3289999999999997e-01   8.8939999999999997e-01   4.3530000000000002e-01   4.8200000000000000e-02   2.9830000000000001e-01   2.3890000000000000e-01
   4.4150399999999998e+01  -6.7291799999999995e+01   4.6503390000000002e+02  -1.2506999999999999e+00   3.5332299999999996e+01   6.8803999999999998e+00   4.8830000000000001e-01   9.7840000000000005e-01   1.3930000000000000e+00   9.6299999999999997e-02   1.1550000000000001e-01   2.0790000000000000e-01
   4.4040199999999999e+01  -6.7841399999999993e+01   4.6614909999999998e+02  -4.2959999999999998e-01   3.5398899999999998e+01   6.6875000000000000e+00   3.9950000000000002e-01   1.2230000000000001e+00   7.8349999999999997e-01   1.0600000000000000e-01   1.4430000000000001e-01   2.2559999999999999e-01
   4.3930000000000000e+01  -6.8149100000000004e+01   4.6769319999999999e+02   6.9699999999999995e-01   3.5313299999999998e+01   6.4550000000000001e+00   4.2170000000000002e-01   1.0227999999999999e+00   1.3930000000000000e+00   8.6699999999999999e-02   1.6360000000000000e-01   1.4599999999999999e-01
   4.3555300000000003e+01  -6.8434899999999999e+01   4.6846530000000001e+02   1.7281000000000000e+00   3.5398899999999998e+01   6.2621000000000002e+00   2.2189999999999999e-01   9.1169999999999995e-01   1.0447000000000000e+00   1.0600000000000000e-01   1.7319999999999999e-01   1.8140000000000001e-01
   4.3290700000000001e+01  -6.8698700000000002e+01   4.6923730000000000e+02   2.7591999999999999e+00   3.5551200000000001e+01   6.0297000000000001e+00   3.3289999999999997e-01   1.0450999999999999e+00   1.3930000000000000e+00   9.6299999999999997e-02   2.0210000000000000e-01   2.0790000000000000e-01
   4.3643400000000000e+01  -6.8808599999999998e+01   4.6966620000000000e+02   3.9716999999999998e+00   3.5475000000000001e+01   5.7929000000000004e+00   3.7730000000000002e-01   1.0005999999999999e+00   1.5670999999999999e+00   7.7100000000000002e-02   2.2130000000000000e-01   1.6810000000000000e-01
   4.3334800000000001e+01  -6.9006500000000003e+01   4.7181079999999997e+02   5.0506000000000002e+00   3.5446500000000000e+01   5.6086999999999998e+00   2.8849999999999998e-01   1.1339999999999999e+00   1.1317999999999999e+00   1.1559999999999999e-01   2.2130000000000000e-01   2.1229999999999999e-01
   4.2960099999999997e+01  -6.9006500000000003e+01   4.7284019999999998e+02   6.1486000000000001e+00   3.5532100000000000e+01   5.3851000000000004e+00   4.6610000000000001e-01   1.2452000000000001e+00   9.5770000000000000e-01   6.7400000000000002e-02   2.1170000000000000e-01   2.1679999999999999e-01
   4.2651499999999999e+01  -6.9204300000000003e+01   4.7318340000000001e+02   7.3037999999999998e+00   3.5494100000000003e+01   5.1745999999999999e+00   3.3289999999999997e-01   1.1339999999999999e+00   9.5770000000000000e-01   5.7799999999999997e-02   2.2130000000000000e-01   1.6370000000000001e-01
   4.3114400000000003e+01  -6.9336200000000005e+01   4.7507060000000001e+02   8.4780999999999995e+00   3.5494100000000003e+01   4.9333999999999998e+00   2.4410000000000001e-01   1.0227999999999999e+00   1.4800000000000000e+00  -1.9300000000000001e-02   2.3089999999999999e-01   1.9460000000000000e-01
   4.2960099999999997e+01  -6.9512100000000004e+01   4.7661470000000003e+02   9.7860999999999994e+00   3.5475000000000001e+01   4.7580000000000000e+00   4.8830000000000001e-01   6.6710000000000003e-01   6.9650000000000001e-01   1.1559999999999999e-01   2.1170000000000000e-01   2.3440000000000000e-01
   4.3114400000000003e+01  -6.9709999999999994e+01   4.7781569999999999e+02   1.1036899999999999e+01   3.5513100000000001e+01   4.4641999999999999e+00   3.3289999999999997e-01   1.0672999999999999e+00   1.7412000000000001e+00   1.9300000000000001e-02   1.9239999999999999e-01   2.2120000000000001e-01
   4.3312800000000003e+01  -6.9709999999999994e+01   4.7901670000000001e+02   1.2516700000000000e+01   3.5475000000000001e+01   4.2274000000000003e+00   5.7709999999999995e-01   1.0894999999999999e+00   1.1317999999999999e+00   1.7340000000000000e-01   1.3469999999999999e-01   1.9460000000000000e-01
   4.3423000000000002e+01  -7.0193600000000004e+01   4.8107549999999998e+02   1.3757899999999999e+01   3.5560699999999997e+01   4.0168999999999997e+00   3.3289999999999997e-01   1.0227999999999999e+00   1.4800000000000000e+00   8.6699999999999999e-02   2.5979999999999998e-01   2.1679999999999999e-01
   4.3643400000000000e+01  -7.0017700000000005e+01   4.8356319999999999e+02   1.5237700000000000e+01   3.5522599999999997e+01   3.7888000000000002e+00   2.2189999999999999e-01   1.1563000000000001e+00   1.9153000000000000e+00   8.6699999999999999e-02   1.7319999999999999e-01   1.8579999999999999e-01
   4.3907899999999998e+01  -6.9951800000000006e+01   4.8562200000000001e+02   1.6727100000000000e+01   3.5589199999999998e+01   3.5257000000000001e+00   2.4410000000000001e-01   1.1563000000000001e+00   1.5670999999999999e+00   7.7100000000000002e-02   2.1170000000000000e-01   2.2559999999999999e-01
   4.4282600000000002e+01  -7.0127600000000001e+01   4.8768079999999998e+02   1.8359700000000000e+01   3.5551200000000001e+01   3.3020999999999998e+00   3.7730000000000002e-01   1.0005999999999999e+00   2.1764999999999999e+00   2.8899999999999999e-02   2.0210000000000000e-01   2.1679999999999999e-01
   4.4723500000000001e+01  -6.9556100000000001e+01   4.8948230000000001e+02   1.9772800000000000e+01   3.5579700000000003e+01   3.0432999999999999e+00   1.7760000000000001e-01   1.0227999999999999e+00   9.5770000000000000e-01   4.8200000000000000e-02   2.5019999999999998e-01   1.8140000000000001e-01
   4.4855699999999999e+01  -6.8830600000000004e+01   4.9128370000000001e+02   2.1472200000000001e+01   3.5703400000000002e+01   2.7408000000000001e+00   3.3289999999999997e-01   1.0450999999999999e+00   1.3059000000000001e+00   6.7400000000000002e-02   1.5400000000000000e-01   1.9020000000000001e-01
   4.5296599999999998e+01  -6.8566800000000001e+01   4.9377150000000000e+02   2.3057099999999998e+01   3.5579700000000003e+01   2.4249999999999998e+00   3.7730000000000002e-01   1.1563000000000001e+00   2.0024000000000002e+00   6.7400000000000002e-02   1.9239999999999999e-01   1.7690000000000000e-01
   4.5627200000000002e+01  -6.7973299999999995e+01   4.9608760000000001e+02   2.4622900000000001e+01   3.5646299999999997e+01   2.2058000000000000e+00   2.4410000000000001e-01   1.0894999999999999e+00   1.1317999999999999e+00   5.7799999999999997e-02   2.2130000000000000e-01   2.1229999999999999e-01
   4.5781500000000001e+01  -6.7489599999999996e+01   4.9797489999999999e+02   2.6064499999999999e+01   3.5684399999999997e+01   1.9382999999999999e+00   5.5489999999999995e-01   1.0450999999999999e+00   1.6540999999999999e+00   9.5999999999999992e-03   1.4430000000000001e-01   1.9460000000000000e-01
   4.6001899999999999e+01  -6.7577600000000004e+01   5.0037680000000000e+02   2.7487100000000002e+01   3.5722400000000000e+01   1.6400999999999999e+00   3.7730000000000002e-01   1.1117999999999999e+00   7.8349999999999997e-01   7.7100000000000002e-02   1.5400000000000000e-01   2.2559999999999999e-01
   4.6112099999999998e+01  -6.7137900000000002e+01   5.0140620000000001e+02   2.9024200000000000e+01   3.5684399999999997e+01   1.5128999999999999e+00   3.5510000000000003e-01   1.1117999999999999e+00   2.0024000000000002e+00   1.1559999999999999e-01   2.4060000000000001e-01   1.9460000000000000e-01
   4.6464799999999997e+01  -6.7401700000000005e+01   5.0509490000000000e+02   3.0475500000000000e+01   3.5808100000000003e+01   1.2848999999999999e+00   4.4390000000000002e-01   9.5609999999999995e-01   1.7412000000000001e+00   4.8200000000000000e-02   1.7319999999999999e-01   1.8140000000000001e-01
   4.6597099999999998e+01  -6.7643500000000003e+01   5.0655329999999998e+02   3.1783500000000000e+01   3.5903199999999998e+01   1.0656000000000001e+00   5.5489999999999995e-01   1.3341000000000001e+00   5.2239999999999998e-01   6.7400000000000002e-02   2.1170000000000000e-01   1.7249999999999999e-01
   4.6905700000000003e+01  -6.8237099999999998e+01   5.1058510000000001e+02   3.3015099999999997e+01   3.6103099999999998e+01   9.9539999999999995e-01   3.5510000000000003e-01   1.1563000000000001e+00   2.0024000000000002e+00   1.3489999999999999e-01   2.0210000000000000e-01   1.7249999999999999e-01
   4.6839500000000001e+01  -6.9688000000000002e+01   5.1496010000000001e+02   3.4036700000000003e+01   3.6407600000000002e+01   8.4199999999999997e-01   3.5510000000000003e-01   1.0227999999999999e+00   1.4800000000000000e+00   2.8899999999999999e-02   2.5979999999999998e-01   1.7690000000000000e-01
   4.6266399999999997e+01  -7.0325500000000005e+01   5.1719039999999995e+02   3.5115499999999997e+01   3.6731099999999998e+01   8.2440000000000002e-01   5.3269999999999995e-01   1.0894999999999999e+00   1.8283000000000000e+00   3.8500000000000000e-02   2.0210000000000000e-01   2.0790000000000000e-01
   4.6398699999999998e+01  -7.1666499999999999e+01   5.2010709999999995e+02   3.5993899999999996e+01   3.7045099999999998e+01   7.2360000000000002e-01   2.8849999999999998e-01   9.5609999999999995e-01   1.4800000000000000e+00   9.5999999999999992e-03   2.0210000000000000e-01   2.3890000000000000e-01
   4.6729300000000002e+01  -7.3667000000000002e+01   5.2302369999999996e+02   3.6805399999999999e+01   3.7225999999999999e+01   7.4109999999999998e-01   3.1069999999999998e-01   1.3786000000000000e+00   1.1317999999999999e+00   5.7799999999999997e-02   1.8279999999999999e-01   1.5920000000000001e-01
   4.7059899999999999e+01  -7.6107200000000006e+01   5.2739869999999996e+02   3.7445099999999996e+01   3.7539999999999999e+01   7.7180000000000004e-01   1.7760000000000001e-01   1.1117999999999999e+00   2.2635999999999998e+00   5.7799999999999997e-02   1.1550000000000001e-01   2.2120000000000001e-01
   4.7082000000000001e+01  -7.7865899999999996e+01   5.3040110000000004e+02   3.8371200000000002e+01   3.7787399999999998e+01   8.1999999999999995e-01   2.6629999999999998e-01   1.0894999999999999e+00   1.8283000000000000e+00   1.4449999999999999e-01   1.9239999999999999e-01   2.3000000000000001e-01
   4.6773400000000002e+01  -7.9558599999999998e+01   5.3331780000000003e+02   3.8953600000000002e+01   3.8006200000000000e+01   8.2440000000000002e-01   5.1049999999999995e-01   1.2452000000000001e+00   9.5770000000000000e-01   1.0600000000000000e-01   9.6199999999999994e-02   1.7690000000000000e-01
   4.7192200000000000e+01  -8.1339299999999994e+01   5.3503350000000000e+02   3.9612400000000001e+01   3.8263199999999998e+01   8.4630000000000005e-01   2.2189999999999999e-01   1.2674000000000001e+00   1.4800000000000000e+00   1.5409999999999999e-01   1.0580000000000001e-01   1.9020000000000001e-01
   4.7522799999999997e+01  -8.3031999999999996e+01   5.3700649999999996e+02   4.0185200000000002e+01   3.8377400000000002e+01   8.8139999999999996e-01   3.5510000000000003e-01   1.1117999999999999e+00   1.2188000000000001e+00   3.8500000000000000e-02   1.9239999999999999e-01   1.7690000000000000e-01
   4.7544899999999998e+01  -8.5032499999999999e+01   5.3906529999999998e+02   4.0681699999999999e+01   3.8653300000000002e+01   9.3410000000000004e-01   4.2170000000000002e-01   1.1785000000000001e+00   1.4800000000000000e+00   9.6299999999999997e-02   2.4060000000000001e-01   1.6810000000000000e-01
   4.7875500000000002e+01  -8.7274799999999999e+01   5.4232510000000002e+02   4.1235399999999998e+01   3.8919800000000002e+01   9.7789999999999999e-01   3.3289999999999997e-01   1.2230000000000001e+00   1.0447000000000000e+00  -9.5999999999999992e-03   2.5019999999999998e-01   1.9460000000000000e-01
   4.8294300000000000e+01  -8.9143500000000003e+01   5.4309709999999995e+02   4.1703299999999999e+01   3.9052999999999997e+01   1.1137999999999999e+00   3.3289999999999997e-01   1.0450999999999999e+00   2.2635999999999998e+00   1.0600000000000000e-01   1.4430000000000001e-01   2.0349999999999999e-01
   4.8360399999999998e+01  -9.1583600000000004e+01   5.4429809999999998e+02   4.2342900000000000e+01   3.9252800000000001e+01   1.1620999999999999e+00   3.1069999999999998e-01   1.0005999999999999e+00   1.4800000000000000e+00   1.0600000000000000e-01   1.2509999999999999e-01   1.4599999999999999e-01
   4.8977600000000002e+01  -9.3364300000000000e+01   5.4507020000000000e+02   4.2810800000000000e+01   3.9271900000000002e+01   1.2673000000000001e+00   2.8849999999999998e-01   8.8939999999999997e-01   1.7412000000000001e+00  -3.8500000000000000e-02   2.3089999999999999e-01   1.4599999999999999e-01
   4.9065800000000003e+01  -9.5035100000000000e+01   5.4678579999999999e+02   4.3144900000000000e+01   3.9395600000000002e+01   1.3593999999999999e+00   5.5489999999999995e-01   1.1563000000000001e+00   1.8283000000000000e+00   7.7100000000000002e-02   1.5400000000000000e-01   1.8579999999999999e-01
   4.9572800000000001e+01  -9.7343299999999999e+01   5.4747209999999995e+02   4.3631799999999998e+01   3.9566800000000001e+01   1.4427000000000001e+00   3.5510000000000003e-01   1.1563000000000001e+00   1.0447000000000000e+00   7.7100000000000002e-02   2.2130000000000000e-01   2.1679999999999999e-01
   5.0079700000000003e+01  -9.8310599999999994e+01   5.4893039999999996e+02   4.4051900000000003e+01   3.9547800000000002e+01   1.5480000000000000e+00   3.9950000000000002e-01   1.1563000000000001e+00   2.0024000000000002e+00   3.8500000000000000e-02   1.9239999999999999e-01   1.7690000000000000e-01
   5.0189900000000002e+01  -1.0024520000000000e+02   5.4867309999999998e+02   4.4414700000000003e+01   3.9652500000000003e+01   1.6445000000000001e+00   1.9980000000000001e-01   1.0894999999999999e+00   1.3930000000000000e+00   1.4449999999999999e-01   2.1170000000000000e-01   1.8140000000000001e-01
   5.0652799999999999e+01  -1.0228959999999999e+02   5.4884469999999999e+02   4.4796599999999998e+01   3.9747599999999998e+01   1.7804000000000000e+00   3.7730000000000002e-01   8.2269999999999999e-01   1.3059000000000001e+00   9.5999999999999992e-03   2.1170000000000000e-01   2.0349999999999999e-01
   5.0432400000000001e+01  -9.7849000000000004e+01   5.4935940000000005e+02   4.5512700000000002e+01   3.9928400000000003e+01   1.0744000000000000e+00   2.6629999999999998e-01   1.0672999999999999e+00   1.2188000000000001e+00   1.1559999999999999e-01   1.9239999999999999e-01   2.2120000000000001e-01
   4.8536799999999999e+01  -1.0527940000000000e+02   5.4755790000000002e+02   4.5140300000000003e+01   3.9795200000000001e+01   2.3285999999999998e+00   4.2170000000000002e-01   1.3119000000000001e+00   8.7060000000000004e-01   1.9270000000000001e-01   2.0210000000000000e-01   1.8140000000000001e-01
   4.6971800000000002e+01  -1.1923900000000000e+02   5.4326869999999997e+02   4.4605699999999999e+01   3.9814300000000003e+01   2.3285999999999998e+00   2.8849999999999998e-01   1.2230000000000001e+00   2.2635999999999998e+00   4.8200000000000000e-02   1.6360000000000000e-01   2.2120000000000001e-01
   4.8955599999999997e+01  -1.0917050000000000e+02   5.4644269999999995e+02   4.5846899999999998e+01   3.9814300000000003e+01   2.0741999999999998e+00   4.4390000000000002e-01   1.0672999999999999e+00   1.8283000000000000e+00   6.7400000000000002e-02   1.7319999999999999e-01   1.8140000000000001e-01
   5.4135500000000000e+01  -1.0952220000000000e+02   5.4875890000000004e+02   4.6562899999999999e+01   3.9471699999999998e+01   2.5390000000000001e+00   1.1100000000000000e-01   1.1785000000000001e+00   1.3930000000000000e+00  -1.9300000000000001e-02   2.0210000000000000e-01   2.1229999999999999e-01
   5.1446300000000001e+01  -1.1759020000000000e+02   5.4807259999999997e+02   4.6247799999999998e+01   3.9538300000000000e+01   2.7231999999999998e+00   4.6610000000000001e-01   9.3389999999999995e-01   1.4800000000000000e+00   2.8899999999999999e-02   1.4430000000000001e-01   2.1679999999999999e-01
   4.7853499999999997e+01  -1.1510610000000000e+02   5.4198199999999997e+02   4.6763399999999997e+01   3.9652500000000003e+01   2.8109000000000002e+00   5.1049999999999995e-01   9.5609999999999995e-01   1.2188000000000001e+00   0.0000000000000000e+00   2.1170000000000000e-01   2.0349999999999999e-01
   4.8140000000000001e+01  -1.1893120000000000e+02   5.4095259999999996e+02   4.6677500000000002e+01   3.9309899999999999e+01   3.1309999999999998e+00   3.1069999999999998e-01   1.0450999999999999e+00   1.1317999999999999e+00   1.0600000000000000e-01   1.9239999999999999e-01   2.0349999999999999e-01
   5.0564599999999999e+01  -1.2161320000000001e+02   5.3897950000000003e+02   4.6648800000000001e+01   3.8786499999999997e+01   3.4380000000000002e+00   5.1049999999999995e-01   1.2897000000000001e+00   1.4800000000000000e+00   9.6299999999999997e-02   2.1170000000000000e-01   2.3440000000000000e-01
   4.8911499999999997e+01  -1.2042610000000001e+02   5.3185950000000003e+02   4.6686999999999998e+01   3.8405900000000003e+01   3.5125999999999999e+00   0.0000000000000000e+00   1.0227999999999999e+00   1.8283000000000000e+00   1.1559999999999999e-01   1.0580000000000001e-01   2.1229999999999999e-01
   4.6068100000000001e+01  -1.2427320000000000e+02   5.2285220000000004e+02   4.6161900000000003e+01   3.7930100000000003e+01   3.8677999999999999e+00   4.4390000000000002e-01   8.6719999999999997e-01   2.4377000000000000e+00   2.8899999999999999e-02   1.4430000000000001e-01   1.9460000000000000e-01
   4.6971800000000002e+01  -1.2583410000000001e+02   5.1375909999999999e+02   4.5426800000000000e+01   3.7045099999999998e+01   4.1966999999999999e+00   2.6629999999999998e-01   1.0005999999999999e+00   6.9650000000000001e-01   1.0600000000000000e-01   1.1550000000000001e-01   2.2120000000000001e-01
   4.6993800000000000e+01  -1.2429519999999999e+02   5.0372239999999999e+02   4.5054400000000001e+01   3.6217300000000002e+01   4.2843999999999998e+00   0.0000000000000000e+00   1.3119000000000001e+00   1.0447000000000000e+00   9.6299999999999997e-02   2.0210000000000000e-01   2.0790000000000000e-01
   4.4613300000000002e+01  -1.2574610000000000e+02   4.8982540000000000e+02   4.4262000000000000e+01   3.5284700000000001e+01   4.5781999999999998e+00   3.9950000000000002e-01   1.0005999999999999e+00   1.8283000000000000e+00   8.6699999999999999e-02   2.1170000000000000e-01   1.9910000000000000e-01
   4.2871899999999997e+01  -1.2464690000000000e+02   4.7618579999999997e+02   4.3183100000000003e+01   3.4180900000000001e+01   4.7447999999999997e+00   2.6629999999999998e-01   1.0672999999999999e+00   1.8283000000000000e+00   5.7799999999999997e-02   1.6360000000000000e-01   2.1229999999999999e-01
   4.2298800000000000e+01  -1.2372360000000000e+02   4.5894330000000002e+02   4.2037399999999998e+01   3.2810600000000001e+01   4.9157999999999999e+00   2.6629999999999998e-01   1.2897000000000001e+00   1.9153000000000000e+00   3.8500000000000000e-02   9.6199999999999994e-02   2.1229999999999999e-01
   4.0645699999999998e+01  -1.2341589999999999e+02   4.4007080000000002e+02   4.0433500000000002e+01   3.1402300000000000e+01   5.0342000000000002e+00   5.5489999999999995e-01   1.1339999999999999e+00   5.2239999999999998e-01   5.7799999999999997e-02   9.6199999999999994e-02   2.1229999999999999e-01
   3.7824300000000001e+01  -1.2016230000000000e+02   4.1716649999999998e+02   3.8772199999999998e+01   2.9698899999999998e+01   5.1176000000000004e+00  -1.7760000000000001e-01   1.2230000000000001e+00   1.3059000000000001e+00   1.6380000000000000e-01   1.5400000000000000e-01   2.8749999999999998e-01
   3.5509900000000002e+01  -1.1646910000000000e+02   3.9323289999999997e+02   3.6939100000000003e+01   2.8033700000000000e+01   5.1877000000000004e+00   5.3269999999999995e-01   1.2452000000000001e+00   9.5770000000000000e-01   2.8899999999999999e-02   2.0210000000000000e-01   2.6979999999999998e-01
   3.3327700000000000e+01  -1.1281980000000000e+02   3.6663990000000001e+02   3.4876800000000003e+01   2.5997299999999999e+01   5.1657999999999999e+00   4.2170000000000002e-01   8.8939999999999997e-01   9.5770000000000000e-01   9.6299999999999997e-02   2.0210000000000000e-01   2.5209999999999999e-01
   3.0087499999999999e+01  -1.0723590000000000e+02   3.3764499999999998e+02   3.2470900000000000e+01   2.3875200000000000e+01   5.0122999999999998e+00   8.8800000000000004e-02   1.3341000000000001e+00   1.4800000000000000e+00   8.6699999999999999e-02   2.2130000000000000e-01   2.3890000000000000e-01
   2.6097899999999999e+01  -9.9893400000000000e+01   3.0702019999999999e+02   3.0017199999999999e+01   2.1800799999999999e+01   4.7624000000000004e+00   5.9930000000000005e-01   1.2897000000000001e+00   1.6540999999999999e+00   6.7400000000000002e-02   2.5979999999999998e-01   1.7690000000000000e-01
   2.2460899999999999e+01  -9.1144000000000005e+01   2.7467970000000003e+02   2.7697199999999999e+01   1.9593100000000000e+01   4.4598000000000004e+00   2.4410000000000001e-01   7.5600000000000001e-01   6.0940000000000005e-01   6.7400000000000002e-02   1.0580000000000001e-01   1.9460000000000000e-01
   2.0278800000000000e+01  -8.1976799999999997e+01   2.4654259999999999e+02   2.5195699999999999e+01   1.7394900000000000e+01   3.9466999999999999e+00   6.6600000000000006e-02   1.2452000000000001e+00   9.5770000000000000e-01   1.1559999999999999e-01   1.2509999999999999e-01   1.8579999999999999e-01
   1.7809999999999999e+01  -7.1974299999999999e+01   2.1711879999999999e+02   2.2780200000000001e+01   1.5301500000000001e+01   3.4687000000000001e+00   4.8830000000000001e-01   6.0040000000000004e-01   1.5670999999999999e+00  -9.5999999999999992e-03   1.4430000000000001e-01   2.0790000000000000e-01
   1.4371499999999999e+01  -6.3466600000000000e+01   1.8760910000000001e+02   2.0183299999999999e+01   1.3131900000000000e+01   3.0520999999999998e+00   3.1069999999999998e-01   1.1563000000000001e+00   2.3506000000000000e+00   1.3489999999999999e-01   1.5400000000000000e-01   2.4329999999999999e-01
   1.1175400000000000e+01  -5.6168100000000003e+01   1.5835690000000000e+02   1.7405000000000001e+01   1.1276300000000001e+01   2.5829000000000000e+00   3.5510000000000003e-01   1.4231000000000000e+00   2.0024000000000002e+00  -1.9300000000000001e-02   1.1550000000000001e-01   2.1229999999999999e-01
   9.4780999999999995e+00  -4.8715600000000002e+01   1.3176390000000001e+02   1.4903600000000001e+01   9.4207000000000001e+00   2.2759000000000000e+00   2.4410000000000001e-01   1.2007000000000001e+00   2.0024000000000002e+00   2.8899999999999999e-02   1.6360000000000000e-01   2.2120000000000001e-01
   7.8689999999999998e+00  -4.0186000000000000e+01   1.0937430000000001e+02   1.2707700000000001e+01   7.7458999999999998e+00   1.8636999999999999e+00   2.8849999999999998e-01   1.2897000000000001e+00   1.4800000000000000e+00   6.7400000000000002e-02   2.1170000000000000e-01   2.3000000000000001e-01
   7.0975999999999999e+00  -3.1898199999999999e+01   8.9300899999999999e+01   1.0530799999999999e+01   6.2328999999999999e+00   1.2936000000000001e+00   2.4410000000000001e-01   1.3341000000000001e+00   7.8349999999999997e-01   1.9300000000000001e-02   1.6360000000000000e-01   2.3890000000000000e-01
   6.3701999999999996e+00  -2.4731500000000000e+01   6.9399100000000004e+01   8.6882000000000001e+00   4.9863000000000000e+00   8.7700000000000000e-01   2.2189999999999999e-01   1.2007000000000001e+00   1.6540999999999999e+00   1.1559999999999999e-01   1.5400000000000000e-01   2.1229999999999999e-01
   4.9595000000000002e+00  -1.8114500000000000e+01   5.5244799999999998e+01   6.8646000000000003e+00   3.8633999999999999e+00   5.9640000000000004e-01   3.7730000000000002e-01   1.1339999999999999e+00   1.2188000000000001e+00   0.0000000000000000e+00   2.5019999999999998e-01   2.1679999999999999e-01
   4.2981999999999996e+00  -1.2662500000000000e+01   4.1090400000000002e+01   5.2320000000000002e+00   2.9308999999999998e+00   2.7629999999999999e-01   2.6629999999999998e-01   1.2674000000000001e+00   1.3930000000000000e+00   6.7400000000000002e-02   2.1170000000000000e-01   2.3440000000000000e-01
   4.0557999999999996e+00  -7.1886000000000001e+00   2.9766999999999999e+01   3.8858000000000001e+00   1.9887999999999999e+00  -6.5799999999999997e-02   2.8849999999999998e-01   1.3119000000000001e+00   1.8283000000000000e+00   4.8200000000000000e-02   1.9239999999999999e-01   2.5659999999999999e-01
   3.3723999999999998e+00  -2.9018000000000002e+00   2.0588100000000001e+01   2.9119999999999999e+00   1.4083000000000001e+00  -2.4120000000000000e-01   2.6629999999999998e-01   1.2452000000000001e+00   1.0447000000000000e+00   3.8500000000000000e-02   2.0210000000000000e-01   2.0790000000000000e-01
   2.7553000000000001e+00   3.5170000000000001e-01   1.5183700000000000e+01   2.1768000000000001e+00   1.0371999999999999e+00  -5.4820000000000002e-01   1.3320000000000001e-01   1.1785000000000001e+00   1.3059000000000001e+00   7.7100000000000002e-02   2.1170000000000000e-01   2.7429999999999999e-01
   2.0057999999999998e+00   2.8138999999999998e+00   9.9509000000000007e+00   1.5370999999999999e+00   7.4219999999999997e-01  -4.9109999999999998e-01   4.6610000000000001e-01   1.1785000000000001e+00   1.1317999999999999e+00   8.6699999999999999e-02   2.5019999999999998e-01   2.6100000000000001e-01
   1.9397000000000000e+00   3.5173999999999999e+00   5.8333000000000004e+00   7.9239999999999999e-01   2.6640000000000003e-01  -5.1310000000000000e-01   3.1069999999999998e-01   1.2674000000000001e+00   9.5770000000000000e-01   1.5409999999999999e-01   1.3469999999999999e-01   2.3440000000000000e-01
   5.5110000000000003e-01   2.1999999999999999e-02   9.4359999999999999e-01  -2.3870000000000000e-01  -5.7099999999999998e-02   1.0090000000000000e-01   4.8830000000000001e-01   9.7840000000000005e-01   1.6540999999999999e+00   4.8200000000000000e-02   2.1170000000000000e-01   2.2120000000000001e-01
   4.6289999999999998e-01  -1.6708000000000001e+00   2.5740000000000002e-01  -1.7190000000000000e-01   1.0470000000000000e-01  -1.9730000000000000e-01   4.4390000000000002e-01   1.3341000000000001e+00   1.9153000000000000e+00   7.7100000000000002e-02   2.4060000000000001e-01   2.1679999999999999e-01
   1.5429999999999999e-01   1.3189999999999999e-01   1.1152000000000000e+00  -2.0050000000000001e-01   1.4269999999999999e-01   1.3200000000000000e-02   2.8849999999999998e-01   1.0672999999999999e+00   1.0447000000000000e+00   9.6299999999999997e-02   2.1170000000000000e-01   2.6100000000000001e-01
   1.3666000000000000e+00   7.9139999999999999e-01   1.3725000000000001e+00  -1.0500000000000000e-01   0.0000000000000000e+00  -3.0700000000000002e-02   1.9980000000000001e-01   1.2897000000000001e+00   1.0447000000000000e+00   6.7400000000000002e-02   2.0210000000000000e-01   2.1679999999999999e-01
   6.8330000000000002e-01  -1.1651000000000000e+00   1.3725000000000001e+00  -2.7689999999999998e-01   3.8100000000000002e-02  -8.3299999999999999e-02   2.4410000000000001e-01   1.4008000000000000e+00   1.7412000000000001e+00   1.0600000000000000e-01   1.2509999999999999e-01   2.1679999999999999e-01
   4.8490000000000000e-01  -3.7369999999999998e-01   7.7210000000000001e-01  -9.5500000000000002e-02   1.1420000000000000e-01   0.0000000000000000e+00   3.5510000000000003e-01   1.2230000000000001e+00   9.5770000000000000e-01   0.0000000000000000e+00   1.2509999999999999e-01   2.4329999999999999e-01
   6.6130000000000000e-01   7.9139999999999999e-01   1.7160000000000000e-01  -9.4999999999999998e-03  -1.9000000000000000e-02  -6.1400000000000003e-02   3.1069999999999998e-01   1.4008000000000000e+00   2.0024000000000002e+00   1.1559999999999999e-01   2.0210000000000000e-01   2.3890000000000000e-01
   7.2740000000000005e-01  -3.5170000000000001e-01   1.3725000000000001e+00  -1.8140000000000001e-01  -3.8100000000000002e-02  -4.3900000000000002e-02   1.5540000000000001e-01   1.4676000000000000e+00   2.0893999999999999e+00   1.0600000000000000e-01   7.6999999999999999e-02   2.2559999999999999e-01
   1.0801000000000001e+00  -9.4530000000000003e-01   1.7157000000000000e+00  -2.3870000000000000e-01  -2.8500000000000001e-02  -2.1899999999999999e-02   3.7730000000000002e-01   1.0894999999999999e+00   1.7412000000000001e+00   3.8500000000000000e-02   1.6360000000000000e-01   2.3890000000000000e-01
   4.6289999999999998e-01   1.7590000000000000e-01   1.1152000000000000e+00  -1.7190000000000000e-01   1.2370000000000000e-01  -3.5099999999999999e-02   1.7760000000000001e-01   1.4676000000000000e+00   1.3930000000000000e+00   1.2520000000000001e-01   3.0790000000000001e-01   2.7429999999999999e-01
   6.6130000000000000e-01  -1.3189999999999999e-01   5.1470000000000005e-01  -1.7190000000000000e-01   3.8100000000000002e-02  -8.8000000000000005e-03   3.1069999999999998e-01   1.2452000000000001e+00   2.0893999999999999e+00   1.7340000000000000e-01   1.6360000000000000e-01   2.4770000000000000e-01
   8.1559999999999999e-01  -7.4739999999999995e-01   1.5441000000000000e+00  -2.3870000000000000e-01   0.0000000000000000e+00  -3.5099999999999999e-02   3.1069999999999998e-01   1.2452000000000001e+00   1.3059000000000001e+00   1.2520000000000001e-01   1.3469999999999999e-01   2.2559999999999999e-01
   1.1241000000000001e+00  -2.1980000000000000e-01   1.8872000000000000e+00  -1.3370000000000001e-01   9.5200000000000007e-02  -6.5799999999999997e-02   3.5510000000000003e-01   1.3341000000000001e+00   5.2239999999999998e-01   1.3489999999999999e-01   1.9239999999999999e-01   2.4770000000000000e-01
   6.1719999999999997e-01   3.7369999999999998e-01   9.4359999999999999e-01  -1.4319999999999999e-01   5.7099999999999998e-02  -1.7500000000000002e-02   4.6610000000000001e-01   1.3564000000000001e+00   1.3059000000000001e+00   5.7799999999999997e-02   2.3089999999999999e-01   2.1679999999999999e-01
   4.1880000000000001e-01  -3.5170000000000001e-01   7.7210000000000001e-01  -1.3370000000000001e-01   7.6100000000000001e-02  -4.4000000000000003e-03   1.9980000000000001e-01   1.3341000000000001e+00   1.3930000000000000e+00   1.1559999999999999e-01   2.8870000000000001e-01   2.3890000000000000e-01
   6.1719999999999997e-01  -3.2979999999999998e-01   6.0050000000000003e-01  -1.6230000000000000e-01   5.7099999999999998e-02  -3.5099999999999999e-02   1.7760000000000001e-01   1.1563000000000001e+00   1.7412000000000001e+00   4.8200000000000000e-02   1.0580000000000001e-01   2.3890000000000000e-01
   6.3919999999999999e-01  -6.6000000000000003e-02   1.3725000000000001e+00  -1.7190000000000000e-01  -1.9000000000000000e-02  -1.3200000000000000e-02   2.8849999999999998e-01   1.3564000000000001e+00   1.6540999999999999e+00   6.7400000000000002e-02   2.8870000000000001e-01   2.4329999999999999e-01
   7.7149999999999996e-01  -2.1980000000000000e-01   1.5441000000000000e+00  -1.6230000000000000e-01   9.4999999999999998e-03   4.3900000000000002e-02   1.5540000000000001e-01   1.4898000000000000e+00   9.5770000000000000e-01   8.6699999999999999e-02   1.5400000000000000e-01   2.3440000000000000e-01
   3.9679999999999999e-01  -5.0560000000000005e-01   1.0294000000000001e+00  -1.8140000000000001e-01   6.6600000000000006e-02  -1.0520000000000000e-01   3.9950000000000002e-01   1.2230000000000001e+00   1.6540999999999999e+00   4.8200000000000000e-02   1.8279999999999999e-01   1.9910000000000000e-01
   6.3919999999999999e-01   0.0000000000000000e+00   1.2867999999999999e+00  -1.7190000000000000e-01  -9.4999999999999998e-03  -3.0700000000000002e-02   3.3289999999999997e-01   1.3564000000000001e+00   1.8283000000000000e+00   9.5999999999999992e-03   1.8279999999999999e-01   2.7429999999999999e-01
   7.9349999999999998e-01  -1.9789999999999999e-01   1.2010000000000001e+00  -1.8140000000000001e-01  -8.5599999999999996e-02   4.4000000000000003e-03   3.3289999999999997e-01   1.3119000000000001e+00   2.2635999999999998e+00   5.7799999999999997e-02   1.5400000000000000e-01   2.2559999999999999e-01
   7.0530000000000004e-01  -3.5170000000000001e-01   6.0050000000000003e-01  -2.0999999999999999e-01   3.8100000000000002e-02  -2.1899999999999999e-02   2.8849999999999998e-01   1.4453000000000000e+00   5.2239999999999998e-01   1.0600000000000000e-01   1.4430000000000001e-01   2.4770000000000000e-01
   7.9349999999999998e-01  -3.2979999999999998e-01   1.2867999999999999e+00  -2.0999999999999999e-01   5.7099999999999998e-02  -2.1899999999999999e-02   3.3289999999999997e-01   1.2674000000000001e+00   1.3930000000000000e+00   1.6380000000000000e-01   1.9239999999999999e-01   2.6540000000000002e-01
   6.8330000000000002e-01  -1.5390000000000001e-01   1.3725000000000001e+00  -1.5279999999999999e-01   3.8100000000000002e-02  -4.4000000000000003e-03   5.7709999999999995e-01   1.4008000000000000e+00   1.3059000000000001e+00   6.7400000000000002e-02   2.3089999999999999e-01   2.6979999999999998e-01
   8.8170000000000004e-01  -1.7590000000000000e-01   1.4582999999999999e+00  -1.6230000000000000e-01   9.4999999999999998e-03  -7.0199999999999999e-02   2.8849999999999998e-01   1.1785000000000001e+00   1.3059000000000001e+00   3.8500000000000000e-02   1.2509999999999999e-01   1.9020000000000001e-01
   7.2740000000000005e-01  -8.7900000000000006e-02   1.1152000000000000e+00  -2.0050000000000001e-01   3.8100000000000002e-02  -3.0700000000000002e-02   4.2170000000000002e-01   1.3341000000000001e+00   1.7412000000000001e+00   9.5999999999999992e-03   1.8279999999999999e-01   2.2559999999999999e-01
   6.6130000000000000e-01   1.9789999999999999e-01   6.8630000000000002e-01  -2.1959999999999999e-01   1.9000000000000000e-02  -3.9500000000000000e-02   2.4410000000000001e-01   1.1339999999999999e+00   1.2188000000000001e+00   6.7400000000000002e-02   1.9239999999999999e-01   2.8749999999999998e-01
   6.1719999999999997e-01  -3.0780000000000002e-01   6.8630000000000002e-01  -2.0050000000000001e-01  -1.9000000000000000e-02   0.0000000000000000e+00   2.6629999999999998e-01   1.1117999999999999e+00   2.0024000000000002e+00   9.5999999999999992e-03   1.7319999999999999e-01   2.6979999999999998e-01
   7.2740000000000005e-01  -6.6000000000000003e-02   2.5740000000000002e-01  -2.2910000000000000e-01  -3.8100000000000002e-02   1.7500000000000002e-02   2.2189999999999999e-01   1.1339999999999999e+00   2.0024000000000002e+00   4.8200000000000000e-02   1.3469999999999999e-01   2.1679999999999999e-01
   7.4939999999999996e-01  -8.7900000000000006e-02   5.1470000000000005e-01  -1.7190000000000000e-01  -9.5200000000000007e-02   4.4000000000000003e-03   2.6629999999999998e-01   1.2230000000000001e+00   1.5670999999999999e+00   1.5409999999999999e-01   1.6360000000000000e-01   2.3890000000000000e-01
   4.8490000000000000e-01  -3.0780000000000002e-01   4.2890000000000000e-01  -2.0999999999999999e-01  -3.8100000000000002e-02  -8.8000000000000005e-03   5.1049999999999995e-01   1.2452000000000001e+00   1.3930000000000000e+00   9.5999999999999992e-03   2.0210000000000000e-01   2.0790000000000000e-01
   8.8170000000000004e-01  -2.8580000000000000e-01   7.7210000000000001e-01  -1.6230000000000000e-01  -3.8100000000000002e-02  -2.6300000000000000e-02   2.8849999999999998e-01   1.2897000000000001e+00   1.5670999999999999e+00   7.7100000000000002e-02   2.0210000000000000e-01   2.6100000000000001e-01
   8.1559999999999999e-01   0.0000000000000000e+00   6.0050000000000003e-01  -1.3370000000000001e-01   9.4999999999999998e-03  -3.5099999999999999e-02   2.8849999999999998e-01   1.3786000000000000e+00   1.3930000000000000e+00   4.8200000000000000e-02   1.8279999999999999e-01   1.9460000000000000e-01
   7.2740000000000005e-01  -4.3969999999999998e-01   1.2867999999999999e+00  -1.4319999999999999e-01   1.9000000000000000e-02  -2.1899999999999999e-02   3.1069999999999998e-01   1.2674000000000001e+00   1.3059000000000001e+00   9.6299999999999997e-02   2.0210000000000000e-01   2.2559999999999999e-01
   3.9679999999999999e-01  -2.4179999999999999e-01   1.2867999999999999e+00  -2.1959999999999999e-01   4.7600000000000003e-02   8.8000000000000005e-03   2.4410000000000001e-01   1.1563000000000001e+00   1.4800000000000000e+00   9.5999999999999992e-03   1.5400000000000000e-01   2.1679999999999999e-01
   9.0369999999999995e-01  -2.1980000000000000e-01   9.4359999999999999e-01  -1.6230000000000000e-01   2.8500000000000001e-02  -3.5099999999999999e-02   1.1100000000000000e-01   1.2230000000000001e+00   1.5670999999999999e+00   3.8500000000000000e-02   1.2509999999999999e-01   2.1679999999999999e-01
   5.2900000000000003e-01  -4.3969999999999998e-01   4.2890000000000000e-01  -1.2410000000000000e-01  -8.5599999999999996e-02  -4.4000000000000003e-03   1.7760000000000001e-01   1.4453000000000000e+00   1.5670999999999999e+00   1.4449999999999999e-01   2.1170000000000000e-01   2.3440000000000000e-01
   6.1719999999999997e-01  -2.6379999999999998e-01   6.8630000000000002e-01  -2.0999999999999999e-01   9.4999999999999998e-03  -8.8000000000000005e-03   3.9950000000000002e-01   1.3786000000000000e+00   9.5770000000000000e-01   1.3489999999999999e-01   1.6360000000000000e-01   2.3890000000000000e-01
   6.1719999999999997e-01  -1.0990000000000000e-01   1.2010000000000001e+00  -2.4820000000000000e-01   4.7600000000000003e-02   8.8000000000000005e-03   2.6629999999999998e-01   1.3786000000000000e+00   1.3930000000000000e+00   4.8200000000000000e-02   2.5019999999999998e-01   2.5659999999999999e-01
   4.8490000000000000e-01  -1.9789999999999999e-01   6.8630000000000002e-01  -2.4820000000000000e-01  -1.3320000000000001e-01  -3.0700000000000002e-02   3.5510000000000003e-01   1.2230000000000001e+00   1.1317999999999999e+00   1.2520000000000001e-01   1.1550000000000001e-01   2.2559999999999999e-01
   4.6289999999999998e-01  -3.0780000000000002e-01   6.8630000000000002e-01  -1.9089999999999999e-01   9.4999999999999998e-03  -8.8000000000000005e-03   2.8849999999999998e-01   1.3564000000000001e+00   8.7060000000000004e-01   1.1559999999999999e-01   2.5019999999999998e-01   1.8140000000000001e-01
   7.0530000000000004e-01  -2.6379999999999998e-01   6.8630000000000002e-01  -2.0050000000000001e-01   6.6600000000000006e-02  -3.9500000000000000e-02   2.2189999999999999e-01   1.2230000000000001e+00   1.1317999999999999e+00   5.7799999999999997e-02   1.7319999999999999e-01   2.3890000000000000e-01
   6.1719999999999997e-01  -1.0990000000000000e-01   1.1152000000000000e+00  -5.7299999999999997e-02   0.0000000000000000e+00  -7.8899999999999998e-02   3.5510000000000003e-01   1.2007000000000001e+00   1.3059000000000001e+00   1.9270000000000001e-01   2.8870000000000001e-01   2.4329999999999999e-01
   8.3760000000000001e-01  -1.9789999999999999e-01   8.5780000000000001e-01  -2.5779999999999997e-01   0.0000000000000000e+00   4.4000000000000003e-03   2.4410000000000001e-01   1.4676000000000000e+00   6.9650000000000001e-01   2.8899999999999999e-02   1.1550000000000001e-01   2.2559999999999999e-01
   7.2740000000000005e-01  -1.7590000000000000e-01   1.1152000000000000e+00  -1.3370000000000001e-01   4.7600000000000003e-02   1.7500000000000002e-02   2.8849999999999998e-01   1.2230000000000001e+00   5.2239999999999998e-01   7.7100000000000002e-02   1.7319999999999999e-01   2.3440000000000000e-01
   5.9509999999999996e-01  -1.0990000000000000e-01   2.5740000000000002e-01  -1.4319999999999999e-01  -1.9000000000000000e-02  -3.9500000000000000e-02   4.6610000000000001e-01   1.2674000000000001e+00   8.7060000000000004e-01   1.0600000000000000e-01   1.5400000000000000e-01   2.9640000000000000e-01
   7.2740000000000005e-01  -6.6000000000000003e-02   1.3725000000000001e+00  -1.2410000000000000e-01   1.1420000000000000e-01  -3.9500000000000000e-02   2.2189999999999999e-01   1.4676000000000000e+00   1.5670999999999999e+00   1.5409999999999999e-01   1.4430000000000001e-01   2.5659999999999999e-01
   6.8330000000000002e-01  -3.5170000000000001e-01   5.1470000000000005e-01  -2.0999999999999999e-01  -1.9000000000000000e-02   8.8000000000000005e-03   3.1069999999999998e-01   1.3786000000000000e+00   1.9153000000000000e+00   3.8500000000000000e-02   9.6199999999999994e-02   2.8310000000000002e-01
   4.8490000000000000e-01  -6.6000000000000003e-02   1.1152000000000000e+00  -1.9089999999999999e-01   4.7600000000000003e-02  -6.1400000000000003e-02   4.4390000000000002e-01   1.2230000000000001e+00   4.3530000000000002e-01   4.8200000000000000e-02   1.7319999999999999e-01   2.5659999999999999e-01
   7.2740000000000005e-01  -1.3189999999999999e-01   1.0294000000000001e+00  -1.3370000000000001e-01  -5.7099999999999998e-02  -5.7000000000000002e-02   3.7730000000000002e-01   1.2007000000000001e+00   8.7060000000000004e-01   9.6299999999999997e-02   2.2130000000000000e-01   2.1679999999999999e-01
   7.7149999999999996e-01  -4.3999999999999997e-02   6.8630000000000002e-01  -2.4820000000000000e-01  -2.8500000000000001e-02  -3.0700000000000002e-02   1.9980000000000001e-01   1.2452000000000001e+00   1.3930000000000000e+00   4.8200000000000000e-02   1.1550000000000001e-01   2.4329999999999999e-01
   4.8490000000000000e-01  -1.3189999999999999e-01   1.4582999999999999e+00  -2.0050000000000001e-01   1.3320000000000001e-01  -3.5099999999999999e-02   2.8849999999999998e-01   1.3341000000000001e+00   7.8349999999999997e-01   7.7100000000000002e-02   2.5979999999999998e-01   2.5209999999999999e-01
   6.8330000000000002e-01  -1.3189999999999999e-01   1.2010000000000001e+00  -1.7190000000000000e-01   1.9000000000000000e-02  -3.5099999999999999e-02   2.6629999999999998e-01   1.2230000000000001e+00   1.2188000000000001e+00   1.1559999999999999e-01   2.4060000000000001e-01   2.0790000000000000e-01
   7.4939999999999996e-01  -1.7590000000000000e-01   3.4310000000000002e-01  -1.0500000000000000e-01  -9.4999999999999998e-03   4.4000000000000003e-03   3.5510000000000003e-01   1.2674000000000001e+00   1.6540999999999999e+00   1.3489999999999999e-01   2.0210000000000000e-01   1.9020000000000001e-01
   8.1559999999999999e-01  -3.0780000000000002e-01   2.0588000000000002e+00  -2.5779999999999997e-01   4.7600000000000003e-02  -4.3900000000000002e-02   3.1069999999999998e-01   1.4676000000000000e+00   2.0024000000000002e+00   9.6299999999999997e-02   2.3089999999999999e-01   2.0790000000000000e-01
   7.7149999999999996e-01  -2.4179999999999999e-01   1.8872000000000000e+00  -1.8140000000000001e-01   1.9000000000000000e-02  -2.1899999999999999e-02   8.8800000000000004e-02   1.3119000000000001e+00   1.9153000000000000e+00   9.5999999999999992e-03   1.6360000000000000e-01   2.4329999999999999e-01
   5.2900000000000003e-01  -1.5390000000000001e-01   6.0050000000000003e-01  -1.3370000000000001e-01   3.8100000000000002e-02   8.8000000000000005e-03   4.6610000000000001e-01   1.2897000000000001e+00   1.8283000000000000e+00   4.8200000000000000e-02   2.0210000000000000e-01   2.6540000000000002e-01
   6.3919999999999999e-01  -2.4179999999999999e-01   4.2890000000000000e-01  -2.6729999999999998e-01   0.0000000000000000e+00  -3.9500000000000000e-02   2.4410000000000001e-01   1.4453000000000000e+00   9.5770000000000000e-01   5.7799999999999997e-02   4.8099999999999997e-02   2.3000000000000001e-01
   8.8170000000000004e-01  -1.5390000000000001e-01   1.0294000000000001e+00  -6.6799999999999998e-02  -9.4999999999999998e-03   4.4000000000000003e-03   2.6629999999999998e-01   1.2230000000000001e+00   1.0447000000000000e+00   9.6299999999999997e-02   2.0210000000000000e-01   2.6979999999999998e-01
   6.1719999999999997e-01  -2.1999999999999999e-02   9.4359999999999999e-01  -2.7689999999999998e-01  -7.6100000000000001e-02   4.4000000000000003e-03   4.8830000000000001e-01   1.3564000000000001e+00   6.9650000000000001e-01   5.7799999999999997e-02   1.6360000000000000e-01   2.1229999999999999e-01
   6.6130000000000000e-01  -1.3189999999999999e-01   4.2890000000000000e-01  -2.8639999999999999e-01  -1.9000000000000000e-02  -4.8200000000000000e-02   2.8849999999999998e-01   1.1785000000000001e+00   1.0447000000000000e+00   1.1559999999999999e-01   2.4060000000000001e-01   2.4329999999999999e-01
   6.3919999999999999e-01  -4.3999999999999997e-02   9.4359999999999999e-01  -1.7190000000000000e-01  -2.8500000000000001e-02  -3.9500000000000000e-02   1.7760000000000001e-01   1.3786000000000000e+00   1.3930000000000000e+00   8.6699999999999999e-02   1.7319999999999999e-01   2.6979999999999998e-01
   7.9349999999999998e-01  -2.1980000000000000e-01   1.3725000000000001e+00  -1.6230000000000000e-01   9.5200000000000007e-02  -8.8000000000000005e-03   2.4410000000000001e-01   1.4453000000000000e+00   8.7060000000000004e-01   9.6299999999999997e-02   2.2130000000000000e-01   2.2559999999999999e-01
   6.3919999999999999e-01  -2.6379999999999998e-01   1.1152000000000000e+00  -2.6729999999999998e-01  -3.8100000000000002e-02  -9.2100000000000001e-02   4.6610000000000001e-01   1.4008000000000000e+00   1.4800000000000000e+00   4.8200000000000000e-02   1.9239999999999999e-01   2.5209999999999999e-01
   7.4939999999999996e-01  -2.1999999999999999e-02   5.1470000000000005e-01  -8.5900000000000004e-02   1.9000000000000000e-02  -3.5099999999999999e-02   2.6629999999999998e-01   1.2897000000000001e+00   1.4800000000000000e+00   1.1559999999999999e-01   1.5400000000000000e-01   2.3440000000000000e-01
   5.0700000000000001e-01  -1.3189999999999999e-01   1.6298999999999999e+00  -2.0050000000000001e-01  -1.9000000000000000e-02   4.4000000000000003e-03   3.3289999999999997e-01   1.3564000000000001e+00   1.5670999999999999e+00  -1.9300000000000001e-02   1.2509999999999999e-01   2.7429999999999999e-01
   7.0530000000000004e-01  -4.3969999999999998e-01   1.2867999999999999e+00  -2.3870000000000000e-01   2.8500000000000001e-02  -9.6500000000000002e-02   1.9980000000000001e-01   1.3341000000000001e+00   6.0940000000000005e-01   7.7100000000000002e-02   1.6360000000000000e-01   2.3890000000000000e-01
   6.8330000000000002e-01  -2.4179999999999999e-01   1.6298999999999999e+00  -1.7190000000000000e-01  -9.4999999999999998e-03  -1.7500000000000002e-02   4.4390000000000002e-01   1.3786000000000000e+00   1.1317999999999999e+00   8.6699999999999999e-02   8.6599999999999996e-02   2.1679999999999999e-01
   6.6130000000000000e-01  -2.6379999999999998e-01   9.4359999999999999e-01  -1.4319999999999999e-01   9.4999999999999998e-03  -8.8000000000000005e-03   1.5540000000000001e-01   1.2674000000000001e+00   6.9650000000000001e-01   9.6299999999999997e-02   1.3469999999999999e-01   2.7429999999999999e-01
   5.0700000000000001e-01  -8.7900000000000006e-02   6.0050000000000003e-01  -1.7190000000000000e-01  -3.8100000000000002e-02  -2.1899999999999999e-02   3.9950000000000002e-01   1.3341000000000001e+00   1.8283000000000000e+00   1.0600000000000000e-01   2.2130000000000000e-01   2.0349999999999999e-01
   6.1719999999999997e-01  -1.7590000000000000e-01   4.2890000000000000e-01  -2.3870000000000000e-01  -6.6600000000000006e-02  -3.5099999999999999e-02   1.3320000000000001e-01   1.1563000000000001e+00   8.7099999999999997e-02   4.8200000000000000e-02   1.5400000000000000e-01   2.5659999999999999e-01
   7.7149999999999996e-01  -2.4179999999999999e-01   1.2010000000000001e+00  -1.4319999999999999e-01   3.8100000000000002e-02  -5.7000000000000002e-02   3.3289999999999997e-01   1.1563000000000001e+00   1.2188000000000001e+00   5.7799999999999997e-02   1.5400000000000000e-01   2.6540000000000002e-01
   5.9509999999999996e-01  -3.5170000000000001e-01   1.3725000000000001e+00  -1.1459999999999999e-01   6.6600000000000006e-02  -4.3900000000000002e-02   5.1049999999999995e-01   1.1339999999999999e+00   5.2239999999999998e-01   8.6699999999999999e-02   1.7319999999999999e-01   1.9020000000000001e-01
   7.4939999999999996e-01  -2.8580000000000000e-01   1.7157000000000000e+00  -2.1959999999999999e-01   9.5200000000000007e-02  -7.4499999999999997e-02   2.2189999999999999e-01   1.1785000000000001e+00   1.4800000000000000e+00   1.2520000000000001e-01   1.5400000000000000e-01   2.6100000000000001e-01
   6.8330000000000002e-01  -8.7900000000000006e-02   1.2010000000000001e+00  -1.6230000000000000e-01   5.7099999999999998e-02  -4.3900000000000002e-02   3.7730000000000002e-01   1.2674000000000001e+00   1.3930000000000000e+00   1.4449999999999999e-01   1.4430000000000001e-01   2.0790000000000000e-01
   5.9509999999999996e-01  -1.3189999999999999e-01   7.7210000000000001e-01  -2.0050000000000001e-01  -2.8500000000000001e-02  -4.8200000000000000e-02   2.2189999999999999e-01   1.3786000000000000e+00   7.8349999999999997e-01   1.0600000000000000e-01   1.5400000000000000e-01   1.8579999999999999e-01
   8.8170000000000004e-01  -8.7900000000000006e-02   9.4359999999999999e-01  -2.3870000000000000e-01   1.9000000000000000e-02   8.8000000000000005e-03   4.6610000000000001e-01   1.5787000000000000e+00   9.5770000000000000e-01   3.8500000000000000e-02   1.8279999999999999e-01   2.2559999999999999e-01
   4.8490000000000000e-01  -6.6000000000000003e-02   4.2890000000000000e-01  -1.6230000000000000e-01   3.8100000000000002e-02   2.1899999999999999e-02   1.1100000000000000e-01   1.1563000000000001e+00   1.9153000000000000e+00   0.0000000000000000e+00   1.7319999999999999e-01   2.2120000000000001e-01
   6.3919999999999999e-01  -3.5170000000000001e-01   1.0294000000000001e+00  -1.6230000000000000e-01  -1.9000000000000000e-02  -3.5099999999999999e-02   2.4410000000000001e-01   1.1339999999999999e+00   1.7412000000000001e+00   7.7100000000000002e-02   2.0210000000000000e-01   1.8579999999999999e-01
   5.5110000000000003e-01   4.3999999999999997e-02   1.5441000000000000e+00  -3.6280000000000001e-01  -4.7600000000000003e-02  -5.2600000000000001e-02   3.7730000000000002e-01   7.5600000000000001e-01   5.2239999999999998e-01   8.6699999999999999e-02   1.9239999999999999e-01   1.2390000000000000e-01
   7.4939999999999996e-01  -3.5170000000000001e-01   6.0050000000000003e-01  -3.0549999999999999e-01  -3.8100000000000002e-02  -3.5099999999999999e-02   2.8849999999999998e-01   3.5580000000000001e-01   1.4800000000000000e+00   4.8200000000000000e-02   2.0210000000000000e-01   2.6499999999999999e-02
   6.8330000000000002e-01  -6.6000000000000003e-02   2.5740000000000002e-01  -2.0999999999999999e-01   2.8500000000000001e-02  -5.2600000000000001e-02   3.5510000000000003e-01  -6.6699999999999995e-02   9.5770000000000000e-01   3.8500000000000000e-02   1.9239999999999999e-01  -9.2899999999999996e-02
   5.2900000000000003e-01  -2.8580000000000000e-01   1.4582999999999999e+00  -2.1959999999999999e-01   6.6600000000000006e-02  -6.1400000000000003e-02   4.4390000000000002e-01  -2.8910000000000002e-01   1.3059000000000001e+00  -5.7799999999999997e-02   2.4060000000000001e-01  -1.7690000000000000e-01
   6.6130000000000000e-01  -3.9570000000000000e-01   7.7210000000000001e-01  -2.0050000000000001e-01  -9.5200000000000007e-02  -1.7500000000000002e-02   2.6629999999999998e-01  -8.2269999999999999e-01   1.3059000000000001e+00  -2.8899999999999999e-02   2.4060000000000001e-01  -2.2559999999999999e-01
   5.9509999999999996e-01  -1.3189999999999999e-01   9.4359999999999999e-01  -6.6799999999999998e-02  -3.8100000000000002e-02  -5.7000000000000002e-02   5.7709999999999995e-01  -7.5600000000000001e-01   6.9650000000000001e-01  -1.1559999999999999e-01   2.6939999999999997e-01  -3.4060000000000001e-01
   6.3919999999999999e-01  -8.7900000000000006e-02   8.5780000000000001e-01  -1.4319999999999999e-01  -1.0470000000000000e-01   1.7500000000000002e-02   3.7730000000000002e-01  -1.2674000000000001e+00   9.5770000000000000e-01  -2.8899999999999999e-02   2.6939999999999997e-01  -3.8479999999999998e-01
   6.3919999999999999e-01  -1.3189999999999999e-01   5.1470000000000005e-01  -2.5779999999999997e-01  -7.6100000000000001e-02  -5.7000000000000002e-02   3.9950000000000002e-01  -1.6232000000000000e+00   9.5770000000000000e-01  -3.8500000000000000e-02   3.1750000000000000e-01  -4.4679999999999997e-01
   6.6130000000000000e-01  -4.6170000000000000e-01   1.6298999999999999e+00  -3.7240000000000001e-01  -4.7600000000000003e-02  -8.3299999999999999e-02   6.4370000000000005e-01  -1.9790000000000001e+00   1.2188000000000001e+00  -1.0600000000000000e-01   2.5979999999999998e-01  -4.9990000000000001e-01
   7.7149999999999996e-01  -2.4179999999999999e-01   3.4310000000000002e-01  -2.4820000000000000e-01   5.7099999999999998e-02  -8.8000000000000005e-03   5.3269999999999995e-01  -2.4237000000000002e+00   1.5670999999999999e+00  -1.2520000000000001e-01   2.7900000000000003e-01  -6.4139999999999997e-01
   3.3060000000000000e-01  -2.4179999999999999e-01   1.2010000000000001e+00  -1.5279999999999999e-01  -4.7600000000000003e-02   3.5099999999999999e-02   5.5489999999999995e-01  -2.3125000000000000e+00   1.0447000000000000e+00  -3.8500000000000000e-02   2.6939999999999997e-01  -7.0779999999999998e-01
   7.7149999999999996e-01  -2.8580000000000000e-01   6.0050000000000003e-01  -1.9089999999999999e-01   2.8500000000000001e-02   3.0700000000000002e-02   5.5489999999999995e-01  -2.6905000000000001e+00   1.2188000000000001e+00  -1.0600000000000000e-01   2.7900000000000003e-01  -7.6080000000000003e-01
   2.6450000000000001e-01   1.0990000000000000e-01   6.8630000000000002e-01  -1.7190000000000000e-01  -2.8500000000000001e-02  -2.1899999999999999e-02   4.8830000000000001e-01  -3.0017999999999998e+00   6.9650000000000001e-01  -9.6299999999999997e-02   2.6939999999999997e-01  -8.3160000000000001e-01
   9.6989999999999998e-01  -1.7590000000000000e-01  -2.5740000000000002e-01  -4.7699999999999999e-02  -4.7600000000000003e-02  -4.8200000000000000e-02   6.8799999999999994e-01  -3.3130999999999999e+00   6.0940000000000005e-01  -1.8300000000000000e-01   3.7530000000000002e-01  -8.9349999999999996e-01
   4.8490000000000000e-01  -3.0780000000000002e-01   1.0294000000000001e+00  -2.9599999999999999e-01   1.9000000000000000e-02  -1.7500000000000002e-02   5.9930000000000005e-01  -3.6244000000000001e+00   1.2188000000000001e+00  -1.0600000000000000e-01   3.0790000000000001e-01  -9.4660000000000000e-01
   5.9509999999999996e-01  -5.0560000000000005e-01   6.8630000000000002e-01  -1.8140000000000001e-01  -2.8500000000000001e-02  -3.0700000000000002e-02   3.5510000000000003e-01  -4.0023999999999997e+00   7.8349999999999997e-01  -5.7799999999999997e-02   2.5979999999999998e-01  -1.0041000000000000e+00
   6.8330000000000002e-01  -4.3999999999999997e-02   6.0050000000000003e-01  -1.7190000000000000e-01  -1.1420000000000000e-01  -5.2600000000000001e-02   5.3269999999999995e-01  -3.8468000000000000e+00   8.7060000000000004e-01  -1.8300000000000000e-01   3.2710000000000000e-01  -1.0218000000000000e+00
   5.7310000000000005e-01   4.3999999999999997e-02   1.6298999999999999e+00  -2.7689999999999998e-01   1.9000000000000000e-02  -2.1899999999999999e-02   1.7760000000000001e-01  -4.4027000000000003e+00   1.7412000000000001e+00  -2.8899999999999999e-02   1.9239999999999999e-01  -1.0749000000000000e+00
   4.1880000000000001e-01  -2.6379999999999998e-01   1.0294000000000001e+00  -2.8639999999999999e-01  -2.8500000000000001e-02  -5.2600000000000001e-02   6.4370000000000005e-01  -4.7362000000000002e+00   4.3530000000000002e-01  -2.6970000000000000e-01   3.6559999999999998e-01  -1.0926000000000000e+00
   5.5110000000000003e-01  -4.3969999999999998e-01   1.2867999999999999e+00  -2.3870000000000000e-01   2.8500000000000001e-02  -3.0700000000000002e-02   6.6600000000000006e-02  -4.9141000000000004e+00   1.5670999999999999e+00  -8.6699999999999999e-02   2.0210000000000000e-01  -1.1456999999999999e+00
   4.6289999999999998e-01  -6.6000000000000003e-02   1.1152000000000000e+00  -1.3370000000000001e-01  -1.2370000000000000e-01   4.4000000000000003e-03   7.1020000000000005e-01  -5.5589000000000004e+00   2.1764999999999999e+00  -2.3119999999999999e-01   1.8279999999999999e-01  -1.2961000000000000e+00
   9.0369999999999995e-01  -1.5390000000000001e-01   6.0050000000000003e-01  -2.1959999999999999e-01   0.0000000000000000e+00  -4.3900000000000002e-02   8.8800000000000004e-02  -4.7807000000000004e+00   3.4820000000000001e-01  -2.5050000000000000e-01   2.4060000000000001e-01  -1.1899000000000000e+00
   3.5270000000000001e-01  -3.2979999999999998e-01   6.8630000000000002e-01  -1.7190000000000000e-01  -7.6100000000000001e-02  -4.4000000000000003e-03   7.1020000000000005e-01  -5.0919999999999996e+00   1.2188000000000001e+00  -1.3489999999999999e-01   2.7900000000000003e-01  -1.1235999999999999e+00
   4.4080000000000003e-01  -6.6000000000000003e-02   6.8630000000000002e-01  -2.2910000000000000e-01   5.7099999999999998e-02  -4.4000000000000003e-03   8.2120000000000004e-01  -5.2031000000000001e+00   1.7412000000000001e+00  -1.9270000000000001e-01   4.5219999999999999e-01  -1.2606999999999999e+00
   7.4939999999999996e-01  -2.6379999999999998e-01   1.6298999999999999e+00  -3.0549999999999999e-01  -8.5599999999999996e-02  -3.0700000000000002e-02   4.2170000000000002e-01  -4.8474000000000004e+00   1.1317999999999999e+00  -9.6299999999999997e-02   3.5599999999999998e-01  -1.2917000000000001e+00
   8.1559999999999999e-01  -6.1550000000000005e-01   1.2867999999999999e+00  -1.8140000000000001e-01  -3.8100000000000002e-02  -3.5099999999999999e-02   1.1318999999999999e+00  -5.5589000000000004e+00   1.2188000000000001e+00  -2.6970000000000000e-01   3.6559999999999998e-01  -1.2253000000000001e+00
   2.4249999999999999e-01   4.3999999999999997e-02   8.5780000000000001e-01  -1.2410000000000000e-01   4.7600000000000003e-02  -1.3200000000000000e-02   3.9950000000000002e-01  -5.0252999999999997e+00   6.9650000000000001e-01  -2.6970000000000000e-01   3.0790000000000001e-01  -1.3624000000000001e+00
   5.0700000000000001e-01  -2.1980000000000000e-01   2.5740000000000002e-01  -8.5900000000000004e-02  -1.9000000000000000e-02  -1.3200000000000000e-02   9.1000000000000003e-01  -4.9141000000000004e+00   1.3059000000000001e+00  -1.8300000000000000e-01   2.8870000000000001e-01  -1.3845000000000001e+00
   6.1719999999999997e-01   0.0000000000000000e+00   1.0294000000000001e+00  -2.2910000000000000e-01   9.5200000000000007e-02  -3.0700000000000002e-02   4.8830000000000001e-01  -5.6478999999999999e+00   1.3930000000000000e+00  -2.5050000000000000e-01   3.9450000000000002e-01  -1.3048999999999999e+00
   9.0369999999999995e-01  -6.6000000000000003e-02   1.4582999999999999e+00  -2.2910000000000000e-01  -5.7099999999999998e-02  -3.9500000000000000e-02   1.0875999999999999e+00  -5.1809000000000003e+00  -4.3530000000000002e-01  -2.7939999999999998e-01   3.3679999999999999e-01  -1.3934000000000000e+00
   4.4080000000000003e-01  -2.8580000000000000e-01   6.8630000000000002e-01  -2.3870000000000000e-01  -1.4269999999999999e-01  -1.7500000000000002e-02   9.1000000000000003e-01  -5.4922000000000004e+00   4.3530000000000002e-01  -2.4079999999999999e-01   4.3300000000000000e-01  -1.4288000000000001e+00
   5.9509999999999996e-01  -3.0780000000000002e-01   5.1470000000000005e-01  -3.1509999999999999e-01  -9.4999999999999998e-03  -7.8899999999999998e-02   1.3761000000000001e+00  -4.8696000000000002e+00   8.7060000000000004e-01  -3.0819999999999997e-01   4.3300000000000000e-01  -1.3890000000000000e+00
   3.3060000000000000e-01  -3.5170000000000001e-01   3.4310000000000002e-01  -1.5279999999999999e-01   3.8100000000000002e-02  -6.5799999999999997e-02   9.5440000000000003e-01  -4.5804999999999998e+00   4.3530000000000002e-01  -3.4680000000000000e-01   3.7530000000000002e-01  -1.2297000000000000e+00
   6.8330000000000002e-01  -1.7590000000000000e-01   1.2867999999999999e+00  -2.4820000000000000e-01  -5.7099999999999998e-02  -3.0700000000000002e-02   9.5440000000000003e-01  -3.7355999999999998e+00  -4.3530000000000002e-01  -3.5639999999999999e-01   2.8870000000000001e-01  -1.0041000000000000e+00
   1.0360000000000000e+00  -1.5390000000000001e-01   9.4359999999999999e-01  -2.4820000000000000e-01  -6.6600000000000006e-02  -4.3900000000000002e-02   6.2150000000000005e-01  -2.5571000000000002e+00   8.7060000000000004e-01  -1.9270000000000001e-01   3.2710000000000000e-01  -7.7410000000000001e-01
   5.7310000000000005e-01  -1.5390000000000001e-01   6.0050000000000003e-01  -2.0999999999999999e-01   9.4999999999999998e-03  -1.0090000000000000e-01   9.1000000000000003e-01  -1.8010999999999999e+00   1.3059000000000001e+00  -8.6699999999999999e-02   2.2130000000000000e-01  -4.9540000000000001e-01
   2.8649999999999998e-01  -1.5390000000000001e-01   9.4359999999999999e-01  -1.6230000000000000e-01   0.0000000000000000e+00   3.0700000000000002e-02   4.8830000000000001e-01  -6.8930000000000002e-01   9.5770000000000000e-01  -4.8200000000000000e-02   2.3089999999999999e-01  -3.2290000000000002e-01
   8.1559999999999999e-01  -2.4179999999999999e-01   1.3725000000000001e+00  -1.9089999999999999e-01  -3.8100000000000002e-02  -3.5099999999999999e-02   5.9930000000000005e-01  -4.6689999999999998e-01   6.0940000000000005e-01  -1.2520000000000001e-01   2.6939999999999997e-01  -1.9020000000000001e-01
   1.0801000000000001e+00  -2.6379999999999998e-01   8.5780000000000001e-01  -2.6729999999999998e-01  -3.8100000000000002e-02   3.9500000000000000e-02   3.3289999999999997e-01  -4.0020000000000000e-01   1.3930000000000000e+00  -6.7400000000000002e-02   2.3089999999999999e-01  -1.3710000000000000e-01
   3.0859999999999999e-01  -3.9570000000000000e-01   5.1470000000000005e-01  -1.8140000000000001e-01  -5.7099999999999998e-02  -5.2600000000000001e-02   5.5489999999999995e-01  -2.8910000000000002e-01   1.1317999999999999e+00  -6.7400000000000002e-02   2.1170000000000000e-01  -2.1679999999999999e-01
   5.9509999999999996e-01  -3.0780000000000002e-01   1.4582999999999999e+00  -2.5779999999999997e-01   7.6100000000000001e-02  -3.5099999999999999e-02   4.2170000000000002e-01  -2.8910000000000002e-01   1.0447000000000000e+00  -8.6699999999999999e-02   1.4430000000000001e-01  -1.3710000000000000e-01
   4.4080000000000003e-01  -1.7590000000000000e-01   6.0050000000000003e-01  -2.5779999999999997e-01  -1.1420000000000000e-01  -2.1899999999999999e-02   6.2150000000000005e-01  -7.7820000000000000e-01   1.3059000000000001e+00   6.7400000000000002e-02   2.5019999999999998e-01  -1.2390000000000000e-01
   9.2579999999999996e-01  -4.8359999999999997e-01   1.1152000000000000e+00  -2.5779999999999997e-01  -8.5599999999999996e-02  -4.4000000000000003e-03   5.3269999999999995e-01  -2.2239999999999999e-01   5.2239999999999998e-01  -1.9300000000000001e-02   2.3089999999999999e-01  -1.3710000000000000e-01
   5.7310000000000005e-01   1.0990000000000000e-01   1.2010000000000001e+00  -1.9089999999999999e-01  -4.7600000000000003e-02  -2.6300000000000000e-02   1.9980000000000001e-01  -5.5589999999999995e-01   7.8349999999999997e-01  -9.5999999999999992e-03   2.5979999999999998e-01  -1.6370000000000001e-01
   1.3230000000000000e-01  -1.3189999999999999e-01   1.7157000000000000e+00  -2.1959999999999999e-01   1.0470000000000000e-01  -1.7500000000000002e-02   2.8849999999999998e-01  -6.2260000000000004e-01   1.7412000000000001e+00  -1.9300000000000001e-02   2.4060000000000001e-01  -1.4160000000000000e-01
   6.6130000000000000e-01  -8.7900000000000006e-02   3.4310000000000002e-01  -2.4820000000000000e-01  -5.7099999999999998e-02  -4.4000000000000003e-03   0.0000000000000000e+00   2.2200000000000001e-02   1.5670999999999999e+00  -9.5999999999999992e-03   2.0210000000000000e-01  -1.2390000000000000e-01
   7.7149999999999996e-01  -2.1980000000000000e-01   8.5780000000000001e-01  -1.4319999999999999e-01  -1.9000000000000000e-02  -7.4499999999999997e-02   3.1069999999999998e-01  -5.1139999999999997e-01   9.5770000000000000e-01   1.9300000000000001e-02   1.9239999999999999e-01  -1.1060000000000000e-01
   9.2579999999999996e-01  -2.6379999999999998e-01   1.2010000000000001e+00  -2.1959999999999999e-01  -1.1420000000000000e-01  -8.8000000000000005e-03   1.9980000000000001e-01  -2.6679999999999998e-01   7.8349999999999997e-01  -5.7799999999999997e-02   2.5979999999999998e-01  -1.2390000000000000e-01
   5.2900000000000003e-01  -1.9789999999999999e-01   1.2867999999999999e+00  -2.3870000000000000e-01   0.0000000000000000e+00   4.4000000000000003e-03   3.5510000000000003e-01  -1.5559999999999999e-01   1.6540999999999999e+00  -6.7400000000000002e-02   2.8870000000000001e-01  -1.0620000000000000e-01
   5.0700000000000001e-01  -1.5390000000000001e-01   1.2010000000000001e+00  -6.6799999999999998e-02  -1.9000000000000000e-02  -5.2600000000000001e-02   4.6610000000000001e-01  -3.1130000000000002e-01   8.7060000000000004e-01   0.0000000000000000e+00   1.4430000000000001e-01  -1.2830000000000000e-01
   6.8330000000000002e-01  -1.7590000000000000e-01   3.4310000000000002e-01  -2.0999999999999999e-01   0.0000000000000000e+00  -4.8200000000000000e-02   4.2170000000000002e-01  -1.5559999999999999e-01   6.9650000000000001e-01  -6.7400000000000002e-02   2.7900000000000003e-01  -1.0620000000000000e-01
   5.9509999999999996e-01  -3.5170000000000001e-01   9.4359999999999999e-01  -2.8639999999999999e-01  -1.1420000000000000e-01  -8.8000000000000005e-03   3.3289999999999997e-01  -2.2200000000000001e-02   1.5670999999999999e+00  -3.8500000000000000e-02   2.9830000000000001e-01  -5.3100000000000001e-02
   6.1719999999999997e-01  -1.3189999999999999e-01   6.8630000000000002e-01  -1.6230000000000000e-01  -2.8500000000000001e-02  -1.7500000000000002e-02   4.8830000000000001e-01  -2.6679999999999998e-01   1.3059000000000001e+00  -9.5999999999999992e-03   3.3679999999999999e-01  -1.2830000000000000e-01
   4.1880000000000001e-01  -1.5390000000000001e-01   1.0294000000000001e+00  -1.9089999999999999e-01   9.4999999999999998e-03  -8.8000000000000005e-03   3.1069999999999998e-01  -2.6679999999999998e-01   6.9650000000000001e-01   1.9300000000000001e-02   2.3089999999999999e-01  -1.8140000000000001e-01
   5.7310000000000005e-01  -3.2979999999999998e-01   9.4359999999999999e-01  -2.0050000000000001e-01  -4.7600000000000003e-02  -2.6300000000000000e-02   3.3289999999999997e-01  -6.6699999999999995e-02   1.1317999999999999e+00  -5.7799999999999997e-02   2.8870000000000001e-01  -1.1060000000000000e-01
   8.8170000000000004e-01  -2.6379999999999998e-01   1.3725000000000001e+00  -1.8140000000000001e-01  -4.7600000000000003e-02  -1.3200000000000000e-02   3.5510000000000003e-01  -1.5559999999999999e-01   8.7060000000000004e-01  -4.8200000000000000e-02   2.8870000000000001e-01  -1.4160000000000000e-01
   6.1719999999999997e-01  -1.0990000000000000e-01   4.2890000000000000e-01  -2.2910000000000000e-01   1.9000000000000000e-02  -6.1400000000000003e-02   1.9980000000000001e-01  -2.0010000000000000e-01   7.8349999999999997e-01  -5.7799999999999997e-02   2.3089999999999999e-01  -9.7299999999999998e-02
   3.5270000000000001e-01  -1.3189999999999999e-01   6.8630000000000002e-01  -2.8639999999999999e-01  -2.8500000000000001e-02  -2.1899999999999999e-02   3.9950000000000002e-01  -2.4460000000000001e-01   2.0893999999999999e+00   1.9300000000000001e-02   3.3679999999999999e-01  -1.1500000000000000e-01
   5.7310000000000005e-01   0.0000000000000000e+00   1.0294000000000001e+00  -2.1959999999999999e-01   3.8100000000000002e-02  -2.1899999999999999e-02   3.3289999999999997e-01   1.7790000000000000e-01   1.4800000000000000e+00   0.0000000000000000e+00   1.4430000000000001e-01  -1.5040000000000001e-01
   9.2579999999999996e-01  -4.8359999999999997e-01   2.5740000000000002e-01  -2.1959999999999999e-01   1.1420000000000000e-01  -7.8899999999999998e-02   3.7730000000000002e-01  -4.0020000000000000e-01   1.0447000000000000e+00   1.9300000000000001e-02   2.0210000000000000e-01  -1.3270000000000001e-01
   6.1719999999999997e-01  -1.7590000000000000e-01   1.0294000000000001e+00  -3.0549999999999999e-01  -2.8500000000000001e-02  -6.5799999999999997e-02   4.2170000000000002e-01  -1.7790000000000000e-01   7.8349999999999997e-01   4.8200000000000000e-02   2.3089999999999999e-01  -1.5920000000000001e-01
   5.9509999999999996e-01  -3.0780000000000002e-01   1.3725000000000001e+00  -2.0999999999999999e-01  -6.6600000000000006e-02  -1.7500000000000002e-02   2.8849999999999998e-01   0.0000000000000000e+00   9.5770000000000000e-01  -4.8200000000000000e-02   2.5979999999999998e-01  -1.5040000000000001e-01
   5.2900000000000003e-01  -3.2979999999999998e-01   1.1152000000000000e+00  -2.3870000000000000e-01  -7.6100000000000001e-02  -3.0700000000000002e-02   2.6629999999999998e-01  -3.7800000000000000e-01   1.4800000000000000e+00  -4.8200000000000000e-02   2.2130000000000000e-01  -7.5200000000000003e-02
   6.8330000000000002e-01  -4.3999999999999997e-02   9.4359999999999999e-01  -1.0500000000000000e-01  -8.5599999999999996e-02  -4.4000000000000003e-03   4.4390000000000002e-01  -4.4469999999999998e-01   6.9650000000000001e-01  -9.5999999999999992e-03   1.8279999999999999e-01  -1.3710000000000000e-01
   7.0530000000000004e-01  -3.0780000000000002e-01   1.2010000000000001e+00  -2.0999999999999999e-01  -1.9000000000000000e-02  -8.8000000000000005e-03   3.9950000000000002e-01  -1.3339999999999999e-01   2.6119999999999999e-01  -4.8200000000000000e-02   2.5019999999999998e-01  -1.4599999999999999e-01
   7.2740000000000005e-01  -8.7900000000000006e-02   1.2867999999999999e+00  -1.1459999999999999e-01   4.7600000000000003e-02  -5.2600000000000001e-02   4.2170000000000002e-01  -1.1119999999999999e-01   1.3059000000000001e+00   9.5999999999999992e-03   2.5979999999999998e-01  -1.5920000000000001e-01
   6.6130000000000000e-01  -2.1999999999999999e-02   1.2010000000000001e+00  -1.8140000000000001e-01   9.4999999999999998e-03  -5.7000000000000002e-02   2.6629999999999998e-01  -1.7790000000000000e-01   1.5670999999999999e+00   9.5999999999999992e-03   2.6939999999999997e-01  -1.5479999999999999e-01
   7.0530000000000004e-01  -3.0780000000000002e-01   1.2010000000000001e+00  -1.2410000000000000e-01  -4.7600000000000003e-02   0.0000000000000000e+00   4.6610000000000001e-01  -3.1130000000000002e-01   9.5770000000000000e-01  -1.0600000000000000e-01   3.2710000000000000e-01  -1.5920000000000001e-01
   6.8330000000000002e-01  -3.0780000000000002e-01   4.2890000000000000e-01  -2.2910000000000000e-01  -2.8500000000000001e-02   3.0700000000000002e-02   3.3289999999999997e-01  -1.3339999999999999e-01   7.8349999999999997e-01  -1.9300000000000001e-02   1.5400000000000000e-01  -1.3270000000000001e-01
   4.4080000000000003e-01  -2.1999999999999999e-02   1.0294000000000001e+00  -1.4319999999999999e-01   6.6600000000000006e-02  -4.4000000000000003e-03   3.1069999999999998e-01  -2.8910000000000002e-01   6.9650000000000001e-01  -3.8500000000000000e-02   2.1170000000000000e-01  -1.3710000000000000e-01
   5.5110000000000003e-01  -1.3189999999999999e-01   1.1152000000000000e+00  -2.5779999999999997e-01   1.9000000000000000e-02  -2.1899999999999999e-02   5.3269999999999995e-01  -3.1130000000000002e-01   1.5670999999999999e+00  -9.5999999999999992e-03   2.6939999999999997e-01  -1.2830000000000000e-01
   6.1719999999999997e-01  -1.5390000000000001e-01   6.0050000000000003e-01  -1.7190000000000000e-01  -3.8100000000000002e-02  -2.1899999999999999e-02   4.2170000000000002e-01  -1.3339999999999999e-01   1.5670999999999999e+00   3.8500000000000000e-02   2.6939999999999997e-01  -1.4160000000000000e-01
   4.6289999999999998e-01  -2.6379999999999998e-01   6.8630000000000002e-01  -1.9089999999999999e-01  -3.8100000000000002e-02  -3.0700000000000002e-02   3.3289999999999997e-01  -4.0020000000000000e-01   1.9153000000000000e+00   7.7100000000000002e-02   2.5979999999999998e-01  -8.8499999999999995e-02
   5.2900000000000003e-01  -2.1980000000000000e-01   1.1152000000000000e+00  -1.7190000000000000e-01   9.4999999999999998e-03  -2.1899999999999999e-02   3.7730000000000002e-01  -4.4499999999999998e-02   7.8349999999999997e-01   6.7400000000000002e-02   2.5979999999999998e-01  -1.1060000000000000e-01
   5.7310000000000005e-01  -1.7590000000000000e-01   1.7157000000000000e+00  -1.9089999999999999e-01   5.7099999999999998e-02   3.5099999999999999e-02   3.5510000000000003e-01  -2.4460000000000001e-01   1.6540999999999999e+00  -2.8899999999999999e-02   3.0790000000000001e-01  -1.8140000000000001e-01
   7.0530000000000004e-01  -1.5390000000000001e-01   1.0294000000000001e+00  -1.0500000000000000e-01   1.0470000000000000e-01  -3.9500000000000000e-02   3.3289999999999997e-01  -2.0010000000000000e-01   1.0447000000000000e+00   1.9300000000000001e-02   2.5019999999999998e-01  -1.7249999999999999e-01
   5.2900000000000003e-01  -4.3999999999999997e-02   1.0294000000000001e+00  -1.6230000000000000e-01  -1.2370000000000000e-01  -1.0090000000000000e-01   3.3289999999999997e-01  -2.4460000000000001e-01   9.5770000000000000e-01   0.0000000000000000e+00   1.7319999999999999e-01  -1.2830000000000000e-01
   5.5110000000000003e-01  -8.7900000000000006e-02   7.7210000000000001e-01  -1.8140000000000001e-01  -1.9000000000000000e-02   0.0000000000000000e+00   3.5510000000000003e-01  -1.3339999999999999e-01   1.0447000000000000e+00  -3.8500000000000000e-02   2.5979999999999998e-01  -1.7690000000000000e-01
   8.3760000000000001e-01  -2.4179999999999999e-01   1.2010000000000001e+00  -2.3870000000000000e-01   2.8500000000000001e-02  -3.0700000000000002e-02   3.1069999999999998e-01  -2.4460000000000001e-01   1.6540999999999999e+00   3.8500000000000000e-02   2.1170000000000000e-01  -1.5920000000000001e-01
   4.4080000000000003e-01  -1.3189999999999999e-01   1.1152000000000000e+00  -2.4820000000000000e-01   9.4999999999999998e-03   0.0000000000000000e+00   3.1069999999999998e-01  -4.0020000000000000e-01   1.5670999999999999e+00  -9.5999999999999992e-03   2.4060000000000001e-01  -1.1940000000000001e-01
   6.8330000000000002e-01  -2.1980000000000000e-01   1.1152000000000000e+00  -1.6230000000000000e-01  -6.6600000000000006e-02  -4.3900000000000002e-02   3.5510000000000003e-01  -3.1130000000000002e-01   6.0940000000000005e-01  -9.5999999999999992e-03   2.4060000000000001e-01  -1.1500000000000000e-01
   6.8330000000000002e-01  -4.3999999999999997e-02   1.3725000000000001e+00  -2.4820000000000000e-01  -3.8100000000000002e-02  -2.1899999999999999e-02   3.1069999999999998e-01  -1.1119999999999999e-01   6.0940000000000005e-01  -1.9300000000000001e-02   1.9239999999999999e-01  -1.4599999999999999e-01
   5.2900000000000003e-01  -2.1980000000000000e-01   6.0050000000000003e-01  -2.5779999999999997e-01   1.9000000000000000e-02  -3.5099999999999999e-02   3.3289999999999997e-01  -1.3339999999999999e-01   5.2239999999999998e-01   9.5999999999999992e-03   2.0210000000000000e-01  -1.2390000000000000e-01
   6.1719999999999997e-01  -4.3999999999999997e-02   3.4310000000000002e-01  -2.0999999999999999e-01  -2.8500000000000001e-02  -5.7000000000000002e-02   4.8830000000000001e-01  -2.0010000000000000e-01   1.2188000000000001e+00   1.9300000000000001e-02   2.6939999999999997e-01  -1.1940000000000001e-01
   7.9349999999999998e-01  -1.9789999999999999e-01   1.2867999999999999e+00  -2.3870000000000000e-01  -1.9000000000000000e-02  -3.5099999999999999e-02   4.8830000000000001e-01  -1.5559999999999999e-01   1.3930000000000000e+00  -3.8500000000000000e-02   2.6939999999999997e-01  -1.5040000000000001e-01
   4.8490000000000000e-01   4.3999999999999997e-02   9.4359999999999999e-01  -8.5900000000000004e-02   4.7600000000000003e-02  -2.6300000000000000e-02   4.6610000000000001e-01  -1.5559999999999999e-01   5.2239999999999998e-01  -9.5999999999999992e-03   1.7319999999999999e-01  -1.7690000000000000e-01
   3.9679999999999999e-01  -6.6000000000000003e-02   1.2010000000000001e+00  -2.7689999999999998e-01  -2.8500000000000001e-02  -2.1899999999999999e-02   3.1069999999999998e-01  -1.3339999999999999e-01   1.5670999999999999e+00  -7.7100000000000002e-02   1.7319999999999999e-01  -1.5920000000000001e-01
   6.8330000000000002e-01  -3.2979999999999998e-01   1.2010000000000001e+00  -1.4319999999999999e-01  -1.9000000000000000e-02  -4.4000000000000003e-03   2.8849999999999998e-01  -1.7790000000000000e-01   6.9650000000000001e-01  -5.7799999999999997e-02   2.5019999999999998e-01  -1.2390000000000000e-01
   6.8330000000000002e-01  -6.6000000000000003e-02  -8.5800000000000001e-02  -1.3370000000000001e-01  -7.6100000000000001e-02  -5.2600000000000001e-02   3.9950000000000002e-01  -4.4499999999999998e-02   2.5247000000000002e+00  -5.7799999999999997e-02   1.4430000000000001e-01  -1.0620000000000000e-01
   4.8490000000000000e-01  -3.5170000000000001e-01   7.7210000000000001e-01  -2.3870000000000000e-01  -4.7600000000000003e-02   0.0000000000000000e+00   1.9980000000000001e-01  -2.0010000000000000e-01   7.8349999999999997e-01   9.5999999999999992e-03   2.1170000000000000e-01  -1.5479999999999999e-01
   6.8330000000000002e-01  -2.4179999999999999e-01   6.0050000000000003e-01  -3.2460000000000000e-01  -3.8100000000000002e-02  -5.7000000000000002e-02   3.1069999999999998e-01  -3.5580000000000001e-01   9.5770000000000000e-01   0.0000000000000000e+00   2.2130000000000000e-01  -1.3270000000000001e-01
   6.6130000000000000e-01  -2.6379999999999998e-01   7.7210000000000001e-01  -2.1959999999999999e-01  -5.7099999999999998e-02  -4.4000000000000003e-03   3.5510000000000003e-01  -3.1130000000000002e-01   1.5670999999999999e+00  -8.6699999999999999e-02   1.8279999999999999e-01  -1.2390000000000000e-01
   7.9349999999999998e-01  -2.6379999999999998e-01   8.5780000000000001e-01  -1.5279999999999999e-01   1.9000000000000000e-02   0.0000000000000000e+00   2.6629999999999998e-01  -1.5559999999999999e-01   1.1317999999999999e+00   4.8200000000000000e-02   3.5599999999999998e-01  -1.3710000000000000e-01
   6.3919999999999999e-01  -5.2759999999999996e-01   1.4582999999999999e+00  -2.1959999999999999e-01   5.7099999999999998e-02   8.8000000000000005e-03   3.7730000000000002e-01  -8.8900000000000007e-02   6.9650000000000001e-01  -1.9300000000000001e-02   2.5019999999999998e-01  -1.2390000000000000e-01
   5.0700000000000001e-01  -2.6379999999999998e-01   1.2010000000000001e+00  -7.6399999999999996e-02  -1.9000000000000000e-02  -2.1899999999999999e-02   4.6610000000000001e-01  -4.2249999999999999e-01   1.3930000000000000e+00  -2.8899999999999999e-02   2.4060000000000001e-01  -1.4160000000000000e-01
   8.3760000000000001e-01  -2.4179999999999999e-01   7.7210000000000001e-01  -1.3370000000000001e-01  -4.7600000000000003e-02  -5.7000000000000002e-02   3.9950000000000002e-01  -2.0010000000000000e-01   1.6540999999999999e+00   0.0000000000000000e+00   2.3089999999999999e-01  -1.8140000000000001e-01
   7.4939999999999996e-01  -3.9570000000000000e-01   1.5441000000000000e+00  -2.0050000000000001e-01   9.4999999999999998e-03   8.8000000000000005e-03   4.4390000000000002e-01  -2.2239999999999999e-01   1.4800000000000000e+00  -1.2520000000000001e-01   3.0790000000000001e-01  -1.7249999999999999e-01
   4.4080000000000003e-01  -1.3189999999999999e-01   1.1152000000000000e+00  -1.6230000000000000e-01  -4.7600000000000003e-02  -3.0700000000000002e-02   3.3289999999999997e-01  -6.6699999999999995e-02   8.7060000000000004e-01   0.0000000000000000e+00   2.4060000000000001e-01  -1.7249999999999999e-01
   5.7310000000000005e-01  -1.9789999999999999e-01   8.5780000000000001e-01  -2.0050000000000001e-01   4.7600000000000003e-02  -2.1899999999999999e-02   3.7730000000000002e-01  -2.2239999999999999e-01   1.2188000000000001e+00  -4.8200000000000000e-02   2.6939999999999997e-01  -1.2830000000000000e-01
   4.8490000000000000e-01  -1.5390000000000001e-01   7.7210000000000001e-01  -1.4319999999999999e-01   0.0000000000000000e+00  -3.9500000000000000e-02   3.9950000000000002e-01  -2.8910000000000002e-01   7.8349999999999997e-01   1.9300000000000001e-02   1.8279999999999999e-01  -1.4599999999999999e-01
   4.8490000000000000e-01  -8.7900000000000006e-02   6.0050000000000003e-01  -2.9599999999999999e-01  -1.1420000000000000e-01  -2.6300000000000000e-02   2.8849999999999998e-01  -8.8900000000000007e-02   2.0893999999999999e+00   1.9300000000000001e-02   2.0210000000000000e-01  -9.2899999999999996e-02
   5.2900000000000003e-01  -3.7369999999999998e-01   9.4359999999999999e-01  -2.1959999999999999e-01  -1.4269999999999999e-01   1.3200000000000000e-02   4.6610000000000001e-01  -5.1139999999999997e-01   3.4820000000000001e-01  -6.7400000000000002e-02   1.9239999999999999e-01  -7.9600000000000004e-02
   6.8330000000000002e-01  -1.5390000000000001e-01   1.1152000000000000e+00  -1.9089999999999999e-01  -3.8100000000000002e-02  -2.1899999999999999e-02   2.4410000000000001e-01  -1.7790000000000000e-01   1.6540999999999999e+00  -3.8500000000000000e-02   2.7900000000000003e-01  -1.6810000000000000e-01
   6.8330000000000002e-01  -6.6000000000000003e-02   1.0294000000000001e+00  -2.0999999999999999e-01  -9.5200000000000007e-02   0.0000000000000000e+00   3.7730000000000002e-01  -2.8910000000000002e-01   1.9153000000000000e+00  -4.8200000000000000e-02   2.6939999999999997e-01  -1.5479999999999999e-01
   6.3919999999999999e-01  -1.9789999999999999e-01   1.2010000000000001e+00  -1.4319999999999999e-01  -4.7600000000000003e-02   4.4000000000000003e-03   5.1049999999999995e-01  -1.7790000000000000e-01   6.9650000000000001e-01  -4.8200000000000000e-02   2.5979999999999998e-01  -1.3710000000000000e-01
   5.0700000000000001e-01  -2.8580000000000000e-01   1.4582999999999999e+00  -2.5779999999999997e-01   0.0000000000000000e+00  -1.1840000000000001e-01   3.1069999999999998e-01  -4.0020000000000000e-01   1.1317999999999999e+00  -9.5999999999999992e-03   2.1170000000000000e-01  -1.3270000000000001e-01
   5.5110000000000003e-01  -1.3189999999999999e-01   1.1152000000000000e+00  -2.1959999999999999e-01  -1.9000000000000000e-02  -3.0700000000000002e-02   2.2189999999999999e-01  -2.2239999999999999e-01   1.0447000000000000e+00   9.5999999999999992e-03   1.5400000000000000e-01  -1.6370000000000001e-01
   6.6130000000000000e-01  -2.6379999999999998e-01   1.4582999999999999e+00  -2.1959999999999999e-01  -6.6600000000000006e-02   4.3900000000000002e-02   4.2170000000000002e-01  -3.1130000000000002e-01   1.5670999999999999e+00  -8.6699999999999999e-02   2.9830000000000001e-01  -1.8579999999999999e-01
   5.7310000000000005e-01   0.0000000000000000e+00   1.1152000000000000e+00  -2.1959999999999999e-01  -8.5599999999999996e-02  -2.6300000000000000e-02   3.5510000000000003e-01  -2.6679999999999998e-01   7.8349999999999997e-01  -3.8500000000000000e-02   1.7319999999999999e-01  -1.3710000000000000e-01
   6.3919999999999999e-01  -3.7369999999999998e-01   5.1470000000000005e-01  -2.2910000000000000e-01  -2.8500000000000001e-02  -3.9500000000000000e-02   3.9950000000000002e-01  -2.6679999999999998e-01   1.1317999999999999e+00  -3.8500000000000000e-02   2.6939999999999997e-01  -1.5040000000000001e-01
   7.2740000000000005e-01  -4.3999999999999997e-02   1.2010000000000001e+00  -3.1509999999999999e-01  -7.6100000000000001e-02   1.3200000000000000e-02   4.2170000000000002e-01  -1.3339999999999999e-01   7.8349999999999997e-01  -5.7799999999999997e-02   2.8870000000000001e-01  -1.5040000000000001e-01
   5.5110000000000003e-01  -1.5390000000000001e-01   1.0294000000000001e+00  -2.0999999999999999e-01  -1.9000000000000000e-02  -4.8200000000000000e-02   3.3289999999999997e-01  -1.7790000000000000e-01   6.9650000000000001e-01  -4.8200000000000000e-02   2.2130000000000000e-01  -1.4599999999999999e-01
   7.2740000000000005e-01   0.0000000000000000e+00   1.1152000000000000e+00  -2.8639999999999999e-01  -1.4269999999999999e-01   4.4000000000000003e-03   4.8830000000000001e-01  -1.5559999999999999e-01   9.5770000000000000e-01  -3.8500000000000000e-02   2.5979999999999998e-01  -1.3270000000000001e-01
   6.3919999999999999e-01  -2.4179999999999999e-01   1.2867999999999999e+00  -9.5500000000000002e-02  -4.7600000000000003e-02   1.7500000000000002e-02   3.5510000000000003e-01  -1.7790000000000000e-01   6.9650000000000001e-01  -7.7100000000000002e-02   1.8279999999999999e-01  -1.8579999999999999e-01
   6.8330000000000002e-01  -1.9789999999999999e-01   6.0050000000000003e-01  -2.2910000000000000e-01  -1.1420000000000000e-01  -3.0700000000000002e-02   3.9950000000000002e-01  -8.8900000000000007e-02   1.2188000000000001e+00   2.8899999999999999e-02   2.9830000000000001e-01  -1.1500000000000000e-01
   5.9509999999999996e-01  -6.6000000000000003e-02   6.8630000000000002e-01  -2.0050000000000001e-01   9.4999999999999998e-03  -8.8000000000000005e-03   5.7709999999999995e-01  -4.2249999999999999e-01   6.0940000000000005e-01  -1.0600000000000000e-01   2.4060000000000001e-01  -1.5040000000000001e-01
   7.0530000000000004e-01  -2.8580000000000000e-01   1.4582999999999999e+00  -1.6230000000000000e-01   0.0000000000000000e+00  -2.1899999999999999e-02   3.9950000000000002e-01  -2.0010000000000000e-01   1.2188000000000001e+00  -4.8200000000000000e-02   2.4060000000000001e-01  -1.1500000000000000e-01
   8.5960000000000003e-01  -3.2979999999999998e-01   4.2890000000000000e-01  -1.7190000000000000e-01   0.0000000000000000e+00  -2.1899999999999999e-02   5.7709999999999995e-01  -8.8900000000000007e-02   1.2188000000000001e+00   8.6699999999999999e-02   2.9830000000000001e-01  -1.8579999999999999e-01
   7.9349999999999998e-01  -2.4179999999999999e-01   8.5780000000000001e-01  -2.2910000000000000e-01  -6.6600000000000006e-02   8.8000000000000005e-03   3.7730000000000002e-01  -3.1130000000000002e-01   1.7412000000000001e+00  -1.8300000000000000e-01   2.4060000000000001e-01  -1.4160000000000000e-01
   6.1719999999999997e-01  -3.5170000000000001e-01   8.5780000000000001e-01  -1.4319999999999999e-01   0.0000000000000000e+00  -8.8000000000000005e-03   5.5489999999999995e-01  -1.3339999999999999e-01   1.3059000000000001e+00  -7.7100000000000002e-02   2.0210000000000000e-01  -1.4160000000000000e-01
   5.9509999999999996e-01  -3.5170000000000001e-01   1.0294000000000001e+00  -1.9089999999999999e-01  -3.8100000000000002e-02  -1.7500000000000002e-02   3.3289999999999997e-01  -4.4499999999999998e-02   9.5770000000000000e-01  -1.9300000000000001e-02   2.3089999999999999e-01  -1.4599999999999999e-01
   6.6130000000000000e-01  -3.0780000000000002e-01   1.2867999999999999e+00  -2.0999999999999999e-01  -1.5229999999999999e-01  -4.3900000000000002e-02   5.5489999999999995e-01  -2.2200000000000001e-02   1.5670999999999999e+00   0.0000000000000000e+00   2.0210000000000000e-01  -1.3270000000000001e-01
   7.2740000000000005e-01  -1.7590000000000000e-01   8.5780000000000001e-01  -1.9089999999999999e-01  -1.9000000000000000e-02  -4.8200000000000000e-02   3.9950000000000002e-01  -2.0010000000000000e-01   7.8349999999999997e-01  -4.8200000000000000e-02   2.4060000000000001e-01  -1.4160000000000000e-01
   6.6130000000000000e-01  -4.3999999999999997e-02   7.7210000000000001e-01  -2.0050000000000001e-01  -5.7099999999999998e-02  -2.6300000000000000e-02   4.4390000000000002e-01  -1.3339999999999999e-01   5.2239999999999998e-01  -3.8500000000000000e-02   2.5019999999999998e-01  -1.3710000000000000e-01
   7.9349999999999998e-01  -2.4179999999999999e-01   1.1152000000000000e+00  -2.8639999999999999e-01   2.8500000000000001e-02  -8.7700000000000000e-02   4.4390000000000002e-01  -3.7800000000000000e-01   1.3930000000000000e+00  -3.8500000000000000e-02   1.8279999999999999e-01  -1.3270000000000001e-01
   3.5270000000000001e-01  -6.6000000000000003e-02   1.0294000000000001e+00  -9.5500000000000002e-02  -5.7099999999999998e-02   8.8000000000000005e-03   3.9950000000000002e-01  -2.2200000000000001e-02   8.7060000000000004e-01  -1.1559999999999999e-01   2.2130000000000000e-01  -1.6370000000000001e-01
   8.3760000000000001e-01  -2.8580000000000000e-01   6.0050000000000003e-01  -1.4319999999999999e-01   2.8500000000000001e-02  -3.5099999999999999e-02   3.3289999999999997e-01  -2.2200000000000001e-02   1.1317999999999999e+00   6.7400000000000002e-02   3.5599999999999998e-01  -1.5920000000000001e-01
   6.3919999999999999e-01  -3.2979999999999998e-01   4.2890000000000000e-01  -1.8140000000000001e-01   4.7600000000000003e-02  -4.4000000000000003e-03   4.2170000000000002e-01  -6.6699999999999995e-02   1.0447000000000000e+00   4.8200000000000000e-02   3.2710000000000000e-01  -1.3270000000000001e-01
   5.5110000000000003e-01  -1.9789999999999999e-01   8.5780000000000001e-01  -2.3870000000000000e-01  -7.6100000000000001e-02  -4.3900000000000002e-02   3.3289999999999997e-01  -2.4460000000000001e-01   1.3930000000000000e+00  -5.7799999999999997e-02   2.5979999999999998e-01  -1.1940000000000001e-01
   7.7149999999999996e-01  -3.5170000000000001e-01   1.4582999999999999e+00  -2.3870000000000000e-01  -8.5599999999999996e-02  -4.4000000000000003e-03   3.9950000000000002e-01  -1.7790000000000000e-01   9.5770000000000000e-01   0.0000000000000000e+00   2.2130000000000000e-01  -1.4599999999999999e-01
   5.0700000000000001e-01   2.1999999999999999e-02   1.8872000000000000e+00  -2.1959999999999999e-01  -5.7099999999999998e-02   8.8000000000000005e-03   4.4390000000000002e-01  -2.4460000000000001e-01   1.6540999999999999e+00  -9.5999999999999992e-03   1.7319999999999999e-01  -1.2830000000000000e-01
   7.9349999999999998e-01  -1.5390000000000001e-01   1.7160000000000000e-01  -2.5779999999999997e-01  -8.5599999999999996e-02  -3.5099999999999999e-02   3.3289999999999997e-01  -1.7790000000000000e-01   1.0447000000000000e+00  -9.6299999999999997e-02   2.4060000000000001e-01  -1.7249999999999999e-01
   5.2900000000000003e-01  -3.7369999999999998e-01   1.4582999999999999e+00  -2.7689999999999998e-01  -2.8500000000000001e-02  -3.5099999999999999e-02   3.3289999999999997e-01  -2.2239999999999999e-01   1.2188000000000001e+00   3.8500000000000000e-02   1.9239999999999999e-01  -9.7299999999999998e-02
   5.5110000000000003e-01   4.3999999999999997e-02   6.8630000000000002e-01  -2.0999999999999999e-01   2.8500000000000001e-02  -2.1899999999999999e-02   6.8799999999999994e-01  -2.0010000000000000e-01   1.3059000000000001e+00  -7.7100000000000002e-02   2.6939999999999997e-01  -1.7249999999999999e-01
   8.3760000000000001e-01  -2.6379999999999998e-01   6.0050000000000003e-01  -2.1959999999999999e-01   1.9000000000000000e-02  -4.4000000000000003e-03   2.2189999999999999e-01   2.2239999999999999e-01   1.3059000000000001e+00  -4.8200000000000000e-02   2.6939999999999997e-01  -1.7690000000000000e-01
   5.0700000000000001e-01  -2.4179999999999999e-01   1.4582999999999999e+00  -2.7689999999999998e-01  -6.6600000000000006e-02  -4.8200000000000000e-02   4.4390000000000002e-01  -1.5559999999999999e-01   1.0447000000000000e+00  -4.8200000000000000e-02   2.5019999999999998e-01  -1.3710000000000000e-01
   4.8490000000000000e-01  -1.0990000000000000e-01   6.8630000000000002e-01  -1.6230000000000000e-01  -4.7600000000000003e-02   1.3200000000000000e-02   4.8830000000000001e-01  -2.2239999999999999e-01   1.2188000000000001e+00  -1.2520000000000001e-01   2.1170000000000000e-01  -1.2830000000000000e-01
   6.1719999999999997e-01  -3.0780000000000002e-01   1.7160000000000000e-01  -2.2910000000000000e-01  -2.8500000000000001e-02  -4.3900000000000002e-02   3.7730000000000002e-01   6.6699999999999995e-02   6.0940000000000005e-01  -1.9300000000000001e-02   2.2130000000000000e-01  -1.5920000000000001e-01
   7.4939999999999996e-01  -3.2979999999999998e-01   8.5780000000000001e-01  -1.7190000000000000e-01   0.0000000000000000e+00  -2.6300000000000000e-02   3.9950000000000002e-01  -2.6679999999999998e-01   1.3930000000000000e+00  -7.7100000000000002e-02   2.8870000000000001e-01  -5.3100000000000001e-02
   5.9509999999999996e-01  -1.7590000000000000e-01   6.0050000000000003e-01  -2.1959999999999999e-01   4.7600000000000003e-02  -3.9500000000000000e-02   1.1100000000000000e-01   1.3339999999999999e-01   6.0940000000000005e-01  -4.8200000000000000e-02   1.8279999999999999e-01  -1.2390000000000000e-01
   6.8330000000000002e-01  -2.1999999999999999e-02   8.5780000000000001e-01  -1.8140000000000001e-01  -5.7099999999999998e-02  -1.7500000000000002e-02   4.2170000000000002e-01   2.2200000000000001e-02   1.5670999999999999e+00   4.8200000000000000e-02   3.0790000000000001e-01  -1.4599999999999999e-01
   7.0530000000000004e-01  -1.0990000000000000e-01   1.2867999999999999e+00  -1.8140000000000001e-01   0.0000000000000000e+00   0.0000000000000000e+00   4.4390000000000002e-01  -4.2249999999999999e-01   1.5670999999999999e+00  -6.7400000000000002e-02   2.0210000000000000e-01  -1.1940000000000001e-01
   6.8330000000000002e-01  -2.4179999999999999e-01  -8.5800000000000001e-02  -1.8140000000000001e-01  -3.8100000000000002e-02  -4.3900000000000002e-02   3.7730000000000002e-01   2.2200000000000001e-02   1.1317999999999999e+00  -1.9300000000000001e-02   2.8870000000000001e-01  -1.5920000000000001e-01
   7.0530000000000004e-01  -6.6000000000000003e-02   6.0050000000000003e-01  -2.6729999999999998e-01  -9.4999999999999998e-03  -2.6300000000000000e-02   2.4410000000000001e-01  -1.7790000000000000e-01   2.4377000000000000e+00   6.7400000000000002e-02   3.2710000000000000e-01  -1.2830000000000000e-01
   5.7310000000000005e-01  -2.4179999999999999e-01   1.2010000000000001e+00  -2.2910000000000000e-01   9.4999999999999998e-03  -4.3900000000000002e-02   6.2150000000000005e-01  -5.3369999999999995e-01   6.0940000000000005e-01  -7.7100000000000002e-02   2.3089999999999999e-01  -1.6810000000000000e-01
   6.1719999999999997e-01  -1.5390000000000001e-01   9.4359999999999999e-01  -4.7699999999999999e-02   0.0000000000000000e+00   4.4000000000000003e-03   4.4390000000000002e-01  -4.4499999999999998e-02   1.2188000000000001e+00  -6.7400000000000002e-02   1.8279999999999999e-01  -1.3270000000000001e-01
   6.8330000000000002e-01  -2.1999999999999999e-02   3.4310000000000002e-01  -2.9599999999999999e-01   9.4999999999999998e-03  -1.7500000000000002e-02   3.1069999999999998e-01  -3.7800000000000000e-01   1.5670999999999999e+00   9.5999999999999992e-03   2.0210000000000000e-01  -1.3270000000000001e-01
   6.1719999999999997e-01  -8.7900000000000006e-02   6.8630000000000002e-01  -2.1959999999999999e-01   0.0000000000000000e+00  -7.0199999999999999e-02   8.8800000000000004e-02  -6.6699999999999995e-02   5.2239999999999998e-01  -3.8500000000000000e-02   2.5019999999999998e-01  -1.1060000000000000e-01
   6.3919999999999999e-01  -3.0780000000000002e-01   9.4359999999999999e-01  -2.3870000000000000e-01   3.8100000000000002e-02  -2.6300000000000000e-02   4.6610000000000001e-01   4.4499999999999998e-02   5.2239999999999998e-01  -4.8200000000000000e-02   2.2130000000000000e-01  -7.5200000000000003e-02
   5.9509999999999996e-01  -6.6000000000000003e-02   5.1470000000000005e-01  -2.1959999999999999e-01   0.0000000000000000e+00  -2.6300000000000000e-02   2.8849999999999998e-01  -3.3350000000000002e-01   1.3059000000000001e+00  -2.8899999999999999e-02   2.7900000000000003e-01  -1.0170000000000000e-01
   7.2740000000000005e-01  -4.3969999999999998e-01   1.0294000000000001e+00  -1.7190000000000000e-01  -2.8500000000000001e-02  -4.4000000000000003e-03   2.6629999999999998e-01  -8.8900000000000007e-02   1.1317999999999999e+00   7.7100000000000002e-02   1.8279999999999999e-01  -1.5479999999999999e-01
   6.3919999999999999e-01  -3.5170000000000001e-01   7.7210000000000001e-01  -1.5279999999999999e-01  -7.6100000000000001e-02  -4.8200000000000000e-02   6.6579999999999995e-01  -4.0020000000000000e-01   7.8349999999999997e-01  -5.7799999999999997e-02   1.7319999999999999e-01  -1.2830000000000000e-01
   5.2900000000000003e-01  -1.0990000000000000e-01   1.7160000000000000e-01  -2.9599999999999999e-01   9.4999999999999998e-03   8.8000000000000005e-03   4.6610000000000001e-01  -1.7790000000000000e-01   1.5670999999999999e+00  -1.3489999999999999e-01   2.9830000000000001e-01  -1.0170000000000000e-01
   6.8330000000000002e-01  -2.4179999999999999e-01   6.0050000000000003e-01  -2.7689999999999998e-01  -2.8500000000000001e-02  -2.6300000000000000e-02   2.2189999999999999e-01   1.3339999999999999e-01   1.3059000000000001e+00   6.7400000000000002e-02   3.0790000000000001e-01  -1.3270000000000001e-01
   7.4939999999999996e-01  -2.8580000000000000e-01   1.1152000000000000e+00  -1.3370000000000001e-01   0.0000000000000000e+00  -4.3900000000000002e-02   4.2170000000000002e-01  -2.4460000000000001e-01   6.9650000000000001e-01  -5.7799999999999997e-02   2.4060000000000001e-01  -1.2830000000000000e-01
   6.1719999999999997e-01  -1.9789999999999999e-01   9.4359999999999999e-01  -1.2410000000000000e-01   7.6100000000000001e-02  -3.0700000000000002e-02   3.9950000000000002e-01  -4.0020000000000000e-01   1.3059000000000001e+00  -4.8200000000000000e-02   2.6939999999999997e-01  -1.4599999999999999e-01
   7.7149999999999996e-01  -6.6000000000000003e-02   1.0294000000000001e+00  -1.8140000000000001e-01   1.9000000000000000e-02  -2.1899999999999999e-02   2.4410000000000001e-01  -1.7790000000000000e-01   1.5670999999999999e+00   0.0000000000000000e+00   2.9830000000000001e-01  -1.5920000000000001e-01
   6.1719999999999997e-01  -2.1980000000000000e-01   1.0294000000000001e+00  -1.8140000000000001e-01  -3.8100000000000002e-02  -4.4000000000000003e-03   1.9980000000000001e-01  -2.0010000000000000e-01   1.3930000000000000e+00   5.7799999999999997e-02   2.2130000000000000e-01  -1.6810000000000000e-01
   8.1559999999999999e-01  -6.6000000000000003e-02   1.6298999999999999e+00  -1.3370000000000001e-01  -5.7099999999999998e-02   8.8000000000000005e-03   5.3269999999999995e-01  -1.5559999999999999e-01   7.8349999999999997e-01  -1.0600000000000000e-01   2.8870000000000001e-01  -1.3710000000000000e-01
   5.9509999999999996e-01  -1.0990000000000000e-01   6.8630000000000002e-01  -2.7689999999999998e-01   2.8500000000000001e-02  -4.8200000000000000e-02   1.5540000000000001e-01   4.4499999999999998e-02   7.8349999999999997e-01   4.8200000000000000e-02   1.8279999999999999e-01  -6.6400000000000001e-02
   3.9679999999999999e-01  -2.4179999999999999e-01   1.4582999999999999e+00  -2.9599999999999999e-01  -5.7099999999999998e-02  -3.9500000000000000e-02   2.4410000000000001e-01  -2.4460000000000001e-01   1.8283000000000000e+00   6.7400000000000002e-02   1.8279999999999999e-01  -1.4160000000000000e-01
   5.2900000000000003e-01  -2.1980000000000000e-01   6.0050000000000003e-01  -3.1509999999999999e-01  -8.5599999999999996e-02   4.4000000000000003e-03   3.7730000000000002e-01  -2.6679999999999998e-01   5.2239999999999998e-01   1.2520000000000001e-01   2.5019999999999998e-01  -1.2390000000000000e-01
   7.7149999999999996e-01  -1.0990000000000000e-01   6.8630000000000002e-01  -1.7190000000000000e-01   2.8500000000000001e-02  -4.4000000000000003e-03   3.9950000000000002e-01  -2.4460000000000001e-01   8.7060000000000004e-01   4.8200000000000000e-02   3.6559999999999998e-01  -1.4160000000000000e-01
   7.2740000000000005e-01  -1.5390000000000001e-01   6.0050000000000003e-01  -1.5279999999999999e-01   2.8500000000000001e-02  -5.2600000000000001e-02   1.7760000000000001e-01   1.5559999999999999e-01   1.1317999999999999e+00   7.7100000000000002e-02   2.4060000000000001e-01  -1.2830000000000000e-01
   6.1719999999999997e-01  -1.9789999999999999e-01   9.4359999999999999e-01  -2.0050000000000001e-01  -6.6600000000000006e-02  -3.5099999999999999e-02   3.1069999999999998e-01  -3.7800000000000000e-01   1.3930000000000000e+00  -6.7400000000000002e-02   2.7900000000000003e-01  -1.6810000000000000e-01
   7.0530000000000004e-01  -3.2979999999999998e-01   7.7210000000000001e-01  -1.2410000000000000e-01  -5.7099999999999998e-02  -4.8200000000000000e-02   2.2189999999999999e-01  -2.4460000000000001e-01   7.8349999999999997e-01  -9.5999999999999992e-03   2.6939999999999997e-01  -1.2390000000000000e-01
   6.1719999999999997e-01  -2.6379999999999998e-01   1.6298999999999999e+00  -2.5779999999999997e-01   1.0470000000000000e-01  -5.2600000000000001e-02   3.5510000000000003e-01  -2.2200000000000001e-02   1.3059000000000001e+00   8.6699999999999999e-02   1.5400000000000000e-01  -1.2830000000000000e-01
   5.7310000000000005e-01   0.0000000000000000e+00   1.7160000000000000e-01  -1.9089999999999999e-01  -4.7600000000000003e-02  -3.9500000000000000e-02   3.1069999999999998e-01  -2.4460000000000001e-01   3.4820000000000001e-01   0.0000000000000000e+00   2.1170000000000000e-01  -1.1940000000000001e-01
   4.4080000000000003e-01  -3.9570000000000000e-01   1.3725000000000001e+00  -2.6729999999999998e-01   3.8100000000000002e-02   1.3200000000000000e-02   4.4400000000000002e-02  -3.3350000000000002e-01   9.5770000000000000e-01   1.9300000000000001e-02   2.3089999999999999e-01  -8.8499999999999995e-02
   5.2900000000000003e-01  -1.0990000000000000e-01   7.7210000000000001e-01  -2.2910000000000000e-01   2.8500000000000001e-02  -8.8000000000000005e-03   1.5540000000000001e-01  -2.6679999999999998e-01   1.4800000000000000e+00  -1.9300000000000001e-02   2.4060000000000001e-01  -1.3270000000000001e-01
   5.9509999999999996e-01  -1.0990000000000000e-01   1.7160000000000000e-01  -2.9599999999999999e-01  -9.4999999999999998e-03  -8.8000000000000005e-03   6.6600000000000006e-02  -2.4460000000000001e-01   6.9650000000000001e-01   6.7400000000000002e-02   2.7900000000000003e-01  -1.3270000000000001e-01
   7.2740000000000005e-01  -1.9789999999999999e-01   5.1470000000000005e-01  -2.6729999999999998e-01  -1.1420000000000000e-01  -6.1400000000000003e-02   4.6610000000000001e-01  -3.3350000000000002e-01   8.7060000000000004e-01   0.0000000000000000e+00   3.2710000000000000e-01  -8.8499999999999995e-02
   7.2740000000000005e-01  -1.0990000000000000e-01   9.4359999999999999e-01  -2.8639999999999999e-01   2.8500000000000001e-02   0.0000000000000000e+00   3.9950000000000002e-01  -2.4460000000000001e-01   1.3059000000000001e+00   9.5999999999999992e-03   2.3089999999999999e-01  -1.6370000000000001e-01
   4.1880000000000001e-01   2.1999999999999999e-02   3.4310000000000002e-01  -2.0999999999999999e-01  -1.2370000000000000e-01   4.4000000000000003e-03   2.2189999999999999e-01  -1.1119999999999999e-01   1.4800000000000000e+00   9.5999999999999992e-03   2.3089999999999999e-01  -1.6810000000000000e-01
   7.0530000000000004e-01  -8.7900000000000006e-02   8.5780000000000001e-01  -2.3870000000000000e-01   1.9000000000000000e-02  -3.5099999999999999e-02   3.9950000000000002e-01  -3.3350000000000002e-01   1.3059000000000001e+00   9.5999999999999992e-03   2.8870000000000001e-01  -1.2830000000000000e-01
   3.3060000000000000e-01   6.6000000000000003e-02   6.8630000000000002e-01  -1.7190000000000000e-01   2.8500000000000001e-02   0.0000000000000000e+00   5.3269999999999995e-01  -3.5580000000000001e-01   1.4800000000000000e+00   9.5999999999999992e-03   2.5979999999999998e-01  -1.2390000000000000e-01
   6.6130000000000000e-01  -1.9789999999999999e-01   5.1470000000000005e-01  -1.8140000000000001e-01   1.9000000000000000e-02  -4.8200000000000000e-02   2.8849999999999998e-01  -8.8900000000000007e-02   1.7412000000000001e+00   1.9300000000000001e-02   1.3469999999999999e-01  -1.2830000000000000e-01
   7.9349999999999998e-01  -3.5170000000000001e-01   1.2867999999999999e+00  -2.3870000000000000e-01  -7.6100000000000001e-02   4.4000000000000003e-03   3.7730000000000002e-01  -1.3339999999999999e-01   6.9650000000000001e-01   1.9300000000000001e-02   1.6360000000000000e-01  -1.5479999999999999e-01
   5.5110000000000003e-01  -1.7590000000000000e-01   8.5780000000000001e-01  -2.9599999999999999e-01  -1.9000000000000000e-02  -8.8000000000000005e-03   2.4410000000000001e-01  -1.7790000000000000e-01   1.6540999999999999e+00   8.6699999999999999e-02   1.7319999999999999e-01  -7.5200000000000003e-02
   5.5110000000000003e-01  -2.1999999999999999e-02   6.0050000000000003e-01  -1.8140000000000001e-01  -9.4999999999999998e-03  -3.9500000000000000e-02   2.8849999999999998e-01  -1.7790000000000000e-01   1.0447000000000000e+00  -8.6699999999999999e-02   1.8279999999999999e-01  -1.4599999999999999e-01
   7.0530000000000004e-01  -1.9789999999999999e-01   1.3725000000000001e+00  -1.9089999999999999e-01  -1.9000000000000000e-02  -2.1899999999999999e-02   3.7730000000000002e-01  -3.3350000000000002e-01   1.4800000000000000e+00   2.8899999999999999e-02   1.4430000000000001e-01  -1.1940000000000001e-01
   7.7149999999999996e-01  -2.1980000000000000e-01   7.7210000000000001e-01  -2.5779999999999997e-01  -7.6100000000000001e-02  -2.6300000000000000e-02   2.6629999999999998e-01  -4.4499999999999998e-02   1.1317999999999999e+00   2.8899999999999999e-02   2.3089999999999999e-01  -1.1060000000000000e-01
   7.9349999999999998e-01   0.0000000000000000e+00   1.1152000000000000e+00  -2.5779999999999997e-01   9.4999999999999998e-03  -3.0700000000000002e-02   1.7760000000000001e-01  -6.6699999999999995e-02   6.9650000000000001e-01  -3.8500000000000000e-02   2.3089999999999999e-01  -1.2830000000000000e-01
   5.9509999999999996e-01  -2.1980000000000000e-01   7.7210000000000001e-01  -2.1959999999999999e-01  -1.9000000000000000e-02  -4.3900000000000002e-02   2.8849999999999998e-01  -2.2239999999999999e-01   9.5770000000000000e-01  -2.8899999999999999e-02   3.4639999999999999e-01  -8.4000000000000005e-02
   5.2900000000000003e-01  -2.8580000000000000e-01   1.2010000000000001e+00  -2.6729999999999998e-01  -7.6100000000000001e-02  -2.1899999999999999e-02   2.8849999999999998e-01  -1.7790000000000000e-01   1.0447000000000000e+00  -4.8200000000000000e-02   2.1170000000000000e-01  -1.4160000000000000e-01
   4.8490000000000000e-01  -2.6379999999999998e-01   2.5740000000000002e-01  -1.8140000000000001e-01  -4.7600000000000003e-02  -2.6300000000000000e-02   2.4410000000000001e-01  -2.4460000000000001e-01   1.3059000000000001e+00  -5.7799999999999997e-02   1.8279999999999999e-01  -1.2830000000000000e-01
   6.8330000000000002e-01  -6.6000000000000003e-02   6.0050000000000003e-01  -2.1959999999999999e-01  -2.8500000000000001e-02  -3.5099999999999999e-02   2.4410000000000001e-01  -2.4460000000000001e-01   1.6540999999999999e+00   2.8899999999999999e-02   2.2130000000000000e-01  -1.4599999999999999e-01
   5.9509999999999996e-01  -2.6379999999999998e-01   3.4310000000000002e-01  -2.3870000000000000e-01  -9.4999999999999998e-03  -6.5799999999999997e-02   2.4410000000000001e-01  -2.2239999999999999e-01   9.5770000000000000e-01  -9.5999999999999992e-03   2.3089999999999999e-01  -1.6370000000000001e-01
   5.2900000000000003e-01   4.3999999999999997e-02   6.0050000000000003e-01  -1.8140000000000001e-01  -5.7099999999999998e-02   4.4000000000000003e-03   4.4390000000000002e-01  -2.0010000000000000e-01   8.7060000000000004e-01   1.9300000000000001e-02   1.7319999999999999e-01  -1.0620000000000000e-01
   6.8330000000000002e-01  -1.7590000000000000e-01   6.8630000000000002e-01  -1.1459999999999999e-01  -1.0470000000000000e-01  -2.6300000000000000e-02   4.6610000000000001e-01  -2.2200000000000001e-02   1.8283000000000000e+00  -7.7100000000000002e-02   2.2130000000000000e-01  -1.6370000000000001e-01
   6.3919999999999999e-01  -2.8580000000000000e-01   1.2867999999999999e+00  -3.5330000000000000e-01   0.0000000000000000e+00  -7.4499999999999997e-02   3.5510000000000003e-01  -1.3339999999999999e-01   1.3059000000000001e+00   1.9300000000000001e-02   2.7900000000000003e-01  -1.0170000000000000e-01
   6.3919999999999999e-01  -3.7369999999999998e-01   5.1470000000000005e-01  -2.2910000000000000e-01   1.9000000000000000e-02   8.8000000000000005e-03   3.5510000000000003e-01  -3.1130000000000002e-01   1.4800000000000000e+00   9.5999999999999992e-03   2.5019999999999998e-01  -1.1940000000000001e-01
   6.8330000000000002e-01  -3.5170000000000001e-01   4.2890000000000000e-01  -2.0050000000000001e-01  -1.8079999999999999e-01   8.8000000000000005e-03   1.3320000000000001e-01  -3.5580000000000001e-01   1.3059000000000001e+00   9.5999999999999992e-03   1.5400000000000000e-01  -1.1500000000000000e-01
   5.0700000000000001e-01  -3.0780000000000002e-01   1.2010000000000001e+00  -1.9089999999999999e-01  -5.7099999999999998e-02  -1.3200000000000000e-02   3.1069999999999998e-01   0.0000000000000000e+00   1.0447000000000000e+00   9.5999999999999992e-03   2.5979999999999998e-01  -1.5920000000000001e-01
   6.1719999999999997e-01  -1.9789999999999999e-01   1.0294000000000001e+00  -2.1959999999999999e-01  -1.0470000000000000e-01  -2.6300000000000000e-02   1.1100000000000000e-01  -2.0010000000000000e-01   1.1317999999999999e+00   1.9300000000000001e-02   2.7900000000000003e-01  -1.5920000000000001e-01
   5.5110000000000003e-01  -2.1980000000000000e-01   1.2867999999999999e+00  -3.0549999999999999e-01   2.8500000000000001e-02  -9.6500000000000002e-02   1.3320000000000001e-01   2.2200000000000001e-02   1.3059000000000001e+00  -2.8899999999999999e-02   2.4060000000000001e-01  -1.2390000000000000e-01
   7.4939999999999996e-01  -6.6000000000000003e-02   9.4359999999999999e-01  -2.0050000000000001e-01  -1.0470000000000000e-01  -7.0199999999999999e-02   1.9980000000000001e-01  -2.2239999999999999e-01   9.5770000000000000e-01  -9.5999999999999992e-03   2.6939999999999997e-01  -1.4160000000000000e-01
   6.3919999999999999e-01  -1.9789999999999999e-01   6.8630000000000002e-01  -1.8140000000000001e-01  -9.5200000000000007e-02  -6.5799999999999997e-02   4.2170000000000002e-01  -1.5559999999999999e-01   1.2188000000000001e+00  -3.8500000000000000e-02   3.0790000000000001e-01  -1.5040000000000001e-01
   6.8330000000000002e-01  -1.3189999999999999e-01  -8.5800000000000001e-02  -3.3420000000000000e-01  -9.4999999999999998e-03   0.0000000000000000e+00   4.4390000000000002e-01  -3.1130000000000002e-01   6.0940000000000005e-01  -1.9300000000000001e-02   1.3469999999999999e-01  -1.2390000000000000e-01
   4.8490000000000000e-01  -1.9789999999999999e-01   2.5740000000000002e-01  -2.4820000000000000e-01   9.4999999999999998e-03  -6.1400000000000003e-02   3.1069999999999998e-01  -8.8900000000000007e-02   1.0447000000000000e+00  -3.8500000000000000e-02   2.1170000000000000e-01  -1.3710000000000000e-01
   4.4080000000000003e-01  -4.6170000000000000e-01   1.1152000000000000e+00  -2.9599999999999999e-01  -8.5599999999999996e-02   1.7500000000000002e-02   3.1069999999999998e-01  -1.1119999999999999e-01   1.3930000000000000e+00  -2.8899999999999999e-02   2.1170000000000000e-01  -1.2830000000000000e-01
   7.7149999999999996e-01  -1.5390000000000001e-01   6.0050000000000003e-01  -2.0999999999999999e-01  -1.0470000000000000e-01   8.8000000000000005e-03   3.5510000000000003e-01  -6.6699999999999995e-02   1.3930000000000000e+00  -9.5999999999999992e-03   1.9239999999999999e-01  -1.1060000000000000e-01
   5.5110000000000003e-01   0.0000000000000000e+00   0.0000000000000000e+00  -2.3870000000000000e-01  -3.8100000000000002e-02  -8.8000000000000005e-03   1.1100000000000000e-01  -3.5580000000000001e-01   2.4377000000000000e+00  -9.5999999999999992e-03   2.7900000000000003e-01  -1.1500000000000000e-01
   6.1719999999999997e-01  -2.6379999999999998e-01   3.4310000000000002e-01  -1.8140000000000001e-01  -4.7600000000000003e-02  -8.8000000000000005e-03   3.3289999999999997e-01  -1.7790000000000000e-01   1.4800000000000000e+00   2.8899999999999999e-02   2.9830000000000001e-01  -1.3710000000000000e-01
   6.3919999999999999e-01  -1.9789999999999999e-01   6.0050000000000003e-01  -1.7190000000000000e-01  -1.1420000000000000e-01  -8.8000000000000005e-03   2.6629999999999998e-01  -6.6699999999999995e-02   1.2188000000000001e+00  -5.7799999999999997e-02   2.6939999999999997e-01  -1.3270000000000001e-01
   7.7149999999999996e-01  -8.7900000000000006e-02   1.0294000000000001e+00  -1.5279999999999999e-01  -4.7600000000000003e-02  -9.2100000000000001e-02   1.3320000000000001e-01  -2.0010000000000000e-01   7.8349999999999997e-01  -3.8500000000000000e-02   2.5019999999999998e-01  -1.1060000000000000e-01
   5.9509999999999996e-01  -1.7590000000000000e-01  -1.7160000000000000e-01  -1.6230000000000000e-01  -3.8100000000000002e-02   2.1899999999999999e-02   1.5540000000000001e-01  -2.6679999999999998e-01   1.2188000000000001e+00  -3.8500000000000000e-02   2.3089999999999999e-01  -1.4599999999999999e-01
   6.3919999999999999e-01  -3.2979999999999998e-01   9.4359999999999999e-01  -1.4319999999999999e-01  -1.0470000000000000e-01  -4.4000000000000003e-03   4.2170000000000002e-01  -1.7790000000000000e-01   9.5770000000000000e-01   1.9300000000000001e-02   2.4060000000000001e-01  -1.5479999999999999e-01
   6.1719999999999997e-01  -8.7900000000000006e-02   1.2867999999999999e+00  -2.2910000000000000e-01   1.9000000000000000e-02  -6.5799999999999997e-02   8.8800000000000004e-02  -3.3350000000000002e-01   1.5670999999999999e+00  -9.5999999999999992e-03   2.0210000000000000e-01  -1.4160000000000000e-01
   5.7310000000000005e-01  -8.7900000000000006e-02   5.1470000000000005e-01  -2.1959999999999999e-01   5.7099999999999998e-02  -7.0199999999999999e-02   2.4410000000000001e-01  -1.1119999999999999e-01   1.6540999999999999e+00  -2.8899999999999999e-02   2.9830000000000001e-01  -1.1940000000000001e-01
   5.2900000000000003e-01  -3.7369999999999998e-01   4.2890000000000000e-01  -2.5779999999999997e-01  -9.4999999999999998e-03  -2.1899999999999999e-02   1.7760000000000001e-01  -1.1119999999999999e-01   1.3930000000000000e+00   9.5999999999999992e-03   1.8279999999999999e-01  -1.2390000000000000e-01
   6.1719999999999997e-01  -4.3999999999999997e-02   7.7210000000000001e-01  -1.3370000000000001e-01   0.0000000000000000e+00   4.4000000000000003e-03   2.6629999999999998e-01  -1.3339999999999999e-01   1.3930000000000000e+00  -5.7799999999999997e-02   2.4060000000000001e-01  -1.5920000000000001e-01
   5.9509999999999996e-01   0.0000000000000000e+00   1.3725000000000001e+00  -1.8140000000000001e-01  -4.7600000000000003e-02   3.0700000000000002e-02   2.2189999999999999e-01  -1.7790000000000000e-01   6.9650000000000001e-01   5.7799999999999997e-02   2.5019999999999998e-01  -1.3710000000000000e-01
   6.1719999999999997e-01  -1.5390000000000001e-01   4.2890000000000000e-01  -1.8140000000000001e-01   9.4999999999999998e-03   1.7500000000000002e-02   2.6629999999999998e-01  -2.4460000000000001e-01   1.7410000000000000e-01  -4.8200000000000000e-02   2.7900000000000003e-01  -1.1060000000000000e-01
   3.7469999999999998e-01   0.0000000000000000e+00   9.4359999999999999e-01  -1.9089999999999999e-01   1.9000000000000000e-02  -3.9500000000000000e-02   3.1069999999999998e-01  -1.7790000000000000e-01   9.5770000000000000e-01  -1.9300000000000001e-02   2.5019999999999998e-01  -1.5920000000000001e-01
   4.4080000000000003e-01  -2.1980000000000000e-01   1.2010000000000001e+00  -2.4820000000000000e-01  -2.8500000000000001e-02  -4.4000000000000003e-03   3.3289999999999997e-01  -3.1130000000000002e-01   2.0893999999999999e+00   3.8500000000000000e-02   3.0790000000000001e-01  -1.2830000000000000e-01
   6.1719999999999997e-01  -2.1999999999999999e-02   1.7160000000000000e-01  -1.5279999999999999e-01   2.8500000000000001e-02  -6.1400000000000003e-02   3.7730000000000002e-01  -2.0010000000000000e-01   1.1317999999999999e+00  -9.5999999999999992e-03   2.1170000000000000e-01  -1.8579999999999999e-01
   7.4939999999999996e-01  -1.9789999999999999e-01   1.1152000000000000e+00  -1.7190000000000000e-01  -6.6600000000000006e-02  -8.8000000000000005e-03   2.6629999999999998e-01   0.0000000000000000e+00   1.7412000000000001e+00   4.8200000000000000e-02   2.1170000000000000e-01  -1.0620000000000000e-01
   7.4939999999999996e-01  -3.5170000000000001e-01   1.0294000000000001e+00  -2.4820000000000000e-01  -2.8500000000000001e-02   4.4000000000000003e-03   1.3320000000000001e-01  -1.3339999999999999e-01   1.3059000000000001e+00  -6.7400000000000002e-02   1.9239999999999999e-01  -1.2390000000000000e-01
   4.4080000000000003e-01  -1.9789999999999999e-01   6.0050000000000003e-01  -1.1459999999999999e-01  -1.4269999999999999e-01  -5.7000000000000002e-02   1.9980000000000001e-01  -2.8910000000000002e-01   1.7412000000000001e+00   0.0000000000000000e+00   8.6599999999999996e-02  -1.3710000000000000e-01
   5.5110000000000003e-01  -4.3999999999999997e-02   7.7210000000000001e-01  -2.0999999999999999e-01   9.4999999999999998e-03  -3.0700000000000002e-02   3.1069999999999998e-01  -2.4460000000000001e-01   7.8349999999999997e-01   9.5999999999999992e-03   2.6939999999999997e-01  -1.1500000000000000e-01
   6.6130000000000000e-01  -1.3189999999999999e-01   8.5780000000000001e-01  -2.5779999999999997e-01  -1.9000000000000000e-02  -2.6300000000000000e-02   3.5510000000000003e-01  -2.6679999999999998e-01   1.0447000000000000e+00  -9.6299999999999997e-02   2.4060000000000001e-01  -1.3270000000000001e-01
   4.8490000000000000e-01  -1.0990000000000000e-01   4.2890000000000000e-01  -1.7190000000000000e-01  -3.8100000000000002e-02  -1.3200000000000000e-02   2.6629999999999998e-01  -1.3339999999999999e-01   1.2188000000000001e+00   3.8500000000000000e-02   2.6939999999999997e-01  -1.5479999999999999e-01
   5.5110000000000003e-01  -1.3189999999999999e-01   6.8630000000000002e-01  -1.4319999999999999e-01   4.7600000000000003e-02   0.0000000000000000e+00   6.2150000000000005e-01  -1.7790000000000000e-01   1.3059000000000001e+00  -3.8500000000000000e-02   2.0210000000000000e-01  -1.4160000000000000e-01
   6.1719999999999997e-01  -2.1980000000000000e-01   8.5780000000000001e-01  -2.5779999999999997e-01   5.7099999999999998e-02  -8.8000000000000005e-03   4.4390000000000002e-01  -1.7790000000000000e-01   9.5770000000000000e-01  -7.7100000000000002e-02   3.0790000000000001e-01  -1.6370000000000001e-01
   6.3919999999999999e-01  -4.8359999999999997e-01   6.8630000000000002e-01  -2.3870000000000000e-01   6.6600000000000006e-02  -2.1899999999999999e-02   3.3289999999999997e-01  -4.0020000000000000e-01   1.3059000000000001e+00  -4.8200000000000000e-02   2.5979999999999998e-01  -1.0170000000000000e-01
   5.2900000000000003e-01  -1.5390000000000001e-01   3.4310000000000002e-01  -1.0500000000000000e-01  -2.8500000000000001e-02   8.8000000000000005e-03   3.3289999999999997e-01  -1.3339999999999999e-01   9.5770000000000000e-01   0.0000000000000000e+00   2.1170000000000000e-01  -1.3710000000000000e-01
   7.2740000000000005e-01  -1.7590000000000000e-01   8.5800000000000001e-02  -2.0050000000000001e-01   0.0000000000000000e+00  -1.7500000000000002e-02   2.8849999999999998e-01  -2.8910000000000002e-01   1.1317999999999999e+00   8.6699999999999999e-02   2.5019999999999998e-01  -1.1940000000000001e-01
   5.0700000000000001e-01  -3.2979999999999998e-01   8.5800000000000001e-02  -2.4820000000000000e-01  -3.8100000000000002e-02  -2.1899999999999999e-02   1.3320000000000001e-01  -1.1119999999999999e-01   8.7060000000000004e-01   4.8200000000000000e-02   2.2130000000000000e-01  -1.1060000000000000e-01
   4.6289999999999998e-01  -6.6000000000000003e-02   1.2867999999999999e+00  -1.9089999999999999e-01  -1.9000000000000000e-02  -2.1899999999999999e-02   3.1069999999999998e-01  -3.5580000000000001e-01   1.8283000000000000e+00  -1.9300000000000001e-02   2.5979999999999998e-01  -1.3710000000000000e-01
   4.8490000000000000e-01  -1.0990000000000000e-01   6.8630000000000002e-01  -2.4820000000000000e-01  -3.8100000000000002e-02   2.1899999999999999e-02   2.6629999999999998e-01  -3.1130000000000002e-01   1.5670999999999999e+00   7.7100000000000002e-02   3.1750000000000000e-01  -1.4599999999999999e-01
   5.9509999999999996e-01  -2.4179999999999999e-01   5.1470000000000005e-01  -2.4820000000000000e-01  -1.5229999999999999e-01  -1.7500000000000002e-02   1.5540000000000001e-01  -1.3339999999999999e-01   1.0447000000000000e+00   2.8899999999999999e-02   2.8870000000000001e-01  -1.9910000000000000e-01
   4.4080000000000003e-01  -1.0990000000000000e-01   7.7210000000000001e-01  -2.3870000000000000e-01  -5.7099999999999998e-02  -3.9500000000000000e-02   3.5510000000000003e-01  -3.3350000000000002e-01   4.3530000000000002e-01  -9.5999999999999992e-03   2.1170000000000000e-01  -1.4599999999999999e-01
   5.5110000000000003e-01  -2.6379999999999998e-01   8.5780000000000001e-01  -1.8140000000000001e-01   9.4999999999999998e-03  -3.0700000000000002e-02   4.8830000000000001e-01  -2.4460000000000001e-01   9.5770000000000000e-01  -9.6299999999999997e-02   3.1750000000000000e-01  -1.9910000000000000e-01
   5.7310000000000005e-01  -2.8580000000000000e-01   7.7210000000000001e-01  -2.3870000000000000e-01  -2.8500000000000001e-02  -3.5099999999999999e-02   5.1049999999999995e-01  -2.6679999999999998e-01   8.7060000000000004e-01  -3.8500000000000000e-02   2.6939999999999997e-01  -1.4599999999999999e-01
   6.1719999999999997e-01  -2.4179999999999999e-01   1.7160000000000000e-01  -1.6230000000000000e-01  -3.8100000000000002e-02  -5.7000000000000002e-02   3.1069999999999998e-01  -3.1130000000000002e-01   1.2188000000000001e+00   2.8899999999999999e-02   2.4060000000000001e-01  -1.1060000000000000e-01
   3.7469999999999998e-01  -3.5170000000000001e-01   1.3725000000000001e+00  -2.0050000000000001e-01   5.7099999999999998e-02  -3.9500000000000000e-02   2.2189999999999999e-01  -2.8910000000000002e-01   9.5770000000000000e-01   1.9300000000000001e-02   2.2130000000000000e-01  -1.5479999999999999e-01
   7.9349999999999998e-01  -2.1980000000000000e-01   1.1152000000000000e+00  -2.1959999999999999e-01  -1.9000000000000000e-02  -2.1899999999999999e-02   3.7730000000000002e-01  -3.5580000000000001e-01   5.2239999999999998e-01   2.8899999999999999e-02   2.0210000000000000e-01  -9.7299999999999998e-02
   4.6289999999999998e-01  -1.7590000000000000e-01   9.4359999999999999e-01  -1.8140000000000001e-01  -3.8100000000000002e-02  -4.4000000000000003e-03   2.4410000000000001e-01  -3.3350000000000002e-01   1.0447000000000000e+00  -1.9300000000000001e-02   1.7319999999999999e-01  -1.1060000000000000e-01
   6.6130000000000000e-01  -2.4179999999999999e-01  -1.7160000000000000e-01  -2.6729999999999998e-01   0.0000000000000000e+00  -4.8200000000000000e-02   2.6629999999999998e-01  -2.8910000000000002e-01   8.7060000000000004e-01   9.5999999999999992e-03   1.7319999999999999e-01  -1.4160000000000000e-01
   6.1719999999999997e-01  -1.7590000000000000e-01   5.1470000000000005e-01  -2.1959999999999999e-01  -3.8100000000000002e-02  -3.9500000000000000e-02   4.2170000000000002e-01  -6.6699999999999995e-02   1.3930000000000000e+00   0.0000000000000000e+00   2.5979999999999998e-01  -1.2390000000000000e-01
   3.5270000000000001e-01  -1.9789999999999999e-01   8.5800000000000001e-02  -1.7190000000000000e-01  -3.8100000000000002e-02  -4.4000000000000003e-03   2.4410000000000001e-01  -2.4460000000000001e-01   1.3930000000000000e+00  -2.8899999999999999e-02   2.1170000000000000e-01  -1.4160000000000000e-01
   7.2740000000000005e-01  -2.1980000000000000e-01   1.0294000000000001e+00  -1.9089999999999999e-01  -3.8100000000000002e-02   4.4000000000000003e-03   4.8830000000000001e-01  -2.2239999999999999e-01   1.0447000000000000e+00   5.7799999999999997e-02   3.1750000000000000e-01  -1.1500000000000000e-01
   5.9509999999999996e-01  -3.0780000000000002e-01   9.4359999999999999e-01  -2.6729999999999998e-01  -6.6600000000000006e-02  -4.4000000000000003e-03   3.7730000000000002e-01  -2.2200000000000001e-02   1.0447000000000000e+00   3.8500000000000000e-02   2.5979999999999998e-01  -1.2830000000000000e-01
   9.4779999999999998e-01  -6.6000000000000003e-02   6.8630000000000002e-01  -3.0549999999999999e-01  -8.5599999999999996e-02  -7.4499999999999997e-02   2.8849999999999998e-01  -2.6679999999999998e-01   7.8349999999999997e-01  -3.8500000000000000e-02   2.7900000000000003e-01  -1.4160000000000000e-01
   4.1880000000000001e-01  -5.0560000000000005e-01   7.7210000000000001e-01  -2.2910000000000000e-01   4.7600000000000003e-02  -8.8000000000000005e-03   2.6629999999999998e-01  -2.8910000000000002e-01   1.5670999999999999e+00  -7.7100000000000002e-02   2.4060000000000001e-01  -1.5040000000000001e-01
   2.1999999999999999e-02   0.0000000000000000e+00   1.2010000000000001e+00  -2.0999999999999999e-01   3.8100000000000002e-02  -5.7000000000000002e-02   1.5540000000000001e-01   0.0000000000000000e+00   1.1317999999999999e+00   3.8500000000000000e-02   2.3089999999999999e-01  -1.1940000000000001e-01
   1.3005000000000000e+00  -4.3999999999999997e-02   1.2010000000000001e+00  -1.8140000000000001e-01  -1.9000000000000000e-02  -3.9500000000000000e-02   3.7730000000000002e-01  -3.3350000000000002e-01   1.0447000000000000e+00  -2.8899999999999999e-02   2.0210000000000000e-01  -1.0170000000000000e-01
   5.9509999999999996e-01  -4.1770000000000002e-01  -6.0050000000000003e-01  -1.9089999999999999e-01  -7.6100000000000001e-02   8.8000000000000005e-03   3.3289999999999997e-01  -6.6699999999999995e-02   1.4800000000000000e+00   3.8500000000000000e-02   2.0210000000000000e-01  -1.7690000000000000e-01
  -1.5429999999999999e-01  -1.3189999999999999e-01   1.1152000000000000e+00  -1.8140000000000001e-01   7.6100000000000001e-02  -5.2600000000000001e-02   2.6629999999999998e-01  -2.0010000000000000e-01   1.3930000000000000e+00   9.5999999999999992e-03   2.5019999999999998e-01  -1.4599999999999999e-01
   8.8170000000000004e-01   6.6000000000000003e-02   6.0050000000000003e-01  -2.4820000000000000e-01  -9.4999999999999998e-03  -3.0700000000000002e-02   3.7730000000000002e-01  -3.5580000000000001e-01   1.1317999999999999e+00   9.5999999999999992e-03   3.1750000000000000e-01  -1.1500000000000000e-01
   1.3005000000000000e+00  -4.3969999999999998e-01   1.0294000000000001e+00  -3.1509999999999999e-01  -1.4269999999999999e-01  -3.9500000000000000e-02   4.4390000000000002e-01  -1.5559999999999999e-01   1.2188000000000001e+00   7.7100000000000002e-02   3.4639999999999999e-01  -1.8579999999999999e-01
   5.5110000000000003e-01  -4.6170000000000000e-01   6.0050000000000003e-01  -1.9089999999999999e-01  -9.4999999999999998e-03  -3.9500000000000000e-02   4.2170000000000002e-01  -3.5580000000000001e-01   1.0447000000000000e+00   1.9300000000000001e-02   2.5019999999999998e-01  -1.1500000000000000e-01
  -3.5270000000000001e-01  -2.1999999999999999e-02   6.0050000000000003e-01  -2.0999999999999999e-01   1.9000000000000000e-02  -1.1840000000000001e-01   3.5510000000000003e-01  -2.4460000000000001e-01   9.5770000000000000e-01   9.5999999999999992e-03   2.7900000000000003e-01  -1.5920000000000001e-01
   1.0801000000000001e+00  -1.0990000000000000e-01   1.0294000000000001e+00  -2.7689999999999998e-01  -7.6100000000000001e-02  -3.5099999999999999e-02   1.7760000000000001e-01  -2.2200000000000001e-02   1.5670999999999999e+00   9.5999999999999992e-03   2.0210000000000000e-01  -1.7249999999999999e-01
   1.0360000000000000e+00  -5.7160000000000000e-01   1.4582999999999999e+00  -2.4820000000000000e-01   7.6100000000000001e-02  -3.5099999999999999e-02   4.4390000000000002e-01  -2.8910000000000002e-01   1.4800000000000000e+00  -4.8200000000000000e-02   2.6939999999999997e-01  -1.9460000000000000e-01
   5.7310000000000005e-01  -8.7900000000000006e-02   1.2867999999999999e+00  -2.1959999999999999e-01  -9.4999999999999998e-03  -1.7500000000000002e-02   2.6629999999999998e-01   6.6699999999999995e-02   6.0940000000000005e-01  -1.4449999999999999e-01   2.2130000000000000e-01  -1.3270000000000001e-01
   3.3060000000000000e-01   6.6000000000000003e-02  -1.7160000000000000e-01  -1.0500000000000000e-01   6.6600000000000006e-02  -4.3900000000000002e-02   5.5489999999999995e-01  -4.8920000000000002e-01   1.6540999999999999e+00   6.7400000000000002e-02   1.6360000000000000e-01  -1.6370000000000001e-01
   6.6130000000000000e-01  -4.3969999999999998e-01   9.4359999999999999e-01  -1.7190000000000000e-01   9.4999999999999998e-03  -3.0700000000000002e-02   1.1100000000000000e-01  -3.5580000000000001e-01   2.0893999999999999e+00  -9.5999999999999992e-03   2.1170000000000000e-01  -1.1940000000000001e-01
   9.2579999999999996e-01  -2.4179999999999999e-01   8.5780000000000001e-01  -2.2910000000000000e-01  -9.4999999999999998e-03  -2.6300000000000000e-02   2.6629999999999998e-01  -2.2200000000000001e-02   7.8349999999999997e-01   4.8200000000000000e-02   2.3089999999999999e-01  -1.2390000000000000e-01
   5.5110000000000003e-01  -8.7900000000000006e-02   1.1152000000000000e+00  -2.2910000000000000e-01  -1.9980000000000001e-01   3.5099999999999999e-02   3.7730000000000002e-01  -6.2260000000000004e-01   6.9650000000000001e-01   1.9300000000000001e-02   3.3679999999999999e-01  -1.1940000000000001e-01
   4.1880000000000001e-01  -2.1980000000000000e-01   3.4310000000000002e-01  -2.7689999999999998e-01   9.4999999999999998e-03  -2.6300000000000000e-02   5.1049999999999995e-01   2.2200000000000001e-02   1.2188000000000001e+00   3.8500000000000000e-02   2.6939999999999997e-01  -1.8579999999999999e-01
   3.5270000000000001e-01  -2.6379999999999998e-01   1.0294000000000001e+00  -1.9089999999999999e-01   0.0000000000000000e+00  -3.9500000000000000e-02   1.7760000000000001e-01   0.0000000000000000e+00   1.3059000000000001e+00   9.5999999999999992e-03   2.7900000000000003e-01  -1.7690000000000000e-01
   7.9349999999999998e-01   4.3999999999999997e-02   1.7160000000000000e-01  -2.5779999999999997e-01  -3.8100000000000002e-02  -4.4000000000000003e-03   4.2170000000000002e-01  -4.2249999999999999e-01   1.0447000000000000e+00   9.5999999999999992e-03   1.7319999999999999e-01  -1.3270000000000001e-01
   6.6130000000000000e-01  -3.0780000000000002e-01   1.0294000000000001e+00  -1.9089999999999999e-01  -3.8100000000000002e-02  -2.6300000000000000e-02   1.7760000000000001e-01  -6.6699999999999995e-02   2.6119999999999999e-01   2.8899999999999999e-02   2.4060000000000001e-01  -1.3710000000000000e-01
   2.8649999999999998e-01  -2.6379999999999998e-01   7.7210000000000001e-01  -1.9089999999999999e-01   3.8100000000000002e-02  -8.8000000000000005e-03   4.4390000000000002e-01   6.6699999999999995e-02   1.3930000000000000e+00   1.9300000000000001e-02   2.9830000000000001e-01  -1.9460000000000000e-01
   5.5110000000000003e-01  -4.3999999999999997e-02   1.1152000000000000e+00  -2.0050000000000001e-01   3.8100000000000002e-02  -8.8000000000000005e-03   1.1100000000000000e-01  -8.8900000000000007e-02   6.9650000000000001e-01  -9.5999999999999992e-03   2.0210000000000000e-01  -1.3270000000000001e-01
   6.1719999999999997e-01  -1.9789999999999999e-01   6.0050000000000003e-01  -1.9089999999999999e-01  -6.6600000000000006e-02  -8.8000000000000005e-03   3.3289999999999997e-01  -2.2239999999999999e-01   1.2188000000000001e+00  -2.8899999999999999e-02   2.3089999999999999e-01  -1.1940000000000001e-01
   6.6130000000000000e-01  -5.2759999999999996e-01   6.0050000000000003e-01  -2.4820000000000000e-01  -2.8500000000000001e-02   3.0700000000000002e-02   3.5510000000000003e-01  -1.5559999999999999e-01   1.4800000000000000e+00   4.8200000000000000e-02   2.6939999999999997e-01  -1.3270000000000001e-01
   3.0859999999999999e-01   1.5390000000000001e-01   1.0294000000000001e+00  -8.5900000000000004e-02   6.6600000000000006e-02  -1.0520000000000000e-01   1.1100000000000000e-01   0.0000000000000000e+00   9.5770000000000000e-01  -8.6699999999999999e-02   2.7900000000000003e-01  -1.2830000000000000e-01
   4.6289999999999998e-01  -2.1980000000000000e-01   1.2010000000000001e+00  -2.3870000000000000e-01  -2.8500000000000001e-02  -2.6300000000000000e-02   3.1069999999999998e-01  -4.6689999999999998e-01   9.5770000000000000e-01   1.2520000000000001e-01   2.1170000000000000e-01  -1.0170000000000000e-01
   5.7310000000000005e-01  -3.2979999999999998e-01   9.4359999999999999e-01  -2.2910000000000000e-01  -5.7099999999999998e-02  -8.8000000000000005e-03   5.1049999999999995e-01  -8.8900000000000007e-02   1.6540999999999999e+00  -9.5999999999999992e-03   2.3089999999999999e-01  -7.0800000000000002e-02
   7.2740000000000005e-01  -1.3189999999999999e-01   1.0294000000000001e+00  -1.7190000000000000e-01   9.4999999999999998e-03  -4.8200000000000000e-02   3.1069999999999998e-01  -2.2200000000000001e-02   1.7412000000000001e+00  -9.5999999999999992e-03   2.4060000000000001e-01  -1.4599999999999999e-01
   7.9349999999999998e-01  -1.5390000000000001e-01   1.7160000000000000e-01  -1.5279999999999999e-01  -1.4269999999999999e-01   4.4000000000000003e-03   4.6610000000000001e-01  -4.2249999999999999e-01   7.8349999999999997e-01   0.0000000000000000e+00   2.5979999999999998e-01  -1.4160000000000000e-01
   3.7469999999999998e-01  -2.8580000000000000e-01   1.7160000000000000e-01  -1.7190000000000000e-01  -2.8500000000000001e-02  -4.4000000000000003e-03   2.8849999999999998e-01  -1.1119999999999999e-01   6.0940000000000005e-01   2.8899999999999999e-02   1.9239999999999999e-01  -1.3270000000000001e-01
   6.8330000000000002e-01  -1.0990000000000000e-01   1.6298999999999999e+00  -1.4319999999999999e-01  -2.8500000000000001e-02  -3.9500000000000000e-02   2.4410000000000001e-01  -6.6699999999999995e-02   1.5670999999999999e+00   4.8200000000000000e-02   2.3089999999999999e-01  -1.3270000000000001e-01
   6.6130000000000000e-01  -3.7369999999999998e-01   6.8630000000000002e-01  -2.0050000000000001e-01   0.0000000000000000e+00  -6.1400000000000003e-02   3.1069999999999998e-01  -1.3339999999999999e-01   1.2188000000000001e+00  -6.7400000000000002e-02   1.1550000000000001e-01  -9.2899999999999996e-02
   7.4939999999999996e-01  -1.7590000000000000e-01   1.1152000000000000e+00  -1.5279999999999999e-01  -6.6600000000000006e-02  -3.5099999999999999e-02   4.8830000000000001e-01  -3.3350000000000002e-01   6.0940000000000005e-01  -3.8500000000000000e-02   2.4060000000000001e-01  -1.1940000000000001e-01
   3.5270000000000001e-01  -2.6379999999999998e-01   7.7210000000000001e-01  -2.2910000000000000e-01  -7.6100000000000001e-02  -5.7000000000000002e-02   3.9950000000000002e-01   1.5559999999999999e-01   1.1317999999999999e+00  -3.8500000000000000e-02   3.0790000000000001e-01  -1.5479999999999999e-01
   7.0530000000000004e-01  -2.6379999999999998e-01   7.7210000000000001e-01  -2.1959999999999999e-01  -3.8100000000000002e-02  -7.0199999999999999e-02   3.5510000000000003e-01  -2.0010000000000000e-01   1.1317999999999999e+00  -3.8500000000000000e-02   2.1170000000000000e-01  -1.6370000000000001e-01
   6.1719999999999997e-01   6.6000000000000003e-02   3.4310000000000002e-01  -2.7689999999999998e-01  -8.5599999999999996e-02  -4.4000000000000003e-03   3.1069999999999998e-01  -3.3350000000000002e-01   1.2188000000000001e+00   2.8899999999999999e-02   1.8279999999999999e-01  -1.1940000000000001e-01
   6.8330000000000002e-01  -3.5170000000000001e-01   6.0050000000000003e-01  -2.6729999999999998e-01  -2.8500000000000001e-02  -1.7500000000000002e-02   2.2189999999999999e-01  -2.2200000000000001e-02   1.8283000000000000e+00  -8.6699999999999999e-02   1.6360000000000000e-01  -1.5040000000000001e-01
   4.8490000000000000e-01  -6.6000000000000003e-02   1.0294000000000001e+00  -2.2910000000000000e-01   0.0000000000000000e+00  -4.3900000000000002e-02   3.1069999999999998e-01  -4.0020000000000000e-01   6.9650000000000001e-01   4.8200000000000000e-02   2.1170000000000000e-01  -1.1940000000000001e-01
   6.1719999999999997e-01  -2.1980000000000000e-01   6.8630000000000002e-01  -2.1959999999999999e-01  -2.8500000000000001e-02  -2.1899999999999999e-02   3.3289999999999997e-01  -2.8910000000000002e-01   8.7060000000000004e-01  -4.8200000000000000e-02   2.5979999999999998e-01  -1.3270000000000001e-01
   5.9509999999999996e-01  -2.4179999999999999e-01   5.1470000000000005e-01  -2.6729999999999998e-01  -1.3320000000000001e-01   0.0000000000000000e+00   1.9980000000000001e-01  -6.6699999999999995e-02   6.9650000000000001e-01   5.7799999999999997e-02   3.2710000000000000e-01  -8.4000000000000005e-02
   7.7149999999999996e-01  -1.0990000000000000e-01   6.0050000000000003e-01  -2.0050000000000001e-01  -1.9000000000000000e-02  -4.8200000000000000e-02   3.3289999999999997e-01  -2.6679999999999998e-01   1.3930000000000000e+00  -1.9300000000000001e-02   2.5019999999999998e-01  -1.1940000000000001e-01
   5.2900000000000003e-01   2.1999999999999999e-02   1.2867999999999999e+00  -1.5279999999999999e-01   2.8500000000000001e-02  -8.8000000000000005e-03   3.9950000000000002e-01  -6.6699999999999995e-02   9.5770000000000000e-01   4.8200000000000000e-02   2.5979999999999998e-01  -9.7299999999999998e-02
   5.0700000000000001e-01  -2.1999999999999999e-02   1.7160000000000000e-01  -2.3870000000000000e-01   8.5599999999999996e-02  -6.5799999999999997e-02   5.1049999999999995e-01  -2.0010000000000000e-01   2.0024000000000002e+00   0.0000000000000000e+00   1.6360000000000000e-01  -1.7249999999999999e-01
   6.3919999999999999e-01   4.3999999999999997e-02   3.4310000000000002e-01  -2.0999999999999999e-01   1.9000000000000000e-02  -8.8000000000000005e-03   2.8849999999999998e-01  -1.7790000000000000e-01   1.1317999999999999e+00  -2.8899999999999999e-02   1.8279999999999999e-01  -1.7249999999999999e-01
   8.3760000000000001e-01  -1.3189999999999999e-01   9.4359999999999999e-01  -2.0050000000000001e-01  -4.7600000000000003e-02   3.0700000000000002e-02   3.1069999999999998e-01  -1.5559999999999999e-01   1.9153000000000000e+00   2.8899999999999999e-02   2.2130000000000000e-01  -9.2899999999999996e-02
   4.8490000000000000e-01  -1.9789999999999999e-01   5.1470000000000005e-01  -2.4820000000000000e-01  -9.5200000000000007e-02  -1.3200000000000000e-02   2.8849999999999998e-01  -2.2239999999999999e-01   1.3059000000000001e+00   1.9300000000000001e-02   2.7900000000000003e-01  -1.5479999999999999e-01
   3.5270000000000001e-01  -3.7369999999999998e-01   2.5740000000000002e-01  -1.7190000000000000e-01  -4.7600000000000003e-02  -4.3900000000000002e-02   2.2189999999999999e-01   0.0000000000000000e+00   4.3530000000000002e-01   4.8200000000000000e-02   2.4060000000000001e-01  -1.1940000000000001e-01
   8.3760000000000001e-01  -1.0990000000000000e-01   8.5780000000000001e-01  -1.7190000000000000e-01  -9.4999999999999998e-03  -8.8000000000000005e-03   3.3289999999999997e-01  -3.3350000000000002e-01   8.7060000000000004e-01  -3.8500000000000000e-02   3.3679999999999999e-01  -1.3270000000000001e-01
   8.3760000000000001e-01  -3.2979999999999998e-01   2.1446000000000001e+00  -1.8140000000000001e-01   3.8100000000000002e-02  -1.3200000000000000e-02   2.6629999999999998e-01  -3.5580000000000001e-01   4.3530000000000002e-01  -8.6699999999999999e-02   2.4060000000000001e-01  -1.9460000000000000e-01
   6.3919999999999999e-01  -2.4179999999999999e-01   6.8630000000000002e-01  -2.6729999999999998e-01  -7.6100000000000001e-02   8.8000000000000005e-03   3.5510000000000003e-01  -1.5559999999999999e-01   8.7060000000000004e-01   9.5999999999999992e-03   2.9830000000000001e-01  -1.3710000000000000e-01
   4.8490000000000000e-01  -1.5390000000000001e-01   6.8630000000000002e-01  -1.5279999999999999e-01   4.7600000000000003e-02  -3.5099999999999999e-02   3.9950000000000002e-01  -4.0020000000000000e-01   1.3930000000000000e+00  -2.8899999999999999e-02   3.3679999999999999e-01  -1.4160000000000000e-01
   7.9349999999999998e-01  -2.1999999999999999e-02   8.5780000000000001e-01  -1.5279999999999999e-01   1.9000000000000000e-02  -4.4000000000000003e-03   1.9980000000000001e-01  -1.1119999999999999e-01   1.0447000000000000e+00  -9.5999999999999992e-03   2.1170000000000000e-01  -1.2390000000000000e-01
   8.1559999999999999e-01  -3.5170000000000001e-01   1.2010000000000001e+00  -2.0050000000000001e-01  -2.8500000000000001e-02  -2.1899999999999999e-02   2.8849999999999998e-01  -1.1119999999999999e-01   6.0940000000000005e-01   8.6699999999999999e-02   2.8870000000000001e-01  -1.2830000000000000e-01
   3.0859999999999999e-01  -1.7590000000000000e-01   6.8630000000000002e-01  -1.7190000000000000e-01  -6.6600000000000006e-02   1.7500000000000002e-02   2.6629999999999998e-01  -2.4460000000000001e-01   1.3930000000000000e+00  -3.8500000000000000e-02   2.2130000000000000e-01  -1.0170000000000000e-01
   6.6130000000000000e-01  -8.7900000000000006e-02   1.3725000000000001e+00  -2.1959999999999999e-01  -2.8500000000000001e-02   2.1899999999999999e-02   3.5510000000000003e-01  -3.3350000000000002e-01   7.8349999999999997e-01  -1.9300000000000001e-02   2.5019999999999998e-01  -9.2899999999999996e-02
   4.6289999999999998e-01  -2.6379999999999998e-01   5.1470000000000005e-01  -3.0549999999999999e-01  -9.5200000000000007e-02   2.1899999999999999e-02   4.2170000000000002e-01  -8.8900000000000007e-02   8.7060000000000004e-01  -3.8500000000000000e-02   2.8870000000000001e-01  -1.1060000000000000e-01
   5.5110000000000003e-01  -3.0780000000000002e-01   1.0294000000000001e+00  -2.2910000000000000e-01  -9.5200000000000007e-02  -2.1899999999999999e-02   3.1069999999999998e-01  -1.7790000000000000e-01   1.0447000000000000e+00   3.8500000000000000e-02   2.0210000000000000e-01  -1.4160000000000000e-01
   5.0700000000000001e-01  -1.5390000000000001e-01   9.4359999999999999e-01  -2.2910000000000000e-01  -2.8500000000000001e-02  -5.2600000000000001e-02   2.2189999999999999e-01  -2.2239999999999999e-01   5.2239999999999998e-01  -9.5999999999999992e-03   2.7900000000000003e-01  -1.1940000000000001e-01
   5.7310000000000005e-01  -1.3189999999999999e-01   8.5780000000000001e-01  -1.4319999999999999e-01   1.9000000000000000e-02  -2.1899999999999999e-02   4.4390000000000002e-01  -1.7790000000000000e-01   1.2188000000000001e+00   9.5999999999999992e-03   2.2130000000000000e-01  -1.6370000000000001e-01
   5.7310000000000005e-01  -1.9789999999999999e-01   6.8630000000000002e-01  -2.3870000000000000e-01  -4.7600000000000003e-02  -3.5099999999999999e-02   3.1069999999999998e-01  -1.7790000000000000e-01   1.3059000000000001e+00   1.9300000000000001e-02   2.4060000000000001e-01  -1.3710000000000000e-01
   5.2900000000000003e-01   2.1999999999999999e-02   1.2867999999999999e+00  -2.1959999999999999e-01   1.1420000000000000e-01  -1.0520000000000000e-01   1.7760000000000001e-01  -4.0020000000000000e-01   1.2188000000000001e+00   2.8899999999999999e-02   2.2130000000000000e-01  -1.3270000000000001e-01
   5.0700000000000001e-01  -2.4179999999999999e-01   1.1152000000000000e+00  -2.0050000000000001e-01  -1.9000000000000000e-02   0.0000000000000000e+00   3.3289999999999997e-01  -1.7790000000000000e-01   1.0447000000000000e+00  -9.5999999999999992e-03   2.2130000000000000e-01  -1.6810000000000000e-01
   7.0530000000000004e-01  -2.8580000000000000e-01   8.5780000000000001e-01  -2.3870000000000000e-01  -1.1420000000000000e-01  -5.2600000000000001e-02   3.9950000000000002e-01  -2.2239999999999999e-01   1.3930000000000000e+00   3.8500000000000000e-02   2.3089999999999999e-01  -1.1500000000000000e-01
   7.0530000000000004e-01   2.1999999999999999e-02   2.5740000000000002e-01  -2.0050000000000001e-01   0.0000000000000000e+00  -8.8000000000000005e-03   2.8849999999999998e-01  -2.4460000000000001e-01   1.4800000000000000e+00  -9.5999999999999992e-03   2.6939999999999997e-01  -1.4599999999999999e-01
   5.9509999999999996e-01  -3.7369999999999998e-01   1.1152000000000000e+00  -1.7190000000000000e-01   0.0000000000000000e+00  -3.5099999999999999e-02   1.5540000000000001e-01   4.4499999999999998e-02   1.2188000000000001e+00  -9.5999999999999992e-03   1.9239999999999999e-01  -1.2390000000000000e-01
   4.6289999999999998e-01  -2.6379999999999998e-01   1.7160000000000000e-01  -2.8639999999999999e-01  -3.8100000000000002e-02   8.8000000000000005e-03   3.3289999999999997e-01  -2.8910000000000002e-01   1.3059000000000001e+00  -4.8200000000000000e-02   2.4060000000000001e-01  -9.7299999999999998e-02
   5.7310000000000005e-01  -3.9570000000000000e-01   1.0294000000000001e+00  -1.8140000000000001e-01  -9.5200000000000007e-02  -4.3900000000000002e-02   2.4410000000000001e-01  -1.3339999999999999e-01   1.5670999999999999e+00  -5.7799999999999997e-02   3.2710000000000000e-01  -1.1500000000000000e-01
   6.1719999999999997e-01  -2.8580000000000000e-01   5.1470000000000005e-01  -3.4370000000000001e-01   1.9000000000000000e-02  -8.8000000000000005e-03   4.8830000000000001e-01  -2.0010000000000000e-01   1.4800000000000000e+00   0.0000000000000000e+00   2.5979999999999998e-01  -9.7299999999999998e-02
   6.1719999999999997e-01  -1.7590000000000000e-01   1.0294000000000001e+00  -2.0999999999999999e-01  -5.7099999999999998e-02  -3.5099999999999999e-02   4.8830000000000001e-01   0.0000000000000000e+00   9.5770000000000000e-01   5.7799999999999997e-02   2.8870000000000001e-01  -1.2390000000000000e-01
   6.3919999999999999e-01  -2.1980000000000000e-01   1.7160000000000000e-01  -2.6729999999999998e-01  -3.8100000000000002e-02   8.8000000000000005e-03   2.4410000000000001e-01  -8.8900000000000007e-02   1.3930000000000000e+00   2.8899999999999999e-02   2.0210000000000000e-01  -1.8140000000000001e-01
   6.6130000000000000e-01  -3.5170000000000001e-01   1.7160000000000000e-01  -2.2910000000000000e-01   2.8500000000000001e-02  -5.2600000000000001e-02   1.9980000000000001e-01  -2.0010000000000000e-01   8.7060000000000004e-01   4.8200000000000000e-02   3.1750000000000000e-01  -9.2899999999999996e-02
   5.5110000000000003e-01  -1.9789999999999999e-01   9.4359999999999999e-01  -2.0999999999999999e-01   7.6100000000000001e-02  -5.2600000000000001e-02   1.9980000000000001e-01  -2.4460000000000001e-01   6.0940000000000005e-01  -4.8200000000000000e-02   1.8279999999999999e-01  -1.9020000000000001e-01
   5.5110000000000003e-01  -3.5170000000000001e-01   3.4310000000000002e-01  -2.9599999999999999e-01   9.4999999999999998e-03   4.4000000000000003e-03   2.8849999999999998e-01  -2.2239999999999999e-01   8.7060000000000004e-01   1.9300000000000001e-02   2.3089999999999999e-01  -1.0620000000000000e-01
   6.8330000000000002e-01  -6.6000000000000003e-02   6.8630000000000002e-01  -1.2410000000000000e-01  -7.6100000000000001e-02   3.0700000000000002e-02   1.7760000000000001e-01  -1.3339999999999999e-01   1.2188000000000001e+00  -1.9300000000000001e-02   2.5019999999999998e-01  -1.4160000000000000e-01
   5.2900000000000003e-01  -4.6170000000000000e-01   7.7210000000000001e-01  -1.8140000000000001e-01  -2.8500000000000001e-02  -1.7500000000000002e-02   1.7760000000000001e-01  -3.1130000000000002e-01   1.0447000000000000e+00   7.7100000000000002e-02   1.1550000000000001e-01  -1.4160000000000000e-01
   5.0700000000000001e-01  -8.7900000000000006e-02   1.2867999999999999e+00  -2.3870000000000000e-01  -1.0470000000000000e-01  -3.0700000000000002e-02   3.7730000000000002e-01   6.6699999999999995e-02   1.6540999999999999e+00   7.7100000000000002e-02   3.1750000000000000e-01  -1.7690000000000000e-01
   6.3919999999999999e-01  -4.3999999999999997e-02   1.3725000000000001e+00  -1.9089999999999999e-01  -1.9000000000000000e-02  -5.2600000000000001e-02   2.4410000000000001e-01  -2.4460000000000001e-01   9.5770000000000000e-01   9.5999999999999992e-03   1.9239999999999999e-01  -1.5040000000000001e-01
   7.0530000000000004e-01  -1.3189999999999999e-01   6.0050000000000003e-01  -1.6230000000000000e-01   1.9000000000000000e-02  -3.5099999999999999e-02   3.1069999999999998e-01  -1.7790000000000000e-01   1.5670999999999999e+00  -2.8899999999999999e-02   2.2130000000000000e-01  -1.5920000000000001e-01
   6.3919999999999999e-01  -1.3189999999999999e-01   4.2890000000000000e-01  -1.1459999999999999e-01  -2.8500000000000001e-02  -1.3200000000000000e-02   5.1049999999999995e-01  -2.6679999999999998e-01   1.1317999999999999e+00  -1.9300000000000001e-02   2.7900000000000003e-01  -1.2830000000000000e-01
   5.9509999999999996e-01  -3.7369999999999998e-01   8.5780000000000001e-01  -1.9089999999999999e-01  -1.1420000000000000e-01  -3.5099999999999999e-02   2.8849999999999998e-01   4.4499999999999998e-02   1.4800000000000000e+00   4.8200000000000000e-02   2.7900000000000003e-01  -1.1940000000000001e-01
   6.3919999999999999e-01  -2.8580000000000000e-01   4.2890000000000000e-01  -1.9089999999999999e-01  -1.0470000000000000e-01  -6.5799999999999997e-02   1.5540000000000001e-01  -6.6699999999999995e-02   1.7412000000000001e+00  -6.7400000000000002e-02   2.4060000000000001e-01  -1.1940000000000001e-01
   5.9509999999999996e-01  -3.2979999999999998e-01   9.4359999999999999e-01  -1.6230000000000000e-01  -5.7099999999999998e-02   2.6300000000000000e-02   4.4400000000000002e-02  -2.0010000000000000e-01   9.5770000000000000e-01  -2.8899999999999999e-02   2.1170000000000000e-01  -1.0620000000000000e-01
   5.0700000000000001e-01  -4.3969999999999998e-01   1.2867999999999999e+00  -1.9089999999999999e-01  -4.7600000000000003e-02   0.0000000000000000e+00   3.9950000000000002e-01  -2.4460000000000001e-01   1.2188000000000001e+00   2.8899999999999999e-02   2.8870000000000001e-01  -1.4160000000000000e-01
   6.6130000000000000e-01  -1.5390000000000001e-01   7.7210000000000001e-01  -1.6230000000000000e-01   0.0000000000000000e+00  -2.1899999999999999e-02   2.2189999999999999e-01  -8.8900000000000007e-02   5.2239999999999998e-01  -3.8500000000000000e-02   1.6360000000000000e-01  -1.3710000000000000e-01
   5.5110000000000003e-01  -1.5390000000000001e-01   4.2890000000000000e-01  -2.4820000000000000e-01   0.0000000000000000e+00  -4.3900000000000002e-02   2.6629999999999998e-01  -2.6679999999999998e-01   8.7060000000000004e-01   9.5999999999999992e-03   2.3089999999999999e-01  -1.3270000000000001e-01
   5.0700000000000001e-01  -2.4179999999999999e-01   5.1470000000000005e-01  -2.9599999999999999e-01  -6.6600000000000006e-02   2.1899999999999999e-02   2.4410000000000001e-01  -4.0020000000000000e-01   3.4820000000000001e-01  -8.6699999999999999e-02   2.2130000000000000e-01  -9.2899999999999996e-02
   5.2900000000000003e-01  -1.5390000000000001e-01   1.7160000000000000e-01  -2.2910000000000000e-01  -1.3320000000000001e-01  -2.6300000000000000e-02   4.8830000000000001e-01  -1.1119999999999999e-01   8.7060000000000004e-01  -9.6299999999999997e-02   2.5979999999999998e-01  -1.3710000000000000e-01
   5.5110000000000003e-01  -1.3189999999999999e-01   1.0294000000000001e+00  -2.3870000000000000e-01  -7.6100000000000001e-02  -5.2600000000000001e-02   2.6629999999999998e-01  -2.4460000000000001e-01   1.5670999999999999e+00   9.5999999999999992e-03   3.3679999999999999e-01  -8.8499999999999995e-02
   7.2740000000000005e-01  -2.8580000000000000e-01   6.8630000000000002e-01  -1.9089999999999999e-01   0.0000000000000000e+00   1.3200000000000000e-02   3.9950000000000002e-01  -3.3350000000000002e-01   8.7060000000000004e-01   1.9300000000000001e-02   2.6939999999999997e-01  -1.1060000000000000e-01
   4.4080000000000003e-01  -3.7369999999999998e-01   4.2890000000000000e-01  -2.5779999999999997e-01  -9.5200000000000007e-02   2.6300000000000000e-02   2.2189999999999999e-01  -8.8900000000000007e-02   1.1317999999999999e+00  -5.7799999999999997e-02   2.5979999999999998e-01  -1.3710000000000000e-01
   5.2900000000000003e-01  -3.2979999999999998e-01   6.8630000000000002e-01  -1.5279999999999999e-01  -9.4999999999999998e-03  -1.7500000000000002e-02   2.8849999999999998e-01  -2.2239999999999999e-01   8.7060000000000004e-01   0.0000000000000000e+00   2.4060000000000001e-01  -1.3270000000000001e-01
   5.7310000000000005e-01  -1.9789999999999999e-01   7.7210000000000001e-01  -1.2410000000000000e-01  -3.8100000000000002e-02  -1.7500000000000002e-02   1.5540000000000001e-01  -2.2200000000000001e-02   1.1317999999999999e+00   1.9300000000000001e-02   2.5019999999999998e-01  -9.7299999999999998e-02
   3.7469999999999998e-01  -4.1770000000000002e-01   8.5780000000000001e-01  -2.5779999999999997e-01  -4.7600000000000003e-02  -4.3900000000000002e-02   3.7730000000000002e-01  -4.4499999999999998e-02   1.2188000000000001e+00   3.8500000000000000e-02   2.3089999999999999e-01  -1.5040000000000001e-01
   5.5110000000000003e-01  -3.0780000000000002e-01   1.0294000000000001e+00  -2.0050000000000001e-01  -6.6600000000000006e-02   2.1899999999999999e-02   3.3289999999999997e-01  -2.0010000000000000e-01   4.3530000000000002e-01   3.8500000000000000e-02   1.2509999999999999e-01  -1.1940000000000001e-01
   6.1719999999999997e-01  -2.4179999999999999e-01   9.4359999999999999e-01  -2.6729999999999998e-01   0.0000000000000000e+00  -6.5799999999999997e-02   3.9950000000000002e-01  -1.7790000000000000e-01   7.8349999999999997e-01  -6.7400000000000002e-02   1.3469999999999999e-01  -1.2830000000000000e-01
   7.9349999999999998e-01  -8.7900000000000006e-02   9.4359999999999999e-01  -3.0549999999999999e-01  -6.6600000000000006e-02   0.0000000000000000e+00   4.4390000000000002e-01  -3.1130000000000002e-01   1.7412000000000001e+00   9.5999999999999992e-03   2.4060000000000001e-01  -1.2390000000000000e-01
   5.9509999999999996e-01  -1.5390000000000001e-01   6.0050000000000003e-01  -2.4820000000000000e-01  -9.5200000000000007e-02  -8.8000000000000005e-03   3.3289999999999997e-01   2.2200000000000001e-02   1.2188000000000001e+00  -9.5999999999999992e-03   1.4430000000000001e-01  -1.0620000000000000e-01
   7.0530000000000004e-01  -1.7590000000000000e-01   6.0050000000000003e-01  -1.9089999999999999e-01  -6.6600000000000006e-02  -1.7500000000000002e-02   3.7730000000000002e-01  -1.7790000000000000e-01   9.5770000000000000e-01   8.6699999999999999e-02   2.5019999999999998e-01  -1.2830000000000000e-01
   5.2900000000000003e-01  -2.6379999999999998e-01   8.5780000000000001e-01  -2.4820000000000000e-01  -2.8500000000000001e-02  -4.8200000000000000e-02   2.6629999999999998e-01  -3.1130000000000002e-01   1.0447000000000000e+00   7.7100000000000002e-02   2.9830000000000001e-01  -1.5479999999999999e-01
   5.2900000000000003e-01   0.0000000000000000e+00   6.0050000000000003e-01  -1.9089999999999999e-01   0.0000000000000000e+00  -2.1899999999999999e-02   3.3289999999999997e-01  -1.7790000000000000e-01   8.7060000000000004e-01  -4.8200000000000000e-02   3.0790000000000001e-01  -1.1500000000000000e-01
   5.7310000000000005e-01  -8.7900000000000006e-02   5.1470000000000005e-01  -1.8140000000000001e-01  -4.7600000000000003e-02  -1.7500000000000002e-02   3.1069999999999998e-01  -6.6699999999999995e-02   1.2188000000000001e+00   4.8200000000000000e-02   2.5979999999999998e-01  -1.2830000000000000e-01
   6.6130000000000000e-01  -8.7900000000000006e-02   7.7210000000000001e-01  -2.1959999999999999e-01   8.5599999999999996e-02  -1.3200000000000000e-02   1.5540000000000001e-01  -8.8900000000000007e-02   6.0940000000000005e-01  -9.5999999999999992e-03   3.5599999999999998e-01  -1.3270000000000001e-01
   4.1880000000000001e-01  -2.4179999999999999e-01   7.7210000000000001e-01  -2.5779999999999997e-01  -5.7099999999999998e-02  -4.4000000000000003e-03   1.5540000000000001e-01  -1.5559999999999999e-01   1.7410000000000000e-01  -2.8899999999999999e-02   2.2130000000000000e-01  -1.1500000000000000e-01
   6.3919999999999999e-01  -3.5170000000000001e-01   1.4582999999999999e+00  -1.5279999999999999e-01   0.0000000000000000e+00  -2.1899999999999999e-02   1.3320000000000001e-01  -2.4460000000000001e-01   1.1317999999999999e+00   7.7100000000000002e-02   2.5019999999999998e-01  -8.8499999999999995e-02
   5.7310000000000005e-01  -8.7900000000000006e-02  -8.5800000000000001e-02  -1.4319999999999999e-01   9.4999999999999998e-03   2.6300000000000000e-02   1.7760000000000001e-01  -2.0010000000000000e-01   1.5670999999999999e+00   1.9300000000000001e-02   1.5400000000000000e-01  -1.4160000000000000e-01
   7.2740000000000005e-01  -2.6379999999999998e-01   6.8630000000000002e-01  -1.5279999999999999e-01  -2.8500000000000001e-02  -2.1899999999999999e-02   1.9980000000000001e-01  -3.3350000000000002e-01   1.0447000000000000e+00  -1.9300000000000001e-02   2.1170000000000000e-01  -1.5479999999999999e-01
   5.2900000000000003e-01  -3.0780000000000002e-01   1.0294000000000001e+00  -2.3870000000000000e-01  -9.5200000000000007e-02  -3.5099999999999999e-02   2.8849999999999998e-01  -2.6679999999999998e-01   1.2188000000000001e+00  -9.5999999999999992e-03   2.0210000000000000e-01  -1.3270000000000001e-01
   5.9509999999999996e-01  -1.9789999999999999e-01   7.7210000000000001e-01  -1.7190000000000000e-01  -7.6100000000000001e-02  -2.6300000000000000e-02   1.9980000000000001e-01  -2.0010000000000000e-01   9.5770000000000000e-01   2.8899999999999999e-02   2.5979999999999998e-01  -1.1500000000000000e-01
   4.8490000000000000e-01  -8.7900000000000006e-02   1.0294000000000001e+00  -1.5279999999999999e-01  -1.9000000000000000e-02  -4.3900000000000002e-02   3.1069999999999998e-01   6.6699999999999995e-02   1.3059000000000001e+00   7.7100000000000002e-02   2.5019999999999998e-01  -1.6810000000000000e-01
   5.9509999999999996e-01  -2.1980000000000000e-01   8.5780000000000001e-01  -2.1959999999999999e-01  -8.5599999999999996e-02  -3.0700000000000002e-02   3.9950000000000002e-01  -1.1119999999999999e-01   8.7060000000000004e-01  -9.5999999999999992e-03   2.4060000000000001e-01  -1.5040000000000001e-01
   6.1719999999999997e-01  -2.8580000000000000e-01   4.2890000000000000e-01  -1.6230000000000000e-01   2.8500000000000001e-02  -4.8200000000000000e-02   2.2189999999999999e-01  -1.7790000000000000e-01   1.4800000000000000e+00   1.9300000000000001e-02   2.5019999999999998e-01  -1.3270000000000001e-01
   8.1559999999999999e-01  -1.0990000000000000e-01   6.0050000000000003e-01  -1.7190000000000000e-01  -3.8100000000000002e-02  -1.7500000000000002e-02   2.4410000000000001e-01  -3.5580000000000001e-01   1.7412000000000001e+00   7.7100000000000002e-02   2.5979999999999998e-01  -1.2390000000000000e-01
   7.2740000000000005e-01  -6.6000000000000003e-02   5.1470000000000005e-01  -2.2910000000000000e-01   9.4999999999999998e-03   2.1899999999999999e-02   2.2200000000000001e-02  -8.8900000000000007e-02   2.0893999999999999e+00   1.9300000000000001e-02   2.1170000000000000e-01  -1.0170000000000000e-01
   5.5110000000000003e-01  -1.7590000000000000e-01   8.5780000000000001e-01  -2.9599999999999999e-01  -2.8500000000000001e-02  -5.2600000000000001e-02   1.7760000000000001e-01  -3.3350000000000002e-01   8.7060000000000004e-01  -5.7799999999999997e-02   2.3089999999999999e-01  -1.2390000000000000e-01
   5.9509999999999996e-01  -3.5170000000000001e-01   4.2890000000000000e-01  -2.8639999999999999e-01   9.4999999999999998e-03  -5.7000000000000002e-02   1.9980000000000001e-01  -2.6679999999999998e-01   1.3930000000000000e+00  -1.9300000000000001e-02   2.2130000000000000e-01  -1.0620000000000000e-01
   5.7310000000000005e-01  -1.5390000000000001e-01   3.4310000000000002e-01  -2.7689999999999998e-01  -7.6100000000000001e-02  -6.1400000000000003e-02   3.5510000000000003e-01  -1.7790000000000000e-01   1.3930000000000000e+00   0.0000000000000000e+00   1.7319999999999999e-01  -1.1940000000000001e-01
   6.1719999999999997e-01  -3.7369999999999998e-01   7.7210000000000001e-01  -1.9089999999999999e-01  -1.6180000000000000e-01  -5.2600000000000001e-02   3.3289999999999997e-01  -2.0010000000000000e-01   8.7060000000000004e-01   0.0000000000000000e+00   2.5979999999999998e-01  -1.1940000000000001e-01
   3.5270000000000001e-01  -3.0780000000000002e-01   8.5780000000000001e-01  -2.0050000000000001e-01   1.9000000000000000e-02   0.0000000000000000e+00   2.4410000000000001e-01  -2.4460000000000001e-01   8.7060000000000004e-01   2.8899999999999999e-02   2.7900000000000003e-01  -1.5040000000000001e-01
   6.6130000000000000e-01  -2.4179999999999999e-01   6.8630000000000002e-01  -1.9089999999999999e-01  -5.7099999999999998e-02  -5.7000000000000002e-02   2.4410000000000001e-01  -3.1130000000000002e-01   6.0940000000000005e-01  -7.7100000000000002e-02   2.4060000000000001e-01  -1.5040000000000001e-01
   5.2900000000000003e-01  -2.4179999999999999e-01   5.1470000000000005e-01  -3.0549999999999999e-01  -7.6100000000000001e-02  -2.6300000000000000e-02   3.7730000000000002e-01  -1.5559999999999999e-01   9.5770000000000000e-01  -6.7400000000000002e-02   2.2130000000000000e-01  -1.8579999999999999e-01
   5.2900000000000003e-01  -3.5170000000000001e-01   6.8630000000000002e-01  -2.4820000000000000e-01  -7.6100000000000001e-02  -1.7500000000000002e-02   3.9950000000000002e-01  -1.7790000000000000e-01   1.2188000000000001e+00  -1.9300000000000001e-02   1.8279999999999999e-01  -1.7249999999999999e-01
   6.1719999999999997e-01   2.1999999999999999e-02   3.4310000000000002e-01  -1.1459999999999999e-01   0.0000000000000000e+00  -3.5099999999999999e-02   3.1069999999999998e-01  -3.3350000000000002e-01   2.0893999999999999e+00  -4.8200000000000000e-02   2.6939999999999997e-01  -1.5040000000000001e-01
   7.0530000000000004e-01  -2.1980000000000000e-01   7.7210000000000001e-01  -2.0050000000000001e-01   9.4999999999999998e-03  -3.0700000000000002e-02   2.6629999999999998e-01   2.2200000000000001e-02   1.2188000000000001e+00  -4.8200000000000000e-02   2.1170000000000000e-01  -1.3710000000000000e-01
   5.2900000000000003e-01  -6.6000000000000003e-02   1.4582999999999999e+00  -2.0999999999999999e-01   2.8500000000000001e-02  -3.0700000000000002e-02   2.8849999999999998e-01  -2.4460000000000001e-01   1.7412000000000001e+00   3.8500000000000000e-02   2.2130000000000000e-01  -1.5040000000000001e-01
   6.8330000000000002e-01  -2.4179999999999999e-01   9.4359999999999999e-01  -2.0050000000000001e-01   1.9000000000000000e-02  -6.1400000000000003e-02   4.8830000000000001e-01  -4.2249999999999999e-01   1.8283000000000000e+00  -9.5999999999999992e-03   2.5019999999999998e-01  -1.0170000000000000e-01
   7.4939999999999996e-01  -4.1770000000000002e-01   6.8630000000000002e-01  -2.1959999999999999e-01  -1.9000000000000000e-02   4.4000000000000003e-03   3.9950000000000002e-01  -2.4460000000000001e-01   8.7060000000000004e-01   9.5999999999999992e-03   2.4060000000000001e-01  -1.3270000000000001e-01
   5.5110000000000003e-01  -1.7590000000000000e-01   1.0294000000000001e+00  -1.4319999999999999e-01  -9.5200000000000007e-02  -6.1400000000000003e-02   3.9950000000000002e-01  -3.5580000000000001e-01   1.0447000000000000e+00  -1.9300000000000001e-02   1.7319999999999999e-01  -1.4599999999999999e-01
   6.6130000000000000e-01  -2.4179999999999999e-01   1.1152000000000000e+00  -1.1459999999999999e-01   1.9000000000000000e-02  -5.2600000000000001e-02   3.3289999999999997e-01  -1.5559999999999999e-01   1.3930000000000000e+00  -5.7799999999999997e-02   2.5019999999999998e-01  -1.8140000000000001e-01
   4.4080000000000003e-01  -1.7590000000000000e-01   3.4310000000000002e-01  -2.6729999999999998e-01   0.0000000000000000e+00  -3.9500000000000000e-02   3.7730000000000002e-01  -3.1130000000000002e-01   8.7060000000000004e-01   1.9300000000000001e-02   2.5979999999999998e-01  -1.2830000000000000e-01
   4.4080000000000003e-01  -8.7900000000000006e-02   1.7160000000000000e-01  -2.2910000000000000e-01  -4.7600000000000003e-02   4.4000000000000003e-03   4.6610000000000001e-01  -8.8900000000000007e-02   7.8349999999999997e-01   6.7400000000000002e-02   2.5019999999999998e-01  -1.5040000000000001e-01
   6.6130000000000000e-01  -2.6379999999999998e-01   1.3725000000000001e+00  -1.8140000000000001e-01  -9.4999999999999998e-03  -1.3200000000000000e-02   2.4410000000000001e-01  -4.4499999999999998e-02   8.7060000000000004e-01   9.5999999999999992e-03   2.1170000000000000e-01  -1.0170000000000000e-01
   5.2900000000000003e-01  -3.2979999999999998e-01   1.9730000000000001e+00  -1.4319999999999999e-01   3.8100000000000002e-02   1.3200000000000000e-02   2.8849999999999998e-01  -2.6679999999999998e-01   5.2239999999999998e-01  -7.7100000000000002e-02   1.9239999999999999e-01  -1.6370000000000001e-01
   4.8490000000000000e-01  -3.0780000000000002e-01   1.1152000000000000e+00  -1.4319999999999999e-01  -1.9000000000000000e-02   1.7500000000000002e-02   4.4390000000000002e-01  -3.5580000000000001e-01   1.0447000000000000e+00   4.8200000000000000e-02   2.4060000000000001e-01  -1.1060000000000000e-01
   6.1719999999999997e-01  -2.6379999999999998e-01   1.0294000000000001e+00  -1.9089999999999999e-01  -1.9980000000000001e-01  -8.8000000000000005e-03   1.9980000000000001e-01  -3.5580000000000001e-01   1.1317999999999999e+00   4.8200000000000000e-02   2.2130000000000000e-01  -1.0620000000000000e-01
   5.9509999999999996e-01  -2.8580000000000000e-01   1.0294000000000001e+00  -2.1959999999999999e-01   0.0000000000000000e+00  -3.0700000000000002e-02   4.2170000000000002e-01  -2.4460000000000001e-01   1.3059000000000001e+00  -6.7400000000000002e-02   1.7319999999999999e-01  -1.1500000000000000e-01
   4.4080000000000003e-01  -1.3189999999999999e-01   8.5780000000000001e-01  -1.7190000000000000e-01  -1.9000000000000000e-02  -8.8000000000000005e-03   3.7730000000000002e-01  -4.2249999999999999e-01   8.7060000000000004e-01   2.8899999999999999e-02   2.5019999999999998e-01  -1.1500000000000000e-01
   7.7149999999999996e-01  -3.7369999999999998e-01   9.4359999999999999e-01  -3.0549999999999999e-01   2.8500000000000001e-02  -3.9500000000000000e-02   3.7730000000000002e-01  -4.4499999999999998e-02   1.5670999999999999e+00   3.8500000000000000e-02   2.8870000000000001e-01  -1.3710000000000000e-01
   6.1719999999999997e-01  -1.0990000000000000e-01   1.1152000000000000e+00  -2.9599999999999999e-01  -3.8100000000000002e-02  -3.9500000000000000e-02   2.8849999999999998e-01  -1.5559999999999999e-01   8.7060000000000004e-01   2.8899999999999999e-02   2.1170000000000000e-01  -1.5479999999999999e-01
   5.7310000000000005e-01  -2.8580000000000000e-01   1.4582999999999999e+00  -1.7190000000000000e-01  -6.6600000000000006e-02   0.0000000000000000e+00   3.7730000000000002e-01  -8.8900000000000007e-02   6.9650000000000001e-01  -4.8200000000000000e-02   2.7900000000000003e-01  -1.3270000000000001e-01
   5.7310000000000005e-01  -2.4179999999999999e-01   1.1152000000000000e+00  -2.7689999999999998e-01   0.0000000000000000e+00  -2.6300000000000000e-02   3.3289999999999997e-01  -8.8900000000000007e-02   1.0447000000000000e+00  -9.5999999999999992e-03   2.8870000000000001e-01  -1.3710000000000000e-01
   6.1719999999999997e-01  -1.7590000000000000e-01   9.4359999999999999e-01  -7.6399999999999996e-02  -2.8500000000000001e-02  -3.0700000000000002e-02   4.4390000000000002e-01  -1.5559999999999999e-01   1.2188000000000001e+00   1.9300000000000001e-02   2.8870000000000001e-01  -1.4599999999999999e-01
   8.3760000000000001e-01  -1.5390000000000001e-01   6.0050000000000003e-01  -2.2910000000000000e-01   9.4999999999999998e-03  -2.6300000000000000e-02   1.1100000000000000e-01  -2.0010000000000000e-01   8.7060000000000004e-01  -1.9300000000000001e-02   1.6360000000000000e-01  -1.1500000000000000e-01
   6.6130000000000000e-01  -1.5390000000000001e-01   8.5800000000000001e-02  -2.4820000000000000e-01  -6.6600000000000006e-02  -3.0700000000000002e-02   3.5510000000000003e-01  -6.6699999999999995e-02   2.0024000000000002e+00  -1.9300000000000001e-02   1.6360000000000000e-01  -1.2830000000000000e-01
   6.8330000000000002e-01  -2.1980000000000000e-01   8.5800000000000001e-02  -2.0999999999999999e-01  -1.0470000000000000e-01  -4.4000000000000003e-03   3.9950000000000002e-01  -3.1130000000000002e-01   8.7060000000000004e-01  -2.8899999999999999e-02   3.9450000000000002e-01  -1.3270000000000001e-01
   3.3060000000000000e-01  -1.9789999999999999e-01   6.0050000000000003e-01  -1.7190000000000000e-01  -6.6600000000000006e-02  -3.9500000000000000e-02   2.8849999999999998e-01  -2.6679999999999998e-01   1.0447000000000000e+00  -9.5999999999999992e-03   3.2710000000000000e-01  -1.0170000000000000e-01
   6.6130000000000000e-01  -1.9789999999999999e-01   4.2890000000000000e-01  -2.7689999999999998e-01   9.4999999999999998e-03  -1.7500000000000002e-02   4.8830000000000001e-01  -3.1130000000000002e-01   1.3930000000000000e+00   5.7799999999999997e-02   1.6360000000000000e-01  -1.7249999999999999e-01
   5.2900000000000003e-01  -2.6379999999999998e-01   6.8630000000000002e-01  -1.7190000000000000e-01  -2.8500000000000001e-02  -4.8200000000000000e-02   1.3320000000000001e-01  -1.3339999999999999e-01   1.3930000000000000e+00  -3.8500000000000000e-02   2.5979999999999998e-01  -1.7249999999999999e-01
   5.7310000000000005e-01  -2.1999999999999999e-02   8.5780000000000001e-01  -1.9089999999999999e-01  -2.8500000000000001e-02  -3.9500000000000000e-02   4.4390000000000002e-01  -1.5559999999999999e-01   1.2188000000000001e+00  -9.5999999999999992e-03   1.7319999999999999e-01  -1.2390000000000000e-01
   5.7310000000000005e-01  -3.0780000000000002e-01   6.8630000000000002e-01  -1.3370000000000001e-01  -9.5200000000000007e-02  -1.7500000000000002e-02   3.3289999999999997e-01  -1.7790000000000000e-01   8.7060000000000004e-01   3.8500000000000000e-02   2.9830000000000001e-01  -1.1500000000000000e-01
   6.6130000000000000e-01  -1.9789999999999999e-01   5.1470000000000005e-01  -2.9599999999999999e-01   9.4999999999999998e-03  -4.3900000000000002e-02   2.2189999999999999e-01   2.2200000000000001e-02   6.9650000000000001e-01   6.7400000000000002e-02   2.8870000000000001e-01  -1.6810000000000000e-01
   7.4939999999999996e-01   1.0990000000000000e-01   8.5780000000000001e-01  -1.0500000000000000e-01  -3.8100000000000002e-02  -4.3900000000000002e-02   2.4410000000000001e-01  -1.1119999999999999e-01   1.4800000000000000e+00  -2.8899999999999999e-02   2.1170000000000000e-01  -1.4599999999999999e-01
   4.6289999999999998e-01  -3.0780000000000002e-01   1.7160000000000000e-01  -1.6230000000000000e-01  -9.5200000000000007e-02  -1.7500000000000002e-02   4.2170000000000002e-01  -2.8910000000000002e-01   4.3530000000000002e-01   5.7799999999999997e-02   2.5019999999999998e-01  -1.2390000000000000e-01
   6.6130000000000000e-01   2.1999999999999999e-02   4.2890000000000000e-01  -2.7689999999999998e-01  -1.9000000000000000e-02  -2.1899999999999999e-02   4.4390000000000002e-01   0.0000000000000000e+00   4.3530000000000002e-01   4.8200000000000000e-02   2.3089999999999999e-01  -1.5040000000000001e-01
   5.2900000000000003e-01  -6.6000000000000003e-02   8.5780000000000001e-01  -2.2910000000000000e-01  -2.8500000000000001e-02  -3.0700000000000002e-02   3.9950000000000002e-01  -2.4460000000000001e-01   7.8349999999999997e-01   0.0000000000000000e+00   1.9239999999999999e-01  -1.3270000000000001e-01
   7.0530000000000004e-01  -2.6379999999999998e-01  -1.7160000000000000e-01  -2.1959999999999999e-01   0.0000000000000000e+00   8.8000000000000005e-03   4.6610000000000001e-01  -2.6679999999999998e-01   1.0447000000000000e+00   1.9300000000000001e-02   1.9239999999999999e-01  -1.3270000000000001e-01
   4.1880000000000001e-01  -2.1980000000000000e-01   1.7157000000000000e+00  -1.9089999999999999e-01  -2.8500000000000001e-02  -1.3200000000000000e-02   4.8830000000000001e-01  -2.8910000000000002e-01   5.2239999999999998e-01  -9.5999999999999992e-03   2.5019999999999998e-01  -1.0620000000000000e-01
   6.3919999999999999e-01  -1.7590000000000000e-01   6.8630000000000002e-01  -1.9089999999999999e-01  -1.9000000000000000e-02   4.4000000000000003e-03   3.1069999999999998e-01  -8.8900000000000007e-02   1.5670999999999999e+00  -5.7799999999999997e-02   2.1170000000000000e-01  -1.1060000000000000e-01
   5.2900000000000003e-01  -3.2979999999999998e-01   2.5740000000000002e-01  -2.0050000000000001e-01   5.7099999999999998e-02  -5.2600000000000001e-02   2.4410000000000001e-01  -3.3350000000000002e-01   9.5770000000000000e-01   9.5999999999999992e-03   3.0790000000000001e-01  -1.2390000000000000e-01
   7.4939999999999996e-01  -3.5170000000000001e-01   1.2867999999999999e+00  -1.6230000000000000e-01  -1.0470000000000000e-01  -3.0700000000000002e-02   3.7730000000000002e-01  -2.4460000000000001e-01   6.9650000000000001e-01  -9.5999999999999992e-03   2.8870000000000001e-01  -1.7690000000000000e-01
   7.0530000000000004e-01  -2.1980000000000000e-01   7.7210000000000001e-01  -1.5279999999999999e-01  -6.6600000000000006e-02  -3.5099999999999999e-02   3.1069999999999998e-01  -2.2200000000000001e-02   1.9153000000000000e+00   3.8500000000000000e-02   3.4639999999999999e-01  -1.4160000000000000e-01
   7.0530000000000004e-01  -1.0990000000000000e-01   6.8630000000000002e-01  -1.5279999999999999e-01  -9.4999999999999998e-03  -8.7700000000000000e-02   4.6610000000000001e-01  -8.8900000000000007e-02   1.0447000000000000e+00  -1.1559999999999999e-01   2.5019999999999998e-01  -1.0170000000000000e-01
   5.9509999999999996e-01  -1.9789999999999999e-01   5.1470000000000005e-01  -2.3870000000000000e-01  -6.6600000000000006e-02  -3.5099999999999999e-02   2.8849999999999998e-01  -1.5559999999999999e-01   8.7060000000000004e-01  -9.5999999999999992e-03   2.7900000000000003e-01  -1.0620000000000000e-01
   5.2900000000000003e-01  -3.9570000000000000e-01   1.4582999999999999e+00  -2.2910000000000000e-01  -1.2370000000000000e-01  -1.3200000000000000e-02   1.7760000000000001e-01  -1.7790000000000000e-01   1.8283000000000000e+00   9.5999999999999992e-03   2.3089999999999999e-01  -1.3270000000000001e-01
   4.8490000000000000e-01   0.0000000000000000e+00   6.8630000000000002e-01  -2.2910000000000000e-01   0.0000000000000000e+00  -3.9500000000000000e-02   2.8849999999999998e-01  -2.6679999999999998e-01   8.7060000000000004e-01   2.8899999999999999e-02   2.3089999999999999e-01  -1.2390000000000000e-01
   6.8330000000000002e-01  -3.9570000000000000e-01   6.0050000000000003e-01  -2.0999999999999999e-01  -2.8500000000000001e-02  -2.6300000000000000e-02   2.6629999999999998e-01  -8.8900000000000007e-02   2.6119999999999999e-01  -1.9300000000000001e-02   2.2130000000000000e-01  -1.0170000000000000e-01
   3.3060000000000000e-01  -4.1770000000000002e-01   1.3725000000000001e+00  -3.4370000000000001e-01  -2.8500000000000001e-02   8.8000000000000005e-03   4.6610000000000001e-01  -2.0010000000000000e-01   1.2188000000000001e+00  -1.9300000000000001e-02   2.7900000000000003e-01  -1.5920000000000001e-01
   7.4939999999999996e-01  -1.9789999999999999e-01   1.2867999999999999e+00  -2.5779999999999997e-01   9.4999999999999998e-03  -2.6300000000000000e-02   1.5540000000000001e-01  -4.4499999999999998e-02   1.1317999999999999e+00   9.5999999999999992e-03   1.9239999999999999e-01  -1.3270000000000001e-01
   6.8330000000000002e-01  -2.4179999999999999e-01   9.4359999999999999e-01  -1.9089999999999999e-01   2.8500000000000001e-02  -3.5099999999999999e-02   3.7730000000000002e-01  -2.6679999999999998e-01   8.7060000000000004e-01  -5.7799999999999997e-02   2.2130000000000000e-01  -1.1940000000000001e-01
   3.9679999999999999e-01  -3.2979999999999998e-01   2.5740000000000002e-01  -2.4820000000000000e-01  -3.8100000000000002e-02  -3.5099999999999999e-02   2.8849999999999998e-01  -3.3350000000000002e-01   1.6540999999999999e+00   3.8500000000000000e-02   1.3469999999999999e-01  -1.0620000000000000e-01
   7.7149999999999996e-01  -2.4179999999999999e-01  -8.5800000000000001e-02  -1.2410000000000000e-01  -5.7099999999999998e-02   4.4000000000000003e-03   3.9950000000000002e-01  -1.3339999999999999e-01   1.5670999999999999e+00  -9.5999999999999992e-03   3.0790000000000001e-01  -1.7249999999999999e-01
   5.7310000000000005e-01  -2.1999999999999999e-02   1.0294000000000001e+00  -1.7190000000000000e-01  -5.7099999999999998e-02  -3.9500000000000000e-02   2.6629999999999998e-01  -2.4460000000000001e-01   1.2188000000000001e+00   2.8899999999999999e-02   2.5019999999999998e-01  -8.4000000000000005e-02
   6.6130000000000000e-01  -1.5390000000000001e-01   7.7210000000000001e-01  -1.8140000000000001e-01   0.0000000000000000e+00  -6.5799999999999997e-02   2.6629999999999998e-01  -8.8900000000000007e-02   1.6540999999999999e+00   5.7799999999999997e-02   1.9239999999999999e-01  -1.0170000000000000e-01
   6.6130000000000000e-01  -3.0780000000000002e-01   6.8630000000000002e-01  -2.0999999999999999e-01  -1.0470000000000000e-01  -2.6300000000000000e-02   2.8849999999999998e-01  -2.2200000000000001e-02   9.5770000000000000e-01  -4.8200000000000000e-02   2.7900000000000003e-01  -1.3270000000000001e-01
   6.8330000000000002e-01  -3.2979999999999998e-01   0.0000000000000000e+00  -1.8140000000000001e-01  -5.7099999999999998e-02  -5.7000000000000002e-02   4.6610000000000001e-01  -3.5580000000000001e-01   1.4800000000000000e+00  -8.6699999999999999e-02   2.3089999999999999e-01  -1.1940000000000001e-01
   3.5270000000000001e-01  -6.6000000000000003e-02   7.7210000000000001e-01  -1.8140000000000001e-01  -2.8500000000000001e-02   8.8000000000000005e-03   2.8849999999999998e-01  -6.6699999999999995e-02   1.0447000000000000e+00   8.6699999999999999e-02   3.0790000000000001e-01  -1.4599999999999999e-01
   7.2740000000000005e-01  -1.0990000000000000e-01   3.4310000000000002e-01  -1.8140000000000001e-01  -8.5599999999999996e-02  -3.5099999999999999e-02   1.1100000000000000e-01  -2.0010000000000000e-01  -8.7099999999999997e-02   9.5999999999999992e-03   1.9239999999999999e-01  -1.4599999999999999e-01
   4.4080000000000003e-01  -1.0990000000000000e-01   1.1152000000000000e+00  -2.1959999999999999e-01  -1.6180000000000000e-01  -3.9500000000000000e-02   3.5510000000000003e-01  -4.2249999999999999e-01   1.3059000000000001e+00  -1.1559999999999999e-01   2.4060000000000001e-01  -1.1060000000000000e-01
   5.5110000000000003e-01  -1.5390000000000001e-01   2.5740000000000002e-01  -2.1959999999999999e-01  -9.4999999999999998e-03  -8.8000000000000005e-03   1.9980000000000001e-01  -4.4499999999999998e-02   1.2188000000000001e+00   2.8899999999999999e-02   1.7319999999999999e-01  -1.1500000000000000e-01
   7.0530000000000004e-01  -2.6379999999999998e-01   3.4310000000000002e-01  -1.5279999999999999e-01  -9.5200000000000007e-02  -1.7500000000000002e-02   3.5510000000000003e-01  -8.8900000000000007e-02   1.3059000000000001e+00   0.0000000000000000e+00   2.0210000000000000e-01  -1.4599999999999999e-01
   7.4939999999999996e-01  -1.9789999999999999e-01   1.6298999999999999e+00  -2.6729999999999998e-01  -3.8100000000000002e-02  -2.6300000000000000e-02   3.5510000000000003e-01  -3.1130000000000002e-01   1.5670999999999999e+00   1.9300000000000001e-02   2.3089999999999999e-01  -1.0620000000000000e-01
   7.7149999999999996e-01  -6.6000000000000003e-02   2.5740000000000002e-01  -2.2910000000000000e-01   6.6600000000000006e-02  -4.4000000000000003e-03   2.8849999999999998e-01  -4.4499999999999998e-02   1.5670999999999999e+00   0.0000000000000000e+00   3.0790000000000001e-01  -9.2899999999999996e-02
   4.1880000000000001e-01  -3.7369999999999998e-01   1.2867999999999999e+00  -2.2910000000000000e-01  -5.7099999999999998e-02  -2.1899999999999999e-02   2.2189999999999999e-01  -1.1119999999999999e-01   8.7060000000000004e-01   1.9300000000000001e-02   2.5979999999999998e-01  -1.2390000000000000e-01
   6.6130000000000000e-01  -1.7590000000000000e-01   1.2010000000000001e+00  -2.0999999999999999e-01  -1.9000000000000000e-02   2.6300000000000000e-02   6.2150000000000005e-01  -6.6699999999999995e-02   1.8283000000000000e+00   1.9300000000000001e-02   1.6360000000000000e-01  -1.3270000000000001e-01
   5.9509999999999996e-01  -2.4179999999999999e-01   6.0050000000000003e-01  -2.1959999999999999e-01  -9.5200000000000007e-02  -6.1400000000000003e-02   3.3289999999999997e-01   2.2200000000000001e-02   1.2188000000000001e+00  -6.7400000000000002e-02   1.5400000000000000e-01  -1.1060000000000000e-01
   3.0859999999999999e-01  -3.5170000000000001e-01   6.8630000000000002e-01  -2.0050000000000001e-01  -5.7099999999999998e-02  -6.5799999999999997e-02   4.2170000000000002e-01   0.0000000000000000e+00   1.4800000000000000e+00   4.8200000000000000e-02   2.5979999999999998e-01  -1.1500000000000000e-01
   5.9509999999999996e-01  -1.9789999999999999e-01   3.4310000000000002e-01  -2.6729999999999998e-01  -1.9000000000000000e-02  -4.4000000000000003e-03   3.9950000000000002e-01  -1.7790000000000000e-01   1.6540999999999999e+00   9.5999999999999992e-03   1.7319999999999999e-01  -1.1940000000000001e-01
   6.6130000000000000e-01  -2.4179999999999999e-01   8.5780000000000001e-01  -1.9089999999999999e-01  -1.9980000000000001e-01   0.0000000000000000e+00   1.7760000000000001e-01  -6.6699999999999995e-02   1.0447000000000000e+00   0.0000000000000000e+00   1.2509999999999999e-01  -1.1060000000000000e-01
   6.1719999999999997e-01   0.0000000000000000e+00   1.1152000000000000e+00  -2.6729999999999998e-01  -5.7099999999999998e-02  -4.8200000000000000e-02   5.5489999999999995e-01  -3.7800000000000000e-01   1.0447000000000000e+00  -9.5999999999999992e-03   1.8279999999999999e-01  -9.7299999999999998e-02
   5.9509999999999996e-01  -2.1980000000000000e-01   6.8630000000000002e-01  -2.1959999999999999e-01  -9.4999999999999998e-03  -2.1899999999999999e-02   2.8849999999999998e-01  -8.8900000000000007e-02   1.0447000000000000e+00   9.5999999999999992e-03   1.8279999999999999e-01  -1.4599999999999999e-01
   3.3060000000000000e-01  -5.4959999999999998e-01   8.5780000000000001e-01  -2.5779999999999997e-01   1.9000000000000000e-02  -5.2600000000000001e-02   3.9950000000000002e-01   0.0000000000000000e+00   1.0447000000000000e+00   1.9300000000000001e-02   2.6939999999999997e-01  -1.8140000000000001e-01
   5.0700000000000001e-01  -2.1999999999999999e-02   1.2867999999999999e+00  -1.2410000000000000e-01   1.9000000000000000e-02  -3.9500000000000000e-02   4.8830000000000001e-01  -2.4460000000000001e-01   1.7410000000000000e-01   0.0000000000000000e+00   2.5019999999999998e-01  -1.1940000000000001e-01
   6.3919999999999999e-01  -3.7369999999999998e-01   5.1470000000000005e-01  -1.7190000000000000e-01  -4.7600000000000003e-02  -6.5799999999999997e-02   2.4410000000000001e-01   1.1119999999999999e-01   8.7060000000000004e-01  -3.8500000000000000e-02   2.0210000000000000e-01  -1.5479999999999999e-01
   6.3919999999999999e-01  -1.5390000000000001e-01   1.3725000000000001e+00  -2.2910000000000000e-01   6.6600000000000006e-02  -1.7500000000000002e-02   2.6629999999999998e-01  -1.3339999999999999e-01   7.8349999999999997e-01   7.7100000000000002e-02   1.8279999999999999e-01  -1.4599999999999999e-01
   4.8490000000000000e-01  -3.7369999999999998e-01   1.0294000000000001e+00  -2.5779999999999997e-01  -9.4999999999999998e-03  -6.1400000000000003e-02   2.4410000000000001e-01   2.2200000000000001e-02   1.2188000000000001e+00   6.7400000000000002e-02   1.3469999999999999e-01  -1.1500000000000000e-01
   7.0530000000000004e-01  -3.9570000000000000e-01   7.7210000000000001e-01  -1.9089999999999999e-01   9.4999999999999998e-03  -5.2600000000000001e-02   2.8849999999999998e-01  -1.3339999999999999e-01   1.3059000000000001e+00   5.7799999999999997e-02   2.4060000000000001e-01  -1.2390000000000000e-01
   5.7310000000000005e-01   0.0000000000000000e+00   2.5740000000000002e-01  -3.2460000000000000e-01  -7.6100000000000001e-02  -3.0700000000000002e-02   2.8849999999999998e-01  -2.2239999999999999e-01   1.3059000000000001e+00  -6.7400000000000002e-02   2.7900000000000003e-01  -7.0800000000000002e-02
   7.2740000000000005e-01  -1.7590000000000000e-01   8.5780000000000001e-01  -1.2410000000000000e-01  -8.5599999999999996e-02  -1.3200000000000000e-02   3.7730000000000002e-01  -1.7790000000000000e-01   1.2188000000000001e+00  -8.6699999999999999e-02   2.8870000000000001e-01  -9.2899999999999996e-02
   6.3919999999999999e-01  -2.4179999999999999e-01   4.2890000000000000e-01  -1.4319999999999999e-01  -1.9000000000000000e-02   0.0000000000000000e+00   2.6629999999999998e-01  -2.6679999999999998e-01   1.0447000000000000e+00  -1.9300000000000001e-02   2.7900000000000003e-01  -1.5920000000000001e-01
   6.3919999999999999e-01  -1.3189999999999999e-01   1.2867999999999999e+00  -2.6729999999999998e-01  -3.8100000000000002e-02  -4.3900000000000002e-02   3.5510000000000003e-01  -6.6699999999999995e-02   1.5670999999999999e+00  -9.5999999999999992e-03   2.9830000000000001e-01  -1.1940000000000001e-01
   6.3919999999999999e-01  -3.2979999999999998e-01   1.1152000000000000e+00  -3.0549999999999999e-01   2.8500000000000001e-02  -7.4499999999999997e-02   2.4410000000000001e-01  -2.0010000000000000e-01   6.0940000000000005e-01   1.0600000000000000e-01   1.8279999999999999e-01  -1.5479999999999999e-01
   6.6130000000000000e-01  -1.5390000000000001e-01   6.0050000000000003e-01  -2.0050000000000001e-01   1.9000000000000000e-02  -2.1899999999999999e-02   3.7730000000000002e-01  -3.1130000000000002e-01   6.9650000000000001e-01  -2.8899999999999999e-02   2.4060000000000001e-01  -1.5479999999999999e-01
   7.4939999999999996e-01  -6.6000000000000003e-02   1.1152000000000000e+00  -9.5500000000000002e-02   0.0000000000000000e+00   2.1899999999999999e-02   3.3289999999999997e-01  -1.1119999999999999e-01   7.8349999999999997e-01   5.7799999999999997e-02   2.6939999999999997e-01  -1.3710000000000000e-01
   5.2900000000000003e-01  -2.1980000000000000e-01   1.3725000000000001e+00  -2.0999999999999999e-01   9.4999999999999998e-03  -3.0700000000000002e-02   3.9950000000000002e-01  -3.5580000000000001e-01   1.2188000000000001e+00  -4.8200000000000000e-02   2.3089999999999999e-01  -1.2830000000000000e-01
   7.2740000000000005e-01  -1.9789999999999999e-01   2.5740000000000002e-01  -1.8140000000000001e-01  -3.8100000000000002e-02  -2.1899999999999999e-02   3.5510000000000003e-01   2.2200000000000001e-02   5.2239999999999998e-01   2.8899999999999999e-02   1.9239999999999999e-01  -9.7299999999999998e-02
   5.0700000000000001e-01  -1.5390000000000001e-01   5.1470000000000005e-01  -2.0050000000000001e-01  -7.6100000000000001e-02  -4.3900000000000002e-02   3.1069999999999998e-01  -1.7790000000000000e-01   1.0447000000000000e+00   1.9300000000000001e-02   1.9239999999999999e-01  -1.5479999999999999e-01
   5.9509999999999996e-01  -2.8580000000000000e-01   8.5780000000000001e-01  -1.9089999999999999e-01  -9.4999999999999998e-03   2.1899999999999999e-02   3.9950000000000002e-01  -1.3339999999999999e-01   1.3059000000000001e+00   4.8200000000000000e-02   2.7900000000000003e-01  -1.6370000000000001e-01
   6.3919999999999999e-01  -1.7590000000000000e-01   7.7210000000000001e-01  -2.7689999999999998e-01  -5.7099999999999998e-02   2.6300000000000000e-02   2.8849999999999998e-01  -1.5559999999999999e-01   1.1317999999999999e+00  -1.9300000000000001e-02   2.3089999999999999e-01  -1.1940000000000001e-01
   5.7310000000000005e-01  -1.7590000000000000e-01   6.8630000000000002e-01  -2.0050000000000001e-01   2.8500000000000001e-02  -3.9500000000000000e-02   1.7760000000000001e-01  -2.2239999999999999e-01   1.3059000000000001e+00   1.9300000000000001e-02   3.1750000000000000e-01  -1.3270000000000001e-01
   7.9349999999999998e-01  -3.2979999999999998e-01   6.0050000000000003e-01  -3.0549999999999999e-01  -5.7099999999999998e-02  -2.6300000000000000e-02   4.4390000000000002e-01   6.6699999999999995e-02   4.3530000000000002e-01   9.6299999999999997e-02   2.5019999999999998e-01  -1.1940000000000001e-01
   7.9349999999999998e-01  -1.9789999999999999e-01   1.2867999999999999e+00  -2.1959999999999999e-01   0.0000000000000000e+00  -3.5099999999999999e-02   2.8849999999999998e-01  -2.2239999999999999e-01   1.1317999999999999e+00  -1.0600000000000000e-01   2.7900000000000003e-01  -1.2390000000000000e-01
   6.1719999999999997e-01  -1.7590000000000000e-01   2.5740000000000002e-01  -1.8140000000000001e-01   3.8100000000000002e-02  -5.2600000000000001e-02   2.8849999999999998e-01   2.2200000000000001e-02   7.8349999999999997e-01  -9.5999999999999992e-03   1.8279999999999999e-01  -1.7690000000000000e-01
   6.1719999999999997e-01  -1.3189999999999999e-01   1.2010000000000001e+00  -2.2910000000000000e-01  -1.9000000000000000e-02  -7.0199999999999999e-02   4.6610000000000001e-01  -1.3339999999999999e-01   8.7060000000000004e-01   2.8899999999999999e-02   2.7900000000000003e-01  -1.2390000000000000e-01
   5.2900000000000003e-01  -3.5170000000000001e-01   1.3725000000000001e+00  -2.0999999999999999e-01  -2.8500000000000001e-02   3.5099999999999999e-02   2.6629999999999998e-01  -6.6699999999999995e-02   1.1317999999999999e+00   8.6699999999999999e-02   2.7900000000000003e-01  -1.2390000000000000e-01
   5.7310000000000005e-01  -1.7590000000000000e-01   8.5800000000000001e-02  -2.1959999999999999e-01  -1.0470000000000000e-01  -4.3900000000000002e-02   4.2170000000000002e-01  -1.3339999999999999e-01   2.0024000000000002e+00  -1.9300000000000001e-02   2.1170000000000000e-01  -1.3710000000000000e-01
   7.2740000000000005e-01  -8.7900000000000006e-02   7.7210000000000001e-01  -1.4319999999999999e-01  -6.6600000000000006e-02  -1.7500000000000002e-02   4.2170000000000002e-01  -4.4499999999999998e-02   9.5770000000000000e-01   9.5999999999999992e-03   1.9239999999999999e-01  -1.1060000000000000e-01
   5.9509999999999996e-01  -4.3999999999999997e-02   5.1470000000000005e-01  -2.7689999999999998e-01  -6.6600000000000006e-02  -2.6300000000000000e-02   3.9950000000000002e-01  -1.3339999999999999e-01   1.3930000000000000e+00  -1.9300000000000001e-02   2.7900000000000003e-01  -1.3270000000000001e-01
   5.0700000000000001e-01  -1.7590000000000000e-01  -8.5800000000000001e-02  -2.2910000000000000e-01  -9.4999999999999998e-03   0.0000000000000000e+00   3.1069999999999998e-01  -8.8900000000000007e-02   7.8349999999999997e-01  -9.5999999999999992e-03   3.0790000000000001e-01  -1.3710000000000000e-01
   7.0530000000000004e-01  -4.3999999999999997e-02   2.5740000000000002e-01  -1.8140000000000001e-01  -9.5200000000000007e-02   2.6300000000000000e-02   4.6610000000000001e-01  -2.2239999999999999e-01   9.5770000000000000e-01   3.8500000000000000e-02   2.0210000000000000e-01  -1.3270000000000001e-01
   5.5110000000000003e-01  -2.4179999999999999e-01   1.0294000000000001e+00  -1.9089999999999999e-01   4.7600000000000003e-02  -1.3200000000000000e-02   4.4390000000000002e-01   8.8900000000000007e-02   6.9650000000000001e-01  -2.8899999999999999e-02   2.4060000000000001e-01  -1.4160000000000000e-01
   5.2900000000000003e-01  -2.1980000000000000e-01   0.0000000000000000e+00  -2.4820000000000000e-01  -9.4999999999999998e-03  -7.8899999999999998e-02   3.5510000000000003e-01  -2.8910000000000002e-01   1.1317999999999999e+00  -2.8899999999999999e-02   1.9239999999999999e-01  -1.5479999999999999e-01
   6.8330000000000002e-01  -2.6379999999999998e-01   3.4310000000000002e-01  -2.6729999999999998e-01  -1.9000000000000000e-02  -6.5799999999999997e-02   5.9930000000000005e-01  -8.8900000000000007e-02   1.4800000000000000e+00  -1.9300000000000001e-02   2.9830000000000001e-01  -9.7299999999999998e-02
   6.6130000000000000e-01  -3.9570000000000000e-01   5.1470000000000005e-01  -1.3370000000000001e-01  -3.8100000000000002e-02  -3.5099999999999999e-02   4.4390000000000002e-01  -1.7790000000000000e-01   6.0940000000000005e-01  -1.9300000000000001e-02   2.7900000000000003e-01  -1.2390000000000000e-01
   5.9509999999999996e-01  -2.4179999999999999e-01   1.5441000000000000e+00  -2.7689999999999998e-01  -3.8100000000000002e-02  -8.8000000000000005e-03   4.2170000000000002e-01  -8.8900000000000007e-02   8.7060000000000004e-01   3.8500000000000000e-02   3.0790000000000001e-01  -1.2390000000000000e-01
   5.2900000000000003e-01  -1.5390000000000001e-01   6.8630000000000002e-01  -2.6729999999999998e-01  -8.5599999999999996e-02  -7.0199999999999999e-02   3.5510000000000003e-01  -2.6679999999999998e-01   1.2188000000000001e+00   3.8500000000000000e-02   2.9830000000000001e-01  -1.0620000000000000e-01
   5.9509999999999996e-01  -3.5170000000000001e-01   8.5780000000000001e-01  -1.9089999999999999e-01   9.4999999999999998e-03  -4.4000000000000003e-03   3.5510000000000003e-01  -1.7790000000000000e-01   1.2188000000000001e+00  -1.9300000000000001e-02   1.5400000000000000e-01  -1.4160000000000000e-01
   5.2900000000000003e-01  -4.3999999999999997e-02   1.7160000000000000e-01  -2.0050000000000001e-01  -1.0470000000000000e-01   0.0000000000000000e+00   1.3320000000000001e-01  -3.3350000000000002e-01   1.3930000000000000e+00   2.8899999999999999e-02   2.2130000000000000e-01  -1.2830000000000000e-01
   5.9509999999999996e-01  -3.9570000000000000e-01   7.7210000000000001e-01  -2.8639999999999999e-01  -7.6100000000000001e-02  -1.7500000000000002e-02   4.4390000000000002e-01   0.0000000000000000e+00   1.4800000000000000e+00  -2.8899999999999999e-02   2.1170000000000000e-01  -1.0620000000000000e-01
   4.4080000000000003e-01   2.1999999999999999e-02   8.5800000000000001e-02  -1.9089999999999999e-01   1.9000000000000000e-02   1.7500000000000002e-02   8.8800000000000004e-02  -2.4460000000000001e-01   1.5670999999999999e+00  -2.8899999999999999e-02   3.3679999999999999e-01  -1.3270000000000001e-01
   6.6130000000000000e-01  -1.3189999999999999e-01   8.5780000000000001e-01  -3.6280000000000001e-01  -8.5599999999999996e-02  -3.0700000000000002e-02   3.1069999999999998e-01  -4.2249999999999999e-01   1.0447000000000000e+00  -1.9300000000000001e-02   2.5019999999999998e-01  -1.1940000000000001e-01
   7.2740000000000005e-01  -3.2979999999999998e-01   6.8630000000000002e-01  -2.5779999999999997e-01  -1.9000000000000000e-02  -1.7500000000000002e-02   2.4410000000000001e-01  -1.5559999999999999e-01   1.0447000000000000e+00   0.0000000000000000e+00   1.7319999999999999e-01  -1.4160000000000000e-01
   6.6130000000000000e-01  -2.8580000000000000e-01   7.7210000000000001e-01  -1.3370000000000001e-01  -1.0470000000000000e-01  -2.6300000000000000e-02   5.1049999999999995e-01  -2.0010000000000000e-01   1.3059000000000001e+00   4.8200000000000000e-02   1.9239999999999999e-01  -1.4599999999999999e-01
   5.2900000000000003e-01  -3.2979999999999998e-01   1.3725000000000001e+00  -2.2910000000000000e-01  -1.9000000000000000e-02  -5.7000000000000002e-02   1.1100000000000000e-01  -4.4499999999999998e-02   1.6540999999999999e+00   3.8500000000000000e-02   2.3089999999999999e-01  -1.5920000000000001e-01
   7.4939999999999996e-01  -2.1980000000000000e-01   5.1470000000000005e-01  -2.0050000000000001e-01   1.9000000000000000e-02   2.6300000000000000e-02   2.6629999999999998e-01  -2.2200000000000001e-02   6.9650000000000001e-01   1.0600000000000000e-01   3.1750000000000000e-01  -1.2830000000000000e-01
   4.8490000000000000e-01  -2.1980000000000000e-01   4.2890000000000000e-01  -2.1959999999999999e-01  -6.6600000000000006e-02  -7.4499999999999997e-02   1.7760000000000001e-01  -4.4499999999999998e-02   1.3059000000000001e+00   7.7100000000000002e-02   2.4060000000000001e-01  -9.7299999999999998e-02
   3.5270000000000001e-01  -3.2979999999999998e-01   6.0050000000000003e-01  -2.0050000000000001e-01   9.4999999999999998e-03  -1.7500000000000002e-02   2.8849999999999998e-01  -2.4460000000000001e-01   1.0447000000000000e+00   1.9300000000000001e-02   2.1170000000000000e-01  -1.1500000000000000e-01
   4.8490000000000000e-01  -3.7369999999999998e-01   3.4310000000000002e-01  -2.0999999999999999e-01  -6.6600000000000006e-02  -1.7500000000000002e-02   3.5510000000000003e-01  -8.8900000000000007e-02   6.9650000000000001e-01   9.5999999999999992e-03   2.7900000000000003e-01  -1.0620000000000000e-01
   5.0700000000000001e-01  -3.0780000000000002e-01   1.1152000000000000e+00  -2.1959999999999999e-01  -9.5200000000000007e-02  -3.9500000000000000e-02   2.2189999999999999e-01  -8.8900000000000007e-02   6.9650000000000001e-01   1.9300000000000001e-02   2.3089999999999999e-01  -1.2830000000000000e-01
   5.5110000000000003e-01  -1.0990000000000000e-01   1.7157000000000000e+00  -2.7689999999999998e-01   2.8500000000000001e-02   1.7500000000000002e-02   5.1049999999999995e-01   2.2200000000000001e-02   1.5670999999999999e+00   8.6699999999999999e-02   3.1750000000000000e-01  -1.5479999999999999e-01
   4.8490000000000000e-01  -1.5390000000000001e-01   8.5780000000000001e-01  -3.5330000000000000e-01  -6.6600000000000006e-02  -1.7500000000000002e-02   3.7730000000000002e-01  -2.2200000000000001e-02   1.3059000000000001e+00   5.7799999999999997e-02   1.8279999999999999e-01  -1.2390000000000000e-01
   5.5110000000000003e-01  -4.1770000000000002e-01   2.5740000000000002e-01  -1.1459999999999999e-01  -6.6600000000000006e-02  -2.6300000000000000e-02   3.1069999999999998e-01  -1.5559999999999999e-01   1.3930000000000000e+00   4.8200000000000000e-02   2.2130000000000000e-01  -1.5920000000000001e-01
   6.1719999999999997e-01  -1.9789999999999999e-01   6.8630000000000002e-01  -2.2910000000000000e-01  -2.8500000000000001e-02  -4.3900000000000002e-02   2.8849999999999998e-01  -1.5559999999999999e-01   1.3930000000000000e+00   9.5999999999999992e-03   1.8279999999999999e-01  -1.3270000000000001e-01
   4.6289999999999998e-01  -2.1999999999999999e-02   1.1152000000000000e+00  -1.8140000000000001e-01   1.9000000000000000e-02  -1.3200000000000000e-02   3.3289999999999997e-01  -3.1130000000000002e-01   1.3930000000000000e+00  -9.6299999999999997e-02   2.6939999999999997e-01  -1.2830000000000000e-01
   6.6130000000000000e-01  -1.3189999999999999e-01   8.5780000000000001e-01  -2.0050000000000001e-01  -3.8100000000000002e-02  -3.5099999999999999e-02   3.3289999999999997e-01  -2.0010000000000000e-01   1.0447000000000000e+00  -1.9300000000000001e-02   3.4639999999999999e-01  -1.3270000000000001e-01
   7.9349999999999998e-01  -6.6000000000000003e-02   6.0050000000000003e-01  -1.8140000000000001e-01  -6.6600000000000006e-02  -3.0700000000000002e-02   4.4390000000000002e-01  -1.7790000000000000e-01   2.0024000000000002e+00   2.8899999999999999e-02   2.1170000000000000e-01  -1.3270000000000001e-01
   5.9509999999999996e-01  -3.2979999999999998e-01   8.5780000000000001e-01  -1.9089999999999999e-01   2.8500000000000001e-02  -3.9500000000000000e-02   2.4410000000000001e-01  -2.0010000000000000e-01   1.3930000000000000e+00   3.8500000000000000e-02   1.4430000000000001e-01  -1.2830000000000000e-01
   4.8490000000000000e-01  -1.7590000000000000e-01   1.2010000000000001e+00  -2.6729999999999998e-01  -2.8500000000000001e-02  -4.4000000000000003e-03   3.3289999999999997e-01  -2.2239999999999999e-01   1.6540999999999999e+00   9.5999999999999992e-03   2.5019999999999998e-01  -1.4599999999999999e-01
   3.5270000000000001e-01  -1.0990000000000000e-01   9.4359999999999999e-01  -2.2910000000000000e-01  -2.8500000000000001e-02   1.3200000000000000e-02   3.1069999999999998e-01  -1.7790000000000000e-01   1.6540999999999999e+00   6.7400000000000002e-02   2.6939999999999997e-01  -1.0170000000000000e-01
   8.5960000000000003e-01  -1.3189999999999999e-01   6.8630000000000002e-01  -2.1959999999999999e-01  -8.5599999999999996e-02  -2.1899999999999999e-02   2.4410000000000001e-01  -2.2239999999999999e-01   1.1317999999999999e+00  -3.8500000000000000e-02   1.7319999999999999e-01  -1.3710000000000000e-01
   6.1719999999999997e-01  -1.5390000000000001e-01   1.0294000000000001e+00  -2.3870000000000000e-01  -7.6100000000000001e-02  -3.0700000000000002e-02   2.8849999999999998e-01  -2.8910000000000002e-01   1.3930000000000000e+00  -2.8899999999999999e-02   2.3089999999999999e-01  -8.8499999999999995e-02
   6.1719999999999997e-01  -1.7590000000000000e-01   9.4359999999999999e-01  -2.7689999999999998e-01  -3.8100000000000002e-02  -2.6300000000000000e-02   4.2170000000000002e-01  -8.8900000000000007e-02   1.1317999999999999e+00   2.8899999999999999e-02   2.1170000000000000e-01  -1.5479999999999999e-01
   5.0700000000000001e-01  -2.8580000000000000e-01   6.0050000000000003e-01  -2.0999999999999999e-01   5.7099999999999998e-02  -3.9500000000000000e-02   2.2189999999999999e-01  -4.4469999999999998e-01   1.6540999999999999e+00  -7.7100000000000002e-02   2.2130000000000000e-01  -1.4599999999999999e-01
   6.3919999999999999e-01  -2.6379999999999998e-01   8.5800000000000001e-02  -2.0050000000000001e-01  -6.6600000000000006e-02  -4.4000000000000003e-03   1.9980000000000001e-01  -4.4499999999999998e-02   9.5770000000000000e-01   5.7799999999999997e-02   2.2130000000000000e-01  -1.3270000000000001e-01
   5.9509999999999996e-01   4.3999999999999997e-02   9.4359999999999999e-01  -2.8639999999999999e-01  -7.6100000000000001e-02  -3.5099999999999999e-02   3.1069999999999998e-01  -1.1119999999999999e-01   1.1317999999999999e+00   8.6699999999999999e-02   2.7900000000000003e-01  -9.7299999999999998e-02
   5.2900000000000003e-01  -2.4179999999999999e-01  -1.7160000000000000e-01  -2.1959999999999999e-01  -6.6600000000000006e-02  -3.5099999999999999e-02   3.5510000000000003e-01  -1.3339999999999999e-01   1.1317999999999999e+00   6.7400000000000002e-02   1.7319999999999999e-01  -1.6370000000000001e-01
   5.9509999999999996e-01  -1.3189999999999999e-01   5.1470000000000005e-01  -1.8140000000000001e-01  -3.8100000000000002e-02  -5.7000000000000002e-02   2.8849999999999998e-01  -4.4499999999999998e-02   9.5770000000000000e-01  -2.8899999999999999e-02   2.4060000000000001e-01  -1.0620000000000000e-01
   5.0700000000000001e-01  -2.8580000000000000e-01   6.8630000000000002e-01  -1.6230000000000000e-01  -7.6100000000000001e-02   2.1899999999999999e-02   2.8849999999999998e-01  -6.6699999999999995e-02   6.9650000000000001e-01   9.5999999999999992e-03   2.1170000000000000e-01  -1.9020000000000001e-01
   7.7149999999999996e-01  -2.1980000000000000e-01   5.1470000000000005e-01  -3.6280000000000001e-01   1.9000000000000000e-02  -5.7000000000000002e-02   5.1049999999999995e-01  -1.1119999999999999e-01   1.3930000000000000e+00  -9.5999999999999992e-03   2.5979999999999998e-01  -1.0620000000000000e-01
   6.1719999999999997e-01  -8.7900000000000006e-02   6.0050000000000003e-01  -2.2910000000000000e-01  -5.7099999999999998e-02  -4.4000000000000003e-03   2.2189999999999999e-01  -1.7790000000000000e-01   1.9153000000000000e+00   2.8899999999999999e-02   1.9239999999999999e-01  -1.2390000000000000e-01
   8.1559999999999999e-01  -3.0780000000000002e-01   6.8630000000000002e-01  -2.3870000000000000e-01  -3.8100000000000002e-02  -4.3900000000000002e-02   4.4390000000000002e-01  -2.8910000000000002e-01   1.5670999999999999e+00   8.6699999999999999e-02   3.0790000000000001e-01  -1.1500000000000000e-01
   6.1719999999999997e-01  -2.1999999999999999e-02   7.7210000000000001e-01  -2.1959999999999999e-01  -8.5599999999999996e-02  -2.1899999999999999e-02   3.3289999999999997e-01   0.0000000000000000e+00   1.2188000000000001e+00   4.8200000000000000e-02   2.4060000000000001e-01  -1.1500000000000000e-01
   6.3919999999999999e-01  -1.7590000000000000e-01   1.7157000000000000e+00  -1.9089999999999999e-01   5.7099999999999998e-02  -7.0199999999999999e-02   3.1069999999999998e-01  -2.2239999999999999e-01   1.0447000000000000e+00   6.7400000000000002e-02   1.3469999999999999e-01  -8.8499999999999995e-02
   6.1719999999999997e-01  -1.7590000000000000e-01  -8.5800000000000001e-02  -1.7190000000000000e-01   1.9000000000000000e-02  -3.9500000000000000e-02   4.4390000000000002e-01  -2.2239999999999999e-01   1.6540999999999999e+00   6.7400000000000002e-02   2.6939999999999997e-01  -1.3270000000000001e-01
   6.8330000000000002e-01   8.7900000000000006e-02   1.1152000000000000e+00  -2.1959999999999999e-01  -9.4999999999999998e-03   8.8000000000000005e-03   3.1069999999999998e-01  -2.6679999999999998e-01   1.9153000000000000e+00  -9.5999999999999992e-03   2.2130000000000000e-01  -1.5479999999999999e-01
   6.1719999999999997e-01  -2.4179999999999999e-01   5.1470000000000005e-01  -1.8140000000000001e-01  -1.9000000000000000e-02  -2.1899999999999999e-02   2.2200000000000001e-02  -2.2239999999999999e-01   9.5770000000000000e-01   5.7799999999999997e-02   2.1170000000000000e-01  -1.1060000000000000e-01
   3.9679999999999999e-01  -2.1980000000000000e-01   2.2303999999999999e+00  -2.2910000000000000e-01  -7.6100000000000001e-02   0.0000000000000000e+00   1.9980000000000001e-01  -2.8910000000000002e-01   7.8349999999999997e-01  -1.9300000000000001e-02   2.3089999999999999e-01  -1.1940000000000001e-01
   3.9679999999999999e-01  -2.4179999999999999e-01   4.2890000000000000e-01  -1.8140000000000001e-01  -1.9000000000000000e-02  -4.8200000000000000e-02   3.3289999999999997e-01  -1.7790000000000000e-01   1.2188000000000001e+00  -2.8899999999999999e-02   2.2130000000000000e-01  -1.5920000000000001e-01
   3.9679999999999999e-01  -6.6000000000000003e-02   1.3725000000000001e+00  -2.7689999999999998e-01  -1.9000000000000000e-02   4.4000000000000003e-03   3.5510000000000003e-01   8.8900000000000007e-02   1.3930000000000000e+00   2.8899999999999999e-02   1.9239999999999999e-01  -1.1940000000000001e-01
   4.8490000000000000e-01  -3.5170000000000001e-01  -6.8630000000000002e-01  -2.3870000000000000e-01  -9.5200000000000007e-02  -3.0700000000000002e-02   2.8849999999999998e-01  -6.6699999999999995e-02   1.8283000000000000e+00   9.5999999999999992e-03   2.2130000000000000e-01  -1.3710000000000000e-01
   4.6289999999999998e-01  -1.9789999999999999e-01   8.5800000000000001e-02  -1.9089999999999999e-01  -1.1420000000000000e-01   1.3200000000000000e-02   4.6610000000000001e-01  -1.7790000000000000e-01   1.1317999999999999e+00   5.7799999999999997e-02   2.8870000000000001e-01  -1.5920000000000001e-01
   4.6289999999999998e-01  -2.8580000000000000e-01   8.5780000000000001e-01  -2.5779999999999997e-01  -3.8100000000000002e-02  -3.5099999999999999e-02   3.9950000000000002e-01  -6.6699999999999995e-02   9.5770000000000000e-01   2.8899999999999999e-02   2.6939999999999997e-01  -1.4160000000000000e-01
   3.0859999999999999e-01  -6.6000000000000003e-02   1.5441000000000000e+00  -1.1459999999999999e-01  -2.8500000000000001e-02  -3.0700000000000002e-02   1.5540000000000001e-01  -2.2200000000000001e-02   1.4800000000000000e+00   1.1559999999999999e-01   2.0210000000000000e-01  -1.5040000000000001e-01
   5.0700000000000001e-01  -6.6000000000000003e-02   8.5780000000000001e-01  -1.2410000000000000e-01  -1.9000000000000000e-02  -4.3900000000000002e-02   2.6629999999999998e-01  -2.4460000000000001e-01   6.9650000000000001e-01  -9.5999999999999992e-03   2.6939999999999997e-01  -1.1940000000000001e-01
   4.1880000000000001e-01  -1.3189999999999999e-01   4.2890000000000000e-01  -2.8639999999999999e-01  -1.1420000000000000e-01   4.4000000000000003e-03   1.3320000000000001e-01  -1.5559999999999999e-01   6.9650000000000001e-01   0.0000000000000000e+00   2.5019999999999998e-01  -1.0170000000000000e-01
   6.3919999999999999e-01  -3.0780000000000002e-01   9.4359999999999999e-01  -1.8140000000000001e-01   6.6600000000000006e-02  -3.5099999999999999e-02   3.7730000000000002e-01  -2.4460000000000001e-01   1.7412000000000001e+00  -1.1559999999999999e-01   2.4060000000000001e-01  -8.8499999999999995e-02
   5.5110000000000003e-01  -2.4179999999999999e-01   1.0294000000000001e+00  -7.6399999999999996e-02  -1.9000000000000000e-02   0.0000000000000000e+00   2.4410000000000001e-01  -3.7800000000000000e-01   2.0024000000000002e+00   9.5999999999999992e-03   1.9239999999999999e-01  -1.1500000000000000e-01
   3.9679999999999999e-01  -6.6000000000000003e-02   3.4310000000000002e-01  -2.7689999999999998e-01  -2.8500000000000001e-02   4.4000000000000003e-03   2.4410000000000001e-01  -2.8910000000000002e-01   7.8349999999999997e-01   0.0000000000000000e+00   2.3089999999999999e-01  -8.4000000000000005e-02
   4.6289999999999998e-01  -3.0780000000000002e-01   8.5780000000000001e-01  -2.7689999999999998e-01  -4.7600000000000003e-02   8.8000000000000005e-03   3.1069999999999998e-01  -1.7790000000000000e-01   1.0447000000000000e+00   1.9300000000000001e-02   2.5019999999999998e-01  -1.2390000000000000e-01
   6.3919999999999999e-01  -1.9789999999999999e-01   1.1152000000000000e+00  -2.1959999999999999e-01  -3.8100000000000002e-02  -7.8899999999999998e-02   3.5510000000000003e-01  -2.6679999999999998e-01   1.3930000000000000e+00  -5.7799999999999997e-02   3.1750000000000000e-01  -1.0620000000000000e-01
   6.1719999999999997e-01  -3.2979999999999998e-01   5.1470000000000005e-01  -2.7689999999999998e-01  -7.6100000000000001e-02  -4.8200000000000000e-02   2.2189999999999999e-01  -1.5559999999999999e-01   1.6540999999999999e+00  -1.9300000000000001e-02   1.1550000000000001e-01  -9.2899999999999996e-02
   6.1719999999999997e-01  -2.4179999999999999e-01   7.7210000000000001e-01  -2.3870000000000000e-01  -9.5200000000000007e-02  -4.8200000000000000e-02  -2.2200000000000001e-02  -1.7790000000000000e-01   1.0447000000000000e+00   0.0000000000000000e+00   2.7900000000000003e-01  -1.0170000000000000e-01
   2.8649999999999998e-01  -8.7900000000000006e-02   1.7160000000000000e-01  -2.0999999999999999e-01   2.8500000000000001e-02  -1.7500000000000002e-02   7.5460000000000005e-01  -1.1119999999999999e-01   1.3930000000000000e+00   1.9300000000000001e-02   2.5019999999999998e-01  -1.1500000000000000e-01
   8.3760000000000001e-01  -4.6170000000000000e-01   7.7210000000000001e-01  -1.8140000000000001e-01  -2.8500000000000001e-02  -6.1400000000000003e-02   3.3289999999999997e-01  -2.2239999999999999e-01   1.2188000000000001e+00  -4.8200000000000000e-02   2.5019999999999998e-01  -1.1940000000000001e-01
   1.1021000000000001e+00  -3.0780000000000002e-01   2.5740000000000002e-01  -2.1959999999999999e-01  -6.6600000000000006e-02   0.0000000000000000e+00   6.6600000000000006e-02  -2.6679999999999998e-01   1.2188000000000001e+00   5.7799999999999997e-02   2.1170000000000000e-01  -1.2390000000000000e-01
   1.5429999999999999e-01  -3.2979999999999998e-01   1.2010000000000001e+00  -1.1459999999999999e-01   0.0000000000000000e+00  -3.5099999999999999e-02   3.1069999999999998e-01  -1.3339999999999999e-01   1.0447000000000000e+00   9.5999999999999992e-03   2.2130000000000000e-01  -9.2899999999999996e-02
   4.6289999999999998e-01  -1.9789999999999999e-01   2.5740000000000002e-01  -2.0050000000000001e-01   0.0000000000000000e+00  -1.7500000000000002e-02   4.6610000000000001e-01  -8.8900000000000007e-02   6.9650000000000001e-01   4.8200000000000000e-02   2.3089999999999999e-01  -1.1060000000000000e-01
   9.2579999999999996e-01  -4.1770000000000002e-01   1.7160000000000000e-01  -4.0100000000000002e-01  -5.7099999999999998e-02  -5.2600000000000001e-02   6.6600000000000006e-02   4.4499999999999998e-02   2.0024000000000002e+00   9.5999999999999992e-03   2.0210000000000000e-01  -8.8499999999999995e-02
   1.1020000000000001e-01  -3.0780000000000002e-01  -1.7160000000000000e-01  -2.9599999999999999e-01  -6.6600000000000006e-02  -7.8899999999999998e-02   4.4390000000000002e-01  -3.3350000000000002e-01   6.9650000000000001e-01   3.8500000000000000e-02   1.9239999999999999e-01  -1.1940000000000001e-01
   3.5270000000000001e-01  -4.1770000000000002e-01   6.0050000000000003e-01  -2.6729999999999998e-01  -4.7600000000000003e-02  -2.1899999999999999e-02   2.6629999999999998e-01  -1.1119999999999999e-01   2.6119999999999999e-01  -9.6299999999999997e-02   2.0210000000000000e-01  -1.3710000000000000e-01
   8.1559999999999999e-01  -3.7369999999999998e-01   1.0294000000000001e+00  -2.2910000000000000e-01   3.8100000000000002e-02  -2.1899999999999999e-02   7.3240000000000005e-01  -3.1130000000000002e-01   1.8283000000000000e+00   2.8899999999999999e-02   2.9830000000000001e-01  -9.7299999999999998e-02
   8.8170000000000004e-01  -2.1980000000000000e-01   1.3725000000000001e+00  -2.0050000000000001e-01  -5.7099999999999998e-02   1.7500000000000002e-02  -3.1069999999999998e-01   2.6679999999999998e-01   1.3059000000000001e+00   4.8200000000000000e-02   3.0790000000000001e-01  -1.1500000000000000e-01
   8.8170000000000004e-01  -1.5390000000000001e-01   4.2890000000000000e-01  -1.9089999999999999e-01  -2.8500000000000001e-02  -3.5099999999999999e-02   5.9930000000000005e-01  -3.3350000000000002e-01   1.7410000000000000e-01  -9.5999999999999992e-03   1.9239999999999999e-01  -1.2390000000000000e-01
   0.0000000000000000e+00  -2.8580000000000000e-01   2.5740000000000002e-01  -1.5279999999999999e-01  -1.3320000000000001e-01  -2.6300000000000000e-02  -2.4410000000000001e-01   8.8900000000000007e-02   1.8283000000000000e+00   2.8899999999999999e-02   2.4060000000000001e-01  -6.1899999999999997e-02
   4.4080000000000003e-01  -1.3189999999999999e-01   4.2890000000000000e-01  -2.4820000000000000e-01  -3.8100000000000002e-02  -2.1899999999999999e-02   8.2120000000000004e-01   2.0010000000000000e-01   2.0893999999999999e+00   1.9300000000000001e-02   3.6559999999999998e-01  -1.3270000000000001e-01
   1.1021000000000001e+00  -2.1980000000000000e-01   3.4310000000000002e-01  -2.0050000000000001e-01  -6.6600000000000006e-02  -8.3299999999999999e-02  -1.1100000000000000e-01  -2.8910000000000002e-01  -2.6119999999999999e-01   9.5999999999999992e-03   1.6360000000000000e-01  -1.4160000000000000e-01
   8.5960000000000003e-01  -5.0560000000000005e-01   7.7210000000000001e-01  -1.6230000000000000e-01  -7.6100000000000001e-02  -4.4000000000000003e-03   1.2873000000000001e+00  -5.7809999999999995e-01   3.4820000000000001e-01  -1.0600000000000000e-01   1.7319999999999999e-01  -1.2390000000000000e-01
   1.5429999999999999e-01  -1.7590000000000000e-01   0.0000000000000000e+00  -2.7689999999999998e-01   4.7600000000000003e-02  -1.3200000000000000e-02  -2.6629999999999998e-01   4.8920000000000002e-01   2.0893999999999999e+00   2.8899999999999999e-02   2.7900000000000003e-01  -8.8499999999999995e-02
   1.3230000000000000e-01  -1.0990000000000000e-01   1.8015000000000001e+00  -2.2910000000000000e-01   2.8500000000000001e-02  -5.7000000000000002e-02   2.4410000000000001e-01   6.6699999999999995e-02   1.6540999999999999e+00   6.7400000000000002e-02   2.0210000000000000e-01  -1.1500000000000000e-01
   1.2784000000000000e+00  -1.3189999999999999e-01   6.8630000000000002e-01  -2.5779999999999997e-01  -1.0470000000000000e-01   8.8000000000000005e-03  -8.8800000000000004e-02  -8.4499999999999997e-01   1.0447000000000000e+00  -3.8500000000000000e-02   2.5019999999999998e-01  -9.2899999999999996e-02
   6.1719999999999997e-01  -1.9789999999999999e-01   4.2890000000000000e-01  -1.8140000000000001e-01  -1.0470000000000000e-01   4.4000000000000003e-03   3.7730000000000002e-01   1.7790000000000000e-01   1.1317999999999999e+00  -9.6299999999999997e-02   3.2710000000000000e-01  -1.1940000000000001e-01
   6.6100000000000006e-02  -3.5170000000000001e-01   0.0000000000000000e+00  -2.5779999999999997e-01  -8.5599999999999996e-02  -4.3900000000000002e-02  -1.7760000000000001e-01   8.8900000000000007e-02   2.4377000000000000e+00   9.5999999999999992e-03   3.4639999999999999e-01  -1.4160000000000000e-01
   4.6289999999999998e-01  -2.4179999999999999e-01   8.5800000000000001e-02  -7.6399999999999996e-02  -8.5599999999999996e-02  -3.5099999999999999e-02   4.6610000000000001e-01  -2.8910000000000002e-01   5.2239999999999998e-01   0.0000000000000000e+00   2.0210000000000000e-01  -1.8579999999999999e-01
   7.2740000000000005e-01  -2.4179999999999999e-01   7.7210000000000001e-01  -1.9089999999999999e-01  -1.0470000000000000e-01   4.8200000000000000e-02   4.4400000000000002e-02   1.5559999999999999e-01   4.3530000000000002e-01   1.9300000000000001e-02   2.4060000000000001e-01  -4.8700000000000000e-02
   1.0139000000000000e+00  -3.2979999999999998e-01   8.5780000000000001e-01  -2.8639999999999999e-01  -1.4269999999999999e-01  -3.0700000000000002e-02   7.9900000000000004e-01   1.1119999999999999e-01   1.3930000000000000e+00   9.5999999999999992e-03   2.4060000000000001e-01  -8.4000000000000005e-02
   3.5270000000000001e-01  -1.7590000000000000e-01   6.8630000000000002e-01  -1.3370000000000001e-01   0.0000000000000000e+00  -3.0700000000000002e-02  -3.3289999999999997e-01  -3.3350000000000002e-01   8.7060000000000004e-01   8.6699999999999999e-02   1.5400000000000000e-01  -1.6810000000000000e-01
   5.0700000000000001e-01  -3.0780000000000002e-01   0.0000000000000000e+00  -1.3370000000000001e-01  -9.4999999999999998e-03  -2.1899999999999999e-02   3.9950000000000002e-01  -1.7790000000000000e-01   2.0024000000000002e+00   9.5999999999999992e-03   2.3089999999999999e-01  -1.5920000000000001e-01
   5.9509999999999996e-01  -2.4179999999999999e-01   4.2890000000000000e-01  -3.0549999999999999e-01  -1.2370000000000000e-01  -3.5099999999999999e-02   1.9980000000000001e-01  -1.3339999999999999e-01   5.2239999999999998e-01   9.5999999999999992e-03   2.2130000000000000e-01  -4.4200000000000003e-02
   9.2579999999999996e-01  -3.7369999999999998e-01   1.8872000000000000e+00  -2.3870000000000000e-01  -7.6100000000000001e-02  -7.4499999999999997e-02   3.9950000000000002e-01  -6.6699999999999995e-02   1.3930000000000000e+00   2.8899999999999999e-02   2.6939999999999997e-01  -1.0170000000000000e-01
   5.5110000000000003e-01  -2.1980000000000000e-01   7.7210000000000001e-01  -3.4370000000000001e-01  -4.7600000000000003e-02  -8.8000000000000005e-03   1.3320000000000001e-01  -2.2239999999999999e-01   1.1317999999999999e+00   7.7100000000000002e-02   2.3089999999999999e-01  -1.2830000000000000e-01
   1.7630000000000001e-01  -2.1980000000000000e-01   6.8630000000000002e-01  -2.7689999999999998e-01   5.7099999999999998e-02   2.1899999999999999e-02   3.3289999999999997e-01  -1.5559999999999999e-01   1.3059000000000001e+00   9.5999999999999992e-03   3.0790000000000001e-01  -1.1060000000000000e-01
   5.7310000000000005e-01  -1.0990000000000000e-01   8.5780000000000001e-01  -2.2910000000000000e-01  -7.6100000000000001e-02  -5.2600000000000001e-02   1.9980000000000001e-01  -3.3350000000000002e-01   9.5770000000000000e-01   9.5999999999999992e-03   1.8279999999999999e-01  -9.7299999999999998e-02
   5.9509999999999996e-01  -8.7900000000000006e-02   1.2010000000000001e+00  -2.0050000000000001e-01   0.0000000000000000e+00  -6.5799999999999997e-02   3.7730000000000002e-01  -1.5559999999999999e-01   1.4800000000000000e+00   1.1559999999999999e-01   2.0210000000000000e-01  -1.0620000000000000e-01
   6.1719999999999997e-01  -1.7590000000000000e-01   3.4310000000000002e-01  -2.2910000000000000e-01   4.7600000000000003e-02  -3.9500000000000000e-02   2.4410000000000001e-01   1.3339999999999999e-01   8.7060000000000004e-01   0.0000000000000000e+00   3.6559999999999998e-01  -1.1940000000000001e-01
   1.9839999999999999e-01  -2.1980000000000000e-01   1.2867999999999999e+00  -1.1459999999999999e-01  -1.2370000000000000e-01   2.1899999999999999e-02   2.6629999999999998e-01  -3.1130000000000002e-01   1.3059000000000001e+00   5.7799999999999997e-02   2.2130000000000000e-01  -1.2830000000000000e-01
   4.8490000000000000e-01   2.1999999999999999e-02   3.4310000000000002e-01  -2.1959999999999999e-01  -1.2370000000000000e-01   4.4000000000000003e-03   3.7730000000000002e-01  -2.2239999999999999e-01   1.1317999999999999e+00   4.8200000000000000e-02   2.3089999999999999e-01  -9.2899999999999996e-02
   7.9349999999999998e-01  -2.6379999999999998e-01   1.4582999999999999e+00  -1.5279999999999999e-01  -5.7099999999999998e-02  -3.5099999999999999e-02   2.8849999999999998e-01  -6.6699999999999995e-02   8.7060000000000004e-01  -5.7799999999999997e-02   1.8279999999999999e-01  -6.1899999999999997e-02
   6.3919999999999999e-01  -1.9789999999999999e-01   1.7157000000000000e+00  -3.0549999999999999e-01  -9.5200000000000007e-02  -4.3900000000000002e-02   4.4400000000000002e-02   4.4499999999999998e-02   9.5770000000000000e-01   7.7100000000000002e-02   1.9239999999999999e-01  -1.3270000000000001e-01
   6.1719999999999997e-01  -2.6379999999999998e-01   7.7210000000000001e-01  -2.5779999999999997e-01  -2.8500000000000001e-02  -8.8000000000000005e-03   2.2189999999999999e-01  -4.0020000000000000e-01   1.1317999999999999e+00   7.7100000000000002e-02   2.6939999999999997e-01  -7.9600000000000004e-02
   4.8490000000000000e-01  -1.9789999999999999e-01   8.5800000000000001e-02  -2.2910000000000000e-01   2.8500000000000001e-02  -1.7500000000000002e-02   2.8849999999999998e-01  -1.7790000000000000e-01   1.3059000000000001e+00  -6.7400000000000002e-02   1.3469999999999999e-01  -1.3270000000000001e-01
   5.9509999999999996e-01  -1.5390000000000001e-01   5.1470000000000005e-01  -2.3870000000000000e-01  -1.6180000000000000e-01   3.9500000000000000e-02   1.9980000000000001e-01  -2.4460000000000001e-01   1.2188000000000001e+00   9.5999999999999992e-03   1.6360000000000000e-01  -1.1500000000000000e-01
   5.7310000000000005e-01  -6.6000000000000003e-02   4.2890000000000000e-01  -2.0050000000000001e-01  -1.5229999999999999e-01  -5.2600000000000001e-02   4.6610000000000001e-01   4.4499999999999998e-02   1.3059000000000001e+00  -4.8200000000000000e-02   2.8870000000000001e-01  -1.0170000000000000e-01
   4.6289999999999998e-01  -3.7369999999999998e-01   8.5780000000000001e-01  -1.7190000000000000e-01  -3.8100000000000002e-02  -4.8200000000000000e-02   2.4410000000000001e-01   1.1119999999999999e-01   1.5670999999999999e+00   8.6699999999999999e-02   1.8279999999999999e-01  -2.6499999999999999e-02
   4.6289999999999998e-01  -1.7590000000000000e-01   6.8630000000000002e-01  -2.0999999999999999e-01   0.0000000000000000e+00  -5.2600000000000001e-02   4.4390000000000002e-01  -8.8900000000000007e-02   1.5670999999999999e+00  -4.8200000000000000e-02   2.4060000000000001e-01  -1.2830000000000000e-01
   8.3760000000000001e-01  -2.4179999999999999e-01   7.7210000000000001e-01  -2.0999999999999999e-01  -2.8500000000000001e-02  -2.1899999999999999e-02   3.1069999999999998e-01  -2.4460000000000001e-01   1.7410000000000000e-01   6.7400000000000002e-02   2.7900000000000003e-01  -9.7299999999999998e-02
   5.9509999999999996e-01  -2.6379999999999998e-01   2.5740000000000002e-01  -2.2910000000000000e-01  -5.7099999999999998e-02  -4.4000000000000003e-03   3.1069999999999998e-01  -2.4460000000000001e-01   6.9650000000000001e-01   6.7400000000000002e-02   1.9239999999999999e-01  -8.4000000000000005e-02
   2.8649999999999998e-01  -1.3189999999999999e-01   5.1470000000000005e-01  -2.0050000000000001e-01  -5.7099999999999998e-02  -3.9500000000000000e-02   3.1069999999999998e-01  -1.1119999999999999e-01   1.7412000000000001e+00   9.6299999999999997e-02   2.3089999999999999e-01  -7.5200000000000003e-02
   4.6289999999999998e-01  -1.5390000000000001e-01   6.8630000000000002e-01  -2.2910000000000000e-01   0.0000000000000000e+00  -4.3900000000000002e-02   3.9950000000000002e-01  -6.6699999999999995e-02   1.2188000000000001e+00   9.5999999999999992e-03   2.7900000000000003e-01  -1.1940000000000001e-01
   7.7149999999999996e-01  -3.0780000000000002e-01   9.4359999999999999e-01  -2.9599999999999999e-01  -6.6600000000000006e-02  -3.9500000000000000e-02  -2.2200000000000001e-02  -8.8900000000000007e-02   1.2188000000000001e+00   5.7799999999999997e-02   2.6939999999999997e-01  -9.2899999999999996e-02
   6.8330000000000002e-01  -1.7590000000000000e-01   1.2010000000000001e+00  -2.0999999999999999e-01  -2.8500000000000001e-02   0.0000000000000000e+00   2.8849999999999998e-01  -2.8910000000000002e-01   8.7060000000000004e-01   0.0000000000000000e+00   2.0210000000000000e-01  -1.1500000000000000e-01
   5.9509999999999996e-01  -2.1980000000000000e-01   7.7210000000000001e-01  -1.6230000000000000e-01   1.9000000000000000e-02  -4.4000000000000003e-03   1.9980000000000001e-01  -4.4499999999999998e-02   1.3059000000000001e+00   1.7340000000000000e-01   3.1750000000000000e-01  -6.6400000000000001e-02
   3.7469999999999998e-01  -3.5170000000000001e-01   4.2890000000000000e-01  -2.8639999999999999e-01  -8.5599999999999996e-02  -3.5099999999999999e-02   3.9950000000000002e-01  -2.0010000000000000e-01   1.4800000000000000e+00   2.8899999999999999e-02   2.0210000000000000e-01  -8.8499999999999995e-02
   5.2900000000000003e-01  -1.5390000000000001e-01   4.2890000000000000e-01  -2.1959999999999999e-01  -1.9000000000000000e-02   2.1899999999999999e-02   4.2170000000000002e-01  -3.1130000000000002e-01   7.8349999999999997e-01   0.0000000000000000e+00   2.2130000000000000e-01  -1.1500000000000000e-01
   4.6289999999999998e-01  -6.6000000000000003e-02   3.4310000000000002e-01  -1.9089999999999999e-01  -2.8500000000000001e-02  -3.9500000000000000e-02   2.4410000000000001e-01  -6.6699999999999995e-02   1.1317999999999999e+00  -4.8200000000000000e-02   2.3089999999999999e-01  -1.8579999999999999e-01
   5.2900000000000003e-01  -4.1770000000000002e-01   8.5780000000000001e-01  -2.5779999999999997e-01  -1.9000000000000000e-02  -2.6300000000000000e-02   2.6629999999999998e-01  -2.8910000000000002e-01   1.3930000000000000e+00   2.8899999999999999e-02   2.3089999999999999e-01  -1.2830000000000000e-01
   5.0700000000000001e-01  -2.6379999999999998e-01   1.0294000000000001e+00  -1.5279999999999999e-01  -7.6100000000000001e-02   0.0000000000000000e+00   2.8849999999999998e-01  -1.5559999999999999e-01   6.0940000000000005e-01   3.8500000000000000e-02   2.5019999999999998e-01  -1.1940000000000001e-01
   4.1880000000000001e-01  -2.8580000000000000e-01   8.5780000000000001e-01  -1.2410000000000000e-01  -2.8500000000000001e-02  -1.7500000000000002e-02   1.7760000000000001e-01  -6.6699999999999995e-02   1.3059000000000001e+00   5.7799999999999997e-02   1.6360000000000000e-01  -7.9600000000000004e-02
   5.0700000000000001e-01  -1.7590000000000000e-01   1.3725000000000001e+00  -1.8140000000000001e-01   0.0000000000000000e+00  -4.8200000000000000e-02   6.6600000000000006e-02  -1.3339999999999999e-01   1.2188000000000001e+00  -1.9300000000000001e-02   3.0790000000000001e-01  -1.0620000000000000e-01
   5.0700000000000001e-01  -3.0780000000000002e-01   5.1470000000000005e-01  -2.0999999999999999e-01  -6.6600000000000006e-02   0.0000000000000000e+00   6.6600000000000006e-02  -2.2200000000000001e-02   1.4800000000000000e+00  -5.7799999999999997e-02   2.5979999999999998e-01  -7.5200000000000003e-02
   6.3919999999999999e-01  -1.5390000000000001e-01   6.8630000000000002e-01  -2.8639999999999999e-01   9.4999999999999998e-03  -1.7500000000000002e-02   3.3289999999999997e-01  -1.5559999999999999e-01   1.3059000000000001e+00  -7.7100000000000002e-02   2.0210000000000000e-01  -1.1500000000000000e-01
   5.5110000000000003e-01  -3.7369999999999998e-01   9.4359999999999999e-01  -2.4820000000000000e-01  -2.8500000000000001e-02  -4.8200000000000000e-02   2.8849999999999998e-01  -2.0010000000000000e-01   7.8349999999999997e-01   1.9300000000000001e-02   2.2130000000000000e-01  -1.0620000000000000e-01
   6.8330000000000002e-01  -3.7369999999999998e-01   3.4310000000000002e-01  -2.9599999999999999e-01  -1.1420000000000000e-01   0.0000000000000000e+00   3.3289999999999997e-01  -1.3339999999999999e-01   6.0940000000000005e-01  -1.9300000000000001e-02   3.1750000000000000e-01  -1.0620000000000000e-01
   4.4080000000000003e-01  -3.7369999999999998e-01   6.8630000000000002e-01  -1.3370000000000001e-01  -1.2370000000000000e-01  -4.4000000000000003e-03   4.4390000000000002e-01  -1.7790000000000000e-01   6.0940000000000005e-01   3.8500000000000000e-02   3.1750000000000000e-01  -1.1500000000000000e-01
   5.9509999999999996e-01  -1.5390000000000001e-01   8.5780000000000001e-01  -8.5900000000000004e-02   1.9000000000000000e-02  -7.4499999999999997e-02   3.1069999999999998e-01  -1.1119999999999999e-01   1.0447000000000000e+00   1.9300000000000001e-02   2.8870000000000001e-01  -1.3710000000000000e-01
   4.6289999999999998e-01   4.3999999999999997e-02   1.2010000000000001e+00  -1.7190000000000000e-01   1.9000000000000000e-02  -5.2600000000000001e-02   4.6610000000000001e-01  -8.8900000000000007e-02   1.6540999999999999e+00   6.7400000000000002e-02   2.5979999999999998e-01  -1.5040000000000001e-01
   5.2900000000000003e-01  -2.8580000000000000e-01   7.7210000000000001e-01  -1.9089999999999999e-01  -6.6600000000000006e-02  -4.8200000000000000e-02   4.4400000000000002e-02  -8.8900000000000007e-02   6.9650000000000001e-01   1.9300000000000001e-02   2.5019999999999998e-01  -8.4000000000000005e-02
   6.6130000000000000e-01  -3.5170000000000001e-01   0.0000000000000000e+00  -1.1459999999999999e-01  -4.7600000000000003e-02  -5.2600000000000001e-02   6.6600000000000006e-02  -2.2239999999999999e-01   7.8349999999999997e-01  -8.6699999999999999e-02   2.0210000000000000e-01  -9.7299999999999998e-02
   5.9509999999999996e-01  -4.1770000000000002e-01   4.2890000000000000e-01  -2.1959999999999999e-01  -3.8100000000000002e-02   0.0000000000000000e+00   1.9980000000000001e-01   0.0000000000000000e+00   6.9650000000000001e-01   6.7400000000000002e-02   3.2710000000000000e-01  -1.0170000000000000e-01
   4.4080000000000003e-01  -2.6379999999999998e-01   8.5780000000000001e-01  -2.9599999999999999e-01  -1.0470000000000000e-01  -1.1840000000000001e-01   4.2170000000000002e-01  -2.0010000000000000e-01   1.6540999999999999e+00   0.0000000000000000e+00   2.3089999999999999e-01  -9.2899999999999996e-02
   7.4939999999999996e-01  -5.9360000000000002e-01   6.8630000000000002e-01  -1.2410000000000000e-01  -6.6600000000000006e-02  -1.7500000000000002e-02   3.3289999999999997e-01  -2.6679999999999998e-01   2.0893999999999999e+00   4.8200000000000000e-02   2.2130000000000000e-01  -8.4000000000000005e-02
   6.1719999999999997e-01  -2.1980000000000000e-01   1.7160000000000000e-01  -2.2910000000000000e-01  -5.7099999999999998e-02  -4.4000000000000003e-03   3.5510000000000003e-01   2.2200000000000001e-02   1.2188000000000001e+00   1.9300000000000001e-02   2.7900000000000003e-01  -8.4000000000000005e-02
   5.2900000000000003e-01  -1.9789999999999999e-01   6.8630000000000002e-01  -2.4820000000000000e-01   4.7600000000000003e-02  -1.7500000000000002e-02   2.4410000000000001e-01  -2.0010000000000000e-01   7.8349999999999997e-01   4.8200000000000000e-02   2.8870000000000001e-01  -9.7299999999999998e-02
   8.5960000000000003e-01  -3.2979999999999998e-01   7.7210000000000001e-01  -2.1959999999999999e-01  -1.9000000000000000e-02  -2.6300000000000000e-02   5.1049999999999995e-01  -1.1119999999999999e-01   2.0024000000000002e+00  -6.7400000000000002e-02   2.1170000000000000e-01  -7.5200000000000003e-02
   5.9509999999999996e-01  -1.7590000000000000e-01   1.0294000000000001e+00  -1.7190000000000000e-01   5.7099999999999998e-02   4.4000000000000003e-03   1.9980000000000001e-01  -2.6679999999999998e-01   1.3059000000000001e+00  -9.5999999999999992e-03   3.0790000000000001e-01  -1.2390000000000000e-01
   5.2900000000000003e-01  -3.5170000000000001e-01  -8.5800000000000001e-02  -1.8140000000000001e-01  -2.8500000000000001e-02  -2.1899999999999999e-02   6.6600000000000006e-02  -1.3339999999999999e-01   1.3059000000000001e+00  -2.8899999999999999e-02   2.4060000000000001e-01  -1.3710000000000000e-01
   7.2740000000000005e-01  -2.1999999999999999e-02   1.7160000000000000e-01  -1.6230000000000000e-01  -6.6600000000000006e-02  -2.1899999999999999e-02   2.2189999999999999e-01   2.0010000000000000e-01   1.3059000000000001e+00   1.9300000000000001e-02   1.9239999999999999e-01  -1.0170000000000000e-01
   5.0700000000000001e-01  -2.4179999999999999e-01  -4.2890000000000000e-01  -1.8140000000000001e-01  -7.6100000000000001e-02   8.8000000000000005e-03   3.7730000000000002e-01   4.4499999999999998e-02   1.0447000000000000e+00   4.8200000000000000e-02   1.8279999999999999e-01  -9.7299999999999998e-02
   4.4080000000000003e-01  -1.7590000000000000e-01   7.7210000000000001e-01  -1.7190000000000000e-01  -2.8500000000000001e-02  -1.3200000000000000e-02   3.5510000000000003e-01  -2.4460000000000001e-01   1.2188000000000001e+00   9.5999999999999992e-03   2.3089999999999999e-01  -1.1060000000000000e-01
   6.3919999999999999e-01  -4.1770000000000002e-01   5.1470000000000005e-01  -2.7689999999999998e-01  -5.7099999999999998e-02  -3.0700000000000002e-02   3.7730000000000002e-01  -2.8910000000000002e-01   1.7412000000000001e+00   4.8200000000000000e-02   1.8279999999999999e-01  -1.1500000000000000e-01
   7.0530000000000004e-01  -4.1770000000000002e-01   6.0050000000000003e-01  -2.3870000000000000e-01  -9.5200000000000007e-02  -1.3200000000000000e-02   3.3289999999999997e-01  -4.4499999999999998e-02   1.2188000000000001e+00   9.5999999999999992e-03   2.1170000000000000e-01  -1.2830000000000000e-01
   7.0530000000000004e-01  -3.2979999999999998e-01   1.7160000000000000e-01  -1.9089999999999999e-01  -1.7130000000000001e-01  -4.4000000000000003e-03   4.4390000000000002e-01  -8.8900000000000007e-02   7.8349999999999997e-01   4.8200000000000000e-02   2.1170000000000000e-01  -1.0620000000000000e-01
   4.8490000000000000e-01  -2.1980000000000000e-01   6.0050000000000003e-01  -2.0050000000000001e-01  -9.5200000000000007e-02  -2.1899999999999999e-02   1.1100000000000000e-01  -1.5559999999999999e-01   1.1317999999999999e+00   1.9300000000000001e-02   2.9830000000000001e-01  -9.7299999999999998e-02
   5.5110000000000003e-01  -3.7369999999999998e-01   4.2890000000000000e-01  -2.2910000000000000e-01   0.0000000000000000e+00  -5.7000000000000002e-02   1.9980000000000001e-01  -3.1130000000000002e-01   1.5670999999999999e+00  -7.7100000000000002e-02   2.4060000000000001e-01  -1.4160000000000000e-01
   5.9509999999999996e-01  -2.6379999999999998e-01   1.0294000000000001e+00  -1.1459999999999999e-01  -3.8100000000000002e-02  -3.0700000000000002e-02   3.1069999999999998e-01  -1.7790000000000000e-01   7.8349999999999997e-01   9.5999999999999992e-03   3.4639999999999999e-01  -9.2899999999999996e-02
   5.9509999999999996e-01  -2.8580000000000000e-01   6.0050000000000003e-01  -2.5779999999999997e-01  -8.5599999999999996e-02   1.7500000000000002e-02   1.7760000000000001e-01  -2.2200000000000001e-02   9.5770000000000000e-01   5.7799999999999997e-02   2.0210000000000000e-01  -9.2899999999999996e-02
   5.2900000000000003e-01  -1.5390000000000001e-01   7.7210000000000001e-01  -2.5779999999999997e-01   1.9000000000000000e-02  -4.3900000000000002e-02   4.4390000000000002e-01  -1.7790000000000000e-01   1.1317999999999999e+00   0.0000000000000000e+00   2.4060000000000001e-01  -1.2390000000000000e-01
   3.9679999999999999e-01  -3.5170000000000001e-01   9.4359999999999999e-01  -2.1959999999999999e-01  -3.8100000000000002e-02  -5.7000000000000002e-02   3.5510000000000003e-01   0.0000000000000000e+00   6.0940000000000005e-01   5.7799999999999997e-02   1.7319999999999999e-01  -1.3270000000000001e-01
   5.2900000000000003e-01  -2.6379999999999998e-01   1.1152000000000000e+00  -3.0549999999999999e-01  -4.7600000000000003e-02   4.4000000000000003e-03   8.8800000000000004e-02  -6.6699999999999995e-02   2.0024000000000002e+00   7.7100000000000002e-02   2.5019999999999998e-01  -9.2899999999999996e-02
   6.3919999999999999e-01  -2.1980000000000000e-01   1.1152000000000000e+00  -2.9599999999999999e-01  -4.7600000000000003e-02  -3.5099999999999999e-02   1.3320000000000001e-01  -1.5559999999999999e-01   8.7060000000000004e-01   1.0600000000000000e-01   2.3089999999999999e-01  -8.8499999999999995e-02
   3.5270000000000001e-01  -1.9789999999999999e-01   6.0050000000000003e-01  -2.0999999999999999e-01  -1.3320000000000001e-01  -4.4000000000000003e-03   1.7760000000000001e-01   4.4499999999999998e-02   1.2188000000000001e+00   9.5999999999999992e-03   1.7319999999999999e-01  -1.1940000000000001e-01
   4.1880000000000001e-01  -6.6000000000000003e-02   8.5780000000000001e-01  -1.2410000000000000e-01  -4.7600000000000003e-02  -4.4000000000000003e-03   2.8849999999999998e-01  -1.1119999999999999e-01   9.5770000000000000e-01   0.0000000000000000e+00   2.7900000000000003e-01  -1.2390000000000000e-01
   4.8490000000000000e-01  -1.7590000000000000e-01   6.0050000000000003e-01  -1.9089999999999999e-01  -4.7600000000000003e-02  -4.4000000000000003e-03   2.6629999999999998e-01  -8.8900000000000007e-02   1.8283000000000000e+00   0.0000000000000000e+00   2.4060000000000001e-01  -1.1940000000000001e-01
   4.4080000000000003e-01  -2.4179999999999999e-01   2.5740000000000002e-01  -1.8140000000000001e-01  -3.8100000000000002e-02  -4.3900000000000002e-02   1.7760000000000001e-01  -2.2200000000000001e-02   1.0447000000000000e+00   7.7100000000000002e-02   1.6360000000000000e-01  -1.2390000000000000e-01
   4.6289999999999998e-01  -1.9789999999999999e-01   1.4582999999999999e+00  -1.9089999999999999e-01  -9.4999999999999998e-03  -3.5099999999999999e-02   1.7760000000000001e-01  -2.0010000000000000e-01   6.0940000000000005e-01   1.9300000000000001e-02   2.5979999999999998e-01  -1.5920000000000001e-01
   6.6130000000000000e-01  -6.6000000000000003e-02   2.5740000000000002e-01  -2.0999999999999999e-01   1.9000000000000000e-02  -4.3900000000000002e-02   1.9980000000000001e-01  -1.5559999999999999e-01   5.2239999999999998e-01   1.9300000000000001e-02   1.8279999999999999e-01  -1.3270000000000001e-01
   6.6130000000000000e-01  -1.0990000000000000e-01   1.3725000000000001e+00  -1.9089999999999999e-01   4.7600000000000003e-02  -8.3299999999999999e-02   2.8849999999999998e-01   2.2200000000000001e-02   1.3930000000000000e+00   2.8899999999999999e-02   2.0210000000000000e-01  -8.4000000000000005e-02
   5.0700000000000001e-01  -2.1980000000000000e-01   8.5780000000000001e-01  -2.3870000000000000e-01   2.8500000000000001e-02  -6.1400000000000003e-02   1.3320000000000001e-01  -2.0010000000000000e-01   1.3059000000000001e+00   3.8500000000000000e-02   2.3089999999999999e-01  -1.0620000000000000e-01
   4.4080000000000003e-01  -1.7590000000000000e-01   6.8630000000000002e-01  -2.2910000000000000e-01  -2.8500000000000001e-02  -5.2600000000000001e-02   1.3320000000000001e-01   2.2200000000000001e-02   8.7060000000000004e-01   9.5999999999999992e-03   1.9239999999999999e-01  -1.4599999999999999e-01
   5.5110000000000003e-01  -1.5390000000000001e-01  -8.5800000000000001e-02  -2.5779999999999997e-01  -1.0470000000000000e-01  -8.8000000000000005e-03   3.1069999999999998e-01  -1.5559999999999999e-01   1.3059000000000001e+00   1.9300000000000001e-02   2.2130000000000000e-01  -9.7299999999999998e-02
   5.0700000000000001e-01  -2.4179999999999999e-01  -1.7160000000000000e-01  -2.3870000000000000e-01  -6.6600000000000006e-02  -1.7500000000000002e-02   2.8849999999999998e-01  -8.8900000000000007e-02   1.5670999999999999e+00   9.5999999999999992e-03   1.9239999999999999e-01  -7.0800000000000002e-02
   7.7149999999999996e-01  -4.1770000000000002e-01   1.8015000000000001e+00  -2.6729999999999998e-01  -1.9000000000000000e-02  -5.7000000000000002e-02   1.9980000000000001e-01  -1.7790000000000000e-01   9.5770000000000000e-01   3.8500000000000000e-02   2.6939999999999997e-01  -1.2830000000000000e-01
   6.3919999999999999e-01  -2.1980000000000000e-01   0.0000000000000000e+00  -2.4820000000000000e-01   9.4999999999999998e-03  -5.7000000000000002e-02   1.9980000000000001e-01  -1.3339999999999999e-01   1.1317999999999999e+00  -9.5999999999999992e-03   2.7900000000000003e-01  -1.1500000000000000e-01
   4.8490000000000000e-01  -2.8580000000000000e-01   5.1470000000000005e-01  -1.8140000000000001e-01  -7.6100000000000001e-02  -3.0700000000000002e-02   2.8849999999999998e-01  -2.4460000000000001e-01   1.1317999999999999e+00   4.8200000000000000e-02   2.5019999999999998e-01  -1.0170000000000000e-01
   6.8330000000000002e-01  -1.3189999999999999e-01   6.8630000000000002e-01  -1.2410000000000000e-01  -1.1420000000000000e-01  -1.3200000000000000e-02   3.1069999999999998e-01  -2.0010000000000000e-01   6.9650000000000001e-01  -1.9300000000000001e-02   2.0210000000000000e-01  -1.4599999999999999e-01
   7.0530000000000004e-01   0.0000000000000000e+00   7.7210000000000001e-01  -1.6230000000000000e-01  -1.1420000000000000e-01  -2.1899999999999999e-02   2.8849999999999998e-01   0.0000000000000000e+00   1.6540999999999999e+00   9.5999999999999992e-03   2.7900000000000003e-01  -1.4599999999999999e-01
   7.2740000000000005e-01  -1.7590000000000000e-01   6.8630000000000002e-01  -2.1959999999999999e-01   1.9000000000000000e-02  -4.3900000000000002e-02   3.9950000000000002e-01  -2.6679999999999998e-01   1.1317999999999999e+00  -3.8500000000000000e-02   1.2509999999999999e-01  -1.2830000000000000e-01
   6.1719999999999997e-01  -2.8580000000000000e-01   3.4310000000000002e-01  -1.6230000000000000e-01   2.8500000000000001e-02  -5.2600000000000001e-02   6.6600000000000006e-02  -2.8910000000000002e-01   1.1317999999999999e+00  -1.9300000000000001e-02   2.4060000000000001e-01  -7.0800000000000002e-02
   5.7310000000000005e-01  -6.6000000000000003e-02   4.2890000000000000e-01  -2.8639999999999999e-01  -2.8500000000000001e-02  -4.4000000000000003e-03   1.5540000000000001e-01  -4.4499999999999998e-02   8.7060000000000004e-01   1.0600000000000000e-01   2.2130000000000000e-01  -1.3710000000000000e-01
   7.2740000000000005e-01  -2.4179999999999999e-01   1.7157000000000000e+00  -2.9599999999999999e-01  -5.7099999999999998e-02   4.8200000000000000e-02   3.7730000000000002e-01  -4.4499999999999998e-02   1.5670999999999999e+00   7.7100000000000002e-02   2.5979999999999998e-01  -1.0170000000000000e-01
   4.4080000000000003e-01  -8.7900000000000006e-02   1.7160000000000000e-01  -2.7689999999999998e-01   0.0000000000000000e+00  -6.1400000000000003e-02   1.5540000000000001e-01  -1.3339999999999999e-01   6.0940000000000005e-01   1.9300000000000001e-02   2.3089999999999999e-01  -8.4000000000000005e-02
   4.4080000000000003e-01  -2.4179999999999999e-01   4.2890000000000000e-01  -2.0050000000000001e-01  -5.7099999999999998e-02   1.7500000000000002e-02   3.1069999999999998e-01  -2.2239999999999999e-01   1.4800000000000000e+00  -6.7400000000000002e-02   2.2130000000000000e-01  -1.2390000000000000e-01
   6.1719999999999997e-01   2.1999999999999999e-02   4.2890000000000000e-01  -2.9599999999999999e-01  -5.7099999999999998e-02  -3.5099999999999999e-02   1.7760000000000001e-01   2.0010000000000000e-01   1.1317999999999999e+00   5.7799999999999997e-02   2.8870000000000001e-01  -1.1500000000000000e-01
   6.6130000000000000e-01  -1.5390000000000001e-01   6.8630000000000002e-01  -2.1959999999999999e-01  -1.1420000000000000e-01  -7.4499999999999997e-02   1.5540000000000001e-01  -1.5559999999999999e-01   1.3059000000000001e+00   0.0000000000000000e+00   2.3089999999999999e-01  -8.8499999999999995e-02
   5.9509999999999996e-01  -1.9789999999999999e-01   8.5800000000000001e-02  -1.5279999999999999e-01  -5.7099999999999998e-02  -6.1400000000000003e-02   2.8849999999999998e-01  -6.6699999999999995e-02   1.4800000000000000e+00  -5.7799999999999997e-02   2.1170000000000000e-01  -1.1500000000000000e-01
   7.7149999999999996e-01  -4.1770000000000002e-01   8.5780000000000001e-01  -2.3870000000000000e-01  -5.7099999999999998e-02  -1.3200000000000000e-02   3.3289999999999997e-01  -2.2200000000000001e-02   1.5670999999999999e+00   2.8899999999999999e-02   2.5979999999999998e-01  -1.1500000000000000e-01
   3.9679999999999999e-01  -6.6000000000000003e-02   6.0050000000000003e-01  -1.8140000000000001e-01  -5.7099999999999998e-02   2.6300000000000000e-02   6.6600000000000006e-02   2.2200000000000001e-02   1.6540999999999999e+00   3.8500000000000000e-02   3.0790000000000001e-01  -1.2390000000000000e-01
   5.9509999999999996e-01  -3.0780000000000002e-01   8.5780000000000001e-01  -2.7689999999999998e-01  -8.5599999999999996e-02  -3.0700000000000002e-02   8.8800000000000004e-02  -3.3350000000000002e-01   7.8349999999999997e-01   2.8899999999999999e-02   2.7900000000000003e-01  -1.2830000000000000e-01
   6.3919999999999999e-01  -2.1980000000000000e-01   1.3725000000000001e+00  -2.2910000000000000e-01  -1.9000000000000000e-02  -3.0700000000000002e-02   2.6629999999999998e-01  -1.5559999999999999e-01   1.8283000000000000e+00   3.8500000000000000e-02   1.9239999999999999e-01  -1.3710000000000000e-01
   5.5110000000000003e-01  -3.9570000000000000e-01   6.8630000000000002e-01  -2.9599999999999999e-01  -4.7600000000000003e-02  -4.8200000000000000e-02   3.1069999999999998e-01   0.0000000000000000e+00   1.4800000000000000e+00   2.8899999999999999e-02   2.5019999999999998e-01  -1.0620000000000000e-01
   5.7310000000000005e-01  -3.0780000000000002e-01   8.5800000000000001e-02  -1.8140000000000001e-01  -3.8100000000000002e-02  -4.3900000000000002e-02   3.5510000000000003e-01  -3.3350000000000002e-01   1.2188000000000001e+00   9.5999999999999992e-03   2.0210000000000000e-01  -9.2899999999999996e-02
   4.4080000000000003e-01   4.3999999999999997e-02  -1.7160000000000000e-01  -2.6729999999999998e-01  -1.2370000000000000e-01  -3.0700000000000002e-02   2.2189999999999999e-01  -6.6699999999999995e-02   3.4820000000000001e-01   4.8200000000000000e-02   2.5019999999999998e-01  -1.2390000000000000e-01
   5.7310000000000005e-01  -1.5390000000000001e-01   6.0050000000000003e-01  -1.4319999999999999e-01  -1.1420000000000000e-01  -3.0700000000000002e-02   4.2170000000000002e-01  -1.1119999999999999e-01   9.5770000000000000e-01   1.9300000000000001e-02   2.5979999999999998e-01  -1.2830000000000000e-01
   6.8330000000000002e-01  -2.4179999999999999e-01   1.1152000000000000e+00  -1.2410000000000000e-01  -2.8500000000000001e-02  -3.9500000000000000e-02   8.8800000000000004e-02   2.0010000000000000e-01   1.7412000000000001e+00   9.5999999999999992e-03   2.5979999999999998e-01  -9.2899999999999996e-02
   5.7310000000000005e-01  -8.7900000000000006e-02   7.7210000000000001e-01  -1.3370000000000001e-01  -1.9000000000000000e-02  -8.8000000000000005e-03   1.7760000000000001e-01  -1.3339999999999999e-01   1.4800000000000000e+00   1.9300000000000001e-02   2.3089999999999999e-01  -1.6810000000000000e-01
   6.6130000000000000e-01  -4.1770000000000002e-01   1.1152000000000000e+00  -2.2910000000000000e-01  -4.7600000000000003e-02   5.2600000000000001e-02   2.4410000000000001e-01  -2.2200000000000001e-02   1.4800000000000000e+00  -9.5999999999999992e-03   1.4430000000000001e-01  -6.1899999999999997e-02
   3.0859999999999999e-01  -1.5390000000000001e-01  -8.5800000000000001e-02  -1.9089999999999999e-01   0.0000000000000000e+00  -1.7500000000000002e-02   2.4410000000000001e-01  -2.4460000000000001e-01   8.7060000000000004e-01  -7.7100000000000002e-02   2.4060000000000001e-01  -8.8499999999999995e-02
   7.2740000000000005e-01   8.7900000000000006e-02  -3.4310000000000002e-01  -2.4820000000000000e-01  -1.9000000000000000e-02   4.3900000000000002e-02   2.6629999999999998e-01  -1.5559999999999999e-01   1.3059000000000001e+00  -4.8200000000000000e-02   1.9239999999999999e-01  -7.0800000000000002e-02
   3.7469999999999998e-01  -2.1980000000000000e-01   1.6298999999999999e+00  -2.0999999999999999e-01   0.0000000000000000e+00  -4.8200000000000000e-02   3.1069999999999998e-01  -1.7790000000000000e-01   7.8349999999999997e-01   1.9300000000000001e-02   1.9239999999999999e-01  -9.2899999999999996e-02
   5.2900000000000003e-01  -2.6379999999999998e-01   1.7160000000000000e-01  -1.9089999999999999e-01  -3.8100000000000002e-02  -3.9500000000000000e-02   6.6600000000000006e-02  -2.2200000000000001e-02   1.1317999999999999e+00  -1.9300000000000001e-02   2.3089999999999999e-01  -1.2830000000000000e-01
   5.2900000000000003e-01  -1.0990000000000000e-01   2.5740000000000002e-01  -2.8639999999999999e-01   1.9000000000000000e-02   4.8200000000000000e-02   2.2200000000000001e-02  -2.0010000000000000e-01   4.3530000000000002e-01   7.7100000000000002e-02   2.0210000000000000e-01  -7.9600000000000004e-02
   5.5110000000000003e-01  -4.6170000000000000e-01   1.1152000000000000e+00  -1.6230000000000000e-01  -7.6100000000000001e-02   3.9500000000000000e-02   3.7730000000000002e-01  -1.7790000000000000e-01   1.6540999999999999e+00   0.0000000000000000e+00   2.2130000000000000e-01  -1.2830000000000000e-01
   7.7149999999999996e-01  -1.7590000000000000e-01  -2.5740000000000002e-01  -2.5779999999999997e-01  -9.4999999999999998e-03  -3.5099999999999999e-02   1.9980000000000001e-01  -2.6679999999999998e-01   7.8349999999999997e-01   5.7799999999999997e-02   2.6939999999999997e-01  -1.6810000000000000e-01
   5.5110000000000003e-01  -3.2979999999999998e-01   1.0294000000000001e+00  -3.2460000000000000e-01  -1.9000000000000000e-02   0.0000000000000000e+00  -3.1069999999999998e-01  -1.1563000000000001e+00   1.2188000000000001e+00   1.0600000000000000e-01   7.6999999999999999e-02  -2.6540000000000002e-01
   6.6130000000000000e-01  -3.5170000000000001e-01   8.5780000000000001e-01  -5.7299999999999997e-02  -4.7600000000000003e-02   8.8000000000000005e-03   3.7730000000000002e-01   1.5559999999999999e-01   6.9650000000000001e-01   3.8500000000000000e-02   5.7700000000000001e-02  -1.5479999999999999e-01
   6.1719999999999997e-01   2.1999999999999999e-02   3.4310000000000002e-01  -2.6729999999999998e-01  -5.7099999999999998e-02  -6.5799999999999997e-02   3.3289999999999997e-01   2.4460000000000001e-01   7.8349999999999997e-01  -5.7799999999999997e-02   2.1170000000000000e-01   8.8499999999999995e-02
   3.0859999999999999e-01  -2.4179999999999999e-01   1.1152000000000000e+00  -1.6230000000000000e-01   9.5200000000000007e-02   0.0000000000000000e+00  -6.6600000000000006e-02   8.2269999999999999e-01   1.2188000000000001e+00   1.7340000000000000e-01   1.8279999999999999e-01   2.1229999999999999e-01
   7.4939999999999996e-01  -5.2759999999999996e-01   6.0050000000000003e-01  -1.4319999999999999e-01  -8.5599999999999996e-02  -4.8200000000000000e-02   8.8800000000000004e-02   2.2902999999999998e+00   9.5770000000000000e-01   9.6299999999999997e-02   2.6939999999999997e-01   2.3440000000000000e-01
   5.9509999999999996e-01  -8.7900000000000006e-02   5.1470000000000005e-01  -2.5779999999999997e-01  -8.5599999999999996e-02  -4.3900000000000002e-02   7.3240000000000005e-01   1.0005999999999999e+00   1.8283000000000000e+00   1.0600000000000000e-01   1.2509999999999999e-01   3.1850000000000001e-01
   1.9839999999999999e-01  -4.3999999999999997e-02  -1.7160000000000000e-01  -1.9089999999999999e-01   9.4999999999999998e-03   4.3900000000000002e-02   4.4400000000000002e-02   1.4453000000000000e+00   1.0447000000000000e+00   1.4449999999999999e-01   7.6999999999999999e-02   1.6810000000000000e-01
   7.0530000000000004e-01  -4.3999999999999997e-02   7.7210000000000001e-01  -1.5279999999999999e-01  -2.8500000000000001e-02   0.0000000000000000e+00  -2.2200000000000001e-02   1.6454000000000000e+00   1.4800000000000000e+00  -1.9300000000000001e-02   2.5019999999999998e-01   2.2120000000000001e-01
   5.0700000000000001e-01  -3.9570000000000000e-01   7.7210000000000001e-01  -2.2910000000000000e-01  -1.4269999999999999e-01  -7.0199999999999999e-02   2.2200000000000001e-02   8.6719999999999997e-01   1.4800000000000000e+00   0.0000000000000000e+00   1.3469999999999999e-01   2.9189999999999999e-01
   5.5110000000000003e-01  -1.0990000000000000e-01   1.4582999999999999e+00  -2.6729999999999998e-01  -9.5200000000000007e-02   8.8000000000000005e-03   3.5510000000000003e-01   1.2897000000000001e+00   1.2188000000000001e+00   8.6699999999999999e-02   2.6939999999999997e-01   1.8140000000000001e-01
   3.5270000000000001e-01  -1.3189999999999999e-01   2.5740000000000002e-01  -2.5779999999999997e-01  -5.7099999999999998e-02   1.7500000000000002e-02   2.2200000000000001e-02   1.3119000000000001e+00   1.3059000000000001e+00   1.2520000000000001e-01   1.4430000000000001e-01   2.5659999999999999e-01
   6.1719999999999997e-01  -3.2979999999999998e-01   0.0000000000000000e+00  -1.5279999999999999e-01   1.9000000000000000e-02  -7.8899999999999998e-02   3.1069999999999998e-01   1.1785000000000001e+00   1.9153000000000000e+00   5.7799999999999997e-02   1.5400000000000000e-01   2.3000000000000001e-01
   5.2900000000000003e-01  -3.2979999999999998e-01  -2.5740000000000002e-01  -2.8639999999999999e-01  -1.4269999999999999e-01   4.4000000000000003e-03   3.7730000000000002e-01   1.4898000000000000e+00   9.5770000000000000e-01   1.4449999999999999e-01   2.2130000000000000e-01   1.9910000000000000e-01
   6.6130000000000000e-01  -1.5390000000000001e-01   8.5780000000000001e-01  -2.4820000000000000e-01  -9.4999999999999998e-03  -1.7500000000000002e-02   2.2189999999999999e-01   1.2007000000000001e+00   1.3059000000000001e+00   9.5999999999999992e-03   1.3469999999999999e-01   2.3440000000000000e-01
   6.3919999999999999e-01  -3.0780000000000002e-01   7.7210000000000001e-01  -1.9089999999999999e-01  -8.5599999999999996e-02  -1.7500000000000002e-02   2.2189999999999999e-01   1.2674000000000001e+00   1.2188000000000001e+00   7.7100000000000002e-02   1.5400000000000000e-01   2.1229999999999999e-01
   5.9509999999999996e-01  -3.9570000000000000e-01   1.7160000000000000e-01  -1.9089999999999999e-01  -1.9000000000000000e-02   1.3200000000000000e-02   2.2200000000000001e-02   5.5589999999999995e-01   1.2188000000000001e+00   7.7100000000000002e-02   9.6199999999999994e-02   1.3299999999999999e-02
   5.0700000000000001e-01  -2.1999999999999999e-02   3.4310000000000002e-01  -3.1509999999999999e-01  -1.2370000000000000e-01  -3.9500000000000000e-02   6.2150000000000005e-01  -1.1563000000000001e+00   2.6118000000000001e+00   1.6380000000000000e-01   9.5999999999999992e-03  -3.3179999999999998e-01
   5.5110000000000003e-01   3.0780000000000002e-01   1.0294000000000001e+00  -1.8140000000000001e-01  -1.1420000000000000e-01   6.1400000000000003e-02   3.5510000000000003e-01  -2.2458000000000000e+00   1.5670999999999999e+00   2.1190000000000001e-01   1.0580000000000001e-01  -5.9719999999999995e-01
   1.7630000000000001e-01   0.0000000000000000e+00   1.1152000000000000e+00  -2.9599999999999999e-01   9.4999999999999998e-03   0.0000000000000000e+00   2.4410000000000001e-01  -2.4015000000000000e+00   2.2635999999999998e+00   1.0600000000000000e-01  -2.8899999999999999e-02  -6.9010000000000005e-01
   7.9349999999999998e-01  -6.3749999999999996e-01   6.8630000000000002e-01  -3.6280000000000001e-01  -6.6600000000000006e-02  -3.5099999999999999e-02   5.7709999999999995e-01  -2.2235999999999998e+00   2.5247000000000002e+00   1.5409999999999999e-01   1.9199999999999998e-02  -6.5910000000000002e-01
   4.1880000000000001e-01  -5.7160000000000000e-01   7.7210000000000001e-01  -1.8140000000000001e-01  -6.6600000000000006e-02  -1.7500000000000002e-02   7.7680000000000005e-01  -1.8010999999999999e+00   1.9153000000000000e+00   1.4449999999999999e-01   9.5999999999999992e-03  -6.0160000000000002e-01
   4.6289999999999998e-01  -2.1999999999999999e-02   7.7210000000000001e-01  -1.3370000000000001e-01  -9.4999999999999998e-03  -3.5099999999999999e-02   8.8780000000000003e-01  -2.2012999999999998e+00   2.4377000000000000e+00   1.7340000000000000e-01   7.6999999999999999e-02  -6.9889999999999997e-01
   3.9679999999999999e-01   6.6000000000000003e-02   7.7210000000000001e-01  -2.5779999999999997e-01  -2.8500000000000001e-02   8.8000000000000005e-03   7.3240000000000005e-01  -2.1568999999999998e+00   1.7412000000000001e+00   1.8300000000000000e-01   7.6999999999999999e-02  -7.3870000000000002e-01
   6.8330000000000002e-01  -4.1770000000000002e-01   6.0050000000000003e-01  -2.0999999999999999e-01  -2.8500000000000001e-02  -2.6300000000000000e-02   7.5460000000000005e-01  -2.4015000000000000e+00   2.0024000000000002e+00   1.1559999999999999e-01  -1.9199999999999998e-02  -8.0059999999999998e-01
   6.8330000000000002e-01  -1.9789999999999999e-01   5.1470000000000005e-01  -2.5779999999999997e-01  -1.9000000000000000e-02  -3.0700000000000002e-02   7.9900000000000004e-01  -2.7795000000000001e+00   2.1764999999999999e+00   2.0230000000000001e-01   6.7400000000000002e-02  -8.0059999999999998e-01
   5.0700000000000001e-01   2.1980000000000000e-01   1.4582999999999999e+00  -1.1459999999999999e-01  -1.1420000000000000e-01   1.3200000000000000e-02   6.8799999999999994e-01  -3.4243000000000001e+00   2.0024000000000002e+00   2.2159999999999999e-01  -1.9199999999999998e-02  -1.0792999999999999e+00
   4.6289999999999998e-01  -2.4179999999999999e-01   2.5740000000000002e-01  -2.7689999999999998e-01  -5.7099999999999998e-02  -4.4000000000000003e-03   1.2428999999999999e+00  -4.5361000000000002e+00   3.1341999999999999e+00   7.7100000000000002e-02   4.8099999999999997e-02  -1.3138000000000001e+00
   4.4080000000000003e-01  -2.4179999999999999e-01   9.4359999999999999e-01  -1.8140000000000001e-01   1.9000000000000000e-02  -3.0700000000000002e-02   1.0653999999999999e+00  -4.7807000000000004e+00   1.2188000000000001e+00   1.0600000000000000e-01  -9.5999999999999992e-03  -1.2917000000000001e+00
   5.5110000000000003e-01  -1.0990000000000000e-01   8.5780000000000001e-01  -2.1959999999999999e-01  -1.6180000000000000e-01   8.8000000000000005e-03   9.5440000000000003e-01  -4.6250000000000000e+00   2.6118000000000001e+00   1.0600000000000000e-01   0.0000000000000000e+00  -1.3535999999999999e+00
   7.2740000000000005e-01  -1.7590000000000000e-01   1.0294000000000001e+00  -2.7689999999999998e-01  -3.8100000000000002e-02  -2.6300000000000000e-02   1.2206999999999999e+00  -5.0919999999999996e+00   2.6118000000000001e+00   1.8300000000000000e-01  -8.6599999999999996e-02  -1.3890000000000000e+00
   4.6289999999999998e-01  -3.0780000000000002e-01   6.0050000000000003e-01  -2.2910000000000000e-01  -3.8100000000000002e-02   8.8000000000000005e-03   7.9900000000000004e-01  -5.3143000000000002e+00   1.3059000000000001e+00   1.5409999999999999e-01  -7.6999999999999999e-02  -1.4819000000000000e+00
   4.6289999999999998e-01  -2.4179999999999999e-01  -8.5800000000000001e-02  -1.8140000000000001e-01  -1.9000000000000000e-02  -1.7500000000000002e-02   1.4871000000000001e+00  -5.6700999999999997e+00   2.6118000000000001e+00   2.5050000000000000e-01  -1.7319999999999999e-01  -1.6012999999999999e+00
   6.6130000000000000e-01  -6.6000000000000003e-02   7.7210000000000001e-01  -2.1959999999999999e-01  -5.7099999999999998e-02   4.4000000000000003e-03   1.0875999999999999e+00  -5.8701999999999996e+00   2.4377000000000000e+00   2.4079999999999999e-01  -1.1550000000000001e-01  -1.6986000000000001e+00
   6.6130000000000000e-01  -2.4179999999999999e-01   2.5740000000000002e-01  -2.2910000000000000e-01  -1.9000000000000000e-02  -1.3200000000000000e-02   9.9880000000000002e-01  -6.3372000000000002e+00   2.7858999999999998e+00   2.6010000000000000e-01   4.8099999999999997e-02  -1.7383999999999999e+00
   3.5270000000000001e-01  -2.6379999999999998e-01   5.1470000000000005e-01  -1.0500000000000000e-01   9.4999999999999998e-03   1.7500000000000002e-02   1.3983000000000001e+00  -6.4927999999999999e+00   2.1764999999999999e+00   1.6380000000000000e-01  -8.6599999999999996e-02  -1.7870999999999999e+00
   2.8649999999999998e-01   2.1999999999999999e-02   4.2890000000000000e-01  -2.3870000000000000e-01  -5.7099999999999998e-02  -3.5099999999999999e-02   1.6424000000000001e+00  -6.5594999999999999e+00   3.1341999999999999e+00   8.6699999999999999e-02   4.8099999999999997e-02  -1.8579000000000001e+00
   7.9349999999999998e-01  -2.4179999999999999e-01   6.8630000000000002e-01  -1.9089999999999999e-01  -4.7600000000000003e-02   2.1899999999999999e-02   1.5758000000000001e+00  -6.6261999999999999e+00   2.6118000000000001e+00   9.6299999999999997e-02  -1.2509999999999999e-01  -1.8799999999999999e+00
