# Supplementary material for: Footwear and Foam Surface Alter Gait Initiation of Typical Subjects
Source: PLoS One. 2015 Aug 13;10(8):e0135821. doi: 10.1371/journal.pone.0135821 (PMC4536224; doi:10.1371/journal.pone.0135821)
Supplement: S1 Dataset — (ZIP) [file pone.0135821.s001.zip › 2_shod_av1_04.txt]

   2.2394800000000000e+01  -1.0903900000000000e+01   2.4053770000000000e+02  -6.2439999999999998e+00   1.8384599999999999e+01   9.2969999999999997e-01  -2.5901499999999999e+01   1.2230000000000001e+00   2.6962540000000001e+02  -3.7183000000000002e+00  -1.0382199999999999e+01   1.4819000000000000e+00
   2.1733499999999999e+01  -1.2222899999999999e+01   2.3985149999999999e+02  -6.9695999999999998e+00   1.8584399999999999e+01   1.0874999999999999e+00  -2.6101199999999999e+01   1.4453000000000000e+00   2.6823250000000002e+02  -3.9880000000000000e+00  -1.0449500000000000e+01   1.5835999999999999e+00
   2.0829799999999999e+01  -1.2970300000000000e+01   2.3830740000000000e+02  -7.5233999999999996e+00   1.8565400000000000e+01   1.2805000000000000e+00  -2.5657399999999999e+01   2.6679999999999998e-01   2.6692660000000001e+02  -4.4310999999999998e+00  -1.0545800000000000e+01   1.4021999999999999e+00
   2.0300799999999999e+01  -1.3805700000000000e+01   2.3590539999999999e+02  -8.1725999999999992e+00   1.8603500000000000e+01   1.4077000000000000e+00  -2.5324400000000001e+01  -4.4499999999999998e-02   2.6605599999999998e+02  -4.9993999999999996e+00  -1.0680500000000000e+01   1.3226000000000000e+00
   1.9771799999999999e+01  -1.4487200000000000e+01   2.3341770000000000e+02  -8.5831999999999997e+00   1.8736699999999999e+01   1.4734000000000000e+00  -2.5169100000000000e+01  -8.8939999999999997e-01   2.6518540000000002e+02  -5.7988999999999997e+00  -1.0622700000000000e+01   1.2917000000000001e+00
   1.9375000000000000e+01  -1.4948800000000000e+01   2.3050100000000000e+02  -9.1273999999999997e+00   1.8593900000000001e+01   1.5743000000000000e+00  -2.5124700000000001e+01  -1.7788999999999999e+00   2.6509829999999999e+02  -6.4347000000000003e+00  -1.0872900000000000e+01   1.1634000000000000e+00
   1.9022400000000001e+01  -1.5036799999999999e+01   2.2767019999999999e+02  -9.3278999999999996e+00   1.8593900000000001e+01   1.6356999999999999e+00  -2.4614200000000000e+01  -2.4904000000000002e+00   2.6657830000000001e+02  -7.4364999999999997e+00  -1.1084600000000000e+01   1.0571999999999999e+00
   1.8361100000000000e+01  -1.4465199999999999e+01   2.2483930000000001e+02  -9.5855999999999995e+00   1.8422699999999999e+01   1.6313000000000000e+00  -2.4658600000000000e+01  -3.2019000000000002e+00   2.6797129999999999e+02  -8.4575999999999993e+00  -1.1440600000000000e+01   8.5370000000000001e-01
   1.8030500000000000e+01  -1.3783700000000000e+01   2.2218000000000001e+02  -9.6715999999999998e+00   1.8403600000000001e+01   1.6225000000000001e+00  -2.4569800000000001e+01  -4.5583000000000000e+00   2.7040899999999999e+02  -9.6232000000000006e+00  -1.1835100000000001e+01   7.8300000000000003e-01
   1.7986400000000000e+01  -1.2706500000000000e+01   2.1900600000000000e+02  -9.6237999999999992e+00   1.8213300000000000e+01   1.5436000000000001e+00  -2.4392199999999999e+01  -5.5144000000000002e+00   2.7389139999999998e+02  -1.0846500000000001e+01  -1.2277699999999999e+01   6.0160000000000002e-01
   1.7765999999999998e+01  -1.1519399999999999e+01   2.1566040000000001e+02  -9.5855999999999995e+00   1.8061100000000000e+01   1.4383999999999999e+00  -2.5102499999999999e+01  -6.2705000000000002e+00   2.7955029999999999e+02  -1.2108400000000000e+01  -1.2720300000000000e+01   3.4499999999999997e-01
   1.6972400000000000e+01  -1.1057700000000001e+01   2.1265799999999999e+02  -9.5379000000000005e+00   1.7918299999999999e+01   1.3770000000000000e+00  -2.5235600000000002e+01  -8.4939999999999998e+00   2.8573160000000001e+02  -1.3437700000000000e+01  -1.3316900000000000e+01   1.0620000000000000e-01
   1.6156900000000000e+01  -1.0662000000000001e+01   2.0836879999999999e+02  -9.4806000000000008e+00   1.7747000000000000e+01   1.4164000000000001e+00  -2.6212199999999999e+01  -9.5836000000000006e+00   2.9104219999999998e+02  -1.4468500000000001e+01  -1.3894200000000000e+01  -7.9600000000000004e-02
   1.5782200000000000e+01  -1.0420199999999999e+01   2.0510900000000001e+02  -9.5570000000000004e+00   1.7442499999999999e+01   1.4119999999999999e+00  -2.7210999999999999e+01  -9.7836999999999996e+00   2.9765879999999999e+02  -1.5653300000000000e+01  -1.4394600000000001e+01  -3.0959999999999999e-01
   1.5010700000000000e+01  -1.0222400000000000e+01   2.0073410000000001e+02  -9.4041999999999994e+00   1.7204599999999999e+01   1.3374999999999999e+00  -2.7788100000000000e+01  -1.0962199999999999e+01   3.0209890000000001e+02  -1.6809200000000001e+01  -1.4904500000000001e+01  -4.9099999999999999e-01
   1.4525800000000000e+01  -1.0046500000000000e+01   1.9695959999999999e+02  -9.4710999999999999e+00   1.7004799999999999e+01   1.3068000000000000e+00  -2.8276399999999999e+01  -1.1696000000000000e+01   3.0749660000000000e+02  -1.7685800000000000e+01  -1.5347200000000001e+01  -7.6080000000000003e-01
   1.4283300000000001e+01  -9.8047000000000004e+00   1.9309930000000000e+02  -9.4041999999999994e+00   1.6833500000000001e+01   1.3111999999999999e+00  -2.9608100000000000e+01  -1.1696000000000000e+01   3.1080489999999998e+02  -1.8514199999999999e+01  -1.5635800000000000e+01  -9.8640000000000005e-01
   1.3489800000000001e+01  -9.6948000000000008e+00   1.8906750000000000e+02  -9.2992000000000008e+00   1.6490900000000000e+01   1.3243000000000000e+00  -3.0229500000000002e+01  -1.2585400000000000e+01   3.1367790000000002e+02  -1.9496800000000000e+01  -1.5982200000000001e+01  -1.2164999999999999e+00
   1.2718299999999999e+01  -9.9366000000000003e+00   1.8580770000000001e+02  -9.2036999999999995e+00   1.6338699999999999e+01   1.3593999999999999e+00  -3.0895399999999999e+01  -1.3697200000000000e+01   3.1602850000000001e+02  -2.0334800000000001e+01  -1.6357500000000002e+01  -1.3535999999999999e+00
   1.2079100000000000e+01  -9.8485999999999994e+00   1.8126110000000000e+02  -9.1464999999999996e+00   1.6043700000000001e+01   1.2805000000000000e+00  -3.2338000000000001e+01  -1.3319200000000000e+01   3.1933679999999998e+02  -2.0960999999999999e+01  -1.6665400000000002e+01  -1.5835999999999999e+00
   1.1329700000000001e+01  -9.7606999999999999e+00   1.7602830000000000e+02  -9.0222999999999995e+00   1.5672599999999999e+01   1.3463000000000001e+00  -3.4646299999999997e+01  -1.2429700000000000e+01   3.2577920000000000e+02  -2.1365500000000001e+01  -1.6838600000000000e+01  -1.6809000000000001e+00
   1.1197400000000000e+01  -1.0090500000000000e+01   1.7105289999999999e+02  -8.7932000000000006e+00   1.5253900000000000e+01   1.2542000000000000e+00  -3.5889200000000002e+01  -1.2496400000000000e+01   3.2943579999999997e+02  -2.2078399999999998e+01  -1.7146500000000000e+01  -1.7738000000000000e+00
   1.0646300000000000e+01  -9.9146000000000001e+00   1.6624900000000000e+02  -8.7836999999999996e+00   1.4901800000000000e+01   1.2191000000000001e+00  -3.6022399999999998e+01  -1.3763900000000000e+01   3.3265699999999998e+02  -2.2569600000000001e+01  -1.7319700000000001e+01  -1.9419000000000000e+00
   9.9410000000000007e+00  -9.8047000000000004e+00   1.6170240000000001e+02  -8.5640999999999998e+00   1.4597300000000001e+01   1.1839999999999999e+00  -3.5711700000000000e+01  -1.4253100000000000e+01   3.3492059999999998e+02  -2.3080200000000001e+01  -1.7714200000000002e+01  -2.0966999999999998e+00
   8.9710999999999999e+00  -9.8047000000000004e+00   1.5827109999999999e+02  -8.6118000000000006e+00   1.4292800000000000e+01   1.2279000000000000e+00  -3.6044600000000003e+01  -1.4653300000000000e+01   3.3727120000000002e+02  -2.3581099999999999e+01  -1.7800799999999999e+01  -2.2648000000000001e+00
   8.2658000000000005e+00  -1.0288300000000000e+01   1.5346719999999999e+02  -8.5068000000000001e+00   1.3988300000000001e+01   1.2279000000000000e+00  -3.5778199999999998e+01  -1.6009699999999999e+01   3.3979590000000002e+02  -2.3995300000000000e+01  -1.8099100000000000e+01  -2.4285000000000001e+00
   8.1334999999999997e+00  -1.0288300000000000e+01   1.4952109999999999e+02  -8.3539999999999992e+00   1.3712300000000001e+01   1.2191000000000001e+00  -3.5578499999999998e+01  -1.7254899999999999e+01   3.3927359999999999e+02  -2.4573200000000000e+01  -1.8253000000000000e+01  -2.4594999999999998e+00
   7.5164000000000000e+00  -1.0332300000000000e+01   1.4626140000000001e+02  -8.3063000000000002e+00   1.3474399999999999e+01   1.2322000000000000e+00  -3.5667299999999997e+01  -1.8122100000000000e+01   3.4301720000000000e+02  -2.4968200000000000e+01  -1.8378100000000000e+01  -2.6762000000000001e+00
   7.0534999999999997e+00  -1.0002500000000000e+01   1.4360210000000001e+02  -8.1534999999999993e+00   1.3322200000000000e+01   1.1796000000000000e+00  -3.5556300000000000e+01  -1.9122699999999998e+01   3.4449720000000002e+02  -2.5488399999999999e+01  -1.8666799999999999e+01  -2.7248999999999999e+00
   6.8109999999999999e+00  -9.4309999999999992e+00   1.4171480000000000e+02  -8.0485000000000007e+00   1.3103300000000001e+01   1.1620999999999999e+00  -3.5667299999999997e+01  -2.0545700000000000e+01   3.4676080000000002e+02  -2.6047100000000000e+01  -1.8916899999999998e+01  -2.8797000000000001e+00
   7.0313999999999997e+00  -9.1671999999999993e+00   1.3914130000000000e+02  -7.9817000000000000e+00   1.2913000000000000e+01   1.1577000000000000e+00  -3.5556300000000000e+01  -2.2169000000000000e+01   3.4867610000000002e+02  -2.6547999999999998e+01  -1.9119000000000000e+01  -3.0609999999999999e+00
   6.7889999999999997e+00  -8.8594000000000008e+00   1.3751140000000001e+02  -7.8479999999999999e+00   1.2865399999999999e+01   1.1402000000000001e+00  -3.5733899999999998e+01  -2.3903300000000002e+01   3.5154910000000001e+02  -2.6933299999999999e+01  -1.9349900000000002e+01  -3.1937000000000002e+00
   6.6125999999999996e+00  -8.7714999999999996e+00   1.3682509999999999e+02  -7.7907000000000002e+00   1.2770300000000001e+01   1.1709000000000001e+00  -3.5711700000000000e+01  -2.5348700000000001e+01   3.5268079999999998e+02  -2.7434200000000001e+01  -1.9513500000000001e+01  -3.4104999999999999e+00
   6.4142999999999999e+00  -8.9913000000000007e+00   1.3562420000000000e+02  -7.8193999999999999e+00   1.2637000000000000e+01   1.1928000000000001e+00  -3.6444099999999999e+01  -2.5949000000000002e+01   3.5625029999999998e+02  -2.7858000000000001e+01  -1.9571200000000001e+01  -3.5299000000000000e+00
   6.5686000000000000e+00  -9.1671999999999993e+00   1.3373689999999999e+02  -7.8098000000000001e+00   1.2599000000000000e+01   1.2059000000000000e+00  -3.7398499999999999e+01  -2.6482700000000001e+01   3.5790449999999998e+02  -2.8214400000000001e+01  -1.9725200000000001e+01  -3.6360999999999999e+00
   6.4142999999999999e+00  -9.1890999999999998e+00   1.3408009999999999e+02  -7.7047999999999996e+00   1.2503800000000000e+01   1.2279000000000000e+00  -3.8064300000000003e+01  -2.7305399999999999e+01   3.5912329999999997e+02  -2.8426400000000001e+01  -1.9946500000000000e+01  -3.7820999999999998e+00
   6.6125999999999996e+00  -9.3870000000000005e+00   1.3322219999999999e+02  -7.8384999999999998e+00   1.2475300000000001e+01   1.2365999999999999e+00  -3.9063099999999999e+01  -2.8061399999999999e+01   3.6016800000000001e+02  -2.8869499999999999e+01  -1.9965699999999998e+01  -3.9279999999999999e+00
   6.7668999999999997e+00  -9.3209999999999997e+00   1.3356540000000001e+02  -7.8003000000000000e+00   1.2427700000000000e+01   1.2585999999999999e+00  -3.9928699999999999e+01  -2.8350500000000000e+01   3.6295389999999998e+02  -2.9235499999999998e+01  -2.0023499999999999e+01  -4.0739999999999998e+00
   6.8771000000000004e+00  -9.2331000000000003e+00   1.3270750000000001e+02  -7.7239000000000004e+00   1.2494300000000001e+01   1.2936000000000001e+00  -4.0661099999999998e+01  -2.8461600000000001e+01   3.6504340000000002e+02  -2.9457100000000001e+01  -2.0042700000000000e+01  -4.1182999999999996e+00
   7.0534999999999997e+00  -9.7606999999999999e+00   1.3373689999999999e+02  -7.7907000000000002e+00   1.2427700000000000e+01   1.2936000000000001e+00  -4.1504500000000000e+01  -2.8483899999999998e+01   3.6617520000000002e+02  -2.9688300000000002e+01  -2.0187000000000001e+01  -4.2553999999999998e+00
   6.9874000000000001e+00  -9.8485999999999994e+00   1.3245020000000000e+02  -7.6951999999999998e+00   1.2399100000000001e+01   1.2848999999999999e+00  -4.2037199999999999e+01  -2.8572800000000001e+01   3.6878699999999998e+02  -2.9871300000000002e+01  -2.0263999999999999e+01  -4.3615000000000004e+00
   7.1637000000000004e+00  -9.8485999999999994e+00   1.3279329999999999e+02  -7.8193999999999999e+00   1.2351599999999999e+01   1.3506000000000000e+00  -4.2947200000000002e+01  -2.9150900000000000e+01   3.6957049999999998e+02  -3.0083200000000001e+01  -2.0254400000000000e+01  -4.4766000000000004e+00
   7.2077999999999998e+00  -1.0024500000000000e+01   1.3210700000000000e+02  -7.7047999999999996e+00   1.2265900000000000e+01   1.3726000000000000e+00  -4.3124800000000000e+01  -2.9684600000000000e+01   3.6965760000000000e+02  -3.0285499999999999e+01  -2.0312100000000001e+01  -4.5960000000000001e+00
   7.2519000000000000e+00  -1.0266299999999999e+01   1.3253590000000000e+02  -7.7142999999999997e+00   1.2437200000000001e+01   1.4033000000000000e+00  -4.3857199999999999e+01  -2.9617899999999999e+01   3.7105050000000000e+02  -3.0391500000000001e+01  -2.0369900000000001e+01  -4.6093000000000002e+00
   7.2519000000000000e+00  -1.0508200000000000e+01   1.3262170000000000e+02  -7.6570999999999998e+00   1.2323000000000000e+01   1.4119999999999999e+00  -4.4500900000000001e+01  -2.9995899999999999e+01   3.7270470000000000e+02  -3.0574500000000000e+01  -2.0350600000000000e+01  -4.6889000000000003e+00
   7.1417000000000002e+00  -1.0903900000000000e+01   1.3159229999999999e+02  -7.6570999999999998e+00   1.2275399999999999e+01   1.4471000000000001e+00  -4.4900399999999998e+01  -3.0173800000000000e+01   3.7296589999999998e+02  -3.0767099999999999e+01  -2.0350600000000000e+01  -4.7464000000000004e+00
   7.3620999999999999e+00  -1.1167700000000000e+01   1.3082030000000000e+02  -7.6856999999999998e+00   1.2313499999999999e+01   1.4865999999999999e+00  -4.5211100000000002e+01  -3.0262699999999999e+01   3.7340120000000002e+02  -3.0844200000000001e+01  -2.0485299999999999e+01  -4.7995000000000001e+00
   7.3179999999999996e+00  -1.1057700000000001e+01   1.3116340000000000e+02  -7.7142999999999997e+00   1.2180300000000001e+01   1.4910000000000001e+00  -4.5255499999999998e+01  -3.0351700000000001e+01   3.7418470000000002e+02  -3.0863499999999998e+01  -2.0475700000000000e+01  -4.8924000000000003e+00
   7.1417000000000002e+00  -1.1189600000000000e+01   1.2961930000000001e+02  -7.5711000000000004e+00   1.2151700000000000e+01   1.4997000000000000e+00  -4.5543999999999997e+01  -3.0907599999999999e+01   3.7549059999999997e+02  -3.0921299999999999e+01  -2.0514199999999999e+01  -4.9409999999999998e+00
   7.1856999999999998e+00  -1.1035800000000000e+01   1.3124920000000000e+02  -7.5998000000000001e+00   1.2180300000000001e+01   1.4734000000000000e+00  -4.5366500000000002e+01  -3.1152200000000001e+01   3.7549059999999997e+02  -3.1027200000000001e+01  -2.0494900000000001e+01  -4.9763999999999999e+00
   7.1196000000000002e+00  -1.0859900000000000e+01   1.2936189999999999e+02  -7.5519999999999996e+00   1.2085100000000001e+01   1.4690000000000001e+00  -4.5366500000000002e+01  -3.1329999999999998e+01   3.7575180000000000e+02  -3.1133199999999999e+01  -2.0562300000000000e+01  -5.0251000000000001e+00
   7.3179999999999996e+00  -1.0398199999999999e+01   1.2910460000000000e+02  -7.4661000000000000e+00   1.2066100000000000e+01   1.4383999999999999e+00  -4.5743800000000000e+01  -3.1374500000000001e+01   3.7714479999999998e+02  -3.1123500000000000e+01  -2.0571899999999999e+01  -5.0382999999999996e+00
   7.3841000000000001e+00  -9.7606999999999999e+00   1.2953350000000000e+02  -7.3993000000000002e+00   1.2104100000000001e+01   1.4164000000000001e+00  -4.5788200000000003e+01  -3.1641300000000001e+01   3.7688360000000000e+02  -3.1133199999999999e+01  -2.0600800000000000e+01  -5.1311999999999998e+00
   7.0975999999999999e+00  -9.2551000000000005e+00   1.2944770000000000e+02  -7.3897000000000004e+00   1.2113700000000000e+01   1.3945000000000001e+00  -4.6054499999999997e+01  -3.2086100000000002e+01   3.7758010000000002e+02  -3.1162099999999999e+01  -2.0523800000000001e+01  -5.1798999999999999e+00
   7.1417000000000002e+00  -8.9693000000000005e+00   1.2961930000000001e+02  -7.2942999999999998e+00   1.2094600000000000e+01   1.4119999999999999e+00  -4.6498399999999997e+01  -3.2575200000000002e+01   3.7775420000000003e+02  -3.1325800000000001e+01  -2.0523800000000001e+01  -5.2374000000000001e+00
   7.3399999999999999e+00  -8.4636999999999993e+00   1.3124920000000000e+02  -7.2847000000000000e+00   1.2170800000000000e+01   1.3506000000000000e+00  -4.6942300000000003e+01  -3.3153399999999998e+01   3.7818950000000001e+02  -3.1325800000000001e+01  -2.0485299999999999e+01  -5.2507000000000001e+00
   7.5824999999999996e+00  -8.1998999999999995e+00   1.3184970000000001e+02  -7.3419999999999996e+00   1.2313499999999999e+01   1.3156000000000001e+00  -4.7341799999999999e+01  -3.3464700000000001e+01   3.7853769999999997e+02  -3.1248799999999999e+01  -2.0369900000000001e+01  -5.3082000000000003e+00
   7.8470000000000004e+00  -8.0239999999999991e+00   1.3236439999999999e+02  -7.3132999999999999e+00   1.2323000000000000e+01   1.3243000000000000e+00  -4.7830100000000002e+01  -3.3598100000000002e+01   3.7845069999999998e+02  -3.1412500000000001e+01  -2.0475700000000000e+01  -5.2949000000000002e+00
   8.0013000000000005e+00  -8.0899999999999999e+00   1.3399430000000001e+02  -7.3802000000000003e+00   1.2418200000000001e+01   1.3682000000000001e+00  -4.8695700000000002e+01  -3.3509099999999997e+01   3.7984359999999998e+02  -3.1239100000000001e+01  -2.0369900000000001e+01  -5.3966000000000003e+00
   8.2878000000000007e+00  -8.4636999999999993e+00   1.3502369999999999e+02  -7.4088000000000003e+00   1.2456200000000001e+01   1.3900999999999999e+00  -4.9317200000000000e+01  -3.3864899999999999e+01   3.7940830000000000e+02  -3.1190999999999999e+01  -2.0312100000000001e+01  -5.4099000000000004e+00
   8.1997000000000000e+00  -8.8813999999999993e+00   1.3596729999999999e+02  -7.3897000000000004e+00   1.2532400000000001e+01   1.4208000000000001e+00  -5.0049599999999998e+01  -3.4176200000000001e+01   3.8010480000000001e+02  -3.1113900000000001e+01  -2.0235099999999999e+01  -5.4585999999999997e+00
   8.8829999999999991e+00  -9.0792000000000002e+00   1.3725409999999999e+02  -7.3993000000000002e+00   1.2694100000000001e+01   1.4910000000000001e+00  -5.0604500000000002e+01  -3.4087299999999999e+01   3.7993070000000000e+02  -3.1056100000000001e+01  -2.0206299999999999e+01  -5.4363999999999999e+00
   8.9710999999999999e+00  -9.3650000000000002e+00   1.3759719999999999e+02  -7.5425000000000004e+00   1.2732200000000001e+01   1.5610999999999999e+00  -5.1248100000000001e+01  -3.3909399999999998e+01   3.7984359999999998e+02  -3.0998300000000000e+01  -2.0071600000000000e+01  -5.4673999999999996e+00
   9.1475000000000009e+00  -9.6067999999999998e+00   1.3974180000000001e+02  -7.5137999999999998e+00   1.2789300000000001e+01   1.6137999999999999e+00  -5.1869599999999998e+01  -3.3864899999999999e+01   3.8036599999999999e+02  -3.0950199999999999e+01  -1.9984999999999999e+01  -5.4630000000000001e+00
   9.5442000000000000e+00  -1.0200400000000000e+01   1.4274420000000001e+02  -7.5807000000000002e+00   1.3055700000000000e+01   1.5480000000000000e+00  -5.2224699999999999e+01  -3.3820399999999999e+01   3.7923419999999999e+02  -3.0786400000000000e+01  -1.9975400000000000e+01  -5.5338000000000003e+00
   1.0095300000000000e+01  -1.0530099999999999e+01   1.4351630000000000e+02  -7.7047999999999996e+00   1.3103300000000001e+01   1.6664000000000001e+00  -5.2646400000000000e+01  -3.3887099999999997e+01   3.7993070000000000e+02  -3.0651499999999999e+01  -1.9908000000000001e+01  -5.5205000000000002e+00
   1.0249599999999999e+01  -1.1189600000000000e+01   1.4454570000000001e+02  -7.7812000000000001e+00   1.3169900000000000e+01   1.7453000000000001e+00  -5.3356600000000000e+01  -3.4242899999999999e+01   3.7827650000000000e+02  -3.0516700000000000e+01  -1.9782900000000001e+01  -5.5338000000000003e+00
   1.0888800000000000e+01  -1.1651300000000001e+01   1.4711920000000001e+02  -7.8765999999999998e+00   1.3284100000000000e+01   1.7936000000000001e+00  -5.3578600000000002e+01  -3.3976100000000002e+01   3.7818950000000001e+02  -3.0401100000000000e+01  -1.9715599999999998e+01  -5.4894999999999996e+00
   1.1197400000000000e+01  -1.2178900000000001e+01   1.4986429999999999e+02  -7.9339000000000004e+00   1.3550599999999999e+01   1.9207000000000001e+00  -5.4000300000000003e+01  -3.4331899999999997e+01   3.7766710000000000e+02  -3.0198799999999999e+01  -1.9619299999999999e+01  -5.4984000000000002e+00
   1.1814600000000000e+01  -1.3014300000000000e+01   1.5303829999999999e+02  -8.1058000000000003e+00   1.3598100000000001e+01   2.0390999999999999e+00  -5.4200000000000003e+01  -3.4109499999999997e+01   3.7601299999999998e+02  -2.9996500000000001e+01  -1.9475000000000001e+01  -5.4673999999999996e+00
   1.2696300000000001e+01  -1.3519900000000000e+01   1.5544020000000000e+02  -8.2393999999999998e+00   1.3902600000000000e+01   2.0918000000000001e+00  -5.4732700000000001e+01  -3.4287399999999998e+01   3.7418470000000002e+02  -2.9852000000000000e+01  -1.9244100000000000e+01  -5.4452999999999996e+00
   1.3511799999999999e+01  -1.4003500000000001e+01   1.5955779999999999e+02  -8.3348999999999993e+00   1.4112000000000000e+01   2.2934999999999999e+00  -5.5021299999999997e+01  -3.4687600000000003e+01   3.7287880000000001e+02  -2.9659400000000002e+01  -1.9176700000000000e+01  -5.4851000000000001e+00
   1.4349399999999999e+01  -1.4619100000000000e+01   1.6333230000000000e+02  -8.5259000000000000e+00   1.4407000000000000e+01   2.4075000000000002e+00  -5.5109999999999999e+01  -3.5488100000000003e+01   3.7052820000000003e+02  -2.9495600000000000e+01  -1.8945799999999998e+01  -5.5248999999999997e+00
   1.5363400000000000e+01  -1.5476400000000000e+01   1.6830779999999999e+02  -8.7932000000000006e+00   1.4702000000000000e+01   2.6179999999999999e+00  -5.5753700000000002e+01  -3.5866100000000003e+01   3.6800340000000000e+02  -2.9379999999999999e+01  -1.8772600000000001e+01  -5.4763000000000002e+00
   1.6377300000000002e+01  -1.6135999999999999e+01   1.7311170000000001e+02  -8.9937000000000005e+00   1.5111100000000000e+01   2.7494999999999998e+00  -5.5953400000000002e+01  -3.6288600000000002e+01   3.6600110000000001e+02  -2.9148800000000001e+01  -1.8609000000000002e+01  -5.5205000000000002e+00
   1.7369199999999999e+01  -1.7213100000000001e+01   1.7937389999999999e+02  -8.9364000000000008e+00   1.5501300000000001e+01   2.8767000000000000e+00  -5.6308599999999998e+01  -3.6444200000000002e+01   3.6243160000000000e+02  -2.8821300000000001e+01  -1.8407000000000000e+01  -5.5115999999999996e+00
   1.8339099999999998e+01  -1.7718800000000002e+01   1.8469250000000000e+02  -9.2706000000000000e+00   1.5862900000000000e+01   3.0476999999999999e+00  -5.5975600000000000e+01  -3.6977899999999998e+01   3.5921039999999999e+02  -2.8493800000000000e+01  -1.8185700000000001e+01  -5.5160999999999998e+00
   1.9286899999999999e+01  -1.8905899999999999e+01   1.9129780000000000e+02  -9.5092999999999996e+00   1.6462399999999999e+01   3.2319000000000000e+00  -5.5909100000000002e+01  -3.7066800000000001e+01   3.5529270000000002e+02  -2.8079599999999999e+01  -1.7887400000000000e+01  -5.4673999999999996e+00
   2.0256699999999999e+01  -1.9785200000000000e+01   1.9850370000000001e+02  -9.7478999999999996e+00   1.7014299999999999e+01   3.4819000000000000e+00  -5.5753700000000002e+01  -3.7756100000000004e+01   3.5050430000000000e+02  -2.7732800000000001e+01  -1.7646799999999999e+01  -5.4409000000000001e+00
   2.1226600000000001e+01  -2.1411999999999999e+01   2.0596690000000001e+02  -1.0005699999999999e+01   1.7471100000000000e+01   3.7844000000000002e+00  -5.5598300000000002e+01  -3.7933999999999997e+01   3.4545490000000001e+02  -2.7366800000000001e+01  -1.7300400000000000e+01  -5.4718000000000000e+00
   2.2747499999999999e+01  -2.2972799999999999e+01   2.1480260000000001e+02  -1.0301700000000000e+01   1.8194299999999998e+01   3.9599000000000002e+00  -5.5132199999999997e+01  -3.7889600000000002e+01   3.4057950000000000e+02  -2.6865900000000000e+01  -1.7059899999999999e+01  -5.4010999999999996e+00
   2.3629200000000001e+01  -2.4028099999999998e+01   2.2363829999999999e+02  -1.0549899999999999e+01   1.8946000000000002e+01   4.2317000000000000e+00  -5.4888100000000001e+01  -3.7800600000000003e+01   3.3526880000000000e+02  -2.6442000000000000e+01  -1.6790500000000002e+01  -5.4010999999999996e+00
   2.4885600000000000e+01  -2.5259100000000000e+01   2.3324610000000001e+02  -1.0865000000000000e+01   1.9669200000000000e+01   4.3807999999999998e+00  -5.4222200000000001e+01  -3.7800600000000003e+01   3.2934870000000001e+02  -2.5902600000000000e+01  -1.6405600000000000e+01  -5.3700999999999999e+00
   2.6230100000000000e+01  -2.6731999999999999e+01   2.4474109999999999e+02  -1.1170500000000001e+01   2.0449500000000000e+01   4.6352000000000002e+00  -5.3622999999999998e+01  -3.7800600000000003e+01   3.2255799999999999e+02  -2.5334199999999999e+01  -1.6020700000000001e+01  -5.3346999999999998e+00
   2.6516700000000000e+01  -2.7435500000000001e+01   2.5932440000000003e+02  -1.1180099999999999e+01   2.1800799999999999e+01   4.8150000000000004e+00  -5.2823999999999998e+01  -3.7578299999999999e+01   3.1637670000000003e+02  -2.4814100000000000e+01  -1.5674300000000001e+01  -5.3303000000000003e+00
   2.8566600000000001e+01  -2.7303599999999999e+01   2.7253510000000000e+02  -1.1122800000000000e+01   2.2666699999999999e+01   5.0342000000000002e+00  -5.1825200000000002e+01  -3.7422600000000003e+01   3.0854129999999998e+02  -2.4265000000000001e+01  -1.5298999999999999e+01  -5.2417999999999996e+00
   3.1145499999999998e+01  -2.9018300000000000e+01   2.8514530000000002e+02  -1.1065500000000000e+01   2.3599299999999999e+01   5.3851000000000004e+00  -5.0848599999999998e+01  -3.7133600000000001e+01   3.0079300000000001e+02  -2.3504000000000001e+01  -1.4846800000000000e+01  -5.1622000000000003e+00
   3.2953000000000003e+01  -3.1964099999999998e+01   2.9844180000000000e+02  -1.1246900000000000e+01   2.4541300000000000e+01   5.6437999999999997e+00  -4.9960799999999999e+01  -3.6955700000000000e+01   2.9156459999999998e+02  -2.2752700000000001e+01  -1.4404199999999999e+01  -5.1090999999999998e+00
   3.5531900000000000e+01  -3.3898699999999998e+01   3.1259609999999998e+02  -1.1342400000000000e+01   2.5578600000000002e+01   5.9638999999999998e+00  -4.8384999999999998e+01  -3.6555399999999999e+01   2.8163970000000000e+02  -2.1953099999999999e+01  -1.3961600000000001e+01  -5.0736999999999997e+00
   3.6766300000000001e+01  -3.6778500000000001e+01   3.3061070000000001e+02  -1.1571500000000000e+01   2.6796600000000002e+01   6.3804999999999996e+00  -4.7319600000000001e+01  -3.6177399999999999e+01   2.7223719999999997e+02  -2.1143999999999998e+01  -1.3374599999999999e+01  -4.9542999999999999e+00
   3.9741999999999997e+01  -3.9680399999999999e+01   3.4896839999999997e+02  -1.1561999999999999e+01   2.8119299999999999e+01   6.7664000000000000e+00  -4.6232100000000003e+01  -3.5732700000000001e+01   2.6231240000000003e+02  -2.0238499999999998e+01  -1.2768400000000000e+01  -4.9188999999999998e+00
   4.1417200000000001e+01  -4.1856800000000000e+01   3.6809820000000002e+02  -1.1552400000000000e+01   2.9698899999999998e+01   7.1040999999999999e+00  -4.4722799999999999e+01  -3.5643799999999999e+01   2.4881800000000001e+02  -1.9275200000000002e+01  -1.2220000000000001e+01  -4.8038999999999996e+00
   4.4348799999999997e+01  -4.4846499999999999e+01   3.8757110000000000e+02  -1.1791100000000000e+01   3.1164400000000001e+01   7.5075000000000003e+00  -4.2902799999999999e+01  -3.5154600000000002e+01   2.3715199999999999e+02  -1.8379400000000000e+01  -1.1546400000000000e+01  -4.6932999999999998e+00
   4.6751399999999997e+01  -4.8693600000000004e+01   4.0704410000000001e+02  -1.1896100000000001e+01   3.2296700000000001e+01   7.8933999999999997e+00  -4.1238199999999999e+01  -3.4865499999999997e+01   2.2374469999999999e+02  -1.7338999999999999e+01  -1.0795900000000000e+01  -4.5693999999999999e+00
   4.9572800000000001e+01  -5.2079099999999997e+01   4.2900470000000001e+02  -1.1943899999999999e+01   3.4000100000000003e+01   8.3143999999999991e+00  -3.9373800000000003e+01  -3.4576500000000003e+01   2.0850919999999999e+02  -1.6269800000000000e+01  -1.0122400000000001e+01  -4.4058000000000002e+00
   5.1688800000000001e+01  -5.5838299999999997e+01   4.5045069999999998e+02  -1.1877000000000001e+01   3.5598700000000001e+01   8.8275000000000006e+00  -3.7198700000000002e+01  -3.3820399999999999e+01   1.9257710000000000e+02  -1.5065700000000000e+01  -9.3140999999999998e+00  -4.1845999999999997e+00
   5.3915100000000002e+01  -5.9399700000000003e+01   4.7309760000000000e+02  -1.2077500000000001e+01   3.7111800000000002e+01   9.2264999999999997e+00  -3.4557499999999997e+01  -3.2419600000000003e+01   1.7586160000000001e+02  -1.3900100000000000e+01  -8.4481999999999999e+00  -3.9900000000000002e+00
   5.6383800000000001e+01  -6.2873100000000001e+01   4.9617340000000002e+02  -1.1962999999999999e+01   3.8691400000000002e+01   9.6256000000000004e+00  -3.1428000000000001e+01  -3.0240500000000001e+01   1.5705660000000000e+02  -1.2339600000000001e+01  -7.6590999999999996e+00  -3.6537999999999999e+00
   5.8499800000000000e+01  -6.6698200000000000e+01   5.1787670000000003e+02  -1.1609700000000000e+01   4.0366199999999999e+01   1.0046500000000000e+01  -2.8165400000000002e+01  -2.8150300000000001e+01   1.3807749999999999e+02  -1.0865800000000000e+01  -6.6680999999999999e+00  -3.3441000000000001e+00
   6.0726100000000002e+01  -7.0391400000000004e+01   5.3975160000000005e+02  -1.1466500000000000e+01   4.1688899999999997e+01   1.0331600000000000e+01  -2.4392199999999999e+01  -2.4570399999999999e+01   1.1796660000000000e+02  -9.2281999999999993e+00  -5.7539999999999996e+00  -2.9018000000000002e+00
   6.2665799999999997e+01  -7.2787700000000001e+01   5.5768039999999996e+02  -1.0798200000000000e+01   4.2925899999999999e+01   1.0647300000000000e+01  -2.0463699999999999e+01  -2.0523499999999999e+01   9.8116799999999998e+01  -7.6581000000000001e+00  -4.8109999999999999e+00  -2.4550000000000001e+00
   6.4429100000000005e+01  -7.4986000000000004e+01   5.7363620000000003e+02  -1.0129799999999999e+01   4.3887000000000000e+01   1.0835900000000001e+01  -1.6712800000000001e+01  -1.5676100000000000e+01   7.7048299999999998e+01  -5.8856000000000002e+00  -3.9546999999999999e+00  -1.9109000000000000e+00
   6.6082300000000004e+01  -7.6480900000000005e+01   5.8658950000000004e+02  -9.2036999999999995e+00   4.4610199999999999e+01   1.0963100000000001e+01  -1.2628900000000000e+01  -1.0095000000000001e+01   5.6937399999999997e+01  -4.2095000000000002e+00  -3.0213000000000001e+00  -1.4021999999999999e+00
   6.6743600000000001e+01  -7.7228300000000004e+01   5.9576840000000004e+02  -8.1917000000000009e+00   4.5133600000000001e+01   1.1002500000000000e+01  -8.6560000000000006e+00  -4.7140000000000004e+00   3.8306500000000000e+01  -2.6200999999999999e+00  -2.2130999999999998e+00  -8.1389999999999996e-01
   6.7933800000000005e+01  -7.8107699999999994e+01   6.0297420000000000e+02  -7.1223999999999998e+00   4.5542800000000000e+01   1.1002500000000000e+01  -5.1048000000000000e+00   2.2200000000000001e-02   2.3593299999999999e+01  -1.2330000000000001e+00  -1.6646000000000001e+00  -3.2729999999999998e-01
   6.8396699999999996e+01  -7.8811199999999999e+01   6.0769230000000005e+02  -5.9863000000000000e+00   4.5514200000000002e+01   1.0963100000000001e+01  -4.6165000000000003e+00   3.0463000000000000e+00   1.4539099999999999e+01  -5.0090000000000001e-01  -1.0969000000000000e+00  -5.3100000000000001e-02
   6.8506900000000002e+01  -7.8986999999999995e+01   6.1018010000000004e+02  -4.7927999999999997e+00   4.5599899999999998e+01   1.0901700000000000e+01  -4.2614000000000001e+00   3.9135000000000000e+00   1.1230800000000000e+01  -1.7340000000000000e-01  -5.6769999999999998e-01   9.2899999999999996e-02
   6.8551000000000002e+01  -7.9294799999999995e+01   6.1172420000000000e+02  -3.5135000000000001e+00   4.5400100000000002e+01   1.0699900000000000e+01  -3.8174999999999999e+00   2.7128000000000001e+00   7.5742000000000003e+00  -2.1190000000000001e-01  -1.3469999999999999e-01   2.3000000000000001e-01
   6.7360799999999998e+01  -7.8855099999999993e+01   6.1060900000000004e+02  -2.1673000000000000e+00   4.5200200000000002e+01   1.0511400000000000e+01  -1.8200000000000001e+00   1.2674000000000001e+00   6.0941999999999998e+00   0.0000000000000000e+00  -1.1550000000000001e-01   3.2290000000000002e-01
   6.6589299999999994e+01  -7.8503399999999999e+01   6.1018010000000004e+02  -7.9239999999999999e-01   4.4886200000000002e+01   1.0340400000000001e+01  -1.0875999999999999e+00   3.3130999999999999e+00   6.7035999999999998e+00   3.1790000000000002e-01  -1.0580000000000001e-01   4.2909999999999998e-01
   6.5817800000000005e+01  -7.8327500000000001e+01   6.0786389999999994e+02   6.9699999999999995e-01   4.4638800000000003e+01   1.0147399999999999e+01  -2.2189999999999999e-01   5.2253999999999996e+00   5.3977000000000004e+00   6.2609999999999999e-01  -9.6199999999999994e-02   4.8220000000000002e-01
   6.5156499999999994e+01  -7.7843900000000005e+01   6.0417520000000002e+02   2.1768000000000001e+00   4.4134399999999999e+01   9.9544999999999995e+00   1.8866000000000001e+00   3.5577000000000001e+00   4.1788999999999996e+00   4.5269999999999999e-01  -1.2509999999999999e-01   2.9640000000000000e-01
   6.3878100000000003e+01  -7.7096400000000003e+01   5.9937130000000002e+02   3.6661999999999999e+00   4.3687199999999997e+01   9.6431000000000004e+00   1.0653999999999999e+00   1.9345000000000001e+00   9.5770000000000000e-01   2.0230000000000001e-01   1.9199999999999998e-02   3.1850000000000001e-01
   6.3679699999999997e+01  -7.6568799999999996e+01   5.9405269999999996e+02   5.0792000000000002e+00   4.2973500000000001e+01   9.4413999999999998e+00   4.4400000000000002e-02   1.2007000000000001e+00   1.8283000000000000e+00  -7.7100000000000002e-02   2.6939999999999997e-01   1.8579999999999999e-01
   6.2886200000000002e+01  -7.5645499999999998e+01   5.8744740000000002e+02   6.6641000000000004e+00   4.2516800000000003e+01   9.1958000000000002e+00  -7.3240000000000005e-01   2.4460000000000001e-01   2.0024000000000002e+00  -1.6380000000000000e-01   3.7530000000000002e-01   2.2559999999999999e-01
   6.2070599999999999e+01  -7.4766199999999998e+01   5.8118510000000003e+02   8.2966999999999995e+00   4.1746000000000002e+01   8.9283000000000001e+00  -4.4400000000000002e-02   1.7790000000000000e-01   1.8283000000000000e+00  -1.3489999999999999e-01   2.5019999999999998e-01   1.8140000000000001e-01
   6.1365299999999998e+01  -7.3644999999999996e+01   5.7483709999999996e+02   9.8911999999999995e+00   4.1127400000000002e+01   8.5950000000000006e+00   5.7709999999999995e-01   1.1563000000000001e+00   7.8349999999999997e-01   9.5999999999999992e-03   1.7319999999999999e-01   2.1679999999999999e-01
   6.0814200000000000e+01  -7.2325999999999993e+01   5.6814599999999996e+02   1.1647900000000000e+01   4.0394700000000000e+01   8.2354000000000003e+00   8.6560000000000004e-01   1.8455999999999999e+00   1.5670999999999999e+00   2.1190000000000001e-01   8.6599999999999996e-02   2.3440000000000000e-01
   5.9557800000000000e+01  -7.1226799999999997e+01   5.6094020000000000e+02   1.3404600000000000e+01   3.9795200000000001e+01   7.8802000000000003e+00   7.3240000000000005e-01   1.4453000000000000e+00   8.7060000000000004e-01   1.7340000000000000e-01   1.2509999999999999e-01   1.9910000000000000e-01
   5.8147100000000002e+01  -6.9270300000000006e+01   5.5244759999999997e+02   1.5113600000000000e+01   3.9129100000000001e+01   7.5030999999999999e+00   3.1069999999999998e-01   6.4480000000000004e-01   8.7060000000000004e-01   8.6699999999999999e-02   1.4430000000000001e-01   2.1229999999999999e-01
   5.7397700000000000e+01  -6.7797399999999996e+01   5.4421230000000003e+02   1.6679400000000001e+01   3.8358300000000000e+01   7.1260000000000003e+00   4.4400000000000002e-02   8.4499999999999997e-01   2.4377000000000000e+00  -7.7100000000000002e-02   3.4639999999999999e-01   2.3890000000000000e-01
   5.6361699999999999e+01  -6.6566299999999998e+01   5.3674910000000000e+02   1.8426600000000001e+01   3.7616100000000003e+01   6.7138000000000000e+00  -2.2200000000000001e-02   1.0005999999999999e+00   1.3059000000000001e+00   1.9300000000000001e-02   2.3089999999999999e-01   1.8140000000000001e-01
   5.5766599999999997e+01  -6.4961500000000001e+01   5.2954330000000004e+02   2.0087800000000001e+01   3.6950000000000003e+01   6.4156000000000004e+00   3.1069999999999998e-01   6.4480000000000004e-01   6.0940000000000005e-01   5.7799999999999997e-02   1.3469999999999999e-01   2.0790000000000000e-01
   5.4796700000000001e+01  -6.3576500000000003e+01   5.2096489999999994e+02   2.1548600000000000e+01   3.6226799999999997e+01   5.9244000000000003e+00   6.2150000000000005e-01   1.4898000000000000e+00   1.2188000000000001e+00   7.7100000000000002e-02   1.9239999999999999e-01   1.9020000000000001e-01
   5.4289800000000000e+01  -6.2323500000000003e+01   5.1341600000000005e+02   2.3057099999999998e+01   3.5570200000000000e+01   5.6131000000000002e+00   3.7730000000000002e-01   1.3119000000000001e+00   9.5770000000000000e-01   1.6380000000000000e-01   1.3469999999999999e-01   1.7249999999999999e-01
   5.3363999999999997e+01  -6.1026400000000002e+01   5.0595280000000002e+02   2.4470099999999999e+01   3.4694699999999997e+01   5.2885999999999997e+00   3.7730000000000002e-01   9.3389999999999995e-01   1.4800000000000000e+00   1.9300000000000001e-02   1.3469999999999999e-01   2.4770000000000000e-01
   5.2945200000000000e+01  -5.9883299999999998e+01   4.9960480000000001e+02   2.5844899999999999e+01   3.4095199999999998e+01   4.9684999999999997e+00   3.1069999999999998e-01   7.7820000000000000e-01   1.3930000000000000e+00   5.7799999999999997e-02   1.9239999999999999e-01   2.0349999999999999e-01
   5.2173699999999997e+01  -5.9509599999999999e+01   4.9565870000000001e+02   2.7000200000000000e+01   3.3590899999999998e+01   4.6176000000000004e+00   1.7760000000000001e-01   9.3389999999999995e-01   1.8283000000000000e+00   0.0000000000000000e+00   2.6939999999999997e-01   2.2559999999999999e-01
   5.1865099999999998e+01  -5.8960000000000001e+01   4.9034010000000001e+02   2.8441900000000000e+01   3.3134099999999997e+01   4.4158999999999997e+00   2.6629999999999998e-01   1.2007000000000001e+00   1.6540999999999999e+00   9.6299999999999997e-02   2.0210000000000000e-01   2.2120000000000001e-01
   5.1490400000000001e+01  -5.8344400000000000e+01   4.8828129999999999e+02   2.9597100000000001e+01   3.2810600000000001e+01   4.1308999999999996e+00   4.6610000000000001e-01   1.3341000000000001e+00   1.7412000000000001e+00   2.8899999999999999e-02   1.7319999999999999e-01   2.3890000000000000e-01
   5.0807099999999998e+01  -5.8190600000000003e+01   4.8510730000000001e+02   3.0866900000000001e+01   3.2496600000000001e+01   3.9291999999999998e+00   6.2150000000000005e-01   1.3341000000000001e+00   1.3059000000000001e+00   6.7400000000000002e-02   1.6360000000000000e-01   2.3440000000000000e-01
   4.9506599999999999e+01  -5.7926800000000000e+01   4.8356319999999999e+02   3.2022100000000002e+01   3.2306300000000000e+01   3.6703999999999999e+00   3.5510000000000003e-01   1.2674000000000001e+00   1.5670999999999999e+00   8.6699999999999999e-02   1.4430000000000001e-01   2.1229999999999999e-01
   4.8801299999999998e+01  -5.7706899999999997e+01   4.8184750000000003e+02   3.3139200000000002e+01   3.2220599999999997e+01   3.4906000000000001e+00   2.4410000000000001e-01   1.0005999999999999e+00   1.4800000000000000e+00   8.6699999999999999e-02   2.2130000000000000e-01   2.4329999999999999e-01
   4.8382500000000000e+01  -5.7684899999999999e+01   4.8107549999999998e+02   3.4074800000000003e+01   3.1992200000000000e+01   3.2757999999999998e+00   3.9950000000000002e-01   1.2007000000000001e+00   1.2188000000000001e+00   9.6299999999999997e-02   2.2130000000000000e-01   2.3440000000000000e-01
   4.7809399999999997e+01  -5.8168599999999998e+01   4.8073230000000001e+02   3.5191899999999997e+01   3.1878100000000000e+01   3.0697000000000001e+00   1.1100000000000000e-01   1.2230000000000001e+00   1.5670999999999999e+00   5.7799999999999997e-02   2.1170000000000000e-01   2.4770000000000000e-01
   4.7059899999999999e+01  -5.8498300000000000e+01   4.8098970000000003e+02   3.6041600000000003e+01   3.1887599999999999e+01   2.8285000000000000e+00   3.9950000000000002e-01   1.0005999999999999e+00   6.0940000000000005e-01   7.7100000000000002e-02   1.7319999999999999e-01   2.2120000000000001e-01
   4.6398699999999998e+01  -5.8762099999999997e+01   4.8073230000000001e+02   3.6719499999999996e+01   3.1935099999999998e+01   2.6398999999999999e+00   5.5489999999999995e-01   1.1339999999999999e+00   6.9650000000000001e-01   5.7799999999999997e-02   1.8279999999999999e-01   2.1229999999999999e-01
   4.6178300000000000e+01  -6.0388900000000000e+01   4.8193329999999997e+02   3.7359200000000001e+01   3.1859000000000002e+01   2.5434000000000001e+00   1.5540000000000001e-01   1.2897000000000001e+00   1.2188000000000001e+00   9.5999999999999992e-03   1.6360000000000000e-01   2.1229999999999999e-01
   4.6156199999999998e+01  -6.1092399999999998e+01   4.8373480000000001e+02   3.8113399999999999e+01   3.2087400000000002e+01   2.3372999999999999e+00   1.9980000000000001e-01   1.1563000000000001e+00   1.4800000000000000e+00   5.7799999999999997e-02   1.6360000000000000e-01   2.4329999999999999e-01
   4.5825600000000001e+01  -6.0960500000000003e+01   4.8339159999999998e+02   3.8667200000000001e+01   3.2125500000000002e+01   2.2058000000000000e+00   4.4390000000000002e-01   9.5609999999999995e-01   1.8283000000000000e+00   6.7400000000000002e-02   2.1170000000000000e-01   2.2120000000000001e-01
   4.5340699999999998e+01  -6.1861800000000002e+01   4.8382049999999998e+02   3.9287799999999997e+01   3.2268200000000000e+01   2.0567000000000002e+00   3.3289999999999997e-01   1.1117999999999999e+00   1.0447000000000000e+00   5.7799999999999997e-02   2.1170000000000000e-01   1.7249999999999999e-01
   4.5164299999999997e+01  -6.2455399999999997e+01   4.8339159999999998e+02   3.9956099999999999e+01   3.2182600000000001e+01   1.8944000000000001e+00   2.2189999999999999e-01   1.4231000000000000e+00   1.4800000000000000e+00   3.8500000000000000e-02   1.8279999999999999e-01   2.0349999999999999e-01
   4.5164299999999997e+01  -6.2785100000000000e+01   4.8502150000000000e+02   4.0567100000000003e+01   3.2230100000000000e+01   1.7804000000000000e+00   1.7760000000000001e-01   1.2897000000000001e+00   1.5670999999999999e+00   7.7100000000000002e-02   1.8279999999999999e-01   1.8579999999999999e-01
   4.5318600000000004e+01  -6.4455900000000000e+01   4.8622250000000003e+02   4.0777200000000001e+01   3.2410899999999998e+01   1.7408999999999999e+00   3.7730000000000002e-01   1.0672999999999999e+00   1.3059000000000001e+00   9.5999999999999992e-03   2.8870000000000001e-01   2.0790000000000000e-01
   4.5539000000000001e+01  -6.5247299999999996e+01   4.8742349999999999e+02   4.1464599999999997e+01   3.2458500000000001e+01   1.6488000000000000e+00   1.1100000000000000e-01   1.1339999999999999e+00   1.2188000000000001e+00   4.8200000000000000e-02   1.7319999999999999e-01   2.3890000000000000e-01
   4.5384700000000002e+01  -6.5005499999999998e+01   4.9016849999999999e+02   4.1951500000000003e+01   3.2620300000000000e+01   1.5261000000000000e+00   1.5540000000000001e-01   1.0894999999999999e+00   1.2188000000000001e+00   4.8200000000000000e-02   7.6999999999999999e-02   2.3440000000000000e-01
   4.5009999999999998e+01  -6.5752899999999997e+01   4.9094060000000002e+02   4.2381100000000004e+01   3.2744000000000000e+01   1.4208000000000001e+00   3.3289999999999997e-01   1.1785000000000001e+00   1.5670999999999999e+00   3.8500000000000000e-02   1.4430000000000001e-01   2.2559999999999999e-01
   4.4921900000000001e+01  -6.7335700000000003e+01   4.9119799999999998e+02   4.2572099999999999e+01   3.2715400000000002e+01   1.3637999999999999e+00   1.9980000000000001e-01   1.0005999999999999e+00   1.2188000000000001e+00   1.4449999999999999e-01   2.2130000000000000e-01   2.0790000000000000e-01
   4.5186399999999999e+01  -6.7621499999999997e+01   4.9274209999999999e+02   4.2934899999999999e+01   3.2905799999999999e+01   1.2980000000000000e+00   3.5510000000000003e-01   1.2674000000000001e+00   1.4800000000000000e+00   7.7100000000000002e-02   1.9239999999999999e-01   2.5209999999999999e-01
   4.5847600000000000e+01  -6.8632800000000003e+01   4.9334249999999997e+02   4.3259500000000003e+01   3.2905799999999999e+01   1.3287000000000000e+00   2.2200000000000001e-02   1.1339999999999999e+00   1.5670999999999999e+00   7.7100000000000002e-02   2.0210000000000000e-01   2.7870000000000000e-01
   4.5517000000000003e+01  -7.0413399999999996e+01   4.9291359999999997e+02   4.3440899999999999e+01   3.2934300000000000e+01   1.2235000000000000e+00   2.4410000000000001e-01   1.2897000000000001e+00   1.8283000000000000e+00   1.3489999999999999e-01   1.8279999999999999e-01   2.3000000000000001e-01
   4.5296599999999998e+01  -7.0567300000000003e+01   4.9231310000000002e+02   4.3784599999999998e+01   3.3039000000000001e+01   1.2016000000000000e+00   3.1069999999999998e-01   1.2452000000000001e+00   1.9153000000000000e+00   5.7799999999999997e-02   2.2130000000000000e-01   2.1229999999999999e-01
   4.5274500000000003e+01  -7.1424700000000001e+01   4.9308519999999999e+02   4.4118800000000000e+01   3.3124600000000001e+01   1.2279000000000000e+00   2.8849999999999998e-01   1.0450999999999999e+00   1.0447000000000000e+00   7.7100000000000002e-02   2.5019999999999998e-01   2.0790000000000000e-01
   4.5450899999999997e+01  -7.2655799999999999e+01   4.9428620000000001e+02   4.4357500000000002e+01   3.3257800000000003e+01   1.1709000000000001e+00   1.1100000000000000e-01   1.1339999999999999e+00   1.1317999999999999e+00   1.1559999999999999e-01   2.4060000000000001e-01   1.9910000000000000e-01
   4.4899799999999999e+01  -7.2853600000000000e+01   4.9531560000000002e+02   4.4796599999999998e+01   3.3372000000000000e+01   1.0788000000000000e+00   3.3289999999999997e-01   1.2230000000000001e+00   1.9153000000000000e+00   1.2520000000000001e-01   1.5400000000000000e-01   1.9020000000000001e-01
   4.4172400000000003e+01  -7.4656300000000002e+01   4.9643079999999998e+02   4.4978000000000002e+01   3.3648000000000003e+01   1.0348999999999999e+00   1.1100000000000000e-01   1.0894999999999999e+00   1.6540999999999999e+00   3.8500000000000000e-02   2.0210000000000000e-01   2.1229999999999999e-01
   4.4106299999999997e+01  -7.5579599999999999e+01   4.9703129999999999e+02   4.5245399999999997e+01   3.3752699999999997e+01   1.0744000000000000e+00   2.4410000000000001e-01   1.0672999999999999e+00   9.5770000000000000e-01   4.8200000000000000e-02   1.5400000000000000e-01   2.3440000000000000e-01
   4.4481000000000002e+01  -7.5931299999999993e+01   4.9651650000000001e+02   4.5570000000000000e+01   3.3847799999999999e+01   1.0437000000000001e+00   3.5510000000000003e-01   1.1117999999999999e+00   6.0940000000000005e-01   9.5999999999999992e-03   2.6939999999999997e-01   2.4770000000000000e-01
   4.3907899999999998e+01  -7.7756000000000000e+01   4.9634500000000003e+02   4.5865900000000003e+01   3.3876399999999997e+01   1.0481000000000000e+00   3.5510000000000003e-01   1.0894999999999999e+00   1.4800000000000000e+00   0.0000000000000000e+00   1.7319999999999999e-01   2.2559999999999999e-01
   4.3687500000000000e+01  -7.8811199999999999e+01   4.9617340000000002e+02   4.6037799999999997e+01   3.3990600000000001e+01   9.9980000000000002e-01   4.2170000000000002e-01   1.0894999999999999e+00   1.6540999999999999e+00   9.6299999999999997e-02   2.5019999999999998e-01   2.3890000000000000e-01
   4.3797699999999999e+01  -7.9800399999999996e+01   4.9643079999999998e+02   4.6257399999999997e+01   3.4095199999999998e+01   9.9109999999999998e-01   3.7730000000000002e-01   1.0894999999999999e+00   1.3059000000000001e+00   4.8200000000000000e-02   2.0210000000000000e-01   2.3440000000000000e-01
   4.3930000000000000e+01  -8.1449200000000005e+01   4.9583030000000002e+02   4.6515200000000000e+01   3.4218899999999998e+01   1.0085999999999999e+00   2.4410000000000001e-01   1.1339999999999999e+00   2.1764999999999999e+00   7.7100000000000002e-02   2.5019999999999998e-01   2.2120000000000001e-01
   4.4040199999999999e+01  -8.2262600000000006e+01   4.9583030000000002e+02   4.6658400000000000e+01   3.4352200000000003e+01   9.7350000000000003e-01   2.8849999999999998e-01   1.3119000000000001e+00   1.4800000000000000e+00   9.6299999999999997e-02   2.1170000000000000e-01   1.6810000000000000e-01
   4.3996099999999998e+01  -8.3713499999999996e+01   4.9583030000000002e+02   4.6954400000000000e+01   3.4485399999999998e+01   1.0261000000000000e+00   2.6629999999999998e-01   1.0450999999999999e+00   1.1317999999999999e+00  -9.5999999999999992e-03   1.9239999999999999e-01   1.5920000000000001e-01
   4.4370800000000003e+01  -8.5208399999999997e+01   4.9763170000000002e+02   4.7279000000000003e+01   3.4751800000000003e+01   9.8670000000000002e-01   3.9950000000000002e-01   1.2897000000000001e+00   1.8283000000000000e+00   3.8500000000000000e-02   1.7319999999999999e-01   2.2120000000000001e-01
   4.4767600000000002e+01  -8.6769199999999998e+01   4.9874689999999998e+02   4.7603600000000000e+01   3.4913600000000002e+01   1.0174000000000001e+00   2.2189999999999999e-01   1.1339999999999999e+00   1.6540999999999999e+00   1.3489999999999999e-01   1.6360000000000000e-01   2.4329999999999999e-01
   4.4679400000000001e+01  -8.8747699999999995e+01   5.0011950000000002e+02   4.7861400000000003e+01   3.5122999999999998e+01   1.0261000000000000e+00   2.6629999999999998e-01   1.1785000000000001e+00   2.0893999999999999e+00   5.7799999999999997e-02   1.0580000000000001e-01   2.4770000000000000e-01
   4.4921900000000001e+01  -9.0352500000000006e+01   5.0226409999999998e+02   4.8405600000000000e+01   3.5484600000000000e+01   1.0656000000000001e+00   2.8849999999999998e-01   1.0450999999999999e+00   1.3059000000000001e+00   6.7400000000000002e-02   1.6360000000000000e-01   2.3890000000000000e-01
   4.4965899999999998e+01  -9.2045299999999997e+01   5.0560960000000000e+02   4.8930700000000002e+01   3.5760500000000000e+01   1.1051000000000000e+00   1.5540000000000001e-01   1.0672999999999999e+00   1.3930000000000000e+00   2.8899999999999999e-02   2.1170000000000000e-01   2.0790000000000000e-01
   4.5318600000000004e+01  -9.3672100000000000e+01   5.1041350000000000e+02   4.9618099999999998e+01   3.6302900000000001e+01   1.2059000000000000e+00   2.4410000000000001e-01   1.2452000000000001e+00   1.1317999999999999e+00   1.7340000000000000e-01   1.5400000000000000e-01   2.1229999999999999e-01
   4.5318600000000004e+01  -9.5320800000000006e+01   5.1521740000000000e+02   5.0448700000000002e+01   3.6816800000000001e+01   1.1928000000000001e+00   2.8849999999999998e-01   1.1339999999999999e+00   4.3530000000000002e-01   3.8500000000000000e-02   2.6939999999999997e-01   2.3890000000000000e-01
   4.5362699999999997e+01  -9.7255399999999995e+01   5.2113649999999996e+02   5.1518000000000001e+01   3.7292600000000000e+01   1.2146999999999999e+00   3.7730000000000002e-01   1.2897000000000001e+00   1.6540999999999999e+00   0.0000000000000000e+00   1.3469999999999999e-01   1.9910000000000000e-01
   4.5472900000000003e+01  -9.9717600000000004e+01   5.2714139999999998e+02   5.2320000000000000e+01   3.7796900000000001e+01   1.3243000000000000e+00   3.1069999999999998e-01   1.0005999999999999e+00   1.5670999999999999e+00   1.0600000000000000e-01   2.4060000000000001e-01   2.8310000000000002e-01
   4.4811700000000002e+01  -1.0303710000000000e+02   5.3108740000000000e+02   5.2940600000000003e+01   3.8358300000000000e+01   1.5874999999999999e+00   2.4410000000000001e-01   1.2007000000000001e+00   1.1317999999999999e+00   1.9300000000000001e-02   1.5400000000000000e-01   2.5209999999999999e-01
   4.4613300000000002e+01  -1.0571910000000000e+02   5.3486189999999999e+02   5.3618499999999997e+01   3.8758000000000003e+01   1.7408999999999999e+00   3.5510000000000003e-01   1.3564000000000001e+00   1.0447000000000000e+00  -2.8899999999999999e-02   8.6599999999999996e-02   2.0790000000000000e-01
   4.4613300000000002e+01  -1.0831310000000001e+02   5.3846479999999997e+02   5.4134000000000000e+01   3.9110100000000003e+01   1.8988000000000000e+00   1.3320000000000001e-01   1.2007000000000001e+00   8.7060000000000004e-01   3.8500000000000000e-02   1.0580000000000001e-01   2.5209999999999999e-01
   4.4216500000000003e+01  -1.1161069999999999e+02   5.4043780000000004e+02   5.4573200000000000e+01   3.9319400000000002e+01   2.1093000000000002e+00   3.5510000000000003e-01   1.1785000000000001e+00   4.3530000000000002e-01   1.1559999999999999e-01   2.1170000000000000e-01   2.2559999999999999e-01
   4.4062199999999997e+01  -1.1479830000000000e+02   5.4232510000000002e+02   5.5079200000000000e+01   3.9566800000000001e+01   2.3285999999999998e+00   3.5510000000000003e-01   1.1563000000000001e+00   1.2188000000000001e+00   6.7400000000000002e-02   2.3089999999999999e-01   2.3890000000000000e-01
   4.3996099999999998e+01  -1.1688670000000000e+02   5.4455550000000005e+02   5.5537500000000001e+01   3.9776200000000003e+01   2.4205999999999999e+00   2.4410000000000001e-01   1.0672999999999999e+00   1.8283000000000000e+00   2.8899999999999999e-02   2.3089999999999999e-01   2.1229999999999999e-01
   4.4414900000000003e+01  -1.1928290000000000e+02   5.4386919999999998e+02   5.5747599999999998e+01   3.9861800000000002e+01   2.5916999999999999e+00   2.2189999999999999e-01   1.0450999999999999e+00   1.3059000000000001e+00   1.9300000000000001e-02   2.5979999999999998e-01   2.3890000000000000e-01
   4.4238599999999998e+01  -1.2152530000000000e+02   5.4309709999999995e+02   5.5890799999999999e+01   3.9833300000000001e+01   2.8065000000000002e+00   3.5510000000000003e-01   1.2674000000000001e+00   2.1764999999999999e+00   3.8500000000000000e-02   2.5019999999999998e-01   1.9910000000000000e-01
   4.3951999999999998e+01  -1.2330589999999999e+02   5.4052359999999999e+02   5.6053100000000001e+01   3.9842799999999997e+01   2.9030000000000000e+00   3.9950000000000002e-01   1.2230000000000001e+00   1.0447000000000000e+00   7.7100000000000002e-02   1.8279999999999999e-01   2.4770000000000000e-01
   4.4018099999999997e+01  -1.2469090000000000e+02   5.3743539999999996e+02   5.5881200000000000e+01   3.9462200000000003e+01   3.1091000000000002e+00   3.3289999999999997e-01   1.0672999999999999e+00   1.4800000000000000e+00   1.5409999999999999e-01   1.4430000000000001e-01   2.1679999999999999e-01
   4.3863799999999998e+01  -1.2647160000000000e+02   5.3125900000000001e+02   5.5480200000000004e+01   3.9072000000000003e+01   3.2450999999999999e+00   1.3320000000000001e-01   1.2452000000000001e+00   1.3059000000000001e+00   5.7799999999999997e-02   1.8279999999999999e-01   2.1679999999999999e-01
   4.3048299999999998e+01  -1.2759269999999999e+02   5.2345270000000005e+02   5.4926499999999997e+01   3.8481999999999999e+01   3.5213000000000001e+00   1.5540000000000001e-01   1.2897000000000001e+00   6.9650000000000001e-01   1.2520000000000001e-01   1.8279999999999999e-01   2.6540000000000002e-01
   4.2585400000000000e+01  -1.2798850000000000e+02   5.1315859999999998e+02   5.4067200000000000e+01   3.7673200000000001e+01   3.6528999999999998e+00   2.8849999999999998e-01   1.1563000000000001e+00   1.9153000000000000e+00   1.9300000000000001e-02   1.3469999999999999e-01   2.4329999999999999e-01
   4.1880000000000003e+01  -1.2910960000000000e+02   5.0277879999999999e+02   5.3036099999999998e+01   3.6797699999999999e+01   3.8984999999999999e+00   2.2189999999999999e-01   1.1785000000000001e+00   8.7060000000000004e-01   2.8899999999999999e-02   1.0580000000000001e-01   2.4770000000000000e-01
   4.0469400000000000e+01  -1.2873589999999999e+02   4.8939650000000000e+02   5.1871299999999998e+01   3.5798600000000000e+01   4.0476000000000001e+00   3.5510000000000003e-01   1.1339999999999999e+00   1.3059000000000001e+00   8.6699999999999999e-02   1.6360000000000000e-01   2.7429999999999999e-01
   3.9984400000000001e+01  -1.2829620000000000e+02   4.7335489999999999e+02   5.0630099999999999e+01   3.4647199999999998e+01   4.1571999999999996e+00   1.9980000000000001e-01   1.3564000000000001e+00   1.8283000000000000e+00   9.6299999999999997e-02   1.6360000000000000e-01   2.3440000000000000e-01
   3.8904400000000003e+01  -1.2739490000000001e+02   4.5799959999999999e+02   4.9121600000000001e+01   3.3295900000000003e+01   4.2361000000000004e+00   3.5510000000000003e-01   1.1785000000000001e+00   1.3059000000000001e+00   6.7400000000000002e-02   2.2130000000000000e-01   2.4329999999999999e-01
   3.7515700000000002e+01  -1.2572410000000001e+02   4.4049970000000002e+02   4.7689500000000002e+01   3.2134999999999998e+01   4.3193999999999999e+00   3.9950000000000002e-01   1.2007000000000001e+00   1.7412000000000001e+00   9.6299999999999997e-02   1.2509999999999999e-01   1.8140000000000001e-01
   3.6325400000000002e+01  -1.2328400000000001e+02   4.2257089999999999e+02   4.5980499999999999e+01   3.0736200000000000e+01   4.4378000000000002e+00   2.8849999999999998e-01   1.1563000000000001e+00   1.5670999999999999e+00   1.2520000000000001e-01   1.3469999999999999e-01   2.3440000000000000e-01
   3.4628200000000000e+01  -1.2031619999999999e+02   4.0103919999999999e+02   4.3946899999999999e+01   2.9166000000000000e+01   4.4772999999999996e+00   2.8849999999999998e-01   9.7840000000000005e-01   1.4800000000000000e+00   1.9300000000000001e-02   2.2130000000000000e-01   2.0790000000000000e-01
   3.1917000000000002e+01  -1.1596339999999999e+02   3.7882119999999998e+02   4.1922899999999998e+01   2.7405600000000000e+01   4.4466000000000001e+00   4.2170000000000002e-01   1.2230000000000001e+00   1.2188000000000001e+00   1.4449999999999999e-01   1.8279999999999999e-01   2.3440000000000000e-01
   2.9492400000000000e+01  -1.1095120000000000e+02   3.5531639999999999e+02   3.9669699999999999e+01   2.5502400000000002e+01   4.4028000000000000e+00  -1.5540000000000001e-01   1.2897000000000001e+00   1.6540999999999999e+00   2.0230000000000001e-01   1.7319999999999999e-01   2.4770000000000000e-01
   2.6560800000000000e+01  -1.0527940000000000e+02   3.2880919999999998e+02   3.7177799999999998e+01   2.3599299999999999e+01   4.2624000000000004e+00   1.7760000000000001e-01   1.3786000000000000e+00   8.7060000000000004e-01   9.6299999999999997e-02   1.4430000000000001e-01   2.6100000000000001e-01
   2.3144200000000001e+01  -9.7849000000000004e+01   3.0118689999999998e+02   3.4733600000000003e+01   2.1658000000000001e+01   4.1395999999999997e+00   6.2150000000000005e-01   1.1785000000000001e+00   1.5670999999999999e+00   4.8200000000000000e-02   2.0210000000000000e-01   1.7690000000000000e-01
   1.9904000000000000e+01  -9.0462500000000006e+01   2.7433650000000000e+02   3.2108100000000000e+01   1.9678699999999999e+01   3.8633999999999999e+00   1.3320000000000001e-01   1.2452000000000001e+00   1.9153000000000000e+00   1.1559999999999999e-01   2.1170000000000000e-01   2.3890000000000000e-01
   1.7259000000000000e+01  -8.2350499999999997e+01   2.4645679999999999e+02   2.9253399999999999e+01   1.7651900000000001e+01   3.5651999999999999e+00   3.3289999999999997e-01   1.1339999999999999e+00   1.5670999999999999e+00   5.7799999999999997e-02   1.9239999999999999e-01   2.1229999999999999e-01
   1.4459600000000000e+01  -7.4963999999999999e+01   2.1849130000000000e+02   2.6331900000000001e+01   1.5739200000000000e+01   3.3635000000000002e+00   3.9950000000000002e-01   1.1117999999999999e+00   1.6540999999999999e+00   6.7400000000000002e-02   2.2130000000000000e-01   2.4770000000000000e-01
   1.1197400000000000e+01  -6.7423699999999997e+01   1.9241300000000001e+02   2.3439000000000000e+01   1.3750400000000001e+01   3.0301999999999998e+00   8.8800000000000004e-02   1.3119000000000001e+00   1.3930000000000000e+00   1.9270000000000001e-01   1.9239999999999999e-01   1.6370000000000001e-01
   8.2217000000000002e+00  -5.9465600000000002e+01   1.6616319999999999e+02   2.0803899999999999e+01   1.2104100000000001e+01   2.7320000000000002e+00   4.2170000000000002e-01   1.4453000000000000e+00   1.5670999999999999e+00   5.7799999999999997e-02   1.6360000000000000e-01   2.3440000000000000e-01
   6.5906000000000002e+00  -5.2145099999999999e+01   1.4222950000000000e+02   1.8159199999999998e+01   1.0353199999999999e+01   2.5390000000000001e+00   2.8849999999999998e-01   1.1339999999999999e+00   1.9153000000000000e+00   4.8200000000000000e-02   1.8279999999999999e-01   2.8310000000000002e-01
   5.0476000000000001e+00  -4.4164999999999999e+01   1.2035469999999999e+02   1.5476400000000000e+01   8.7830999999999992e+00   2.1530999999999998e+00   2.2189999999999999e-01   1.4453000000000000e+00   9.5770000000000000e-01   3.8500000000000000e-02   2.5019999999999998e-01   2.0349999999999999e-01
   3.9235000000000002e+00  -3.6668599999999998e+01   9.8394000000000005e+01   1.3137300000000000e+01   7.3272000000000004e+00   1.9734000000000000e+00   4.2170000000000002e-01   1.1339999999999999e+00   1.8283000000000000e+00   2.8899999999999999e-02   1.4430000000000001e-01   2.3440000000000000e-01
   2.7553000000000001e+00  -3.0095500000000001e+01   8.1065700000000007e+01   1.0893599999999999e+01   5.9664000000000001e+00   1.6269000000000000e+00   4.4400000000000002e-02   1.2452000000000001e+00   1.9153000000000000e+00   6.7400000000000002e-02   1.9239999999999999e-01   2.3890000000000000e-01
   1.8514999999999999e+00  -2.3500499999999999e+01   6.4680999999999997e+01   8.9746000000000006e+00   4.8150000000000004e+00   1.2322000000000000e+00   3.1069999999999998e-01   1.1785000000000001e+00   1.5670999999999999e+00   7.7100000000000002e-02   1.4430000000000001e-01   2.3440000000000000e-01
   2.0278999999999998e+00  -1.6773499999999999e+01   5.1384500000000003e+01   7.0842000000000001e+00   3.7017000000000002e+00   8.1999999999999995e-01   3.9950000000000002e-01   1.2230000000000001e+00   1.3930000000000000e+00   8.6699999999999999e-02   1.6360000000000000e-01   2.6540000000000002e-01
   2.4908000000000001e+00  -1.0706000000000000e+01   3.8173800000000000e+01   5.3943000000000003e+00   2.7406000000000001e+00   3.6840000000000001e-01   3.9950000000000002e-01   1.4008000000000000e+00   1.2188000000000001e+00  -4.8200000000000000e-02   1.6360000000000000e-01   2.3890000000000000e-01
   1.8735999999999999e+00  -6.3312999999999997e+00   2.7536600000000000e+01   4.0480999999999998e+00   1.9127000000000001e+00   2.9820000000000002e-01   2.4410000000000001e-01   1.2674000000000001e+00   1.7412000000000001e+00  -1.9300000000000001e-02   1.9239999999999999e-01   2.0790000000000000e-01
   1.9839999999999999e-01  -2.0005000000000002e+00   2.0330800000000000e+01   3.1888000000000001e+00   1.6082000000000001e+00  -3.5099999999999999e-02   3.1069999999999998e-01   1.3564000000000001e+00   1.6540999999999999e+00   1.2520000000000001e-01   2.0210000000000000e-01   2.2120000000000001e-01
   4.4080000000000003e-01   2.0005000000000002e+00   1.4583200000000000e+01   2.5013999999999998e+00   1.1324000000000001e+00  -1.8420000000000000e-01   3.3289999999999997e-01   1.3341000000000001e+00   1.4800000000000000e+00   7.7100000000000002e-02   1.2509999999999999e-01   1.8579999999999999e-01
   7.7149999999999996e-01   4.4626999999999999e+00   1.0294100000000000e+01   1.7281000000000000e+00   7.2319999999999995e-01  -3.0259999999999998e-01   2.8849999999999998e-01   1.0894999999999999e+00   1.8283000000000000e+00   9.6299999999999997e-02   1.8279999999999999e-01   2.6540000000000002e-01
   8.1559999999999999e-01   2.4401999999999999e+00   4.4607999999999999e+00   6.2060000000000004e-01   4.0920000000000001e-01  -1.8420000000000000e-01   4.8830000000000001e-01   1.1785000000000001e+00   1.3930000000000000e+00   9.6299999999999997e-02   1.7319999999999999e-01   2.7429999999999999e-01
   7.9349999999999998e-01  -3.9570000000000000e-01  -4.2890000000000000e-01  -1.0500000000000000e-01   9.4999999999999998e-03  -3.5099999999999999e-02  -2.4410000000000001e-01   8.2269999999999999e-01   1.4800000000000000e+00  -9.5999999999999992e-03   1.8279999999999999e-01   2.3890000000000000e-01
   1.5429999999999999e-01  -1.9784999999999999e+00   7.7210000000000001e-01  -2.0999999999999999e-01   1.9980000000000001e-01  -7.0199999999999999e-02   1.7760000000000001e-01   1.2897000000000001e+00   1.3930000000000000e+00   3.8500000000000000e-02   1.4430000000000001e-01   2.4329999999999999e-01
   1.1681999999999999e+00   8.3540000000000003e-01   1.1152000000000000e+00  -1.2410000000000000e-01   9.4999999999999998e-03  -5.7000000000000002e-02   1.7760000000000001e-01   9.7840000000000005e-01   6.9650000000000001e-01   7.7100000000000002e-02   1.7319999999999999e-01   2.3890000000000000e-01
   1.4107000000000001e+00   5.9360000000000002e-01   1.5441000000000000e+00  -1.1459999999999999e-01  -9.4999999999999998e-03  -3.5099999999999999e-02   2.6629999999999998e-01   1.1785000000000001e+00   1.7412000000000001e+00   6.7400000000000002e-02   1.7319999999999999e-01   2.5659999999999999e-01
   3.3060000000000000e-01  -1.7146999999999999e+00   1.1152000000000000e+00  -3.3420000000000000e-01   6.6600000000000006e-02  -7.0199999999999999e-02   1.7760000000000001e-01   1.3119000000000001e+00   1.7412000000000001e+00   0.0000000000000000e+00   1.7319999999999999e-01   2.2559999999999999e-01
   8.3760000000000001e-01   0.0000000000000000e+00   5.1470000000000005e-01  -1.7190000000000000e-01   4.7600000000000003e-02  -1.7500000000000002e-02   3.9950000000000002e-01   1.4453000000000000e+00   1.5670999999999999e+00   3.8500000000000000e-02   2.3089999999999999e-01   2.6100000000000001e-01
   7.0530000000000004e-01   6.1550000000000005e-01   7.7210000000000001e-01  -8.5900000000000004e-02  -2.8500000000000001e-02  -2.1899999999999999e-02   2.8849999999999998e-01   1.4231000000000000e+00   1.6540999999999999e+00   7.7100000000000002e-02   2.7900000000000003e-01   2.4329999999999999e-01
   1.0360000000000000e+00  -8.1340000000000001e-01   1.4582999999999999e+00  -1.9089999999999999e-01  -9.4999999999999998e-03  -4.8200000000000000e-02   2.8849999999999998e-01   1.3564000000000001e+00   1.9153000000000000e+00   1.2520000000000001e-01   2.3089999999999999e-01   2.6540000000000002e-01
   7.4939999999999996e-01  -7.0350000000000001e-01   1.0294000000000001e+00  -1.3370000000000001e-01   2.8500000000000001e-02  -2.6300000000000000e-02   3.5510000000000003e-01   1.4008000000000000e+00   1.8283000000000000e+00   0.0000000000000000e+00   1.5400000000000000e-01   2.5209999999999999e-01
   4.1880000000000001e-01   1.9789999999999999e-01   7.7210000000000001e-01  -2.8600000000000000e-02   1.9000000000000000e-02  -2.6300000000000000e-02   5.3269999999999995e-01   1.2230000000000001e+00   6.9650000000000001e-01   1.1559999999999999e-01   2.3089999999999999e-01   2.1229999999999999e-01
   7.4939999999999996e-01  -2.1980000000000000e-01   2.5740000000000002e-01  -1.9099999999999999e-02  -2.8500000000000001e-02  -6.1400000000000003e-02   1.9980000000000001e-01   1.2230000000000001e+00   1.5670999999999999e+00   1.2520000000000001e-01   1.1550000000000001e-01   2.2559999999999999e-01
   9.4779999999999998e-01  -8.5740000000000005e-01   1.1152000000000000e+00  -2.0999999999999999e-01  -2.8500000000000001e-02  -2.1899999999999999e-02   6.6600000000000006e-02   1.3341000000000001e+00   1.6540999999999999e+00   1.1559999999999999e-01   2.0210000000000000e-01   2.3000000000000001e-01
   7.9349999999999998e-01   6.6000000000000003e-02   1.2010000000000001e+00  -1.2410000000000000e-01   8.5599999999999996e-02  -3.9500000000000000e-02   2.8849999999999998e-01   1.0450999999999999e+00   1.4800000000000000e+00   7.7100000000000002e-02   2.0210000000000000e-01   2.3440000000000000e-01
   3.0859999999999999e-01  -1.5390000000000001e-01   9.4359999999999999e-01  -2.2910000000000000e-01  -4.7600000000000003e-02  -3.0700000000000002e-02   2.2189999999999999e-01   1.3786000000000000e+00   1.5670999999999999e+00   9.6299999999999997e-02   3.8500000000000000e-02   2.5209999999999999e-01
   5.9509999999999996e-01  -5.2759999999999996e-01   1.7157000000000000e+00  -2.0999999999999999e-01   1.9000000000000000e-02  -6.5799999999999997e-02   2.4410000000000001e-01   1.3341000000000001e+00   2.0893999999999999e+00   2.8899999999999999e-02   2.3089999999999999e-01   1.8579999999999999e-01
   7.7149999999999996e-01  -3.2979999999999998e-01   1.2867999999999999e+00  -1.8140000000000001e-01  -9.5200000000000007e-02   8.8000000000000005e-03   2.8849999999999998e-01   1.1563000000000001e+00   2.0893999999999999e+00   2.0230000000000001e-01   1.1550000000000001e-01   2.1679999999999999e-01
   9.6989999999999998e-01   2.4179999999999999e-01   6.8630000000000002e-01  -1.1459999999999999e-01  -9.4999999999999998e-03  -4.4000000000000003e-03   1.9980000000000001e-01   1.4676000000000000e+00   1.9153000000000000e+00   1.2520000000000001e-01   2.8870000000000001e-01   2.3440000000000000e-01
   5.7310000000000005e-01  -4.8359999999999997e-01   7.7210000000000001e-01  -1.6230000000000000e-01  -3.8100000000000002e-02  -3.5099999999999999e-02   2.6629999999999998e-01   1.3119000000000001e+00   1.4800000000000000e+00   1.0600000000000000e-01   1.8279999999999999e-01   1.9910000000000000e-01
   5.2900000000000003e-01  -1.0990000000000000e-01   7.7210000000000001e-01  -2.2910000000000000e-01   8.5599999999999996e-02  -3.0700000000000002e-02   2.8849999999999998e-01   1.0450999999999999e+00   6.9650000000000001e-01   2.0230000000000001e-01   2.0210000000000000e-01   2.2120000000000001e-01
   7.4939999999999996e-01   2.4179999999999999e-01   2.0588000000000002e+00  -1.6230000000000000e-01  -3.8100000000000002e-02   4.4000000000000003e-03   2.8849999999999998e-01   1.3119000000000001e+00   1.6540999999999999e+00   1.5409999999999999e-01   1.8279999999999999e-01   2.5209999999999999e-01
   8.3760000000000001e-01  -4.1770000000000002e-01   1.7157000000000000e+00  -1.3370000000000001e-01   4.7600000000000003e-02  -7.4499999999999997e-02   2.8849999999999998e-01   1.2674000000000001e+00   1.5670999999999999e+00   1.5409999999999999e-01   2.2130000000000000e-01   2.3440000000000000e-01
   9.4779999999999998e-01  -1.7590000000000000e-01   7.7210000000000001e-01  -1.7190000000000000e-01   1.1420000000000000e-01  -3.5099999999999999e-02   1.5540000000000001e-01   1.2230000000000001e+00   1.3059000000000001e+00   1.3489999999999999e-01   2.1170000000000000e-01   2.3890000000000000e-01
   7.2740000000000005e-01  -6.6000000000000003e-02   1.0294000000000001e+00  -2.5779999999999997e-01   6.6600000000000006e-02   1.3200000000000000e-02   4.6610000000000001e-01   1.3119000000000001e+00   9.5770000000000000e-01   1.3489999999999999e-01   1.9239999999999999e-01   2.5659999999999999e-01
   7.9349999999999998e-01  -2.1980000000000000e-01   9.4359999999999999e-01  -9.5500000000000002e-02  -1.9000000000000000e-02  -5.2600000000000001e-02   2.2200000000000001e-02   1.2007000000000001e+00   1.5670999999999999e+00   8.6699999999999999e-02   1.6360000000000000e-01   2.2559999999999999e-01
   7.7149999999999996e-01  -2.4179999999999999e-01   1.1152000000000000e+00  -1.5279999999999999e-01   4.7600000000000003e-02  -6.5799999999999997e-02   1.7760000000000001e-01   1.3341000000000001e+00   1.7412000000000001e+00   7.7100000000000002e-02   1.5400000000000000e-01   2.3890000000000000e-01
   6.3919999999999999e-01   2.1999999999999999e-02   3.4310000000000002e-01  -9.5500000000000002e-02  -4.7600000000000003e-02   1.3200000000000000e-02   3.5510000000000003e-01   1.3341000000000001e+00   1.9153000000000000e+00   3.8500000000000000e-02   2.2130000000000000e-01   2.2120000000000001e-01
   6.6130000000000000e-01   2.1999999999999999e-02   1.3725000000000001e+00  -1.1459999999999999e-01  -9.4999999999999998e-03  -2.6300000000000000e-02   4.6610000000000001e-01   1.0450999999999999e+00   1.0447000000000000e+00   5.7799999999999997e-02   2.3089999999999999e-01   2.5209999999999999e-01
   5.7310000000000005e-01  -2.6379999999999998e-01   1.1152000000000000e+00  -9.5500000000000002e-02  -1.9000000000000000e-02  -5.2600000000000001e-02   1.9980000000000001e-01   1.3341000000000001e+00   1.4800000000000000e+00   3.8500000000000000e-02   1.7319999999999999e-01   2.4770000000000000e-01
   7.4939999999999996e-01  -3.5170000000000001e-01   1.3725000000000001e+00  -1.7190000000000000e-01   0.0000000000000000e+00  -1.3200000000000000e-02   3.3289999999999997e-01   1.1339999999999999e+00   1.2188000000000001e+00   2.8899999999999999e-02   1.7319999999999999e-01   1.9460000000000000e-01
   8.1559999999999999e-01  -8.7900000000000006e-02   6.8630000000000002e-01  -1.8140000000000001e-01  -7.6100000000000001e-02   3.5099999999999999e-02   3.3289999999999997e-01   1.2452000000000001e+00   8.7060000000000004e-01   8.6699999999999999e-02   1.4430000000000001e-01   2.1229999999999999e-01
   7.7149999999999996e-01  -3.2979999999999998e-01   7.7210000000000001e-01  -1.6230000000000000e-01   0.0000000000000000e+00  -1.7500000000000002e-02   2.8849999999999998e-01   1.4008000000000000e+00   5.2239999999999998e-01   3.8500000000000000e-02   1.8279999999999999e-01   2.3440000000000000e-01
   4.6289999999999998e-01  -4.8359999999999997e-01   5.1470000000000005e-01  -2.2910000000000000e-01   1.2370000000000000e-01  -1.3200000000000000e-02   2.2189999999999999e-01   1.4231000000000000e+00   9.5770000000000000e-01   3.8500000000000000e-02   1.8279999999999999e-01   2.5659999999999999e-01
   9.9190000000000000e-01  -2.8580000000000000e-01   1.5441000000000000e+00  -1.3370000000000001e-01  -1.9000000000000000e-02   0.0000000000000000e+00   4.2170000000000002e-01   1.2897000000000001e+00   1.6540999999999999e+00   3.8500000000000000e-02   1.7319999999999999e-01   2.3890000000000000e-01
   7.7149999999999996e-01  -3.0780000000000002e-01   1.2867999999999999e+00  -2.0999999999999999e-01  -3.8100000000000002e-02  -3.0700000000000002e-02   2.4410000000000001e-01   1.4676000000000000e+00   1.3930000000000000e+00   4.8200000000000000e-02   2.0210000000000000e-01   2.5659999999999999e-01
   4.8490000000000000e-01  -3.9570000000000000e-01   1.4582999999999999e+00  -1.7190000000000000e-01  -4.7600000000000003e-02  -8.8000000000000005e-03   1.7760000000000001e-01   1.4453000000000000e+00   1.7412000000000001e+00   5.7799999999999997e-02   1.7319999999999999e-01   2.1229999999999999e-01
   6.6130000000000000e-01  -1.5390000000000001e-01   1.2867999999999999e+00  -1.3370000000000001e-01   0.0000000000000000e+00  -6.1400000000000003e-02   2.8849999999999998e-01   1.2007000000000001e+00   6.9650000000000001e-01   7.7100000000000002e-02   1.8279999999999999e-01   2.4770000000000000e-01
   7.0530000000000004e-01  -1.9789999999999999e-01   1.1152000000000000e+00  -2.1959999999999999e-01  -3.8100000000000002e-02   8.8000000000000005e-03   2.2189999999999999e-01   1.4231000000000000e+00   1.3930000000000000e+00   6.7400000000000002e-02   2.5019999999999998e-01   2.3440000000000000e-01
   7.4939999999999996e-01  -4.6170000000000000e-01   1.2010000000000001e+00  -1.5279999999999999e-01   2.8500000000000001e-02  -6.1400000000000003e-02   1.5540000000000001e-01   1.2674000000000001e+00   2.1764999999999999e+00  -9.5999999999999992e-03   1.4430000000000001e-01   2.6100000000000001e-01
   7.2740000000000005e-01  -2.1980000000000000e-01   1.0294000000000001e+00  -1.4319999999999999e-01  -2.8500000000000001e-02  -8.3299999999999999e-02   1.3320000000000001e-01   1.3564000000000001e+00   1.2188000000000001e+00   0.0000000000000000e+00   1.8279999999999999e-01   2.4770000000000000e-01
   8.3760000000000001e-01  -1.7590000000000000e-01   1.8872000000000000e+00  -2.2910000000000000e-01   9.4999999999999998e-03  -2.6300000000000000e-02   3.3289999999999997e-01   1.2452000000000001e+00   1.6540999999999999e+00   6.7400000000000002e-02   1.8279999999999999e-01   2.1679999999999999e-01
   6.8330000000000002e-01  -2.6379999999999998e-01   1.3725000000000001e+00  -1.8140000000000001e-01   3.8100000000000002e-02  -6.5799999999999997e-02   8.8800000000000004e-02   1.2452000000000001e+00   1.3059000000000001e+00   1.3489999999999999e-01   2.5979999999999998e-01   2.4770000000000000e-01
   5.5110000000000003e-01  -2.1980000000000000e-01   5.1470000000000005e-01  -1.9089999999999999e-01   0.0000000000000000e+00  -5.2600000000000001e-02   2.6629999999999998e-01   1.2452000000000001e+00   1.6540999999999999e+00  -1.9300000000000001e-02   2.1170000000000000e-01   2.4329999999999999e-01
   6.3919999999999999e-01  -1.0990000000000000e-01   7.7210000000000001e-01  -1.4319999999999999e-01   0.0000000000000000e+00   0.0000000000000000e+00   2.2189999999999999e-01   1.1785000000000001e+00   2.0893999999999999e+00   1.4449999999999999e-01   2.5019999999999998e-01   2.6540000000000002e-01
   6.3919999999999999e-01  -8.7900000000000006e-02   8.5780000000000001e-01  -1.8140000000000001e-01  -1.4269999999999999e-01  -4.4000000000000003e-03   3.1069999999999998e-01   1.1339999999999999e+00   1.2188000000000001e+00   6.7400000000000002e-02   1.7319999999999999e-01   2.3440000000000000e-01
   7.4939999999999996e-01  -1.5390000000000001e-01   7.7210000000000001e-01  -2.1959999999999999e-01  -1.9000000000000000e-02  -7.4499999999999997e-02   2.4410000000000001e-01   1.1563000000000001e+00   1.4800000000000000e+00   7.7100000000000002e-02   2.0210000000000000e-01   2.4329999999999999e-01
   5.9509999999999996e-01  -3.7369999999999998e-01   1.1152000000000000e+00  -1.9089999999999999e-01   0.0000000000000000e+00  -5.2600000000000001e-02   6.6600000000000006e-02   1.1785000000000001e+00   1.2188000000000001e+00   1.5409999999999999e-01   2.0210000000000000e-01   2.2120000000000001e-01
   6.6130000000000000e-01  -1.5390000000000001e-01   9.4359999999999999e-01  -2.0050000000000001e-01  -9.4999999999999998e-03  -1.7500000000000002e-02   4.2170000000000002e-01   1.1339999999999999e+00   1.9153000000000000e+00   6.7400000000000002e-02   2.5019999999999998e-01   2.0349999999999999e-01
   7.4939999999999996e-01  -1.5390000000000001e-01   1.4582999999999999e+00  -1.6230000000000000e-01  -3.8100000000000002e-02  -5.7000000000000002e-02   2.2189999999999999e-01   1.2452000000000001e+00   1.4800000000000000e+00   1.7340000000000000e-01   1.8279999999999999e-01   2.6100000000000001e-01
   5.9509999999999996e-01  -1.0990000000000000e-01   1.4582999999999999e+00  -1.2410000000000000e-01   4.7600000000000003e-02  -4.4000000000000003e-03   3.3289999999999997e-01   1.2452000000000001e+00   9.5770000000000000e-01   1.2520000000000001e-01   2.0210000000000000e-01   2.4329999999999999e-01
   8.1559999999999999e-01  -2.4179999999999999e-01   1.1152000000000000e+00  -1.3370000000000001e-01  -9.4999999999999998e-03  -3.5099999999999999e-02   3.5510000000000003e-01   1.0894999999999999e+00   9.5770000000000000e-01   1.0600000000000000e-01   1.6360000000000000e-01   2.3000000000000001e-01
   7.7149999999999996e-01  -1.3189999999999999e-01   1.7157000000000000e+00  -1.5279999999999999e-01   2.8500000000000001e-02   1.3200000000000000e-02  -2.2200000000000001e-02   1.3786000000000000e+00   1.1317999999999999e+00   8.6699999999999999e-02   1.5400000000000000e-01   2.1679999999999999e-01
   7.4939999999999996e-01  -5.0560000000000005e-01   1.8015000000000001e+00  -1.4319999999999999e-01   1.0470000000000000e-01  -3.5099999999999999e-02  -8.8800000000000004e-02   1.4453000000000000e+00   8.7060000000000004e-01   1.3489999999999999e-01   1.5400000000000000e-01   2.2120000000000001e-01
   6.8330000000000002e-01  -1.3189999999999999e-01   4.2890000000000000e-01  -1.8140000000000001e-01   2.8500000000000001e-02  -1.7500000000000002e-02   1.5540000000000001e-01   1.3119000000000001e+00   1.7412000000000001e+00   9.5999999999999992e-03   2.4060000000000001e-01   2.0349999999999999e-01
   7.2740000000000005e-01  -1.0990000000000000e-01   1.4582999999999999e+00  -1.7190000000000000e-01   2.8500000000000001e-02  -3.9500000000000000e-02   2.8849999999999998e-01   1.2452000000000001e+00   1.3930000000000000e+00   4.8200000000000000e-02   1.3469999999999999e-01   2.0349999999999999e-01
   6.6130000000000000e-01  -1.9789999999999999e-01   1.2010000000000001e+00  -1.3370000000000001e-01   0.0000000000000000e+00  -8.8000000000000005e-03   3.3289999999999997e-01   1.3341000000000001e+00   2.0893999999999999e+00   1.3489999999999999e-01   2.0210000000000000e-01   2.3890000000000000e-01
   7.2740000000000005e-01  -5.9360000000000002e-01   1.5441000000000000e+00  -1.1459999999999999e-01  -1.3320000000000001e-01   8.8000000000000005e-03   2.2189999999999999e-01   1.1117999999999999e+00   2.0024000000000002e+00   1.6380000000000000e-01   2.1170000000000000e-01   2.1229999999999999e-01
   7.9349999999999998e-01  -1.0990000000000000e-01   1.2867999999999999e+00  -1.7190000000000000e-01  -2.8500000000000001e-02  -4.8200000000000000e-02   3.3289999999999997e-01   1.3119000000000001e+00   1.3930000000000000e+00   1.9300000000000001e-02   1.2509999999999999e-01   2.2120000000000001e-01
   6.6130000000000000e-01  -1.0990000000000000e-01   1.0294000000000001e+00  -1.5279999999999999e-01   5.7099999999999998e-02  -3.0700000000000002e-02   2.4410000000000001e-01   1.3341000000000001e+00   1.3930000000000000e+00   9.6299999999999997e-02   1.9239999999999999e-01   2.3890000000000000e-01
   1.0139000000000000e+00  -2.1999999999999999e-02   1.9730000000000001e+00  -9.5500000000000002e-02  -9.4999999999999998e-03  -4.8200000000000000e-02   2.6629999999999998e-01   1.3119000000000001e+00   7.8349999999999997e-01   1.4449999999999999e-01   2.5979999999999998e-01   2.4329999999999999e-01
   7.7149999999999996e-01  -6.6000000000000003e-02   1.7157000000000000e+00  -2.3870000000000000e-01   0.0000000000000000e+00  -4.4000000000000003e-03   2.8849999999999998e-01   1.4453000000000000e+00   1.1317999999999999e+00   1.2520000000000001e-01   1.8279999999999999e-01   2.5209999999999999e-01
   7.2740000000000005e-01  -4.8359999999999997e-01   1.8015000000000001e+00  -1.7190000000000000e-01  -9.4999999999999998e-03  -7.8899999999999998e-02   8.8800000000000004e-02   1.4676000000000000e+00   1.7412000000000001e+00   1.7340000000000000e-01   2.3089999999999999e-01   2.2120000000000001e-01
   4.6289999999999998e-01  -6.6000000000000003e-02   9.4359999999999999e-01  -2.9599999999999999e-01  -5.7099999999999998e-02  -4.3900000000000002e-02   2.4410000000000001e-01   1.4231000000000000e+00   8.7060000000000004e-01  -1.9300000000000001e-02   1.6360000000000000e-01   2.3890000000000000e-01
   6.1719999999999997e-01  -1.0990000000000000e-01   8.5780000000000001e-01  -2.4820000000000000e-01  -9.5200000000000007e-02  -3.5099999999999999e-02   2.2189999999999999e-01   1.2897000000000001e+00   1.8283000000000000e+00   9.6299999999999997e-02   2.6939999999999997e-01   2.2120000000000001e-01
   7.0530000000000004e-01  -1.7590000000000000e-01   1.0294000000000001e+00  -1.4319999999999999e-01   0.0000000000000000e+00   4.4000000000000003e-03   1.7760000000000001e-01   1.2452000000000001e+00   7.8349999999999997e-01   7.7100000000000002e-02   1.3469999999999999e-01   2.1229999999999999e-01
   6.8330000000000002e-01  -2.8580000000000000e-01   1.2010000000000001e+00  -1.6230000000000000e-01   1.4269999999999999e-01  -5.7000000000000002e-02   3.5510000000000003e-01   1.2452000000000001e+00   1.9153000000000000e+00   5.7799999999999997e-02   1.7319999999999999e-01   2.0349999999999999e-01
   6.6130000000000000e-01  -2.6379999999999998e-01   1.3725000000000001e+00  -2.3870000000000000e-01  -3.8100000000000002e-02   0.0000000000000000e+00   2.6629999999999998e-01   1.2230000000000001e+00   1.3930000000000000e+00   9.5999999999999992e-03   1.1550000000000001e-01   2.3000000000000001e-01
   5.5110000000000003e-01  -1.5390000000000001e-01   1.1152000000000000e+00  -3.1509999999999999e-01  -2.8500000000000001e-02  -5.2600000000000001e-02   2.6629999999999998e-01   1.2452000000000001e+00   3.4820000000000001e-01   7.7100000000000002e-02   1.5400000000000000e-01   2.4770000000000000e-01
   5.5110000000000003e-01  -3.2979999999999998e-01   1.2867999999999999e+00  -9.5500000000000002e-02  -2.8500000000000001e-02  -8.8000000000000005e-03   1.5540000000000001e-01   1.1563000000000001e+00   1.4800000000000000e+00   3.8500000000000000e-02   2.4060000000000001e-01   1.7690000000000000e-01
   8.3760000000000001e-01  -2.4179999999999999e-01   7.7210000000000001e-01  -2.1959999999999999e-01  -9.4999999999999998e-03  -3.0700000000000002e-02   3.9950000000000002e-01   1.0672999999999999e+00   2.6989000000000001e+00   1.9300000000000001e-02   1.9239999999999999e-01   2.3440000000000000e-01
   6.6130000000000000e-01  -6.6000000000000003e-02   1.8015000000000001e+00  -1.9089999999999999e-01   1.9000000000000000e-02  -1.7500000000000002e-02   1.9980000000000001e-01   1.0005999999999999e+00   1.8283000000000000e+00   1.2520000000000001e-01   1.6360000000000000e-01   2.3000000000000001e-01
   5.7310000000000005e-01  -2.4179999999999999e-01   1.2010000000000001e+00  -1.4319999999999999e-01  -3.8100000000000002e-02  -4.8200000000000000e-02   1.9980000000000001e-01   1.4676000000000000e+00   2.0893999999999999e+00   7.7100000000000002e-02   1.0580000000000001e-01   1.6810000000000000e-01
   7.0530000000000004e-01  -3.5170000000000001e-01   1.3725000000000001e+00  -2.0050000000000001e-01  -1.9000000000000000e-02   0.0000000000000000e+00   2.8849999999999998e-01   1.2007000000000001e+00   1.3930000000000000e+00   7.7100000000000002e-02   1.0580000000000001e-01   2.4770000000000000e-01
   5.2900000000000003e-01  -6.6000000000000003e-02   3.4310000000000002e-01  -2.1959999999999999e-01   0.0000000000000000e+00  -4.3900000000000002e-02   6.6600000000000006e-02   1.3119000000000001e+00   2.2635999999999998e+00   6.7400000000000002e-02   2.2130000000000000e-01   2.6540000000000002e-01
   6.6130000000000000e-01  -1.9789999999999999e-01   1.2010000000000001e+00  -2.1959999999999999e-01  -9.4999999999999998e-03  -1.7500000000000002e-02   2.8849999999999998e-01   1.2230000000000001e+00   1.4800000000000000e+00   5.7799999999999997e-02   1.7319999999999999e-01   2.2120000000000001e-01
   6.3919999999999999e-01  -2.6379999999999998e-01   1.5441000000000000e+00  -1.2410000000000000e-01  -3.8100000000000002e-02  -1.3200000000000000e-02   2.2189999999999999e-01   1.3786000000000000e+00   4.3530000000000002e-01   1.2520000000000001e-01   1.4430000000000001e-01   2.2120000000000001e-01
   7.4939999999999996e-01  -1.9789999999999999e-01   3.4310000000000002e-01  -1.6230000000000000e-01  -8.5599999999999996e-02  -8.3299999999999999e-02   2.6629999999999998e-01   1.2007000000000001e+00   1.8283000000000000e+00   1.2520000000000001e-01   1.7319999999999999e-01   2.1679999999999999e-01
   5.7310000000000005e-01  -3.7369999999999998e-01   8.5780000000000001e-01  -1.9089999999999999e-01  -1.9000000000000000e-02  -1.7500000000000002e-02   3.5510000000000003e-01   1.2230000000000001e+00   1.6540999999999999e+00   1.7340000000000000e-01   2.2130000000000000e-01   2.3000000000000001e-01
   7.4939999999999996e-01   1.0990000000000000e-01   9.4359999999999999e-01  -8.5900000000000004e-02   2.8500000000000001e-02  -3.9500000000000000e-02   1.5540000000000001e-01   1.4231000000000000e+00   9.5770000000000000e-01   1.6380000000000000e-01   2.2130000000000000e-01   2.1679999999999999e-01
   6.3919999999999999e-01  -1.9789999999999999e-01   1.8015000000000001e+00  -2.3870000000000000e-01  -1.9000000000000000e-02  -6.5799999999999997e-02   2.2200000000000001e-02   1.4008000000000000e+00   1.5670999999999999e+00   1.2520000000000001e-01   2.4060000000000001e-01   2.3000000000000001e-01
   5.9509999999999996e-01  -3.5170000000000001e-01   1.5441000000000000e+00  -2.4820000000000000e-01   2.8500000000000001e-02  -4.3900000000000002e-02   2.4410000000000001e-01   1.0672999999999999e+00   1.5670999999999999e+00   4.8200000000000000e-02   2.1170000000000000e-01   1.9460000000000000e-01
   7.2740000000000005e-01  -8.7900000000000006e-02   8.5780000000000001e-01  -1.8140000000000001e-01  -3.8100000000000002e-02  -6.5799999999999997e-02   3.7730000000000002e-01   6.6710000000000003e-01   1.8283000000000000e+00   9.5999999999999992e-03   2.5019999999999998e-01   7.9600000000000004e-02
   7.2740000000000005e-01  -3.0780000000000002e-01   9.4359999999999999e-01  -2.0999999999999999e-01   9.4999999999999998e-03   4.4000000000000003e-03   4.6610000000000001e-01   2.4460000000000001e-01   1.6540999999999999e+00   0.0000000000000000e+00   1.6360000000000000e-01   0.0000000000000000e+00
   5.9509999999999996e-01  -1.3189999999999999e-01   8.5780000000000001e-01  -2.5779999999999997e-01   1.9000000000000000e-02  -6.1400000000000003e-02   3.3289999999999997e-01   2.0010000000000000e-01   1.8283000000000000e+00   3.8500000000000000e-02   3.4639999999999999e-01  -9.7299999999999998e-02
   6.8330000000000002e-01  -2.1980000000000000e-01   1.4582999999999999e+00  -2.1959999999999999e-01  -6.6600000000000006e-02  -3.0700000000000002e-02   4.2170000000000002e-01  -4.6689999999999998e-01   1.2188000000000001e+00  -2.8899999999999999e-02   2.0210000000000000e-01  -1.6370000000000001e-01
   7.7149999999999996e-01  -1.7590000000000000e-01   1.2867999999999999e+00  -2.6729999999999998e-01  -4.7600000000000003e-02  -3.9500000000000000e-02   5.7709999999999995e-01  -7.3380000000000001e-01   1.1317999999999999e+00  -9.5999999999999992e-03   2.5019999999999998e-01  -2.3000000000000001e-01
   5.2900000000000003e-01  -3.7369999999999998e-01   1.5441000000000000e+00  -2.3870000000000000e-01  -6.6600000000000006e-02  -3.9500000000000000e-02   4.2170000000000002e-01  -8.0049999999999999e-01   1.5670999999999999e+00   2.8899999999999999e-02   2.5979999999999998e-01  -2.4329999999999999e-01
   6.6130000000000000e-01  -2.1980000000000000e-01   1.1152000000000000e+00  -1.2410000000000000e-01  -1.9000000000000000e-02   4.4000000000000003e-03   5.1049999999999995e-01  -7.1150000000000002e-01   1.1317999999999999e+00  -1.0600000000000000e-01   3.5599999999999998e-01  -2.6540000000000002e-01
   7.7149999999999996e-01  -2.4179999999999999e-01   1.7157000000000000e+00  -6.6799999999999998e-02  -5.7099999999999998e-02  -4.3900000000000002e-02   4.6610000000000001e-01  -6.4480000000000004e-01   9.5770000000000000e-01  -4.8200000000000000e-02   2.5019999999999998e-01  -2.7429999999999999e-01
   5.5110000000000003e-01  -1.7590000000000000e-01   7.7210000000000001e-01  -2.2910000000000000e-01   5.7099999999999998e-02  -4.8200000000000000e-02   5.1049999999999995e-01  -6.6710000000000003e-01   6.0940000000000005e-01  -9.6299999999999997e-02   2.8870000000000001e-01  -2.6100000000000001e-01
   5.5110000000000003e-01  -4.6170000000000000e-01   1.7157000000000000e+00  -2.5779999999999997e-01  -2.8500000000000001e-02  -5.2600000000000001e-02   3.1069999999999998e-01  -6.0040000000000004e-01   1.1317999999999999e+00  -1.5409999999999999e-01   3.3679999999999999e-01  -2.7429999999999999e-01
   8.5960000000000003e-01  -2.1980000000000000e-01  -1.7160000000000000e-01  -1.4319999999999999e-01   0.0000000000000000e+00  -3.0700000000000002e-02   2.6629999999999998e-01  -6.0040000000000004e-01   8.7060000000000004e-01  -1.0600000000000000e-01   2.9830000000000001e-01  -2.1229999999999999e-01
   3.0859999999999999e-01  -2.1999999999999999e-02   1.8015000000000001e+00  -1.3370000000000001e-01   9.4999999999999998e-03   3.0700000000000002e-02   3.5510000000000003e-01  -4.8920000000000002e-01   7.8349999999999997e-01  -4.8200000000000000e-02   2.7900000000000003e-01  -2.0349999999999999e-01
   1.0580000000000001e+00  -2.1980000000000000e-01   8.5780000000000001e-01  -2.1959999999999999e-01   0.0000000000000000e+00  -3.9500000000000000e-02   2.4410000000000001e-01  -4.6689999999999998e-01   6.9650000000000001e-01  -6.7400000000000002e-02   2.6939999999999997e-01  -1.8579999999999999e-01
   2.2040000000000001e-01  -4.3999999999999997e-02   1.7157000000000000e+00  -2.4820000000000000e-01  -7.6100000000000001e-02   1.7500000000000002e-02   1.3320000000000001e-01  -6.0040000000000004e-01   1.5670999999999999e+00   0.0000000000000000e+00   2.4060000000000001e-01  -1.8579999999999999e-01
   6.3919999999999999e-01  -2.8580000000000000e-01   2.5740000000000002e-01  -1.4319999999999999e-01   3.8100000000000002e-02   3.5099999999999999e-02   3.3289999999999997e-01  -4.6689999999999998e-01   1.6540999999999999e+00  -2.8899999999999999e-02   1.8279999999999999e-01  -1.9460000000000000e-01
   3.5270000000000001e-01  -4.3999999999999997e-02   1.3725000000000001e+00  -2.8639999999999999e-01   9.4999999999999998e-03  -3.0700000000000002e-02   5.3269999999999995e-01  -4.8920000000000002e-01   1.3059000000000001e+00  -3.8500000000000000e-02   2.0210000000000000e-01  -1.9460000000000000e-01
   7.9349999999999998e-01  -1.5390000000000001e-01   1.7157000000000000e+00  -2.1959999999999999e-01  -1.9000000000000000e-02   1.3200000000000000e-02   2.4410000000000001e-01  -3.5580000000000001e-01   1.7412000000000001e+00   0.0000000000000000e+00   2.5979999999999998e-01  -2.2559999999999999e-01
   1.0801000000000001e+00  -2.4179999999999999e-01   1.2010000000000001e+00  -1.6230000000000000e-01  -6.6600000000000006e-02  -5.2600000000000001e-02   1.9980000000000001e-01  -3.3350000000000002e-01   1.4800000000000000e+00  -1.9300000000000001e-02   2.9830000000000001e-01  -1.2390000000000000e-01
   5.7310000000000005e-01  -6.6000000000000003e-02   3.4310000000000002e-01  -2.7689999999999998e-01   5.7099999999999998e-02  -1.0520000000000000e-01  -2.2200000000000001e-02  -3.5580000000000001e-01   1.8283000000000000e+00   4.8200000000000000e-02   1.2509999999999999e-01  -1.2830000000000000e-01
   5.0700000000000001e-01  -1.3189999999999999e-01   1.5441000000000000e+00  -1.9089999999999999e-01   2.8500000000000001e-02  -4.8200000000000000e-02   2.2189999999999999e-01  -3.3350000000000002e-01   1.1317999999999999e+00   0.0000000000000000e+00   2.6939999999999997e-01  -1.4160000000000000e-01
   9.2579999999999996e-01  -1.7590000000000000e-01   2.5740000000000002e-01  -1.8140000000000001e-01  -3.8100000000000002e-02  -7.4499999999999997e-02   4.2170000000000002e-01  -3.5580000000000001e-01   1.2188000000000001e+00   6.7400000000000002e-02   1.1550000000000001e-01  -1.4599999999999999e-01
   7.4939999999999996e-01  -1.5390000000000001e-01   1.6298999999999999e+00  -1.5279999999999999e-01  -7.6100000000000001e-02  -5.2600000000000001e-02  -6.6600000000000006e-02  -8.2269999999999999e-01   2.2635999999999998e+00   3.8500000000000000e-02   1.8279999999999999e-01  -1.4599999999999999e-01
   7.4939999999999996e-01  -8.7900000000000006e-02   9.4359999999999999e-01  -2.4820000000000000e-01   9.4999999999999998e-03  -8.3299999999999999e-02   4.6610000000000001e-01  -1.5559999999999999e-01   1.3059000000000001e+00   0.0000000000000000e+00   1.9239999999999999e-01  -1.8140000000000001e-01
   8.3760000000000001e-01  -1.3189999999999999e-01   1.1152000000000000e+00  -2.4820000000000000e-01  -9.4999999999999998e-03  -3.0700000000000002e-02  -3.1069999999999998e-01  -5.7809999999999995e-01   8.7060000000000004e-01   2.1190000000000001e-01   9.6199999999999994e-02   0.0000000000000000e+00
   8.1559999999999999e-01  -5.2759999999999996e-01   1.6298999999999999e+00  -2.0050000000000001e-01   9.4999999999999998e-03  -3.5099999999999999e-02   7.9900000000000004e-01  -4.6689999999999998e-01   2.2635999999999998e+00   9.5999999999999992e-03   2.8870000000000001e-01  -1.4599999999999999e-01
   5.2900000000000003e-01  -1.0990000000000000e-01   1.9730000000000001e+00  -1.9089999999999999e-01  -1.0470000000000000e-01  -3.0700000000000002e-02  -5.7709999999999995e-01   1.7790000000000000e-01   1.2188000000000001e+00   1.4449999999999999e-01   1.0580000000000001e-01  -1.4160000000000000e-01
   5.9509999999999996e-01  -4.6170000000000000e-01   1.7160000000000000e-01  -1.2410000000000000e-01   9.4999999999999998e-03  -2.1899999999999999e-02   8.6560000000000004e-01  -9.3389999999999995e-01   1.5670999999999999e+00  -9.6299999999999997e-02   2.1170000000000000e-01  -1.1060000000000000e-01
   6.6130000000000000e-01  -2.6379999999999998e-01   5.1470000000000005e-01  -1.2410000000000000e-01  -6.6600000000000006e-02  -3.9500000000000000e-02  -4.2170000000000002e-01  -2.4460000000000001e-01   1.8283000000000000e+00   5.7799999999999997e-02   2.0210000000000000e-01  -1.2390000000000000e-01
   6.8330000000000002e-01  -1.0990000000000000e-01   9.4359999999999999e-01  -1.1459999999999999e-01  -2.8500000000000001e-02  -5.7000000000000002e-02   3.9950000000000002e-01  -2.8910000000000002e-01   1.6540999999999999e+00  -2.8899999999999999e-02   1.4430000000000001e-01  -2.3000000000000001e-01
   7.4939999999999996e-01  -1.3189999999999999e-01   1.7157000000000000e+00  -1.6230000000000000e-01  -9.4999999999999998e-03  -8.8000000000000005e-03   8.8800000000000004e-02  -6.8930000000000002e-01   1.4800000000000000e+00   4.8200000000000000e-02   2.5019999999999998e-01  -1.1060000000000000e-01
   7.4939999999999996e-01  -1.9789999999999999e-01   1.4582999999999999e+00  -1.6230000000000000e-01  -5.7099999999999998e-02   8.8000000000000005e-03   2.4410000000000001e-01   2.2239999999999999e-01   8.7060000000000004e-01   4.8200000000000000e-02   1.9239999999999999e-01  -1.5040000000000001e-01
   3.9679999999999999e-01  -4.3999999999999997e-02   7.7210000000000001e-01  -2.7689999999999998e-01   0.0000000000000000e+00  -4.8200000000000000e-02   1.3320000000000001e-01  -5.7809999999999995e-01   1.3059000000000001e+00   7.7100000000000002e-02   9.6199999999999994e-02  -9.7299999999999998e-02
   5.9509999999999996e-01  -1.7590000000000000e-01   6.8630000000000002e-01  -1.7190000000000000e-01   9.4999999999999998e-03  -4.8200000000000000e-02   3.7730000000000002e-01  -5.5589999999999995e-01   1.8283000000000000e+00   3.8500000000000000e-02   2.0210000000000000e-01  -1.5920000000000001e-01
   5.7310000000000005e-01  -5.0560000000000005e-01   1.0294000000000001e+00  -2.0999999999999999e-01  -5.7099999999999998e-02  -1.7500000000000002e-02   1.3320000000000001e-01  -4.4499999999999998e-02   1.4800000000000000e+00   2.8899999999999999e-02   1.8279999999999999e-01  -8.8499999999999995e-02
   6.8330000000000002e-01  -3.2979999999999998e-01   1.5441000000000000e+00  -2.0999999999999999e-01  -1.2370000000000000e-01  -3.9500000000000000e-02   4.6610000000000001e-01  -4.6689999999999998e-01   1.7412000000000001e+00   2.8899999999999999e-02   1.8279999999999999e-01  -1.3270000000000001e-01
   5.2900000000000003e-01  -1.0990000000000000e-01   1.2010000000000001e+00  -2.3870000000000000e-01  -9.4999999999999998e-03  -2.1899999999999999e-02  -6.6600000000000006e-02  -2.6679999999999998e-01   1.1317999999999999e+00   9.5999999999999992e-03   1.9239999999999999e-01  -1.9460000000000000e-01
   4.8490000000000000e-01  -1.9789999999999999e-01   9.4359999999999999e-01  -2.0999999999999999e-01  -3.8100000000000002e-02  -2.1899999999999999e-02   3.3289999999999997e-01  -5.5589999999999995e-01   2.0893999999999999e+00   4.8200000000000000e-02   1.0580000000000001e-01  -5.3100000000000001e-02
   9.0369999999999995e-01  -2.1999999999999999e-02   1.3725000000000001e+00  -2.2910000000000000e-01   0.0000000000000000e+00   4.4000000000000003e-03   2.8849999999999998e-01  -1.3339999999999999e-01   1.0447000000000000e+00   5.7799999999999997e-02   2.2130000000000000e-01  -1.3270000000000001e-01
   6.8330000000000002e-01  -2.1980000000000000e-01   1.4582999999999999e+00  -1.7190000000000000e-01   0.0000000000000000e+00  -2.1899999999999999e-02   1.9980000000000001e-01  -4.0020000000000000e-01   1.3930000000000000e+00   6.7400000000000002e-02   2.5979999999999998e-01  -1.6810000000000000e-01
   9.0369999999999995e-01  -1.9789999999999999e-01   1.4582999999999999e+00  -2.8639999999999999e-01   5.7099999999999998e-02  -5.7000000000000002e-02   5.7709999999999995e-01  -4.8920000000000002e-01   4.3530000000000002e-01   3.8500000000000000e-02   1.7319999999999999e-01  -9.2899999999999996e-02
   3.9679999999999999e-01  -2.1999999999999999e-02   8.5780000000000001e-01  -1.0500000000000000e-01   2.8500000000000001e-02  -7.0199999999999999e-02  -1.3320000000000001e-01  -1.1119999999999999e-01   1.1317999999999999e+00   1.0600000000000000e-01   1.2509999999999999e-01  -1.5479999999999999e-01
   5.0700000000000001e-01   1.3189999999999999e-01   6.8630000000000002e-01  -1.0500000000000000e-01   1.2370000000000000e-01  -2.6300000000000000e-02   2.8849999999999998e-01  -4.4469999999999998e-01   1.3930000000000000e+00   4.8200000000000000e-02   2.0210000000000000e-01  -2.3000000000000001e-01
   6.8330000000000002e-01  -1.9789999999999999e-01   1.2010000000000001e+00  -2.3870000000000000e-01  -7.6100000000000001e-02  -1.7500000000000002e-02   2.8849999999999998e-01  -3.1130000000000002e-01   2.0024000000000002e+00   6.7400000000000002e-02   1.8279999999999999e-01  -3.5400000000000001e-02
   7.9349999999999998e-01  -1.9789999999999999e-01   1.9730000000000001e+00  -1.8140000000000001e-01  -4.7600000000000003e-02  -5.7000000000000002e-02   3.5510000000000003e-01  -3.3350000000000002e-01   1.3930000000000000e+00  -2.8899999999999999e-02   1.8279999999999999e-01  -1.0620000000000000e-01
   6.6130000000000000e-01  -4.3999999999999997e-02   6.0050000000000003e-01  -1.1459999999999999e-01  -1.9000000000000000e-02  -4.4000000000000003e-03   1.7760000000000001e-01  -5.5589999999999995e-01   1.5670999999999999e+00  -3.8500000000000000e-02   1.9239999999999999e-01  -1.8579999999999999e-01
   7.7149999999999996e-01  -3.0780000000000002e-01   1.4582999999999999e+00  -2.2910000000000000e-01  -2.8500000000000001e-02   8.8000000000000005e-03   3.5510000000000003e-01  -2.2239999999999999e-01   1.9153000000000000e+00   1.9300000000000001e-02   2.1170000000000000e-01  -1.1060000000000000e-01
   9.0369999999999995e-01  -3.5170000000000001e-01   8.5780000000000001e-01  -1.7190000000000000e-01   5.7099999999999998e-02  -8.8000000000000005e-03   2.2189999999999999e-01  -2.0010000000000000e-01   1.4800000000000000e+00   2.8899999999999999e-02   2.0210000000000000e-01  -6.6400000000000001e-02
   7.7149999999999996e-01  -1.9789999999999999e-01   1.5441000000000000e+00  -1.9089999999999999e-01   2.8500000000000001e-02  -7.0199999999999999e-02   3.3289999999999997e-01  -1.7790000000000000e-01   1.7412000000000001e+00   0.0000000000000000e+00   1.3469999999999999e-01  -1.9460000000000000e-01
   6.1719999999999997e-01  -4.3999999999999997e-02   9.4359999999999999e-01  -1.5279999999999999e-01  -2.8500000000000001e-02  -3.0700000000000002e-02   1.7760000000000001e-01  -2.8910000000000002e-01   1.4800000000000000e+00   1.0600000000000000e-01   1.5400000000000000e-01  -1.7690000000000000e-01
   5.5110000000000003e-01  -2.6379999999999998e-01   1.2010000000000001e+00  -1.8140000000000001e-01  -1.9000000000000000e-02  -1.3200000000000000e-02   5.1049999999999995e-01  -3.1130000000000002e-01   1.5670999999999999e+00  -1.9300000000000001e-02   2.2130000000000000e-01  -6.6400000000000001e-02
   6.6130000000000000e-01  -5.2759999999999996e-01   1.6298999999999999e+00  -2.6729999999999998e-01   1.9000000000000000e-02  -4.3900000000000002e-02   3.3289999999999997e-01  -8.8900000000000007e-02   1.4800000000000000e+00   1.2520000000000001e-01   1.9239999999999999e-01  -1.5479999999999999e-01
   8.8170000000000004e-01  -1.7590000000000000e-01   1.5441000000000000e+00  -2.0050000000000001e-01   2.8500000000000001e-02  -4.3900000000000002e-02   2.6629999999999998e-01  -2.4460000000000001e-01   1.6540999999999999e+00   4.8200000000000000e-02   9.6199999999999994e-02  -1.9460000000000000e-01
   4.4080000000000003e-01  -1.0990000000000000e-01   6.8630000000000002e-01  -1.4319999999999999e-01   3.8100000000000002e-02  -3.0700000000000002e-02   3.5510000000000003e-01  -1.3339999999999999e-01   1.6540999999999999e+00  -9.5999999999999992e-03   1.5400000000000000e-01  -1.0170000000000000e-01
   3.7469999999999998e-01  -2.4179999999999999e-01   8.5780000000000001e-01  -2.7689999999999998e-01  -9.5200000000000007e-02   8.8000000000000005e-03   3.7730000000000002e-01  -4.2249999999999999e-01   1.6540999999999999e+00   1.9300000000000001e-02   1.3469999999999999e-01  -9.2899999999999996e-02
   8.8170000000000004e-01  -1.0990000000000000e-01   1.0294000000000001e+00  -2.1959999999999999e-01  -3.8100000000000002e-02  -4.8200000000000000e-02   1.9980000000000001e-01  -4.4469999999999998e-01   7.8349999999999997e-01   7.7100000000000002e-02   2.1170000000000000e-01  -1.8140000000000001e-01
   8.1559999999999999e-01  -2.1980000000000000e-01   1.9730000000000001e+00  -2.4820000000000000e-01  -4.7600000000000003e-02  -6.5799999999999997e-02   4.6610000000000001e-01  -2.0010000000000000e-01   2.0024000000000002e+00   1.3489999999999999e-01   2.2130000000000000e-01  -1.3710000000000000e-01
   7.2740000000000005e-01  -3.2979999999999998e-01   1.3725000000000001e+00  -1.9089999999999999e-01   9.4999999999999998e-03  -1.7500000000000002e-02   4.4390000000000002e-01  -1.3339999999999999e-01   1.5670999999999999e+00   8.6699999999999999e-02   1.7319999999999999e-01  -1.0170000000000000e-01
   5.2900000000000003e-01  -8.7900000000000006e-02   6.8630000000000002e-01  -2.1959999999999999e-01   3.8100000000000002e-02  -3.5099999999999999e-02   2.2189999999999999e-01  -8.8900000000000007e-02   1.4800000000000000e+00   1.3489999999999999e-01   1.7319999999999999e-01  -1.6370000000000001e-01
   6.1719999999999997e-01  -2.4179999999999999e-01   1.0294000000000001e+00  -1.6230000000000000e-01  -6.6600000000000006e-02  -2.6300000000000000e-02   3.1069999999999998e-01  -1.7790000000000000e-01   1.3930000000000000e+00   9.6299999999999997e-02   1.9239999999999999e-01  -1.3710000000000000e-01
   5.7310000000000005e-01  -1.0990000000000000e-01   1.9730000000000001e+00  -2.0050000000000001e-01  -1.9000000000000000e-02  -2.6300000000000000e-02   3.9950000000000002e-01  -2.2239999999999999e-01   1.4800000000000000e+00   1.2520000000000001e-01   1.7319999999999999e-01  -1.3710000000000000e-01
   6.3919999999999999e-01  -3.2979999999999998e-01   9.4359999999999999e-01  -1.6230000000000000e-01   8.5599999999999996e-02  -7.0199999999999999e-02   1.3320000000000001e-01  -1.3339999999999999e-01   8.7060000000000004e-01  -9.5999999999999992e-03   1.8279999999999999e-01  -1.3710000000000000e-01
   3.9679999999999999e-01  -8.7900000000000006e-02   1.2010000000000001e+00  -1.2410000000000000e-01  -5.7099999999999998e-02   0.0000000000000000e+00   2.2189999999999999e-01  -1.7790000000000000e-01   1.3930000000000000e+00   4.8200000000000000e-02   1.8279999999999999e-01  -1.5479999999999999e-01
   7.0530000000000004e-01  -1.5390000000000001e-01   1.3725000000000001e+00  -2.1959999999999999e-01  -7.6100000000000001e-02  -1.7500000000000002e-02   3.5510000000000003e-01  -4.6689999999999998e-01   8.7060000000000004e-01  -3.8500000000000000e-02   1.8279999999999999e-01  -1.0170000000000000e-01
   6.1719999999999997e-01  -2.8580000000000000e-01   1.5441000000000000e+00  -2.6729999999999998e-01   6.6600000000000006e-02  -8.8000000000000005e-03   5.5489999999999995e-01  -4.2249999999999999e-01   1.3059000000000001e+00   7.7100000000000002e-02   1.7319999999999999e-01  -1.3270000000000001e-01
   6.1719999999999997e-01  -2.6379999999999998e-01   1.0294000000000001e+00  -1.7190000000000000e-01   7.6100000000000001e-02  -1.7500000000000002e-02   2.8849999999999998e-01  -3.1130000000000002e-01   1.3059000000000001e+00   6.7400000000000002e-02   1.9239999999999999e-01  -1.8579999999999999e-01
   7.2740000000000005e-01  -8.7900000000000006e-02   8.5780000000000001e-01  -1.8140000000000001e-01  -2.0930000000000001e-01  -3.0700000000000002e-02   4.4390000000000002e-01  -8.8900000000000007e-02   1.2188000000000001e+00  -7.7100000000000002e-02   1.6360000000000000e-01  -1.0620000000000000e-01
   6.8330000000000002e-01  -1.3189999999999999e-01   1.7160000000000000e-01  -2.0999999999999999e-01  -2.8500000000000001e-02  -3.5099999999999999e-02   3.1069999999999998e-01  -8.8900000000000007e-02   2.0024000000000002e+00   2.8899999999999999e-02   2.7900000000000003e-01  -1.6370000000000001e-01
   8.1559999999999999e-01  -2.1980000000000000e-01   1.6298999999999999e+00  -2.6729999999999998e-01  -1.9000000000000000e-02   0.0000000000000000e+00   4.6610000000000001e-01  -1.7790000000000000e-01   1.3930000000000000e+00   8.6699999999999999e-02   1.8279999999999999e-01  -1.6810000000000000e-01
   7.4939999999999996e-01  -1.5390000000000001e-01   1.1152000000000000e+00  -1.5279999999999999e-01   0.0000000000000000e+00  -4.3900000000000002e-02   4.2170000000000002e-01  -1.3339999999999999e-01   1.2188000000000001e+00   1.0600000000000000e-01   2.7900000000000003e-01  -1.9460000000000000e-01
   6.1719999999999997e-01  -1.5390000000000001e-01   1.5441000000000000e+00  -2.3870000000000000e-01  -9.4999999999999998e-03  -5.2600000000000001e-02   4.6610000000000001e-01  -2.4460000000000001e-01   1.0447000000000000e+00   1.1559999999999999e-01   1.5400000000000000e-01  -1.5479999999999999e-01
   5.5110000000000003e-01  -1.0990000000000000e-01   1.0294000000000001e+00  -1.0500000000000000e-01  -2.8500000000000001e-02   5.2600000000000001e-02   3.1069999999999998e-01  -2.8910000000000002e-01   1.1317999999999999e+00   6.7400000000000002e-02   1.4430000000000001e-01  -1.6810000000000000e-01
   8.1559999999999999e-01  -1.0990000000000000e-01   1.2010000000000001e+00  -2.0050000000000001e-01  -3.8100000000000002e-02   0.0000000000000000e+00   3.7730000000000002e-01  -1.1119999999999999e-01   1.0447000000000000e+00  -9.6299999999999997e-02   2.1170000000000000e-01  -1.2390000000000000e-01
   6.6130000000000000e-01  -2.1980000000000000e-01   6.8630000000000002e-01  -2.0999999999999999e-01  -9.5200000000000007e-02  -4.8200000000000000e-02   3.3289999999999997e-01  -3.1130000000000002e-01   2.0024000000000002e+00  -2.8899999999999999e-02   1.9239999999999999e-01  -1.2830000000000000e-01
   5.5110000000000003e-01  -2.1999999999999999e-02   1.2010000000000001e+00  -2.5779999999999997e-01   3.8100000000000002e-02  -1.3200000000000000e-02   2.4410000000000001e-01  -3.5580000000000001e-01   1.3930000000000000e+00   7.7100000000000002e-02   1.1550000000000001e-01  -1.5920000000000001e-01
   5.7310000000000005e-01  -2.1980000000000000e-01   1.5441000000000000e+00  -2.5779999999999997e-01  -1.9000000000000000e-02  -5.2600000000000001e-02   2.8849999999999998e-01  -2.0010000000000000e-01   1.1317999999999999e+00   1.2520000000000001e-01   1.9239999999999999e-01  -1.6370000000000001e-01
   6.6130000000000000e-01  -2.6379999999999998e-01   1.3725000000000001e+00  -2.4820000000000000e-01  -1.3320000000000001e-01  -3.9500000000000000e-02   1.5540000000000001e-01  -2.2239999999999999e-01   1.2188000000000001e+00   1.1559999999999999e-01   1.8279999999999999e-01  -6.1899999999999997e-02
   6.1719999999999997e-01  -1.7590000000000000e-01   9.4359999999999999e-01  -1.9089999999999999e-01   1.9000000000000000e-02  -2.6300000000000000e-02   3.9950000000000002e-01  -1.5559999999999999e-01   1.9153000000000000e+00   5.7799999999999997e-02   2.3089999999999999e-01  -1.3270000000000001e-01
   5.9509999999999996e-01  -3.9570000000000000e-01   1.0294000000000001e+00  -1.9089999999999999e-01  -7.6100000000000001e-02  -1.7500000000000002e-02   2.6629999999999998e-01  -6.6699999999999995e-02   6.0940000000000005e-01   9.5999999999999992e-03   1.7319999999999999e-01  -1.5920000000000001e-01
   5.5110000000000003e-01  -1.5390000000000001e-01   1.3725000000000001e+00  -1.8140000000000001e-01  -8.5599999999999996e-02  -4.3900000000000002e-02   1.9980000000000001e-01  -4.8920000000000002e-01   1.3059000000000001e+00   3.8500000000000000e-02   2.0210000000000000e-01  -1.5920000000000001e-01
   6.8330000000000002e-01  -2.6379999999999998e-01   6.0050000000000003e-01  -1.0500000000000000e-01  -9.4999999999999998e-03  -4.3900000000000002e-02   4.8830000000000001e-01  -1.1119999999999999e-01   2.0024000000000002e+00   6.7400000000000002e-02   2.1170000000000000e-01  -1.5040000000000001e-01
   6.3919999999999999e-01  -1.9789999999999999e-01   1.8015000000000001e+00  -1.2410000000000000e-01   0.0000000000000000e+00  -4.4000000000000003e-03   3.1069999999999998e-01  -4.0020000000000000e-01   7.8349999999999997e-01   4.8200000000000000e-02   2.0210000000000000e-01  -1.2390000000000000e-01
   5.7310000000000005e-01  -1.9789999999999999e-01   6.8630000000000002e-01  -8.5900000000000004e-02  -4.7600000000000003e-02  -2.6300000000000000e-02   1.9980000000000001e-01  -2.4460000000000001e-01   1.1317999999999999e+00   8.6699999999999999e-02   1.8279999999999999e-01  -1.4160000000000000e-01
   7.4939999999999996e-01  -2.1980000000000000e-01   1.0294000000000001e+00  -2.5779999999999997e-01  -2.8500000000000001e-02   0.0000000000000000e+00   4.2170000000000002e-01  -2.6679999999999998e-01   1.3059000000000001e+00   4.8200000000000000e-02   1.7319999999999999e-01  -1.1500000000000000e-01
   6.3919999999999999e-01  -3.7369999999999998e-01   6.0050000000000003e-01  -2.7689999999999998e-01  -5.7099999999999998e-02  -3.9500000000000000e-02   3.5510000000000003e-01  -2.6679999999999998e-01   1.4800000000000000e+00  -1.9300000000000001e-02   1.5400000000000000e-01  -1.5479999999999999e-01
   7.7149999999999996e-01  -1.5390000000000001e-01   4.2890000000000000e-01  -1.6230000000000000e-01  -1.9000000000000000e-02  -8.8000000000000005e-03   4.2170000000000002e-01  -4.4469999999999998e-01   3.4820000000000001e-01   4.8200000000000000e-02   2.1170000000000000e-01  -1.4599999999999999e-01
   7.7149999999999996e-01  -3.2979999999999998e-01   1.1152000000000000e+00  -2.3870000000000000e-01  -4.7600000000000003e-02  -4.8200000000000000e-02   2.6629999999999998e-01  -2.2239999999999999e-01   1.5670999999999999e+00   0.0000000000000000e+00   2.1170000000000000e-01  -1.1940000000000001e-01
   7.2740000000000005e-01  -1.5390000000000001e-01   1.2867999999999999e+00  -2.1959999999999999e-01   1.9000000000000000e-02   3.0700000000000002e-02   3.3289999999999997e-01  -4.2249999999999999e-01   1.7412000000000001e+00   9.5999999999999992e-03   2.1170000000000000e-01  -1.3710000000000000e-01
   5.7310000000000005e-01  -2.1980000000000000e-01   8.5780000000000001e-01  -2.4820000000000000e-01   1.9000000000000000e-02  -3.5099999999999999e-02   4.2170000000000002e-01  -8.8900000000000007e-02   1.3930000000000000e+00   4.8200000000000000e-02   2.4060000000000001e-01  -1.8140000000000001e-01
   7.0530000000000004e-01  -8.7900000000000006e-02   4.2890000000000000e-01  -1.1459999999999999e-01   1.2370000000000000e-01  -1.7500000000000002e-02   1.9980000000000001e-01  -2.2239999999999999e-01   1.8283000000000000e+00   8.6699999999999999e-02   2.1170000000000000e-01  -1.7249999999999999e-01
   6.3919999999999999e-01  -2.6379999999999998e-01   1.1152000000000000e+00  -2.2910000000000000e-01  -2.8500000000000001e-02  -3.0700000000000002e-02   3.1069999999999998e-01  -6.6699999999999995e-02   1.5670999999999999e+00   9.5999999999999992e-03   2.2130000000000000e-01  -1.5920000000000001e-01
   7.0530000000000004e-01  -1.3189999999999999e-01   1.2867999999999999e+00  -1.2410000000000000e-01   9.4999999999999998e-03  -1.7500000000000002e-02   3.1069999999999998e-01  -4.4499999999999998e-02   1.1317999999999999e+00   3.8500000000000000e-02   1.7319999999999999e-01  -1.2830000000000000e-01
   6.3919999999999999e-01  -8.7900000000000006e-02   1.3725000000000001e+00  -1.4319999999999999e-01  -1.0470000000000000e-01  -3.5099999999999999e-02   2.2189999999999999e-01  -3.7800000000000000e-01   8.7060000000000004e-01   2.8899999999999999e-02   1.6360000000000000e-01  -1.2390000000000000e-01
   7.0530000000000004e-01  -2.4179999999999999e-01   1.0294000000000001e+00  -1.7190000000000000e-01  -5.7099999999999998e-02   0.0000000000000000e+00   3.9950000000000002e-01  -6.6699999999999995e-02   5.2239999999999998e-01   6.7400000000000002e-02   2.3089999999999999e-01  -1.6810000000000000e-01
   5.5110000000000003e-01  -2.6379999999999998e-01   4.2890000000000000e-01  -1.3370000000000001e-01  -1.9000000000000000e-02  -4.4000000000000003e-03   1.9980000000000001e-01  -4.0020000000000000e-01   1.2188000000000001e+00   0.0000000000000000e+00   1.2509999999999999e-01  -1.3270000000000001e-01
   6.3919999999999999e-01  -3.2979999999999998e-01   9.4359999999999999e-01  -2.0999999999999999e-01  -3.8100000000000002e-02  -2.6300000000000000e-02   3.3289999999999997e-01  -3.7800000000000000e-01   1.7412000000000001e+00   0.0000000000000000e+00   2.2130000000000000e-01  -1.1060000000000000e-01
   5.5110000000000003e-01  -3.2979999999999998e-01   7.7210000000000001e-01  -9.5500000000000002e-02  -1.0470000000000000e-01   0.0000000000000000e+00   4.6610000000000001e-01  -2.0010000000000000e-01   1.0447000000000000e+00   1.5409999999999999e-01   1.8279999999999999e-01  -1.6370000000000001e-01
   6.1719999999999997e-01  -1.7590000000000000e-01   1.0294000000000001e+00  -2.8639999999999999e-01  -5.7099999999999998e-02   1.7500000000000002e-02   4.8830000000000001e-01  -3.3350000000000002e-01   9.5770000000000000e-01  -6.7400000000000002e-02   1.8279999999999999e-01  -1.4599999999999999e-01
   7.2740000000000005e-01  -3.2979999999999998e-01   1.2010000000000001e+00  -2.0999999999999999e-01  -6.6600000000000006e-02  -2.6300000000000000e-02   2.4410000000000001e-01  -3.3350000000000002e-01   1.0447000000000000e+00   5.7799999999999997e-02   2.2130000000000000e-01  -1.2830000000000000e-01
   7.9349999999999998e-01  -1.5390000000000001e-01   7.7210000000000001e-01  -1.8140000000000001e-01   1.9000000000000000e-02   1.3200000000000000e-02   3.5510000000000003e-01  -2.4460000000000001e-01   1.1317999999999999e+00   1.3489999999999999e-01   2.5019999999999998e-01  -1.1940000000000001e-01
   6.3919999999999999e-01  -8.7900000000000006e-02   1.2867999999999999e+00  -2.0999999999999999e-01   0.0000000000000000e+00  -4.8200000000000000e-02   3.3289999999999997e-01  -2.8910000000000002e-01   1.9153000000000000e+00   9.5999999999999992e-03   1.5400000000000000e-01  -1.4160000000000000e-01
   6.8330000000000002e-01  -6.6000000000000003e-02   6.0050000000000003e-01  -7.6399999999999996e-02   1.1420000000000000e-01  -1.7500000000000002e-02   2.6629999999999998e-01  -8.8900000000000007e-02   1.3930000000000000e+00  -9.5999999999999992e-03   2.2130000000000000e-01  -1.5920000000000001e-01
   6.8330000000000002e-01   1.0990000000000000e-01   5.1470000000000005e-01  -1.7190000000000000e-01   3.8100000000000002e-02  -5.7000000000000002e-02   3.5510000000000003e-01  -2.2239999999999999e-01   1.3059000000000001e+00   1.0600000000000000e-01   2.4060000000000001e-01  -9.2899999999999996e-02
   8.5960000000000003e-01  -1.5390000000000001e-01   1.1152000000000000e+00  -1.1459999999999999e-01  -1.9000000000000000e-02  -5.7000000000000002e-02   4.2170000000000002e-01  -2.2239999999999999e-01   8.7060000000000004e-01  -9.5999999999999992e-03   2.5979999999999998e-01  -1.2830000000000000e-01
   7.4939999999999996e-01  -3.2979999999999998e-01   1.5441000000000000e+00  -2.3870000000000000e-01   0.0000000000000000e+00  -3.9500000000000000e-02   2.8849999999999998e-01  -1.1119999999999999e-01   7.8349999999999997e-01   4.8200000000000000e-02   1.6360000000000000e-01  -1.5920000000000001e-01
   7.9349999999999998e-01  -4.1770000000000002e-01   1.1152000000000000e+00  -1.1459999999999999e-01  -2.8500000000000001e-02   2.1899999999999999e-02   2.8849999999999998e-01  -1.1119999999999999e-01   1.7412000000000001e+00   2.8899999999999999e-02   9.6199999999999994e-02  -1.2830000000000000e-01
   8.1559999999999999e-01  -1.3189999999999999e-01   1.6298999999999999e+00  -2.2910000000000000e-01  -1.0470000000000000e-01  -1.3200000000000000e-02   3.9950000000000002e-01  -2.0010000000000000e-01   2.0893999999999999e+00   6.7400000000000002e-02   2.8870000000000001e-01  -1.3270000000000001e-01
   7.7149999999999996e-01  -1.0990000000000000e-01   5.1470000000000005e-01  -3.1509999999999999e-01  -2.8500000000000001e-02  -3.9500000000000000e-02   2.2189999999999999e-01  -2.0010000000000000e-01   1.3059000000000001e+00  -4.8200000000000000e-02   1.7319999999999999e-01  -1.1060000000000000e-01
   6.6130000000000000e-01  -3.7369999999999998e-01   1.8872000000000000e+00  -2.1959999999999999e-01   6.6600000000000006e-02  -8.8000000000000005e-03   4.2170000000000002e-01  -3.7800000000000000e-01   1.4800000000000000e+00   0.0000000000000000e+00   1.3469999999999999e-01  -9.2899999999999996e-02
   5.0700000000000001e-01  -2.6379999999999998e-01  -1.7160000000000000e-01  -1.9089999999999999e-01  -3.8100000000000002e-02  -5.2600000000000001e-02   1.7760000000000001e-01  -4.2249999999999999e-01   1.3930000000000000e+00   7.7100000000000002e-02   2.5019999999999998e-01  -1.5920000000000001e-01
   7.0530000000000004e-01  -3.7369999999999998e-01   1.8015000000000001e+00  -2.2910000000000000e-01   2.8500000000000001e-02  -1.3200000000000000e-02   3.5510000000000003e-01  -1.5559999999999999e-01   1.3059000000000001e+00   9.6299999999999997e-02   1.6360000000000000e-01  -1.4160000000000000e-01
   6.6130000000000000e-01   4.3999999999999997e-02   1.0294000000000001e+00  -1.2410000000000000e-01   1.9000000000000000e-02  -5.2600000000000001e-02   2.4410000000000001e-01  -6.6699999999999995e-02   5.2239999999999998e-01   4.8200000000000000e-02   1.9239999999999999e-01  -1.1940000000000001e-01
   5.2900000000000003e-01  -2.6379999999999998e-01   4.2890000000000000e-01  -2.1959999999999999e-01  -1.9000000000000000e-02  -4.8200000000000000e-02   5.1049999999999995e-01  -3.3350000000000002e-01   1.2188000000000001e+00   0.0000000000000000e+00   1.3469999999999999e-01  -1.5479999999999999e-01
   7.7149999999999996e-01  -1.3189999999999999e-01   5.1470000000000005e-01  -2.8639999999999999e-01   9.4999999999999998e-03   4.4000000000000003e-03   2.8849999999999998e-01   0.0000000000000000e+00   4.3530000000000002e-01   8.6699999999999999e-02   2.3089999999999999e-01  -1.4160000000000000e-01
   7.4939999999999996e-01  -2.8580000000000000e-01   4.2890000000000000e-01  -2.3870000000000000e-01   0.0000000000000000e+00  -4.3900000000000002e-02   3.9950000000000002e-01  -2.2239999999999999e-01   1.4800000000000000e+00   6.7400000000000002e-02   2.2130000000000000e-01  -1.1500000000000000e-01
   7.0530000000000004e-01  -8.7900000000000006e-02   2.5740000000000002e-01  -1.8140000000000001e-01  -9.5200000000000007e-02  -3.9500000000000000e-02   2.6629999999999998e-01  -4.8920000000000002e-01   1.4800000000000000e+00   0.0000000000000000e+00   2.1170000000000000e-01  -1.3270000000000001e-01
   4.6289999999999998e-01  -3.0780000000000002e-01   5.1470000000000005e-01  -2.4820000000000000e-01  -5.7099999999999998e-02   0.0000000000000000e+00   4.6610000000000001e-01  -1.7790000000000000e-01   1.1317999999999999e+00   6.7400000000000002e-02   5.7700000000000001e-02  -1.5479999999999999e-01
   4.6289999999999998e-01  -2.8580000000000000e-01   7.7210000000000001e-01  -2.9599999999999999e-01   9.4999999999999998e-03  -2.1899999999999999e-02   3.7730000000000002e-01  -4.4499999999999998e-02   2.0024000000000002e+00   2.8899999999999999e-02   2.3089999999999999e-01  -1.6810000000000000e-01
   6.3919999999999999e-01  -8.7900000000000006e-02   6.8630000000000002e-01  -1.3370000000000001e-01  -1.9000000000000000e-02  -4.3900000000000002e-02   4.4390000000000002e-01  -2.2200000000000001e-02   1.5670999999999999e+00   9.6299999999999997e-02   1.3469999999999999e-01  -1.4599999999999999e-01
   7.7149999999999996e-01  -3.0780000000000002e-01   2.5740000000000002e-01  -1.8140000000000001e-01  -3.8100000000000002e-02  -1.7500000000000002e-02   4.6610000000000001e-01   0.0000000000000000e+00   1.8283000000000000e+00   3.8500000000000000e-02   2.0210000000000000e-01  -1.5479999999999999e-01
   5.5110000000000003e-01  -3.7369999999999998e-01   6.0050000000000003e-01  -1.7190000000000000e-01   1.9000000000000000e-02  -4.8200000000000000e-02   6.2150000000000005e-01  -1.5559999999999999e-01   1.1317999999999999e+00   3.8500000000000000e-02   2.5979999999999998e-01  -1.6810000000000000e-01
   5.0700000000000001e-01  -4.3999999999999997e-02   9.4359999999999999e-01  -1.0500000000000000e-01  -9.4999999999999998e-03  -7.4499999999999997e-02   3.3289999999999997e-01  -1.7790000000000000e-01   1.1317999999999999e+00   0.0000000000000000e+00   2.2130000000000000e-01  -1.4599999999999999e-01
   7.7149999999999996e-01  -1.9789999999999999e-01   1.0294000000000001e+00  -2.5779999999999997e-01  -6.6600000000000006e-02  -4.4000000000000003e-03   4.2170000000000002e-01  -1.3339999999999999e-01   1.3930000000000000e+00   8.6699999999999999e-02   2.7900000000000003e-01  -1.1940000000000001e-01
   5.7310000000000005e-01  -3.7369999999999998e-01   1.5441000000000000e+00  -3.0549999999999999e-01  -1.9000000000000000e-02  -2.1899999999999999e-02   3.5510000000000003e-01  -6.6699999999999995e-02   1.8283000000000000e+00   8.6699999999999999e-02   1.8279999999999999e-01  -1.3710000000000000e-01
   6.8330000000000002e-01  -1.9789999999999999e-01   4.2890000000000000e-01  -2.6729999999999998e-01  -1.1420000000000000e-01  -3.0700000000000002e-02   2.4410000000000001e-01  -2.2239999999999999e-01   6.9650000000000001e-01   8.6699999999999999e-02   2.1170000000000000e-01  -1.7249999999999999e-01
   6.3919999999999999e-01  -3.5170000000000001e-01   1.5441000000000000e+00  -1.9089999999999999e-01   0.0000000000000000e+00  -2.1899999999999999e-02   4.4390000000000002e-01  -1.5559999999999999e-01   1.3930000000000000e+00   2.8899999999999999e-02   2.3089999999999999e-01  -1.4599999999999999e-01
   4.8490000000000000e-01  -1.5390000000000001e-01   7.7210000000000001e-01  -1.8140000000000001e-01  -6.6600000000000006e-02   4.3900000000000002e-02   3.3289999999999997e-01  -1.7790000000000000e-01   7.8349999999999997e-01   1.0600000000000000e-01   2.1170000000000000e-01  -1.4599999999999999e-01
   6.3919999999999999e-01  -1.9789999999999999e-01   3.4310000000000002e-01  -2.0999999999999999e-01   1.9000000000000000e-02  -1.7500000000000002e-02   4.4390000000000002e-01   2.2200000000000001e-02   6.9650000000000001e-01   9.5999999999999992e-03   2.0210000000000000e-01  -8.8499999999999995e-02
   6.3919999999999999e-01  -4.8359999999999997e-01   6.8630000000000002e-01  -1.6230000000000000e-01  -2.8500000000000001e-02  -1.3200000000000000e-02   3.9950000000000002e-01  -1.1119999999999999e-01   1.2188000000000001e+00   5.7799999999999997e-02   1.9239999999999999e-01  -1.8579999999999999e-01
   5.9509999999999996e-01  -4.3999999999999997e-02   1.4582999999999999e+00  -2.2910000000000000e-01  -2.8500000000000001e-02  -4.4000000000000003e-03   5.3269999999999995e-01  -2.8910000000000002e-01   1.5670999999999999e+00   1.9300000000000001e-02   1.6360000000000000e-01  -1.5040000000000001e-01
   8.5960000000000003e-01  -2.6379999999999998e-01   1.2010000000000001e+00  -2.0999999999999999e-01   0.0000000000000000e+00  -3.9500000000000000e-02   3.3289999999999997e-01  -1.7790000000000000e-01   8.7060000000000004e-01   4.8200000000000000e-02   9.6199999999999994e-02  -9.2899999999999996e-02
   5.7310000000000005e-01  -3.5170000000000001e-01   9.4359999999999999e-01  -2.0050000000000001e-01  -4.7600000000000003e-02  -3.0700000000000002e-02   3.9950000000000002e-01  -2.2200000000000001e-02   1.4800000000000000e+00   1.9300000000000001e-02   1.7319999999999999e-01  -1.1500000000000000e-01
   7.4939999999999996e-01  -4.6170000000000000e-01   7.7210000000000001e-01  -1.6230000000000000e-01  -3.8100000000000002e-02   2.6300000000000000e-02   4.2170000000000002e-01  -8.8900000000000007e-02   1.2188000000000001e+00   6.7400000000000002e-02   1.8279999999999999e-01  -1.1940000000000001e-01
   9.9190000000000000e-01  -1.0990000000000000e-01   5.1470000000000005e-01  -1.9089999999999999e-01  -5.7099999999999998e-02  -3.5099999999999999e-02   4.4390000000000002e-01  -1.1119999999999999e-01   7.8349999999999997e-01   5.7799999999999997e-02   1.6360000000000000e-01  -1.6370000000000001e-01
   1.1020000000000001e-01  -3.0780000000000002e-01   1.6298999999999999e+00  -2.6729999999999998e-01  -4.7600000000000003e-02   8.8000000000000005e-03   3.3289999999999997e-01  -2.2239999999999999e-01   1.3930000000000000e+00   8.6699999999999999e-02   1.9239999999999999e-01  -1.6370000000000001e-01
   1.0801000000000001e+00  -1.7590000000000000e-01   3.4310000000000002e-01  -2.4820000000000000e-01  -1.9000000000000000e-02  -3.9500000000000000e-02   3.3289999999999997e-01  -4.4469999999999998e-01   1.7412000000000001e+00   3.8500000000000000e-02   1.1550000000000001e-01  -1.2390000000000000e-01
   4.4080000000000003e-01  -3.2979999999999998e-01   1.6298999999999999e+00  -1.9089999999999999e-01  -1.9000000000000000e-02   4.3900000000000002e-02   3.1069999999999998e-01  -8.8900000000000007e-02   1.3059000000000001e+00   2.8899999999999999e-02   1.9239999999999999e-01  -1.3270000000000001e-01
   1.0139000000000000e+00  -1.7590000000000000e-01   5.1470000000000005e-01  -2.6729999999999998e-01  -3.8100000000000002e-02  -2.1899999999999999e-02   3.3289999999999997e-01  -2.6679999999999998e-01   1.7412000000000001e+00   3.8500000000000000e-02   1.5400000000000000e-01  -1.3270000000000001e-01
   5.7310000000000005e-01  -3.2979999999999998e-01   6.8630000000000002e-01  -2.1959999999999999e-01  -2.8500000000000001e-02  -4.8200000000000000e-02   4.8830000000000001e-01  -1.1119999999999999e-01   1.3930000000000000e+00   5.7799999999999997e-02   1.3469999999999999e-01  -1.4599999999999999e-01
   5.5110000000000003e-01  -3.5170000000000001e-01   1.2867999999999999e+00  -2.0050000000000001e-01   0.0000000000000000e+00  -4.3900000000000002e-02   1.3320000000000001e-01   0.0000000000000000e+00   1.3930000000000000e+00  -3.8500000000000000e-02   1.6360000000000000e-01  -1.5040000000000001e-01
   8.1559999999999999e-01  -3.5170000000000001e-01   1.2010000000000001e+00  -2.1959999999999999e-01  -3.8100000000000002e-02  -4.8200000000000000e-02   5.3269999999999995e-01  -1.3339999999999999e-01   1.3930000000000000e+00   9.6299999999999997e-02   1.5400000000000000e-01  -1.5040000000000001e-01
   5.5110000000000003e-01  -8.7900000000000006e-02   1.0294000000000001e+00  -2.1959999999999999e-01  -9.4999999999999998e-03  -4.3900000000000002e-02   3.5510000000000003e-01   8.8900000000000007e-02   4.3530000000000002e-01  -1.9300000000000001e-02   2.0210000000000000e-01  -1.8140000000000001e-01
   7.4939999999999996e-01  -6.6000000000000003e-02   7.7210000000000001e-01  -1.7190000000000000e-01   0.0000000000000000e+00  -4.3900000000000002e-02   5.1049999999999995e-01  -5.7809999999999995e-01   1.9153000000000000e+00   5.7799999999999997e-02   1.4430000000000001e-01  -1.1500000000000000e-01
   4.4080000000000003e-01  -8.7900000000000006e-02   1.2010000000000001e+00  -2.0999999999999999e-01   3.8100000000000002e-02  -3.9500000000000000e-02   1.9980000000000001e-01   2.0010000000000000e-01   5.2239999999999998e-01  -9.5999999999999992e-03   3.2710000000000000e-01  -1.4599999999999999e-01
   8.1559999999999999e-01  -4.3999999999999997e-02   4.2890000000000000e-01  -2.4820000000000000e-01  -9.5200000000000007e-02  -4.3900000000000002e-02   5.1049999999999995e-01  -1.5559999999999999e-01   1.5670999999999999e+00   2.8899999999999999e-02   1.6360000000000000e-01  -1.3270000000000001e-01
   7.9349999999999998e-01  -2.1980000000000000e-01   9.4359999999999999e-01  -2.7689999999999998e-01  -5.7099999999999998e-02  -4.8200000000000000e-02   4.6610000000000001e-01  -6.4480000000000004e-01   1.1317999999999999e+00   1.9300000000000001e-02   1.4430000000000001e-01  -9.2899999999999996e-02
   8.1559999999999999e-01  -1.7590000000000000e-01   5.1470000000000005e-01  -2.5779999999999997e-01  -6.6600000000000006e-02  -3.5099999999999999e-02   1.3320000000000001e-01   4.4469999999999998e-01   1.8283000000000000e+00   8.6699999999999999e-02   1.0580000000000001e-01  -1.6810000000000000e-01
   6.8330000000000002e-01  -6.6000000000000003e-02   8.5800000000000001e-02  -1.7190000000000000e-01  -2.8500000000000001e-02  -2.6300000000000000e-02   3.9950000000000002e-01  -7.3380000000000001e-01   1.9153000000000000e+00   9.6299999999999997e-02   1.4430000000000001e-01  -1.2390000000000000e-01
   5.2900000000000003e-01  -2.8580000000000000e-01   9.4359999999999999e-01  -2.0999999999999999e-01   0.0000000000000000e+00  -5.2600000000000001e-02   3.1069999999999998e-01  -5.3369999999999995e-01   1.3930000000000000e+00   1.9300000000000001e-02   8.6599999999999996e-02  -2.0349999999999999e-01
   1.0139000000000000e+00  -2.6379999999999998e-01   6.8630000000000002e-01  -1.4319999999999999e-01  -9.4999999999999998e-03  -2.1899999999999999e-02   1.5540000000000001e-01   3.3350000000000002e-01   6.9650000000000001e-01   7.7100000000000002e-02   1.9239999999999999e-01  -1.4160000000000000e-01
   3.3060000000000000e-01  -4.3969999999999998e-01   1.2867999999999999e+00  -1.6230000000000000e-01  -2.8500000000000001e-02  -3.5099999999999999e-02   4.6610000000000001e-01  -6.0040000000000004e-01   1.9153000000000000e+00   6.7400000000000002e-02   1.8279999999999999e-01  -1.3710000000000000e-01
   7.0530000000000004e-01  -1.7590000000000000e-01   4.2890000000000000e-01  -2.1959999999999999e-01   4.7600000000000003e-02  -6.1400000000000003e-02   1.1100000000000000e-01  -1.1119999999999999e-01   9.5770000000000000e-01  -1.9300000000000001e-02   2.2130000000000000e-01  -1.1060000000000000e-01
   5.0700000000000001e-01  -8.7900000000000006e-02   9.4359999999999999e-01  -2.1959999999999999e-01  -3.8100000000000002e-02  -2.1899999999999999e-02   3.1069999999999998e-01  -1.5559999999999999e-01   1.9153000000000000e+00   4.8200000000000000e-02   1.1550000000000001e-01  -1.6370000000000001e-01
   6.1719999999999997e-01  -3.7369999999999998e-01   7.7210000000000001e-01  -2.7689999999999998e-01  -4.7600000000000003e-02  -1.7500000000000002e-02   3.3289999999999997e-01  -4.0020000000000000e-01   2.4377000000000000e+00  -1.9300000000000001e-02   2.1170000000000000e-01  -1.6810000000000000e-01
   6.8330000000000002e-01  -1.5390000000000001e-01   1.2867999999999999e+00  -2.4820000000000000e-01  -1.2370000000000000e-01  -8.7700000000000000e-02   4.6610000000000001e-01  -4.4499999999999998e-02   1.3059000000000001e+00   3.8500000000000000e-02   1.3469999999999999e-01  -1.2830000000000000e-01
   4.8490000000000000e-01  -3.9570000000000000e-01   1.2010000000000001e+00  -2.0050000000000001e-01   3.8100000000000002e-02  -3.0700000000000002e-02   3.1069999999999998e-01  -4.2249999999999999e-01   1.5670999999999999e+00   9.6299999999999997e-02   1.8279999999999999e-01  -1.3710000000000000e-01
   6.6130000000000000e-01   0.0000000000000000e+00   5.1470000000000005e-01  -2.1959999999999999e-01  -6.6600000000000006e-02   0.0000000000000000e+00   2.4410000000000001e-01   2.4460000000000001e-01   1.5670999999999999e+00  -2.8899999999999999e-02   2.0210000000000000e-01  -1.8579999999999999e-01
   5.7310000000000005e-01  -2.6379999999999998e-01   4.2890000000000000e-01  -1.4319999999999999e-01  -6.6600000000000006e-02  -1.3200000000000000e-02   4.2170000000000002e-01  -1.7790000000000000e-01   1.3059000000000001e+00   7.7100000000000002e-02   2.5019999999999998e-01  -1.4599999999999999e-01
   5.7310000000000005e-01  -2.8580000000000000e-01   1.2867999999999999e+00  -2.2910000000000000e-01  -9.4999999999999998e-03  -8.8000000000000005e-03   5.3269999999999995e-01  -5.5589999999999995e-01   7.8349999999999997e-01   1.0600000000000000e-01   2.2130000000000000e-01  -1.1060000000000000e-01
   5.9509999999999996e-01  -6.6000000000000003e-02   9.4359999999999999e-01  -1.8140000000000001e-01   4.7600000000000003e-02  -4.3900000000000002e-02   1.5540000000000001e-01   6.6699999999999995e-02   4.3530000000000002e-01   0.0000000000000000e+00   2.5019999999999998e-01  -1.5479999999999999e-01
   5.7310000000000005e-01  -3.2979999999999998e-01   6.0050000000000003e-01  -2.4820000000000000e-01   3.8100000000000002e-02  -1.7500000000000002e-02   4.6610000000000001e-01  -1.3339999999999999e-01   1.4800000000000000e+00   5.7799999999999997e-02   2.0210000000000000e-01  -1.2390000000000000e-01
   6.6130000000000000e-01  -2.4179999999999999e-01   1.0294000000000001e+00  -1.6230000000000000e-01  -2.8500000000000001e-02  -5.7000000000000002e-02   4.6610000000000001e-01  -3.5580000000000001e-01   1.1317999999999999e+00   3.8500000000000000e-02   2.2130000000000000e-01  -1.5479999999999999e-01
   5.7310000000000005e-01  -2.8580000000000000e-01   5.1470000000000005e-01  -2.0050000000000001e-01  -2.8500000000000001e-02  -2.6300000000000000e-02   3.1069999999999998e-01  -1.1119999999999999e-01   2.6119999999999999e-01   6.7400000000000002e-02   2.4060000000000001e-01  -1.4160000000000000e-01
   7.2740000000000005e-01  -8.7900000000000006e-02   6.8630000000000002e-01  -2.4820000000000000e-01   9.4999999999999998e-03  -6.1400000000000003e-02   2.8849999999999998e-01  -2.4460000000000001e-01   1.3059000000000001e+00   6.7400000000000002e-02   1.6360000000000000e-01  -1.3710000000000000e-01
   5.9509999999999996e-01  -3.2979999999999998e-01   4.2890000000000000e-01  -2.2910000000000000e-01  -4.7600000000000003e-02  -2.6300000000000000e-02   3.7730000000000002e-01  -1.5559999999999999e-01   2.6119999999999999e-01   5.7799999999999997e-02   2.1170000000000000e-01  -1.4599999999999999e-01
   8.8170000000000004e-01  -2.6379999999999998e-01   1.1152000000000000e+00  -2.0050000000000001e-01   9.4999999999999998e-03  -5.7000000000000002e-02   2.8849999999999998e-01   0.0000000000000000e+00   1.3930000000000000e+00   4.8200000000000000e-02   2.3089999999999999e-01  -1.1940000000000001e-01
   8.5960000000000003e-01  -1.5390000000000001e-01   8.5780000000000001e-01  -2.8639999999999999e-01   9.4999999999999998e-03  -3.5099999999999999e-02   1.9980000000000001e-01  -3.5580000000000001e-01   1.9153000000000000e+00  -7.7100000000000002e-02   2.1170000000000000e-01  -1.1060000000000000e-01
   5.9509999999999996e-01   0.0000000000000000e+00   1.7160000000000000e-01  -2.5779999999999997e-01  -8.5599999999999996e-02  -5.2600000000000001e-02   2.8849999999999998e-01  -1.5559999999999999e-01   1.0447000000000000e+00   2.8899999999999999e-02   1.3469999999999999e-01  -1.5040000000000001e-01
   6.3919999999999999e-01  -5.2759999999999996e-01   6.0050000000000003e-01  -2.0050000000000001e-01  -1.9000000000000000e-02  -4.4000000000000003e-03   4.8830000000000001e-01  -8.8900000000000007e-02   1.5670999999999999e+00   5.7799999999999997e-02   1.7319999999999999e-01  -9.2899999999999996e-02
   8.1559999999999999e-01  -3.5170000000000001e-01   1.2010000000000001e+00  -1.8140000000000001e-01  -7.6100000000000001e-02  -4.3900000000000002e-02   4.6610000000000001e-01  -1.1119999999999999e-01   1.1317999999999999e+00  -2.8899999999999999e-02   2.4060000000000001e-01  -1.1940000000000001e-01
   7.2740000000000005e-01  -6.6000000000000003e-02   7.7210000000000001e-01  -2.0999999999999999e-01  -2.8500000000000001e-02  -3.9500000000000000e-02   3.5510000000000003e-01  -8.8900000000000007e-02   8.7099999999999997e-02   3.8500000000000000e-02   1.9239999999999999e-01  -1.3270000000000001e-01
   6.8330000000000002e-01  -2.6379999999999998e-01   1.1152000000000000e+00  -2.1959999999999999e-01   2.8500000000000001e-02  -4.3900000000000002e-02   3.5510000000000003e-01  -4.0020000000000000e-01   1.6540999999999999e+00   7.7100000000000002e-02   2.4060000000000001e-01  -1.1940000000000001e-01
   5.0700000000000001e-01  -5.2759999999999996e-01   8.5780000000000001e-01  -2.4820000000000000e-01   9.4999999999999998e-03  -1.3200000000000000e-02   3.9950000000000002e-01  -2.2200000000000001e-02   1.0447000000000000e+00   9.5999999999999992e-03   2.0210000000000000e-01  -1.4599999999999999e-01
   5.0700000000000001e-01  -2.1980000000000000e-01   9.4359999999999999e-01  -2.2910000000000000e-01  -4.7600000000000003e-02   8.8000000000000005e-03   2.2189999999999999e-01  -6.6699999999999995e-02   1.9153000000000000e+00   6.7400000000000002e-02   2.0210000000000000e-01  -9.2899999999999996e-02
   5.5110000000000003e-01  -1.7590000000000000e-01   7.7210000000000001e-01  -2.1959999999999999e-01  -5.7099999999999998e-02  -1.3200000000000000e-02   2.4410000000000001e-01  -2.2239999999999999e-01   3.4820000000000001e-01   9.6299999999999997e-02   2.0210000000000000e-01  -8.8499999999999995e-02
   7.4939999999999996e-01  -2.1980000000000000e-01   6.0050000000000003e-01  -9.5500000000000002e-02  -7.6100000000000001e-02  -1.3200000000000000e-02   3.3289999999999997e-01  -1.5559999999999999e-01   1.2188000000000001e+00   4.8200000000000000e-02   1.2509999999999999e-01  -1.3270000000000001e-01
   6.6130000000000000e-01  -1.3189999999999999e-01   2.5740000000000002e-01  -1.8140000000000001e-01   2.8500000000000001e-02  -8.8000000000000005e-03   2.4410000000000001e-01  -2.4460000000000001e-01   1.0447000000000000e+00   1.1559999999999999e-01   1.1550000000000001e-01  -1.6810000000000000e-01
   5.2900000000000003e-01  -6.6000000000000003e-02   5.1470000000000005e-01  -1.9089999999999999e-01  -1.9000000000000000e-02  -6.5799999999999997e-02   3.3289999999999997e-01  -3.1130000000000002e-01   1.2188000000000001e+00   5.7799999999999997e-02   1.7319999999999999e-01  -1.2390000000000000e-01
   6.3919999999999999e-01  -1.9789999999999999e-01   9.4359999999999999e-01  -2.5779999999999997e-01   3.8100000000000002e-02  -3.5099999999999999e-02   3.1069999999999998e-01   0.0000000000000000e+00   2.0024000000000002e+00   1.1559999999999999e-01   8.6599999999999996e-02  -1.3270000000000001e-01
   9.2579999999999996e-01  -1.3189999999999999e-01   7.7210000000000001e-01  -2.0050000000000001e-01  -4.7600000000000003e-02  -2.6300000000000000e-02   4.4390000000000002e-01  -2.8910000000000002e-01   1.4800000000000000e+00   4.8200000000000000e-02   2.2130000000000000e-01  -1.4160000000000000e-01
   3.7469999999999998e-01  -1.9789999999999999e-01   1.7157000000000000e+00  -3.0549999999999999e-01  -9.5200000000000007e-02  -6.5799999999999997e-02   3.9950000000000002e-01  -1.5559999999999999e-01   1.5670999999999999e+00   2.8899999999999999e-02   2.5979999999999998e-01  -1.9910000000000000e-01
   7.0530000000000004e-01   1.0990000000000000e-01   6.0050000000000003e-01  -1.3370000000000001e-01  -6.6600000000000006e-02  -4.3900000000000002e-02   3.7730000000000002e-01   8.8900000000000007e-02   2.0024000000000002e+00   6.7400000000000002e-02   1.6360000000000000e-01  -1.1940000000000001e-01
   8.3760000000000001e-01  -5.0560000000000005e-01   9.4359999999999999e-01  -2.1959999999999999e-01  -9.5200000000000007e-02   1.7500000000000002e-02   4.4390000000000002e-01  -8.8900000000000007e-02   1.2188000000000001e+00   7.7100000000000002e-02   2.1170000000000000e-01  -1.2830000000000000e-01
   5.5110000000000003e-01   0.0000000000000000e+00   1.5441000000000000e+00  -1.5279999999999999e-01  -4.7600000000000003e-02  -4.4000000000000003e-03   1.9980000000000001e-01  -4.4469999999999998e-01   1.9153000000000000e+00   6.7400000000000002e-02   1.9239999999999999e-01  -1.5920000000000001e-01
   5.5110000000000003e-01  -2.1980000000000000e-01   8.5780000000000001e-01  -3.0549999999999999e-01  -3.8100000000000002e-02  -6.5799999999999997e-02   4.4390000000000002e-01  -1.5559999999999999e-01   9.5770000000000000e-01   1.9300000000000001e-02   6.7400000000000002e-02  -1.3270000000000001e-01
   4.6289999999999998e-01  -4.6170000000000000e-01   8.5780000000000001e-01  -1.3370000000000001e-01  -1.9000000000000000e-02  -2.6300000000000000e-02   2.2189999999999999e-01  -5.5589999999999995e-01   1.6540999999999999e+00   5.7799999999999997e-02   1.9239999999999999e-01  -9.2899999999999996e-02
   6.3919999999999999e-01  -2.1980000000000000e-01   1.3725000000000001e+00  -3.6280000000000001e-01  -3.8100000000000002e-02  -6.5799999999999997e-02   3.5510000000000003e-01  -1.3339999999999999e-01   2.1764999999999999e+00   9.5999999999999992e-03   1.5400000000000000e-01  -1.9020000000000001e-01
   7.0530000000000004e-01  -1.9789999999999999e-01   4.2890000000000000e-01  -1.9089999999999999e-01  -4.7600000000000003e-02   8.8000000000000005e-03   3.3289999999999997e-01  -2.2239999999999999e-01   1.4800000000000000e+00   9.5999999999999992e-03   1.5400000000000000e-01  -1.6370000000000001e-01
   5.2900000000000003e-01  -8.7900000000000006e-02   7.7210000000000001e-01  -1.8140000000000001e-01   4.7600000000000003e-02  -3.0700000000000002e-02   8.8800000000000004e-02  -1.5559999999999999e-01   6.9650000000000001e-01   1.1559999999999999e-01   1.7319999999999999e-01  -1.0620000000000000e-01
   6.6130000000000000e-01  -1.9789999999999999e-01   5.1470000000000005e-01  -2.5779999999999997e-01  -2.8500000000000001e-02  -2.6300000000000000e-02   2.8849999999999998e-01  -6.6699999999999995e-02   1.2188000000000001e+00   6.7400000000000002e-02   1.6360000000000000e-01  -1.3710000000000000e-01
   5.9509999999999996e-01  -1.9789999999999999e-01   5.1470000000000005e-01  -1.8140000000000001e-01  -9.4999999999999998e-03  -8.8000000000000005e-03   4.4390000000000002e-01  -2.2200000000000001e-02   1.4800000000000000e+00   5.7799999999999997e-02   2.4060000000000001e-01  -1.5920000000000001e-01
   6.3919999999999999e-01  -3.0780000000000002e-01   7.7210000000000001e-01  -1.0500000000000000e-01   9.4999999999999998e-03  -4.8200000000000000e-02   3.9950000000000002e-01   4.4499999999999998e-02   1.2188000000000001e+00   4.8200000000000000e-02   2.2130000000000000e-01  -1.4160000000000000e-01
   6.6130000000000000e-01  -2.6379999999999998e-01   1.0294000000000001e+00  -1.5279999999999999e-01   9.4999999999999998e-03   8.8000000000000005e-03   3.5510000000000003e-01  -2.2239999999999999e-01   1.1317999999999999e+00   9.6299999999999997e-02   1.7319999999999999e-01  -1.5479999999999999e-01
   6.3919999999999999e-01  -3.2979999999999998e-01   1.0294000000000001e+00  -2.0050000000000001e-01   1.9000000000000000e-02   2.1899999999999999e-02   2.8849999999999998e-01  -3.5580000000000001e-01   1.6540999999999999e+00   7.7100000000000002e-02   1.6360000000000000e-01  -1.4599999999999999e-01
   3.9679999999999999e-01  -3.0780000000000002e-01   2.1446000000000001e+00  -2.0050000000000001e-01  -1.9000000000000000e-02  -8.8000000000000005e-03   2.6629999999999998e-01  -2.0010000000000000e-01   1.5670999999999999e+00   9.5999999999999992e-03   1.6360000000000000e-01  -1.3270000000000001e-01
   5.7310000000000005e-01  -1.9789999999999999e-01   5.1470000000000005e-01  -2.1959999999999999e-01  -9.5200000000000007e-02  -1.7500000000000002e-02   3.3289999999999997e-01   2.2200000000000001e-02   1.3930000000000000e+00   7.7100000000000002e-02   2.3089999999999999e-01  -1.5479999999999999e-01
   8.1559999999999999e-01  -3.9570000000000000e-01   1.1152000000000000e+00  -2.0050000000000001e-01   9.4999999999999998e-03  -3.9500000000000000e-02   4.2170000000000002e-01  -3.7800000000000000e-01   1.5670999999999999e+00   8.6699999999999999e-02   2.3089999999999999e-01  -1.6370000000000001e-01
   7.4939999999999996e-01  -2.6379999999999998e-01   6.8630000000000002e-01  -2.9599999999999999e-01  -5.7099999999999998e-02   4.4000000000000003e-03   4.4390000000000002e-01  -2.8910000000000002e-01   1.5670999999999999e+00   1.7340000000000000e-01   1.5400000000000000e-01  -1.3710000000000000e-01
   5.9509999999999996e-01  -1.5390000000000001e-01   6.8630000000000002e-01  -1.4319999999999999e-01   0.0000000000000000e+00   8.8000000000000005e-03   3.5510000000000003e-01  -1.5559999999999999e-01   1.9153000000000000e+00   6.7400000000000002e-02   1.7319999999999999e-01  -1.5479999999999999e-01
   6.3919999999999999e-01  -3.5170000000000001e-01   1.0294000000000001e+00  -2.3870000000000000e-01  -3.8100000000000002e-02  -3.0700000000000002e-02   2.6629999999999998e-01  -1.1119999999999999e-01   8.7060000000000004e-01   9.5999999999999992e-03   1.5400000000000000e-01  -1.5040000000000001e-01
   7.7149999999999996e-01  -1.5390000000000001e-01   7.7210000000000001e-01  -2.3870000000000000e-01  -6.6600000000000006e-02  -4.3900000000000002e-02   3.7730000000000002e-01  -2.2239999999999999e-01   9.5770000000000000e-01   5.7799999999999997e-02   2.1170000000000000e-01  -1.1940000000000001e-01
   6.1719999999999997e-01  -4.3999999999999997e-02   6.8630000000000002e-01  -1.4319999999999999e-01   4.7600000000000003e-02  -3.9500000000000000e-02   3.1069999999999998e-01  -1.1119999999999999e-01   1.3059000000000001e+00   4.8200000000000000e-02   1.7319999999999999e-01  -1.3270000000000001e-01
   7.2740000000000005e-01  -2.6379999999999998e-01   1.4582999999999999e+00  -1.5279999999999999e-01  -4.7600000000000003e-02  -8.8000000000000005e-03   2.6629999999999998e-01  -2.6679999999999998e-01   9.5770000000000000e-01   4.8200000000000000e-02   2.4060000000000001e-01  -1.4599999999999999e-01
   7.7149999999999996e-01  -8.7900000000000006e-02   6.0050000000000003e-01  -1.2410000000000000e-01   2.8500000000000001e-02  -2.6300000000000000e-02   1.1100000000000000e-01  -2.2239999999999999e-01   1.1317999999999999e+00   1.4449999999999999e-01   1.1550000000000001e-01  -1.2390000000000000e-01
   6.1719999999999997e-01  -2.6379999999999998e-01   1.3725000000000001e+00  -3.0549999999999999e-01  -2.8500000000000001e-02  -2.1899999999999999e-02   4.8830000000000001e-01   8.8900000000000007e-02   1.3930000000000000e+00   9.6299999999999997e-02   1.9239999999999999e-01  -1.5920000000000001e-01
   6.8330000000000002e-01  -1.7590000000000000e-01   6.8630000000000002e-01  -2.0999999999999999e-01  -1.9000000000000000e-02   1.3200000000000000e-02   2.6629999999999998e-01  -8.8900000000000007e-02   1.7412000000000001e+00   8.6699999999999999e-02   1.9239999999999999e-01  -1.1060000000000000e-01
   5.7310000000000005e-01  -1.0990000000000000e-01   6.8630000000000002e-01  -2.9599999999999999e-01   0.0000000000000000e+00  -5.2600000000000001e-02   3.1069999999999998e-01  -2.4460000000000001e-01   1.2188000000000001e+00  -1.9300000000000001e-02   1.6360000000000000e-01  -1.4599999999999999e-01
   7.0530000000000004e-01  -3.5170000000000001e-01   4.2890000000000000e-01  -3.5330000000000000e-01   0.0000000000000000e+00   0.0000000000000000e+00   2.4410000000000001e-01  -1.5559999999999999e-01   1.3930000000000000e+00   1.1559999999999999e-01   1.8279999999999999e-01  -1.2390000000000000e-01
   7.7149999999999996e-01  -1.3189999999999999e-01   6.0050000000000003e-01  -1.8140000000000001e-01  -7.6100000000000001e-02  -2.6300000000000000e-02   3.5510000000000003e-01  -2.0010000000000000e-01   1.6540999999999999e+00   1.9300000000000001e-02   3.1750000000000000e-01  -1.3710000000000000e-01
   7.0530000000000004e-01  -3.0780000000000002e-01   9.4359999999999999e-01  -2.9599999999999999e-01   0.0000000000000000e+00  -7.0199999999999999e-02   3.7730000000000002e-01  -2.4460000000000001e-01   1.4800000000000000e+00   2.8899999999999999e-02   2.3089999999999999e-01  -1.4160000000000000e-01
   6.3919999999999999e-01  -2.8580000000000000e-01   1.4582999999999999e+00  -2.6729999999999998e-01  -1.9000000000000000e-02  -4.4000000000000003e-03   2.4410000000000001e-01  -2.0010000000000000e-01   1.7412000000000001e+00   1.0600000000000000e-01   2.2130000000000000e-01  -1.7249999999999999e-01
   8.5960000000000003e-01  -2.8580000000000000e-01   7.7210000000000001e-01  -1.3370000000000001e-01   2.8500000000000001e-02  -3.5099999999999999e-02   3.5510000000000003e-01  -2.4460000000000001e-01   1.3059000000000001e+00   8.6699999999999999e-02   1.6360000000000000e-01  -1.4599999999999999e-01
   6.8330000000000002e-01  -1.5390000000000001e-01   3.4310000000000002e-01  -2.5779999999999997e-01  -4.7600000000000003e-02  -4.4000000000000003e-03   3.7730000000000002e-01  -1.1119999999999999e-01   2.6119999999999999e-01  -5.7799999999999997e-02   1.9239999999999999e-01  -1.4599999999999999e-01
   6.8330000000000002e-01  -1.0990000000000000e-01   1.1152000000000000e+00  -1.5279999999999999e-01  -6.6600000000000006e-02  -3.9500000000000000e-02   2.2189999999999999e-01  -1.7790000000000000e-01   2.0024000000000002e+00   9.6299999999999997e-02   9.6199999999999994e-02  -1.5479999999999999e-01
   6.1719999999999997e-01  -1.9789999999999999e-01   6.8630000000000002e-01  -2.1959999999999999e-01  -7.6100000000000001e-02  -3.0700000000000002e-02   3.9950000000000002e-01  -2.0010000000000000e-01   1.9153000000000000e+00   5.7799999999999997e-02   1.1550000000000001e-01  -1.4599999999999999e-01
   7.2740000000000005e-01  -1.5390000000000001e-01   7.7210000000000001e-01  -2.2910000000000000e-01  -9.4999999999999998e-03  -4.3900000000000002e-02   3.1069999999999998e-01  -2.8910000000000002e-01   1.5670999999999999e+00   9.6299999999999997e-02   2.1170000000000000e-01  -1.5920000000000001e-01
   6.6130000000000000e-01  -2.6379999999999998e-01   5.1470000000000005e-01  -2.5779999999999997e-01  -9.5200000000000007e-02   8.8000000000000005e-03   3.1069999999999998e-01  -4.0020000000000000e-01   1.1317999999999999e+00   1.9300000000000001e-02   1.8279999999999999e-01  -1.4160000000000000e-01
   5.7310000000000005e-01  -6.6000000000000003e-02   0.0000000000000000e+00  -2.1959999999999999e-01  -6.6600000000000006e-02   1.7500000000000002e-02   4.2170000000000002e-01  -2.0010000000000000e-01   7.8349999999999997e-01   1.9300000000000001e-02   1.2509999999999999e-01  -1.2830000000000000e-01
   7.2740000000000005e-01  -6.6000000000000003e-02   7.7210000000000001e-01  -2.5779999999999997e-01   9.4999999999999998e-03  -7.0199999999999999e-02   3.7730000000000002e-01  -6.6699999999999995e-02   2.0893999999999999e+00  -8.6699999999999999e-02   1.5400000000000000e-01  -1.4599999999999999e-01
   7.2740000000000005e-01  -1.0990000000000000e-01   6.0050000000000003e-01  -1.6230000000000000e-01  -1.9000000000000000e-02  -3.0700000000000002e-02   4.6610000000000001e-01  -1.7790000000000000e-01   1.5670999999999999e+00   6.7400000000000002e-02   2.5019999999999998e-01  -1.3710000000000000e-01
   6.3919999999999999e-01  -3.0780000000000002e-01   6.8630000000000002e-01  -2.0050000000000001e-01  -4.7600000000000003e-02  -8.8000000000000005e-03   3.5510000000000003e-01  -3.3350000000000002e-01   6.9650000000000001e-01  -4.8200000000000000e-02   2.4060000000000001e-01  -1.5040000000000001e-01
   6.3919999999999999e-01  -6.6000000000000003e-02   1.1152000000000000e+00  -1.4319999999999999e-01   5.7099999999999998e-02  -3.0700000000000002e-02   2.8849999999999998e-01  -1.7790000000000000e-01   1.3059000000000001e+00   0.0000000000000000e+00   1.5400000000000000e-01  -1.4599999999999999e-01
   6.1719999999999997e-01  -3.2979999999999998e-01   3.4310000000000002e-01  -1.9089999999999999e-01   2.8500000000000001e-02  -3.9500000000000000e-02   3.7730000000000002e-01  -1.1119999999999999e-01   2.0893999999999999e+00   2.8899999999999999e-02   1.6360000000000000e-01  -1.5479999999999999e-01
   7.4939999999999996e-01  -3.0780000000000002e-01  -1.7160000000000000e-01  -2.5779999999999997e-01  -4.7600000000000003e-02  -4.3900000000000002e-02   3.9950000000000002e-01  -8.8900000000000007e-02   1.3059000000000001e+00   1.0600000000000000e-01   2.0210000000000000e-01  -1.1940000000000001e-01
   6.3919999999999999e-01  -2.8580000000000000e-01   6.8630000000000002e-01  -2.3870000000000000e-01  -4.7600000000000003e-02  -3.0700000000000002e-02   1.5540000000000001e-01  -1.5559999999999999e-01   1.7412000000000001e+00   9.5999999999999992e-03   2.2130000000000000e-01  -1.5920000000000001e-01
   4.4080000000000003e-01  -6.6000000000000003e-02   5.1470000000000005e-01  -2.6729999999999998e-01  -6.6600000000000006e-02  -5.2600000000000001e-02   2.8849999999999998e-01  -1.3339999999999999e-01   2.0024000000000002e+00   4.8200000000000000e-02   1.4430000000000001e-01  -8.4000000000000005e-02
   8.1559999999999999e-01  -4.3969999999999998e-01  -8.5800000000000001e-02  -1.9089999999999999e-01  -1.4269999999999999e-01  -4.4000000000000003e-03   3.3289999999999997e-01  -8.8900000000000007e-02   1.9153000000000000e+00   7.7100000000000002e-02   2.1170000000000000e-01  -8.4000000000000005e-02
   4.1880000000000001e-01  -2.6379999999999998e-01   1.4582999999999999e+00  -3.1509999999999999e-01   1.9000000000000000e-02  -4.8200000000000000e-02   4.4390000000000002e-01  -1.3339999999999999e-01   1.4800000000000000e+00   1.0600000000000000e-01   1.8279999999999999e-01  -1.1940000000000001e-01
   6.1719999999999997e-01  -1.7590000000000000e-01   5.1470000000000005e-01  -2.4820000000000000e-01  -1.1420000000000000e-01  -4.8200000000000000e-02   3.5510000000000003e-01  -1.5559999999999999e-01   5.2239999999999998e-01   2.8899999999999999e-02   2.9830000000000001e-01  -1.6810000000000000e-01
   5.0700000000000001e-01  -1.5390000000000001e-01   1.4582999999999999e+00  -1.7190000000000000e-01  -1.0470000000000000e-01  -1.3200000000000000e-02   5.1049999999999995e-01  -2.6679999999999998e-01   1.1317999999999999e+00   8.6699999999999999e-02   2.0210000000000000e-01  -1.5040000000000001e-01
   8.5960000000000003e-01  -8.7900000000000006e-02   1.6298999999999999e+00  -1.6230000000000000e-01  -4.7600000000000003e-02  -5.2600000000000001e-02   4.2170000000000002e-01  -2.8910000000000002e-01   1.5670999999999999e+00   3.8500000000000000e-02   2.1170000000000000e-01  -1.2830000000000000e-01
   6.1719999999999997e-01   2.4179999999999999e-01   8.5780000000000001e-01  -1.8140000000000001e-01   4.7600000000000003e-02  -3.5099999999999999e-02   3.1069999999999998e-01  -1.7790000000000000e-01   2.0024000000000002e+00   1.9300000000000001e-02   1.9239999999999999e-01  -1.5479999999999999e-01
   3.5270000000000001e-01  -2.4179999999999999e-01   1.0294000000000001e+00  -1.0500000000000000e-01  -1.9000000000000000e-02   1.3200000000000000e-02   1.1100000000000000e-01  -1.1119999999999999e-01   1.0447000000000000e+00   3.8500000000000000e-02   1.7319999999999999e-01  -1.1940000000000001e-01
   5.5110000000000003e-01  -1.0990000000000000e-01   2.5740000000000002e-01  -1.9089999999999999e-01  -4.7600000000000003e-02  -3.9500000000000000e-02   8.8800000000000004e-02  -2.0010000000000000e-01   1.7412000000000001e+00  -9.5999999999999992e-03   2.1170000000000000e-01  -1.3710000000000000e-01
   7.0530000000000004e-01  -1.7590000000000000e-01   8.5780000000000001e-01  -2.7689999999999998e-01  -8.5599999999999996e-02  -1.7500000000000002e-02   1.9980000000000001e-01  -2.2200000000000001e-02   2.2635999999999998e+00   6.7400000000000002e-02   1.7319999999999999e-01  -2.1229999999999999e-01
   7.2740000000000005e-01  -2.6379999999999998e-01   1.7157000000000000e+00  -2.8639999999999999e-01   2.8500000000000001e-02  -1.3200000000000000e-02   3.5510000000000003e-01  -2.2239999999999999e-01   8.7060000000000004e-01   1.1559999999999999e-01   1.9239999999999999e-01  -1.2390000000000000e-01
   4.4080000000000003e-01  -2.8580000000000000e-01   6.0050000000000003e-01  -3.5330000000000000e-01  -5.7099999999999998e-02  -4.8200000000000000e-02   2.8849999999999998e-01  -2.0010000000000000e-01   1.7412000000000001e+00   1.9300000000000001e-02   1.7319999999999999e-01  -1.2830000000000000e-01
   4.8490000000000000e-01  -1.7590000000000000e-01   1.3725000000000001e+00  -2.9599999999999999e-01  -9.4999999999999998e-03   4.4000000000000003e-03   8.8800000000000004e-02  -3.1130000000000002e-01   1.2188000000000001e+00  -4.8200000000000000e-02   1.9239999999999999e-01  -1.5040000000000001e-01
   7.4939999999999996e-01  -4.3999999999999997e-02   7.7210000000000001e-01  -2.1959999999999999e-01  -1.9000000000000000e-02  -4.8200000000000000e-02   3.3289999999999997e-01  -3.3350000000000002e-01   1.4800000000000000e+00   9.5999999999999992e-03   1.3469999999999999e-01  -1.8140000000000001e-01
   6.8330000000000002e-01  -1.7590000000000000e-01   4.2890000000000000e-01  -1.7190000000000000e-01  -9.5200000000000007e-02  -8.8000000000000005e-03   4.8830000000000001e-01  -2.6679999999999998e-01   1.7412000000000001e+00  -9.5999999999999992e-03   2.1170000000000000e-01  -1.5920000000000001e-01
   4.4080000000000003e-01  -1.9789999999999999e-01   5.1470000000000005e-01  -1.9089999999999999e-01  -9.5200000000000007e-02  -2.1899999999999999e-02   1.5540000000000001e-01  -2.0010000000000000e-01   1.2188000000000001e+00   0.0000000000000000e+00   2.3089999999999999e-01  -1.6810000000000000e-01
   6.6130000000000000e-01  -4.8359999999999997e-01   5.1470000000000005e-01  -2.6729999999999998e-01   1.9000000000000000e-02  -4.4000000000000003e-03   2.8849999999999998e-01  -1.5559999999999999e-01   4.3530000000000002e-01   6.7400000000000002e-02   2.1170000000000000e-01  -1.9020000000000001e-01
   5.0700000000000001e-01  -3.0780000000000002e-01   1.0294000000000001e+00  -2.1959999999999999e-01  -1.9000000000000000e-02  -7.0199999999999999e-02   5.3269999999999995e-01  -2.2200000000000001e-02   1.2188000000000001e+00   5.7799999999999997e-02   1.9239999999999999e-01  -1.2830000000000000e-01
   9.6989999999999998e-01  -2.1980000000000000e-01   1.3725000000000001e+00  -2.0999999999999999e-01  -1.3320000000000001e-01  -3.0700000000000002e-02   1.3320000000000001e-01  -6.6699999999999995e-02   6.0940000000000005e-01  -1.9300000000000001e-02   1.4430000000000001e-01  -1.1060000000000000e-01
   7.7149999999999996e-01  -4.6170000000000000e-01   5.1470000000000005e-01  -1.5279999999999999e-01  -4.7600000000000003e-02  -2.1899999999999999e-02   3.1069999999999998e-01  -1.5559999999999999e-01   1.9153000000000000e+00   3.8500000000000000e-02   1.7319999999999999e-01  -1.4160000000000000e-01
  -1.5429999999999999e-01  -2.4179999999999999e-01  -1.7160000000000000e-01  -2.0050000000000001e-01   0.0000000000000000e+00   0.0000000000000000e+00   1.5540000000000001e-01  -2.4460000000000001e-01   1.0447000000000000e+00   3.8500000000000000e-02   2.6939999999999997e-01  -1.3270000000000001e-01
   1.0801000000000001e+00  -2.1999999999999999e-02   6.0050000000000003e-01  -2.1959999999999999e-01  -1.0470000000000000e-01  -1.7500000000000002e-02   4.6610000000000001e-01  -2.2239999999999999e-01   1.3930000000000000e+00   9.5999999999999992e-03   2.1170000000000000e-01  -1.2390000000000000e-01
   8.1559999999999999e-01  -3.2979999999999998e-01   1.2867999999999999e+00  -2.6729999999999998e-01  -8.5599999999999996e-02  -5.7000000000000002e-02   1.1100000000000000e-01  -1.3339999999999999e-01   1.9153000000000000e+00   8.6699999999999999e-02   9.6199999999999994e-02  -1.7690000000000000e-01
   4.8490000000000000e-01  -1.3189999999999999e-01   4.2890000000000000e-01  -1.1459999999999999e-01  -3.8100000000000002e-02  -1.7500000000000002e-02   3.3289999999999997e-01  -1.7790000000000000e-01   1.4800000000000000e+00   2.8899999999999999e-02   1.9239999999999999e-01  -1.8579999999999999e-01
   1.3230000000000000e-01  -8.7900000000000006e-02   3.4310000000000002e-01  -1.3370000000000001e-01   4.7600000000000003e-02   0.0000000000000000e+00   1.7760000000000001e-01   8.8900000000000007e-02   9.5770000000000000e-01   7.7100000000000002e-02   1.9239999999999999e-01  -1.5479999999999999e-01
   8.5960000000000003e-01  -1.3189999999999999e-01   7.7210000000000001e-01  -1.9089999999999999e-01   7.6100000000000001e-02   4.4000000000000003e-03   2.2200000000000001e-02  -1.7790000000000000e-01   1.3930000000000000e+00   9.6299999999999997e-02   2.2130000000000000e-01  -1.2390000000000000e-01
   8.5960000000000003e-01  -3.7369999999999998e-01   1.0294000000000001e+00  -1.9089999999999999e-01   2.8500000000000001e-02  -3.0700000000000002e-02   3.5510000000000003e-01  -2.2239999999999999e-01   1.3059000000000001e+00   1.1559999999999999e-01   1.7319999999999999e-01  -1.7690000000000000e-01
   5.0700000000000001e-01  -8.7900000000000006e-02   9.4359999999999999e-01  -6.6799999999999998e-02   4.7600000000000003e-02  -9.2100000000000001e-02   1.7760000000000001e-01   1.7790000000000000e-01   1.2188000000000001e+00   0.0000000000000000e+00   1.7319999999999999e-01  -9.2899999999999996e-02
   5.7310000000000005e-01  -2.4179999999999999e-01   1.2010000000000001e+00  -2.0999999999999999e-01   1.9000000000000000e-02  -3.5099999999999999e-02   4.8830000000000001e-01  -3.3350000000000002e-01   1.9153000000000000e+00  -9.5999999999999992e-03   1.1550000000000001e-01  -1.2830000000000000e-01
   4.8490000000000000e-01  -2.4179999999999999e-01   1.2867999999999999e+00  -2.0050000000000001e-01  -9.4999999999999998e-03   1.7500000000000002e-02   1.9980000000000001e-01  -2.6679999999999998e-01   4.3530000000000002e-01   5.7799999999999997e-02   1.2509999999999999e-01  -1.2390000000000000e-01
   7.7149999999999996e-01  -2.1980000000000000e-01   1.0294000000000001e+00  -2.6729999999999998e-01  -6.6600000000000006e-02  -6.5799999999999997e-02   4.4390000000000002e-01   0.0000000000000000e+00   1.3059000000000001e+00   1.6380000000000000e-01   1.4430000000000001e-01  -1.1940000000000001e-01
   6.1719999999999997e-01  -2.6379999999999998e-01   1.8015000000000001e+00  -2.0050000000000001e-01  -1.9000000000000000e-02  -4.3900000000000002e-02   4.8830000000000001e-01  -4.8920000000000002e-01   6.9650000000000001e-01   1.0600000000000000e-01   1.6360000000000000e-01  -8.4000000000000005e-02
   3.9679999999999999e-01  -1.9789999999999999e-01   9.4359999999999999e-01  -2.7689999999999998e-01  -7.6100000000000001e-02  -2.6300000000000000e-02   1.9980000000000001e-01   6.6699999999999995e-02   1.3930000000000000e+00   9.5999999999999992e-03   2.2130000000000000e-01  -1.8140000000000001e-01
   5.7310000000000005e-01  -1.7590000000000000e-01   7.7210000000000001e-01  -2.1959999999999999e-01   5.7099999999999998e-02  -5.7000000000000002e-02   3.1069999999999998e-01   6.6699999999999995e-02   1.2188000000000001e+00   1.9300000000000001e-02   1.0580000000000001e-01  -1.0170000000000000e-01
   6.6130000000000000e-01  -1.5390000000000001e-01   1.2010000000000001e+00  -2.0999999999999999e-01  -1.3320000000000001e-01   2.1899999999999999e-02   3.3289999999999997e-01  -5.1139999999999997e-01   1.7412000000000001e+00   4.8200000000000000e-02   2.0210000000000000e-01  -1.1060000000000000e-01
   8.1559999999999999e-01  -2.8580000000000000e-01   5.1470000000000005e-01  -2.8639999999999999e-01   2.8500000000000001e-02  -3.0700000000000002e-02   3.5510000000000003e-01  -4.4499999999999998e-02   6.0940000000000005e-01  -9.5999999999999992e-03   2.1170000000000000e-01  -1.5479999999999999e-01
   4.8490000000000000e-01  -3.2979999999999998e-01   1.6298999999999999e+00  -2.1959999999999999e-01   3.8100000000000002e-02  -2.6300000000000000e-02   3.3289999999999997e-01  -4.4499999999999998e-02   2.6989000000000001e+00   8.6699999999999999e-02   1.7319999999999999e-01  -1.1940000000000001e-01
   5.2900000000000003e-01  -4.3999999999999997e-02   8.5780000000000001e-01  -1.6230000000000000e-01  -8.5599999999999996e-02  -3.9500000000000000e-02   3.9950000000000002e-01  -2.8910000000000002e-01   1.6540999999999999e+00   3.8500000000000000e-02   2.1170000000000000e-01  -1.3270000000000001e-01
   6.1719999999999997e-01  -3.0780000000000002e-01   1.0294000000000001e+00  -2.0050000000000001e-01   5.7099999999999998e-02  -1.3200000000000000e-02   2.6629999999999998e-01  -1.3339999999999999e-01   9.5770000000000000e-01   1.6380000000000000e-01   2.2130000000000000e-01  -1.3710000000000000e-01
   7.9349999999999998e-01  -2.8580000000000000e-01   7.7210000000000001e-01  -2.5779999999999997e-01  -1.0470000000000000e-01  -2.6300000000000000e-02   2.6629999999999998e-01  -3.1130000000000002e-01   2.1764999999999999e+00  -3.8500000000000000e-02   1.8279999999999999e-01  -1.1500000000000000e-01
   7.0530000000000004e-01  -1.3189999999999999e-01   2.5740000000000002e-01  -7.6399999999999996e-02  -9.4999999999999998e-03   4.4000000000000003e-03   3.5510000000000003e-01   0.0000000000000000e+00   1.7412000000000001e+00   1.0600000000000000e-01   2.1170000000000000e-01  -1.2390000000000000e-01
   5.0700000000000001e-01  -2.1980000000000000e-01   6.8630000000000002e-01  -1.9089999999999999e-01   0.0000000000000000e+00  -1.7500000000000002e-02   1.7760000000000001e-01  -1.1119999999999999e-01   7.8349999999999997e-01   8.6699999999999999e-02   1.8279999999999999e-01  -1.4599999999999999e-01
   6.3919999999999999e-01  -2.4179999999999999e-01  -8.5800000000000001e-02  -2.0050000000000001e-01   8.5599999999999996e-02  -3.5099999999999999e-02   1.5540000000000001e-01  -2.4460000000000001e-01   1.3930000000000000e+00   5.7799999999999997e-02   1.9239999999999999e-01  -1.4160000000000000e-01
   8.1559999999999999e-01  -3.0780000000000002e-01   8.5780000000000001e-01  -2.0999999999999999e-01   5.7099999999999998e-02  -2.1899999999999999e-02   3.7730000000000002e-01   1.3339999999999999e-01   9.5770000000000000e-01   3.8500000000000000e-02   1.5400000000000000e-01  -1.7249999999999999e-01
   7.0530000000000004e-01  -4.6170000000000000e-01   7.7210000000000001e-01  -7.6399999999999996e-02  -1.9000000000000000e-02  -1.3200000000000000e-02   5.1049999999999995e-01  -2.8910000000000002e-01   1.0447000000000000e+00   4.8200000000000000e-02   9.6199999999999994e-02  -1.5479999999999999e-01
   3.7469999999999998e-01  -8.7900000000000006e-02   1.2010000000000001e+00  -1.7190000000000000e-01  -4.7600000000000003e-02  -7.0199999999999999e-02   2.4410000000000001e-01  -1.7790000000000000e-01   1.4800000000000000e+00   7.7100000000000002e-02   1.2509999999999999e-01  -1.2390000000000000e-01
   5.7310000000000005e-01  -8.7900000000000006e-02   1.3725000000000001e+00  -1.8140000000000001e-01   8.5599999999999996e-02  -6.5799999999999997e-02   6.6600000000000006e-02  -1.3339999999999999e-01   1.1317999999999999e+00   3.8500000000000000e-02   1.2509999999999999e-01  -1.2390000000000000e-01
   7.0530000000000004e-01  -2.6379999999999998e-01   1.0294000000000001e+00  -1.5279999999999999e-01  -1.9000000000000000e-02  -1.7500000000000002e-02   4.8830000000000001e-01  -4.4469999999999998e-01   2.0024000000000002e+00   5.7799999999999997e-02   1.5400000000000000e-01  -1.3710000000000000e-01
   5.2900000000000003e-01  -2.4179999999999999e-01   9.4359999999999999e-01  -2.1959999999999999e-01  -9.5200000000000007e-02  -6.5799999999999997e-02   5.1049999999999995e-01  -2.2239999999999999e-01   1.3930000000000000e+00   5.7799999999999997e-02   1.9239999999999999e-01  -1.8140000000000001e-01
   5.0700000000000001e-01  -1.9789999999999999e-01   6.8630000000000002e-01  -2.4820000000000000e-01  -7.6100000000000001e-02   0.0000000000000000e+00   3.5510000000000003e-01  -4.4499999999999998e-02   2.2635999999999998e+00   2.8899999999999999e-02   9.6199999999999994e-02  -1.2830000000000000e-01
   5.5110000000000003e-01   0.0000000000000000e+00   6.0050000000000003e-01  -1.9089999999999999e-01   7.6100000000000001e-02  -3.0700000000000002e-02   2.8849999999999998e-01  -4.2249999999999999e-01   1.4800000000000000e+00   5.7799999999999997e-02   1.3469999999999999e-01  -1.3270000000000001e-01
   7.9349999999999998e-01  -1.3189999999999999e-01   9.4359999999999999e-01  -2.6729999999999998e-01  -1.1420000000000000e-01   1.7500000000000002e-02   3.1069999999999998e-01  -1.5559999999999999e-01   7.8349999999999997e-01   4.8200000000000000e-02   1.6360000000000000e-01  -1.5479999999999999e-01
   4.6289999999999998e-01  -1.7590000000000000e-01   5.1470000000000005e-01  -1.9089999999999999e-01   6.6600000000000006e-02   0.0000000000000000e+00   1.3320000000000001e-01  -1.5559999999999999e-01   2.0024000000000002e+00   1.2520000000000001e-01   1.6360000000000000e-01  -1.2830000000000000e-01
   6.1719999999999997e-01  -1.3189999999999999e-01   4.2890000000000000e-01  -1.1459999999999999e-01  -9.4999999999999998e-03  -8.8000000000000005e-03   3.5510000000000003e-01  -2.2239999999999999e-01   1.6540999999999999e+00   2.8899999999999999e-02   1.5400000000000000e-01  -1.3270000000000001e-01
   6.1719999999999997e-01  -2.8580000000000000e-01   8.5780000000000001e-01  -2.0050000000000001e-01  -5.7099999999999998e-02  -3.5099999999999999e-02   3.5510000000000003e-01  -1.7790000000000000e-01   1.0447000000000000e+00   5.7799999999999997e-02   1.6360000000000000e-01  -1.9020000000000001e-01
   6.3919999999999999e-01  -2.4179999999999999e-01   8.5780000000000001e-01  -2.4820000000000000e-01   0.0000000000000000e+00  -5.7000000000000002e-02   3.9950000000000002e-01  -1.7790000000000000e-01   1.4800000000000000e+00  -9.5999999999999992e-03   1.8279999999999999e-01  -1.5920000000000001e-01
   6.8330000000000002e-01   2.1999999999999999e-02   6.0050000000000003e-01  -1.3370000000000001e-01   3.8100000000000002e-02  -1.3200000000000000e-02   1.7760000000000001e-01  -1.1119999999999999e-01   1.9153000000000000e+00   1.1559999999999999e-01   2.0210000000000000e-01  -1.6370000000000001e-01
   6.1719999999999997e-01  -1.7590000000000000e-01   2.5740000000000002e-01  -2.0999999999999999e-01   1.9000000000000000e-02  -6.1400000000000003e-02   1.7760000000000001e-01  -8.8900000000000007e-02   1.7412000000000001e+00   3.8500000000000000e-02   2.2130000000000000e-01  -8.8499999999999995e-02
   6.3919999999999999e-01  -2.8580000000000000e-01   2.5740000000000002e-01  -2.9599999999999999e-01  -9.4999999999999998e-03   4.4000000000000003e-03   3.7730000000000002e-01  -2.8910000000000002e-01   6.0940000000000005e-01   0.0000000000000000e+00   1.0580000000000001e-01  -8.8499999999999995e-02
   5.9509999999999996e-01  -2.1980000000000000e-01   7.7210000000000001e-01  -2.5779999999999997e-01   1.9000000000000000e-02  -2.1899999999999999e-02   2.6629999999999998e-01   4.4499999999999998e-02   1.9153000000000000e+00   0.0000000000000000e+00   1.7319999999999999e-01  -1.4599999999999999e-01
   7.0530000000000004e-01  -3.2979999999999998e-01   1.2010000000000001e+00  -2.2910000000000000e-01   1.9000000000000000e-02  -6.1400000000000003e-02   1.9980000000000001e-01  -2.6679999999999998e-01   1.3930000000000000e+00   8.6699999999999999e-02   1.6360000000000000e-01  -8.4000000000000005e-02
   6.1719999999999997e-01  -1.3189999999999999e-01   7.7210000000000001e-01  -2.4820000000000000e-01  -1.4269999999999999e-01  -1.3200000000000000e-02   3.1069999999999998e-01  -2.2239999999999999e-01   1.3930000000000000e+00  -9.5999999999999992e-03   2.2130000000000000e-01  -1.3270000000000001e-01
   5.9509999999999996e-01  -3.5170000000000001e-01   7.7210000000000001e-01  -2.2910000000000000e-01  -2.8500000000000001e-02  -6.5799999999999997e-02   4.2170000000000002e-01  -6.6699999999999995e-02   1.5670999999999999e+00   6.7400000000000002e-02   1.7319999999999999e-01  -1.3710000000000000e-01
   6.3919999999999999e-01  -2.8580000000000000e-01   1.1152000000000000e+00  -2.5779999999999997e-01  -6.6600000000000006e-02  -3.5099999999999999e-02   1.7760000000000001e-01  -1.3339999999999999e-01   1.5670999999999999e+00  -4.8200000000000000e-02   2.3089999999999999e-01  -1.3710000000000000e-01
   7.4939999999999996e-01  -3.0780000000000002e-01   6.8630000000000002e-01  -1.4319999999999999e-01  -4.7600000000000003e-02  -8.8000000000000005e-03   2.6629999999999998e-01  -1.3339999999999999e-01   8.7060000000000004e-01   2.8899999999999999e-02   1.7319999999999999e-01  -1.9460000000000000e-01
   6.1719999999999997e-01   2.1999999999999999e-02   7.7210000000000001e-01  -3.3420000000000000e-01   6.6600000000000006e-02  -1.0520000000000000e-01   3.1069999999999998e-01  -1.1119999999999999e-01   5.2239999999999998e-01   2.8899999999999999e-02   1.1550000000000001e-01  -1.2390000000000000e-01
   5.5110000000000003e-01  -2.4179999999999999e-01   7.7210000000000001e-01  -1.8140000000000001e-01   0.0000000000000000e+00  -5.7000000000000002e-02   2.4410000000000001e-01  -2.8910000000000002e-01   1.5670999999999999e+00   1.3489999999999999e-01   1.8279999999999999e-01  -1.3270000000000001e-01
   6.3919999999999999e-01  -3.0780000000000002e-01   6.0050000000000003e-01  -1.1459999999999999e-01   9.4999999999999998e-03   8.8000000000000005e-03   2.2189999999999999e-01  -6.6699999999999995e-02   1.4800000000000000e+00  -4.8200000000000000e-02   1.0580000000000001e-01  -1.5479999999999999e-01
   8.1559999999999999e-01  -3.0780000000000002e-01   3.4310000000000002e-01  -2.1959999999999999e-01  -2.8500000000000001e-02  -3.9500000000000000e-02   4.6610000000000001e-01  -1.3339999999999999e-01   8.7060000000000004e-01   1.4449999999999999e-01   1.6360000000000000e-01  -1.1940000000000001e-01
   7.0530000000000004e-01  -1.0990000000000000e-01   6.0050000000000003e-01  -2.2910000000000000e-01  -5.7099999999999998e-02  -3.9500000000000000e-02   3.1069999999999998e-01  -3.7800000000000000e-01   1.3930000000000000e+00   1.8300000000000000e-01   1.4430000000000001e-01  -1.3270000000000001e-01
   6.1719999999999997e-01  -2.8580000000000000e-01  -8.5800000000000001e-02  -1.6230000000000000e-01  -1.9000000000000000e-02  -2.6300000000000000e-02   2.8849999999999998e-01  -6.6699999999999995e-02   7.8349999999999997e-01   3.8500000000000000e-02   1.5400000000000000e-01  -9.7299999999999998e-02
   7.0530000000000004e-01  -1.5390000000000001e-01   7.7210000000000001e-01  -2.0050000000000001e-01  -1.4269999999999999e-01  -3.5099999999999999e-02   3.3289999999999997e-01  -2.0010000000000000e-01   1.3930000000000000e+00   7.7100000000000002e-02   1.9239999999999999e-01  -1.0620000000000000e-01
   5.5110000000000003e-01  -1.9789999999999999e-01   9.4359999999999999e-01  -1.8140000000000001e-01  -1.9000000000000000e-02   0.0000000000000000e+00   4.2170000000000002e-01  -2.4460000000000001e-01   1.3930000000000000e+00   7.7100000000000002e-02   9.6199999999999994e-02  -1.9020000000000001e-01
   6.6130000000000000e-01   0.0000000000000000e+00   1.4582999999999999e+00  -1.2410000000000000e-01  -5.7099999999999998e-02  -3.0700000000000002e-02   3.1069999999999998e-01  -2.6679999999999998e-01   8.7060000000000004e-01   0.0000000000000000e+00   2.1170000000000000e-01  -1.2390000000000000e-01
   7.0530000000000004e-01  -3.2979999999999998e-01   6.8630000000000002e-01  -2.6729999999999998e-01  -9.4999999999999998e-03  -6.1400000000000003e-02   3.1069999999999998e-01  -2.2239999999999999e-01   2.1764999999999999e+00   1.6380000000000000e-01   2.5019999999999998e-01  -1.3270000000000001e-01
   6.8330000000000002e-01  -1.0990000000000000e-01   1.0294000000000001e+00  -1.3370000000000001e-01  -1.1420000000000000e-01   3.0700000000000002e-02   3.7730000000000002e-01  -2.0010000000000000e-01   1.7412000000000001e+00   1.8300000000000000e-01   1.7319999999999999e-01  -1.3710000000000000e-01
   5.9509999999999996e-01   1.7590000000000000e-01   1.4582999999999999e+00  -1.9089999999999999e-01  -9.4999999999999998e-03  -8.8000000000000005e-03   4.8830000000000001e-01  -1.5559999999999999e-01   1.1317999999999999e+00   4.8200000000000000e-02   1.5400000000000000e-01  -1.2390000000000000e-01
   6.3919999999999999e-01  -3.9570000000000000e-01   6.8630000000000002e-01  -2.5779999999999997e-01  -4.7600000000000003e-02  -3.5099999999999999e-02   4.8830000000000001e-01  -4.4499999999999998e-02   1.3930000000000000e+00   5.7799999999999997e-02   1.7319999999999999e-01  -1.3710000000000000e-01
   5.5110000000000003e-01  -1.0990000000000000e-01   2.5740000000000002e-01  -2.7689999999999998e-01  -1.1420000000000000e-01  -4.8200000000000000e-02   2.6629999999999998e-01   2.2200000000000001e-02   1.2188000000000001e+00   7.7100000000000002e-02   2.3089999999999999e-01  -1.3270000000000001e-01
   7.9349999999999998e-01  -1.9789999999999999e-01   3.4310000000000002e-01  -2.4820000000000000e-01  -8.5599999999999996e-02  -4.4000000000000003e-03   1.7760000000000001e-01  -6.6699999999999995e-02   1.3930000000000000e+00   1.6380000000000000e-01   8.6599999999999996e-02  -1.0170000000000000e-01
   5.2900000000000003e-01  -4.1770000000000002e-01   8.5780000000000001e-01  -2.5779999999999997e-01  -8.5599999999999996e-02  -6.5799999999999997e-02   2.6629999999999998e-01  -2.8910000000000002e-01   1.5670999999999999e+00   8.6699999999999999e-02   1.9239999999999999e-01  -1.3270000000000001e-01
   8.8170000000000004e-01  -1.9789999999999999e-01   1.6298999999999999e+00  -3.4370000000000001e-01  -1.1420000000000000e-01  -1.7500000000000002e-02   1.1100000000000000e-01  -3.1130000000000002e-01   2.0024000000000002e+00   4.8200000000000000e-02   1.4430000000000001e-01  -1.3710000000000000e-01
   4.4080000000000003e-01  -2.6379999999999998e-01   4.2890000000000000e-01  -2.1959999999999999e-01  -6.6600000000000006e-02  -1.7500000000000002e-02   3.3289999999999997e-01  -1.5559999999999999e-01   1.4800000000000000e+00   6.7400000000000002e-02   2.0210000000000000e-01  -1.3270000000000001e-01
   6.1719999999999997e-01  -1.3189999999999999e-01   3.4310000000000002e-01  -1.9089999999999999e-01   0.0000000000000000e+00   1.7500000000000002e-02   1.3320000000000001e-01  -1.3339999999999999e-01   1.9153000000000000e+00   7.7100000000000002e-02   1.7319999999999999e-01  -1.3710000000000000e-01
   6.3919999999999999e-01  -3.2979999999999998e-01   2.5740000000000002e-01  -2.7689999999999998e-01   4.7600000000000003e-02  -3.9500000000000000e-02   2.2189999999999999e-01  -1.3339999999999999e-01   7.8349999999999997e-01   2.8899999999999999e-02   1.7319999999999999e-01  -9.7299999999999998e-02
   6.6130000000000000e-01  -2.1980000000000000e-01   1.1152000000000000e+00  -1.5279999999999999e-01  -5.7099999999999998e-02  -8.8000000000000005e-03   3.7730000000000002e-01  -1.3339999999999999e-01   1.9153000000000000e+00   4.8200000000000000e-02   1.7319999999999999e-01  -1.4160000000000000e-01
   7.0530000000000004e-01  -3.0780000000000002e-01   1.2010000000000001e+00  -1.8140000000000001e-01   6.6600000000000006e-02  -3.0700000000000002e-02   3.1069999999999998e-01  -8.8900000000000007e-02   1.7412000000000001e+00   4.8200000000000000e-02   3.1750000000000000e-01  -1.4160000000000000e-01
   2.6450000000000001e-01  -8.7900000000000006e-02   1.3725000000000001e+00  -1.5279999999999999e-01  -1.9000000000000000e-02  -3.9500000000000000e-02   2.4410000000000001e-01  -1.5559999999999999e-01   1.3930000000000000e+00   6.7400000000000002e-02   2.2130000000000000e-01  -1.1500000000000000e-01
   7.2740000000000005e-01  -3.5170000000000001e-01   7.7210000000000001e-01  -2.0999999999999999e-01   0.0000000000000000e+00  -6.5799999999999997e-02   3.3289999999999997e-01  -4.0020000000000000e-01   1.3930000000000000e+00   6.7400000000000002e-02   1.3469999999999999e-01  -1.5479999999999999e-01
   6.1719999999999997e-01  -2.4179999999999999e-01   1.2010000000000001e+00  -8.5900000000000004e-02  -2.8500000000000001e-02  -4.8200000000000000e-02   2.8849999999999998e-01  -2.2200000000000001e-02   1.6540999999999999e+00   2.8899999999999999e-02   1.5400000000000000e-01  -1.5920000000000001e-01
   5.7310000000000005e-01  -1.7590000000000000e-01   6.8630000000000002e-01  -1.5279999999999999e-01  -2.8500000000000001e-02  -1.7500000000000002e-02   3.9950000000000002e-01  -1.3339999999999999e-01   1.5670999999999999e+00   1.1559999999999999e-01   1.8279999999999999e-01  -1.2390000000000000e-01
   6.1719999999999997e-01  -3.0780000000000002e-01   9.4359999999999999e-01  -2.2910000000000000e-01  -1.3320000000000001e-01  -3.9500000000000000e-02   6.6579999999999995e-01  -1.1119999999999999e-01   1.3059000000000001e+00   1.6380000000000000e-01   1.7319999999999999e-01  -1.0170000000000000e-01
   5.0700000000000001e-01  -3.5170000000000001e-01   6.8630000000000002e-01  -2.4820000000000000e-01  -9.4999999999999998e-03  -4.3900000000000002e-02   3.9950000000000002e-01  -1.5559999999999999e-01   8.7060000000000004e-01   2.8899999999999999e-02   1.0580000000000001e-01  -1.6370000000000001e-01
   6.6130000000000000e-01  -2.1980000000000000e-01   7.7210000000000001e-01  -1.2410000000000000e-01  -3.8100000000000002e-02  -3.5099999999999999e-02   3.5510000000000003e-01  -2.8910000000000002e-01   1.7412000000000001e+00   1.4449999999999999e-01   1.9239999999999999e-01  -1.0170000000000000e-01
   6.1719999999999997e-01  -1.7590000000000000e-01   5.1470000000000005e-01  -2.8639999999999999e-01  -3.8100000000000002e-02  -8.8000000000000005e-03   4.2170000000000002e-01  -8.8900000000000007e-02   1.2188000000000001e+00   1.0600000000000000e-01   2.1170000000000000e-01  -1.3270000000000001e-01
   5.7310000000000005e-01  -5.4959999999999998e-01   3.4310000000000002e-01  -2.2910000000000000e-01   0.0000000000000000e+00  -1.3200000000000000e-02   3.7730000000000002e-01  -4.4499999999999998e-02   1.6540999999999999e+00   5.7799999999999997e-02   1.8279999999999999e-01  -1.2390000000000000e-01
   7.4939999999999996e-01   0.0000000000000000e+00   7.7210000000000001e-01  -2.1959999999999999e-01   4.7600000000000003e-02   8.8000000000000005e-03   1.3320000000000001e-01  -2.2239999999999999e-01   1.0447000000000000e+00   5.7799999999999997e-02   1.1550000000000001e-01  -1.4160000000000000e-01
   7.2740000000000005e-01  -3.2979999999999998e-01   8.5780000000000001e-01  -1.4319999999999999e-01  -4.7600000000000003e-02   0.0000000000000000e+00   5.3269999999999995e-01  -1.3339999999999999e-01   9.5770000000000000e-01   1.2520000000000001e-01   9.6199999999999994e-02  -1.5040000000000001e-01
   5.7310000000000005e-01  -8.7900000000000006e-02   1.3725000000000001e+00  -2.4820000000000000e-01   3.8100000000000002e-02  -1.7500000000000002e-02   1.9980000000000001e-01   8.8900000000000007e-02   2.0024000000000002e+00   3.8500000000000000e-02   1.8279999999999999e-01  -1.3710000000000000e-01
   8.5960000000000003e-01  -3.0780000000000002e-01   7.7210000000000001e-01  -2.4820000000000000e-01  -4.7600000000000003e-02  -8.8000000000000005e-03   3.9950000000000002e-01  -2.4460000000000001e-01   1.4800000000000000e+00   2.8899999999999999e-02   1.2509999999999999e-01  -1.7249999999999999e-01
   7.2740000000000005e-01  -1.7590000000000000e-01   1.0294000000000001e+00  -3.1509999999999999e-01   8.5599999999999996e-02  -6.1400000000000003e-02   3.9950000000000002e-01   4.4499999999999998e-02   1.8283000000000000e+00   1.2520000000000001e-01   1.4430000000000001e-01  -1.4599999999999999e-01
   7.4939999999999996e-01  -6.6000000000000003e-02   6.8630000000000002e-01  -2.2910000000000000e-01  -9.5200000000000007e-02  -8.8000000000000005e-03   2.4410000000000001e-01  -4.4499999999999998e-02   1.8283000000000000e+00   9.6299999999999997e-02   1.9239999999999999e-01  -1.6370000000000001e-01
   7.2740000000000005e-01  -1.3189999999999999e-01   5.1470000000000005e-01  -2.0999999999999999e-01  -8.5599999999999996e-02  -8.8000000000000005e-03   3.1069999999999998e-01  -2.2239999999999999e-01   1.7412000000000001e+00   1.9300000000000001e-02   1.7319999999999999e-01  -1.1500000000000000e-01
   6.1719999999999997e-01  -3.9570000000000000e-01   6.0050000000000003e-01  -8.5900000000000004e-02  -1.0470000000000000e-01   8.8000000000000005e-03   3.1069999999999998e-01  -4.0020000000000000e-01   1.3930000000000000e+00   1.5409999999999999e-01   1.4430000000000001e-01  -1.1060000000000000e-01
   5.9509999999999996e-01  -2.1999999999999999e-02   1.1152000000000000e+00  -1.4319999999999999e-01  -2.8500000000000001e-02  -6.1400000000000003e-02   3.3289999999999997e-01  -1.3339999999999999e-01   2.0024000000000002e+00   6.7400000000000002e-02   2.4060000000000001e-01  -1.4160000000000000e-01
   5.0700000000000001e-01  -6.6000000000000003e-02   1.3725000000000001e+00  -1.8140000000000001e-01   9.4999999999999998e-03  -4.8200000000000000e-02   3.1069999999999998e-01   2.2200000000000001e-02   1.7412000000000001e+00   1.2520000000000001e-01   1.4430000000000001e-01  -1.1940000000000001e-01
   6.1719999999999997e-01  -1.0990000000000000e-01   9.4359999999999999e-01  -1.3370000000000001e-01   1.9000000000000000e-02   4.4000000000000003e-03   1.7760000000000001e-01  -4.0020000000000000e-01   1.1317999999999999e+00   2.8899999999999999e-02   1.2509999999999999e-01  -1.8140000000000001e-01
   6.8330000000000002e-01  -3.2979999999999998e-01   7.7210000000000001e-01  -2.0050000000000001e-01  -9.4999999999999998e-03  -2.6300000000000000e-02   2.6629999999999998e-01  -2.2200000000000001e-02   1.8283000000000000e+00   3.8500000000000000e-02   1.9239999999999999e-01  -1.3270000000000001e-01
   6.3919999999999999e-01  -2.1980000000000000e-01   5.1470000000000005e-01  -2.1959999999999999e-01  -8.5599999999999996e-02  -3.5099999999999999e-02   1.5540000000000001e-01  -8.8900000000000007e-02   1.4800000000000000e+00   1.9300000000000001e-02   1.2509999999999999e-01  -1.1940000000000001e-01
   5.5110000000000003e-01  -1.5390000000000001e-01   9.4359999999999999e-01  -2.0050000000000001e-01  -1.9000000000000000e-02   1.7500000000000002e-02   6.2150000000000005e-01  -2.6679999999999998e-01   1.2188000000000001e+00   8.6699999999999999e-02   2.0210000000000000e-01  -1.0620000000000000e-01
   6.8330000000000002e-01  -3.2979999999999998e-01   2.5740000000000002e-01  -2.2910000000000000e-01  -2.8500000000000001e-02  -4.4000000000000003e-03   3.5510000000000003e-01   0.0000000000000000e+00   1.0447000000000000e+00   2.8899999999999999e-02   1.0580000000000001e-01  -1.1500000000000000e-01
   7.4939999999999996e-01  -2.4179999999999999e-01   1.2010000000000001e+00  -2.2910000000000000e-01  -4.7600000000000003e-02   3.0700000000000002e-02   2.2189999999999999e-01  -2.4460000000000001e-01   6.9650000000000001e-01   8.6699999999999999e-02   1.3469999999999999e-01  -8.8499999999999995e-02
   4.6289999999999998e-01  -2.8580000000000000e-01   3.4310000000000002e-01  -1.6230000000000000e-01  -2.8500000000000001e-02  -1.3200000000000000e-02   3.7730000000000002e-01  -3.1130000000000002e-01   1.0447000000000000e+00   9.5999999999999992e-03   1.6360000000000000e-01  -1.3270000000000001e-01
   6.1719999999999997e-01  -2.4179999999999999e-01   8.5780000000000001e-01  -1.5279999999999999e-01   0.0000000000000000e+00   8.8000000000000005e-03   1.3320000000000001e-01  -8.8900000000000007e-02   1.2188000000000001e+00   9.6299999999999997e-02   1.6360000000000000e-01  -1.5920000000000001e-01
   7.0530000000000004e-01  -3.2979999999999998e-01   1.4582999999999999e+00  -2.4820000000000000e-01  -9.4999999999999998e-03  -4.4000000000000003e-03   3.5510000000000003e-01  -1.3339999999999999e-01   6.9650000000000001e-01   6.7400000000000002e-02   1.4430000000000001e-01  -1.5479999999999999e-01
   3.9679999999999999e-01  -2.1980000000000000e-01   4.2890000000000000e-01  -2.4820000000000000e-01  -7.6100000000000001e-02   1.7500000000000002e-02   4.4390000000000002e-01   4.4499999999999998e-02   7.8349999999999997e-01   1.5409999999999999e-01   1.8279999999999999e-01  -1.2830000000000000e-01
   6.6130000000000000e-01   0.0000000000000000e+00   7.7210000000000001e-01  -1.3370000000000001e-01   3.8100000000000002e-02  -2.1899999999999999e-02   1.9980000000000001e-01  -1.7790000000000000e-01   1.4800000000000000e+00   4.8200000000000000e-02   1.2509999999999999e-01  -1.4599999999999999e-01
   6.6130000000000000e-01  -2.6379999999999998e-01   8.5780000000000001e-01  -1.4319999999999999e-01  -9.4999999999999998e-03  -4.4000000000000003e-03   1.3320000000000001e-01  -3.7800000000000000e-01   2.1764999999999999e+00   1.3489999999999999e-01   2.2130000000000000e-01  -1.2390000000000000e-01
   6.8330000000000002e-01  -3.0780000000000002e-01   1.1152000000000000e+00  -1.5279999999999999e-01  -5.7099999999999998e-02   4.4000000000000003e-03   2.4410000000000001e-01  -1.5559999999999999e-01   1.7412000000000001e+00   1.9300000000000001e-02   1.2509999999999999e-01  -1.1500000000000000e-01
   6.8330000000000002e-01  -4.1770000000000002e-01   2.5740000000000002e-01  -2.4820000000000000e-01  -1.2370000000000000e-01  -2.6300000000000000e-02   2.6629999999999998e-01   2.2200000000000001e-02   9.5770000000000000e-01   6.7400000000000002e-02   2.0210000000000000e-01  -1.3270000000000001e-01
   5.2900000000000003e-01  -3.2979999999999998e-01   6.0050000000000003e-01  -2.6729999999999998e-01  -3.8100000000000002e-02  -4.8200000000000000e-02   4.8830000000000001e-01  -1.5559999999999999e-01   1.4800000000000000e+00   1.0600000000000000e-01   9.6199999999999994e-02  -1.4599999999999999e-01
   5.7310000000000005e-01  -3.5170000000000001e-01   1.1152000000000000e+00  -3.3420000000000000e-01   9.4999999999999998e-03   2.6300000000000000e-02   2.6629999999999998e-01  -1.3339999999999999e-01   1.6540999999999999e+00   1.1559999999999999e-01   1.9239999999999999e-01  -9.7299999999999998e-02
   8.8170000000000004e-01  -2.4179999999999999e-01   6.0050000000000003e-01  -1.7190000000000000e-01  -9.4999999999999998e-03  -8.8000000000000005e-03   4.8830000000000001e-01  -1.7790000000000000e-01   1.3930000000000000e+00   8.6699999999999999e-02   2.5019999999999998e-01  -1.1940000000000001e-01
   4.6289999999999998e-01  -1.3189999999999999e-01   2.5740000000000002e-01  -2.1959999999999999e-01  -9.4999999999999998e-03  -4.4000000000000003e-03   3.7730000000000002e-01  -3.5580000000000001e-01   1.8283000000000000e+00   3.8500000000000000e-02   1.6360000000000000e-01  -1.2830000000000000e-01
   7.0530000000000004e-01  -3.5170000000000001e-01   8.5780000000000001e-01  -1.9089999999999999e-01  -3.8100000000000002e-02  -8.8000000000000005e-03   2.4410000000000001e-01  -1.1119999999999999e-01   8.7060000000000004e-01   1.1559999999999999e-01   1.4430000000000001e-01  -1.1060000000000000e-01
   5.7310000000000005e-01  -1.5390000000000001e-01   1.1152000000000000e+00  -1.7190000000000000e-01   2.8500000000000001e-02  -1.3200000000000000e-02   2.2189999999999999e-01  -1.7790000000000000e-01   1.8283000000000000e+00   4.8200000000000000e-02   2.4060000000000001e-01  -1.1940000000000001e-01
   5.5110000000000003e-01  -1.7590000000000000e-01   1.0294000000000001e+00  -2.0050000000000001e-01  -1.9000000000000000e-02  -1.0520000000000000e-01   2.8849999999999998e-01   2.2200000000000001e-02   1.5670999999999999e+00   3.8500000000000000e-02   1.2509999999999999e-01  -1.4599999999999999e-01
   7.7149999999999996e-01   4.3999999999999997e-02   6.0050000000000003e-01  -2.2910000000000000e-01  -2.8500000000000001e-02  -3.0700000000000002e-02   1.7760000000000001e-01  -1.3339999999999999e-01   1.3930000000000000e+00   1.7340000000000000e-01   2.4060000000000001e-01  -1.5920000000000001e-01
   6.6130000000000000e-01  -2.6379999999999998e-01   1.0294000000000001e+00  -2.3870000000000000e-01  -3.8100000000000002e-02  -4.4000000000000003e-03   1.7760000000000001e-01  -3.3350000000000002e-01   1.1317999999999999e+00   4.8200000000000000e-02   2.1170000000000000e-01  -1.1500000000000000e-01
   7.2740000000000005e-01   0.0000000000000000e+00   1.2867999999999999e+00  -2.0999999999999999e-01   0.0000000000000000e+00  -7.4499999999999997e-02   1.9980000000000001e-01  -1.1119999999999999e-01   2.3506000000000000e+00   8.6699999999999999e-02   2.3089999999999999e-01  -1.2390000000000000e-01
   4.6289999999999998e-01  -1.0990000000000000e-01   1.4582999999999999e+00  -1.9089999999999999e-01  -6.6600000000000006e-02  -3.0700000000000002e-02   4.4390000000000002e-01  -2.2239999999999999e-01   1.9153000000000000e+00   4.8200000000000000e-02   2.0210000000000000e-01  -8.4000000000000005e-02
   7.2740000000000005e-01  -2.1980000000000000e-01   1.2867999999999999e+00  -2.0999999999999999e-01   0.0000000000000000e+00  -3.5099999999999999e-02   3.7730000000000002e-01  -1.7790000000000000e-01   1.3059000000000001e+00   3.8500000000000000e-02   2.1170000000000000e-01  -1.4599999999999999e-01
   7.0530000000000004e-01  -3.2979999999999998e-01   1.2867999999999999e+00  -2.5779999999999997e-01  -4.7600000000000003e-02  -4.4000000000000003e-03   4.4390000000000002e-01  -2.0010000000000000e-01   2.0024000000000002e+00   5.7799999999999997e-02   9.6199999999999994e-02  -1.2830000000000000e-01
   6.8330000000000002e-01  -1.9789999999999999e-01   5.1470000000000005e-01  -2.0999999999999999e-01  -3.8100000000000002e-02  -6.5799999999999997e-02   3.7730000000000002e-01  -3.3350000000000002e-01   2.0024000000000002e+00   1.4449999999999999e-01   1.8279999999999999e-01  -1.4160000000000000e-01
   5.9509999999999996e-01  -3.2979999999999998e-01   4.2890000000000000e-01  -2.0050000000000001e-01   0.0000000000000000e+00  -2.6300000000000000e-02   3.3289999999999997e-01  -2.0010000000000000e-01   1.3059000000000001e+00   0.0000000000000000e+00   1.7319999999999999e-01  -1.3710000000000000e-01
   5.7310000000000005e-01  -2.8580000000000000e-01   1.7157000000000000e+00  -1.9089999999999999e-01  -5.7099999999999998e-02  -4.3900000000000002e-02   3.3289999999999997e-01  -1.7790000000000000e-01   1.4800000000000000e+00   8.6699999999999999e-02   1.8279999999999999e-01  -7.9600000000000004e-02
   6.8330000000000002e-01  -3.7369999999999998e-01   1.1152000000000000e+00  -1.2410000000000000e-01  -2.8500000000000001e-02  -3.9500000000000000e-02   3.1069999999999998e-01  -2.0010000000000000e-01   1.4800000000000000e+00   4.8200000000000000e-02   1.7319999999999999e-01  -8.4000000000000005e-02
   5.5110000000000003e-01  -1.3189999999999999e-01   6.0050000000000003e-01  -1.8140000000000001e-01   7.6100000000000001e-02  -3.5099999999999999e-02   2.4410000000000001e-01  -3.1130000000000002e-01   1.1317999999999999e+00   4.8200000000000000e-02   2.3089999999999999e-01  -1.1940000000000001e-01
   6.8330000000000002e-01  -1.0990000000000000e-01   1.1152000000000000e+00  -1.1459999999999999e-01  -2.8500000000000001e-02  -3.9500000000000000e-02   3.3289999999999997e-01  -8.8900000000000007e-02   8.7060000000000004e-01   7.7100000000000002e-02   1.8279999999999999e-01  -1.2830000000000000e-01
   7.0530000000000004e-01  -2.8580000000000000e-01  -1.7160000000000000e-01  -2.4820000000000000e-01  -4.7600000000000003e-02  -8.8000000000000005e-03   3.1069999999999998e-01  -2.2239999999999999e-01   1.3059000000000001e+00  -9.5999999999999992e-03   1.5400000000000000e-01  -8.8499999999999995e-02
   6.6130000000000000e-01  -1.7590000000000000e-01   3.4310000000000002e-01  -1.3370000000000001e-01  -8.5599999999999996e-02   8.8000000000000005e-03   4.4390000000000002e-01  -1.5559999999999999e-01   1.7412000000000001e+00   0.0000000000000000e+00   1.0580000000000001e-01  -1.5040000000000001e-01
   7.0530000000000004e-01  -3.7369999999999998e-01   1.2010000000000001e+00  -2.1959999999999999e-01  -1.9000000000000000e-02  -4.8200000000000000e-02   4.4390000000000002e-01  -4.4499999999999998e-02   1.2188000000000001e+00   5.7799999999999997e-02   1.5400000000000000e-01  -1.2830000000000000e-01
   5.7310000000000005e-01  -1.5390000000000001e-01   1.6298999999999999e+00  -2.3870000000000000e-01  -9.5200000000000007e-02  -4.3900000000000002e-02   3.7730000000000002e-01  -4.0020000000000000e-01   9.5770000000000000e-01   7.7100000000000002e-02   2.5979999999999998e-01  -1.5479999999999999e-01
   9.0369999999999995e-01  -1.7590000000000000e-01   4.2890000000000000e-01  -2.2910000000000000e-01  -9.4999999999999998e-03  -2.1899999999999999e-02   1.3320000000000001e-01  -3.1130000000000002e-01   1.3059000000000001e+00   9.5999999999999992e-03   9.6199999999999994e-02  -1.3710000000000000e-01
   5.5110000000000003e-01  -2.8580000000000000e-01   1.7160000000000000e-01  -1.8140000000000001e-01  -3.8100000000000002e-02   8.8000000000000005e-03   4.4390000000000002e-01  -1.3339999999999999e-01   7.8349999999999997e-01   6.7400000000000002e-02   1.3469999999999999e-01  -1.3710000000000000e-01
   7.4939999999999996e-01  -1.9789999999999999e-01   1.3725000000000001e+00  -4.7699999999999999e-02  -6.6600000000000006e-02  -5.7000000000000002e-02   2.8849999999999998e-01  -2.6679999999999998e-01   1.4800000000000000e+00   2.8899999999999999e-02   1.5400000000000000e-01  -1.7690000000000000e-01
   5.9509999999999996e-01  -3.9570000000000000e-01   8.5780000000000001e-01  -2.2910000000000000e-01   2.8500000000000001e-02  -6.5799999999999997e-02   3.9950000000000002e-01  -1.3339999999999999e-01   9.5770000000000000e-01   5.7799999999999997e-02   1.5400000000000000e-01  -1.6810000000000000e-01
   6.6130000000000000e-01  -2.1980000000000000e-01   1.7157000000000000e+00  -2.4820000000000000e-01   9.4999999999999998e-03  -2.6300000000000000e-02   3.1069999999999998e-01  -6.6699999999999995e-02   1.2188000000000001e+00   9.6299999999999997e-02   2.0210000000000000e-01  -1.1060000000000000e-01
   5.9509999999999996e-01  -2.4179999999999999e-01   9.4359999999999999e-01  -2.4820000000000000e-01   3.8100000000000002e-02  -2.1899999999999999e-02   3.5510000000000003e-01  -3.1130000000000002e-01   1.3059000000000001e+00   8.6699999999999999e-02   9.6199999999999994e-02  -1.1500000000000000e-01
   5.2900000000000003e-01  -3.7369999999999998e-01   5.1470000000000005e-01  -1.8140000000000001e-01   9.4999999999999998e-03  -4.8200000000000000e-02  -2.2200000000000001e-02  -1.7790000000000000e-01   1.1317999999999999e+00   4.8200000000000000e-02   1.3469999999999999e-01  -1.2390000000000000e-01
   6.6130000000000000e-01  -3.7369999999999998e-01   6.0050000000000003e-01  -2.0050000000000001e-01   0.0000000000000000e+00  -3.5099999999999999e-02   2.8849999999999998e-01  -1.7790000000000000e-01   1.2188000000000001e+00   9.5999999999999992e-03   1.6360000000000000e-01  -1.1940000000000001e-01
   6.8330000000000002e-01  -4.1770000000000002e-01   1.2010000000000001e+00  -1.9089999999999999e-01  -5.7099999999999998e-02  -2.1899999999999999e-02   3.7730000000000002e-01  -2.4460000000000001e-01   1.1317999999999999e+00   1.9300000000000001e-02   2.2130000000000000e-01  -1.4599999999999999e-01
   7.0530000000000004e-01  -1.5390000000000001e-01   6.0050000000000003e-01  -2.0050000000000001e-01  -1.9000000000000000e-02  -3.9500000000000000e-02   1.9980000000000001e-01  -4.4499999999999998e-02   1.3930000000000000e+00   5.7799999999999997e-02   1.7319999999999999e-01  -1.4160000000000000e-01
   7.0530000000000004e-01  -2.1980000000000000e-01   4.2890000000000000e-01  -2.0999999999999999e-01  -9.4999999999999998e-03  -2.1899999999999999e-02   3.1069999999999998e-01  -3.1130000000000002e-01   1.7412000000000001e+00   5.7799999999999997e-02   1.4430000000000001e-01  -1.4599999999999999e-01
   6.3919999999999999e-01  -2.6379999999999998e-01   9.4359999999999999e-01  -2.8639999999999999e-01   5.7099999999999998e-02  -4.8200000000000000e-02   3.7730000000000002e-01  -1.5559999999999999e-01   1.4800000000000000e+00   7.7100000000000002e-02   1.9239999999999999e-01  -1.0170000000000000e-01
   6.3919999999999999e-01  -3.5170000000000001e-01   1.1152000000000000e+00  -1.5279999999999999e-01  -1.9000000000000000e-02   4.4000000000000003e-03   3.1069999999999998e-01  -2.2200000000000001e-02   1.2188000000000001e+00   8.6699999999999999e-02   1.6360000000000000e-01  -1.2390000000000000e-01
   6.1719999999999997e-01  -1.3189999999999999e-01   4.2890000000000000e-01  -2.0050000000000001e-01   6.6600000000000006e-02  -3.9500000000000000e-02   3.3289999999999997e-01  -2.2239999999999999e-01   1.3930000000000000e+00   1.9300000000000001e-02   6.7400000000000002e-02  -1.1500000000000000e-01
   7.2740000000000005e-01  -3.0780000000000002e-01   1.3725000000000001e+00  -2.2910000000000000e-01  -9.5200000000000007e-02  -4.4000000000000003e-03   2.2189999999999999e-01  -2.2239999999999999e-01   1.4800000000000000e+00   1.1559999999999999e-01   2.0210000000000000e-01  -1.4599999999999999e-01
   5.7310000000000005e-01  -1.9789999999999999e-01   9.4359999999999999e-01  -1.9089999999999999e-01  -3.8100000000000002e-02  -2.6300000000000000e-02   3.9950000000000002e-01  -1.5559999999999999e-01   1.5670999999999999e+00   8.6699999999999999e-02   1.9239999999999999e-01  -1.5920000000000001e-01
   4.8490000000000000e-01  -2.8580000000000000e-01   1.0294000000000001e+00  -3.3420000000000000e-01   2.8500000000000001e-02  -1.7500000000000002e-02   3.5510000000000003e-01  -6.6699999999999995e-02   8.7060000000000004e-01   1.9300000000000001e-02   1.2509999999999999e-01  -1.4160000000000000e-01
   7.7149999999999996e-01  -3.2979999999999998e-01   9.4359999999999999e-01  -1.6230000000000000e-01  -5.7099999999999998e-02   4.4000000000000003e-03   1.1100000000000000e-01  -1.3339999999999999e-01   1.7412000000000001e+00   0.0000000000000000e+00   2.5979999999999998e-01  -1.7249999999999999e-01
   7.0530000000000004e-01  -3.0780000000000002e-01   1.2010000000000001e+00  -1.8140000000000001e-01  -5.7099999999999998e-02   1.7500000000000002e-02   3.9950000000000002e-01  -2.2239999999999999e-01   1.6540999999999999e+00   1.5409999999999999e-01   1.8279999999999999e-01  -1.1060000000000000e-01
   6.3919999999999999e-01  -5.2759999999999996e-01   8.5780000000000001e-01  -2.6729999999999998e-01  -6.6600000000000006e-02  -8.8000000000000005e-03   3.5510000000000003e-01  -1.1119999999999999e-01   7.8349999999999997e-01  -9.5999999999999992e-03   2.5979999999999998e-01  -1.2830000000000000e-01
   6.1719999999999997e-01  -2.1980000000000000e-01   4.2890000000000000e-01  -2.1959999999999999e-01  -9.4999999999999998e-03   2.1899999999999999e-02   3.3289999999999997e-01  -1.7790000000000000e-01   1.3930000000000000e+00   1.2520000000000001e-01   1.4430000000000001e-01  -1.4160000000000000e-01
   6.3919999999999999e-01  -3.2979999999999998e-01   8.5800000000000001e-02  -2.5779999999999997e-01  -6.6600000000000006e-02  -4.3900000000000002e-02   2.4410000000000001e-01  -8.8900000000000007e-02   1.3059000000000001e+00   2.8899999999999999e-02   1.6360000000000000e-01  -1.1060000000000000e-01
   6.3919999999999999e-01  -1.9789999999999999e-01   5.1470000000000005e-01  -2.1959999999999999e-01   5.7099999999999998e-02  -2.1899999999999999e-02   4.4390000000000002e-01  -4.4499999999999998e-02   1.0447000000000000e+00   5.7799999999999997e-02   1.6360000000000000e-01  -1.2830000000000000e-01
   7.0530000000000004e-01  -2.6379999999999998e-01   6.0050000000000003e-01  -1.7190000000000000e-01  -5.7099999999999998e-02  -1.7500000000000002e-02   3.7730000000000002e-01  -2.4460000000000001e-01   1.3930000000000000e+00   4.8200000000000000e-02   1.9239999999999999e-01  -1.5920000000000001e-01
   5.0700000000000001e-01  -6.6000000000000003e-02   5.1470000000000005e-01  -2.8639999999999999e-01   0.0000000000000000e+00  -1.0520000000000000e-01   3.3289999999999997e-01  -6.6699999999999995e-02   1.6540999999999999e+00   3.8500000000000000e-02   1.8279999999999999e-01  -1.3710000000000000e-01
   5.2900000000000003e-01  -8.7900000000000006e-02   1.0294000000000001e+00  -3.1509999999999999e-01  -6.6600000000000006e-02  -3.0700000000000002e-02   4.4390000000000002e-01  -1.5559999999999999e-01   5.2239999999999998e-01   5.7799999999999997e-02   9.6199999999999994e-02  -1.1500000000000000e-01
   5.0700000000000001e-01  -3.0780000000000002e-01   8.5780000000000001e-01  -2.3870000000000000e-01  -1.9000000000000000e-02   2.6300000000000000e-02   2.4410000000000001e-01  -6.6699999999999995e-02   6.0940000000000005e-01   9.6299999999999997e-02   2.3089999999999999e-01  -1.2830000000000000e-01
   6.3919999999999999e-01   2.1999999999999999e-02   4.2890000000000000e-01  -1.6230000000000000e-01  -4.7600000000000003e-02  -2.1899999999999999e-02   3.3289999999999997e-01  -1.3339999999999999e-01   1.4800000000000000e+00   9.6299999999999997e-02   2.2130000000000000e-01  -1.6370000000000001e-01
   6.8330000000000002e-01  -1.9789999999999999e-01   8.5780000000000001e-01  -2.0999999999999999e-01  -7.6100000000000001e-02  -5.2600000000000001e-02   3.1069999999999998e-01  -2.2239999999999999e-01   1.6540999999999999e+00   8.6699999999999999e-02   2.1170000000000000e-01  -1.2830000000000000e-01
   5.7310000000000005e-01  -1.5390000000000001e-01   4.2890000000000000e-01  -1.4319999999999999e-01  -1.2370000000000000e-01  -3.5099999999999999e-02   3.1069999999999998e-01  -1.3339999999999999e-01   1.4800000000000000e+00   1.4449999999999999e-01   2.4060000000000001e-01  -1.5040000000000001e-01
   6.3919999999999999e-01  -1.3189999999999999e-01   7.7210000000000001e-01  -2.0999999999999999e-01  -3.8100000000000002e-02  -8.8000000000000005e-03   2.4410000000000001e-01   2.2200000000000001e-02   1.5670999999999999e+00   1.9300000000000001e-02   1.8279999999999999e-01  -1.4599999999999999e-01
   8.3760000000000001e-01  -3.7369999999999998e-01   7.7210000000000001e-01  -1.7190000000000000e-01  -3.8100000000000002e-02  -3.5099999999999999e-02   3.7730000000000002e-01  -4.4499999999999998e-02   7.8349999999999997e-01   1.1559999999999999e-01   1.7319999999999999e-01  -1.2830000000000000e-01
   7.0530000000000004e-01  -1.3189999999999999e-01   6.0050000000000003e-01  -2.4820000000000000e-01  -7.6100000000000001e-02  -4.4000000000000003e-03   2.6629999999999998e-01  -6.6699999999999995e-02   1.0447000000000000e+00   7.7100000000000002e-02   1.3469999999999999e-01  -1.5040000000000001e-01
   7.7149999999999996e-01  -2.1999999999999999e-02   1.7160000000000000e-01  -2.2910000000000000e-01   4.7600000000000003e-02  -2.1899999999999999e-02   4.2170000000000002e-01  -1.7790000000000000e-01   1.6540999999999999e+00   6.7400000000000002e-02   1.8279999999999999e-01  -1.8140000000000001e-01
   5.0700000000000001e-01  -3.0780000000000002e-01   1.1152000000000000e+00  -1.8140000000000001e-01   1.9000000000000000e-02  -1.7500000000000002e-02   3.1069999999999998e-01  -8.8900000000000007e-02   1.9153000000000000e+00   4.8200000000000000e-02   9.6199999999999994e-02  -1.4160000000000000e-01
   6.6130000000000000e-01  -1.3189999999999999e-01   1.5441000000000000e+00  -2.2910000000000000e-01  -1.9000000000000000e-02   4.4000000000000003e-03   5.3269999999999995e-01  -1.5559999999999999e-01   2.1764999999999999e+00   6.7400000000000002e-02   1.5400000000000000e-01  -1.3710000000000000e-01
   7.2740000000000005e-01  -3.9570000000000000e-01   1.3725000000000001e+00  -2.0999999999999999e-01  -2.8500000000000001e-02  -3.5099999999999999e-02   3.3289999999999997e-01  -8.8900000000000007e-02   1.0447000000000000e+00   8.6699999999999999e-02   1.7319999999999999e-01  -1.2830000000000000e-01
   7.0530000000000004e-01  -3.7369999999999998e-01   1.7157000000000000e+00  -1.6230000000000000e-01   1.9000000000000000e-02  -5.2600000000000001e-02   3.1069999999999998e-01  -2.8910000000000002e-01   1.4800000000000000e+00   9.6299999999999997e-02   1.6360000000000000e-01  -1.4599999999999999e-01
   5.9509999999999996e-01  -3.0780000000000002e-01   6.8630000000000002e-01  -2.6729999999999998e-01  -6.6600000000000006e-02  -1.7500000000000002e-02   3.1069999999999998e-01  -1.1119999999999999e-01   1.5670999999999999e+00   1.3489999999999999e-01   1.2509999999999999e-01  -8.8499999999999995e-02
   8.3760000000000001e-01  -4.3969999999999998e-01   6.8630000000000002e-01  -2.1959999999999999e-01  -8.5599999999999996e-02  -3.9500000000000000e-02   2.8849999999999998e-01  -2.0010000000000000e-01   1.5670999999999999e+00   7.7100000000000002e-02   2.3089999999999999e-01  -1.0170000000000000e-01
   7.2740000000000005e-01  -1.7590000000000000e-01   1.7160000000000000e-01  -2.1959999999999999e-01  -1.0470000000000000e-01  -5.7000000000000002e-02   2.6629999999999998e-01  -4.4499999999999998e-02   1.3930000000000000e+00   3.8500000000000000e-02   1.8279999999999999e-01  -1.1940000000000001e-01
   7.0530000000000004e-01  -2.8580000000000000e-01   6.0050000000000003e-01  -1.8140000000000001e-01   2.8500000000000001e-02  -2.6300000000000000e-02   3.5510000000000003e-01  -6.6699999999999995e-02   2.0024000000000002e+00   8.6699999999999999e-02   1.6360000000000000e-01  -1.1060000000000000e-01
   6.6130000000000000e-01  -8.7900000000000006e-02   1.0294000000000001e+00  -2.8639999999999999e-01   2.8500000000000001e-02  -1.3200000000000000e-02   2.8849999999999998e-01  -1.1119999999999999e-01   1.3059000000000001e+00   6.7400000000000002e-02   1.4430000000000001e-01  -1.1940000000000001e-01
   6.3919999999999999e-01  -2.1999999999999999e-02   5.1470000000000005e-01  -2.2910000000000000e-01  -4.7600000000000003e-02  -5.2600000000000001e-02   1.1100000000000000e-01  -1.1119999999999999e-01   6.0940000000000005e-01   4.8200000000000000e-02   1.6360000000000000e-01  -1.2830000000000000e-01
   5.9509999999999996e-01  -1.0990000000000000e-01   1.3725000000000001e+00  -1.9089999999999999e-01  -2.8500000000000001e-02  -7.0199999999999999e-02   1.7760000000000001e-01   0.0000000000000000e+00   1.3930000000000000e+00   0.0000000000000000e+00   1.7319999999999999e-01  -1.0620000000000000e-01
   6.8330000000000002e-01  -1.3189999999999999e-01   1.1152000000000000e+00  -2.1959999999999999e-01  -3.8100000000000002e-02  -2.6300000000000000e-02   4.4390000000000002e-01  -1.5559999999999999e-01   8.7060000000000004e-01   6.7400000000000002e-02   2.1170000000000000e-01  -1.4160000000000000e-01
   7.2740000000000005e-01  -1.0990000000000000e-01   7.7210000000000001e-01  -2.0050000000000001e-01  -8.5599999999999996e-02  -2.1899999999999999e-02   2.6629999999999998e-01  -2.4460000000000001e-01   1.2188000000000001e+00   1.9300000000000001e-02   1.9239999999999999e-01  -1.0620000000000000e-01
   6.3919999999999999e-01  -2.4179999999999999e-01   7.7210000000000001e-01  -2.0999999999999999e-01  -5.7099999999999998e-02  -7.4499999999999997e-02   1.3320000000000001e-01  -3.7800000000000000e-01   1.7412000000000001e+00   1.9300000000000001e-02   1.8279999999999999e-01  -1.2390000000000000e-01
   5.5110000000000003e-01  -5.4959999999999998e-01   4.2890000000000000e-01  -2.8639999999999999e-01  -7.6100000000000001e-02   2.1899999999999999e-02   2.4410000000000001e-01  -2.4460000000000001e-01   1.1317999999999999e+00   3.8500000000000000e-02   6.7400000000000002e-02  -1.5040000000000001e-01
   6.8330000000000002e-01  -4.6170000000000000e-01   1.0294000000000001e+00  -2.4820000000000000e-01   3.8100000000000002e-02  -1.7500000000000002e-02   1.9980000000000001e-01  -4.4499999999999998e-02   1.8283000000000000e+00   5.7799999999999997e-02   1.4430000000000001e-01  -1.0620000000000000e-01
   7.7149999999999996e-01  -1.7590000000000000e-01   3.4310000000000002e-01  -2.2910000000000000e-01   1.9000000000000000e-02  -3.0700000000000002e-02   2.8849999999999998e-01  -1.5559999999999999e-01   1.1317999999999999e+00   1.0600000000000000e-01   2.0210000000000000e-01  -8.8499999999999995e-02
   5.5110000000000003e-01  -6.6000000000000003e-02   3.4310000000000002e-01  -2.4820000000000000e-01  -9.4999999999999998e-03  -2.1899999999999999e-02   5.5489999999999995e-01  -1.5559999999999999e-01   1.3930000000000000e+00   6.7400000000000002e-02   1.2509999999999999e-01  -1.6370000000000001e-01
   6.3919999999999999e-01  -4.3969999999999998e-01   7.7210000000000001e-01  -2.0050000000000001e-01  -7.6100000000000001e-02   4.4000000000000003e-03   3.9950000000000002e-01  -1.5559999999999999e-01   1.2188000000000001e+00   1.0600000000000000e-01   1.2509999999999999e-01  -1.4160000000000000e-01
   6.1719999999999997e-01  -1.5390000000000001e-01   1.4582999999999999e+00  -1.7190000000000000e-01   9.4999999999999998e-03  -5.2600000000000001e-02   1.9980000000000001e-01  -2.0010000000000000e-01   1.8283000000000000e+00   1.2520000000000001e-01   1.6360000000000000e-01  -1.0620000000000000e-01
   6.8330000000000002e-01  -3.0780000000000002e-01   1.4582999999999999e+00  -2.0999999999999999e-01   4.7600000000000003e-02  -4.8200000000000000e-02   4.4390000000000002e-01   4.4499999999999998e-02   1.3059000000000001e+00   6.7400000000000002e-02   9.6199999999999994e-02  -1.4160000000000000e-01
   6.6130000000000000e-01  -2.1980000000000000e-01   6.8630000000000002e-01  -2.2910000000000000e-01  -7.6100000000000001e-02  -5.2600000000000001e-02   3.7730000000000002e-01  -2.2239999999999999e-01   1.3930000000000000e+00   1.1559999999999999e-01   1.6360000000000000e-01  -1.1940000000000001e-01
   5.5110000000000003e-01  -2.6379999999999998e-01   1.3725000000000001e+00  -2.6729999999999998e-01  -4.7600000000000003e-02  -3.0700000000000002e-02   1.9980000000000001e-01  -6.6699999999999995e-02   1.3059000000000001e+00   1.9300000000000001e-02   1.1550000000000001e-01  -1.1940000000000001e-01
   7.0530000000000004e-01  -3.0780000000000002e-01   8.5780000000000001e-01  -1.3370000000000001e-01  -5.7099999999999998e-02  -3.9500000000000000e-02   3.5510000000000003e-01  -4.4499999999999998e-02   1.2188000000000001e+00  -6.7400000000000002e-02   1.1550000000000001e-01  -1.4160000000000000e-01
   6.8330000000000002e-01  -8.7900000000000006e-02   8.5780000000000001e-01  -3.0549999999999999e-01  -6.6600000000000006e-02   2.6300000000000000e-02   1.9980000000000001e-01  -1.5559999999999999e-01   1.5670999999999999e+00   2.8899999999999999e-02   2.1170000000000000e-01  -1.5479999999999999e-01
   5.7310000000000005e-01  -1.5390000000000001e-01   4.2890000000000000e-01  -2.5779999999999997e-01  -6.6600000000000006e-02  -3.5099999999999999e-02   3.3289999999999997e-01  -1.5559999999999999e-01   1.3059000000000001e+00   9.5999999999999992e-03   1.4430000000000001e-01  -1.5040000000000001e-01
   5.2900000000000003e-01  -3.2979999999999998e-01   1.7160000000000000e-01  -2.8639999999999999e-01  -3.8100000000000002e-02   8.8000000000000005e-03   1.3320000000000001e-01  -1.7790000000000000e-01   1.8283000000000000e+00   7.7100000000000002e-02   1.3469999999999999e-01  -1.3270000000000001e-01
   6.6130000000000000e-01  -4.3999999999999997e-02   7.7210000000000001e-01  -1.8140000000000001e-01   1.9000000000000000e-02  -5.2600000000000001e-02   3.3289999999999997e-01  -1.7790000000000000e-01   1.2188000000000001e+00  -5.7799999999999997e-02   1.3469999999999999e-01  -1.1940000000000001e-01
   7.9349999999999998e-01  -2.1980000000000000e-01   1.2010000000000001e+00  -2.5779999999999997e-01  -1.4269999999999999e-01  -7.8899999999999998e-02   2.4410000000000001e-01  -2.8910000000000002e-01   1.2188000000000001e+00   1.2520000000000001e-01   2.5019999999999998e-01  -1.6370000000000001e-01
   5.9509999999999996e-01  -2.1999999999999999e-02   2.5740000000000002e-01  -1.2410000000000000e-01   0.0000000000000000e+00  -4.8200000000000000e-02   3.3289999999999997e-01  -2.0010000000000000e-01   1.1317999999999999e+00   3.8500000000000000e-02   1.8279999999999999e-01  -1.6810000000000000e-01
   6.3919999999999999e-01  -3.5170000000000001e-01   1.2867999999999999e+00  -1.1459999999999999e-01   9.4999999999999998e-03  -1.3200000000000000e-02   3.5510000000000003e-01  -1.5559999999999999e-01   6.0940000000000005e-01  -9.5999999999999992e-03   1.4430000000000001e-01  -1.2830000000000000e-01
   7.9349999999999998e-01  -2.4179999999999999e-01   1.7160000000000000e-01  -2.4820000000000000e-01  -5.7099999999999998e-02  -3.5099999999999999e-02   2.4410000000000001e-01  -2.2239999999999999e-01   1.3059000000000001e+00  -2.8899999999999999e-02   1.3469999999999999e-01  -1.1940000000000001e-01
   5.2900000000000003e-01  -1.0990000000000000e-01   9.4359999999999999e-01  -2.7689999999999998e-01  -1.0470000000000000e-01  -3.0700000000000002e-02   1.5540000000000001e-01  -6.6699999999999995e-02   1.4800000000000000e+00   1.0600000000000000e-01   1.7319999999999999e-01  -1.1940000000000001e-01
   7.4939999999999996e-01  -2.8580000000000000e-01   7.7210000000000001e-01  -2.6729999999999998e-01   1.2370000000000000e-01  -7.0199999999999999e-02   2.2189999999999999e-01   0.0000000000000000e+00   1.7412000000000001e+00   5.7799999999999997e-02   1.6360000000000000e-01  -1.2390000000000000e-01
   6.6130000000000000e-01  -2.6379999999999998e-01   7.7210000000000001e-01  -2.2910000000000000e-01  -9.4999999999999998e-03  -9.2100000000000001e-02   3.3289999999999997e-01  -2.0010000000000000e-01   1.1317999999999999e+00   8.6699999999999999e-02   1.3469999999999999e-01  -1.4160000000000000e-01
   8.3760000000000001e-01  -2.6379999999999998e-01   2.5740000000000002e-01  -2.1959999999999999e-01  -9.4999999999999998e-03  -3.9500000000000000e-02   3.5510000000000003e-01  -2.4460000000000001e-01   1.4800000000000000e+00   5.7799999999999997e-02   1.0580000000000001e-01  -1.1060000000000000e-01
   5.2900000000000003e-01  -4.1770000000000002e-01   0.0000000000000000e+00  -2.2910000000000000e-01   1.9000000000000000e-02  -1.7500000000000002e-02   3.1069999999999998e-01  -1.5559999999999999e-01   1.1317999999999999e+00  -4.8200000000000000e-02   2.2130000000000000e-01  -1.6370000000000001e-01
   6.6130000000000000e-01  -6.6000000000000003e-02   9.4359999999999999e-01  -1.7190000000000000e-01  -9.5200000000000007e-02  -3.5099999999999999e-02   3.9950000000000002e-01  -2.2200000000000001e-02   1.3059000000000001e+00   6.7400000000000002e-02   1.6360000000000000e-01  -1.6370000000000001e-01
   8.5960000000000003e-01  -3.9570000000000000e-01  -8.5800000000000001e-02  -1.6230000000000000e-01  -9.5200000000000007e-02  -8.8000000000000005e-03   1.7760000000000001e-01   1.5559999999999999e-01   1.1317999999999999e+00   4.8200000000000000e-02   1.6360000000000000e-01  -1.3270000000000001e-01
   5.7310000000000005e-01  -1.5390000000000001e-01   4.2890000000000000e-01  -2.7689999999999998e-01  -9.5200000000000007e-02  -3.5099999999999999e-02   1.9980000000000001e-01  -1.7790000000000000e-01   1.0447000000000000e+00   1.2520000000000001e-01   1.5400000000000000e-01  -1.2830000000000000e-01
   7.7149999999999996e-01  -6.6000000000000003e-02   9.4359999999999999e-01  -2.2910000000000000e-01  -3.8100000000000002e-02  -3.0700000000000002e-02   3.5510000000000003e-01  -1.1119999999999999e-01   9.5770000000000000e-01   5.7799999999999997e-02   4.8099999999999997e-02  -1.3710000000000000e-01
   6.1719999999999997e-01  -2.8580000000000000e-01   5.1470000000000005e-01  -2.3870000000000000e-01  -3.8100000000000002e-02  -3.0700000000000002e-02   3.3289999999999997e-01  -3.1130000000000002e-01   2.4377000000000000e+00   7.7100000000000002e-02   1.5400000000000000e-01  -1.4160000000000000e-01
   7.0530000000000004e-01  -2.4179999999999999e-01   1.2867999999999999e+00  -1.6230000000000000e-01  -1.3320000000000001e-01  -1.3200000000000000e-02   2.4410000000000001e-01  -2.4460000000000001e-01   1.3930000000000000e+00   9.5999999999999992e-03   1.8279999999999999e-01  -1.4160000000000000e-01
   4.8490000000000000e-01  -2.4179999999999999e-01   1.2010000000000001e+00  -1.6230000000000000e-01  -5.7099999999999998e-02   4.8200000000000000e-02   2.2189999999999999e-01  -1.7790000000000000e-01   2.2635999999999998e+00   1.9300000000000001e-02   1.1550000000000001e-01  -1.1060000000000000e-01
   7.0530000000000004e-01  -1.9789999999999999e-01   6.8630000000000002e-01  -2.2910000000000000e-01   9.4999999999999998e-03   3.5099999999999999e-02   3.3289999999999997e-01  -6.6699999999999995e-02   1.4800000000000000e+00   1.3489999999999999e-01   1.6360000000000000e-01  -1.0620000000000000e-01
   5.7310000000000005e-01  -2.8580000000000000e-01   8.5780000000000001e-01  -2.1959999999999999e-01  -7.6100000000000001e-02  -1.3200000000000000e-02   2.2189999999999999e-01  -2.2200000000000001e-02   1.3930000000000000e+00   1.6380000000000000e-01   1.8279999999999999e-01  -1.1500000000000000e-01
   7.0530000000000004e-01  -2.8580000000000000e-01   1.0294000000000001e+00  -1.9089999999999999e-01   9.4999999999999998e-03  -2.6300000000000000e-02   2.6629999999999998e-01  -2.2200000000000001e-02   7.8349999999999997e-01   3.8500000000000000e-02   1.3469999999999999e-01  -1.2390000000000000e-01
   6.8330000000000002e-01  -2.8580000000000000e-01   6.8630000000000002e-01  -2.0999999999999999e-01  -2.8500000000000001e-02  -3.9500000000000000e-02   2.6629999999999998e-01   0.0000000000000000e+00   1.3059000000000001e+00   7.7100000000000002e-02   2.6939999999999997e-01  -1.3270000000000001e-01
   8.5960000000000003e-01   2.1999999999999999e-02   3.4310000000000002e-01  -2.1959999999999999e-01  -9.5200000000000007e-02  -4.4000000000000003e-03   1.5540000000000001e-01   2.2200000000000001e-02   7.8349999999999997e-01   8.6699999999999999e-02   1.0580000000000001e-01  -8.4000000000000005e-02
   5.7310000000000005e-01  -1.9789999999999999e-01   8.5780000000000001e-01  -1.6230000000000000e-01  -8.5599999999999996e-02   4.4000000000000003e-03   8.8800000000000004e-02  -1.5559999999999999e-01   3.4820000000000001e-01   2.8899999999999999e-02   2.4060000000000001e-01  -1.3710000000000000e-01
   5.0700000000000001e-01  -4.1770000000000002e-01   8.5780000000000001e-01  -3.0549999999999999e-01   6.6600000000000006e-02  -5.2600000000000001e-02   3.9950000000000002e-01  -1.3339999999999999e-01   1.3059000000000001e+00   6.7400000000000002e-02   6.7400000000000002e-02  -1.5479999999999999e-01
   8.5960000000000003e-01  -3.2979999999999998e-01   1.1152000000000000e+00  -1.8140000000000001e-01  -4.7600000000000003e-02  -1.7500000000000002e-02   1.7760000000000001e-01  -2.0010000000000000e-01   1.2188000000000001e+00   8.6699999999999999e-02   1.1550000000000001e-01  -8.4000000000000005e-02
   6.3919999999999999e-01  -3.5170000000000001e-01   9.4359999999999999e-01  -2.1959999999999999e-01  -5.7099999999999998e-02   0.0000000000000000e+00   3.3289999999999997e-01  -1.3339999999999999e-01   1.4800000000000000e+00   8.6699999999999999e-02   1.0580000000000001e-01  -9.7299999999999998e-02
   7.4939999999999996e-01  -6.6000000000000003e-02   1.0294000000000001e+00  -2.3870000000000000e-01  -5.7099999999999998e-02  -3.9500000000000000e-02   1.5540000000000001e-01   4.4499999999999998e-02   2.0024000000000002e+00   9.6299999999999997e-02   9.6199999999999994e-02  -9.2899999999999996e-02
   7.7149999999999996e-01  -2.8580000000000000e-01   1.0294000000000001e+00  -3.6280000000000001e-01  -6.6600000000000006e-02  -7.8899999999999998e-02   2.2189999999999999e-01  -2.2239999999999999e-01   1.4800000000000000e+00   4.8200000000000000e-02   1.1550000000000001e-01  -1.0620000000000000e-01
   6.6130000000000000e-01  -2.8580000000000000e-01   6.0050000000000003e-01  -2.5779999999999997e-01  -4.7600000000000003e-02  -3.9500000000000000e-02   3.3289999999999997e-01   6.6699999999999995e-02   1.4800000000000000e+00   5.7799999999999997e-02   1.4430000000000001e-01  -1.5920000000000001e-01
   6.1719999999999997e-01  -2.8580000000000000e-01   6.8630000000000002e-01  -1.6230000000000000e-01  -1.0470000000000000e-01  -2.6300000000000000e-02   2.8849999999999998e-01  -6.6699999999999995e-02   1.3059000000000001e+00   6.7400000000000002e-02   2.9830000000000001e-01  -1.5479999999999999e-01
   6.8330000000000002e-01  -3.0780000000000002e-01   1.1152000000000000e+00  -3.2460000000000000e-01   0.0000000000000000e+00  -2.1899999999999999e-02   2.4410000000000001e-01  -2.2200000000000001e-02   1.0447000000000000e+00   7.7100000000000002e-02   1.5400000000000000e-01  -1.2830000000000000e-01
   7.2740000000000005e-01  -2.4179999999999999e-01   8.5780000000000001e-01  -2.0050000000000001e-01  -3.8100000000000002e-02  -3.9500000000000000e-02   3.3289999999999997e-01  -2.2239999999999999e-01   1.6540999999999999e+00   3.8500000000000000e-02   2.4060000000000001e-01  -1.2390000000000000e-01
   5.7310000000000005e-01  -2.1980000000000000e-01   6.0050000000000003e-01  -1.3370000000000001e-01   4.7600000000000003e-02  -7.4499999999999997e-02   2.4410000000000001e-01  -2.0010000000000000e-01   1.1317999999999999e+00   1.2520000000000001e-01   1.1550000000000001e-01  -1.2830000000000000e-01
   6.3919999999999999e-01  -1.9789999999999999e-01   7.7210000000000001e-01  -1.7190000000000000e-01   1.9000000000000000e-02  -2.6300000000000000e-02   1.9980000000000001e-01   2.2200000000000001e-02   2.0024000000000002e+00   1.4449999999999999e-01   1.0580000000000001e-01  -1.3710000000000000e-01
   5.2900000000000003e-01  -1.3189999999999999e-01   8.5780000000000001e-01  -2.2910000000000000e-01  -5.7099999999999998e-02  -4.4000000000000003e-03   3.3289999999999997e-01  -1.3339999999999999e-01   1.1317999999999999e+00   7.7100000000000002e-02   2.2130000000000000e-01  -8.4000000000000005e-02
   2.8649999999999998e-01  -5.0560000000000005e-01   1.5441000000000000e+00  -2.1959999999999999e-01  -7.6100000000000001e-02  -8.8000000000000005e-03   2.4410000000000001e-01  -1.3339999999999999e-01   1.5670999999999999e+00   3.8500000000000000e-02   1.1550000000000001e-01  -1.0170000000000000e-01
   6.8330000000000002e-01  -2.4179999999999999e-01   8.5780000000000001e-01  -2.7689999999999998e-01   4.7600000000000003e-02  -7.8899999999999998e-02   2.2189999999999999e-01  -1.1119999999999999e-01   2.0024000000000002e+00   4.8200000000000000e-02   1.7319999999999999e-01  -1.4160000000000000e-01
   7.0530000000000004e-01  -2.8580000000000000e-01  -2.5740000000000002e-01  -2.4820000000000000e-01  -8.5599999999999996e-02   8.8000000000000005e-03   3.5510000000000003e-01  -2.8910000000000002e-01   1.8283000000000000e+00   6.7400000000000002e-02   1.7319999999999999e-01  -1.5040000000000001e-01
   5.2900000000000003e-01  -1.9789999999999999e-01   8.5800000000000001e-02  -2.2910000000000000e-01   7.6100000000000001e-02  -3.0700000000000002e-02   2.8849999999999998e-01  -2.2200000000000001e-02   2.0024000000000002e+00   6.7400000000000002e-02   1.2509999999999999e-01  -1.3710000000000000e-01
   7.0530000000000004e-01  -1.7590000000000000e-01  -4.2890000000000000e-01  -1.8140000000000001e-01  -5.7099999999999998e-02   1.7500000000000002e-02   4.6610000000000001e-01  -3.7800000000000000e-01   1.5670999999999999e+00   0.0000000000000000e+00   1.8279999999999999e-01  -1.1060000000000000e-01
   6.3919999999999999e-01  -1.7590000000000000e-01   5.1470000000000005e-01  -1.5279999999999999e-01  -3.8100000000000002e-02  -1.7500000000000002e-02   4.4390000000000002e-01  -1.7790000000000000e-01   2.5247000000000002e+00   7.7100000000000002e-02   2.0210000000000000e-01  -1.5040000000000001e-01
   7.4939999999999996e-01  -3.5170000000000001e-01   6.0050000000000003e-01  -2.5779999999999997e-01  -5.7099999999999998e-02  -5.7000000000000002e-02   2.8849999999999998e-01  -2.4460000000000001e-01   1.1317999999999999e+00   4.8200000000000000e-02   1.4430000000000001e-01  -1.2390000000000000e-01
   7.0530000000000004e-01  -1.3189999999999999e-01   3.4310000000000002e-01  -1.5279999999999999e-01  -9.4999999999999998e-03  -4.4000000000000003e-03   3.5510000000000003e-01  -3.1130000000000002e-01   7.8349999999999997e-01   1.9300000000000001e-02   1.3469999999999999e-01  -1.2830000000000000e-01
   5.9509999999999996e-01   0.0000000000000000e+00   3.4310000000000002e-01  -2.3870000000000000e-01   0.0000000000000000e+00  -5.2600000000000001e-02   1.7760000000000001e-01  -1.7790000000000000e-01   1.2188000000000001e+00   6.7400000000000002e-02   8.6599999999999996e-02  -1.1500000000000000e-01
   6.1719999999999997e-01  -4.1770000000000002e-01   1.1152000000000000e+00  -2.1959999999999999e-01  -3.8100000000000002e-02  -2.6300000000000000e-02   3.5510000000000003e-01  -8.8900000000000007e-02   2.0024000000000002e+00   1.4449999999999999e-01   1.8279999999999999e-01  -1.1500000000000000e-01
   6.3919999999999999e-01  -8.7900000000000006e-02   1.5441000000000000e+00  -2.1959999999999999e-01  -1.0470000000000000e-01  -4.3900000000000002e-02   3.1069999999999998e-01  -1.1119999999999999e-01   7.8349999999999997e-01  -5.7799999999999997e-02   8.6599999999999996e-02  -9.2899999999999996e-02
   7.0530000000000004e-01  -5.2759999999999996e-01   1.1152000000000000e+00  -2.0050000000000001e-01  -9.4999999999999998e-03  -4.3900000000000002e-02   3.5510000000000003e-01  -1.3339999999999999e-01   9.5770000000000000e-01   9.6299999999999997e-02   1.5400000000000000e-01  -1.3710000000000000e-01
   3.7469999999999998e-01  -1.3189999999999999e-01   6.0050000000000003e-01  -2.7689999999999998e-01  -3.8100000000000002e-02  -4.4000000000000003e-03   1.7760000000000001e-01  -2.4460000000000001e-01   2.0024000000000002e+00   9.6299999999999997e-02   2.0210000000000000e-01  -1.3270000000000001e-01
   5.5110000000000003e-01  -3.2979999999999998e-01   6.8630000000000002e-01  -3.9140000000000003e-01   0.0000000000000000e+00  -3.9500000000000000e-02   3.1069999999999998e-01  -2.2200000000000001e-02   1.4800000000000000e+00   0.0000000000000000e+00   1.0580000000000001e-01  -1.4160000000000000e-01
   6.1719999999999997e-01  -2.4179999999999999e-01   6.8630000000000002e-01  -2.0050000000000001e-01  -3.8100000000000002e-02  -3.5099999999999999e-02   3.3289999999999997e-01  -4.0020000000000000e-01   2.0893999999999999e+00   4.8200000000000000e-02   8.6599999999999996e-02  -1.4160000000000000e-01
   6.3919999999999999e-01  -1.0990000000000000e-01  -3.4310000000000002e-01  -2.0050000000000001e-01  -2.8500000000000001e-02  -5.2600000000000001e-02   2.6629999999999998e-01  -4.4499999999999998e-02   1.6540999999999999e+00   6.7400000000000002e-02   1.9239999999999999e-01  -1.2390000000000000e-01
   6.1719999999999997e-01  -2.6379999999999998e-01   1.1152000000000000e+00  -1.8140000000000001e-01  -2.8500000000000001e-02   0.0000000000000000e+00   4.6610000000000001e-01  -2.4460000000000001e-01   1.0447000000000000e+00   1.0600000000000000e-01   1.7319999999999999e-01  -1.1060000000000000e-01
   7.9349999999999998e-01  -2.8580000000000000e-01   1.1152000000000000e+00  -1.8140000000000001e-01  -9.5200000000000007e-02  -3.9500000000000000e-02   3.1069999999999998e-01  -2.4460000000000001e-01   1.1317999999999999e+00   3.8500000000000000e-02   1.4430000000000001e-01  -1.2830000000000000e-01
   5.0700000000000001e-01  -1.9789999999999999e-01   1.1152000000000000e+00  -2.0999999999999999e-01  -6.6600000000000006e-02  -5.2600000000000001e-02   1.7760000000000001e-01   6.6699999999999995e-02   2.3506000000000000e+00   0.0000000000000000e+00   1.6360000000000000e-01  -1.3270000000000001e-01
   5.9509999999999996e-01  -1.5390000000000001e-01   8.5780000000000001e-01  -2.2910000000000000e-01  -4.7600000000000003e-02  -8.8000000000000005e-03   3.3289999999999997e-01  -2.2239999999999999e-01   1.3059000000000001e+00   1.5409999999999999e-01   1.6360000000000000e-01  -1.0170000000000000e-01
   9.2579999999999996e-01  -4.3969999999999998e-01   8.5800000000000001e-02  -2.7689999999999998e-01  -9.4999999999999998e-03  -5.2600000000000001e-02   1.9980000000000001e-01  -2.2200000000000001e-02   1.9153000000000000e+00   1.9300000000000001e-02   1.1550000000000001e-01  -1.2390000000000000e-01
   4.8490000000000000e-01  -3.5170000000000001e-01   1.2867999999999999e+00  -2.0050000000000001e-01  -1.9000000000000000e-02  -1.3200000000000000e-02   1.3320000000000001e-01   8.8900000000000007e-02   2.2635999999999998e+00   3.8500000000000000e-02   1.8279999999999999e-01  -1.1060000000000000e-01
   6.8330000000000002e-01  -2.8580000000000000e-01   4.2890000000000000e-01  -1.8140000000000001e-01  -1.9000000000000000e-02  -1.3200000000000000e-02   2.4410000000000001e-01   0.0000000000000000e+00   1.1317999999999999e+00   1.2520000000000001e-01   1.0580000000000001e-01  -1.4160000000000000e-01
   7.2740000000000005e-01  -2.4179999999999999e-01   1.4582999999999999e+00  -2.0999999999999999e-01   3.8100000000000002e-02  -2.1899999999999999e-02   2.2200000000000001e-02  -4.4499999999999998e-02   1.0447000000000000e+00   6.7400000000000002e-02   1.7319999999999999e-01  -1.4160000000000000e-01
   7.2740000000000005e-01  -1.3189999999999999e-01   9.4359999999999999e-01  -2.0050000000000001e-01  -1.9000000000000000e-02   0.0000000000000000e+00   2.4410000000000001e-01  -2.0010000000000000e-01   5.2239999999999998e-01  -9.5999999999999992e-03   1.1550000000000001e-01  -1.0620000000000000e-01
   3.9679999999999999e-01  -1.3189999999999999e-01   6.0050000000000003e-01  -2.0050000000000001e-01  -2.8500000000000001e-02  -5.7000000000000002e-02   2.4410000000000001e-01  -2.8910000000000002e-01   1.6540999999999999e+00   6.7400000000000002e-02   2.0210000000000000e-01  -1.3710000000000000e-01
   6.8330000000000002e-01  -1.5390000000000001e-01   6.8630000000000002e-01  -2.0050000000000001e-01   1.9000000000000000e-02   2.1899999999999999e-02   2.8849999999999998e-01   1.3339999999999999e-01   1.5670999999999999e+00   1.0600000000000000e-01   1.1550000000000001e-01  -1.0170000000000000e-01
   5.7310000000000005e-01  -2.8580000000000000e-01   5.1470000000000005e-01  -1.5279999999999999e-01   3.8100000000000002e-02  -4.3900000000000002e-02   3.1069999999999998e-01  -1.7790000000000000e-01   1.8283000000000000e+00   7.7100000000000002e-02   1.0580000000000001e-01  -1.6370000000000001e-01
   7.0530000000000004e-01  -3.0780000000000002e-01   1.2867999999999999e+00  -1.1459999999999999e-01  -7.6100000000000001e-02  -1.3200000000000000e-02   2.6629999999999998e-01  -1.3339999999999999e-01   1.1317999999999999e+00   2.8899999999999999e-02   1.5400000000000000e-01  -1.1060000000000000e-01
   6.3919999999999999e-01  -2.1980000000000000e-01   0.0000000000000000e+00  -3.2460000000000000e-01  -1.9000000000000000e-02  -4.3900000000000002e-02   1.3320000000000001e-01  -1.7790000000000000e-01   1.5670999999999999e+00   1.0600000000000000e-01   2.0210000000000000e-01  -1.2390000000000000e-01
   8.5960000000000003e-01  -3.5170000000000001e-01   1.1152000000000000e+00  -3.0549999999999999e-01   1.0470000000000000e-01  -3.9500000000000000e-02   3.1069999999999998e-01  -2.2200000000000001e-02   2.7858999999999998e+00   3.8500000000000000e-02   1.3469999999999999e-01  -1.1940000000000001e-01
   8.1559999999999999e-01  -1.9789999999999999e-01   1.2867999999999999e+00  -1.4319999999999999e-01  -1.9000000000000000e-02   0.0000000000000000e+00   1.7760000000000001e-01   1.7790000000000000e-01   1.1317999999999999e+00   1.2520000000000001e-01   2.0210000000000000e-01  -8.8499999999999995e-02
   4.8490000000000000e-01  -2.8580000000000000e-01   8.5780000000000001e-01  -3.4370000000000001e-01  -3.8100000000000002e-02  -8.3299999999999999e-02   4.4390000000000002e-01  -1.1119999999999999e-01   1.6540999999999999e+00   1.0600000000000000e-01   1.9239999999999999e-01  -1.5920000000000001e-01
   7.2740000000000005e-01  -5.2759999999999996e-01   8.5780000000000001e-01  -2.5779999999999997e-01  -3.8100000000000002e-02  -3.5099999999999999e-02   3.3289999999999997e-01  -1.5559999999999999e-01   6.0940000000000005e-01   5.7799999999999997e-02   1.6360000000000000e-01  -1.0170000000000000e-01
   7.9349999999999998e-01  -2.8580000000000000e-01   6.8630000000000002e-01  -2.0050000000000001e-01  -4.7600000000000003e-02  -3.9500000000000000e-02  -2.2200000000000001e-02  -1.5559999999999999e-01   1.3059000000000001e+00   2.8899999999999999e-02   1.4430000000000001e-01  -1.2830000000000000e-01
   7.2740000000000005e-01  -2.6379999999999998e-01   4.2890000000000000e-01  -2.2910000000000000e-01   1.9000000000000000e-02  -3.5099999999999999e-02   1.9980000000000001e-01  -1.7790000000000000e-01   1.2188000000000001e+00   7.7100000000000002e-02   1.0580000000000001e-01  -1.3270000000000001e-01
   6.8330000000000002e-01  -3.7369999999999998e-01   1.0294000000000001e+00  -1.6230000000000000e-01  -5.7099999999999998e-02   1.7500000000000002e-02   3.3289999999999997e-01  -2.8910000000000002e-01   1.4800000000000000e+00   3.8500000000000000e-02   2.5019999999999998e-01  -1.1060000000000000e-01
   7.2740000000000005e-01  -4.3999999999999997e-02   8.5780000000000001e-01  -1.8140000000000001e-01  -9.4999999999999998e-03  -3.9500000000000000e-02   1.5540000000000001e-01  -1.5559999999999999e-01   1.8283000000000000e+00   1.9300000000000001e-02   1.7319999999999999e-01  -1.3710000000000000e-01
   6.1719999999999997e-01  -4.1770000000000002e-01   6.8630000000000002e-01  -1.6230000000000000e-01  -9.4999999999999998e-03  -4.8200000000000000e-02   2.4410000000000001e-01  -1.3339999999999999e-01   8.7060000000000004e-01   9.6299999999999997e-02   2.4060000000000001e-01  -1.4599999999999999e-01
   8.8170000000000004e-01  -2.4179999999999999e-01   4.2890000000000000e-01  -2.4820000000000000e-01   9.4999999999999998e-03  -6.5799999999999997e-02   3.3289999999999997e-01  -2.6679999999999998e-01   1.2188000000000001e+00  -9.5999999999999992e-03   1.6360000000000000e-01  -1.1060000000000000e-01
   7.9349999999999998e-01  -2.6379999999999998e-01   9.4359999999999999e-01  -1.6230000000000000e-01  -4.7600000000000003e-02   0.0000000000000000e+00   1.9980000000000001e-01  -2.2239999999999999e-01   1.5670999999999999e+00   2.8899999999999999e-02   1.5400000000000000e-01  -1.5479999999999999e-01
   7.4939999999999996e-01  -3.7369999999999998e-01   8.5780000000000001e-01  -2.5779999999999997e-01   3.8100000000000002e-02  -4.4000000000000003e-03   2.4410000000000001e-01  -2.6679999999999998e-01   2.2635999999999998e+00   7.7100000000000002e-02   1.1550000000000001e-01  -8.4000000000000005e-02
   4.8490000000000000e-01  -1.9789999999999999e-01   1.3725000000000001e+00  -3.0549999999999999e-01   0.0000000000000000e+00  -3.9500000000000000e-02   3.9950000000000002e-01   2.2200000000000001e-02   1.4800000000000000e+00   1.0600000000000000e-01   1.3469999999999999e-01  -1.5040000000000001e-01
   5.7310000000000005e-01  -1.7590000000000000e-01   2.5740000000000002e-01  -3.5330000000000000e-01   2.8500000000000001e-02  -2.6300000000000000e-02   2.4410000000000001e-01  -2.2200000000000001e-02   7.8349999999999997e-01   1.2520000000000001e-01   1.7319999999999999e-01  -8.8499999999999995e-02
   5.2900000000000003e-01  -8.7900000000000006e-02   1.7160000000000000e-01  -2.6729999999999998e-01   3.8100000000000002e-02  -3.0700000000000002e-02   3.3289999999999997e-01  -1.5559999999999999e-01   2.0024000000000002e+00   5.7799999999999997e-02   1.7319999999999999e-01  -1.1500000000000000e-01
   4.4080000000000003e-01  -3.0780000000000002e-01   1.5441000000000000e+00  -2.2910000000000000e-01  -1.0470000000000000e-01  -2.6300000000000000e-02   1.9980000000000001e-01  -3.3350000000000002e-01   9.5770000000000000e-01   5.7799999999999997e-02   2.2130000000000000e-01  -1.4599999999999999e-01
   5.7310000000000005e-01  -1.5390000000000001e-01   6.0050000000000003e-01  -3.0549999999999999e-01  -5.7099999999999998e-02   2.1899999999999999e-02   1.5540000000000001e-01  -8.8900000000000007e-02   1.6540999999999999e+00   2.0230000000000001e-01   1.2509999999999999e-01  -1.2390000000000000e-01
   6.1719999999999997e-01  -2.6379999999999998e-01   9.4359999999999999e-01  -1.6230000000000000e-01  -6.6600000000000006e-02  -3.9500000000000000e-02   4.2170000000000002e-01  -6.6699999999999995e-02   1.3059000000000001e+00   1.2520000000000001e-01   1.7319999999999999e-01  -1.2830000000000000e-01
   6.6130000000000000e-01  -3.7369999999999998e-01   7.7210000000000001e-01  -2.1959999999999999e-01  -9.4999999999999998e-03  -5.7000000000000002e-02   1.5540000000000001e-01  -4.4499999999999998e-02   1.3059000000000001e+00   1.2520000000000001e-01   1.7319999999999999e-01  -1.0170000000000000e-01
   5.5110000000000003e-01  -2.4179999999999999e-01   1.0294000000000001e+00  -2.5779999999999997e-01  -7.6100000000000001e-02  -5.7000000000000002e-02   3.3289999999999997e-01  -2.4460000000000001e-01   1.3930000000000000e+00   6.7400000000000002e-02   1.6360000000000000e-01  -1.0620000000000000e-01
   6.8330000000000002e-01  -4.3969999999999998e-01   9.4359999999999999e-01  -2.4820000000000000e-01  -7.6100000000000001e-02  -1.7500000000000002e-02   1.9980000000000001e-01  -1.3339999999999999e-01   1.3930000000000000e+00   4.8200000000000000e-02   1.1550000000000001e-01  -1.0620000000000000e-01
   5.7310000000000005e-01   0.0000000000000000e+00   5.1470000000000005e-01  -2.3870000000000000e-01  -2.8500000000000001e-02   4.4000000000000003e-03   3.3289999999999997e-01  -2.2200000000000001e-02   1.2188000000000001e+00   0.0000000000000000e+00   1.2509999999999999e-01  -1.5040000000000001e-01
   7.7149999999999996e-01  -6.6000000000000003e-02   1.4582999999999999e+00  -2.4820000000000000e-01  -6.6600000000000006e-02   2.1899999999999999e-02   3.5510000000000003e-01  -1.1119999999999999e-01   1.5670999999999999e+00   9.6299999999999997e-02   1.7319999999999999e-01  -1.3710000000000000e-01
   7.2740000000000005e-01  -3.2979999999999998e-01   7.7210000000000001e-01  -2.0050000000000001e-01   0.0000000000000000e+00   0.0000000000000000e+00   1.7760000000000001e-01   0.0000000000000000e+00   1.6540999999999999e+00   1.1559999999999999e-01   1.8279999999999999e-01  -1.3270000000000001e-01
   6.6130000000000000e-01  -2.6379999999999998e-01   7.7210000000000001e-01  -2.3870000000000000e-01  -1.0470000000000000e-01  -4.4000000000000003e-03   2.4410000000000001e-01  -6.6699999999999995e-02   1.7412000000000001e+00   1.6380000000000000e-01   1.8279999999999999e-01  -9.7299999999999998e-02
   7.0530000000000004e-01  -3.5170000000000001e-01   8.5800000000000001e-02  -2.2910000000000000e-01  -9.5200000000000007e-02  -1.3200000000000000e-02   4.2170000000000002e-01  -6.6699999999999995e-02   1.9153000000000000e+00   3.8500000000000000e-02   2.0210000000000000e-01  -9.7299999999999998e-02
   7.4939999999999996e-01  -1.3189999999999999e-01   7.7210000000000001e-01  -1.3370000000000001e-01  -4.7600000000000003e-02  -8.8000000000000005e-03   2.8849999999999998e-01  -4.4499999999999998e-02   1.1317999999999999e+00   1.0600000000000000e-01   2.0210000000000000e-01  -1.1500000000000000e-01
   7.4939999999999996e-01  -4.1770000000000002e-01   1.2010000000000001e+00  -2.5779999999999997e-01   4.7600000000000003e-02  -7.4499999999999997e-02   4.4390000000000002e-01  -8.8900000000000007e-02   2.2635999999999998e+00   5.7799999999999997e-02   1.7319999999999999e-01  -1.1060000000000000e-01
   7.0530000000000004e-01  -2.8580000000000000e-01   3.4310000000000002e-01  -1.9089999999999999e-01   4.7600000000000003e-02  -2.1899999999999999e-02   2.6629999999999998e-01  -8.8900000000000007e-02   1.6540999999999999e+00   6.7400000000000002e-02   1.4430000000000001e-01  -8.8499999999999995e-02
   5.5110000000000003e-01  -4.6170000000000000e-01   8.5780000000000001e-01  -2.4820000000000000e-01   1.9000000000000000e-02  -8.8000000000000005e-03   2.8849999999999998e-01  -1.3339999999999999e-01   1.1317999999999999e+00   7.7100000000000002e-02   1.1550000000000001e-01  -9.2899999999999996e-02
   7.0530000000000004e-01  -4.3999999999999997e-02   9.4359999999999999e-01  -1.8140000000000001e-01  -1.3320000000000001e-01  -2.6300000000000000e-02   1.7760000000000001e-01  -2.2239999999999999e-01   1.6540999999999999e+00   7.7100000000000002e-02   1.4430000000000001e-01  -1.3270000000000001e-01
   5.7310000000000005e-01  -2.6379999999999998e-01   6.8630000000000002e-01  -1.8140000000000001e-01  -1.1420000000000000e-01  -4.3900000000000002e-02   2.2189999999999999e-01  -1.5559999999999999e-01   1.3930000000000000e+00   7.7100000000000002e-02   1.2509999999999999e-01  -1.5920000000000001e-01
   6.8330000000000002e-01  -8.7900000000000006e-02   2.5740000000000002e-01  -2.9599999999999999e-01  -6.6600000000000006e-02   8.8000000000000005e-03   3.7730000000000002e-01  -1.1119999999999999e-01   7.8349999999999997e-01   4.8200000000000000e-02   1.8279999999999999e-01  -1.2390000000000000e-01
   7.0530000000000004e-01   0.0000000000000000e+00   3.4310000000000002e-01  -1.5279999999999999e-01  -5.7099999999999998e-02  -7.0199999999999999e-02   4.6610000000000001e-01  -1.3339999999999999e-01   2.0893999999999999e+00   6.7400000000000002e-02   1.9239999999999999e-01  -1.1500000000000000e-01
   5.2900000000000003e-01  -3.0780000000000002e-01   1.3725000000000001e+00  -1.6230000000000000e-01  -3.8100000000000002e-02   4.4000000000000003e-03   2.4410000000000001e-01   6.6699999999999995e-02   1.0447000000000000e+00   3.8500000000000000e-02   1.7319999999999999e-01  -7.5200000000000003e-02
   7.4939999999999996e-01  -4.1770000000000002e-01   1.0294000000000001e+00  -1.9089999999999999e-01  -4.7600000000000003e-02  -5.2600000000000001e-02   5.7709999999999995e-01  -2.0010000000000000e-01   1.9153000000000000e+00   9.5999999999999992e-03   2.5979999999999998e-01  -1.7249999999999999e-01
   3.3060000000000000e-01  -1.7590000000000000e-01   7.7210000000000001e-01  -1.9089999999999999e-01   1.9000000000000000e-02  -1.3200000000000000e-02   2.6629999999999998e-01  -1.5559999999999999e-01   2.0024000000000002e+00   1.9300000000000001e-02   1.7319999999999999e-01  -1.3270000000000001e-01
   8.1559999999999999e-01  -1.5390000000000001e-01   6.0050000000000003e-01  -1.8140000000000001e-01   1.9000000000000000e-02  -5.7000000000000002e-02   3.7730000000000002e-01  -1.1119999999999999e-01   1.1317999999999999e+00   3.8500000000000000e-02   1.3469999999999999e-01  -9.7299999999999998e-02
   5.5110000000000003e-01  -1.3189999999999999e-01   1.1152000000000000e+00  -2.1959999999999999e-01  -2.8500000000000001e-02  -2.1899999999999999e-02   1.1100000000000000e-01  -8.8900000000000007e-02   1.5670999999999999e+00   1.9300000000000001e-02   8.6599999999999996e-02  -6.1899999999999997e-02
   5.5110000000000003e-01  -3.9570000000000000e-01   4.2890000000000000e-01  -2.1959999999999999e-01  -7.6100000000000001e-02   0.0000000000000000e+00   2.2189999999999999e-01  -1.5559999999999999e-01   7.8349999999999997e-01   9.6299999999999997e-02   2.5019999999999998e-01  -1.2830000000000000e-01
   4.6289999999999998e-01  -2.6379999999999998e-01   3.4310000000000002e-01  -1.8140000000000001e-01  -1.9000000000000000e-02  -4.8200000000000000e-02   3.3289999999999997e-01  -2.6679999999999998e-01   9.5770000000000000e-01   8.6699999999999999e-02   1.2509999999999999e-01  -8.8499999999999995e-02
   6.3919999999999999e-01  -8.7900000000000006e-02   8.5780000000000001e-01  -1.3370000000000001e-01  -6.6600000000000006e-02  -8.8000000000000005e-03   3.3289999999999997e-01  -2.6679999999999998e-01   1.3059000000000001e+00   7.7100000000000002e-02   2.0210000000000000e-01  -1.5040000000000001e-01
   6.6130000000000000e-01  -8.7900000000000006e-02   1.8015000000000001e+00  -2.7689999999999998e-01  -8.5599999999999996e-02   3.0700000000000002e-02   4.4400000000000002e-02   0.0000000000000000e+00   1.3059000000000001e+00   5.7799999999999997e-02   1.8279999999999999e-01  -1.2390000000000000e-01
   7.7149999999999996e-01  -2.4179999999999999e-01  -1.7160000000000000e-01  -2.4820000000000000e-01  -1.3320000000000001e-01  -1.3200000000000000e-02   3.3289999999999997e-01  -4.4499999999999998e-02   9.5770000000000000e-01   5.7799999999999997e-02   1.6360000000000000e-01  -1.0620000000000000e-01
   7.0530000000000004e-01  -1.5390000000000001e-01   1.7157000000000000e+00  -2.5779999999999997e-01  -1.0470000000000000e-01  -3.5099999999999999e-02   3.3289999999999997e-01  -8.8900000000000007e-02   1.6540999999999999e+00   7.7100000000000002e-02   2.0210000000000000e-01  -1.2830000000000000e-01
   7.4939999999999996e-01  -2.4179999999999999e-01   4.2890000000000000e-01  -1.6230000000000000e-01  -2.8500000000000001e-02  -4.3900000000000002e-02   3.1069999999999998e-01   1.1119999999999999e-01   1.5670999999999999e+00   7.7100000000000002e-02   1.9239999999999999e-01  -1.0170000000000000e-01
   6.8330000000000002e-01  -2.8580000000000000e-01   1.2010000000000001e+00  -2.3870000000000000e-01  -5.7099999999999998e-02   1.7500000000000002e-02   2.6629999999999998e-01  -2.2239999999999999e-01   8.7060000000000004e-01  -2.8899999999999999e-02   1.2509999999999999e-01  -8.8499999999999995e-02
   6.8330000000000002e-01  -8.7900000000000006e-02   6.8630000000000002e-01  -1.1459999999999999e-01   0.0000000000000000e+00  -2.6300000000000000e-02   1.3320000000000001e-01  -8.8900000000000007e-02   5.2239999999999998e-01   1.2520000000000001e-01   6.7400000000000002e-02  -1.5040000000000001e-01
   5.0700000000000001e-01  -1.3189999999999999e-01   6.0050000000000003e-01  -1.6230000000000000e-01   5.7099999999999998e-02  -4.3900000000000002e-02   3.5510000000000003e-01  -1.5559999999999999e-01   2.5247000000000002e+00   9.6299999999999997e-02   1.7319999999999999e-01  -1.2390000000000000e-01
   6.8330000000000002e-01  -1.9789999999999999e-01   7.7210000000000001e-01  -1.9089999999999999e-01   0.0000000000000000e+00  -4.3900000000000002e-02   8.8800000000000004e-02  -1.5559999999999999e-01   1.2188000000000001e+00   3.8500000000000000e-02   1.5400000000000000e-01  -1.1060000000000000e-01
   5.5110000000000003e-01  -2.4179999999999999e-01   1.4582999999999999e+00  -2.0999999999999999e-01  -1.4269999999999999e-01   2.6300000000000000e-02   1.1100000000000000e-01   8.8900000000000007e-02   1.0447000000000000e+00   7.7100000000000002e-02   1.9239999999999999e-01  -9.2899999999999996e-02
   4.4080000000000003e-01  -1.9789999999999999e-01   1.5441000000000000e+00  -2.2910000000000000e-01   9.4999999999999998e-03  -5.7000000000000002e-02   2.8849999999999998e-01  -6.6699999999999995e-02   1.2188000000000001e+00   4.8200000000000000e-02   1.9239999999999999e-01  -1.1940000000000001e-01
   6.8330000000000002e-01  -2.4179999999999999e-01   1.1152000000000000e+00  -2.2910000000000000e-01  -8.5599999999999996e-02   2.1899999999999999e-02   2.2189999999999999e-01  -6.6699999999999995e-02   1.5670999999999999e+00   1.9300000000000001e-02   7.6999999999999999e-02  -1.1060000000000000e-01
   5.7310000000000005e-01  -8.7900000000000006e-02   6.8630000000000002e-01  -2.2910000000000000e-01  -9.4999999999999998e-03  -2.6300000000000000e-02   2.4410000000000001e-01   6.6699999999999995e-02   2.1764999999999999e+00   1.3489999999999999e-01   1.7319999999999999e-01  -1.0620000000000000e-01
   7.0530000000000004e-01  -1.0990000000000000e-01   9.4359999999999999e-01  -2.1959999999999999e-01  -9.5200000000000007e-02  -3.9500000000000000e-02   3.1069999999999998e-01  -4.4499999999999998e-02   1.3930000000000000e+00   2.8899999999999999e-02   1.9239999999999999e-01  -1.1500000000000000e-01
   7.4939999999999996e-01   1.3189999999999999e-01   6.0050000000000003e-01  -1.8140000000000001e-01  -8.5599999999999996e-02  -8.8000000000000005e-03   2.8849999999999998e-01  -6.6699999999999995e-02   9.5770000000000000e-01   6.7400000000000002e-02   1.6360000000000000e-01  -1.3710000000000000e-01
   8.8170000000000004e-01  -1.7590000000000000e-01   5.1470000000000005e-01  -2.5779999999999997e-01  -9.4999999999999998e-03  -1.3200000000000000e-02   1.1100000000000000e-01  -6.6699999999999995e-02   1.1317999999999999e+00   5.7799999999999997e-02   2.0210000000000000e-01  -1.1500000000000000e-01
   6.8330000000000002e-01  -3.0780000000000002e-01   4.2890000000000000e-01  -2.1959999999999999e-01   3.8100000000000002e-02  -5.7000000000000002e-02   2.4410000000000001e-01  -4.4499999999999998e-02   1.4800000000000000e+00  -6.7400000000000002e-02   1.7319999999999999e-01  -1.2830000000000000e-01
   6.6130000000000000e-01  -1.5390000000000001e-01   3.4310000000000002e-01  -2.0999999999999999e-01   3.8100000000000002e-02  -3.5099999999999999e-02   2.4410000000000001e-01  -8.8900000000000007e-02   1.2188000000000001e+00   2.8899999999999999e-02   1.4430000000000001e-01  -1.2830000000000000e-01
   6.6130000000000000e-01  -1.0990000000000000e-01   2.5740000000000002e-01  -2.1959999999999999e-01   9.4999999999999998e-03   4.4000000000000003e-03   2.6629999999999998e-01  -1.5559999999999999e-01   1.2188000000000001e+00   1.5409999999999999e-01   1.7319999999999999e-01  -9.7299999999999998e-02
   5.9509999999999996e-01  -2.4179999999999999e-01   1.1152000000000000e+00  -2.0999999999999999e-01  -1.5229999999999999e-01  -2.6300000000000000e-02   1.5540000000000001e-01  -1.3339999999999999e-01   1.2188000000000001e+00   5.7799999999999997e-02   1.7319999999999999e-01  -8.8499999999999995e-02
   6.1719999999999997e-01  -2.6379999999999998e-01   1.2010000000000001e+00  -1.7190000000000000e-01  -1.9000000000000000e-02  -2.1899999999999999e-02   3.1069999999999998e-01   0.0000000000000000e+00   1.3059000000000001e+00   8.6699999999999999e-02   1.8279999999999999e-01  -1.1500000000000000e-01
   6.3919999999999999e-01  -6.6000000000000003e-02   1.1152000000000000e+00  -2.8639999999999999e-01  -4.7600000000000003e-02   1.7500000000000002e-02   2.8849999999999998e-01  -1.7790000000000000e-01   1.3930000000000000e+00   8.6699999999999999e-02   1.9239999999999999e-01  -8.4000000000000005e-02
   5.0700000000000001e-01  -2.4179999999999999e-01   1.7160000000000000e-01  -2.3870000000000000e-01  -1.9000000000000000e-02  -4.3900000000000002e-02   2.6629999999999998e-01  -1.3339999999999999e-01   1.6540999999999999e+00   6.7400000000000002e-02   2.2130000000000000e-01  -1.2390000000000000e-01
   6.8330000000000002e-01  -2.1980000000000000e-01   1.0294000000000001e+00  -2.0050000000000001e-01  -7.6100000000000001e-02  -1.7500000000000002e-02   3.5510000000000003e-01  -1.3339999999999999e-01   1.1317999999999999e+00   1.4449999999999999e-01   1.3469999999999999e-01  -5.7500000000000002e-02
   7.2740000000000005e-01   2.1999999999999999e-02   7.7210000000000001e-01  -2.3870000000000000e-01   0.0000000000000000e+00  -4.8200000000000000e-02   2.4410000000000001e-01  -3.1130000000000002e-01   7.8349999999999997e-01   7.7100000000000002e-02   2.2130000000000000e-01  -1.1060000000000000e-01
   5.5110000000000003e-01  -2.6379999999999998e-01   1.7160000000000000e-01  -2.5779999999999997e-01   2.8500000000000001e-02   4.4000000000000003e-03   2.6629999999999998e-01  -1.3339999999999999e-01   1.5670999999999999e+00   7.7100000000000002e-02   2.1170000000000000e-01  -1.7249999999999999e-01
   5.9509999999999996e-01  -1.7590000000000000e-01   1.1152000000000000e+00  -2.2910000000000000e-01  -7.6100000000000001e-02  -1.7500000000000002e-02   2.4410000000000001e-01  -1.3339999999999999e-01   7.8349999999999997e-01   2.8899999999999999e-02   1.4430000000000001e-01  -1.0620000000000000e-01
   5.7310000000000005e-01  -1.5390000000000001e-01   1.2010000000000001e+00  -2.1959999999999999e-01   0.0000000000000000e+00  -4.3900000000000002e-02   1.7760000000000001e-01   6.6699999999999995e-02   1.1317999999999999e+00  -3.8500000000000000e-02   9.6199999999999994e-02  -1.3710000000000000e-01
   4.6289999999999998e-01  -1.9789999999999999e-01   8.5800000000000001e-02  -2.4820000000000000e-01  -3.8100000000000002e-02  -4.4000000000000003e-03   1.3320000000000001e-01  -2.0010000000000000e-01   9.5770000000000000e-01   1.0600000000000000e-01   1.8279999999999999e-01  -1.3710000000000000e-01
   7.7149999999999996e-01  -1.9789999999999999e-01   1.2010000000000001e+00  -1.8140000000000001e-01  -2.8500000000000001e-02  -2.1899999999999999e-02   2.2200000000000001e-02  -2.0010000000000000e-01   1.6540999999999999e+00   9.6299999999999997e-02   1.5400000000000000e-01  -1.6370000000000001e-01
   4.8490000000000000e-01  -2.1980000000000000e-01   6.0050000000000003e-01  -1.8140000000000001e-01   0.0000000000000000e+00   4.8200000000000000e-02   2.2189999999999999e-01  -2.4460000000000001e-01   6.9650000000000001e-01   3.8500000000000000e-02   1.8279999999999999e-01  -1.1060000000000000e-01
   5.9509999999999996e-01  -2.6379999999999998e-01   8.5780000000000001e-01  -3.6280000000000001e-01  -2.8500000000000001e-02  -6.1400000000000003e-02   1.9980000000000001e-01  -3.5580000000000001e-01   1.3930000000000000e+00   1.5409999999999999e-01   2.2130000000000000e-01  -9.7299999999999998e-02
   6.3919999999999999e-01  -1.3189999999999999e-01   6.0050000000000003e-01  -1.3370000000000001e-01  -5.7099999999999998e-02  -4.4000000000000003e-03   2.8849999999999998e-01   0.0000000000000000e+00   1.3930000000000000e+00   7.7100000000000002e-02   1.4430000000000001e-01  -1.0170000000000000e-01
   5.7310000000000005e-01  -2.8580000000000000e-01   5.1470000000000005e-01  -2.1959999999999999e-01   3.8100000000000002e-02  -5.7000000000000002e-02   1.5540000000000001e-01   1.1119999999999999e-01   1.6540999999999999e+00   2.8899999999999999e-02   1.9239999999999999e-01  -1.1500000000000000e-01
   5.2900000000000003e-01  -1.7590000000000000e-01  -3.4310000000000002e-01  -1.2410000000000000e-01  -2.8500000000000001e-02   0.0000000000000000e+00   3.9950000000000002e-01  -2.2200000000000001e-02   2.2635999999999998e+00   1.2520000000000001e-01   2.8870000000000001e-01  -1.1060000000000000e-01
   5.0700000000000001e-01  -5.2759999999999996e-01   4.2890000000000000e-01  -1.8140000000000001e-01   0.0000000000000000e+00  -3.5099999999999999e-02   3.5510000000000003e-01   1.3339999999999999e-01   1.0447000000000000e+00   8.6699999999999999e-02   1.1550000000000001e-01  -1.3710000000000000e-01
   5.5110000000000003e-01  -5.4959999999999998e-01   8.5780000000000001e-01  -2.0999999999999999e-01  -1.0470000000000000e-01  -3.0700000000000002e-02   4.4390000000000002e-01  -8.8900000000000007e-02   1.3059000000000001e+00   5.7799999999999997e-02   2.0210000000000000e-01  -1.3710000000000000e-01
   8.3760000000000001e-01  -8.7900000000000006e-02   7.7210000000000001e-01  -1.3370000000000001e-01  -2.8500000000000001e-02  -3.9500000000000000e-02   3.7730000000000002e-01   0.0000000000000000e+00   1.7410000000000000e-01   1.6380000000000000e-01   1.1550000000000001e-01  -1.0170000000000000e-01
   5.2900000000000003e-01  -2.1980000000000000e-01   1.4582999999999999e+00  -2.2910000000000000e-01  -9.4999999999999998e-03  -1.7500000000000002e-02   2.8849999999999998e-01  -2.2200000000000001e-02   1.6540999999999999e+00   1.2520000000000001e-01   8.6599999999999996e-02  -1.3710000000000000e-01
   6.3919999999999999e-01  -5.0560000000000005e-01   6.8630000000000002e-01  -2.6729999999999998e-01  -5.7099999999999998e-02   4.4000000000000003e-03   2.8849999999999998e-01  -2.0010000000000000e-01   1.7412000000000001e+00   3.8500000000000000e-02   1.2509999999999999e-01  -1.0620000000000000e-01
   5.2900000000000003e-01  -1.5390000000000001e-01   9.4359999999999999e-01  -2.1959999999999999e-01  -2.8500000000000001e-02  -7.0199999999999999e-02   1.9980000000000001e-01  -3.3350000000000002e-01   1.6540999999999999e+00   3.8500000000000000e-02   1.5400000000000000e-01  -1.0170000000000000e-01
   6.1719999999999997e-01  -1.5390000000000001e-01   8.5780000000000001e-01  -3.0549999999999999e-01  -7.6100000000000001e-02  -1.3200000000000000e-02   1.9980000000000001e-01  -4.4499999999999998e-02   4.3530000000000002e-01   0.0000000000000000e+00   1.7319999999999999e-01  -1.5040000000000001e-01
   3.0859999999999999e-01  -2.6379999999999998e-01   6.0050000000000003e-01  -1.7190000000000000e-01   0.0000000000000000e+00  -3.0700000000000002e-02   6.6600000000000006e-02  -1.7790000000000000e-01   9.5770000000000000e-01   1.2520000000000001e-01   1.9239999999999999e-01  -1.3710000000000000e-01
   5.0700000000000001e-01  -4.1770000000000002e-01   4.2890000000000000e-01  -2.8639999999999999e-01  -6.6600000000000006e-02  -4.8200000000000000e-02   3.3289999999999997e-01   8.8900000000000007e-02   1.2188000000000001e+00   9.6299999999999997e-02   2.5979999999999998e-01  -7.5200000000000003e-02
   6.1719999999999997e-01  -1.7590000000000000e-01   9.4359999999999999e-01  -2.1959999999999999e-01  -7.6100000000000001e-02  -4.8200000000000000e-02   3.5510000000000003e-01   0.0000000000000000e+00   1.0447000000000000e+00   8.6699999999999999e-02   1.3469999999999999e-01  -1.0620000000000000e-01
   6.3919999999999999e-01  -3.2979999999999998e-01   7.7210000000000001e-01  -2.6729999999999998e-01  -1.9000000000000000e-02  -4.4000000000000003e-03   4.2170000000000002e-01  -4.4499999999999998e-02   7.8349999999999997e-01   6.7400000000000002e-02   9.6199999999999994e-02  -1.3270000000000001e-01
   6.6130000000000000e-01  -1.9789999999999999e-01   8.5780000000000001e-01  -9.5500000000000002e-02  -6.6600000000000006e-02   1.3200000000000000e-02   3.3289999999999997e-01  -6.6699999999999995e-02   1.3059000000000001e+00   3.8500000000000000e-02   1.7319999999999999e-01  -1.0620000000000000e-01
   6.8330000000000002e-01   6.6000000000000003e-02   1.2010000000000001e+00  -2.3870000000000000e-01   9.5200000000000007e-02   8.8000000000000005e-03   2.8849999999999998e-01  -2.0010000000000000e-01   1.8283000000000000e+00   1.2520000000000001e-01   1.5400000000000000e-01  -1.2830000000000000e-01
   6.1719999999999997e-01  -3.2979999999999998e-01   1.1152000000000000e+00  -2.5779999999999997e-01   0.0000000000000000e+00  -8.8000000000000005e-03   2.2189999999999999e-01  -1.7790000000000000e-01   1.4800000000000000e+00   1.0600000000000000e-01   1.5400000000000000e-01  -9.7299999999999998e-02
   7.2740000000000005e-01  -2.4179999999999999e-01   7.7210000000000001e-01  -2.1959999999999999e-01  -3.8100000000000002e-02  -1.7500000000000002e-02   8.8800000000000004e-02  -6.6699999999999995e-02   2.0893999999999999e+00   9.6299999999999997e-02   1.1550000000000001e-01  -9.7299999999999998e-02
   6.6130000000000000e-01  -2.6379999999999998e-01   3.4310000000000002e-01  -2.8639999999999999e-01  -2.8500000000000001e-02  -4.8200000000000000e-02   2.4410000000000001e-01  -6.6699999999999995e-02   5.2239999999999998e-01   1.8300000000000000e-01   7.6999999999999999e-02  -7.9600000000000004e-02
   6.1719999999999997e-01  -4.3999999999999997e-02   1.6298999999999999e+00  -3.0549999999999999e-01  -5.7099999999999998e-02   0.0000000000000000e+00   1.3320000000000001e-01  -3.5580000000000001e-01   1.0447000000000000e+00   4.8200000000000000e-02   9.6199999999999994e-02  -9.7299999999999998e-02
   6.6130000000000000e-01  -2.8580000000000000e-01   1.1152000000000000e+00  -3.0549999999999999e-01  -6.6600000000000006e-02  -3.5099999999999999e-02   2.6629999999999998e-01   0.0000000000000000e+00   1.3059000000000001e+00   2.8899999999999999e-02   1.2509999999999999e-01  -1.1500000000000000e-01
   6.1719999999999997e-01  -1.7590000000000000e-01   7.7210000000000001e-01  -1.3370000000000001e-01   0.0000000000000000e+00  -1.3200000000000000e-02   3.7730000000000002e-01  -1.1119999999999999e-01   1.0447000000000000e+00   1.2520000000000001e-01   2.1170000000000000e-01  -1.5040000000000001e-01
   7.9349999999999998e-01  -3.5170000000000001e-01   2.5740000000000002e-01  -2.3870000000000000e-01  -1.0470000000000000e-01   2.1899999999999999e-02   1.5540000000000001e-01  -1.7790000000000000e-01   2.2635999999999998e+00   5.7799999999999997e-02   1.3469999999999999e-01  -1.3270000000000001e-01
   6.6130000000000000e-01  -2.1980000000000000e-01   1.2867999999999999e+00  -2.4820000000000000e-01   9.4999999999999998e-03  -5.7000000000000002e-02   3.7730000000000002e-01  -1.7790000000000000e-01   1.3059000000000001e+00   5.7799999999999997e-02   1.5400000000000000e-01  -1.1060000000000000e-01
   5.9509999999999996e-01   0.0000000000000000e+00   1.1152000000000000e+00  -1.3370000000000001e-01  -6.6600000000000006e-02  -3.0700000000000002e-02   1.7760000000000001e-01   0.0000000000000000e+00   1.5670999999999999e+00   0.0000000000000000e+00   1.6360000000000000e-01  -1.1500000000000000e-01
   6.8330000000000002e-01  -1.3189999999999999e-01   1.0294000000000001e+00  -1.3370000000000001e-01  -6.6600000000000006e-02  -7.0199999999999999e-02   2.2189999999999999e-01  -6.6699999999999995e-02   1.3059000000000001e+00   9.6299999999999997e-02   1.0580000000000001e-01  -1.0620000000000000e-01
   5.5110000000000003e-01  -2.6379999999999998e-01   7.7210000000000001e-01  -2.6729999999999998e-01  -1.9000000000000000e-02  -4.8200000000000000e-02   3.5510000000000003e-01  -1.7790000000000000e-01   5.2239999999999998e-01   1.4449999999999999e-01   7.6999999999999999e-02  -1.2830000000000000e-01
   5.0700000000000001e-01  -2.6379999999999998e-01   1.2010000000000001e+00  -2.1959999999999999e-01  -3.8100000000000002e-02  -1.3200000000000000e-02   6.6600000000000006e-02  -8.8900000000000007e-02   6.9650000000000001e-01  -9.5999999999999992e-03   7.6999999999999999e-02  -1.1060000000000000e-01
   7.7149999999999996e-01  -3.9570000000000000e-01   1.2867999999999999e+00  -2.3870000000000000e-01  -4.7600000000000003e-02  -7.4499999999999997e-02   3.3289999999999997e-01  -4.4499999999999998e-02   1.7412000000000001e+00  -4.8200000000000000e-02   2.1170000000000000e-01  -9.7299999999999998e-02
   4.1880000000000001e-01  -1.3189999999999999e-01   7.7210000000000001e-01  -2.0050000000000001e-01  -2.8500000000000001e-02   2.1899999999999999e-02   1.7760000000000001e-01   0.0000000000000000e+00   1.7412000000000001e+00   8.6699999999999999e-02   1.6360000000000000e-01  -1.3270000000000001e-01
   4.8490000000000000e-01  -3.5170000000000001e-01   7.7210000000000001e-01  -3.0549999999999999e-01   9.4999999999999998e-03  -1.7500000000000002e-02   2.6629999999999998e-01   6.6699999999999995e-02   6.0940000000000005e-01   6.7400000000000002e-02   1.0580000000000001e-01  -1.3270000000000001e-01
   5.9509999999999996e-01   6.6000000000000003e-02   8.5780000000000001e-01  -1.6230000000000000e-01  -1.2370000000000000e-01  -3.0700000000000002e-02   3.5510000000000003e-01  -2.0010000000000000e-01   1.8283000000000000e+00   4.8200000000000000e-02   1.9239999999999999e-01  -1.1940000000000001e-01
   6.6130000000000000e-01  -2.1980000000000000e-01   3.4310000000000002e-01  -1.5279999999999999e-01   0.0000000000000000e+00  -1.3200000000000000e-02   2.2189999999999999e-01  -1.7790000000000000e-01   1.3059000000000001e+00   9.6299999999999997e-02   2.2130000000000000e-01  -1.3270000000000001e-01
   6.1719999999999997e-01  -2.4179999999999999e-01   6.8630000000000002e-01  -2.1959999999999999e-01  -1.9000000000000000e-02  -4.3900000000000002e-02   8.8800000000000004e-02   6.6699999999999995e-02   5.2239999999999998e-01   1.4449999999999999e-01   1.0580000000000001e-01  -1.1060000000000000e-01
   7.0530000000000004e-01  -3.9570000000000000e-01   8.5780000000000001e-01  -1.1459999999999999e-01  -9.5200000000000007e-02  -2.6300000000000000e-02   3.7730000000000002e-01  -1.1119999999999999e-01   1.3059000000000001e+00   4.8200000000000000e-02   1.2509999999999999e-01  -1.1940000000000001e-01
   7.4939999999999996e-01  -3.9570000000000000e-01   0.0000000000000000e+00  -2.0999999999999999e-01  -4.7600000000000003e-02  -6.5799999999999997e-02   4.4400000000000002e-02  -4.4499999999999998e-02   1.4800000000000000e+00   3.8500000000000000e-02   1.7319999999999999e-01  -1.1940000000000001e-01
   6.6130000000000000e-01  -2.8580000000000000e-01   6.8630000000000002e-01  -2.0050000000000001e-01  -1.9000000000000000e-02   1.3200000000000000e-02   2.4410000000000001e-01  -2.4460000000000001e-01   1.0447000000000000e+00   7.7100000000000002e-02   1.6360000000000000e-01  -7.5200000000000003e-02
   5.5110000000000003e-01  -1.9789999999999999e-01   6.0050000000000003e-01  -2.3870000000000000e-01  -4.7600000000000003e-02  -2.1899999999999999e-02   1.1100000000000000e-01  -1.7790000000000000e-01   1.3059000000000001e+00   1.2520000000000001e-01   6.7400000000000002e-02  -9.2899999999999996e-02
   7.0530000000000004e-01  -2.4179999999999999e-01   1.1152000000000000e+00  -2.5779999999999997e-01  -1.9000000000000000e-02  -2.6300000000000000e-02   1.3320000000000001e-01  -1.3339999999999999e-01  -2.6119999999999999e-01   1.9300000000000001e-02   1.5400000000000000e-01  -6.1899999999999997e-02
   5.7310000000000005e-01  -2.4179999999999999e-01   6.8630000000000002e-01  -2.7689999999999998e-01  -1.2370000000000000e-01   0.0000000000000000e+00   4.6610000000000001e-01  -2.8910000000000002e-01   1.8283000000000000e+00   1.9300000000000001e-02   1.4430000000000001e-01  -1.1060000000000000e-01
   5.9509999999999996e-01  -3.5170000000000001e-01   1.2010000000000001e+00  -3.4370000000000001e-01   0.0000000000000000e+00  -5.7000000000000002e-02   2.2189999999999999e-01   2.2200000000000001e-02   1.7412000000000001e+00   1.0600000000000000e-01   1.1550000000000001e-01  -1.3710000000000000e-01
   5.7310000000000005e-01  -6.6000000000000003e-02   4.2890000000000000e-01  -2.8639999999999999e-01   1.9000000000000000e-02  -5.7000000000000002e-02   0.0000000000000000e+00   2.2200000000000001e-02   1.7412000000000001e+00  -1.9300000000000001e-02   1.3469999999999999e-01  -1.1940000000000001e-01
   9.0369999999999995e-01  -1.5390000000000001e-01   1.3725000000000001e+00  -2.0999999999999999e-01  -5.7099999999999998e-02  -4.3900000000000002e-02   3.3289999999999997e-01   4.4499999999999998e-02   9.5770000000000000e-01   7.7100000000000002e-02   1.5400000000000000e-01  -1.4160000000000000e-01
   5.5110000000000003e-01  -2.1980000000000000e-01   1.5441000000000000e+00  -2.6729999999999998e-01  -4.7600000000000003e-02  -5.7000000000000002e-02   2.8849999999999998e-01  -1.1119999999999999e-01   1.1317999999999999e+00   1.2520000000000001e-01   2.3089999999999999e-01  -1.2830000000000000e-01
   6.3919999999999999e-01  -3.7369999999999998e-01   6.8630000000000002e-01  -1.1459999999999999e-01  -5.7099999999999998e-02  -3.9500000000000000e-02   1.1100000000000000e-01  -4.4499999999999998e-02   1.3059000000000001e+00   1.0600000000000000e-01   1.5400000000000000e-01  -1.0620000000000000e-01
   7.0530000000000004e-01  -1.7590000000000000e-01  -2.5740000000000002e-01  -1.7190000000000000e-01  -2.8500000000000001e-02  -4.3900000000000002e-02   1.7760000000000001e-01   1.1119999999999999e-01   8.7060000000000004e-01   0.0000000000000000e+00   1.6360000000000000e-01  -1.5479999999999999e-01
   7.0530000000000004e-01  -1.9789999999999999e-01   6.0050000000000003e-01  -2.1959999999999999e-01  -3.8100000000000002e-02   1.3200000000000000e-02   4.6610000000000001e-01  -4.8920000000000002e-01   1.5670999999999999e+00   7.7100000000000002e-02   1.3469999999999999e-01  -7.5200000000000003e-02
   7.2740000000000005e-01  -2.1980000000000000e-01   6.0050000000000003e-01  -2.0999999999999999e-01   5.7099999999999998e-02  -1.7500000000000002e-02   3.3289999999999997e-01  -1.7790000000000000e-01   1.3059000000000001e+00   5.7799999999999997e-02   1.6360000000000000e-01  -1.1500000000000000e-01
   6.1719999999999997e-01  -2.4179999999999999e-01   7.7210000000000001e-01  -1.2410000000000000e-01  -1.0470000000000000e-01   8.8000000000000005e-03   4.4400000000000002e-02   0.0000000000000000e+00   8.7060000000000004e-01   1.6380000000000000e-01   7.6999999999999999e-02  -8.4000000000000005e-02
   1.1021000000000001e+00  -3.0780000000000002e-01   8.5780000000000001e-01  -1.9089999999999999e-01  -8.5599999999999996e-02  -3.0700000000000002e-02   4.4390000000000002e-01  -4.4499999999999998e-02   1.5670999999999999e+00   9.6299999999999997e-02   2.2130000000000000e-01  -1.0620000000000000e-01
   4.8490000000000000e-01  -5.4959999999999998e-01   9.4359999999999999e-01  -2.8639999999999999e-01  -7.6100000000000001e-02  -3.0700000000000002e-02   1.7760000000000001e-01   8.8900000000000007e-02   1.3059000000000001e+00   1.3489999999999999e-01   2.3089999999999999e-01  -1.1500000000000000e-01
   5.5110000000000003e-01  -4.3999999999999997e-02   1.2010000000000001e+00  -2.2910000000000000e-01   1.9000000000000000e-02  -2.6300000000000000e-02   3.3289999999999997e-01  -2.0010000000000000e-01   2.1764999999999999e+00   2.0230000000000001e-01   1.1550000000000001e-01  -9.2899999999999996e-02
   8.8170000000000004e-01  -2.6379999999999998e-01   6.0050000000000003e-01  -1.5279999999999999e-01  -6.6600000000000006e-02  -1.7500000000000002e-02  -1.3320000000000001e-01  -2.2200000000000001e-02   1.2188000000000001e+00   7.7100000000000002e-02   1.8279999999999999e-01  -1.0170000000000000e-01
   6.8330000000000002e-01  -3.2979999999999998e-01   9.4359999999999999e-01  -1.8140000000000001e-01   0.0000000000000000e+00  -5.2600000000000001e-02   1.5540000000000001e-01  -2.2239999999999999e-01   1.1317999999999999e+00   6.7400000000000002e-02   1.6360000000000000e-01  -1.1500000000000000e-01
   8.3760000000000001e-01  -2.1980000000000000e-01   8.5800000000000001e-02  -1.3370000000000001e-01  -7.6100000000000001e-02  -3.9500000000000000e-02   1.5540000000000001e-01   6.6699999999999995e-02   1.2188000000000001e+00   4.8200000000000000e-02   1.9239999999999999e-01  -1.0170000000000000e-01
   3.9679999999999999e-01  -4.1770000000000002e-01   1.1152000000000000e+00  -2.2910000000000000e-01   1.9000000000000000e-02  -4.3900000000000002e-02   1.3320000000000001e-01  -1.1119999999999999e-01   8.7060000000000004e-01   1.2520000000000001e-01   1.2509999999999999e-01  -1.1940000000000001e-01
   6.6130000000000000e-01  -1.9789999999999999e-01   6.8630000000000002e-01  -2.1959999999999999e-01  -1.9000000000000000e-02  -8.8000000000000005e-03   1.1100000000000000e-01   0.0000000000000000e+00   1.3059000000000001e+00   2.8899999999999999e-02   1.8279999999999999e-01  -1.0620000000000000e-01
   5.2900000000000003e-01  -1.0990000000000000e-01   9.4359999999999999e-01  -1.0500000000000000e-01  -7.6100000000000001e-02  -4.4000000000000003e-03   3.3289999999999997e-01   2.2239999999999999e-01   1.2188000000000001e+00   1.0600000000000000e-01   1.5400000000000000e-01  -7.0800000000000002e-02
   7.2740000000000005e-01  -3.2979999999999998e-01   9.4359999999999999e-01  -2.3870000000000000e-01  -7.6100000000000001e-02  -8.7700000000000000e-02   2.2200000000000001e-02  -6.6699999999999995e-02   7.8349999999999997e-01   1.5409999999999999e-01   8.6599999999999996e-02  -9.7299999999999998e-02
   6.3919999999999999e-01  -3.9570000000000000e-01   2.5740000000000002e-01  -2.9599999999999999e-01  -1.2370000000000000e-01  -8.8000000000000005e-03   4.4390000000000002e-01  -2.2200000000000001e-02   1.8283000000000000e+00   9.6299999999999997e-02   2.0210000000000000e-01  -1.2830000000000000e-01
   6.1719999999999997e-01  -3.5170000000000001e-01   7.7210000000000001e-01  -2.5779999999999997e-01  -1.2370000000000000e-01  -3.9500000000000000e-02   2.8849999999999998e-01  -2.2200000000000001e-02   1.0447000000000000e+00   2.8899999999999999e-02   7.6999999999999999e-02  -1.0620000000000000e-01
   7.7149999999999996e-01  -6.6000000000000003e-02   3.4310000000000002e-01  -1.8140000000000001e-01  -6.6600000000000006e-02  -4.3900000000000002e-02   8.8800000000000004e-02  -2.0010000000000000e-01   1.4800000000000000e+00   6.7400000000000002e-02   1.8279999999999999e-01  -9.7299999999999998e-02
   6.8330000000000002e-01  -2.4179999999999999e-01   1.1152000000000000e+00  -2.4820000000000000e-01  -9.4999999999999998e-03  -4.4000000000000003e-03   4.2170000000000002e-01   1.1119999999999999e-01   1.4800000000000000e+00   9.6299999999999997e-02   1.8279999999999999e-01  -1.5040000000000001e-01
   7.2740000000000005e-01  -1.9789999999999999e-01   1.7160000000000000e-01  -2.7689999999999998e-01   2.8500000000000001e-02  -7.0199999999999999e-02   3.1069999999999998e-01  -6.6699999999999995e-02   1.9153000000000000e+00   1.0600000000000000e-01   2.5979999999999998e-01  -9.2899999999999996e-02
   5.5110000000000003e-01  -2.4179999999999999e-01   3.4310000000000002e-01  -1.5279999999999999e-01   7.6100000000000001e-02   1.3200000000000000e-02   2.8849999999999998e-01  -1.1119999999999999e-01   2.0024000000000002e+00  -3.8500000000000000e-02   2.1170000000000000e-01  -1.4160000000000000e-01
   8.5960000000000003e-01  -3.5170000000000001e-01   1.8015000000000001e+00  -1.3370000000000001e-01  -7.6100000000000001e-02  -1.3200000000000000e-02   3.3289999999999997e-01   1.3339999999999999e-01   6.9650000000000001e-01   5.7799999999999997e-02   1.5400000000000000e-01  -1.3710000000000000e-01
   7.0530000000000004e-01  -3.5170000000000001e-01   9.4359999999999999e-01  -2.0999999999999999e-01   0.0000000000000000e+00  -3.5099999999999999e-02   4.6610000000000001e-01  -2.0010000000000000e-01   1.9153000000000000e+00   1.2520000000000001e-01   2.4060000000000001e-01  -1.5040000000000001e-01
   4.8490000000000000e-01  -4.3999999999999997e-02   5.1470000000000005e-01  -1.7190000000000000e-01   1.9000000000000000e-02  -8.8000000000000005e-03   2.6629999999999998e-01  -6.6699999999999995e-02   1.7412000000000001e+00   9.6299999999999997e-02   1.7319999999999999e-01  -7.0800000000000002e-02
   9.6989999999999998e-01  -1.3189999999999999e-01   1.4582999999999999e+00  -1.6230000000000000e-01  -5.7099999999999998e-02   4.4000000000000003e-03   2.8849999999999998e-01  -8.8900000000000007e-02   1.1317999999999999e+00   1.3489999999999999e-01   1.0580000000000001e-01  -1.5040000000000001e-01
   6.6130000000000000e-01  -1.3189999999999999e-01  -8.5800000000000001e-02  -3.9140000000000003e-01  -4.7600000000000003e-02  -7.4499999999999997e-02   4.6610000000000001e-01  -3.3350000000000002e-01   1.4800000000000000e+00   6.7400000000000002e-02   1.8279999999999999e-01  -9.7299999999999998e-02
   5.7310000000000005e-01  -1.7590000000000000e-01   5.1470000000000005e-01  -2.0050000000000001e-01  -2.8500000000000001e-02  -1.3200000000000000e-02   2.4410000000000001e-01  -2.0010000000000000e-01   1.3930000000000000e+00   6.7400000000000002e-02   1.9239999999999999e-01  -1.4160000000000000e-01
   6.8330000000000002e-01  -1.7590000000000000e-01   9.4359999999999999e-01  -2.5779999999999997e-01   1.9000000000000000e-02  -3.5099999999999999e-02   4.2170000000000002e-01  -1.1119999999999999e-01   1.1317999999999999e+00   9.6299999999999997e-02   1.5400000000000000e-01  -1.4160000000000000e-01
   7.2740000000000005e-01  -3.9570000000000000e-01   1.0294000000000001e+00  -2.7689999999999998e-01   4.7600000000000003e-02  -3.9500000000000000e-02   3.3289999999999997e-01  -2.2200000000000001e-02   1.5670999999999999e+00   8.6699999999999999e-02   2.2130000000000000e-01  -1.4599999999999999e-01
   7.0530000000000004e-01  -1.5390000000000001e-01   5.1470000000000005e-01  -2.5779999999999997e-01   0.0000000000000000e+00   1.7500000000000002e-02   1.7760000000000001e-01   2.2200000000000001e-02   1.6540999999999999e+00   7.7100000000000002e-02   1.5400000000000000e-01  -1.6370000000000001e-01
   3.9679999999999999e-01  -2.6379999999999998e-01   1.7160000000000000e-01  -2.8639999999999999e-01  -1.9000000000000000e-02  -3.5099999999999999e-02   4.4390000000000002e-01  -1.5559999999999999e-01   1.3930000000000000e+00   3.8500000000000000e-02   1.6360000000000000e-01  -9.2899999999999996e-02
   5.7310000000000005e-01  -1.5390000000000001e-01   7.7210000000000001e-01  -2.4820000000000000e-01   8.5599999999999996e-02  -3.5099999999999999e-02   1.3320000000000001e-01  -8.8900000000000007e-02   1.9153000000000000e+00   8.6699999999999999e-02   1.2509999999999999e-01  -1.3710000000000000e-01
   6.8330000000000002e-01  -1.0990000000000000e-01   1.1152000000000000e+00  -1.9089999999999999e-01  -1.2370000000000000e-01   0.0000000000000000e+00   6.6600000000000006e-02  -8.8900000000000007e-02   1.7412000000000001e+00   2.8899999999999999e-02   2.5019999999999998e-01  -1.0170000000000000e-01
   6.6130000000000000e-01  -2.1980000000000000e-01   6.8630000000000002e-01  -1.9089999999999999e-01  -7.6100000000000001e-02   2.6300000000000000e-02   1.3320000000000001e-01  -4.4499999999999998e-02   1.1317999999999999e+00   4.8200000000000000e-02   1.1550000000000001e-01  -7.5200000000000003e-02
   5.0700000000000001e-01  -1.5390000000000001e-01   2.5740000000000002e-01  -1.5279999999999999e-01  -5.7099999999999998e-02   4.3900000000000002e-02   1.9980000000000001e-01  -8.8900000000000007e-02   1.8283000000000000e+00   1.1559999999999999e-01   1.5400000000000000e-01  -1.5040000000000001e-01
   4.6289999999999998e-01  -1.5390000000000001e-01   6.8630000000000002e-01  -2.8639999999999999e-01  -2.8500000000000001e-02   1.3200000000000000e-02   1.7760000000000001e-01  -2.2239999999999999e-01   7.8349999999999997e-01   1.1559999999999999e-01   1.2509999999999999e-01  -8.8499999999999995e-02
   6.6130000000000000e-01  -2.8580000000000000e-01   1.2867999999999999e+00  -2.7689999999999998e-01  -3.8100000000000002e-02  -4.3900000000000002e-02   1.7760000000000001e-01  -1.1119999999999999e-01   1.0447000000000000e+00   9.6299999999999997e-02   1.2509999999999999e-01  -8.8499999999999995e-02
   6.1719999999999997e-01  -3.7369999999999998e-01   4.2890000000000000e-01  -2.1959999999999999e-01  -1.1420000000000000e-01  -1.7500000000000002e-02  -1.1100000000000000e-01  -1.3339999999999999e-01   1.8283000000000000e+00   1.1559999999999999e-01   2.4060000000000001e-01  -6.6400000000000001e-02
   5.7310000000000005e-01  -3.5170000000000001e-01   2.5740000000000002e-01  -1.9089999999999999e-01  -3.8100000000000002e-02  -5.2600000000000001e-02   2.2200000000000001e-02  -2.8910000000000002e-01   1.5670999999999999e+00   1.5409999999999999e-01   9.6199999999999994e-02  -6.6400000000000001e-02
   6.3919999999999999e-01  -3.7369999999999998e-01   1.7160000000000000e-01  -1.8140000000000001e-01   9.4999999999999998e-03  -5.2600000000000001e-02  -1.5540000000000001e-01  -2.4460000000000001e-01   1.5670999999999999e+00   7.7100000000000002e-02   1.3469999999999999e-01  -7.9600000000000004e-02
   5.7310000000000005e-01  -1.7590000000000000e-01   5.1470000000000005e-01  -2.0050000000000001e-01   1.9000000000000000e-02  -3.0700000000000002e-02  -1.1100000000000000e-01  -2.2200000000000001e-02   1.0447000000000000e+00   1.3489999999999999e-01   1.1550000000000001e-01  -7.9600000000000004e-02
   4.4080000000000003e-01  -3.2979999999999998e-01   1.4582999999999999e+00  -1.8140000000000001e-01   3.8100000000000002e-02  -4.4000000000000003e-03  -8.8800000000000004e-02  -2.0010000000000000e-01   1.8283000000000000e+00   9.6299999999999997e-02   1.3469999999999999e-01  -9.7299999999999998e-02
   4.8490000000000000e-01  -1.5390000000000001e-01   1.2867999999999999e+00  -2.2910000000000000e-01  -4.7600000000000003e-02  -8.8000000000000005e-03  -2.6629999999999998e-01  -2.4460000000000001e-01   7.8349999999999997e-01   1.9270000000000001e-01   1.0580000000000001e-01  -3.1000000000000000e-02
