# Supplementary material for: Footwear and Foam Surface Alter Gait Initiation of Typical Subjects
Source: PLoS One. 2015 Aug 13;10(8):e0135821. doi: 10.1371/journal.pone.0135821 (PMC4536224; doi:10.1371/journal.pone.0135821)
Supplement: S1 Dataset — (ZIP) [file pone.0135821.s001.zip › 3_barefoot_av1_01.txt]

   2.3166300000000000e+01  -1.0551999999999999e+00   3.3309840000000003e+02   2.7458500000000001e+01   3.8815100000000001e+01  -2.9600000000000000e+00  -2.6278800000000000e+01  -6.4927999999999999e+00   4.0213099999999997e+02   2.1914600000000000e+01  -3.0405600000000000e+01   2.1985000000000001e+00
   2.2835599999999999e+01  -2.2643000000000000e+00   3.2975290000000001e+02   2.6885600000000000e+01   3.8615299999999998e+01  -2.7846000000000002e+00  -2.6500800000000002e+01  -5.4255000000000004e+00   4.0308870000000002e+02   2.1962800000000001e+01  -3.0521100000000001e+01   2.1364999999999998e+00
   2.2394800000000000e+01  -2.9678000000000000e+00   3.2717939999999999e+02   2.6140899999999998e+01   3.8310800000000000e+01  -2.5872999999999999e+00  -2.6300999999999998e+01  -6.1369999999999996e+00   4.0308870000000002e+02   2.1818300000000001e+01  -3.0588500000000000e+01   2.1099999999999999e+00
   2.2262599999999999e+01  -4.5286000000000000e+00   3.2177499999999998e+02   2.5329400000000000e+01   3.7853999999999999e+01  -2.3592000000000000e+00  -2.6345400000000001e+01  -6.8486000000000002e+00   4.0413339999999999e+02   2.1673800000000000e+01  -3.0761700000000001e+01   2.0436000000000001e+00
   2.2130299999999998e+01  -5.5838000000000001e+00   3.1697109999999998e+02   2.4326899999999998e+01   3.7264000000000003e+01  -2.1751000000000000e+00  -2.7344200000000001e+01  -5.9592000000000001e+00   4.0491699999999997e+02   2.1538900000000002e+01  -3.0588500000000000e+01   2.0304000000000002e+00
   2.1535200000000000e+01  -6.3752000000000004e+00   3.1010840000000002e+02   2.3391300000000001e+01   3.6455199999999998e+01  -2.0040000000000000e+00  -2.7100000000000001e+01  -7.4044999999999996e+00   4.0622289999999998e+02   2.1413699999999999e+01  -3.0790500000000002e+01   1.9950000000000001e+00
   2.1226600000000001e+01  -7.4305000000000003e+00   3.0230210000000000e+02   2.2293299999999999e+01   3.5665399999999998e+01  -1.7234000000000000e+00  -2.6989000000000001e+01  -7.1154000000000002e+00   4.0639699999999999e+02   2.1221000000000000e+01  -3.1021500000000000e+01   1.9286000000000001e+00
   2.0477100000000000e+01  -8.1998999999999995e+00   2.9441000000000003e+02   2.1090299999999999e+01   3.4951700000000002e+01  -1.5041000000000000e+00  -2.7077800000000000e+01  -6.8930999999999996e+00   4.0831229999999999e+02   2.1182500000000001e+01  -3.1079200000000000e+01   1.8091999999999999e+00
   1.9507300000000001e+01  -8.3757000000000001e+00   2.8746150000000000e+02   2.0059200000000001e+01   3.4152299999999997e+01  -1.3200000000000001e+00  -2.7654900000000001e+01  -8.4050999999999991e+00   4.1170769999999999e+02   2.0874300000000002e+01  -3.1338999999999999e+01   1.7959000000000001e+00
   1.8978300000000001e+01  -8.5296000000000003e+00   2.8068450000000001e+02   1.8999400000000001e+01   3.3410100000000000e+01  -1.1051000000000000e+00  -2.7721499999999999e+01  -8.8053000000000008e+00   4.1588650000000001e+02   2.0594899999999999e+01  -3.1743099999999998e+01   1.7383999999999999e+00
   1.8339099999999998e+01  -8.3317999999999994e+00   2.7493700000000001e+02   1.7939699999999998e+01   3.2962899999999998e+01  -9.6909999999999996e-01  -2.7410799999999998e+01  -8.6941000000000006e+00   4.2050069999999999e+02   2.0585300000000000e+01  -3.2281900000000000e+01   1.5880000000000001e+00
   1.7765999999999998e+01  -8.2658000000000005e+00   2.7047629999999998e+02   1.6994499999999999e+01   3.2696399999999997e+01  -7.7620000000000000e-01  -2.7810300000000002e+01  -1.0673100000000000e+01   4.2546319999999997e+02   2.0209599999999998e+01  -3.2676400000000001e+01   1.5217000000000001e+00
   1.6443400000000000e+01  -7.9581000000000000e+00   2.6790280000000001e+02   1.6001500000000000e+01   3.2620300000000000e+01  -6.9289999999999996e-01  -2.8698100000000000e+01  -1.0939900000000000e+01   4.2990320000000003e+02   1.9959099999999999e+01  -3.3032499999999999e+01   1.3801000000000001e+00
   1.5738099999999999e+01  -7.9800000000000004e+00   2.6507190000000003e+02   1.5170900000000000e+01   3.2487099999999998e+01  -5.3059999999999996e-01  -2.9408300000000001e+01  -1.1340199999999999e+01   4.3295030000000003e+02   1.9573799999999999e+01  -3.3350000000000001e+01   1.3226000000000000e+00
   1.4790300000000000e+01  -7.7602000000000002e+00   2.6309890000000001e+02   1.4197100000000001e+01   3.2334800000000001e+01  -3.5520000000000002e-01  -2.9608100000000000e+01  -1.2629899999999999e+01   4.3599750000000000e+02   1.9294499999999999e+01  -3.3715600000000002e+01   1.2032000000000000e+00
   1.3732200000000001e+01  -7.6283000000000003e+00   2.5863810000000001e+02   1.3366400000000001e+01   3.2134999999999998e+01  -2.4120000000000000e-01  -3.0340499999999999e+01  -1.3208000000000000e+01   4.4052460000000002e+02   1.8764700000000001e+01  -3.4177500000000002e+01   1.0970000000000000e+00
   1.2608100000000000e+01  -7.2106000000000003e+00   2.5460630000000000e+02   1.2679000000000000e+01   3.1906600000000001e+01  -1.9730000000000000e-01  -3.1006300000000000e+01  -1.4186400000000001e+01   4.4566109999999998e+02   1.8446800000000000e+01  -3.4514299999999999e+01   9.1120000000000001e-01
   1.1285600000000001e+01  -6.4631999999999996e+00   2.4945920000000001e+02   1.1829300000000000e+01   3.1421299999999999e+01  -7.0199999999999999e-02  -3.1649999999999999e+01  -1.5609400000000001e+01   4.5010120000000001e+02   1.7974799999999998e+01  -3.4860700000000001e+01   7.9620000000000002e-01
   1.0403900000000000e+01  -5.9135999999999997e+00   2.4456960000000001e+02   1.1161000000000000e+01   3.1050200000000000e+01  -4.3900000000000002e-02  -3.1805299999999999e+01  -1.5987399999999999e+01   4.5358359999999999e+02   1.7647300000000001e+01  -3.5283999999999999e+01   7.3429999999999995e-01
   9.5221999999999998e+00  -5.5617999999999999e+00   2.3993719999999999e+02   1.0492599999999999e+01   3.0669499999999999e+01  -4.8200000000000000e-02  -3.2560000000000002e+01  -1.7099200000000000e+01   4.5854599999999999e+02   1.7155999999999999e+01  -3.5640000000000001e+01   5.4849999999999999e-01
   8.7507000000000001e+00  -4.7484999999999999e+00   2.3590539999999999e+02   9.8911999999999995e+00   3.0155700000000000e+01  -2.1899999999999999e-02  -3.3536600000000000e+01  -1.8277699999999999e+01   4.6176729999999998e+02   1.6722500000000000e+01  -3.5996099999999998e+01   4.0250000000000002e-01
   8.3099000000000007e+00  -4.3967000000000001e+00   2.3058680000000001e+02   9.2992000000000008e+00   2.9708400000000001e+01   3.9500000000000000e-02  -3.4046999999999997e+01  -1.8744700000000002e+01   4.6472730000000001e+02   1.6279399999999999e+01  -3.6361699999999999e+01   3.0080000000000001e-01
   7.7367999999999997e+00  -3.7812000000000001e+00   2.2543979999999999e+02   8.7359000000000009e+00   2.9080400000000001e+01   5.7000000000000002e-02  -3.4535299999999999e+01  -1.9167100000000001e+01   4.6873210000000000e+02   1.5624400000000000e+01  -3.6736899999999999e+01   8.4000000000000005e-02
   7.2739000000000003e+00  -3.7591999999999999e+00   2.1969229999999999e+02   8.0579999999999998e+00   2.8480899999999998e+01   1.5790000000000001e-01  -3.5334299999999999e+01  -2.0078800000000001e+01   4.7238860000000000e+02   1.5113799999999999e+01  -3.7150700000000001e+01   8.8000000000000005e-03
   6.8551000000000002e+00  -4.0670000000000002e+00   2.1377320000000000e+02   7.4756999999999998e+00   2.7748200000000001e+01   1.4470000000000000e-01  -3.6199900000000000e+01  -2.0745899999999999e+01   4.7856990000000002e+02   1.4612900000000000e+01  -3.7612600000000000e+01  -1.8579999999999999e-01
   6.3480999999999996e+00  -4.0229999999999997e+00   2.0819720000000001e+02   6.9695999999999998e+00   2.7053500000000000e+01   2.9380000000000001e-01  -3.7376300000000001e+01  -2.0990500000000001e+01   4.8449000000000001e+02   1.3852000000000000e+01  -3.8112900000000003e+01  -2.9189999999999999e-01
   6.5686000000000000e+00  -3.9569999999999999e+00   2.0322180000000000e+02   6.5590999999999999e+00   2.6539700000000000e+01   3.3329999999999999e-01  -3.8241900000000001e+01  -2.1679800000000000e+01   4.8927830000000000e+02   1.3322100000000001e+01  -3.8680599999999998e+01  -4.5119999999999999e-01
   6.3701999999999996e+00  -3.8031999999999999e+00   1.9704540000000000e+02   5.9958000000000000e+00   2.5844999999999999e+01   3.6399999999999999e-01  -3.8974299999999999e+01  -2.1746500000000001e+01   4.9563369999999998e+02   1.2763400000000001e+01  -3.9238700000000001e+01  -6.1490000000000000e-01
   6.3480999999999996e+00  -3.8250999999999999e+00   1.9215570000000000e+02   5.6139000000000001e+00   2.5254999999999999e+01   4.8240000000000000e-01  -4.0483600000000003e+01  -2.2658100000000001e+01   5.0207610000000000e+02   1.2195100000000000e+01  -3.9719799999999999e+01  -6.9450000000000001e-01
   6.4142999999999999e+00  -3.9350999999999998e+00   1.8820959999999999e+02   5.1746999999999996e+00   2.4769700000000000e+01   5.3500000000000003e-01  -4.1793100000000003e+01  -2.3569800000000001e+01   5.0799619999999999e+02   1.1559300000000000e+01  -4.0422199999999997e+01  -8.7139999999999995e-01
   6.4142999999999999e+00  -3.7812000000000001e+00   1.8452090000000001e+02   5.0029000000000003e+00   2.4274899999999999e+01   5.9640000000000004e-01  -4.2414499999999997e+01  -2.3814399999999999e+01   5.1374220000000003e+02   1.0952500000000001e+01  -4.0855200000000004e+01  -1.0528000000000000e+00
   6.6787999999999998e+00  -3.6493000000000002e+00   1.8091800000000001e+02   4.6973000000000003e+00   2.3846699999999998e+01   6.4019999999999999e-01  -4.3036000000000001e+01  -2.4414800000000000e+01   5.1853049999999996e+02   1.0355200000000000e+01  -4.1374800000000000e+01  -1.1721999999999999e+00
   6.7889999999999997e+00  -3.6053000000000002e+00   1.7765819999999999e+02   4.3917999999999999e+00   2.3494599999999998e+01   6.0519999999999996e-01  -4.3879399999999997e+01  -2.5571000000000002e+01   5.2262230000000000e+02   9.7387999999999995e+00  -4.1865499999999997e+01  -1.3270000000000000e+00
   6.7228000000000003e+00  -3.5394000000000001e+00   1.7568520000000001e+02   4.1913000000000000e+00   2.3142499999999998e+01   6.6659999999999997e-01  -4.4079200000000000e+01  -2.6260300000000001e+01   5.2871659999999997e+02   9.1222999999999992e+00  -4.2279200000000003e+01  -1.4774000000000000e+00
   6.7449000000000003e+00  -3.6932000000000000e+00   1.7259700000000001e+02   3.9144999999999999e+00   2.2866599999999998e+01   7.0160000000000000e-01  -4.4345500000000001e+01  -2.6749500000000001e+01   5.3115419999999995e+02   8.6021000000000001e+00  -4.2779600000000002e+01  -1.6012999999999999e+00
   6.4142999999999999e+00  -3.5394000000000001e+00   1.6925139999999999e+02   3.7425999999999999e+00   2.2657200000000000e+01   7.1479999999999999e-01  -4.4367699999999999e+01  -2.7616700000000002e+01   5.3594259999999997e+02   7.9663000000000004e+00  -4.3203000000000003e+01  -1.7162999999999999e+00
   6.1718000000000002e+00  -3.6713000000000000e+00   1.6813620000000000e+02   3.7330999999999999e+00   2.2352699999999999e+01   7.8930000000000000e-01  -4.4611800000000002e+01  -2.8016900000000000e+01   5.3986030000000005e+02   7.4749999999999996e+00  -4.3539700000000003e+01  -1.8091999999999999e+00
   5.7971000000000004e+00  -3.6932000000000000e+00   1.6736420000000001e+02   3.4657000000000000e+00   2.2362200000000001e+01   7.9369999999999996e-01  -4.4678400000000003e+01  -2.9150900000000000e+01   5.4395209999999997e+02   6.9066999999999998e+00  -4.3943899999999999e+01  -1.9419000000000000e+00
   5.5545999999999998e+00  -3.7151999999999998e+00   1.6659209999999999e+02   3.3607000000000000e+00   2.2143400000000000e+01   8.6829999999999996e-01  -4.5166699999999999e+01  -2.9995899999999999e+01   5.4769569999999999e+02   6.4732000000000003e+00  -4.4405700000000003e+01  -2.0436000000000001e+00
   5.2240000000000002e+00  -3.6493000000000002e+00   1.6624900000000000e+02   3.3033999999999999e+00   2.2238499999999998e+01   9.0339999999999998e-01  -4.5277700000000003e+01  -3.1085500000000000e+01   5.5100400000000002e+02   5.8471000000000002e+00  -4.4723199999999999e+01  -2.1631000000000000e+00
   4.8712999999999997e+00  -3.8031999999999999e+00   1.6650630000000001e+02   3.2079000000000000e+00   2.2219500000000000e+01   8.7700000000000000e-01  -4.6165500000000002e+01  -3.1952600000000000e+01   5.5431230000000005e+02   5.5195999999999996e+00  -4.4973399999999998e+01  -2.3001999999999998e+00
   4.5848000000000004e+00  -3.9569999999999999e+00   1.6684950000000001e+02   3.1124999999999998e+00   2.2438300000000002e+01   9.2969999999999997e-01  -4.6520600000000002e+01  -3.2997700000000002e+01   5.5823000000000002e+02   5.1727999999999996e+00  -4.5444899999999997e+01  -2.3843000000000001e+00
   4.4524999999999997e+00  -4.0888999999999998e+00   1.6770730000000000e+02   3.0647000000000002e+00   2.2571600000000000e+01   9.6909999999999996e-01  -4.6986699999999999e+01  -3.3798200000000001e+01   5.6031939999999997e+02   4.8357000000000001e+00  -4.5550699999999999e+01  -2.5036999999999998e+00
   4.1439000000000004e+00  -4.2427999999999999e+00   1.7002350000000001e+02   2.9979000000000000e+00   2.2990300000000001e+01   1.0042000000000000e+00  -4.7741300000000003e+01  -3.4554200000000002e+01   5.6319240000000002e+02   4.5659000000000001e+00  -4.5810499999999998e+01  -2.5922000000000001e+00
   3.9455000000000000e+00  -4.5945999999999998e+00   1.7165340000000000e+02   2.9788000000000001e+00   2.3104399999999998e+01   1.0919000000000001e+00  -4.8362800000000000e+01  -3.5287999999999997e+01   5.6362770000000000e+02   4.2961999999999998e+00  -4.5916400000000003e+01  -2.6452000000000000e+00
   3.7692000000000001e+00  -4.7923999999999998e+00   1.7354060000000001e+02   2.8929000000000000e+00   2.3332799999999999e+01   1.1094999999999999e+00  -4.9073000000000000e+01  -3.5977300000000000e+01   5.6484649999999999e+02   4.0265000000000004e+00  -4.5829799999999999e+01  -2.6718000000000002e+00
   3.7250999999999999e+00  -5.1222000000000003e+00   1.7619990000000001e+02   2.9405999999999999e+00   2.3760999999999999e+01   1.2279000000000000e+00  -5.0005200000000002e+01  -3.6288600000000002e+01   5.6528179999999998e+02   3.9398000000000000e+00  -4.5743200000000002e+01  -2.7824000000000000e+00
   3.9015000000000000e+00  -6.0895000000000001e+00   1.7851609999999999e+02   2.9405999999999999e+00   2.4018000000000001e+01   1.2892999999999999e+00  -5.0560099999999998e+01  -3.6733300000000000e+01   5.6354060000000004e+02   3.9013000000000000e+00  -4.5646999999999998e+01  -2.8443000000000001e+00
   4.1660000000000004e+00  -6.5510999999999999e+00   1.8203319999999999e+02   2.9024000000000001e+00   2.4389099999999999e+01   1.3463000000000001e+00  -5.1381300000000003e+01  -3.7000100000000003e+01   5.6284420000000000e+02   3.8820000000000001e+00  -4.5493000000000002e+01  -2.8353999999999999e+00
   4.3864000000000001e+00  -6.8589000000000002e+00   1.8443510000000001e+02   2.9310999999999998e+00   2.4893400000000000e+01   1.4383999999999999e+00  -5.1936199999999999e+01  -3.7289200000000001e+01   5.6327949999999998e+02   3.8241999999999998e+00  -4.5473799999999997e+01  -2.8399000000000001e+00
   5.0255999999999998e+00  -7.8262000000000000e+00   1.8760910000000001e+02   2.9502000000000002e+00   2.5264500000000002e+01   1.5743000000000000e+00  -5.2402299999999997e+01  -3.7311399999999999e+01   5.6119000000000005e+02   3.8723999999999998e+00  -4.5319800000000001e+01  -2.8487000000000000e+00
   5.4443999999999999e+00  -8.3977000000000004e+00   1.9009690000000001e+02   2.8929000000000000e+00   2.5607099999999999e+01   1.6093999999999999e+00  -5.2846200000000003e+01  -3.7267000000000003e+01   5.6049350000000004e+02   3.8723999999999998e+00  -4.5194699999999997e+01  -2.8132999999999999e+00
   6.2159000000000004e+00  -8.9253000000000000e+00   1.9464340000000001e+02   3.0743000000000000e+00   2.6158999999999999e+01   1.6839000000000000e+00  -5.3312199999999997e+01  -3.7244700000000002e+01   5.5936170000000004e+02   3.8915999999999999e+00  -4.5079300000000003e+01  -2.8266000000000000e+00
   6.8331000000000000e+00  -9.5189000000000004e+00   1.9918989999999999e+02   3.0265000000000000e+00   2.6511099999999999e+01   1.7979000000000001e+00  -5.3401000000000003e+01  -3.7489300000000000e+01   5.5735940000000005e+02   3.9782999999999999e+00  -4.4886800000000001e+01  -2.8576000000000001e+00
   7.3399999999999999e+00  -1.0112500000000001e+01   2.0236390000000000e+02   2.9502000000000002e+00   2.6996400000000001e+01   1.9032000000000000e+00  -5.3622999999999998e+01  -3.7667200000000001e+01   5.5587929999999994e+02   4.0553999999999997e+00  -4.4848300000000002e+01  -2.8443000000000001e+00
   7.8470000000000004e+00  -1.0574100000000000e+01   2.0631000000000000e+02   3.0169999999999999e+00   2.7462700000000002e+01   1.9645999999999999e+00  -5.3423200000000001e+01  -3.8111899999999999e+01   5.5378989999999999e+02   4.0650000000000004e+00  -4.4559699999999999e+01  -2.8399000000000001e+00
   8.3318999999999992e+00  -1.1123699999999999e+01   2.1068500000000000e+02   3.1983999999999999e+00   2.7909900000000000e+01   2.1267999999999998e+00  -5.3489800000000002e+01  -3.8200899999999997e+01   5.5170039999999995e+02   4.2095000000000002e+00  -4.4367199999999997e+01  -2.8310000000000000e+00
   8.9710999999999999e+00  -1.2025000000000000e+01   2.1591780000000000e+02   3.3033999999999999e+00   2.8538000000000000e+01   2.2277000000000000e+00  -5.3290100000000002e+01  -3.8423200000000001e+01   5.4882749999999999e+02   4.1902999999999997e+00  -4.4194000000000003e+01  -2.8310000000000000e+00
   9.9629999999999992e+00  -1.2728500000000000e+01   2.2089320000000001e+02   3.3416000000000001e+00   2.9251700000000000e+01   2.2934999999999999e+00  -5.3179099999999998e+01  -3.8712299999999999e+01   5.4673800000000006e+02   4.1421000000000001e+00  -4.4068899999999999e+01  -2.8310000000000000e+00
   1.0381800000000000e+01  -1.3563900000000000e+01   2.2801329999999999e+02   3.6185000000000000e+00   3.0212800000000001e+01   2.4382000000000001e+00  -5.2890500000000003e+01  -3.8979100000000003e+01   5.4543209999999999e+02   4.1227999999999998e+00  -4.3828400000000002e+01  -2.8222000000000000e+00
   1.1439900000000000e+01  -1.4575100000000001e+01   2.3341770000000000e+02   3.7711999999999999e+00   3.0964500000000001e+01   2.6004000000000000e+00  -5.2735199999999999e+01  -3.9423800000000000e+01   5.4212379999999996e+02   4.2095000000000002e+00  -4.3655200000000001e+01  -2.7955999999999999e+00
   1.2189299999999999e+01  -1.5696300000000001e+01   2.4199610000000001e+02   4.0099000000000000e+00   3.1840000000000000e+01   2.8197000000000001e+00  -5.2868299999999998e+01  -3.9446100000000001e+01   5.3898969999999997e+02   4.2191999999999998e+00  -4.3299199999999999e+01  -2.8089000000000000e+00
   1.3137100000000000e+01  -1.6949300000000001e+01   2.4825829999999999e+02   4.1340000000000003e+00   3.2772500000000001e+01   2.9030000000000000e+00  -5.2668599999999998e+01  -3.9357100000000003e+01   5.3533309999999994e+02   4.2287999999999997e+00  -4.3106699999999996e+01  -2.8353999999999999e+00
   1.4305300000000001e+01  -1.8136500000000002e+01   2.5597880000000001e+02   4.4396000000000004e+00   3.3638500000000001e+01   3.1135000000000002e+00  -5.2912700000000001e+01  -3.9468299999999999e+01   5.3115419999999995e+02   4.3250999999999999e+00  -4.2731499999999997e+01  -2.8132999999999999e+00
   1.5142899999999999e+01  -1.9125699999999998e+01   2.6455720000000002e+02   4.9169000000000000e+00   3.4552000000000000e+01   3.3065000000000002e+00  -5.2468800000000002e+01  -3.8779000000000003e+01   5.2654010000000005e+02   4.4406999999999996e+00  -4.2279200000000003e+01  -2.7824000000000000e+00
   1.6112800000000000e+01  -2.0071000000000002e+01   2.7219200000000001e+02   5.3752000000000004e+00   3.5494100000000003e+01   3.4380000000000002e+00  -5.2069299999999998e+01  -3.8512200000000000e+01   5.2088109999999995e+02   4.6044999999999998e+00  -4.1798099999999998e+01  -2.7602000000000002e+00
   1.7192900000000002e+01  -2.0862400000000001e+01   2.8008409999999998e+02   5.8430000000000000e+00   3.6436100000000003e+01   3.5345000000000000e+00  -5.1980600000000003e+01  -3.8134200000000000e+01   5.1391629999999998e+02   4.6429999999999998e+00  -4.1172699999999999e+01  -2.7646999999999999e+00
   1.8250900000000001e+01  -2.1543900000000001e+01   2.8840510000000000e+02   6.6546000000000003e+00   3.7520899999999997e+01   3.5871000000000000e+00  -5.1470100000000002e+01  -3.7778399999999998e+01   5.0538440000000003e+02   4.7586000000000004e+00  -4.0527999999999999e+01  -2.7557999999999998e+00
   1.9132600000000000e+01  -2.1961600000000001e+01   2.9638299999999998e+02   7.1700999999999997e+00   3.8567700000000002e+01   3.6573000000000002e+00  -5.1336900000000000e+01  -3.7200299999999999e+01   4.9807139999999998e+02   4.9416000000000002e+00  -3.9796799999999998e+01  -2.6850000000000001e+00
   2.0014299999999999e+01  -2.2335300000000000e+01   3.0599079999999998e+02   8.0389999999999997e+00   3.9652500000000003e+01   3.7143000000000002e+00  -5.0915199999999999e+01  -3.6644399999999997e+01   4.8988770000000000e+02   5.0476000000000001e+00  -3.9075099999999999e+01  -2.7027000000000001e+00
   2.0697600000000001e+01  -2.3214700000000001e+01   3.1602749999999997e+02   8.7454999999999998e+00   4.0784900000000000e+01   3.8327000000000000e+00  -5.0382500000000000e+01  -3.6577700000000000e+01   4.8092050000000000e+02   5.2016999999999998e+00  -3.8353499999999997e+01  -2.7248999999999999e+00
   2.0763700000000000e+01  -2.4006100000000000e+01   3.2477740000000000e+02   9.4041999999999994e+00   4.2060000000000002e+01   4.0957999999999997e+00  -4.9894199999999998e+01  -3.6199700000000000e+01   4.7247570000000002e+02   5.3173000000000004e+00  -3.7612600000000000e+01  -2.6585000000000001e+00
   2.1116399999999999e+01  -2.5193200000000001e+01   3.3584350000000001e+02   9.9674999999999994e+00   4.3468299999999999e+01   4.2537000000000003e+00  -4.9183999999999997e+01  -3.6288600000000002e+01   4.6342140000000001e+02   5.4714000000000000e+00  -3.6939000000000000e+01  -2.6274999999999999e+00
   2.1380900000000000e+01  -2.6490200000000002e+01   3.4733850000000001e+02   1.0683600000000000e+01   4.4971800000000002e+01   4.4509999999999996e+00  -4.8562500000000000e+01  -3.6244100000000003e+01   4.5488950000000000e+02   5.6254999999999997e+00  -3.6101900000000001e+01  -2.6718000000000002e+00
   2.1336800000000000e+01  -2.8029100000000000e+01   3.5934829999999999e+02   1.1151400000000001e+01   4.6446800000000003e+01   4.6790000000000003e+00  -4.7053300000000000e+01  -3.6377499999999998e+01   4.4731529999999998e+02   5.8952999999999998e+00  -3.5351399999999998e+01  -2.6497000000000002e+00
   2.1513100000000001e+01  -3.0139500000000002e+01   3.7161540000000002e+02   1.1590600000000000e+01   4.8112099999999998e+01   4.9684999999999997e+00  -4.6298600000000000e+01  -3.6199700000000000e+01   4.3852220000000000e+02   6.2324000000000002e+00  -3.4735599999999998e+01  -2.6274999999999999e+00
   2.1623300000000000e+01  -3.2579700000000003e+01   3.8482610000000000e+02   1.2144399999999999e+01   4.9948599999999999e+01   5.3807000000000000e+00  -4.5166699999999999e+01  -3.6799999999999997e+01   4.2903260000000000e+02   6.7815000000000003e+00  -3.3888800000000003e+01  -2.7469999999999999e+00
   2.2328700000000001e+01  -3.4777999999999999e+01   3.9829410000000001e+02   1.2507199999999999e+01   5.1747100000000003e+01   5.7709999999999999e+00  -4.4478700000000003e+01  -3.6644399999999997e+01   4.1954309999999998e+02   7.4364999999999997e+00  -3.2705300000000001e+01  -2.7071999999999998e+00
   2.3232399999999998e+01  -3.6580700000000000e+01   4.1416410000000002e+02   1.3137300000000000e+01   5.3621699999999997e+01   6.0690999999999997e+00  -4.4034799999999997e+01  -3.5443600000000004e+01   4.0761579999999998e+02   8.1396999999999995e+00  -3.1627600000000001e+01  -2.5081000000000002e+00
   2.4047999999999998e+01  -3.8471299999999999e+01   4.2994830000000002e+02   1.3834300000000001e+01   5.5762799999999999e+01   6.3936999999999999e+00  -4.3213500000000003e+01  -3.3931600000000003e+01   3.9534030000000001e+02   8.9778000000000002e+00  -3.0405600000000000e+01  -2.3267000000000002e+00
   2.4863499999999998e+01  -4.0801499999999997e+01   4.4504629999999997e+02   1.4416600000000001e+01   5.7789700000000003e+01   6.7182000000000004e+00  -4.2214799999999997e+01  -3.2552999999999997e+01   3.8158479999999997e+02   9.7195000000000000e+00  -2.9212499999999999e+01  -2.1320999999999999e+00
   2.5921500000000002e+01  -4.2933900000000001e+01   4.6108780000000002e+02   1.5190000000000000e+01   5.9854599999999998e+01   7.1040999999999999e+00  -4.0838700000000003e+01  -3.1129899999999999e+01   3.6809050000000002e+02   1.0470800000000001e+01  -2.7903900000000000e+01  -1.9596000000000000e+00
   2.7530600000000000e+01  -4.4956400000000002e+01   4.7893090000000001e+02   1.6001500000000000e+01   6.2014699999999998e+01   7.4198000000000004e+00  -4.0084099999999999e+01  -2.9373300000000000e+01   3.5450909999999999e+02   1.1337800000000000e+01  -2.6556799999999999e+01  -1.7561000000000000e+00
   2.9360099999999999e+01  -4.6956899999999997e+01   4.9668810000000002e+02   1.6899000000000001e+01   6.4298500000000004e+01   7.7398999999999996e+00  -3.9063099999999999e+01  -2.7238700000000001e+01   3.3918650000000002e+02   1.2108400000000000e+01  -2.5161600000000000e+01  -1.5173000000000001e+00
   3.1079400000000000e+01  -4.9023400000000002e+01   5.1581790000000001e+02   1.7653199999999998e+01   6.6648899999999998e+01   8.0731999999999999e+00  -3.7553800000000003e+01  -2.5326400000000000e+01   3.2403800000000001e+02   1.2898300000000001e+01  -2.3631699999999999e+01  -1.2871999999999999e+00
   3.3041200000000003e+01  -5.1595500000000001e+01   5.3357510000000002e+02   1.8455200000000001e+01   6.8866100000000003e+01   8.4196000000000009e+00  -3.6222099999999998e+01  -2.2813800000000001e+01   3.0784480000000002e+02   1.3755599999999999e+01  -2.2313500000000001e+01  -1.0218000000000000e+00
   3.4914700000000003e+01  -5.4145600000000002e+01   5.5227599999999995e+02   1.9438600000000001e+01   7.1121399999999994e+01   8.8010999999999999e+00  -3.4402200000000001e+01  -2.0323399999999999e+01   2.9287049999999999e+02   1.4641800000000000e+01  -2.0927900000000001e+01  -7.0330000000000004e-01
   3.6920600000000000e+01  -5.6497799999999998e+01   5.7157740000000001e+02   2.0173800000000000e+01   7.3376599999999996e+01   9.1036999999999999e+00  -3.2781900000000000e+01  -1.7966400000000000e+01   2.7667730000000000e+02   1.5412500000000000e+01  -1.9484600000000000e+01  -4.1580000000000000e-01
   3.8816200000000002e+01  -5.8014699999999998e+01   5.8813360000000000e+02   2.1233499999999999e+01   7.5574799999999996e+01   9.4282000000000004e+00  -3.0717800000000000e+01  -1.4964600000000001e+01   2.6091940000000000e+02   1.6163799999999998e+01  -1.8079799999999999e+01  -1.2390000000000000e-01
   4.0337100000000000e+01  -6.0432899999999997e+01   6.0511879999999996e+02   2.2026000000000000e+01   7.7639700000000005e+01   9.6782000000000004e+00  -2.8964400000000001e+01  -1.1962800000000000e+01   2.4463910000000001e+02   1.6847700000000000e+01  -1.6790500000000002e+01   1.9460000000000000e-01
   4.1835999999999999e+01  -6.2433399999999999e+01   6.2004520000000002e+02   2.2684699999999999e+01   7.9542900000000003e+01   9.9281000000000006e+00  -2.6811499999999999e+01  -9.2500000000000000e+00   2.2975190000000001e+02   1.7502800000000001e+01  -1.5472200000000001e+01   5.0870000000000004e-01
   4.3511200000000002e+01  -6.4741699999999994e+01   6.3488580000000002e+02   2.3353100000000001e+01   8.1217699999999994e+01   1.0230700000000001e+01  -2.4614200000000000e+01  -6.5149999999999997e+00   2.1573519999999999e+02   1.8042200000000001e+01  -1.4394600000000001e+01   7.7849999999999997e-01
   4.4635300000000001e+01  -6.6962000000000003e+01   6.4741020000000003e+02   2.3973600000000001e+01   8.2692599999999999e+01   1.0515800000000000e+01  -2.2328099999999999e+01  -4.0914000000000001e+00   2.0145730000000000e+02   1.8466100000000001e+01  -1.3307300000000000e+01   1.0306999999999999e+00
   4.6024000000000001e+01  -6.9204300000000003e+01   6.5864790000000005e+02   2.4489200000000000e+01   8.4120000000000005e+01   1.0800800000000001e+01  -2.0352799999999998e+01  -1.7343999999999999e+00   1.8883359999999999e+02   1.8909199999999998e+01  -1.2229600000000000e+01   1.2827999999999999e+00
   4.6795400000000001e+01  -7.1820400000000006e+01   6.6825570000000005e+02   2.4823399999999999e+01   8.5319000000000003e+01   1.1081500000000000e+01  -1.8222000000000001e+01   3.7800000000000000e-01   1.7777690000000001e+02   1.9063300000000002e+01  -1.1450200000000001e+01   1.4509000000000001e+00
   4.7478700000000003e+01  -7.4106700000000004e+01   6.7683410000000003e+02   2.5119299999999999e+01   8.6375200000000007e+01   1.1406000000000001e+01  -1.6513000000000002e+01   1.6454000000000000e+00   1.6776499999999999e+02   1.9188500000000001e+01  -1.0728600000000000e+01   1.5791999999999999e+00
   4.7919600000000003e+01  -7.6436899999999994e+01   6.8566980000000001e+02   2.5558499999999999e+01   8.7469600000000000e+01   1.1708500000000001e+01  -1.4870600000000000e+01   2.3125000000000000e+00   1.5914599999999999e+02   1.9015100000000000e+01  -1.0151300000000001e+01   1.6499999999999999e+00
   4.8007800000000003e+01  -7.8789199999999994e+01   6.9339030000000002e+02   2.5854500000000002e+01   8.8364099999999993e+01   1.2063700000000001e+01  -1.3494500000000000e+01   2.3570000000000002e+00   1.5279060000000001e+02   1.8909199999999998e+01  -9.7182999999999993e+00   1.6853000000000000e+00
   4.7787300000000002e+01  -8.0965599999999995e+01   7.0059619999999995e+02   2.6150500000000001e+01   8.9363200000000006e+01   1.2313700000000001e+01  -1.2384800000000000e+01   1.3786000000000000e+00   1.4721879999999999e+02   1.8543099999999999e+01  -9.4199999999999999e+00   1.6190000000000000e+00
   4.7831400000000002e+01  -8.2724199999999996e+01   7.0600059999999996e+02   2.6456000000000000e+01   9.0124499999999998e+01   1.2515400000000000e+01  -1.1452600000000000e+01   6.4480000000000004e-01   1.4364930000000001e+02   1.8051800000000000e+01  -9.1793999999999993e+00   1.5040000000000000e+00
   4.7633000000000003e+01  -8.4241100000000003e+01   7.1260590000000002e+02   2.6723299999999998e+01   9.0742999999999995e+01   1.2721500000000001e+01  -8.5893999999999995e+00   1.8455999999999999e+00   1.3964460000000000e+02   1.7512400000000000e+01  -9.1409000000000002e+00   1.6632000000000000e+00
   4.7346499999999999e+01  -8.5889899999999997e+01   7.1595150000000001e+02   2.6971499999999999e+01   9.1190299999999993e+01   1.2879400000000000e+01  -7.5019000000000000e+00   6.6710000000000003e-01   1.3442089999999999e+02   1.7127099999999999e+01  -8.9292999999999996e+00   1.4198999999999999e+00
   4.7236300000000000e+01  -8.7472700000000003e+01   7.1989750000000004e+02   2.7152899999999999e+01   9.1799300000000002e+01   1.3037300000000000e+01  -5.9481999999999999e+00  -1.9123000000000001e+00   1.2754320000000000e+02   1.6250499999999999e+01  -8.5443999999999996e+00   1.3314999999999999e+00
   4.7170200000000001e+01  -8.8813699999999997e+01   7.2324310000000003e+02   2.7343900000000001e+01   9.2379700000000000e+01   1.3177600000000000e+01  -6.0148000000000001e+00  -4.8029000000000002e+00   1.1962070000000000e+02   1.5152400000000000e+01  -8.1594999999999995e+00   1.1013999999999999e+00
   4.7192200000000000e+01  -8.9934899999999999e+01   7.2710339999999997e+02   2.7639900000000001e+01   9.2627099999999999e+01   1.3247800000000000e+01  -5.3268000000000004e+00  -5.5144000000000002e+00   1.1413590000000001e+02   1.4458800000000000e+01  -7.5244000000000000e+00   8.4050000000000002e-01
   4.7522799999999997e+01  -9.1275899999999993e+01   7.2907640000000004e+02   2.7792600000000000e+01   9.2817499999999995e+01   1.3265300000000000e+01  -4.3945999999999996e+00  -4.7362000000000002e+00   1.0656170000000000e+02   1.3611100000000000e+01  -7.1010999999999997e+00   9.0680000000000005e-01
   4.7677100000000003e+01  -9.1781499999999994e+01   7.2984839999999997e+02   2.8031300000000002e+01   9.2988799999999998e+01   1.3243399999999999e+01  -2.8853000000000000e+00  -4.4916000000000000e+00   9.8116799999999998e+01   1.2898300000000001e+01  -6.8028000000000004e+00   8.1830000000000003e-01
   4.7963700000000003e+01  -9.2836699999999993e+01   7.3062049999999999e+02   2.8327300000000001e+01   9.3074399999999997e+01   1.3151300000000001e+01  -2.2195000000000000e+00  -2.7572000000000001e+00   9.0890799999999999e+01   1.2224000000000000e+01  -6.3697999999999997e+00   8.1830000000000003e-01
   4.8228200000000001e+01  -9.4001800000000003e+01   7.3267930000000001e+02   2.8632800000000000e+01   9.3150499999999994e+01   1.3208299999999999e+01  -1.8422000000000001e+00  -1.7788999999999999e+00   8.4187200000000004e+01   1.1385999999999999e+01  -5.8406000000000002e+00   8.8910000000000000e-01
   4.7963700000000003e+01  -9.4815200000000004e+01   7.3225040000000001e+02   2.8890599999999999e+01   9.3207599999999999e+01   1.3146900000000000e+01  -1.8866000000000001e+00  -1.4898000000000000e+00   7.6613000000000000e+01   1.0384100000000000e+01  -5.2920999999999996e+00   8.9349999999999996e-01
   4.7588999999999999e+01  -9.6200199999999995e+01   7.3396609999999998e+02   2.9224699999999999e+01   9.3331299999999999e+01   1.3151300000000001e+01  -1.3095000000000001e+00  -5.3369999999999995e-01   6.7906999999999996e+01   9.5076000000000001e+00  -4.7436999999999996e+00   8.9349999999999996e-01
   4.7809399999999997e+01  -9.7695099999999996e+01   7.3439499999999998e+02   2.9520700000000001e+01   9.3426500000000004e+01   1.3260899999999999e+01  -7.9900000000000004e-01   5.5589999999999995e-01   6.0419800000000002e+01   8.6405999999999992e+00  -4.3684000000000003e+00   8.2720000000000005e-01
   4.7456699999999998e+01  -9.9321899999999999e+01   7.3370870000000002e+02   2.9721200000000000e+01   9.3417000000000002e+01   1.3309100000000001e+01  -7.9900000000000004e-01   1.3339999999999999e-01   5.3454999999999998e+01   7.6581000000000001e+00  -3.9064999999999999e+00   8.0510000000000004e-01
   4.7721200000000003e+01  -1.0011330000000000e+02   7.3327980000000002e+02   3.0093599999999999e+01   9.3369399999999999e+01   1.3309100000000001e+01  -9.3220000000000003e-01  -2.2200000000000001e-02   4.5532499999999999e+01   6.5118000000000000e+00  -3.2522000000000002e+00   8.2279999999999998e-01
   4.7544899999999998e+01  -1.0101460000000000e+02   7.3216459999999995e+02   3.0418199999999999e+01   9.3207599999999999e+01   1.3313499999999999e+01  -2.4410000000000001e-01   1.4898000000000000e+00   3.8654699999999998e+01   5.6543999999999999e+00  -2.6461000000000001e+00   6.5910000000000002e-01
   4.7721200000000003e+01  -1.0178400000000001e+02   7.3044889999999998e+02   3.0780999999999999e+01   9.2846000000000004e+01   1.3309100000000001e+01   5.5489999999999995e-01   1.0005999999999999e+00   3.2560499999999998e+01   4.8935000000000004e+00  -2.1457000000000002e+00   6.9010000000000005e-01
   4.7610999999999997e+01  -1.0184999999999999e+02   7.2864750000000004e+02   3.1630700000000001e+01   9.2655699999999996e+01   1.3177600000000000e+01  -1.2206999999999999e+00   2.3792000000000000e+00   2.5595700000000001e+01   4.0072000000000001e+00  -1.6741999999999999e+00   9.5099999999999996e-01
   4.7566899999999997e+01  -1.0173999999999999e+02   7.2478719999999998e+02   3.2203499999999998e+01   9.2151399999999995e+01   1.3111800000000001e+01  -9.7660000000000002e-01   4.9141000000000004e+00   2.1503900000000002e+01   3.4196000000000000e+00  -1.2508999999999999e+00   9.5550000000000002e-01
   4.7192200000000000e+01  -1.0147620000000001e+02   7.2178480000000002e+02   3.2881399999999999e+01   9.1846800000000002e+01   1.2989000000000001e+01  -2.4410000000000001e-01   6.2260000000000000e+00   1.7760300000000001e+01   2.9283999999999999e+00  -1.1257999999999999e+00   1.0749000000000000e+00
   4.7059899999999999e+01  -1.0171810000000001e+02   7.1929700000000003e+02   3.3740699999999997e+01   9.1513800000000003e+01   1.2857500000000000e+01  -2.2200000000000001e-02   7.2488000000000001e+00   1.3581400000000000e+01   2.3986000000000001e+00  -8.3709999999999996e-01   1.1456999999999999e+00
   4.6817500000000003e+01  -1.0171810000000001e+02   7.1475049999999999e+02   3.4704999999999998e+01   9.0847700000000003e+01   1.2760999999999999e+01  -5.3269999999999995e-01   8.4050999999999991e+00   1.1404900000000000e+01   1.9555000000000000e+00  -6.6390000000000005e-01   1.1103000000000001e+00
   4.6134200000000000e+01  -1.0112450000000000e+02   7.1157650000000001e+02   3.5736100000000000e+01   9.0409999999999997e+01   1.2541700000000001e+01  -4.6610000000000001e-01   5.9813999999999998e+00   6.9648000000000003e+00   1.0885000000000000e+00  -3.1750000000000000e-01   8.8029999999999997e-01
   4.5627200000000002e+01  -9.9783500000000004e+01   7.0728729999999996e+02   3.6958199999999998e+01   8.9924700000000001e+01   1.2252300000000000e+01  -2.6629999999999998e-01   2.7572000000000001e+00   2.9600000000000000e+00   2.2159999999999999e-01  -1.2509999999999999e-01   7.2099999999999997e-01
   4.5164299999999997e+01  -9.8838200000000001e+01   7.0445640000000003e+02   3.8352100000000000e+01   8.9334699999999998e+01   1.1870799999999999e+01   9.7660000000000002e-01   1.4453000000000000e+00   2.7858999999999998e+00   0.0000000000000000e+00   2.3089999999999999e-01   3.7600000000000000e-01
   4.4348799999999997e+01  -9.7739000000000004e+01   7.0042460000000005e+02   3.9488300000000002e+01   8.8668599999999998e+01   1.1537500000000000e+01   1.9980000000000001e-01   8.0049999999999999e-01   3.6564999999999999e+00  -1.4449999999999999e-01   3.5599999999999998e-01   3.8929999999999998e-01
   4.3643400000000000e+01  -9.6639899999999997e+01   6.9776530000000002e+02   4.0968100000000000e+01   8.8192800000000005e+01   1.1182300000000000e+01  -6.4370000000000005e-01   1.8010999999999999e+00   1.9153000000000000e+00  -1.1559999999999999e-01   2.2130000000000000e-01   5.0870000000000004e-01
   4.2849899999999998e+01  -9.5100999999999999e+01   6.9416240000000005e+02   4.2791699999999999e+01   8.7840699999999998e+01   1.0792000000000000e+01   1.3761000000000001e+00   2.1124000000000001e+00   1.6540999999999999e+00   4.8200000000000000e-02   1.9199999999999998e-02   4.2020000000000002e-01
   4.2078400000000002e+01  -9.2880700000000004e+01   6.9304719999999998e+02   4.4729799999999997e+01   8.7488600000000005e+01   1.0300900000000000e+01   1.2650999999999999e+00   3.0684999999999998e+00   2.6118000000000001e+00   4.8200000000000000e-02   2.8899999999999999e-02   5.1749999999999996e-01
   4.1174700000000001e+01  -9.0484399999999994e+01   6.9030210000000000e+02   4.6629700000000000e+01   8.7098399999999998e+01   9.7614999999999998e+00   1.1762999999999999e+00   3.0463000000000000e+00   1.7412000000000001e+00   5.7799999999999997e-02   4.8099999999999997e-02   4.2909999999999998e-01
   4.0359099999999998e+01  -8.8022300000000001e+01   6.8781439999999998e+02   4.8663400000000003e+01   8.6660700000000006e+01   9.2528000000000006e+00   5.5489999999999995e-01   2.0678999999999998e+00   1.6540999999999999e+00   4.8200000000000000e-02   1.6360000000000000e-01   4.6889999999999998e-01
   4.0050600000000003e+01  -8.5670000000000002e+01   6.8618449999999996e+02   5.0697000000000003e+01   8.6080299999999994e+01   8.7396999999999991e+00   5.5489999999999995e-01   1.8899999999999999e+00   2.5247000000000002e+00  -9.5999999999999992e-03   3.5599999999999998e-01   4.6889999999999998e-01
   3.9830100000000002e+01  -8.4219099999999997e+01   6.8421150000000000e+02   5.2596899999999998e+01   8.5699600000000004e+01   8.3011999999999997e+00   3.5510000000000003e-01   2.0901999999999998e+00   1.9153000000000000e+00  -4.8200000000000000e-02   1.6360000000000000e-01   4.8220000000000002e-01
   3.9697899999999997e+01  -8.2856099999999998e+01   6.8266740000000004e+02   5.4754600000000003e+01   8.5471199999999996e+01   7.7618000000000000e+00   6.4370000000000005e-01   2.0457000000000001e+00   2.2635999999999998e+00   0.0000000000000000e+00   6.7400000000000002e-02   4.1139999999999999e-01
   3.9653799999999997e+01  -8.0987499999999997e+01   6.8258159999999998e+02   5.6960099999999997e+01   8.5071600000000004e+01   7.3102000000000000e+00   9.9880000000000002e-01   2.4015000000000000e+00   1.6540999999999999e+00   1.9300000000000001e-02   1.2509999999999999e-01   4.4230000000000003e-01
   3.9389299999999999e+01  -7.9558599999999998e+01   6.8129480000000001e+02   5.9098700000000001e+01   8.4652900000000002e+01   6.7927000000000000e+00   9.1000000000000003e-01   2.5348999999999999e+00   2.5247000000000002e+00   1.3489999999999999e-01   6.7400000000000002e-02   4.2909999999999998e-01
   3.9631799999999998e+01  -7.8349500000000006e+01   6.8060860000000002e+02   6.1256399999999999e+01   8.4338899999999995e+01   6.3453999999999997e+00   5.5489999999999995e-01   2.0011999999999999e+00   2.4377000000000000e+00  -3.8500000000000000e-02   6.7400000000000002e-02   4.4679999999999997e-01
   3.9896299999999997e+01  -7.6876599999999996e+01   6.7949339999999995e+02   6.3633800000000001e+01   8.3939200000000000e+01   5.8761999999999999e+00   4.4390000000000002e-01   2.0678999999999998e+00   1.8283000000000000e+00   6.7400000000000002e-02   1.1550000000000001e-01   4.9099999999999999e-01
   4.0138700000000000e+01  -7.5579599999999999e+01   6.7897870000000000e+02   6.5877399999999994e+01   8.3596599999999995e+01   5.4814999999999996e+00   5.1049999999999995e-01   2.1568999999999998e+00   2.1764999999999999e+00   8.6699999999999999e-02   1.5400000000000000e-01   4.3350000000000000e-01
   3.9984400000000001e+01  -7.4502399999999994e+01   6.7846400000000006e+02   6.8130600000000001e+01   8.3225499999999997e+01   5.0385999999999997e+00   5.9930000000000005e-01   2.2458000000000000e+00   2.4377000000000000e+00  -4.8200000000000000e-02   1.9239999999999999e-01   3.9369999999999999e-01
   4.0226900000000001e+01  -7.3007499999999993e+01   6.7923599999999999e+02   7.0612899999999996e+01   8.3006600000000006e+01   4.5167999999999999e+00   7.7680000000000005e-01   2.2458000000000000e+00   2.7858999999999998e+00  -9.5999999999999992e-03   1.1550000000000001e-01   4.5119999999999999e-01
   4.0182800000000000e+01  -7.2106200000000001e+01   6.7940760000000000e+02   7.2913899999999998e+01   8.2568899999999999e+01   4.1220999999999997e+00   7.9900000000000004e-01   2.2902999999999998e+00   2.2635999999999998e+00  -9.5999999999999992e-03   1.5400000000000000e-01   4.3350000000000000e-01
   4.0337100000000000e+01  -7.1292800000000000e+01   6.8052279999999996e+02   7.5243499999999997e+01   8.2293000000000006e+01   3.7976000000000001e+00   5.1049999999999995e-01   2.3347000000000002e+00   3.0470999999999999e+00   1.9300000000000001e-02   1.7319999999999999e-01   4.6450000000000002e-01
   4.0160800000000002e+01  -7.0435400000000001e+01   6.8138059999999996e+02   7.7477599999999995e+01   8.2045500000000004e+01   3.2845000000000000e+00   6.6579999999999995e-01   2.3347000000000002e+00   2.5247000000000002e+00   2.8899999999999999e-02   5.7700000000000001e-02   4.7770000000000001e-01
   3.9411299999999997e+01  -7.0281499999999994e+01   6.8129480000000001e+02   7.9597099999999998e+01   8.1864699999999999e+01   2.8855000000000000e+00   7.7680000000000005e-01   2.0678999999999998e+00   2.1764999999999999e+00   3.8500000000000000e-02   1.2509999999999999e-01   4.5560000000000000e-01
   4.1571500000000000e+01  -6.9336200000000005e+01   6.8240999999999997e+02   8.1735699999999994e+01   8.1512699999999995e+01   2.7671000000000001e+00   5.3269999999999995e-01   2.3570000000000002e+00   2.4377000000000000e+00   4.8200000000000000e-02   7.6999999999999999e-02   5.3080000000000005e-01
   4.3334800000000001e+01  -6.8874600000000001e+01   6.8549820000000000e+02   8.3654799999999994e+01   8.1179599999999994e+01   2.4601000000000002e+00   8.2120000000000004e-01   2.2458000000000000e+00   2.5247000000000002e+00   1.0600000000000000e-01  -3.8500000000000000e-02   4.7330000000000000e-01
   4.3378900000000002e+01  -6.9731899999999996e+01   6.8652760000000001e+02   8.5640600000000006e+01   8.1046400000000006e+01   2.1004999999999998e+00   5.5489999999999995e-01   2.1124000000000001e+00   1.9153000000000000e+00   4.8200000000000000e-02   5.7700000000000001e-02   4.7770000000000001e-01
   4.2100499999999997e+01  -6.8456900000000005e+01   6.8790020000000004e+02   8.7683800000000005e+01   8.1017799999999994e+01   1.7408999999999999e+00   5.5489999999999995e-01   2.4459000000000000e+00   2.6989000000000001e+00   3.8500000000000000e-02   1.3469999999999999e-01   4.7330000000000000e-01
   4.3114400000000003e+01  -6.8698700000000002e+01   6.9064530000000002e+02   8.9497799999999998e+01   8.0932199999999995e+01   1.4515000000000000e+00   5.7709999999999995e-01   2.3792000000000000e+00   8.7060000000000004e-01  -1.9300000000000001e-02   1.3469999999999999e-01   4.4230000000000003e-01
   4.4723500000000001e+01  -6.9072400000000002e+01   6.9433399999999995e+02   9.1407300000000006e+01   8.0922700000000006e+01   1.2146999999999999e+00   6.2150000000000005e-01   2.2679999999999998e+00   1.6540999999999999e+00   8.6699999999999999e-02   9.5999999999999992e-03   4.2470000000000002e-01
   4.5098199999999999e+01  -6.8566800000000001e+01   6.9767949999999996e+02   9.3383600000000001e+01   8.1027299999999997e+01   1.0129999999999999e+00   6.2150000000000005e-01   2.1791000000000000e+00   2.4377000000000000e+00   8.6699999999999999e-02   1.8279999999999999e-01   4.5119999999999999e-01
   4.4833700000000000e+01  -6.8962500000000006e+01   7.0179710000000000e+02   9.4977999999999994e+01   8.1312799999999996e+01   8.2879999999999998e-01   6.4370000000000005e-01   2.2235999999999998e+00   2.3506000000000000e+00   6.7400000000000002e-02   9.5999999999999992e-03   4.4679999999999997e-01
   4.5869700000000002e+01  -6.9885800000000003e+01   7.0565740000000005e+02   9.6562899999999999e+01   8.1445999999999998e+01   6.5339999999999998e-01   6.8799999999999994e-01   2.2235999999999998e+00   2.1764999999999999e+00   6.7400000000000002e-02   8.6599999999999996e-02   4.5560000000000000e-01
   4.7082000000000001e+01  -7.0633300000000006e+01   7.1089020000000005e+02   9.8061899999999994e+01   8.1826700000000002e+01   4.9550000000000000e-01   4.8830000000000001e-01   2.1568999999999998e+00   2.2635999999999998e+00   4.8200000000000000e-02   1.1550000000000001e-01   4.7770000000000001e-01
   4.7699199999999998e+01  -7.1666499999999999e+01   7.1535100000000000e+02   9.9436700000000002e+01   8.2207300000000004e+01   4.4729999999999998e-01   8.2120000000000004e-01   2.1568999999999998e+00   2.7858999999999998e+00   1.9300000000000001e-02   1.5400000000000000e-01   4.6889999999999998e-01
   4.7809399999999997e+01  -7.3908799999999999e+01   7.1981169999999997e+02   1.0063970000000000e+02   8.2673599999999993e+01   4.2980000000000002e-01   5.5489999999999995e-01   2.4015000000000000e+00   2.6989000000000001e+00   5.7799999999999997e-02   2.8899999999999999e-02   4.6000000000000002e-01
   4.8955599999999997e+01  -7.5513599999999997e+01   7.2495880000000000e+02   1.0176630000000000e+02   8.2997100000000003e+01   3.6399999999999999e-01   6.6579999999999995e-01   2.4681999999999999e+00   2.1764999999999999e+00  -9.5999999999999992e-03   1.2509999999999999e-01   4.7770000000000001e-01
   5.0167900000000003e+01  -7.7206400000000002e+01   7.2976270000000000e+02   1.0288330000000001e+02   8.3415800000000004e+01   4.1660000000000003e-01   7.3240000000000005e-01   2.1568999999999998e+00   2.8730000000000002e+00  -2.8899999999999999e-02   7.6999999999999999e-02   4.7770000000000001e-01
   5.0322200000000002e+01  -7.9910300000000007e+01   7.3379449999999997e+02   1.0370440000000001e+02   8.3920199999999994e+01   3.9470000000000000e-01   4.6610000000000001e-01   2.5348999999999999e+00   2.5247000000000002e+00   1.9300000000000001e-02   1.3469999999999999e-01   4.2020000000000002e-01
   5.0674900000000001e+01  -8.1691000000000003e+01   7.3782629999999995e+02   1.0468780000000000e+02   8.4262699999999995e+01   3.4639999999999999e-01   4.2170000000000002e-01   2.1345999999999998e+00   1.9153000000000000e+00  -3.8500000000000000e-02   1.4430000000000001e-01   4.6000000000000002e-01
   5.0586700000000000e+01  -8.3933300000000003e+01   7.4134349999999995e+02   1.0551840000000000e+02   8.4757599999999996e+01   6.0519999999999996e-01   4.6610000000000001e-01   2.0457000000000001e+00   2.1764999999999999e+00   8.6699999999999999e-02   1.8279999999999999e-01   4.3790000000000001e-01
   5.0851199999999999e+01  -9.1935400000000001e+01   7.4494640000000004e+02   1.0576660000000000e+02   8.5033500000000004e+01   1.0919000000000001e+00   6.4370000000000005e-01   2.3347000000000002e+00   1.8283000000000000e+00  -4.8200000000000000e-02   5.7700000000000001e-02   4.4230000000000003e-01
   5.2394100000000002e+01  -9.2462999999999994e+01   7.4837770000000000e+02   1.0669280000000001e+02   8.5490300000000005e+01   8.2440000000000002e-01   5.7709999999999995e-01   2.3125000000000000e+00   2.6989000000000001e+00  -1.9300000000000001e-02   1.4430000000000001e-01   4.6450000000000002e-01
   5.4377899999999997e+01  -9.2682800000000000e+01   7.5386789999999996e+02   1.0773340000000000e+02   8.5747200000000007e+01   9.2969999999999997e-01   5.3269999999999995e-01   2.3570000000000002e+00   1.8283000000000000e+00   1.9300000000000001e-02   4.8099999999999997e-02   4.4230000000000003e-01
   5.4267699999999998e+01  -9.6947599999999994e+01   7.5721349999999995e+02   1.0819170000000000e+02   8.6118300000000005e+01   9.3840000000000001e-01   6.4370000000000005e-01   2.4459000000000000e+00   2.8730000000000002e+00   6.7400000000000002e-02   1.1550000000000001e-01   4.6000000000000002e-01
   5.4730600000000003e+01  -9.9123999999999995e+01   7.6004430000000002e+02   1.0924190000000000e+02   8.6698800000000006e+01   1.0656000000000001e+00   5.5489999999999995e-01   2.4237000000000002e+00   2.4377000000000000e+00   5.7799999999999997e-02   7.6999999999999999e-02   4.2020000000000002e-01
   5.5369799999999998e+01  -1.0143230000000000e+02   7.6519140000000004e+02   1.0999620000000000e+02   8.7288799999999995e+01   1.1839999999999999e+00   5.7709999999999995e-01   2.2458000000000000e+00   2.4377000000000000e+00   5.7799999999999997e-02   8.6599999999999996e-02   4.5560000000000000e-01
   5.6427900000000001e+01  -1.0402630000000001e+02   7.6888009999999997e+02   1.1092230000000001e+02   8.7736000000000004e+01   1.2498000000000000e+00   5.3269999999999995e-01   2.1345999999999998e+00   1.8283000000000000e+00  -7.7100000000000002e-02   1.2509999999999999e-01   4.2470000000000002e-01
   5.7243400000000001e+01  -1.0615870000000000e+02   7.7402710000000002e+02   1.1181019999999999e+02   8.8230800000000002e+01   1.3068000000000000e+00   4.6610000000000001e-01   2.1791000000000000e+00   2.6989000000000001e+00  -9.5999999999999992e-03   1.5400000000000000e-01   4.1139999999999999e-01
   5.7177300000000002e+01  -1.0910450000000000e+02   7.7625750000000005e+02   1.1264080000000000e+02   8.8782799999999995e+01   1.4690000000000001e+00   5.9930000000000005e-01   2.4015000000000000e+00   2.3506000000000000e+00   1.9300000000000001e-02   1.5400000000000000e-01   4.7770000000000001e-01
   5.7375700000000002e+01  -1.1132490000000000e+02   7.7968880000000001e+02   1.1343330000000000e+02   8.9220500000000001e+01   1.6225000000000001e+00   5.5489999999999995e-01   2.1791000000000000e+00   3.2212000000000001e+00   4.8200000000000000e-02   1.3469999999999999e-01   4.2909999999999998e-01
   5.7882599999999996e+01  -1.1378710000000000e+02   7.8303440000000001e+02   1.1408250000000000e+02   8.9762900000000002e+01   1.8506000000000000e+00   4.4390000000000002e-01   2.2679999999999998e+00   2.0024000000000002e+00  -9.5999999999999992e-03   1.1550000000000001e-01   4.5560000000000000e-01
   5.7904699999999998e+01  -1.1660100000000000e+02   7.8577949999999998e+02   1.1483669999999999e+02   9.0162499999999994e+01   1.9864999999999999e+00   3.9950000000000002e-01   2.3347000000000002e+00   2.6118000000000001e+00   2.8899999999999999e-02   1.9239999999999999e-01   4.6000000000000002e-01
   5.7882599999999996e+01  -1.1884330000000000e+02   7.8843880000000001e+02   1.1543819999999999e+02   9.0733500000000006e+01   2.2496000000000000e+00   5.1049999999999995e-01   2.1568999999999998e+00   2.5247000000000002e+00   1.2520000000000001e-01   5.7700000000000001e-02   4.3350000000000000e-01
   5.8191200000000002e+01  -1.2172310000000000e+02   7.9152700000000004e+02   1.1607790000000000e+02   9.1104600000000005e+01   2.4908000000000001e+00   4.6610000000000001e-01   2.4459000000000000e+00   3.0470999999999999e+00   2.8899999999999999e-02   1.1550000000000001e-01   4.6000000000000002e-01
   5.8389600000000002e+01  -1.2429519999999999e+02   7.9401469999999995e+02   1.1672709999999999e+02   9.1532799999999995e+01   2.7057000000000002e+00   5.3269999999999995e-01   2.2012999999999998e+00   2.2635999999999998e+00  -9.5999999999999992e-03   1.1550000000000001e-01   4.4230000000000003e-01
   5.8169199999999996e+01  -1.2686730000000000e+02   7.9633090000000004e+02   1.1729040000000001e+02   9.1980099999999993e+01   2.9950999999999999e+00   5.3269999999999995e-01   2.2679999999999998e+00   2.5247000000000002e+00   9.5999999999999992e-03   8.6599999999999996e-02   4.6000000000000002e-01
   5.7904699999999998e+01  -1.2943940000000001e+02   7.9744610000000000e+02   1.1777730000000000e+02   9.2218000000000004e+01   3.3328000000000002e+00   5.7709999999999995e-01   2.4237000000000002e+00   2.4377000000000000e+00   7.7100000000000002e-02   1.0580000000000001e-01   4.3790000000000001e-01
   5.7970799999999997e+01  -1.3214330000000001e+02   7.9916170000000000e+02   1.1815920000000000e+02   9.2541499999999999e+01   3.6573000000000002e+00   5.1049999999999995e-01   2.3347000000000002e+00   2.1764999999999999e+00   0.0000000000000000e+00   5.7700000000000001e-02   4.2020000000000002e-01
   5.8147100000000002e+01  -1.3445160000000001e+02   7.9967639999999994e+02   1.1836930000000000e+02   9.2712800000000001e+01   4.0255999999999998e+00   4.2170000000000002e-01   2.2458000000000000e+00   3.1341999999999999e+00  -3.8500000000000000e-02   1.2509999999999999e-01   4.5560000000000000e-01
   5.8081000000000003e+01  -1.3759530000000001e+02   7.9864700000000005e+02   1.1849339999999999e+02   9.2722300000000004e+01   4.3414000000000001e+00   6.6579999999999995e-01   2.3792000000000000e+00   2.4377000000000000e+00   5.7799999999999997e-02   1.5400000000000000e-01   4.3350000000000000e-01
   5.8147100000000002e+01  -1.3988159999999999e+02   7.9607349999999997e+02   1.1833110000000001e+02   9.2484399999999994e+01   4.7272999999999996e+00   5.7709999999999995e-01   2.1345999999999998e+00   2.0024000000000002e+00   0.0000000000000000e+00   1.2509999999999999e-01   4.2470000000000002e-01
   5.8169199999999996e+01  -1.4205789999999999e+02   7.9101229999999998e+02   1.1798739999999999e+02   9.2132300000000001e+01   5.0999999999999996e+00   5.7709999999999995e-01   2.4015000000000000e+00   1.3930000000000000e+00   6.7400000000000002e-02   1.4430000000000001e-01   4.8220000000000002e-01
   5.7772399999999998e+01  -1.4441020000000000e+02   7.8655150000000003e+02   1.1733820000000000e+02   9.1570899999999995e+01   5.4859000000000000e+00   4.8830000000000001e-01   2.1791000000000000e+00   1.3930000000000000e+00   9.5999999999999992e-03   6.7400000000000002e-02   4.5119999999999999e-01
   5.7375700000000002e+01  -1.4630080000000001e+02   7.8046090000000004e+02   1.1664120000000000e+02   9.0838200000000001e+01   5.9112999999999998e+00   5.1049999999999995e-01   2.2235999999999998e+00   2.2635999999999998e+00   5.7799999999999997e-02   1.3469999999999999e-01   4.3790000000000001e-01
   5.6846699999999998e+01  -1.4779570000000001e+02   7.7282610000000000e+02   1.1580100000000000e+02   9.0038799999999995e+01   6.3365999999999998e+00   5.5489999999999995e-01   2.4237000000000002e+00   2.6989000000000001e+00   7.7100000000000002e-02   1.1550000000000001e-01   5.1310000000000000e-01
   5.6317599999999999e+01  -1.4922460000000001e+02   7.6416200000000003e+02   1.1470310000000001e+02   8.9220500000000001e+01   6.6699000000000002e+00   3.5510000000000003e-01   2.1791000000000000e+00   2.7858999999999998e+00   7.7100000000000002e-02   1.3469999999999999e-01   4.6889999999999998e-01
   5.5127400000000002e+01  -1.5019190000000000e+02   7.5446839999999997e+02   1.1350010000000000e+02   8.8126199999999997e+01   7.0427000000000000e+00   5.5489999999999995e-01   2.2679999999999998e+00   2.2635999999999998e+00   6.7400000000000002e-02   1.6360000000000000e-01   4.5119999999999999e-01
   5.3341999999999999e+01  -1.5045570000000001e+02   7.4400279999999998e+02   1.1206800000000000e+02   8.6946200000000005e+01   7.4724000000000004e+00   5.3269999999999995e-01   2.1791000000000000e+00   1.8283000000000000e+00   6.7400000000000002e-02   7.6999999999999999e-02   4.2909999999999998e-01
   5.1909199999999998e+01  -1.5001599999999999e+02   7.3036310000000003e+02   1.1046400000000000e+02   8.5652000000000001e+01   7.9504000000000001e+00   5.7709999999999995e-01   2.2902999999999998e+00   2.2635999999999998e+00   9.5999999999999992e-03   6.7400000000000002e-02   4.2909999999999998e-01
   4.9683000000000000e+01  -1.4904870000000000e+02   7.1406420000000003e+02   1.0842080000000000e+02   8.3872600000000006e+01   8.3495000000000008e+00   5.5489999999999995e-01   2.4237000000000002e+00   2.8730000000000002e+00  -9.5999999999999992e-03   1.3469999999999999e-01   4.6889999999999998e-01
   4.7456699999999998e+01  -1.4797149999999999e+02   6.9682169999999996e+02   1.0604349999999999e+02   8.1950400000000002e+01   8.8186999999999998e+00   3.9950000000000002e-01   2.3347000000000002e+00   2.1764999999999999e+00   7.7100000000000002e-02   3.8500000000000000e-02   4.6450000000000002e-01
   4.5186399999999999e+01  -1.4616890000000001e+02   6.7571889999999996e+02   1.0339890000000000e+02   7.9847399999999993e+01   9.1081000000000003e+00   3.1069999999999998e-01   2.2458000000000000e+00   2.5247000000000002e+00  -2.8899999999999999e-02   1.2509999999999999e-01   4.3790000000000001e-01
   4.3290700000000001e+01  -1.4425630000000001e+02   6.5555970000000002e+02   1.0056330000000000e+02   7.7544499999999999e+01   9.4238000000000000e+00   4.2170000000000002e-01   2.4459000000000000e+00   1.3930000000000000e+00   9.6299999999999997e-02   1.3469999999999999e-01   4.2909999999999998e-01
   4.0601599999999998e+01  -1.4212389999999999e+02   6.3291279999999995e+02   9.7374399999999994e+01   7.5032399999999996e+01   9.6693999999999996e+00   4.6610000000000001e-01   2.1568999999999998e+00   1.6540999999999999e+00   3.8500000000000000e-02   1.4430000000000001e-01   4.4230000000000003e-01
   3.8044699999999999e+01  -1.3937590000000000e+02   6.0915070000000003e+02   9.3889600000000002e+01   7.2329899999999995e+01   9.8973999999999993e+00   4.4390000000000002e-01   2.2012999999999998e+00   2.1764999999999999e+00   0.0000000000000000e+00   3.8500000000000000e-02   4.4679999999999997e-01
   3.5576000000000001e+01  -1.3656209999999999e+02   5.8324400000000003e+02   9.0395300000000006e+01   6.9579800000000006e+01   1.0138600000000000e+01   6.6579999999999995e-01   2.2902999999999998e+00   2.5247000000000002e+00   9.5999999999999992e-03   1.6360000000000000e-01   4.5119999999999999e-01
   3.3415900000000001e+01  -1.3330850000000001e+02   5.5587890000000004e+02   8.6347099999999998e+01   6.6306299999999993e+01   1.0239500000000000e+01   4.4390000000000002e-01   2.4681999999999999e+00   2.4377000000000000e+00  -3.8500000000000000e-02   0.0000000000000000e+00   4.4230000000000003e-01
   3.1145499999999998e+01  -1.2961519999999999e+02   5.2902859999999998e+02   8.2213099999999997e+01   6.3137599999999999e+01   1.0331600000000000e+01   7.5460000000000005e-01   2.2679999999999998e+00   1.3930000000000000e+00  -9.6299999999999997e-02   5.7700000000000001e-02   4.5560000000000000e-01
   2.8742899999999999e+01  -1.2574610000000000e+02   4.9934739999999999e+02   7.7888099999999994e+01   5.9654800000000002e+01   1.0375400000000001e+01   7.1020000000000005e-01   1.8899999999999999e+00   2.4377000000000000e+00   7.7100000000000002e-02   4.8099999999999997e-02   4.4230000000000003e-01
   2.6604900000000001e+01  -1.2187700000000000e+02   4.6940890000000002e+02   7.3362600000000000e+01   5.6143400000000000e+01   1.0388600000000000e+01   5.9930000000000005e-01   2.3347000000000002e+00   2.4377000000000000e+00   3.8500000000000000e-02   1.3469999999999999e-01   4.1139999999999999e-01
   2.4091999999999999e+01  -1.1723850000000000e+02   4.3784039999999999e+02   6.8417000000000002e+01   5.2289499999999997e+01   1.0300900000000000e+01   5.1049999999999995e-01   2.0901999999999998e+00   1.9153000000000000e+00   4.8200000000000000e-02   1.5400000000000000e-01   4.4679999999999997e-01
   2.1777600000000000e+01  -1.1248999999999999e+02   4.0472789999999998e+02   6.3481000000000002e+01   4.8502200000000002e+01   1.0121100000000000e+01   6.4370000000000005e-01   2.3792000000000000e+00   2.1764999999999999e+00   4.8200000000000000e-02   1.4430000000000001e-01   4.1580000000000000e-01
   1.9419100000000000e+01  -1.0620269999999999e+02   3.7118639999999999e+02   5.8516300000000001e+01   4.4448500000000003e+01   9.7834000000000003e+00   4.8830000000000001e-01   2.5348999999999999e+00   1.9153000000000000e+00   1.1559999999999999e-01   7.6999999999999999e-02   4.8220000000000002e-01
   1.7280999999999999e+01  -1.0039900000000000e+02   3.3652980000000002e+02   5.3217500000000001e+01   4.0175899999999999e+01   9.6167999999999996e+00   6.6579999999999995e-01   2.1124000000000001e+00   2.6118000000000001e+00   5.7799999999999997e-02   5.7700000000000001e-02   4.7770000000000001e-01
   1.4503700000000000e+01  -9.5628600000000006e+01   2.9947120000000001e+02   4.7441299999999998e+01   3.5665399999999998e+01   9.1694999999999993e+00   3.7730000000000002e-01   2.1345999999999998e+00   2.4377000000000000e+00  -1.2520000000000001e-01   1.1550000000000001e-01   4.7770000000000001e-01
   1.1594200000000001e+01  -8.7978300000000004e+01   2.6172629999999998e+02   4.2056500000000000e+01   3.1183399999999999e+01   8.7354000000000003e+00   6.4370000000000005e-01   2.4681999999999999e+00   2.8730000000000002e+00  -1.9300000000000001e-02   1.5400000000000000e-01   4.1580000000000000e-01
   8.3539999999999992e+00  -7.8459400000000002e+01   2.2518240000000000e+02   3.6595399999999998e+01   2.6948799999999999e+01   7.9767000000000001e+00   5.7709999999999995e-01   2.2679999999999998e+00   2.3506000000000000e+00   9.5999999999999992e-03   1.1550000000000001e-01   4.5119999999999999e-01
   5.7750000000000004e+00  -6.7797399999999996e+01   1.9095470000000000e+02   3.1649799999999999e+01   2.2904599999999999e+01   7.0031999999999996e+00   6.4370000000000005e-01   2.4015000000000000e+00   1.6540999999999999e+00   2.8899999999999999e-02   7.6999999999999999e-02   4.5560000000000000e-01
   2.8875000000000002e+00  -5.5750399999999999e+01   1.5938630000000001e+02   2.7143400000000000e+01   1.9431300000000000e+01   5.8543000000000003e+00   4.6610000000000001e-01   2.3570000000000002e+00   1.8283000000000000e+00   6.7400000000000002e-02   1.3469999999999999e-01   4.6889999999999998e-01
   1.7630000000000001e-01  -4.1329099999999997e+01   1.3339380000000000e+02   2.3505800000000001e+01   1.6529000000000000e+01   4.3677000000000001e+00   5.3269999999999995e-01   2.2235999999999998e+00   2.8730000000000002e+00  -9.5999999999999992e-03   1.5400000000000000e-01   4.8659999999999998e-01
  -1.5649999999999999e+00  -2.2093499999999999e+01   1.1546500000000000e+02   2.1128499999999999e+01   1.4606800000000000e+01   2.3812000000000002e+00   4.4390000000000002e-01   2.2235999999999998e+00   2.1764999999999999e+00   2.8899999999999999e-02   6.7400000000000002e-02   4.6450000000000002e-01
  -1.9617000000000000e+00  -2.0114999999999998e+01   9.7450400000000002e+01   1.8302499999999998e+01   1.2380100000000001e+01   2.8942000000000001e+00   4.6610000000000001e-01   2.1345999999999998e+00   2.0893999999999999e+00   2.8899999999999999e-02   1.2509999999999999e-01   4.6000000000000002e-01
  -2.0057999999999998e+00  -2.1060300000000002e+01   7.9693100000000001e+01   1.4311600000000000e+01   1.0115300000000000e+01   2.4645000000000001e+00   6.4370000000000005e-01   2.4237000000000002e+00   2.3506000000000000e+00   1.2520000000000001e-01   9.5999999999999992e-03   4.6000000000000002e-01
  -2.1600999999999999e+00  -2.0158999999999999e+01   6.1163800000000002e+01   1.1055899999999999e+01   7.9932999999999996e+00   2.4163000000000001e+00   5.3269999999999995e-01   2.3570000000000002e+00   2.4377000000000000e+00   2.8899999999999999e-02   8.6599999999999996e-02   4.4679999999999997e-01
  -2.7111999999999998e+00  -1.3432000000000000e+01   4.5722799999999999e+01   8.6594999999999995e+00   6.0045000000000002e+00   2.1312000000000002e+00   4.2170000000000002e-01   2.2902999999999998e+00   1.9153000000000000e+00  -3.8500000000000000e-02   1.5400000000000000e-01   4.9990000000000001e-01
  -3.1960999999999999e+00  -1.1585400000000000e+01   3.3541499999999999e+01   6.3300000000000001e+00   4.5675999999999997e+00   1.7672000000000001e+00   4.2170000000000002e-01   2.3570000000000002e+00   1.5670999999999999e+00  -2.8899999999999999e-02   1.1550000000000001e-01   4.4679999999999997e-01
  -2.5789000000000000e+00  -9.8705999999999996e+00   2.2990100000000002e+01   4.2390999999999996e+00   3.1593000000000000e+00   1.4339999999999999e+00   5.3269999999999995e-01   2.3347000000000002e+00   1.8283000000000000e+00   6.7400000000000002e-02   2.0210000000000000e-01   4.4230000000000003e-01
  -1.0580000000000001e+00  -6.7050000000000001e+00   1.4926399999999999e+01   2.8641999999999999e+00   2.1124999999999998e+00   9.0769999999999995e-01   6.2150000000000005e-01   2.3347000000000002e+00   2.0893999999999999e+00   3.8500000000000000e-02   1.1550000000000001e-01   4.6450000000000002e-01
  -6.3919999999999999e-01  -4.8364000000000003e+00   8.3209999999999997e+00   1.8617999999999999e+00   1.4083000000000001e+00   6.7969999999999997e-01   6.4370000000000005e-01   2.3792000000000000e+00   3.0470999999999999e+00  -1.9300000000000001e-02   1.4430000000000001e-01   4.7330000000000000e-01
  -3.9679999999999999e-01  -2.4841000000000002e+00   4.5465000000000000e+00   8.4970000000000001e-01   7.3270000000000002e-01   3.0259999999999998e-01   5.7709999999999995e-01   2.4904000000000002e+00   2.8730000000000002e+00   6.7400000000000002e-02   1.1550000000000001e-01   4.5560000000000000e-01
  -7.9349999999999998e-01  -1.8027000000000000e+00  -6.0050000000000003e-01   8.5900000000000004e-02   1.9980000000000001e-01   1.3159999999999999e-01   4.4390000000000002e-01   2.4237000000000002e+00   2.0024000000000002e+00   2.8899999999999999e-02   1.7319999999999999e-01   4.1139999999999999e-01
   6.6100000000000006e-02  -2.8580000000000000e-01  -1.4582999999999999e+00   3.8199999999999998e-02   9.4999999999999998e-03  -1.5350000000000000e-01   4.2170000000000002e-01   2.2012999999999998e+00   1.6540999999999999e+00   3.8500000000000000e-02   7.6999999999999999e-02   4.4230000000000003e-01
  -2.6450000000000001e-01  -1.9789999999999999e-01  -6.0050000000000003e-01   2.8600000000000000e-02   1.4269999999999999e-01  -3.9500000000000000e-02   4.2170000000000002e-01   2.5792999999999999e+00   2.4377000000000000e+00   7.7100000000000002e-02   1.1550000000000001e-01   4.4679999999999997e-01
   6.6100000000000006e-02  -1.9789999999999999e-01  -6.0050000000000003e-01  -1.8140000000000001e-01   1.2370000000000000e-01  -4.3900000000000002e-02   4.6610000000000001e-01   2.1568999999999998e+00   2.4377000000000000e+00   5.7799999999999997e-02   7.6999999999999999e-02   4.6889999999999998e-01
  -6.6100000000000006e-02  -5.9360000000000002e-01  -2.5740000000000002e-01  -1.6230000000000000e-01   1.8079999999999999e-01  -4.3900000000000002e-02   5.3269999999999995e-01   2.3125000000000000e+00   2.0893999999999999e+00   8.6699999999999999e-02   6.7400000000000002e-02   4.7770000000000001e-01
  -1.9839999999999999e-01  -2.6379999999999998e-01  -1.3725000000000001e+00  -8.5900000000000004e-02   6.6600000000000006e-02  -8.8000000000000005e-03   5.3269999999999995e-01   2.3125000000000000e+00   1.8283000000000000e+00  -1.9300000000000001e-02   1.1550000000000001e-01   4.6889999999999998e-01
   2.6450000000000001e-01  -1.5390000000000001e-01  -2.5740000000000002e-01  -1.7190000000000000e-01   7.6100000000000001e-02  -5.2600000000000001e-02   5.5489999999999995e-01   2.2012999999999998e+00   1.8283000000000000e+00   5.7799999999999997e-02   1.0580000000000001e-01   4.6450000000000002e-01
   6.6100000000000006e-02  -5.9360000000000002e-01  -1.2867999999999999e+00  -1.2410000000000000e-01   1.3320000000000001e-01  -6.5799999999999997e-02   7.5460000000000005e-01   2.3347000000000002e+00   2.0893999999999999e+00  -1.9300000000000001e-02   1.1550000000000001e-01   4.6450000000000002e-01
  -6.6100000000000006e-02  -4.8359999999999997e-01  -4.2890000000000000e-01  -9.5500000000000002e-02   2.1890000000000001e-01  -3.9500000000000000e-02   3.3289999999999997e-01   2.3570000000000002e+00   2.7858999999999998e+00  -1.9300000000000001e-02   1.1550000000000001e-01   4.7330000000000000e-01
  -8.8200000000000001e-02  -3.0780000000000002e-01  -1.2010000000000001e+00  -7.6399999999999996e-02   1.1420000000000000e-01  -2.1899999999999999e-02   5.3269999999999995e-01   2.0901999999999998e+00   2.5247000000000002e+00   9.6299999999999997e-02   1.0580000000000001e-01   4.1139999999999999e-01
  -4.4100000000000000e-02  -3.5170000000000001e-01  -4.2890000000000000e-01  -1.3370000000000001e-01   1.0470000000000000e-01  -5.2600000000000001e-02   4.8830000000000001e-01   2.3792000000000000e+00   1.4800000000000000e+00  -2.8899999999999999e-02   1.2509999999999999e-01   5.0429999999999997e-01
  -1.1020000000000001e-01  -4.1770000000000002e-01  -1.3725000000000001e+00  -6.6799999999999998e-02   1.0470000000000000e-01  -3.9500000000000000e-02   2.8849999999999998e-01   2.2679999999999998e+00   1.8283000000000000e+00   8.6699999999999999e-02   1.2509999999999999e-01   4.5560000000000000e-01
  -1.1020000000000001e-01   6.6000000000000003e-02  -8.5800000000000001e-02  -1.1459999999999999e-01   1.6180000000000000e-01  -6.1400000000000003e-02   2.2189999999999999e-01   2.1124000000000001e+00   2.4377000000000000e+00   1.0600000000000000e-01   1.4430000000000001e-01   4.7770000000000001e-01
  -2.2040000000000001e-01  -1.7590000000000000e-01  -3.4310000000000002e-01  -1.6230000000000000e-01   1.0470000000000000e-01  -4.4000000000000003e-03   5.7709999999999995e-01   2.6238000000000001e+00   2.6989000000000001e+00  -4.8200000000000000e-02   1.1550000000000001e-01   4.4679999999999997e-01
  -6.6100000000000006e-02  -3.7369999999999998e-01  -8.5780000000000001e-01  -1.4319999999999999e-01   3.8100000000000002e-02  -3.9500000000000000e-02   5.3269999999999995e-01   2.4015000000000000e+00   2.0893999999999999e+00   5.7799999999999997e-02   8.6599999999999996e-02   4.7770000000000001e-01
  -2.1999999999999999e-02  -3.5170000000000001e-01  -7.7210000000000001e-01  -1.0500000000000000e-01   1.5229999999999999e-01  -3.9500000000000000e-02   5.7709999999999995e-01   2.2902999999999998e+00   2.5247000000000002e+00   1.1559999999999999e-01   4.8099999999999997e-02   4.4230000000000003e-01
  -8.8200000000000001e-02  -3.7369999999999998e-01  -4.2890000000000000e-01  -1.6230000000000000e-01   9.4999999999999998e-03  -1.7500000000000002e-02   5.5489999999999995e-01   2.4015000000000000e+00   2.0024000000000002e+00   6.7400000000000002e-02   1.2509999999999999e-01   4.6889999999999998e-01
   0.0000000000000000e+00  -3.0780000000000002e-01   0.0000000000000000e+00  -1.3370000000000001e-01   5.7099999999999998e-02  -2.6300000000000000e-02   5.1049999999999995e-01   2.3125000000000000e+00   2.7858999999999998e+00   5.7799999999999997e-02   2.0210000000000000e-01   4.2020000000000002e-01
   2.1999999999999999e-02  -3.5170000000000001e-01  -3.4310000000000002e-01  -9.5500000000000002e-02   1.5229999999999999e-01  -6.5799999999999997e-02   3.3289999999999997e-01   2.4681999999999999e+00   1.5670999999999999e+00   5.7799999999999997e-02   8.6599999999999996e-02   4.6450000000000002e-01
  -4.4100000000000000e-02  -6.6000000000000003e-02  -1.0294000000000001e+00  -2.8600000000000000e-02   7.6100000000000001e-02  -4.8200000000000000e-02   6.4370000000000005e-01   2.3570000000000002e+00   1.5670999999999999e+00  -7.7100000000000002e-02   9.6199999999999994e-02   4.7330000000000000e-01
   4.4100000000000000e-02  -1.0990000000000000e-01  -8.5780000000000001e-01  -9.5500000000000002e-02   7.6100000000000001e-02   1.3200000000000000e-02   4.6610000000000001e-01   2.3125000000000000e+00   2.6118000000000001e+00   3.8500000000000000e-02   1.3469999999999999e-01   4.6450000000000002e-01
  -1.7630000000000001e-01  -1.7590000000000000e-01  -4.2890000000000000e-01  -1.9099999999999999e-02   3.8100000000000002e-02  -1.0090000000000000e-01   5.9930000000000005e-01   2.1791000000000000e+00   2.0024000000000002e+00   0.0000000000000000e+00   1.7319999999999999e-01   4.8220000000000002e-01
  -1.7630000000000001e-01  -1.9789999999999999e-01   2.5740000000000002e-01  -3.8199999999999998e-02   1.5229999999999999e-01  -7.4499999999999997e-02   5.7709999999999995e-01   2.2902999999999998e+00   1.8283000000000000e+00   0.0000000000000000e+00   1.0580000000000001e-01   4.6450000000000002e-01
  -4.4100000000000000e-02  -2.6379999999999998e-01  -3.4310000000000002e-01  -1.9089999999999999e-01   0.0000000000000000e+00  -1.3200000000000000e-02   6.4370000000000005e-01   2.4015000000000000e+00   2.8730000000000002e+00   6.7400000000000002e-02   1.4430000000000001e-01   4.9099999999999999e-01
   0.0000000000000000e+00  -3.2979999999999998e-01  -6.8630000000000002e-01  -1.7190000000000000e-01  -2.8500000000000001e-02  -7.0199999999999999e-02   5.3269999999999995e-01   2.2902999999999998e+00   2.0893999999999999e+00   2.8899999999999999e-02   7.6999999999999999e-02   4.6000000000000002e-01
  -2.4249999999999999e-01  -6.6000000000000003e-02  -6.0050000000000003e-01  -1.1459999999999999e-01   1.2370000000000000e-01  -6.1400000000000003e-02   6.2150000000000005e-01   2.3125000000000000e+00   2.5247000000000002e+00   2.8899999999999999e-02   8.6599999999999996e-02   4.4230000000000003e-01
  -1.5429999999999999e-01  -1.9789999999999999e-01  -8.5800000000000001e-02  -1.3370000000000001e-01   1.3320000000000001e-01  -3.5099999999999999e-02   5.5489999999999995e-01   2.1124000000000001e+00   2.0893999999999999e+00   1.1559999999999999e-01   1.3469999999999999e-01   4.3350000000000000e-01
  -1.9839999999999999e-01  -2.8580000000000000e-01   4.2890000000000000e-01  -1.2410000000000000e-01   5.7099999999999998e-02   4.4000000000000003e-03   4.6610000000000001e-01   2.2458000000000000e+00   2.2635999999999998e+00   1.9300000000000001e-02   2.0210000000000000e-01   4.4230000000000003e-01
  -4.4100000000000000e-02  -3.9570000000000000e-01  -5.1470000000000005e-01  -1.4319999999999999e-01   1.2370000000000000e-01  -3.9500000000000000e-02   3.5510000000000003e-01   2.4904000000000002e+00   1.8283000000000000e+00   2.8899999999999999e-02   8.6599999999999996e-02   4.6450000000000002e-01
  -1.3230000000000000e-01  -1.3189999999999999e-01  -1.1152000000000000e+00   0.0000000000000000e+00   5.7099999999999998e-02  -5.7000000000000002e-02   4.6610000000000001e-01   2.3347000000000002e+00   3.1341999999999999e+00   9.5999999999999992e-03   1.9239999999999999e-01   4.6000000000000002e-01
  -2.1999999999999999e-02  -3.7369999999999998e-01  -5.1470000000000005e-01  -1.7190000000000000e-01   6.6600000000000006e-02  -8.8000000000000005e-03   5.9930000000000005e-01   2.2902999999999998e+00   2.5247000000000002e+00  -4.8200000000000000e-02   6.7400000000000002e-02   4.6889999999999998e-01
   4.4100000000000000e-02  -3.2979999999999998e-01  -4.2890000000000000e-01  -5.7299999999999997e-02   3.8100000000000002e-02  -4.4000000000000003e-03   3.3289999999999997e-01   2.2902999999999998e+00   2.4377000000000000e+00   5.7799999999999997e-02   3.8500000000000000e-02   4.9990000000000001e-01
  -8.8200000000000001e-02  -1.3189999999999999e-01  -3.4310000000000002e-01  -1.6230000000000000e-01   1.4269999999999999e-01  -5.2600000000000001e-02   5.7709999999999995e-01   2.1568999999999998e+00   1.6540999999999999e+00   6.7400000000000002e-02   7.6999999999999999e-02   4.7770000000000001e-01
  -1.3230000000000000e-01  -4.8359999999999997e-01  -2.5740000000000002e-01  -2.2910000000000000e-01   1.2370000000000000e-01  -2.1899999999999999e-02   4.2170000000000002e-01   2.2679999999999998e+00   1.8283000000000000e+00  -9.5999999999999992e-03   8.6599999999999996e-02   4.5560000000000000e-01
  -6.6100000000000006e-02  -2.8580000000000000e-01  -4.2890000000000000e-01  -1.8140000000000001e-01   1.9000000000000000e-02  -4.4000000000000003e-03   4.8830000000000001e-01   2.3347000000000002e+00   2.1764999999999999e+00  -1.9300000000000001e-02   1.1550000000000001e-01   3.9810000000000001e-01
  -2.6450000000000001e-01  -3.9570000000000000e-01   3.4310000000000002e-01  -8.5900000000000004e-02   3.8100000000000002e-02   0.0000000000000000e+00   6.2150000000000005e-01   2.3125000000000000e+00   2.2635999999999998e+00   0.0000000000000000e+00   4.8099999999999997e-02   4.2909999999999998e-01
   0.0000000000000000e+00  -2.1980000000000000e-01  -2.5740000000000002e-01  -8.5900000000000004e-02  -9.4999999999999998e-03  -2.1899999999999999e-02   4.8830000000000001e-01   2.4237000000000002e+00   2.5247000000000002e+00   3.8500000000000000e-02   2.0210000000000000e-01   4.6450000000000002e-01
  -1.1020000000000001e-01  -3.5170000000000001e-01  -9.4359999999999999e-01  -2.1959999999999999e-01   1.9000000000000000e-02  -4.3900000000000002e-02   5.5489999999999995e-01   2.2679999999999998e+00   1.7412000000000001e+00  -9.5999999999999992e-03   1.1550000000000001e-01   4.2470000000000002e-01
  -2.1999999999999999e-02  -2.8580000000000000e-01  -1.3725000000000001e+00  -1.2410000000000000e-01   5.7099999999999998e-02  -3.5099999999999999e-02   4.8830000000000001e-01   2.3570000000000002e+00   1.9153000000000000e+00   3.8500000000000000e-02   1.4430000000000001e-01   4.4679999999999997e-01
   2.1999999999999999e-02  -3.0780000000000002e-01  -1.0294000000000001e+00  -8.5900000000000004e-02   9.5200000000000007e-02  -3.9500000000000000e-02   5.3269999999999995e-01   2.4015000000000000e+00   2.5247000000000002e+00   4.8200000000000000e-02   2.2130000000000000e-01   4.4230000000000003e-01
  -4.4100000000000000e-02   2.1999999999999999e-02  -5.1470000000000005e-01  -1.4319999999999999e-01   1.2370000000000000e-01  -3.9500000000000000e-02   3.9950000000000002e-01   2.2679999999999998e+00   2.0024000000000002e+00   0.0000000000000000e+00   9.6199999999999994e-02   4.4230000000000003e-01
   4.4100000000000000e-02  -2.1980000000000000e-01  -7.7210000000000001e-01  -1.2410000000000000e-01   9.5200000000000007e-02  -3.5099999999999999e-02   4.6610000000000001e-01   2.0901999999999998e+00   1.9153000000000000e+00  -9.5999999999999992e-03   6.7400000000000002e-02   4.6450000000000002e-01
  -4.4100000000000000e-02  -2.6379999999999998e-01  -9.4359999999999999e-01  -1.9089999999999999e-01   3.8100000000000002e-02  -3.9500000000000000e-02   5.5489999999999995e-01   2.3347000000000002e+00   2.5247000000000002e+00   3.8500000000000000e-02   3.8500000000000000e-02   4.5560000000000000e-01
   4.4100000000000000e-02  -1.9789999999999999e-01  -3.4310000000000002e-01  -1.8140000000000001e-01   4.7600000000000003e-02  -3.5099999999999999e-02   5.5489999999999995e-01   2.3570000000000002e+00   1.6540999999999999e+00   0.0000000000000000e+00   1.3469999999999999e-01   4.6889999999999998e-01
  -2.1999999999999999e-02  -3.9570000000000000e-01  -5.1470000000000005e-01  -2.4820000000000000e-01   5.7099999999999998e-02  -4.8200000000000000e-02   5.9930000000000005e-01   2.2458000000000000e+00   2.6989000000000001e+00  -7.7100000000000002e-02   4.8099999999999997e-02   4.4230000000000003e-01
   0.0000000000000000e+00  -3.2979999999999998e-01  -1.7160000000000000e-01  -1.2410000000000000e-01   1.9000000000000000e-02  -6.1400000000000003e-02   3.9950000000000002e-01   2.4459000000000000e+00   1.8283000000000000e+00   9.6299999999999997e-02   1.1550000000000001e-01   4.2020000000000002e-01
  -8.8200000000000001e-02  -8.7900000000000006e-02  -1.2867999999999999e+00  -8.5900000000000004e-02   6.6600000000000006e-02  -3.5099999999999999e-02   8.8780000000000003e-01   2.2235999999999998e+00   1.5670999999999999e+00   2.8899999999999999e-02   1.2509999999999999e-01   4.3790000000000001e-01
  -2.2040000000000001e-01  -1.9789999999999999e-01  -5.1470000000000005e-01  -1.8140000000000001e-01  -9.4999999999999998e-03  -8.8000000000000005e-03   6.6579999999999995e-01   2.5125999999999999e+00   1.7412000000000001e+00   9.5999999999999992e-03   1.7319999999999999e-01   4.1139999999999999e-01
  -6.6100000000000006e-02  -1.7590000000000000e-01  -1.2010000000000001e+00  -6.6799999999999998e-02   3.8100000000000002e-02  -3.9500000000000000e-02   4.4390000000000002e-01   2.2902999999999998e+00   2.0893999999999999e+00   9.6299999999999997e-02   4.8099999999999997e-02   4.9099999999999999e-01
  -1.9839999999999999e-01  -1.5390000000000001e-01  -1.3725000000000001e+00  -1.4319999999999999e-01   4.7600000000000003e-02  -3.5099999999999999e-02   3.3289999999999997e-01   2.3792000000000000e+00   2.2635999999999998e+00   5.7799999999999997e-02   6.7400000000000002e-02   4.5119999999999999e-01
  -8.8200000000000001e-02  -2.4179999999999999e-01  -6.8630000000000002e-01  -1.5279999999999999e-01   1.0470000000000000e-01   1.7500000000000002e-02   4.6610000000000001e-01   2.4237000000000002e+00   2.6118000000000001e+00  -9.6299999999999997e-02   1.6360000000000000e-01   4.3350000000000000e-01
  -1.7630000000000001e-01  -2.6379999999999998e-01  -5.1470000000000005e-01  -1.3370000000000001e-01   1.9000000000000000e-02   3.5099999999999999e-02   5.9930000000000005e-01   2.2458000000000000e+00   2.0024000000000002e+00   1.9300000000000001e-02  -9.5999999999999992e-03   4.6450000000000002e-01
  -2.4249999999999999e-01  -2.1980000000000000e-01   8.5800000000000001e-02  -7.6399999999999996e-02   7.6100000000000001e-02  -4.8200000000000000e-02   3.9950000000000002e-01   2.3792000000000000e+00   2.0024000000000002e+00  -6.7400000000000002e-02   6.7400000000000002e-02   4.6889999999999998e-01
  -6.6100000000000006e-02  -1.3189999999999999e-01  -8.5800000000000001e-02  -1.1459999999999999e-01   3.8100000000000002e-02  -4.8200000000000000e-02   6.6579999999999995e-01   2.3125000000000000e+00   2.2635999999999998e+00  -9.6299999999999997e-02   3.8500000000000000e-02   4.7770000000000001e-01
  -1.7630000000000001e-01  -8.7900000000000006e-02  -5.1470000000000005e-01  -1.0500000000000000e-01  -1.9000000000000000e-02  -2.1899999999999999e-02   4.4390000000000002e-01   2.4459000000000000e+00   2.5247000000000002e+00   1.9300000000000001e-02   1.6360000000000000e-01   4.6000000000000002e-01
  -8.8200000000000001e-02  -1.7590000000000000e-01  -1.3725000000000001e+00  -2.2910000000000000e-01   6.6600000000000006e-02  -3.0700000000000002e-02   4.4390000000000002e-01   2.3347000000000002e+00   2.0024000000000002e+00  -3.8500000000000000e-02   1.2509999999999999e-01   4.2470000000000002e-01
  -1.1020000000000001e-01  -3.0780000000000002e-01  -8.5800000000000001e-02  -1.4319999999999999e-01   8.5599999999999996e-02   2.6300000000000000e-02   4.8830000000000001e-01   2.4015000000000000e+00   2.1764999999999999e+00   9.5999999999999992e-03   2.1170000000000000e-01   4.6450000000000002e-01
  -1.3230000000000000e-01  -8.7900000000000006e-02  -1.2010000000000001e+00  -2.2910000000000000e-01   9.4999999999999998e-03  -3.9500000000000000e-02   4.2170000000000002e-01   2.5792999999999999e+00   1.6540999999999999e+00  -1.9300000000000001e-02   1.6360000000000000e-01   4.7330000000000000e-01
   0.0000000000000000e+00  -1.5390000000000001e-01  -3.4310000000000002e-01  -6.6799999999999998e-02   4.7600000000000003e-02  -4.3900000000000002e-02   5.1049999999999995e-01   2.2012999999999998e+00   1.2188000000000001e+00   5.7799999999999997e-02   1.4430000000000001e-01   4.5119999999999999e-01
   4.4100000000000000e-02  -1.3189999999999999e-01  -7.7210000000000001e-01  -1.9099999999999999e-02   4.7600000000000003e-02  -4.8200000000000000e-02   4.4390000000000002e-01   2.3125000000000000e+00   2.1764999999999999e+00   7.7100000000000002e-02   1.1550000000000001e-01   4.2909999999999998e-01
  -4.4100000000000000e-02  -4.3999999999999997e-02  -4.2890000000000000e-01  -2.2910000000000000e-01   4.7600000000000003e-02  -3.9500000000000000e-02   5.9930000000000005e-01   2.4237000000000002e+00   2.2635999999999998e+00   4.8200000000000000e-02   1.5400000000000000e-01   4.3350000000000000e-01
  -2.1999999999999999e-02  -1.9789999999999999e-01  -1.2010000000000001e+00  -1.7190000000000000e-01   8.5599999999999996e-02  -5.2600000000000001e-02   5.1049999999999995e-01   2.2235999999999998e+00   2.1764999999999999e+00  -1.9300000000000001e-02   9.6199999999999994e-02   4.9540000000000001e-01
  -1.5429999999999999e-01  -6.6000000000000003e-02  -6.8630000000000002e-01  -2.1959999999999999e-01  -3.8100000000000002e-02  -5.7000000000000002e-02   6.2150000000000005e-01   2.2679999999999998e+00   2.4377000000000000e+00  -1.9300000000000001e-02   8.6599999999999996e-02   4.6889999999999998e-01
  -1.1020000000000001e-01  -2.1980000000000000e-01  -6.8630000000000002e-01  -2.0999999999999999e-01   4.7600000000000003e-02   2.1899999999999999e-02   2.8849999999999998e-01   2.2235999999999998e+00   2.2635999999999998e+00  -6.7400000000000002e-02   8.6599999999999996e-02   4.4679999999999997e-01
  -2.1999999999999999e-02  -2.1980000000000000e-01  -8.5780000000000001e-01  -1.1459999999999999e-01   0.0000000000000000e+00  -2.1899999999999999e-02   5.9930000000000005e-01   2.4459000000000000e+00   1.7412000000000001e+00  -9.6299999999999997e-02   1.1550000000000001e-01   4.4679999999999997e-01
  -2.4249999999999999e-01  -2.1980000000000000e-01  -6.0050000000000003e-01  -1.1459999999999999e-01  -6.6600000000000006e-02  -9.6500000000000002e-02   5.1049999999999995e-01   2.5571000000000002e+00   2.0024000000000002e+00   4.8200000000000000e-02   4.8099999999999997e-02   4.8220000000000002e-01
  -2.4249999999999999e-01  -1.0990000000000000e-01   1.7160000000000000e-01  -2.0050000000000001e-01   2.8500000000000001e-02  -3.9500000000000000e-02   6.2150000000000005e-01   2.3347000000000002e+00   2.6989000000000001e+00   2.8899999999999999e-02   1.3469999999999999e-01   4.3350000000000000e-01
  -6.6100000000000006e-02  -2.4179999999999999e-01  -6.8630000000000002e-01  -1.4319999999999999e-01   1.9000000000000000e-02  -4.8200000000000000e-02   5.5489999999999995e-01   2.2012999999999998e+00   2.0893999999999999e+00   4.8200000000000000e-02   1.4430000000000001e-01   4.3790000000000001e-01
  -6.6100000000000006e-02  -2.4179999999999999e-01   8.5800000000000001e-02  -1.3370000000000001e-01   5.7099999999999998e-02  -3.5099999999999999e-02   3.7730000000000002e-01   2.4237000000000002e+00   2.2635999999999998e+00  -9.5999999999999992e-03   1.0580000000000001e-01   4.5560000000000000e-01
  -4.4100000000000000e-02  -2.8580000000000000e-01   0.0000000000000000e+00  -3.0549999999999999e-01   4.7600000000000003e-02  -3.9500000000000000e-02   4.8830000000000001e-01   2.1568999999999998e+00   1.7412000000000001e+00   4.8200000000000000e-02   1.5400000000000000e-01   4.3350000000000000e-01
  -3.0859999999999999e-01  -1.9789999999999999e-01  -8.5780000000000001e-01  -7.6399999999999996e-02   6.6600000000000006e-02   8.8000000000000005e-03   4.4390000000000002e-01   2.3125000000000000e+00   1.2188000000000001e+00   0.0000000000000000e+00   1.4430000000000001e-01   4.7330000000000000e-01
  -4.4100000000000000e-02  -1.3189999999999999e-01  -8.5780000000000001e-01  -5.7299999999999997e-02   2.8500000000000001e-02   3.0700000000000002e-02   4.8830000000000001e-01   2.5348999999999999e+00   1.9153000000000000e+00   3.8500000000000000e-02   1.2509999999999999e-01   4.8220000000000002e-01
   2.1999999999999999e-02  -4.3969999999999998e-01  -8.5780000000000001e-01  -1.0500000000000000e-01   2.8500000000000001e-02   0.0000000000000000e+00   4.8830000000000001e-01   2.3792000000000000e+00   2.0024000000000002e+00   5.7799999999999997e-02   9.6199999999999994e-02   4.6450000000000002e-01
  -8.8200000000000001e-02  -1.0990000000000000e-01  -3.4310000000000002e-01  -2.6729999999999998e-01   1.9000000000000000e-02  -5.2600000000000001e-02   5.3269999999999995e-01   2.2902999999999998e+00   2.1764999999999999e+00  -3.8500000000000000e-02   8.6599999999999996e-02   4.2909999999999998e-01
  -1.1020000000000001e-01  -2.4179999999999999e-01  -9.4359999999999999e-01  -2.3870000000000000e-01  -7.6100000000000001e-02  -8.3299999999999999e-02   2.6629999999999998e-01   2.4459000000000000e+00   1.9153000000000000e+00   6.7400000000000002e-02   1.5400000000000000e-01   4.9540000000000001e-01
  -6.6100000000000006e-02   4.3999999999999997e-02   0.0000000000000000e+00  -3.8199999999999998e-02  -4.7600000000000003e-02  -5.7000000000000002e-02   5.3269999999999995e-01   2.3125000000000000e+00   2.8730000000000002e+00   4.8200000000000000e-02   1.3469999999999999e-01   4.7770000000000001e-01
  -1.5429999999999999e-01  -1.3189999999999999e-01  -7.7210000000000001e-01  -1.6230000000000000e-01  -2.8500000000000001e-02  -2.6300000000000000e-02   5.9930000000000005e-01   2.3792000000000000e+00   3.0470999999999999e+00   0.0000000000000000e+00   1.9239999999999999e-01   4.3790000000000001e-01
  -1.1020000000000001e-01  -2.4179999999999999e-01  -8.5780000000000001e-01  -1.0500000000000000e-01  -7.6100000000000001e-02  -1.7500000000000002e-02   7.7680000000000005e-01   2.3570000000000002e+00   2.5247000000000002e+00   3.8500000000000000e-02   1.2509999999999999e-01   4.6450000000000002e-01
  -4.4100000000000000e-02  -2.1980000000000000e-01  -4.2890000000000000e-01  -6.6799999999999998e-02   3.8100000000000002e-02  -5.7000000000000002e-02   5.1049999999999995e-01   2.2235999999999998e+00   1.9153000000000000e+00   3.8500000000000000e-02   7.6999999999999999e-02   4.6450000000000002e-01
  -2.4249999999999999e-01  -2.8580000000000000e-01  -4.2890000000000000e-01  -1.4319999999999999e-01   1.0470000000000000e-01  -6.5799999999999997e-02   5.5489999999999995e-01   2.2235999999999998e+00   1.3930000000000000e+00   8.6699999999999999e-02   1.6360000000000000e-01   4.8659999999999998e-01
   0.0000000000000000e+00  -3.9570000000000000e-01  -6.0050000000000003e-01  -1.9099999999999999e-02   9.4999999999999998e-03  -4.4000000000000003e-03   4.6610000000000001e-01   2.4904000000000002e+00   1.3930000000000000e+00   4.8200000000000000e-02   1.2509999999999999e-01   4.2470000000000002e-01
  -1.1020000000000001e-01  -1.3189999999999999e-01  -2.5740000000000002e-01  -1.8140000000000001e-01   0.0000000000000000e+00  -7.0199999999999999e-02   4.8830000000000001e-01   2.2902999999999998e+00   2.6118000000000001e+00   7.7100000000000002e-02   1.1550000000000001e-01   4.3790000000000001e-01
  -1.1020000000000001e-01  -6.6000000000000003e-02  -6.0050000000000003e-01  -1.9089999999999999e-01   3.8100000000000002e-02  -4.3900000000000002e-02   4.2170000000000002e-01   2.3570000000000002e+00   1.9153000000000000e+00   2.8899999999999999e-02   1.3469999999999999e-01   4.7770000000000001e-01
  -1.9839999999999999e-01  -1.3189999999999999e-01  -9.4359999999999999e-01  -1.0500000000000000e-01  -4.7600000000000003e-02  -3.9500000000000000e-02   1.9980000000000001e-01   2.3792000000000000e+00   1.8283000000000000e+00  -3.8500000000000000e-02   1.4430000000000001e-01   4.9990000000000001e-01
   6.6100000000000006e-02  -2.1980000000000000e-01  -3.4310000000000002e-01  -1.6230000000000000e-01  -7.6100000000000001e-02  -4.8200000000000000e-02   3.3289999999999997e-01   2.2235999999999998e+00   2.0024000000000002e+00   1.3489999999999999e-01   1.1550000000000001e-01   4.9990000000000001e-01
   1.1020000000000001e-01  -1.7590000000000000e-01  -3.4310000000000002e-01  -1.8140000000000001e-01   2.8500000000000001e-02  -2.1899999999999999e-02   5.7709999999999995e-01   2.4237000000000002e+00   2.5247000000000002e+00  -9.5999999999999992e-03   0.0000000000000000e+00   4.5119999999999999e-01
  -1.5429999999999999e-01  -2.8580000000000000e-01  -8.5800000000000001e-02  -1.3370000000000001e-01   1.2370000000000000e-01   0.0000000000000000e+00   5.5489999999999995e-01   2.2902999999999998e+00   1.3930000000000000e+00   9.5999999999999992e-03   1.2509999999999999e-01   4.3790000000000001e-01
   2.1999999999999999e-02  -3.0780000000000002e-01  -8.5800000000000001e-02  -2.1959999999999999e-01  -9.4999999999999998e-03  -4.3900000000000002e-02   5.5489999999999995e-01   2.1345999999999998e+00   1.7412000000000001e+00   4.8200000000000000e-02   1.4430000000000001e-01   4.2470000000000002e-01
  -3.7469999999999998e-01  -3.5170000000000001e-01  -4.2890000000000000e-01  -2.1959999999999999e-01  -2.8500000000000001e-02  -2.1899999999999999e-02   7.1020000000000005e-01   2.3347000000000002e+00   1.8283000000000000e+00   3.8500000000000000e-02   1.4430000000000001e-01   4.5119999999999999e-01
   0.0000000000000000e+00  -3.9570000000000000e-01  -5.1470000000000005e-01  -1.4319999999999999e-01   9.4999999999999998e-03  -7.0199999999999999e-02   4.4390000000000002e-01   2.4237000000000002e+00   1.6540999999999999e+00   1.9300000000000001e-02   9.6199999999999994e-02   4.3350000000000000e-01
  -1.1020000000000001e-01   4.6170000000000000e-01  -1.6298999999999999e+00  -1.4319999999999999e-01  -3.8100000000000002e-02  -1.4910000000000001e-01   4.4390000000000002e-01   2.2902999999999998e+00   1.4800000000000000e+00   9.5999999999999992e-03   1.6360000000000000e-01   4.3790000000000001e-01
  -1.2122999999999999e+00   4.8359999999999997e-01   1.1152000000000000e+00   5.7299999999999997e-02   8.5599999999999996e-02   1.6660000000000000e-01   3.3289999999999997e-01   2.2012999999999998e+00   1.4800000000000000e+00   8.6699999999999999e-02   1.6360000000000000e-01   4.6450000000000002e-01
   1.3005000000000000e+00  -1.7146999999999999e+00  -2.2303999999999999e+00  -3.3420000000000000e-01  -5.7099999999999998e-02  -1.6230000000000000e-01   4.4390000000000002e-01   2.3347000000000002e+00   2.0893999999999999e+00  -8.6699999999999999e-02   1.4430000000000001e-01   4.5560000000000000e-01
  -4.4080000000000003e-01  -1.0112000000000001e+00   5.1470000000000005e-01  -2.3870000000000000e-01   0.0000000000000000e+00  -4.3900000000000002e-02   5.9930000000000005e-01   2.2235999999999998e+00   2.4377000000000000e+00   8.6699999999999999e-02   1.4430000000000001e-01   4.2909999999999998e-01
  -5.0700000000000001e-01   7.4739999999999995e-01  -9.4359999999999999e-01  -1.6230000000000000e-01   4.7600000000000003e-02   1.7540000000000000e-01   4.2170000000000002e-01   2.3347000000000002e+00   1.8283000000000000e+00   1.2520000000000001e-01   1.1550000000000001e-01   4.7770000000000001e-01
  -6.6100000000000006e-02  -1.3189999999999999e-01  -1.2867999999999999e+00  -1.6230000000000000e-01   7.6100000000000001e-02  -1.8859999999999999e-01   4.6610000000000001e-01   2.5125999999999999e+00   1.8283000000000000e+00  -9.5999999999999992e-03   1.6360000000000000e-01   4.6000000000000002e-01
  -2.6450000000000001e-01  -1.1651000000000000e+00   1.7160000000000000e-01  -3.3420000000000000e-01  -4.7600000000000003e-02   5.2600000000000001e-02   6.6579999999999995e-01   2.4904000000000002e+00   1.4800000000000000e+00   3.8500000000000000e-02   5.7700000000000001e-02   4.5119999999999999e-01
   7.2740000000000005e-01   3.0780000000000002e-01  -2.2303999999999999e+00  -1.5279999999999999e-01  -2.8500000000000001e-02   3.9500000000000000e-02   5.9930000000000005e-01   2.2458000000000000e+00   1.9153000000000000e+00   9.6299999999999997e-02   1.9239999999999999e-01   4.6889999999999998e-01
  -9.9190000000000000e-01   1.5390000000000001e-01  -8.5800000000000001e-02  -8.5900000000000004e-02   6.6600000000000006e-02  -1.5790000000000001e-01   3.3289999999999997e-01   2.0901999999999998e+00   2.0893999999999999e+00   4.8200000000000000e-02   8.6599999999999996e-02   4.6000000000000002e-01
  -1.5429999999999999e-01  -9.2330000000000001e-01  -8.5780000000000001e-01  -2.3870000000000000e-01   2.8500000000000001e-02   3.9500000000000000e-02   7.1020000000000005e-01   2.4681999999999999e+00   2.3506000000000000e+00   1.0600000000000000e-01   1.1550000000000001e-01   5.0429999999999997e-01
   1.7630000000000001e-01  -2.1999999999999999e-02  -1.2010000000000001e+00  -1.9089999999999999e-01   9.4999999999999998e-03  -6.1400000000000003e-02   3.5510000000000003e-01   2.3570000000000002e+00   2.4377000000000000e+00   1.0600000000000000e-01   1.5400000000000000e-01   4.6889999999999998e-01
   1.7630000000000001e-01   4.3999999999999997e-02  -1.7160000000000000e-01  -9.5500000000000002e-02  -4.7600000000000003e-02  -8.7700000000000000e-02   4.8830000000000001e-01   2.2902999999999998e+00   1.3930000000000000e+00   9.5999999999999992e-03   9.6199999999999994e-02   4.6000000000000002e-01
  -3.0859999999999999e-01  -4.8359999999999997e-01  -6.8630000000000002e-01  -2.1959999999999999e-01   1.9000000000000000e-02  -4.4000000000000003e-03   5.7709999999999995e-01   2.3125000000000000e+00   2.5247000000000002e+00   1.2520000000000001e-01   3.8500000000000000e-02   4.6450000000000002e-01
  -1.1462000000000001e+00   6.6000000000000003e-02  -5.1470000000000005e-01  -3.4370000000000001e-01  -3.8100000000000002e-02  -6.5799999999999997e-02   3.5510000000000003e-01   2.4237000000000002e+00   1.9153000000000000e+00  -1.9300000000000001e-02   1.2509999999999999e-01   5.0870000000000004e-01
   5.2900000000000003e-01  -2.4179999999999999e-01  -2.5740000000000002e-01  -1.8140000000000001e-01   9.4999999999999998e-03  -4.8200000000000000e-02   7.7680000000000005e-01   2.2012999999999998e+00   1.4800000000000000e+00  -2.8899999999999999e-02   1.1550000000000001e-01   4.5119999999999999e-01
  -2.1999999999999999e-02  -4.3969999999999998e-01  -8.5780000000000001e-01  -1.3370000000000001e-01   1.0470000000000000e-01   9.6500000000000002e-02   3.7730000000000002e-01   2.4237000000000002e+00   2.0893999999999999e+00   7.7100000000000002e-02   2.8899999999999999e-02   4.6450000000000002e-01
  -4.8490000000000000e-01  -4.3969999999999998e-01  -3.4310000000000002e-01  -2.2910000000000000e-01   0.0000000000000000e+00  -6.1400000000000003e-02   4.6610000000000001e-01   2.6459999999999999e+00   1.9153000000000000e+00   9.5999999999999992e-03   1.8279999999999999e-01   4.9099999999999999e-01
  -4.4100000000000000e-02   8.7900000000000006e-02  -1.0294000000000001e+00  -1.4319999999999999e-01   9.5200000000000007e-02  -3.0700000000000002e-02   4.8830000000000001e-01   2.0901999999999998e+00   2.1764999999999999e+00   7.7100000000000002e-02   7.6999999999999999e-02   4.8220000000000002e-01
   1.7630000000000001e-01  -1.7590000000000000e-01   6.0050000000000003e-01  -1.8140000000000001e-01  -9.4999999999999998e-03   3.5099999999999999e-02   4.8830000000000001e-01   2.4015000000000000e+00   2.3506000000000000e+00  -6.7400000000000002e-02   1.4430000000000001e-01   4.9099999999999999e-01
   1.3230000000000000e-01  -4.6170000000000000e-01  -5.1470000000000005e-01  -1.2410000000000000e-01  -1.9000000000000000e-02  -8.7700000000000000e-02   6.6579999999999995e-01   2.3792000000000000e+00   2.0024000000000002e+00   9.5999999999999992e-03   1.0580000000000001e-01   4.7330000000000000e-01
  -6.3919999999999999e-01  -1.0990000000000000e-01   0.0000000000000000e+00  -2.7689999999999998e-01  -4.7600000000000003e-02   3.5099999999999999e-02   6.6579999999999995e-01   2.3125000000000000e+00   2.6989000000000001e+00  -3.8500000000000000e-02   4.8099999999999997e-02   4.1139999999999999e-01
   2.2040000000000001e-01  -1.3189999999999999e-01  -3.4310000000000002e-01  -1.3370000000000001e-01   6.6600000000000006e-02  -3.9500000000000000e-02   5.1049999999999995e-01   2.5348999999999999e+00   1.6540999999999999e+00   9.5999999999999992e-03   4.8099999999999997e-02   4.6889999999999998e-01
  -1.9839999999999999e-01  -4.1770000000000002e-01  -4.2890000000000000e-01  -2.5779999999999997e-01  -7.6100000000000001e-02  -1.5350000000000000e-01   4.4390000000000002e-01   2.4015000000000000e+00   9.5770000000000000e-01   4.8200000000000000e-02   3.8500000000000000e-02   4.5119999999999999e-01
  -1.3230000000000000e-01   0.0000000000000000e+00  -2.5740000000000002e-01  -1.4319999999999999e-01   2.8500000000000001e-02   2.1899999999999999e-02   4.2170000000000002e-01   2.2679999999999998e+00   2.1764999999999999e+00   1.0600000000000000e-01   1.3469999999999999e-01   4.9099999999999999e-01
  -2.2040000000000001e-01   6.6000000000000003e-02  -6.0050000000000003e-01  -1.1459999999999999e-01  -5.7099999999999998e-02  -2.6300000000000000e-02   4.2170000000000002e-01   2.4015000000000000e+00   2.9600000000000000e+00  -6.7400000000000002e-02   7.6999999999999999e-02   5.1749999999999996e-01
  -2.4249999999999999e-01  -6.5949999999999998e-01  -1.1152000000000000e+00  -1.4319999999999999e-01   9.4999999999999998e-03  -5.7000000000000002e-02   4.8830000000000001e-01   2.2235999999999998e+00   2.0893999999999999e+00   5.7799999999999997e-02   5.7700000000000001e-02   4.6889999999999998e-01
  -4.4100000000000000e-02  -3.0780000000000002e-01  -1.1152000000000000e+00  -1.9089999999999999e-01  -8.5599999999999996e-02   0.0000000000000000e+00   5.1049999999999995e-01   2.3125000000000000e+00   2.1764999999999999e+00   5.7799999999999997e-02   7.6999999999999999e-02   4.6000000000000002e-01
  -1.1020000000000001e-01   8.7900000000000006e-02   8.5800000000000001e-02  -1.6230000000000000e-01  -6.6600000000000006e-02  -6.5799999999999997e-02   5.1049999999999995e-01   2.5792999999999999e+00   1.6540999999999999e+00  -2.8899999999999999e-02   1.8279999999999999e-01   4.0250000000000002e-01
   8.8200000000000001e-02  -5.9360000000000002e-01  -9.4359999999999999e-01  -2.0999999999999999e-01  -9.4999999999999998e-03  -4.8200000000000000e-02   7.3240000000000005e-01   2.0457000000000001e+00   1.1317999999999999e+00   1.3489999999999999e-01   3.8500000000000000e-02   4.5119999999999999e-01
  -2.8649999999999998e-01  -2.4179999999999999e-01  -8.5780000000000001e-01  -1.1459999999999999e-01   9.4999999999999998e-03  -1.0090000000000000e-01   5.3269999999999995e-01   2.5125999999999999e+00   1.8283000000000000e+00   9.5999999999999992e-03   1.7319999999999999e-01   4.3350000000000000e-01
   0.0000000000000000e+00   1.0990000000000000e-01   2.5740000000000002e-01  -1.1459999999999999e-01   0.0000000000000000e+00  -3.0700000000000002e-02   3.9950000000000002e-01   2.3792000000000000e+00   2.0024000000000002e+00  -5.7799999999999997e-02   1.4430000000000001e-01   4.9990000000000001e-01
  -1.1020000000000001e-01  -2.8580000000000000e-01  -1.1152000000000000e+00  -1.8140000000000001e-01  -9.5200000000000007e-02   1.7500000000000002e-02   6.6579999999999995e-01   2.0011999999999999e+00   1.9153000000000000e+00   9.6299999999999997e-02   1.4430000000000001e-01   4.7330000000000000e-01
  -1.7630000000000001e-01  -4.8359999999999997e-01  -1.7160000000000000e-01  -1.5279999999999999e-01   2.8500000000000001e-02  -1.7500000000000002e-02   2.2200000000000001e-02   2.6459999999999999e+00   1.7412000000000001e+00   3.8500000000000000e-02   8.6599999999999996e-02   4.9099999999999999e-01
   8.8200000000000001e-02   1.3189999999999999e-01  -7.7210000000000001e-01  -1.0500000000000000e-01  -4.7600000000000003e-02  -6.1400000000000003e-02   5.9930000000000005e-01   2.0234000000000001e+00   1.7412000000000001e+00   8.6699999999999999e-02   1.4430000000000001e-01   3.7159999999999999e-01
  -2.4249999999999999e-01  -3.0780000000000002e-01  -8.5800000000000001e-02  -1.7190000000000000e-01   0.0000000000000000e+00   4.3900000000000002e-02   5.3269999999999995e-01   2.0901999999999998e+00   1.3930000000000000e+00   2.0230000000000001e-01   5.7700000000000001e-02   4.9099999999999999e-01
  -8.8200000000000001e-02  -3.2979999999999998e-01  -1.2867999999999999e+00  -2.6729999999999998e-01   2.8500000000000001e-02  -3.9500000000000000e-02   3.1069999999999998e-01   2.7128000000000001e+00   2.3506000000000000e+00   0.0000000000000000e+00   9.6199999999999994e-02   4.3790000000000001e-01
  -1.7630000000000001e-01  -2.4179999999999999e-01  -4.2890000000000000e-01  -2.6729999999999998e-01   3.8100000000000002e-02  -7.4499999999999997e-02   4.8830000000000001e-01   2.2458000000000000e+00   2.1764999999999999e+00   9.6299999999999997e-02   8.6599999999999996e-02   4.6450000000000002e-01
  -1.7630000000000001e-01  -5.9360000000000002e-01  -1.7160000000000000e-01  -1.7190000000000000e-01   8.5599999999999996e-02  -3.5099999999999999e-02   5.9930000000000005e-01   2.1124000000000001e+00   1.5670999999999999e+00   3.8500000000000000e-02   1.3469999999999999e-01   4.6000000000000002e-01
   0.0000000000000000e+00  -2.4179999999999999e-01  -1.0294000000000001e+00  -1.3370000000000001e-01   5.7099999999999998e-02  -1.3200000000000000e-02   2.8849999999999998e-01   2.3570000000000002e+00   3.4824000000000002e+00  -9.5999999999999992e-03   1.4430000000000001e-01   5.1749999999999996e-01
  -1.5429999999999999e-01   6.6000000000000003e-02   1.7160000000000000e-01  -2.0999999999999999e-01   7.6100000000000001e-02  -7.4499999999999997e-02   3.3289999999999997e-01   2.1345999999999998e+00   2.3506000000000000e+00   9.6299999999999997e-02   7.6999999999999999e-02   4.0250000000000002e-01
  -2.1999999999999999e-02  -1.5390000000000001e-01  -6.0050000000000003e-01  -1.8140000000000001e-01  -2.8500000000000001e-02  -1.7500000000000002e-02   4.6610000000000001e-01   2.3347000000000002e+00   1.6540999999999999e+00   6.7400000000000002e-02   1.7319999999999999e-01   4.5119999999999999e-01
  -1.5429999999999999e-01  -3.2979999999999998e-01  -1.1152000000000000e+00  -1.4319999999999999e-01   4.7600000000000003e-02  -3.0700000000000002e-02   7.5460000000000005e-01   2.4904000000000002e+00   1.5670999999999999e+00   4.8200000000000000e-02   1.7319999999999999e-01   4.6889999999999998e-01
  -2.6450000000000001e-01  -1.3189999999999999e-01  -6.0050000000000003e-01  -2.3870000000000000e-01   8.5599999999999996e-02  -5.2600000000000001e-02   4.4390000000000002e-01   2.5125999999999999e+00   2.0893999999999999e+00   7.7100000000000002e-02   2.8899999999999999e-02   4.6000000000000002e-01
   2.1999999999999999e-02   1.3189999999999999e-01  -1.7160000000000000e-01  -1.9089999999999999e-01  -8.5599999999999996e-02   8.8000000000000005e-03   6.6579999999999995e-01   2.2679999999999998e+00   2.1764999999999999e+00   0.0000000000000000e+00   1.0580000000000001e-01   4.6000000000000002e-01
  -2.2040000000000001e-01  -1.3189999999999999e-01  -1.1152000000000000e+00  -2.5779999999999997e-01  -4.7600000000000003e-02  -8.3299999999999999e-02   4.8830000000000001e-01   2.4015000000000000e+00   2.4377000000000000e+00   5.7799999999999997e-02   1.1550000000000001e-01   4.5119999999999999e-01
  -1.1020000000000001e-01  -3.5170000000000001e-01   6.8630000000000002e-01  -2.0999999999999999e-01   2.8500000000000001e-02  -3.9500000000000000e-02   4.2170000000000002e-01   2.5792999999999999e+00   2.7858999999999998e+00   3.8500000000000000e-02   1.1550000000000001e-01   4.8220000000000002e-01
  -6.6100000000000006e-02  -1.0990000000000000e-01  -1.2867999999999999e+00  -2.5779999999999997e-01  -8.5599999999999996e-02  -4.4000000000000003e-03   4.4390000000000002e-01   2.3792000000000000e+00   2.0024000000000002e+00   1.9300000000000001e-02   9.6199999999999994e-02   4.6000000000000002e-01
  -2.2040000000000001e-01  -2.4179999999999999e-01  -2.5740000000000002e-01  -1.9089999999999999e-01   1.9000000000000000e-02  -4.8200000000000000e-02   5.7709999999999995e-01   2.1124000000000001e+00   2.3506000000000000e+00   1.1559999999999999e-01   5.7700000000000001e-02   4.8659999999999998e-01
  -1.9839999999999999e-01  -2.6379999999999998e-01  -8.5780000000000001e-01  -1.0500000000000000e-01   1.9000000000000000e-02  -3.9500000000000000e-02   3.5510000000000003e-01   2.2902999999999998e+00   1.9153000000000000e+00   1.9300000000000001e-02   1.3469999999999999e-01   4.9099999999999999e-01
   0.0000000000000000e+00  -2.1980000000000000e-01  -5.1470000000000005e-01  -2.0999999999999999e-01   1.0470000000000000e-01  -4.8200000000000000e-02   4.8830000000000001e-01   2.2902999999999998e+00   2.2635999999999998e+00   1.0600000000000000e-01   1.9239999999999999e-01   4.2909999999999998e-01
   8.8200000000000001e-02  -2.8580000000000000e-01  -6.8630000000000002e-01  -1.7190000000000000e-01   9.5200000000000007e-02  -5.7000000000000002e-02   3.9950000000000002e-01   2.3570000000000002e+00   1.4800000000000000e+00   7.7100000000000002e-02   1.1550000000000001e-01   4.7770000000000001e-01
  -3.7469999999999998e-01  -2.1980000000000000e-01  -7.7210000000000001e-01  -1.6230000000000000e-01   7.6100000000000001e-02  -2.1899999999999999e-02   4.4390000000000002e-01   2.4459000000000000e+00   1.6540999999999999e+00   7.7100000000000002e-02   8.6599999999999996e-02   4.7330000000000000e-01
   8.8200000000000001e-02  -1.7590000000000000e-01  -4.2890000000000000e-01  -1.3370000000000001e-01  -2.8500000000000001e-02  -8.8000000000000005e-03   4.4390000000000002e-01   2.3792000000000000e+00   2.6989000000000001e+00   3.8500000000000000e-02   1.0580000000000001e-01   4.8659999999999998e-01
   6.6100000000000006e-02  -1.5390000000000001e-01   8.5800000000000001e-02  -2.3870000000000000e-01  -2.8500000000000001e-02  -7.0199999999999999e-02   3.5510000000000003e-01   2.3570000000000002e+00   1.9153000000000000e+00   0.0000000000000000e+00   1.1550000000000001e-01   4.2909999999999998e-01
   0.0000000000000000e+00  -3.7369999999999998e-01  -6.0050000000000003e-01  -2.1959999999999999e-01  -7.6100000000000001e-02  -4.3900000000000002e-02   5.1049999999999995e-01   2.4237000000000002e+00   2.1764999999999999e+00   2.8899999999999999e-02   1.1550000000000001e-01   5.0429999999999997e-01
  -2.1999999999999999e-02  -1.5390000000000001e-01  -3.4310000000000002e-01  -2.9599999999999999e-01   2.8500000000000001e-02  -3.5099999999999999e-02   3.9950000000000002e-01   2.4237000000000002e+00   2.0893999999999999e+00  -9.5999999999999992e-03   9.6199999999999994e-02   4.3350000000000000e-01
   0.0000000000000000e+00  -1.7590000000000000e-01  -5.1470000000000005e-01  -1.8140000000000001e-01  -5.7099999999999998e-02  -3.5099999999999999e-02   5.5489999999999995e-01   2.3125000000000000e+00   1.3930000000000000e+00   5.7799999999999997e-02   8.6599999999999996e-02   4.4679999999999997e-01
  -2.4249999999999999e-01  -1.5390000000000001e-01  -1.0294000000000001e+00  -2.9599999999999999e-01  -1.9000000000000000e-02  -1.3200000000000000e-02   6.2150000000000005e-01   2.3347000000000002e+00   1.6540999999999999e+00   1.9300000000000001e-02   1.1550000000000001e-01   4.8220000000000002e-01
  -1.3230000000000000e-01  -2.4179999999999999e-01  -7.7210000000000001e-01  -1.0500000000000000e-01   4.7600000000000003e-02  -5.2600000000000001e-02   4.4390000000000002e-01   2.2902999999999998e+00   1.7412000000000001e+00   3.8500000000000000e-02   1.8279999999999999e-01   4.9990000000000001e-01
  -6.6100000000000006e-02  -2.1999999999999999e-02   2.5740000000000002e-01  -8.5900000000000004e-02   1.9000000000000000e-02  -4.3900000000000002e-02   6.8799999999999994e-01   2.2012999999999998e+00   2.0893999999999999e+00   6.7400000000000002e-02   8.6599999999999996e-02   4.0699999999999997e-01
  -6.6100000000000006e-02  -1.9789999999999999e-01  -4.2890000000000000e-01  -1.6230000000000000e-01   2.8500000000000001e-02   1.3200000000000000e-02   6.6579999999999995e-01   2.5348999999999999e+00   1.7412000000000001e+00   2.8899999999999999e-02   1.2509999999999999e-01   4.4230000000000003e-01
  -1.1020000000000001e-01  -8.7900000000000006e-02  -5.1470000000000005e-01  -1.9089999999999999e-01   9.4999999999999998e-03  -3.0700000000000002e-02   3.5510000000000003e-01   2.2458000000000000e+00   2.4377000000000000e+00   2.8899999999999999e-02   9.6199999999999994e-02   4.4679999999999997e-01
   0.0000000000000000e+00  -1.9789999999999999e-01  -8.5800000000000001e-02  -1.6230000000000000e-01   0.0000000000000000e+00  -5.2600000000000001e-02   5.1049999999999995e-01   2.3347000000000002e+00   2.4377000000000000e+00   5.7799999999999997e-02   1.3469999999999999e-01   4.4679999999999997e-01
   2.1999999999999999e-02  -2.1980000000000000e-01  -8.5780000000000001e-01  -2.1959999999999999e-01  -5.7099999999999998e-02  -5.2600000000000001e-02   4.8830000000000001e-01   2.2458000000000000e+00   2.0024000000000002e+00   1.9300000000000001e-02   1.1550000000000001e-01   4.8220000000000002e-01
  -1.9839999999999999e-01  -4.3969999999999998e-01  -8.5780000000000001e-01  -1.8140000000000001e-01  -4.7600000000000003e-02  -3.0700000000000002e-02   3.7730000000000002e-01   2.4459000000000000e+00   2.4377000000000000e+00   2.8899999999999999e-02   1.9199999999999998e-02   4.7330000000000000e-01
  -4.4100000000000000e-02  -4.3999999999999997e-02  -1.1152000000000000e+00  -1.3370000000000001e-01   6.6600000000000006e-02  -4.3900000000000002e-02   5.1049999999999995e-01   2.2235999999999998e+00   1.9153000000000000e+00   9.5999999999999992e-03   7.6999999999999999e-02   4.1580000000000000e-01
  -6.6100000000000006e-02  -3.5170000000000001e-01  -2.5740000000000002e-01  -1.1459999999999999e-01   1.1420000000000000e-01  -1.7500000000000002e-02   4.4390000000000002e-01   2.3125000000000000e+00   1.9153000000000000e+00   4.8200000000000000e-02   1.0580000000000001e-01   4.5119999999999999e-01
  -2.4249999999999999e-01  -1.5390000000000001e-01   8.5800000000000001e-02  -1.2410000000000000e-01  -1.9000000000000000e-02  -8.8000000000000005e-03   6.6579999999999995e-01   2.2902999999999998e+00   1.9153000000000000e+00   4.8200000000000000e-02   1.5400000000000000e-01   4.9540000000000001e-01
  -1.5429999999999999e-01   0.0000000000000000e+00  -1.2010000000000001e+00  -1.7190000000000000e-01   7.6100000000000001e-02   8.8000000000000005e-03   4.6610000000000001e-01   2.4237000000000002e+00   1.1317999999999999e+00  -9.5999999999999992e-03   9.5999999999999992e-03   3.8479999999999998e-01
  -1.9839999999999999e-01  -1.5390000000000001e-01  -8.5780000000000001e-01  -1.1459999999999999e-01   0.0000000000000000e+00  -7.0199999999999999e-02   4.4390000000000002e-01   2.1791000000000000e+00   1.6540999999999999e+00   0.0000000000000000e+00   1.2509999999999999e-01   4.6000000000000002e-01
  -4.4100000000000000e-02   0.0000000000000000e+00  -4.2890000000000000e-01  -1.6230000000000000e-01   7.6100000000000001e-02  -3.9500000000000000e-02   4.8830000000000001e-01   2.3570000000000002e+00   1.6540999999999999e+00  -9.5999999999999992e-03   1.7319999999999999e-01   4.4679999999999997e-01
  -1.9839999999999999e-01   8.7900000000000006e-02  -4.2890000000000000e-01  -1.2410000000000000e-01   7.6100000000000001e-02  -7.8899999999999998e-02   4.8830000000000001e-01   2.1124000000000001e+00   2.1764999999999999e+00   2.8899999999999999e-02   1.3469999999999999e-01   4.8659999999999998e-01
  -1.1020000000000001e-01  -1.3189999999999999e-01  -9.4359999999999999e-01  -1.9089999999999999e-01   0.0000000000000000e+00  -1.7500000000000002e-02   3.7730000000000002e-01   2.3347000000000002e+00   2.8730000000000002e+00   3.8500000000000000e-02   1.9199999999999998e-02   4.8220000000000002e-01
  -2.1999999999999999e-02  -4.8359999999999997e-01   0.0000000000000000e+00  -2.0050000000000001e-01   3.8100000000000002e-02   0.0000000000000000e+00   5.7709999999999995e-01   2.2012999999999998e+00   2.4377000000000000e+00   0.0000000000000000e+00   5.7700000000000001e-02   4.5119999999999999e-01
  -1.9839999999999999e-01  -3.9570000000000000e-01  -2.5740000000000002e-01  -2.9599999999999999e-01   0.0000000000000000e+00  -3.5099999999999999e-02   6.4370000000000005e-01   2.3570000000000002e+00   1.8283000000000000e+00   3.8500000000000000e-02   5.7700000000000001e-02   4.9540000000000001e-01
  -8.8200000000000001e-02   2.1999999999999999e-02  -1.2010000000000001e+00  -2.0999999999999999e-01  -1.9000000000000000e-02   0.0000000000000000e+00   3.9950000000000002e-01   2.2235999999999998e+00   2.7858999999999998e+00   4.8200000000000000e-02   5.7700000000000001e-02   5.1749999999999996e-01
  -1.5429999999999999e-01  -2.8580000000000000e-01  -6.0050000000000003e-01  -1.8140000000000001e-01   4.7600000000000003e-02  -7.0199999999999999e-02   4.8830000000000001e-01   2.1124000000000001e+00   2.2635999999999998e+00  -3.8500000000000000e-02   1.6360000000000000e-01   4.3350000000000000e-01
  -2.6450000000000001e-01  -4.3999999999999997e-02  -5.1470000000000005e-01  -1.6230000000000000e-01  -3.8100000000000002e-02  -3.0700000000000002e-02   5.1049999999999995e-01   2.3125000000000000e+00   2.7858999999999998e+00   5.7799999999999997e-02   9.6199999999999994e-02   4.4230000000000003e-01
  -6.6100000000000006e-02  -2.1980000000000000e-01  -6.8630000000000002e-01  -2.0999999999999999e-01  -3.8100000000000002e-02  -2.6300000000000000e-02   4.4390000000000002e-01   2.3570000000000002e+00   2.1764999999999999e+00   1.0600000000000000e-01   1.3469999999999999e-01   4.9540000000000001e-01
  -4.4100000000000000e-02  -1.3189999999999999e-01  -9.4359999999999999e-01  -8.5900000000000004e-02  -5.7099999999999998e-02  -8.8000000000000005e-03   5.9930000000000005e-01   2.6238000000000001e+00   2.0893999999999999e+00   0.0000000000000000e+00   9.6199999999999994e-02   4.3790000000000001e-01
   8.8200000000000001e-02  -6.6000000000000003e-02  -7.7210000000000001e-01  -1.8140000000000001e-01   0.0000000000000000e+00  -6.1400000000000003e-02   7.5460000000000005e-01   2.5125999999999999e+00   1.8283000000000000e+00   5.7799999999999997e-02   1.9239999999999999e-01   4.4679999999999997e-01
  -6.6100000000000006e-02  -6.6000000000000003e-02  -6.8630000000000002e-01  -1.6230000000000000e-01   9.4999999999999998e-03  -4.8200000000000000e-02   5.1049999999999995e-01   2.3125000000000000e+00   1.9153000000000000e+00  -1.0600000000000000e-01   1.1550000000000001e-01   4.4230000000000003e-01
   2.1999999999999999e-02  -2.4179999999999999e-01  -2.5740000000000002e-01  -2.1959999999999999e-01   3.8100000000000002e-02  -2.1899999999999999e-02   4.8830000000000001e-01   2.3125000000000000e+00   2.7858999999999998e+00   2.8899999999999999e-02   5.7700000000000001e-02   4.5119999999999999e-01
  -1.5429999999999999e-01  -1.7590000000000000e-01  -6.0050000000000003e-01  -2.2910000000000000e-01   1.9000000000000000e-02  -2.6300000000000000e-02   3.7730000000000002e-01   2.4459000000000000e+00   2.0024000000000002e+00   6.7400000000000002e-02   2.0210000000000000e-01   5.2200000000000002e-01
  -1.5429999999999999e-01  -2.1980000000000000e-01  -8.5780000000000001e-01  -2.5779999999999997e-01  -1.2370000000000000e-01   8.8000000000000005e-03   4.4390000000000002e-01   2.2458000000000000e+00   2.6989000000000001e+00   4.8200000000000000e-02   1.2509999999999999e-01   4.6450000000000002e-01
  -1.1020000000000001e-01  -8.7900000000000006e-02  -1.1152000000000000e+00  -1.1459999999999999e-01  -4.7600000000000003e-02  -6.5799999999999997e-02   3.7730000000000002e-01   2.2458000000000000e+00   2.8730000000000002e+00   8.6699999999999999e-02   9.6199999999999994e-02   4.6000000000000002e-01
  -3.0859999999999999e-01  -3.5170000000000001e-01  -6.0050000000000003e-01  -1.7190000000000000e-01  -1.9000000000000000e-02  -3.5099999999999999e-02   5.3269999999999995e-01   2.1124000000000001e+00   2.1764999999999999e+00   5.7799999999999997e-02   1.4430000000000001e-01   4.6450000000000002e-01
  -2.1999999999999999e-02  -3.9570000000000000e-01  -1.0294000000000001e+00  -2.1959999999999999e-01  -3.8100000000000002e-02  -4.4000000000000003e-03   4.6610000000000001e-01   2.6238000000000001e+00   2.1764999999999999e+00  -2.8899999999999999e-02   1.9239999999999999e-01   4.5560000000000000e-01
  -4.4100000000000000e-02  -3.5170000000000001e-01  -2.5740000000000002e-01  -1.2410000000000000e-01   5.7099999999999998e-02  -8.8000000000000005e-03   5.3269999999999995e-01   2.4237000000000002e+00   2.2635999999999998e+00   1.9300000000000001e-02   8.6599999999999996e-02   4.2909999999999998e-01
  -1.3230000000000000e-01  -3.0780000000000002e-01  -8.5780000000000001e-01  -1.1459999999999999e-01   8.5599999999999996e-02  -6.1400000000000003e-02   3.7730000000000002e-01   2.5125999999999999e+00   2.0024000000000002e+00   1.1559999999999999e-01   1.2509999999999999e-01   4.7330000000000000e-01
  -2.8649999999999998e-01  -3.0780000000000002e-01  -8.5800000000000001e-02  -2.4820000000000000e-01   9.4999999999999998e-03  -4.8200000000000000e-02   4.8830000000000001e-01   2.3125000000000000e+00   1.6540999999999999e+00   1.1559999999999999e-01   1.2509999999999999e-01   4.3790000000000001e-01
  -1.1020000000000001e-01   8.7900000000000006e-02  -7.7210000000000001e-01  -2.0999999999999999e-01  -2.8500000000000001e-02  -3.0700000000000002e-02   4.2170000000000002e-01   2.2679999999999998e+00   2.5247000000000002e+00   1.9300000000000001e-02   3.8500000000000000e-02   4.8659999999999998e-01
  -3.7469999999999998e-01  -2.1980000000000000e-01  -3.4310000000000002e-01  -1.5279999999999999e-01  -2.8500000000000001e-02  -5.7000000000000002e-02   4.8830000000000001e-01   2.4015000000000000e+00   1.5670999999999999e+00   9.5999999999999992e-03   1.3469999999999999e-01   4.8659999999999998e-01
  -1.1020000000000001e-01  -1.5390000000000001e-01  -4.2890000000000000e-01  -2.7689999999999998e-01  -3.8100000000000002e-02  -4.4000000000000003e-03   2.8849999999999998e-01   2.3347000000000002e+00   2.0893999999999999e+00   3.8500000000000000e-02   1.2509999999999999e-01   4.4230000000000003e-01
  -1.9839999999999999e-01  -3.7369999999999998e-01  -5.1470000000000005e-01  -2.7689999999999998e-01  -9.5200000000000007e-02  -4.3900000000000002e-02   4.2170000000000002e-01   2.4015000000000000e+00   2.0024000000000002e+00  -6.7400000000000002e-02   7.6999999999999999e-02   4.6000000000000002e-01
   0.0000000000000000e+00  -3.9570000000000000e-01  -6.0050000000000003e-01  -1.4319999999999999e-01  -2.8500000000000001e-02  -2.1899999999999999e-02   3.5510000000000003e-01   2.1791000000000000e+00   2.6989000000000001e+00   3.8500000000000000e-02   4.8099999999999997e-02   4.5560000000000000e-01
  -2.6450000000000001e-01  -1.3189999999999999e-01  -1.7160000000000000e-01  -2.0999999999999999e-01  -3.8100000000000002e-02   0.0000000000000000e+00   5.5489999999999995e-01   2.4015000000000000e+00   1.3059000000000001e+00   2.8899999999999999e-02   1.1550000000000001e-01   4.8659999999999998e-01
  -1.5429999999999999e-01  -1.3189999999999999e-01  -6.0050000000000003e-01  -1.7190000000000000e-01   3.8100000000000002e-02  -2.1899999999999999e-02   3.7730000000000002e-01   2.3792000000000000e+00   2.1764999999999999e+00   7.7100000000000002e-02   1.5400000000000000e-01   4.6000000000000002e-01
  -1.3230000000000000e-01  -3.0780000000000002e-01   8.5800000000000001e-02  -1.4319999999999999e-01  -6.6600000000000006e-02  -5.2600000000000001e-02   4.2170000000000002e-01   2.3570000000000002e+00   2.2635999999999998e+00   0.0000000000000000e+00   8.6599999999999996e-02   4.3350000000000000e-01
  -3.3060000000000000e-01   8.7900000000000006e-02  -3.4310000000000002e-01  -1.9089999999999999e-01   7.6100000000000001e-02  -7.0199999999999999e-02   3.9950000000000002e-01   2.2902999999999998e+00   2.0893999999999999e+00   1.5409999999999999e-01   9.6199999999999994e-02   4.6450000000000002e-01
  -6.6100000000000006e-02  -2.8580000000000000e-01  -5.1470000000000005e-01  -1.4319999999999999e-01   1.9000000000000000e-02  -4.3900000000000002e-02   4.2170000000000002e-01   2.2902999999999998e+00   2.4377000000000000e+00   9.5999999999999992e-03   7.6999999999999999e-02   4.6000000000000002e-01
  -1.1020000000000001e-01  -1.3189999999999999e-01  -7.7210000000000001e-01  -1.1459999999999999e-01   0.0000000000000000e+00  -3.5099999999999999e-02   3.5510000000000003e-01   2.3570000000000002e+00   1.7412000000000001e+00   2.8899999999999999e-02   7.6999999999999999e-02   4.9099999999999999e-01
  -2.2040000000000001e-01  -1.5390000000000001e-01  -5.1470000000000005e-01  -1.0500000000000000e-01   4.7600000000000003e-02  -2.6300000000000000e-02   3.7730000000000002e-01   2.0457000000000001e+00   2.1764999999999999e+00   9.5999999999999992e-03   8.6599999999999996e-02   4.9099999999999999e-01
  -8.8200000000000001e-02  -2.4179999999999999e-01  -4.2890000000000000e-01  -2.8639999999999999e-01  -2.8500000000000001e-02  -5.7000000000000002e-02   6.8799999999999994e-01   2.4459000000000000e+00   1.3059000000000001e+00   1.9300000000000001e-02   1.2509999999999999e-01   4.7330000000000000e-01
   0.0000000000000000e+00  -2.6379999999999998e-01  -1.0294000000000001e+00  -2.8639999999999999e-01   6.6600000000000006e-02   3.0700000000000002e-02   3.9950000000000002e-01   2.3125000000000000e+00   2.5247000000000002e+00   3.8500000000000000e-02   5.7700000000000001e-02   4.4679999999999997e-01
  -2.1999999999999999e-02   0.0000000000000000e+00  -4.2890000000000000e-01  -1.1459999999999999e-01  -1.9000000000000000e-02  -4.4000000000000003e-03   5.3269999999999995e-01   2.2235999999999998e+00   1.9153000000000000e+00   6.7400000000000002e-02   6.7400000000000002e-02   4.6000000000000002e-01
  -1.1020000000000001e-01  -4.3999999999999997e-02  -1.1152000000000000e+00  -7.6399999999999996e-02  -1.9000000000000000e-02   4.8200000000000000e-02   3.9950000000000002e-01   2.4459000000000000e+00   2.1764999999999999e+00   3.8500000000000000e-02   1.2509999999999999e-01   4.5560000000000000e-01
  -6.6100000000000006e-02  -2.6379999999999998e-01  -8.5780000000000001e-01  -1.4319999999999999e-01   4.7600000000000003e-02  -1.7500000000000002e-02   4.6610000000000001e-01   2.2902999999999998e+00   2.9600000000000000e+00   8.6699999999999999e-02   1.1550000000000001e-01   4.3790000000000001e-01
  -4.4100000000000000e-02  -2.6379999999999998e-01  -1.0294000000000001e+00  -2.4820000000000000e-01   2.8500000000000001e-02  -1.3200000000000000e-02   6.6579999999999995e-01   2.1791000000000000e+00   1.9153000000000000e+00   1.1559999999999999e-01   1.3469999999999999e-01   4.6000000000000002e-01
  -1.1020000000000001e-01   0.0000000000000000e+00  -7.7210000000000001e-01  -1.4319999999999999e-01   1.2370000000000000e-01   4.4000000000000003e-03   4.6610000000000001e-01   2.3570000000000002e+00   2.3506000000000000e+00   1.2520000000000001e-01   7.6999999999999999e-02   4.6450000000000002e-01
  -1.7630000000000001e-01  -4.3999999999999997e-02  -2.5740000000000002e-01  -1.0500000000000000e-01   1.9000000000000000e-02  -3.0700000000000002e-02   7.7680000000000005e-01   2.3125000000000000e+00   1.8283000000000000e+00  -1.9300000000000001e-02   1.9239999999999999e-01   4.3790000000000001e-01
  -8.8200000000000001e-02  -2.4179999999999999e-01  -8.5800000000000001e-02  -2.5779999999999997e-01   2.8500000000000001e-02  -8.8000000000000005e-03   2.6629999999999998e-01   2.2012999999999998e+00   1.5670999999999999e+00   8.6699999999999999e-02   1.3469999999999999e-01   4.9099999999999999e-01
   1.1020000000000001e-01   4.3999999999999997e-02  -6.0050000000000003e-01  -2.2910000000000000e-01   1.3320000000000001e-01  -4.3900000000000002e-02   4.8830000000000001e-01   2.3125000000000000e+00   2.0024000000000002e+00  -4.8200000000000000e-02   6.7400000000000002e-02   4.2020000000000002e-01
  -1.7630000000000001e-01  -3.5170000000000001e-01  -5.1470000000000005e-01  -1.6230000000000000e-01  -1.9000000000000000e-02   1.3200000000000000e-02   3.7730000000000002e-01   2.2458000000000000e+00   2.1764999999999999e+00   3.8500000000000000e-02   1.1550000000000001e-01   4.9099999999999999e-01
  -1.1020000000000001e-01  -2.6379999999999998e-01  -1.2010000000000001e+00  -2.3870000000000000e-01   9.4999999999999998e-03  -2.1899999999999999e-02   4.4390000000000002e-01   2.3570000000000002e+00   3.1341999999999999e+00  -3.8500000000000000e-02   9.6199999999999994e-02   4.6450000000000002e-01
  -1.1020000000000001e-01  -8.7900000000000006e-02  -1.0294000000000001e+00  -1.2410000000000000e-01   0.0000000000000000e+00  -2.6300000000000000e-02   4.6610000000000001e-01   2.1791000000000000e+00   2.1764999999999999e+00   6.7400000000000002e-02   9.6199999999999994e-02   4.6450000000000002e-01
   4.4100000000000000e-02  -1.9789999999999999e-01  -5.1470000000000005e-01  -2.9599999999999999e-01  -8.5599999999999996e-02  -2.1899999999999999e-02   6.2150000000000005e-01   2.2458000000000000e+00   2.1764999999999999e+00  -6.7400000000000002e-02   1.6360000000000000e-01   4.3790000000000001e-01
  -1.9839999999999999e-01  -3.0780000000000002e-01  -6.8630000000000002e-01  -1.4319999999999999e-01  -5.7099999999999998e-02  -2.6300000000000000e-02   5.1049999999999995e-01   2.3792000000000000e+00   2.4377000000000000e+00  -9.5999999999999992e-03   1.2509999999999999e-01   4.6889999999999998e-01
  -1.1020000000000001e-01  -2.1980000000000000e-01  -4.2890000000000000e-01  -1.9089999999999999e-01   0.0000000000000000e+00  -2.6300000000000000e-02   4.2170000000000002e-01   2.5348999999999999e+00   2.2635999999999998e+00  -2.8899999999999999e-02   1.4430000000000001e-01   4.4679999999999997e-01
  -1.7630000000000001e-01  -1.7590000000000000e-01  -4.2890000000000000e-01  -6.6799999999999998e-02   3.8100000000000002e-02   2.1899999999999999e-02   4.4390000000000002e-01   2.3125000000000000e+00   2.1764999999999999e+00   9.5999999999999992e-03   1.0580000000000001e-01   4.8659999999999998e-01
  -1.7630000000000001e-01  -3.7369999999999998e-01  -8.5800000000000001e-02  -2.2910000000000000e-01  -5.7099999999999998e-02  -4.4000000000000003e-03   4.6610000000000001e-01   2.6238000000000001e+00   2.3506000000000000e+00   3.8500000000000000e-02   1.3469999999999999e-01   4.4679999999999997e-01
  -8.8200000000000001e-02  -1.7590000000000000e-01  -6.0050000000000003e-01  -1.1459999999999999e-01  -1.9000000000000000e-02  -4.3900000000000002e-02   4.6610000000000001e-01   2.4015000000000000e+00   1.7412000000000001e+00   2.8899999999999999e-02   7.6999999999999999e-02   4.9540000000000001e-01
  -6.6100000000000006e-02  -2.1980000000000000e-01   3.4310000000000002e-01  -1.6230000000000000e-01  -9.4999999999999998e-03  -3.9500000000000000e-02   5.1049999999999995e-01   2.4015000000000000e+00   2.6118000000000001e+00   0.0000000000000000e+00   1.2509999999999999e-01   4.6450000000000002e-01
  -4.4100000000000000e-02  -4.3969999999999998e-01  -9.4359999999999999e-01  -1.8140000000000001e-01  -1.9000000000000000e-02   0.0000000000000000e+00   2.4410000000000001e-01   2.4015000000000000e+00   2.0024000000000002e+00   7.7100000000000002e-02   9.5999999999999992e-03   4.3350000000000000e-01
  -1.1020000000000001e-01  -1.9789999999999999e-01  -6.8630000000000002e-01  -2.1959999999999999e-01  -7.6100000000000001e-02  -2.1899999999999999e-02   3.7730000000000002e-01   2.2012999999999998e+00   2.4377000000000000e+00   4.8200000000000000e-02   1.2509999999999999e-01   4.5560000000000000e-01
  -2.2040000000000001e-01   0.0000000000000000e+00  -9.4359999999999999e-01  -1.3370000000000001e-01   6.6600000000000006e-02   4.4000000000000003e-03   3.1069999999999998e-01   2.3570000000000002e+00   1.4800000000000000e+00   1.9300000000000001e-02   5.7700000000000001e-02   4.8220000000000002e-01
  -4.4080000000000003e-01   4.3999999999999997e-02  -5.1470000000000005e-01  -1.6230000000000000e-01  -9.4999999999999998e-03   3.0700000000000002e-02   5.3269999999999995e-01   2.2458000000000000e+00   1.5670999999999999e+00   4.8200000000000000e-02   1.6360000000000000e-01   4.8659999999999998e-01
   3.5270000000000001e-01  -4.1770000000000002e-01  -2.5740000000000002e-01  -1.6230000000000000e-01  -4.7600000000000003e-02   0.0000000000000000e+00   3.9950000000000002e-01   2.3347000000000002e+00   1.6540999999999999e+00   1.6380000000000000e-01   2.0210000000000000e-01   4.7330000000000000e-01
  -1.3230000000000000e-01  -6.6000000000000003e-02  -7.7210000000000001e-01  -1.2410000000000000e-01   3.8100000000000002e-02  -2.6300000000000000e-02   3.5510000000000003e-01   2.4681999999999999e+00   2.1764999999999999e+00   6.7400000000000002e-02   9.6199999999999994e-02   4.1139999999999999e-01
  -2.4249999999999999e-01  -1.5390000000000001e-01  -8.5780000000000001e-01  -1.2410000000000000e-01   1.1420000000000000e-01  -3.5099999999999999e-02   4.8830000000000001e-01   2.3792000000000000e+00   2.6989000000000001e+00   8.6699999999999999e-02   1.4430000000000001e-01   4.2470000000000002e-01
  -2.8649999999999998e-01  -4.1770000000000002e-01  -9.4359999999999999e-01  -1.9089999999999999e-01  -9.4999999999999998e-03  -2.1899999999999999e-02   3.5510000000000003e-01   2.4904000000000002e+00   2.0893999999999999e+00   1.2520000000000001e-01   1.6360000000000000e-01   4.8659999999999998e-01
  -1.7630000000000001e-01  -8.7900000000000006e-02   2.5740000000000002e-01  -1.6230000000000000e-01   6.6600000000000006e-02  -5.7000000000000002e-02   6.4370000000000005e-01   2.6015999999999999e+00   2.1764999999999999e+00   1.9300000000000001e-02   5.7700000000000001e-02   4.6889999999999998e-01
   3.7469999999999998e-01  -3.7369999999999998e-01  -6.0050000000000003e-01  -1.9089999999999999e-01  -2.8500000000000001e-02   4.4000000000000003e-03   6.8799999999999994e-01   1.8677999999999999e+00   0.0000000000000000e+00  -6.7400000000000002e-02   2.8899999999999999e-02   4.6450000000000002e-01
   4.4100000000000000e-02  -2.6379999999999998e-01  -1.8872000000000000e+00  -2.0050000000000001e-01  -1.9000000000000000e-02  -1.3200000000000000e-02   3.5510000000000003e-01   2.0901999999999998e+00   1.3930000000000000e+00   4.8200000000000000e-02   1.4430000000000001e-01   4.9990000000000001e-01
  -7.2740000000000005e-01  -3.0780000000000002e-01  -9.4359999999999999e-01  -2.3870000000000000e-01  -3.8100000000000002e-02   8.8000000000000005e-03   1.3320000000000001e-01   2.4459000000000000e+00   3.6564999999999999e+00  -9.6299999999999997e-02   1.5400000000000000e-01   4.1580000000000000e-01
   6.6100000000000006e-02  -1.5390000000000001e-01   0.0000000000000000e+00  -1.2410000000000000e-01   5.7099999999999998e-02  -7.4499999999999997e-02   3.9950000000000002e-01   2.8239000000000001e+00   2.2635999999999998e+00  -5.7799999999999997e-02   1.2509999999999999e-01   4.8220000000000002e-01
   1.5429999999999999e-01  -1.9789999999999999e-01   8.5800000000000001e-02  -1.8140000000000001e-01  -6.6600000000000006e-02   5.2600000000000001e-02   4.6610000000000001e-01   1.6232000000000000e+00   9.5770000000000000e-01   2.1190000000000001e-01   5.7700000000000001e-02   4.9099999999999999e-01
  -8.8200000000000001e-02  -3.0780000000000002e-01  -5.1470000000000005e-01  -8.5900000000000004e-02  -6.6600000000000006e-02  -3.9500000000000000e-02   1.3095000000000001e+00   2.9350999999999998e+00   1.8283000000000000e+00   1.5409999999999999e-01   1.6360000000000000e-01   4.2909999999999998e-01
  -3.7469999999999998e-01  -3.0780000000000002e-01  -8.5780000000000001e-01  -1.2410000000000000e-01   6.6600000000000006e-02  -3.0700000000000002e-02  -3.5510000000000003e-01   2.9350999999999998e+00   2.3506000000000000e+00   3.8500000000000000e-02   1.0580000000000001e-01   4.4679999999999997e-01
  -1.7630000000000001e-01   0.0000000000000000e+00  -5.1470000000000005e-01  -1.3370000000000001e-01   7.6100000000000001e-02  -4.3900000000000002e-02   8.8780000000000003e-01   1.6232000000000000e+00   2.6989000000000001e+00  -9.5999999999999992e-03   1.3469999999999999e-01   4.2020000000000002e-01
   3.3060000000000000e-01  -5.0560000000000005e-01   0.0000000000000000e+00  -2.0999999999999999e-01   0.0000000000000000e+00  -4.8200000000000000e-02   2.2200000000000001e-02   2.7795000000000001e+00   6.9650000000000001e-01   6.7400000000000002e-02   7.6999999999999999e-02   4.9540000000000001e-01
  -1.3230000000000000e-01  -4.1770000000000002e-01  -3.4310000000000002e-01  -8.5900000000000004e-02   3.8100000000000002e-02  -7.4499999999999997e-02   1.2873000000000001e+00   2.9129000000000000e+00   1.5670999999999999e+00   9.5999999999999992e-03   1.3469999999999999e-01   4.4230000000000003e-01
  -2.6450000000000001e-01  -8.7900000000000006e-02  -1.0294000000000001e+00  -2.2910000000000000e-01   1.3320000000000001e-01  -1.3200000000000000e-02   1.5540000000000001e-01   2.0901999999999998e+00   2.9600000000000000e+00   1.4449999999999999e-01   7.6999999999999999e-02   5.7950000000000002e-01
  -2.6450000000000001e-01  -2.4179999999999999e-01  -1.3725000000000001e+00  -2.3870000000000000e-01   1.9000000000000000e-02  -4.3900000000000002e-02   3.9950000000000002e-01   2.5348999999999999e+00   0.0000000000000000e+00  -2.8899999999999999e-02   1.6360000000000000e-01   4.3790000000000001e-01
  -2.1999999999999999e-02  -4.3999999999999997e-02  -2.5740000000000002e-01  -1.8140000000000001e-01  -6.6600000000000006e-02   0.0000000000000000e+00   1.7760000000000001e-01   1.8010999999999999e+00   1.7412000000000001e+00   4.8200000000000000e-02   2.8899999999999999e-02   4.5119999999999999e-01
  -1.3230000000000000e-01  -1.3189999999999999e-01   8.5800000000000001e-02  -2.0999999999999999e-01   4.7600000000000003e-02  -5.7000000000000002e-02   3.7730000000000002e-01   2.4681999999999999e+00   3.5695000000000001e+00   1.9300000000000001e-02   1.4430000000000001e-01   4.7770000000000001e-01
  -6.6100000000000006e-02  -2.4179999999999999e-01  -9.4359999999999999e-01  -2.0999999999999999e-01  -9.4999999999999998e-03  -3.5099999999999999e-02   1.5540000000000001e-01   2.6682999999999999e+00   1.3059000000000001e+00  -1.9300000000000001e-02   1.3469999999999999e-01   4.3350000000000000e-01
  -1.5429999999999999e-01  -1.5390000000000001e-01  -6.8630000000000002e-01  -1.6230000000000000e-01  -3.8100000000000002e-02  -3.0700000000000002e-02   1.0653999999999999e+00   1.6899000000000000e+00   1.0447000000000000e+00   3.8500000000000000e-02   5.7700000000000001e-02   4.2909999999999998e-01
  -8.8200000000000001e-02  -1.0990000000000000e-01  -2.5740000000000002e-01  -1.4319999999999999e-01   1.9000000000000000e-02  -4.8200000000000000e-02   4.6610000000000001e-01   2.9129000000000000e+00   1.7412000000000001e+00   3.8500000000000000e-02   1.0580000000000001e-01   4.0250000000000002e-01
  -2.1999999999999999e-02  -1.0990000000000000e-01  -1.7160000000000000e-01  -2.1959999999999999e-01   0.0000000000000000e+00  -1.3200000000000000e-02   4.6610000000000001e-01   2.4681999999999999e+00   3.3083000000000000e+00   4.8200000000000000e-02   2.0210000000000000e-01   4.7330000000000000e-01
  -4.8490000000000000e-01   2.1999999999999999e-02  -6.8630000000000002e-01  -2.0050000000000001e-01   9.4999999999999998e-03   4.4000000000000003e-03   5.9930000000000005e-01   1.7788999999999999e+00   1.8283000000000000e+00   1.9300000000000001e-02   4.8099999999999997e-02   4.5119999999999999e-01
  -5.7310000000000005e-01  -2.1999999999999999e-02  -6.8630000000000002e-01  -5.7299999999999997e-02   0.0000000000000000e+00   4.3900000000000002e-02   3.3289999999999997e-01   2.5792999999999999e+00   2.0024000000000002e+00  -7.7100000000000002e-02   4.8099999999999997e-02   4.4679999999999997e-01
  -3.3060000000000000e-01   0.0000000000000000e+00   7.7210000000000001e-01  -1.8140000000000001e-01   9.4999999999999998e-03  -3.0700000000000002e-02   5.7709999999999995e-01   2.4904000000000002e+00   2.3506000000000000e+00   9.5999999999999992e-03   5.7700000000000001e-02   4.8220000000000002e-01
  -6.6100000000000006e-02  -8.7900000000000006e-02  -5.1470000000000005e-01  -2.4820000000000000e-01  -2.8500000000000001e-02   1.3200000000000000e-02   4.2170000000000002e-01   2.2679999999999998e+00   2.1764999999999999e+00   2.8899999999999999e-02   1.4430000000000001e-01   4.3350000000000000e-01
   4.4100000000000000e-02  -4.1770000000000002e-01  -7.7210000000000001e-01  -1.8140000000000001e-01  -7.6100000000000001e-02  -2.6300000000000000e-02   5.7709999999999995e-01   2.3347000000000002e+00   2.0893999999999999e+00  -3.8500000000000000e-02   3.8500000000000000e-02   4.7770000000000001e-01
  -3.0859999999999999e-01  -1.0990000000000000e-01  -3.4310000000000002e-01  -1.3370000000000001e-01   8.5599999999999996e-02  -4.4000000000000003e-03   5.7709999999999995e-01   2.3347000000000002e+00   2.2635999999999998e+00   1.2520000000000001e-01   1.0580000000000001e-01   4.6000000000000002e-01
  -1.5429999999999999e-01  -1.5390000000000001e-01  -7.7210000000000001e-01  -2.0050000000000001e-01  -2.8500000000000001e-02   4.4000000000000003e-03   6.4370000000000005e-01   2.6015999999999999e+00   2.6118000000000001e+00   1.2520000000000001e-01   1.0580000000000001e-01   4.4679999999999997e-01
   1.1020000000000001e-01  -2.1999999999999999e-02  -5.1470000000000005e-01  -1.6230000000000000e-01   1.9000000000000000e-02  -3.9500000000000000e-02   4.2170000000000002e-01   2.2679999999999998e+00   1.5670999999999999e+00   9.5999999999999992e-03   1.4430000000000001e-01   4.3350000000000000e-01
  -2.1999999999999999e-02  -4.1770000000000002e-01  -6.8630000000000002e-01  -1.8140000000000001e-01   3.8100000000000002e-02  -3.9500000000000000e-02   8.4340000000000004e-01   2.0901999999999998e+00   2.6989000000000001e+00  -4.8200000000000000e-02   9.6199999999999994e-02   4.4230000000000003e-01
  -3.0859999999999999e-01  -1.7590000000000000e-01  -6.8630000000000002e-01  -1.0500000000000000e-01   5.7099999999999998e-02  -1.3200000000000000e-02   1.9980000000000001e-01   2.7349999999999999e+00   2.3506000000000000e+00   9.6299999999999997e-02   1.2509999999999999e-01   4.9540000000000001e-01
  -1.1020000000000001e-01  -1.3189999999999999e-01  -1.2010000000000001e+00  -2.4820000000000000e-01  -3.8100000000000002e-02   8.8000000000000005e-03   4.4390000000000002e-01   2.3570000000000002e+00   2.1764999999999999e+00   8.6699999999999999e-02   5.7700000000000001e-02   4.2470000000000002e-01
  -4.4100000000000000e-02  -5.4959999999999998e-01  -2.5740000000000002e-01  -2.3870000000000000e-01   2.8500000000000001e-02  -1.1400000000000000e-01   4.6610000000000001e-01   2.2902999999999998e+00   1.4800000000000000e+00   6.7400000000000002e-02   1.1550000000000001e-01   4.9099999999999999e-01
   2.1999999999999999e-02  -6.6000000000000003e-02  -1.7160000000000000e-01  -2.3870000000000000e-01   8.5599999999999996e-02  -3.9500000000000000e-02   3.7730000000000002e-01   2.5792999999999999e+00   2.2635999999999998e+00   0.0000000000000000e+00   1.5400000000000000e-01   4.7330000000000000e-01
  -2.4249999999999999e-01  -6.6000000000000003e-02  -5.1470000000000005e-01  -3.1509999999999999e-01   3.8100000000000002e-02  -2.1899999999999999e-02   3.5510000000000003e-01   2.1568999999999998e+00   2.2635999999999998e+00   6.7400000000000002e-02   6.7400000000000002e-02   4.6000000000000002e-01
  -3.5270000000000001e-01  -1.9789999999999999e-01  -7.7210000000000001e-01  -1.8140000000000001e-01   3.8100000000000002e-02   0.0000000000000000e+00   6.4370000000000005e-01   2.1345999999999998e+00   2.1764999999999999e+00  -9.5999999999999992e-03   5.7700000000000001e-02   4.8220000000000002e-01
  -1.3230000000000000e-01   1.5390000000000001e-01  -5.1470000000000005e-01  -2.3870000000000000e-01  -8.5599999999999996e-02  -1.7500000000000002e-02   5.5489999999999995e-01   2.5125999999999999e+00   2.2635999999999998e+00   0.0000000000000000e+00   6.7400000000000002e-02   3.9810000000000001e-01
  -4.4100000000000000e-02   0.0000000000000000e+00  -1.2867999999999999e+00  -2.5779999999999997e-01  -1.3320000000000001e-01  -6.1400000000000003e-02   4.6610000000000001e-01   2.4459000000000000e+00   1.5670999999999999e+00   7.7100000000000002e-02   1.6360000000000000e-01   4.6000000000000002e-01
  -2.2040000000000001e-01  -6.6000000000000003e-02  -1.1152000000000000e+00  -2.5779999999999997e-01  -4.7600000000000003e-02  -1.7500000000000002e-02   5.5489999999999995e-01   2.3792000000000000e+00   2.0893999999999999e+00   1.9300000000000001e-02   1.6360000000000000e-01   4.7770000000000001e-01
  -3.0859999999999999e-01  -3.5170000000000001e-01  -6.0050000000000003e-01  -1.0500000000000000e-01   7.6100000000000001e-02  -2.6300000000000000e-02   3.1069999999999998e-01   2.3347000000000002e+00   3.1341999999999999e+00   4.8200000000000000e-02   1.3469999999999999e-01   4.8220000000000002e-01
  -2.2040000000000001e-01  -1.5390000000000001e-01  -6.8630000000000002e-01  -2.0050000000000001e-01   1.9000000000000000e-02  -2.6300000000000000e-02   4.8830000000000001e-01   2.3347000000000002e+00   1.7412000000000001e+00  -2.8899999999999999e-02   3.8500000000000000e-02   4.6450000000000002e-01
   2.1999999999999999e-02  -1.0990000000000000e-01  -8.5780000000000001e-01  -1.3370000000000001e-01  -1.9000000000000000e-02  -5.2600000000000001e-02   4.6610000000000001e-01   2.4681999999999999e+00   2.9600000000000000e+00   4.8200000000000000e-02   1.8279999999999999e-01   4.2470000000000002e-01
  -1.7630000000000001e-01   2.1999999999999999e-02  -5.1470000000000005e-01  -1.5279999999999999e-01   8.5599999999999996e-02  -3.5099999999999999e-02   5.3269999999999995e-01   2.3347000000000002e+00   1.7412000000000001e+00   6.7400000000000002e-02   1.1550000000000001e-01   4.6450000000000002e-01
  -2.8649999999999998e-01  -1.9789999999999999e-01  -2.5740000000000002e-01  -1.8140000000000001e-01   0.0000000000000000e+00  -3.5099999999999999e-02   3.9950000000000002e-01   2.4015000000000000e+00   2.0893999999999999e+00  -2.8899999999999999e-02   1.5400000000000000e-01   4.6889999999999998e-01
   6.6100000000000006e-02  -2.4179999999999999e-01  -8.5780000000000001e-01  -1.2410000000000000e-01  -1.9000000000000000e-02  -4.4000000000000003e-03   5.9930000000000005e-01   2.4681999999999999e+00   2.2635999999999998e+00   1.2520000000000001e-01   1.3469999999999999e-01   4.7770000000000001e-01
  -1.3230000000000000e-01  -4.3969999999999998e-01  -6.0050000000000003e-01  -2.7689999999999998e-01  -2.8500000000000001e-02   4.4000000000000003e-03   6.8799999999999994e-01   2.3347000000000002e+00   2.0893999999999999e+00  -3.8500000000000000e-02   1.4430000000000001e-01   4.2909999999999998e-01
  -2.6450000000000001e-01  -1.3189999999999999e-01  -8.5780000000000001e-01  -2.2910000000000000e-01  -5.7099999999999998e-02   2.1899999999999999e-02   4.6610000000000001e-01   2.3792000000000000e+00   1.6540999999999999e+00   6.7400000000000002e-02   1.6360000000000000e-01   4.7770000000000001e-01
  -2.2040000000000001e-01  -1.7590000000000000e-01  -3.4310000000000002e-01  -1.6230000000000000e-01   9.4999999999999998e-03  -1.7500000000000002e-02   3.5510000000000003e-01   2.5125999999999999e+00   2.5247000000000002e+00   5.7799999999999997e-02   1.4430000000000001e-01   4.5119999999999999e-01
  -1.5429999999999999e-01  -1.3189999999999999e-01  -9.4359999999999999e-01  -2.0050000000000001e-01  -9.4999999999999998e-03  -2.6300000000000000e-02   4.4390000000000002e-01   2.2012999999999998e+00   2.0024000000000002e+00   8.6699999999999999e-02   1.2509999999999999e-01   4.6450000000000002e-01
  -4.4100000000000000e-02  -4.1770000000000002e-01  -6.0050000000000003e-01  -1.7190000000000000e-01   2.8500000000000001e-02  -7.4499999999999997e-02   6.2150000000000005e-01   2.4681999999999999e+00   1.5670999999999999e+00   1.3489999999999999e-01   1.1550000000000001e-01   4.9540000000000001e-01
   1.9839999999999999e-01  -2.1980000000000000e-01  -1.0294000000000001e+00  -1.1459999999999999e-01   0.0000000000000000e+00  -6.5799999999999997e-02   6.4370000000000005e-01   2.2235999999999998e+00   1.7412000000000001e+00   9.6299999999999997e-02   1.9239999999999999e-01   4.4230000000000003e-01
  -2.6450000000000001e-01  -1.9789999999999999e-01  -3.4310000000000002e-01  -1.8140000000000001e-01   0.0000000000000000e+00   0.0000000000000000e+00   5.9930000000000005e-01   2.3347000000000002e+00   2.2635999999999998e+00  -7.7100000000000002e-02   1.2509999999999999e-01   4.3790000000000001e-01
  -3.0859999999999999e-01  -1.0990000000000000e-01  -6.8630000000000002e-01  -2.1959999999999999e-01  -1.9000000000000000e-02  -7.4499999999999997e-02   4.2170000000000002e-01   2.4237000000000002e+00   1.6540999999999999e+00   2.8899999999999999e-02   1.3469999999999999e-01   4.6450000000000002e-01
  -8.8200000000000001e-02  -3.0780000000000002e-01  -7.7210000000000001e-01  -1.9089999999999999e-01  -1.9000000000000000e-02  -8.8000000000000005e-03   3.9950000000000002e-01   2.4015000000000000e+00   2.6118000000000001e+00  -8.6699999999999999e-02   2.8899999999999999e-02   4.7330000000000000e-01
  -1.1020000000000001e-01  -2.6379999999999998e-01  -5.1470000000000005e-01  -2.1959999999999999e-01   5.7099999999999998e-02  -2.6300000000000000e-02   3.7730000000000002e-01   2.4015000000000000e+00   1.9153000000000000e+00   9.5999999999999992e-03   5.7700000000000001e-02   4.2470000000000002e-01
  -1.9839999999999999e-01  -1.7590000000000000e-01  -6.0050000000000003e-01  -2.4820000000000000e-01  -1.9000000000000000e-02  -3.0700000000000002e-02   3.9950000000000002e-01   2.3570000000000002e+00   2.0024000000000002e+00   4.8200000000000000e-02   1.1550000000000001e-01   4.3790000000000001e-01
  -3.3060000000000000e-01  -8.7900000000000006e-02  -8.5780000000000001e-01  -2.4820000000000000e-01   0.0000000000000000e+00  -4.8200000000000000e-02   6.6579999999999995e-01   2.2902999999999998e+00   2.8730000000000002e+00   4.8200000000000000e-02  -2.8899999999999999e-02   4.7770000000000001e-01
  -2.4249999999999999e-01  -1.5390000000000001e-01  -3.4310000000000002e-01  -2.1959999999999999e-01  -5.7099999999999998e-02  -2.6300000000000000e-02   2.2189999999999999e-01   2.2012999999999998e+00   2.0893999999999999e+00   1.9300000000000001e-02   9.6199999999999994e-02   4.2020000000000002e-01
  -1.7630000000000001e-01  -2.1980000000000000e-01  -9.4359999999999999e-01  -2.5779999999999997e-01   3.8100000000000002e-02  -4.8200000000000000e-02   6.6579999999999995e-01   2.1345999999999998e+00   1.8283000000000000e+00   4.8200000000000000e-02   1.4430000000000001e-01   4.4230000000000003e-01
  -2.8649999999999998e-01  -3.7369999999999998e-01  -1.5441000000000000e+00  -2.6729999999999998e-01   1.0470000000000000e-01  -4.3900000000000002e-02   4.4390000000000002e-01   2.4015000000000000e+00   2.4377000000000000e+00   4.8200000000000000e-02   1.7319999999999999e-01   4.4679999999999997e-01
  -1.7630000000000001e-01   1.0990000000000000e-01  -1.1152000000000000e+00  -1.9089999999999999e-01   9.5200000000000007e-02  -1.3200000000000000e-02   6.6579999999999995e-01   2.3570000000000002e+00   1.6540999999999999e+00   6.7400000000000002e-02   1.3469999999999999e-01   4.9099999999999999e-01
  -1.1020000000000001e-01   1.3189999999999999e-01  -1.1152000000000000e+00  -1.1459999999999999e-01  -1.0470000000000000e-01   3.5099999999999999e-02   4.8830000000000001e-01   2.4015000000000000e+00   2.8730000000000002e+00   4.8200000000000000e-02   1.7319999999999999e-01   4.4679999999999997e-01
   6.6100000000000006e-02  -1.7590000000000000e-01  -6.8630000000000002e-01  -2.0999999999999999e-01   6.6600000000000006e-02  -3.5099999999999999e-02   4.2170000000000002e-01   2.2012999999999998e+00   1.8283000000000000e+00   0.0000000000000000e+00   7.6999999999999999e-02   4.1580000000000000e-01
  -1.9839999999999999e-01  -1.3189999999999999e-01  -3.4310000000000002e-01  -1.3370000000000001e-01   7.6100000000000001e-02  -3.5099999999999999e-02   3.9950000000000002e-01   2.4904000000000002e+00   2.0024000000000002e+00  -6.7400000000000002e-02   9.6199999999999994e-02   4.8659999999999998e-01
  -2.2040000000000001e-01  -2.1980000000000000e-01  -2.5740000000000002e-01  -2.4820000000000000e-01  -1.9000000000000000e-02   1.7500000000000002e-02   4.4390000000000002e-01   2.3570000000000002e+00   1.6540999999999999e+00   5.7799999999999997e-02   1.3469999999999999e-01   4.6000000000000002e-01
  -1.7630000000000001e-01  -3.9570000000000000e-01  -5.1470000000000005e-01  -2.1959999999999999e-01   0.0000000000000000e+00  -1.7500000000000002e-02   6.2150000000000005e-01   2.3792000000000000e+00   2.4377000000000000e+00   3.8500000000000000e-02   1.2509999999999999e-01   4.6450000000000002e-01
  -2.2040000000000001e-01  -2.8580000000000000e-01  -6.0050000000000003e-01  -1.9089999999999999e-01   9.4999999999999998e-03  -2.1899999999999999e-02   3.7730000000000002e-01   2.4681999999999999e+00   2.6118000000000001e+00  -2.8899999999999999e-02   1.2509999999999999e-01   5.2200000000000002e-01
  -2.2040000000000001e-01  -8.7900000000000006e-02  -3.4310000000000002e-01  -1.7190000000000000e-01  -1.9000000000000000e-02   8.8000000000000005e-03   5.9930000000000005e-01   2.2679999999999998e+00   2.2635999999999998e+00   1.9300000000000001e-02   1.1550000000000001e-01   4.5119999999999999e-01
   6.6100000000000006e-02  -1.5390000000000001e-01  -5.1470000000000005e-01  -1.6230000000000000e-01  -9.4999999999999998e-03  -3.9500000000000000e-02   4.8830000000000001e-01   2.3125000000000000e+00   1.8283000000000000e+00   4.8200000000000000e-02   1.5400000000000000e-01   4.8659999999999998e-01
  -4.4100000000000000e-02  -1.5390000000000001e-01  -6.0050000000000003e-01  -2.0050000000000001e-01  -9.4999999999999998e-03  -4.8200000000000000e-02   3.7730000000000002e-01   2.3125000000000000e+00   1.5670999999999999e+00   1.2520000000000001e-01   6.7400000000000002e-02   4.4230000000000003e-01
  -4.4100000000000000e-02  -1.3189999999999999e-01  -1.0294000000000001e+00  -1.4319999999999999e-01   2.8500000000000001e-02  -1.3200000000000000e-02   2.4410000000000001e-01   2.2902999999999998e+00   1.2188000000000001e+00   4.8200000000000000e-02   1.0580000000000001e-01   4.5560000000000000e-01
  -1.1020000000000001e-01  -1.7590000000000000e-01  -1.2010000000000001e+00  -2.0999999999999999e-01  -9.4999999999999998e-03  -1.3200000000000000e-02   6.2150000000000005e-01   2.3792000000000000e+00   1.8283000000000000e+00   8.6699999999999999e-02   1.3469999999999999e-01   4.7770000000000001e-01
  -1.7630000000000001e-01  -2.8580000000000000e-01  -3.4310000000000002e-01  -2.0999999999999999e-01   3.8100000000000002e-02  -4.4000000000000003e-03   3.9950000000000002e-01   2.2012999999999998e+00   1.8283000000000000e+00   3.8500000000000000e-02   8.6599999999999996e-02   4.6450000000000002e-01
  -2.2040000000000001e-01  -3.7369999999999998e-01  -9.4359999999999999e-01  -2.0050000000000001e-01   1.9000000000000000e-02  -3.5099999999999999e-02   4.2170000000000002e-01   2.4904000000000002e+00   2.0024000000000002e+00   0.0000000000000000e+00   1.0580000000000001e-01   4.8659999999999998e-01
  -1.1020000000000001e-01  -1.7590000000000000e-01  -4.2890000000000000e-01  -2.6729999999999998e-01  -3.8100000000000002e-02  -4.3900000000000002e-02   6.6579999999999995e-01   2.3792000000000000e+00   2.0024000000000002e+00   8.6699999999999999e-02   6.7400000000000002e-02   4.4230000000000003e-01
  -1.7630000000000001e-01  -2.1980000000000000e-01  -6.8630000000000002e-01  -2.0999999999999999e-01  -1.9000000000000000e-02   8.8000000000000005e-03   3.7730000000000002e-01   2.2235999999999998e+00   2.5247000000000002e+00   6.7400000000000002e-02   1.4430000000000001e-01   4.6450000000000002e-01
  -2.8649999999999998e-01  -2.1980000000000000e-01  -6.0050000000000003e-01  -1.1459999999999999e-01   1.3320000000000001e-01  -6.5799999999999997e-02   5.1049999999999995e-01   2.4015000000000000e+00   1.9153000000000000e+00   2.8899999999999999e-02   8.6599999999999996e-02   4.9990000000000001e-01
  -2.4249999999999999e-01  -2.6379999999999998e-01  -9.4359999999999999e-01  -2.6729999999999998e-01  -9.4999999999999998e-03   0.0000000000000000e+00   4.8830000000000001e-01   2.5348999999999999e+00   1.6540999999999999e+00   1.9300000000000001e-02   9.6199999999999994e-02   4.9540000000000001e-01
   0.0000000000000000e+00  -3.0780000000000002e-01  -1.1152000000000000e+00  -2.5779999999999997e-01   9.4999999999999998e-03  -2.6300000000000000e-02   4.8830000000000001e-01   2.4904000000000002e+00   2.2635999999999998e+00   2.8899999999999999e-02   1.6360000000000000e-01   4.5560000000000000e-01
  -2.8649999999999998e-01  -6.6000000000000003e-02  -6.0050000000000003e-01  -2.0999999999999999e-01   6.6600000000000006e-02  -2.6300000000000000e-02   3.5510000000000003e-01   2.4015000000000000e+00   2.0024000000000002e+00   4.8200000000000000e-02   1.2509999999999999e-01   4.6000000000000002e-01
  -3.3060000000000000e-01  -2.6379999999999998e-01  -4.2890000000000000e-01  -1.1459999999999999e-01  -1.9000000000000000e-02  -2.6300000000000000e-02   3.9950000000000002e-01   2.5125999999999999e+00   2.4377000000000000e+00   1.9300000000000001e-02   3.8500000000000000e-02   4.5560000000000000e-01
  -1.1020000000000001e-01   2.1999999999999999e-02  -6.8630000000000002e-01  -1.9089999999999999e-01  -1.2370000000000000e-01   0.0000000000000000e+00   3.9950000000000002e-01   2.6459999999999999e+00   1.6540999999999999e+00   2.8899999999999999e-02   1.4430000000000001e-01   4.4230000000000003e-01
   0.0000000000000000e+00  -1.5390000000000001e-01   1.7160000000000000e-01  -1.3370000000000001e-01   4.7600000000000003e-02  -7.8899999999999998e-02   3.7730000000000002e-01   2.3570000000000002e+00   1.8283000000000000e+00   4.8200000000000000e-02   1.2509999999999999e-01   4.6450000000000002e-01
  -1.1020000000000001e-01  -2.1980000000000000e-01  -8.5800000000000001e-02  -7.6399999999999996e-02   3.8100000000000002e-02  -3.5099999999999999e-02   3.9950000000000002e-01   2.4904000000000002e+00   1.7412000000000001e+00  -1.9300000000000001e-02   0.0000000000000000e+00   4.9990000000000001e-01
  -2.6450000000000001e-01  -3.5170000000000001e-01  -8.5780000000000001e-01  -1.9089999999999999e-01   4.7600000000000003e-02  -5.2600000000000001e-02   6.2150000000000005e-01   2.4459000000000000e+00   1.6540999999999999e+00   7.7100000000000002e-02   9.6199999999999994e-02   4.3350000000000000e-01
  -3.5270000000000001e-01  -2.1980000000000000e-01  -4.2890000000000000e-01  -2.4820000000000000e-01  -2.8500000000000001e-02  -8.8000000000000005e-03   5.3269999999999995e-01   2.2235999999999998e+00   1.8283000000000000e+00   2.8899999999999999e-02   1.5400000000000000e-01   4.6000000000000002e-01
  -2.2040000000000001e-01  -3.0780000000000002e-01  -4.2890000000000000e-01  -2.2910000000000000e-01   0.0000000000000000e+00   4.4000000000000003e-03   5.5489999999999995e-01   2.5125999999999999e+00   2.3506000000000000e+00   6.7400000000000002e-02   1.2509999999999999e-01   4.7770000000000001e-01
  -1.3230000000000000e-01  -3.0780000000000002e-01  -4.2890000000000000e-01  -2.6729999999999998e-01   2.8500000000000001e-02  -3.5099999999999999e-02   6.2150000000000005e-01   2.2458000000000000e+00   2.0024000000000002e+00   1.3489999999999999e-01   9.6199999999999994e-02   4.5119999999999999e-01
  -1.7630000000000001e-01  -2.8580000000000000e-01  -8.5780000000000001e-01  -9.5500000000000002e-02   0.0000000000000000e+00  -6.1400000000000003e-02   5.5489999999999995e-01   2.3570000000000002e+00   1.6540999999999999e+00  -1.9300000000000001e-02   1.0580000000000001e-01   4.2909999999999998e-01
  -3.7469999999999998e-01  -3.7369999999999998e-01  -1.4582999999999999e+00  -2.4820000000000000e-01   0.0000000000000000e+00  -8.3299999999999999e-02   5.9930000000000005e-01   2.3347000000000002e+00   1.7412000000000001e+00  -2.8899999999999999e-02   1.5400000000000000e-01   4.5560000000000000e-01
  -2.1999999999999999e-02  -2.1980000000000000e-01  -1.5441000000000000e+00  -1.1459999999999999e-01   1.9000000000000000e-02  -3.5099999999999999e-02   4.8830000000000001e-01   2.2458000000000000e+00   1.2188000000000001e+00   2.8899999999999999e-02   2.8899999999999999e-02   4.2909999999999998e-01
   2.1999999999999999e-02  -2.8580000000000000e-01  -2.5740000000000002e-01  -1.9089999999999999e-01   0.0000000000000000e+00  -6.5799999999999997e-02   5.7709999999999995e-01   2.2458000000000000e+00   1.8283000000000000e+00   3.8500000000000000e-02   1.2509999999999999e-01   4.7330000000000000e-01
  -1.9839999999999999e-01  -3.7369999999999998e-01  -3.4310000000000002e-01  -1.7190000000000000e-01   1.9000000000000000e-02   2.1899999999999999e-02   4.4390000000000002e-01   2.2902999999999998e+00   1.9153000000000000e+00  -1.9300000000000001e-02   4.8099999999999997e-02   4.2470000000000002e-01
  -1.1020000000000001e-01  -3.0780000000000002e-01  -6.0050000000000003e-01  -6.6799999999999998e-02   3.8100000000000002e-02  -2.6300000000000000e-02   6.2150000000000005e-01   2.1124000000000001e+00   1.5670999999999999e+00   9.5999999999999992e-03   1.4430000000000001e-01   4.6889999999999998e-01
  -2.6450000000000001e-01  -2.8580000000000000e-01  -7.7210000000000001e-01  -2.3870000000000000e-01   5.7099999999999998e-02   0.0000000000000000e+00   4.4390000000000002e-01   2.3125000000000000e+00   2.0893999999999999e+00   9.5999999999999992e-03   1.0580000000000001e-01   4.5560000000000000e-01
  -3.0859999999999999e-01  -2.4179999999999999e-01  -1.0294000000000001e+00  -2.9599999999999999e-01   0.0000000000000000e+00   8.8000000000000005e-03   4.2170000000000002e-01   2.3792000000000000e+00   2.3506000000000000e+00   2.8899999999999999e-02   1.1550000000000001e-01   4.6889999999999998e-01
   1.9839999999999999e-01  -6.6000000000000003e-02  -3.4310000000000002e-01  -2.3870000000000000e-01  -2.8500000000000001e-02  -4.3900000000000002e-02   5.9930000000000005e-01   2.2902999999999998e+00   2.1764999999999999e+00   2.8899999999999999e-02   9.6199999999999994e-02   4.3350000000000000e-01
  -1.7630000000000001e-01  -1.5390000000000001e-01  -5.1470000000000005e-01  -1.9089999999999999e-01  -5.7099999999999998e-02  -4.8200000000000000e-02   5.1049999999999995e-01   2.2012999999999998e+00   2.2635999999999998e+00  -4.8200000000000000e-02   1.5400000000000000e-01   4.2909999999999998e-01
  -1.3230000000000000e-01  -2.8580000000000000e-01  -9.4359999999999999e-01  -2.3870000000000000e-01  -3.8100000000000002e-02  -1.3200000000000000e-02   4.6610000000000001e-01   2.4459000000000000e+00   2.0024000000000002e+00   1.0600000000000000e-01   1.9239999999999999e-01   4.8659999999999998e-01
  -2.1999999999999999e-02  -3.5170000000000001e-01  -1.1152000000000000e+00  -2.1959999999999999e-01  -8.5599999999999996e-02  -2.6300000000000000e-02   4.4390000000000002e-01   2.4459000000000000e+00   1.3059000000000001e+00   6.7400000000000002e-02   1.0580000000000001e-01   4.2470000000000002e-01
  -8.8200000000000001e-02  -1.7590000000000000e-01  -6.8630000000000002e-01  -8.5900000000000004e-02   3.8100000000000002e-02   2.1899999999999999e-02   4.4390000000000002e-01   2.1791000000000000e+00   1.4800000000000000e+00   9.5999999999999992e-03   1.3469999999999999e-01   4.7330000000000000e-01
  -1.5429999999999999e-01  -8.7900000000000006e-02  -6.0050000000000003e-01  -2.4820000000000000e-01  -1.0470000000000000e-01  -1.7500000000000002e-02   4.6610000000000001e-01   2.1791000000000000e+00   2.1764999999999999e+00   0.0000000000000000e+00   1.4430000000000001e-01   4.6450000000000002e-01
  -6.6100000000000006e-02  -1.3189999999999999e-01  -8.5780000000000001e-01  -1.9089999999999999e-01  -6.6600000000000006e-02  -5.7000000000000002e-02   3.1069999999999998e-01   2.3792000000000000e+00   1.3930000000000000e+00   0.0000000000000000e+00   7.6999999999999999e-02   4.6000000000000002e-01
  -8.8200000000000001e-02  -1.5390000000000001e-01  -1.2867999999999999e+00  -2.8639999999999999e-01  -2.8500000000000001e-02  -1.7500000000000002e-02   5.3269999999999995e-01   2.4237000000000002e+00   2.4377000000000000e+00   6.7400000000000002e-02   9.6199999999999994e-02   4.4679999999999997e-01
  -1.3230000000000000e-01  -4.3999999999999997e-02   2.5740000000000002e-01  -2.4820000000000000e-01  -1.9000000000000000e-02  -4.4000000000000003e-03   5.1049999999999995e-01   2.2679999999999998e+00   2.0893999999999999e+00   7.7100000000000002e-02   1.6360000000000000e-01   4.4679999999999997e-01
  -4.1880000000000001e-01  -3.5170000000000001e-01  -1.6298999999999999e+00  -3.2460000000000000e-01  -9.5200000000000007e-02  -3.5099999999999999e-02   3.1069999999999998e-01   2.4237000000000002e+00   2.2635999999999998e+00   5.7799999999999997e-02   1.1550000000000001e-01   4.7330000000000000e-01
   4.4100000000000000e-02  -3.9570000000000000e-01  -9.4359999999999999e-01  -2.2910000000000000e-01  -5.7099999999999998e-02  -3.5099999999999999e-02   3.9950000000000002e-01   2.3125000000000000e+00   2.9600000000000000e+00  -1.9300000000000001e-02   1.1550000000000001e-01   4.4230000000000003e-01
  -8.8200000000000001e-02  -1.5390000000000001e-01  -8.5800000000000001e-02  -1.7190000000000000e-01   7.6100000000000001e-02  -2.6300000000000000e-02   3.9950000000000002e-01   2.5571000000000002e+00   1.5670999999999999e+00   1.1559999999999999e-01   9.6199999999999994e-02   4.6450000000000002e-01
   0.0000000000000000e+00  -1.9789999999999999e-01  -2.5740000000000002e-01  -2.8639999999999999e-01  -3.8100000000000002e-02   2.6300000000000000e-02   6.8799999999999994e-01   2.3347000000000002e+00   1.8283000000000000e+00   6.7400000000000002e-02   2.0210000000000000e-01   4.2020000000000002e-01
  -1.1020000000000001e-01  -3.0780000000000002e-01  -1.0294000000000001e+00  -1.4319999999999999e-01   1.9000000000000000e-02  -8.8000000000000005e-03   5.5489999999999995e-01   2.6015999999999999e+00   1.8283000000000000e+00   4.8200000000000000e-02   1.8279999999999999e-01   4.6889999999999998e-01
  -1.7630000000000001e-01  -2.1999999999999999e-02  -6.8630000000000002e-01  -1.8140000000000001e-01  -9.4999999999999998e-03  -2.1899999999999999e-02   4.6610000000000001e-01   2.2458000000000000e+00   2.0893999999999999e+00   3.8500000000000000e-02   1.3469999999999999e-01   4.4230000000000003e-01
  -6.6100000000000006e-02  -3.7369999999999998e-01  -6.0050000000000003e-01  -1.7190000000000000e-01   0.0000000000000000e+00  -1.3200000000000000e-02   4.6610000000000001e-01   2.3570000000000002e+00   1.6540999999999999e+00   9.5999999999999992e-03   1.6360000000000000e-01   4.3790000000000001e-01
  -8.8200000000000001e-02  -8.7900000000000006e-02  -6.8630000000000002e-01  -2.0999999999999999e-01   4.7600000000000003e-02  -3.5099999999999999e-02   5.1049999999999995e-01   2.4681999999999999e+00   1.6540999999999999e+00   9.5999999999999992e-03   1.3469999999999999e-01   4.9540000000000001e-01
  -2.8649999999999998e-01  -2.1980000000000000e-01  -1.1152000000000000e+00  -1.4319999999999999e-01  -1.9000000000000000e-02   2.1899999999999999e-02   5.5489999999999995e-01   2.3792000000000000e+00   1.8283000000000000e+00   9.6299999999999997e-02   3.8500000000000000e-02   4.6450000000000002e-01
  -2.6450000000000001e-01  -1.3189999999999999e-01  -1.4582999999999999e+00  -1.6230000000000000e-01   7.6100000000000001e-02  -2.6300000000000000e-02   4.8830000000000001e-01   2.4237000000000002e+00   1.9153000000000000e+00  -9.5999999999999992e-03   1.2509999999999999e-01   4.5119999999999999e-01
  -2.1999999999999999e-02  -2.6379999999999998e-01  -3.4310000000000002e-01  -1.7190000000000000e-01  -1.9000000000000000e-02   4.4000000000000003e-03   5.3269999999999995e-01   2.3347000000000002e+00   1.9153000000000000e+00   8.6699999999999999e-02   1.2509999999999999e-01   4.6450000000000002e-01
  -1.3230000000000000e-01  -8.7900000000000006e-02  -3.4310000000000002e-01  -1.1459999999999999e-01  -9.4999999999999998e-03  -4.3900000000000002e-02   5.5489999999999995e-01   2.3792000000000000e+00   1.8283000000000000e+00   6.7400000000000002e-02   4.8099999999999997e-02   4.7330000000000000e-01
  -2.6450000000000001e-01  -8.7900000000000006e-02  -6.0050000000000003e-01  -3.0549999999999999e-01  -9.4999999999999998e-03  -3.0700000000000002e-02   5.9930000000000005e-01   2.3125000000000000e+00   2.5247000000000002e+00   0.0000000000000000e+00   7.6999999999999999e-02   4.7770000000000001e-01
  -8.8200000000000001e-02  -2.1980000000000000e-01  -7.7210000000000001e-01  -2.4820000000000000e-01  -9.4999999999999998e-03  -1.7500000000000002e-02   1.7760000000000001e-01   2.4459000000000000e+00   1.2188000000000001e+00   0.0000000000000000e+00   1.6360000000000000e-01   4.5560000000000000e-01
  -3.5270000000000001e-01  -2.4179999999999999e-01  -6.8630000000000002e-01  -1.6230000000000000e-01  -1.9000000000000000e-02  -5.2600000000000001e-02   3.1069999999999998e-01   2.1124000000000001e+00   1.7412000000000001e+00   7.7100000000000002e-02   1.2509999999999999e-01   4.6000000000000002e-01
  -2.1999999999999999e-02  -1.7590000000000000e-01  -4.2890000000000000e-01  -3.2460000000000000e-01   6.6600000000000006e-02  -5.7000000000000002e-02   6.4370000000000005e-01   2.2235999999999998e+00   1.2188000000000001e+00   9.6299999999999997e-02   9.6199999999999994e-02   4.5119999999999999e-01
  -2.6450000000000001e-01  -2.4179999999999999e-01  -1.2010000000000001e+00  -3.4370000000000001e-01  -9.4999999999999998e-03  -3.5099999999999999e-02   5.9930000000000005e-01   2.4459000000000000e+00   2.3506000000000000e+00   4.8200000000000000e-02   8.6599999999999996e-02   4.6450000000000002e-01
  -1.7630000000000001e-01  -3.2979999999999998e-01  -5.1470000000000005e-01  -2.4820000000000000e-01   1.9000000000000000e-02  -3.5099999999999999e-02   5.9930000000000005e-01   2.4237000000000002e+00   1.6540999999999999e+00   4.8200000000000000e-02   1.2509999999999999e-01   4.2470000000000002e-01
  -6.6100000000000006e-02  -2.1980000000000000e-01  -8.5780000000000001e-01  -1.5279999999999999e-01  -2.8500000000000001e-02   2.6300000000000000e-02   4.8830000000000001e-01   2.2458000000000000e+00   2.4377000000000000e+00   7.7100000000000002e-02   8.6599999999999996e-02   4.6889999999999998e-01
  -1.1020000000000001e-01  -1.7590000000000000e-01  -7.7210000000000001e-01  -1.2410000000000000e-01   9.5200000000000007e-02  -8.8000000000000005e-03   5.3269999999999995e-01   2.3125000000000000e+00   2.6118000000000001e+00   3.8500000000000000e-02   1.7319999999999999e-01   5.4849999999999999e-01
  -2.1999999999999999e-02  -2.1980000000000000e-01  -6.8630000000000002e-01  -1.6230000000000000e-01  -8.5599999999999996e-02   1.3200000000000000e-02   5.3269999999999995e-01   2.4237000000000002e+00   1.8283000000000000e+00   7.7100000000000002e-02   9.5999999999999992e-03   4.3790000000000001e-01
  -3.0859999999999999e-01  -2.8580000000000000e-01  -1.3725000000000001e+00  -2.0050000000000001e-01  -9.4999999999999998e-03  -3.5099999999999999e-02   2.6629999999999998e-01   2.3792000000000000e+00   2.5247000000000002e+00   2.8899999999999999e-02   1.1550000000000001e-01   4.3350000000000000e-01
   2.1999999999999999e-02   8.7900000000000006e-02  -3.4310000000000002e-01  -2.4820000000000000e-01  -6.6600000000000006e-02  -2.6300000000000000e-02   5.7709999999999995e-01   2.1568999999999998e+00   1.7412000000000001e+00  -9.5999999999999992e-03   1.6360000000000000e-01   4.0250000000000002e-01
   3.3060000000000000e-01  -2.6379999999999998e-01  -9.4359999999999999e-01  -2.4820000000000000e-01  -2.8500000000000001e-02  -5.2600000000000001e-02   3.5510000000000003e-01   2.1791000000000000e+00   2.0024000000000002e+00   8.6699999999999999e-02   2.2130000000000000e-01   4.9990000000000001e-01
  -4.6289999999999998e-01  -2.1999999999999999e-02  -2.5740000000000002e-01  -2.0999999999999999e-01  -9.4999999999999998e-03   8.8000000000000005e-03   3.1069999999999998e-01   2.2902999999999998e+00   2.0024000000000002e+00  -9.5999999999999992e-03   6.7400000000000002e-02   4.6450000000000002e-01
  -3.9679999999999999e-01   8.7900000000000006e-02  -1.7157000000000000e+00  -4.7699999999999999e-02  -1.9000000000000000e-02  -2.1899999999999999e-02   4.8830000000000001e-01   2.4237000000000002e+00   2.3506000000000000e+00   7.7100000000000002e-02   1.2509999999999999e-01   4.2020000000000002e-01
  -6.6100000000000006e-02  -3.2979999999999998e-01  -7.7210000000000001e-01  -1.9099999999999999e-02   9.4999999999999998e-03  -8.8000000000000005e-03   4.6610000000000001e-01   2.4015000000000000e+00   1.8283000000000000e+00   3.8500000000000000e-02   1.4430000000000001e-01   4.8220000000000002e-01
   1.3230000000000000e-01  -4.6170000000000000e-01  -1.2867999999999999e+00  -2.4820000000000000e-01   9.5200000000000007e-02  -4.3900000000000002e-02   4.6610000000000001e-01   2.4237000000000002e+00   1.9153000000000000e+00   1.9300000000000001e-02   4.8099999999999997e-02   4.4679999999999997e-01
  -4.1880000000000001e-01   4.3999999999999997e-02  -3.4310000000000002e-01  -2.7689999999999998e-01   5.7099999999999998e-02  -7.4499999999999997e-02   2.4410000000000001e-01   2.4904000000000002e+00   1.5670999999999999e+00  -1.9300000000000001e-02   5.7700000000000001e-02   4.9990000000000001e-01
  -1.5429999999999999e-01  -2.4179999999999999e-01  -5.1470000000000005e-01  -2.5779999999999997e-01  -8.5599999999999996e-02   0.0000000000000000e+00   3.3289999999999997e-01   2.5125999999999999e+00   1.3930000000000000e+00   4.8200000000000000e-02   1.5400000000000000e-01   4.2470000000000002e-01
   1.5429999999999999e-01  -2.1980000000000000e-01  -6.8630000000000002e-01  -2.1959999999999999e-01  -5.7099999999999998e-02  -4.3900000000000002e-02   4.8830000000000001e-01   2.2235999999999998e+00   1.3930000000000000e+00   7.7100000000000002e-02   8.6599999999999996e-02   4.8220000000000002e-01
  -3.7469999999999998e-01  -1.7590000000000000e-01  -2.5740000000000002e-01  -1.6230000000000000e-01  -1.9000000000000000e-02  -8.8000000000000005e-03   4.6610000000000001e-01   2.3792000000000000e+00   1.0447000000000000e+00   1.9300000000000001e-02   6.7400000000000002e-02   4.9540000000000001e-01
   0.0000000000000000e+00  -8.7900000000000006e-02  -8.5780000000000001e-01  -2.2910000000000000e-01  -9.4999999999999998e-03   2.1899999999999999e-02   3.5510000000000003e-01   2.4459000000000000e+00   1.7412000000000001e+00   9.5999999999999992e-03   6.7400000000000002e-02   4.8659999999999998e-01
  -4.6289999999999998e-01  -3.0780000000000002e-01  -8.5780000000000001e-01  -1.9089999999999999e-01   1.9000000000000000e-02  -1.7500000000000002e-02   6.2150000000000005e-01   2.2902999999999998e+00   2.0024000000000002e+00   6.7400000000000002e-02   1.5400000000000000e-01   4.6000000000000002e-01
   1.1020000000000001e-01  -1.0990000000000000e-01  -1.0294000000000001e+00  -1.1459999999999999e-01  -9.4999999999999998e-03  -1.3200000000000000e-02   3.5510000000000003e-01   2.2458000000000000e+00   2.5247000000000002e+00  -1.9300000000000001e-02   8.6599999999999996e-02   4.3350000000000000e-01
   2.1999999999999999e-02  -1.7590000000000000e-01  -2.5740000000000002e-01  -2.0050000000000001e-01   9.4999999999999998e-03  -6.1400000000000003e-02   5.1049999999999995e-01   2.4015000000000000e+00   2.9600000000000000e+00   5.7799999999999997e-02   1.7319999999999999e-01   4.6450000000000002e-01
  -1.1020000000000001e-01  -3.0780000000000002e-01  -6.0050000000000003e-01  -2.5779999999999997e-01   4.7600000000000003e-02  -1.0090000000000000e-01   4.8830000000000001e-01   2.2679999999999998e+00   2.4377000000000000e+00   8.6699999999999999e-02   8.6599999999999996e-02   4.6000000000000002e-01
  -3.3060000000000000e-01  -1.5390000000000001e-01  -1.7160000000000000e-01  -1.7190000000000000e-01   1.9000000000000000e-02  -3.5099999999999999e-02   1.9980000000000001e-01   2.6015999999999999e+00   2.4377000000000000e+00   2.8899999999999999e-02   9.6199999999999994e-02   4.8220000000000002e-01
   4.4100000000000000e-02  -1.3189999999999999e-01  -1.7160000000000000e-01  -1.0500000000000000e-01  -9.4999999999999998e-03  -4.3900000000000002e-02   5.5489999999999995e-01   2.3125000000000000e+00   1.0447000000000000e+00   4.8200000000000000e-02   7.6999999999999999e-02   4.6450000000000002e-01
   8.8200000000000001e-02  -3.7369999999999998e-01  -1.0294000000000001e+00  -2.3870000000000000e-01   0.0000000000000000e+00  -3.0700000000000002e-02   5.3269999999999995e-01   2.4015000000000000e+00   2.3506000000000000e+00  -9.5999999999999992e-03   7.6999999999999999e-02   4.9099999999999999e-01
  -1.9839999999999999e-01  -2.6379999999999998e-01  -1.0294000000000001e+00  -1.9089999999999999e-01  -1.9000000000000000e-02  -3.9500000000000000e-02   5.5489999999999995e-01   2.4459000000000000e+00   1.3930000000000000e+00   0.0000000000000000e+00   5.7700000000000001e-02   4.6000000000000002e-01
  -3.3060000000000000e-01  -1.9789999999999999e-01  -1.2010000000000001e+00  -1.3370000000000001e-01   2.8500000000000001e-02   1.7500000000000002e-02   5.9930000000000005e-01   2.4904000000000002e+00   2.4377000000000000e+00  -3.8500000000000000e-02   1.5400000000000000e-01   4.3790000000000001e-01
  -1.5429999999999999e-01  -5.0560000000000005e-01  -7.7210000000000001e-01  -2.4820000000000000e-01   1.9000000000000000e-02  -1.7500000000000002e-02   5.7709999999999995e-01   2.6015999999999999e+00   1.9153000000000000e+00   9.5999999999999992e-03   6.7400000000000002e-02   4.7770000000000001e-01
  -8.8200000000000001e-02  -1.9789999999999999e-01  -7.7210000000000001e-01  -2.7689999999999998e-01  -1.1420000000000000e-01   1.7500000000000002e-02   4.4390000000000002e-01   2.3347000000000002e+00   1.7412000000000001e+00   0.0000000000000000e+00   1.8279999999999999e-01   4.3790000000000001e-01
  -2.4249999999999999e-01  -1.0990000000000000e-01  -6.0050000000000003e-01  -1.2410000000000000e-01  -1.9000000000000000e-02  -2.1899999999999999e-02   5.1049999999999995e-01   2.2012999999999998e+00   2.0024000000000002e+00   3.8500000000000000e-02   1.5400000000000000e-01   4.3790000000000001e-01
  -3.0859999999999999e-01  -2.8580000000000000e-01  -7.7210000000000001e-01  -1.3370000000000001e-01   1.0470000000000000e-01   3.0700000000000002e-02   4.4390000000000002e-01   2.3125000000000000e+00   2.0024000000000002e+00   0.0000000000000000e+00   7.6999999999999999e-02   4.7330000000000000e-01
  -3.7469999999999998e-01  -4.3999999999999997e-02  -7.7210000000000001e-01  -2.2910000000000000e-01  -9.4999999999999998e-03   0.0000000000000000e+00   5.5489999999999995e-01   2.4681999999999999e+00   1.9153000000000000e+00   3.8500000000000000e-02   1.1550000000000001e-01   4.7330000000000000e-01
  -1.1020000000000001e-01  -1.5390000000000001e-01  -4.2890000000000000e-01  -2.4820000000000000e-01  -1.9000000000000000e-02  -2.1899999999999999e-02   5.3269999999999995e-01   2.3792000000000000e+00   1.3930000000000000e+00   5.7799999999999997e-02   1.8279999999999999e-01   4.7770000000000001e-01
  -6.6100000000000006e-02  -2.8580000000000000e-01  -1.2010000000000001e+00  -2.2910000000000000e-01  -7.6100000000000001e-02   8.8000000000000005e-03   3.5510000000000003e-01   2.3347000000000002e+00   1.4800000000000000e+00  -2.8899999999999999e-02   1.1550000000000001e-01   4.5119999999999999e-01
  -1.5429999999999999e-01  -8.7900000000000006e-02  -5.1470000000000005e-01  -2.3870000000000000e-01  -6.6600000000000006e-02  -3.5099999999999999e-02   4.4390000000000002e-01   2.4459000000000000e+00   2.4377000000000000e+00   9.5999999999999992e-03   9.6199999999999994e-02   4.9099999999999999e-01
  -2.2040000000000001e-01  -1.0990000000000000e-01  -4.2890000000000000e-01  -2.1959999999999999e-01   9.5200000000000007e-02   2.1899999999999999e-02   5.1049999999999995e-01   2.4459000000000000e+00   2.1764999999999999e+00   4.8200000000000000e-02   1.0580000000000001e-01   4.9540000000000001e-01
  -1.7630000000000001e-01   4.3999999999999997e-02  -1.2867999999999999e+00  -2.1959999999999999e-01  -1.5229999999999999e-01  -4.4000000000000003e-03   4.6610000000000001e-01   2.2902999999999998e+00   2.4377000000000000e+00   1.9300000000000001e-02   5.7700000000000001e-02   4.4679999999999997e-01
  -1.3230000000000000e-01  -3.0780000000000002e-01  -9.4359999999999999e-01  -2.3870000000000000e-01  -1.0470000000000000e-01  -2.6300000000000000e-02   4.4390000000000002e-01   2.2235999999999998e+00   1.4800000000000000e+00   6.7400000000000002e-02   1.1550000000000001e-01   4.6000000000000002e-01
  -1.1020000000000001e-01  -1.0990000000000000e-01  -1.2010000000000001e+00  -1.5279999999999999e-01  -1.9000000000000000e-02  -1.3200000000000000e-02   1.9980000000000001e-01   2.3792000000000000e+00   1.9153000000000000e+00  -1.9300000000000001e-02   1.9239999999999999e-01   4.7770000000000001e-01
  -2.4249999999999999e-01  -3.2979999999999998e-01  -1.6298999999999999e+00  -2.0999999999999999e-01   3.8100000000000002e-02  -4.8200000000000000e-02   3.9950000000000002e-01   2.4459000000000000e+00   1.8283000000000000e+00   7.7100000000000002e-02   8.6599999999999996e-02   4.5560000000000000e-01
   4.4100000000000000e-02  -1.0990000000000000e-01  -3.4310000000000002e-01  -1.8140000000000001e-01  -9.4999999999999998e-03   1.7500000000000002e-02   4.6610000000000001e-01   2.1791000000000000e+00   2.0024000000000002e+00   7.7100000000000002e-02   5.7700000000000001e-02   4.3350000000000000e-01
  -1.1020000000000001e-01  -2.4179999999999999e-01  -1.7157000000000000e+00  -2.3870000000000000e-01  -2.8500000000000001e-02  -7.4499999999999997e-02   3.5510000000000003e-01   2.3570000000000002e+00   1.7412000000000001e+00  -9.5999999999999992e-03   1.3469999999999999e-01   4.6450000000000002e-01
  -6.6100000000000006e-02  -2.4179999999999999e-01  -7.7210000000000001e-01  -1.1459999999999999e-01   1.9000000000000000e-02  -5.2600000000000001e-02   4.8830000000000001e-01   2.4681999999999999e+00   1.1317999999999999e+00   9.6299999999999997e-02   1.3469999999999999e-01   4.4230000000000003e-01
  -4.6289999999999998e-01  -1.0990000000000000e-01  -2.5740000000000002e-01  -2.0999999999999999e-01   1.2370000000000000e-01  -3.9500000000000000e-02   3.5510000000000003e-01   2.2902999999999998e+00   2.3506000000000000e+00   8.6699999999999999e-02   9.6199999999999994e-02   4.9990000000000001e-01
  -1.3230000000000000e-01   1.3189999999999999e-01  -6.0050000000000003e-01  -2.2910000000000000e-01   6.6600000000000006e-02   0.0000000000000000e+00   6.2150000000000005e-01   2.3570000000000002e+00   1.6540999999999999e+00   0.0000000000000000e+00   9.6199999999999994e-02   4.7330000000000000e-01
  -6.6100000000000006e-02  -4.3969999999999998e-01  -5.1470000000000005e-01  -2.1959999999999999e-01  -4.7600000000000003e-02  -2.6300000000000000e-02   4.4390000000000002e-01   2.4904000000000002e+00   1.4800000000000000e+00   4.8200000000000000e-02   1.0580000000000001e-01   4.7770000000000001e-01
  -2.6450000000000001e-01  -1.0990000000000000e-01  -1.0294000000000001e+00  -2.1959999999999999e-01   4.7600000000000003e-02  -3.0700000000000002e-02   4.6610000000000001e-01   2.4681999999999999e+00   1.5670999999999999e+00   8.6699999999999999e-02   8.6599999999999996e-02   4.6889999999999998e-01
  -2.2040000000000001e-01  -1.9789999999999999e-01  -1.1152000000000000e+00  -1.6230000000000000e-01   1.9000000000000000e-02   8.8000000000000005e-03   3.9950000000000002e-01   2.3125000000000000e+00   1.9153000000000000e+00   3.8500000000000000e-02   6.7400000000000002e-02   4.6000000000000002e-01
  -2.6450000000000001e-01  -1.3189999999999999e-01  -6.0050000000000003e-01  -2.5779999999999997e-01  -2.8500000000000001e-02  -3.5099999999999999e-02   4.6610000000000001e-01   2.4459000000000000e+00   1.0447000000000000e+00   1.9300000000000001e-02   7.6999999999999999e-02   4.4679999999999997e-01
   2.1999999999999999e-02  -1.9789999999999999e-01  -6.0050000000000003e-01  -1.6230000000000000e-01  -2.8500000000000001e-02  -2.1899999999999999e-02   4.6610000000000001e-01   2.2902999999999998e+00   1.6540999999999999e+00  -1.9300000000000001e-02   1.6360000000000000e-01   4.2470000000000002e-01
  -2.6450000000000001e-01  -2.6379999999999998e-01   0.0000000000000000e+00  -1.8140000000000001e-01  -1.9000000000000000e-02  -3.0700000000000002e-02   6.4370000000000005e-01   2.4681999999999999e+00   2.0893999999999999e+00   7.7100000000000002e-02   9.6199999999999994e-02   4.6450000000000002e-01
  -2.6450000000000001e-01  -1.9789999999999999e-01  -8.5780000000000001e-01  -2.4820000000000000e-01  -5.7099999999999998e-02  -1.3200000000000000e-02   5.5489999999999995e-01   2.2679999999999998e+00   1.5670999999999999e+00   3.8500000000000000e-02   1.1550000000000001e-01   4.1580000000000000e-01
  -1.3230000000000000e-01   0.0000000000000000e+00  -1.1152000000000000e+00  -6.6799999999999998e-02  -2.8500000000000001e-02   8.8000000000000005e-03   5.3269999999999995e-01   2.4015000000000000e+00   2.0893999999999999e+00   2.8899999999999999e-02   1.1550000000000001e-01   4.8220000000000002e-01
  -1.5429999999999999e-01  -1.0990000000000000e-01  -9.4359999999999999e-01  -1.8140000000000001e-01  -6.6600000000000006e-02  -3.9500000000000000e-02   5.3269999999999995e-01   2.3792000000000000e+00   2.0024000000000002e+00   2.8899999999999999e-02   8.6599999999999996e-02   4.4679999999999997e-01
  -2.1999999999999999e-02  -1.7590000000000000e-01  -9.4359999999999999e-01  -3.1509999999999999e-01  -5.7099999999999998e-02  -5.2600000000000001e-02   4.6610000000000001e-01   2.1791000000000000e+00   1.6540999999999999e+00   4.8200000000000000e-02   8.6599999999999996e-02   4.4679999999999997e-01
  -3.3060000000000000e-01  -3.0780000000000002e-01  -7.7210000000000001e-01  -2.8639999999999999e-01   9.4999999999999998e-03  -3.5099999999999999e-02   4.8830000000000001e-01   2.3347000000000002e+00   2.1764999999999999e+00   9.5999999999999992e-03   9.6199999999999994e-02   4.5560000000000000e-01
  -1.7630000000000001e-01  -1.7590000000000000e-01  -6.8630000000000002e-01  -1.6230000000000000e-01   5.7099999999999998e-02  -8.7700000000000000e-02   3.5510000000000003e-01   2.4459000000000000e+00   1.3059000000000001e+00  -3.8500000000000000e-02   7.6999999999999999e-02   4.6000000000000002e-01
   0.0000000000000000e+00  -3.7369999999999998e-01  -2.5740000000000002e-01  -2.1959999999999999e-01   0.0000000000000000e+00  -6.1400000000000003e-02   5.1049999999999995e-01   2.4904000000000002e+00   1.9153000000000000e+00   4.8200000000000000e-02   1.2509999999999999e-01   4.7770000000000001e-01
  -1.3230000000000000e-01  -3.9570000000000000e-01   8.5800000000000001e-02  -2.5779999999999997e-01  -9.4999999999999998e-03   4.4000000000000003e-03   4.4390000000000002e-01   2.5348999999999999e+00   2.1764999999999999e+00   1.0600000000000000e-01   2.0210000000000000e-01   4.7770000000000001e-01
   6.6100000000000006e-02  -1.9789999999999999e-01  -3.4310000000000002e-01  -2.3870000000000000e-01   5.7099999999999998e-02  -6.5799999999999997e-02   3.1069999999999998e-01   2.4904000000000002e+00   2.0893999999999999e+00   7.7100000000000002e-02   7.6999999999999999e-02   4.3350000000000000e-01
  -2.2040000000000001e-01  -1.5390000000000001e-01  -6.8630000000000002e-01  -1.9089999999999999e-01  -1.9000000000000000e-02  -4.3900000000000002e-02   4.2170000000000002e-01   2.3570000000000002e+00   2.8730000000000002e+00   3.8500000000000000e-02   1.4430000000000001e-01   4.5119999999999999e-01
  -2.2040000000000001e-01  -2.6379999999999998e-01  -6.0050000000000003e-01  -1.8140000000000001e-01   0.0000000000000000e+00  -4.8200000000000000e-02   5.9930000000000005e-01   2.3570000000000002e+00   2.6989000000000001e+00   2.8899999999999999e-02   1.6360000000000000e-01   4.2020000000000002e-01
  -1.5429999999999999e-01  -3.5170000000000001e-01  -6.0050000000000003e-01  -1.4319999999999999e-01   4.7600000000000003e-02  -1.3200000000000000e-02   2.4410000000000001e-01   2.4904000000000002e+00   2.0024000000000002e+00   1.9300000000000001e-02   1.2509999999999999e-01   4.5560000000000000e-01
  -1.3230000000000000e-01  -1.0990000000000000e-01   2.5740000000000002e-01  -8.5900000000000004e-02  -4.7600000000000003e-02  -3.5099999999999999e-02   5.1049999999999995e-01   2.3125000000000000e+00   2.4377000000000000e+00   9.5999999999999992e-03   1.3469999999999999e-01   4.8659999999999998e-01
  -2.4249999999999999e-01  -1.9789999999999999e-01  -4.2890000000000000e-01  -2.0999999999999999e-01  -1.9000000000000000e-02  -8.8000000000000005e-03   7.5460000000000005e-01   2.2679999999999998e+00   2.0024000000000002e+00   2.8899999999999999e-02   9.6199999999999994e-02   4.5119999999999999e-01
  -2.4249999999999999e-01  -1.3189999999999999e-01  -8.5780000000000001e-01  -2.0999999999999999e-01  -4.7600000000000003e-02  -4.3900000000000002e-02   3.1069999999999998e-01   2.4237000000000002e+00   2.2635999999999998e+00   5.7799999999999997e-02   1.1550000000000001e-01   5.1749999999999996e-01
  -1.5429999999999999e-01  -2.6379999999999998e-01  -1.2867999999999999e+00  -2.2910000000000000e-01  -6.6600000000000006e-02  -6.1400000000000003e-02   4.8830000000000001e-01   2.3792000000000000e+00   2.5247000000000002e+00   5.7799999999999997e-02   1.2509999999999999e-01   4.6450000000000002e-01
  -1.9839999999999999e-01  -1.9789999999999999e-01  -6.0050000000000003e-01  -1.8140000000000001e-01  -1.0470000000000000e-01   3.5099999999999999e-02   4.4390000000000002e-01   2.2679999999999998e+00   2.2635999999999998e+00   9.5999999999999992e-03   1.3469999999999999e-01   4.3350000000000000e-01
  -1.5429999999999999e-01  -1.3189999999999999e-01  -6.0050000000000003e-01  -2.2910000000000000e-01  -6.6600000000000006e-02  -8.3299999999999999e-02   4.4390000000000002e-01   2.2235999999999998e+00   2.0024000000000002e+00   8.6699999999999999e-02   9.6199999999999994e-02   4.8220000000000002e-01
  -4.4100000000000000e-02  -3.7369999999999998e-01  -1.1152000000000000e+00  -2.3870000000000000e-01  -1.9000000000000000e-02  -2.1899999999999999e-02   3.9950000000000002e-01   2.4681999999999999e+00   1.3930000000000000e+00   8.6699999999999999e-02   6.7400000000000002e-02   4.4230000000000003e-01
  -2.8649999999999998e-01  -3.9570000000000000e-01  -1.0294000000000001e+00  -1.5279999999999999e-01   5.7099999999999998e-02   0.0000000000000000e+00   4.6610000000000001e-01   2.3125000000000000e+00   2.4377000000000000e+00   3.8500000000000000e-02   1.5400000000000000e-01   4.7770000000000001e-01
  -3.0859999999999999e-01  -1.7590000000000000e-01  -9.4359999999999999e-01  -2.4820000000000000e-01  -9.4999999999999998e-03  -5.2600000000000001e-02   3.9950000000000002e-01   2.3125000000000000e+00   1.8283000000000000e+00   4.8200000000000000e-02   1.5400000000000000e-01   4.8220000000000002e-01
  -1.9839999999999999e-01  -1.3189999999999999e-01  -1.1152000000000000e+00  -1.9089999999999999e-01  -1.3320000000000001e-01  -4.4000000000000003e-03   3.7730000000000002e-01   2.2902999999999998e+00   2.2635999999999998e+00   0.0000000000000000e+00   1.5400000000000000e-01   4.6889999999999998e-01
  -1.1020000000000001e-01  -2.8580000000000000e-01  -2.5740000000000002e-01  -2.1959999999999999e-01   5.7099999999999998e-02  -1.7500000000000002e-02   4.6610000000000001e-01   2.3792000000000000e+00   1.8283000000000000e+00   7.7100000000000002e-02   1.1550000000000001e-01   4.7770000000000001e-01
  -2.8649999999999998e-01  -3.7369999999999998e-01  -1.2010000000000001e+00  -2.6729999999999998e-01   1.9000000000000000e-02  -3.0700000000000002e-02   5.5489999999999995e-01   2.3570000000000002e+00   1.7412000000000001e+00  -9.5999999999999992e-03   1.3469999999999999e-01   4.5560000000000000e-01
  -1.3230000000000000e-01  -4.3999999999999997e-02  -6.0050000000000003e-01  -2.1959999999999999e-01  -9.4999999999999998e-03  -2.6300000000000000e-02   2.6629999999999998e-01   2.5571000000000002e+00   2.6989000000000001e+00  -4.8200000000000000e-02   5.7700000000000001e-02   4.5119999999999999e-01
  -2.6450000000000001e-01  -3.5170000000000001e-01  -8.5780000000000001e-01  -2.0999999999999999e-01  -9.4999999999999998e-03  -9.2100000000000001e-02   5.3269999999999995e-01   2.4237000000000002e+00   1.4800000000000000e+00  -3.8500000000000000e-02   1.8279999999999999e-01   4.6000000000000002e-01
  -1.3230000000000000e-01  -1.7590000000000000e-01  -7.7210000000000001e-01  -1.4319999999999999e-01  -8.5599999999999996e-02  -1.3200000000000000e-02   5.1049999999999995e-01   2.2679999999999998e+00   2.3506000000000000e+00   7.7100000000000002e-02   9.6199999999999994e-02   4.4230000000000003e-01
  -3.0859999999999999e-01  -3.2979999999999998e-01  -7.7210000000000001e-01  -2.6729999999999998e-01   4.7600000000000003e-02   4.4000000000000003e-03   6.4370000000000005e-01   2.4015000000000000e+00   1.8283000000000000e+00  -9.5999999999999992e-03   1.5400000000000000e-01   4.5119999999999999e-01
  -6.6100000000000006e-02  -1.0990000000000000e-01  -1.2010000000000001e+00  -1.8140000000000001e-01  -9.4999999999999998e-03  -3.5099999999999999e-02   3.1069999999999998e-01   2.1568999999999998e+00   1.3059000000000001e+00   9.6299999999999997e-02   8.6599999999999996e-02   4.9099999999999999e-01
  -2.4249999999999999e-01  -1.9789999999999999e-01  -1.0294000000000001e+00  -9.5500000000000002e-02   9.4999999999999998e-03  -1.7500000000000002e-02   3.5510000000000003e-01   2.4015000000000000e+00   2.1764999999999999e+00   1.4449999999999999e-01   5.7700000000000001e-02   4.7770000000000001e-01
  -6.6100000000000006e-02  -2.1980000000000000e-01  -3.4310000000000002e-01  -2.9599999999999999e-01   2.8500000000000001e-02  -8.8000000000000005e-03   4.6610000000000001e-01   2.5125999999999999e+00   1.6540999999999999e+00   7.7100000000000002e-02   1.3469999999999999e-01   4.7770000000000001e-01
  -1.9839999999999999e-01  -2.4179999999999999e-01  -8.5780000000000001e-01  -2.0050000000000001e-01   1.1420000000000000e-01  -4.3900000000000002e-02   1.5540000000000001e-01   2.4237000000000002e+00   2.0024000000000002e+00   0.0000000000000000e+00   1.2509999999999999e-01   4.9540000000000001e-01
  -4.4100000000000000e-02  -1.3189999999999999e-01  -9.4359999999999999e-01  -1.6230000000000000e-01  -9.4999999999999998e-03  -5.2600000000000001e-02   3.9950000000000002e-01   2.3125000000000000e+00   2.0024000000000002e+00  -1.9300000000000001e-02   7.6999999999999999e-02   4.8220000000000002e-01
  -2.4249999999999999e-01  -2.4179999999999999e-01  -1.1152000000000000e+00  -2.4820000000000000e-01   4.7600000000000003e-02  -2.6300000000000000e-02   5.5489999999999995e-01   2.2902999999999998e+00   2.1764999999999999e+00   1.9300000000000001e-02   1.1550000000000001e-01   4.8659999999999998e-01
  -2.6450000000000001e-01  -1.5390000000000001e-01  -1.0294000000000001e+00  -2.8639999999999999e-01   1.9000000000000000e-02   0.0000000000000000e+00   3.7730000000000002e-01   2.4237000000000002e+00   2.3506000000000000e+00   3.8500000000000000e-02   6.7400000000000002e-02   4.6889999999999998e-01
   2.1999999999999999e-02  -4.3999999999999997e-02  -6.0050000000000003e-01  -2.7689999999999998e-01  -2.8500000000000001e-02  -8.8000000000000005e-03   3.7730000000000002e-01   2.2458000000000000e+00   2.4377000000000000e+00   3.8500000000000000e-02   1.5400000000000000e-01   4.3350000000000000e-01
  -1.1020000000000001e-01  -1.9789999999999999e-01  -9.4359999999999999e-01  -2.7689999999999998e-01   9.4999999999999998e-03  -2.6300000000000000e-02   5.1049999999999995e-01   2.3570000000000002e+00   1.3059000000000001e+00   4.8200000000000000e-02   7.6999999999999999e-02   4.2909999999999998e-01
  -1.9839999999999999e-01   0.0000000000000000e+00  -7.7210000000000001e-01  -1.8140000000000001e-01  -9.4999999999999998e-03  -6.1400000000000003e-02   4.6610000000000001e-01   2.1568999999999998e+00   2.1764999999999999e+00  -9.5999999999999992e-03   1.2509999999999999e-01   4.2470000000000002e-01
  -2.2040000000000001e-01  -3.0780000000000002e-01  -5.1470000000000005e-01  -2.2910000000000000e-01   9.4999999999999998e-03  -3.9500000000000000e-02   4.8830000000000001e-01   2.5125999999999999e+00   1.5670999999999999e+00   4.8200000000000000e-02   2.1170000000000000e-01   4.6889999999999998e-01
  -2.1999999999999999e-02  -2.6379999999999998e-01  -1.0294000000000001e+00  -1.2410000000000000e-01  -2.8500000000000001e-02  -3.9500000000000000e-02   3.1069999999999998e-01   2.3347000000000002e+00   2.5247000000000002e+00   1.9300000000000001e-02   1.3469999999999999e-01   4.4679999999999997e-01
  -1.9839999999999999e-01  -2.6379999999999998e-01  -9.4359999999999999e-01  -2.5779999999999997e-01  -8.5599999999999996e-02  -6.1400000000000003e-02   6.6579999999999995e-01   2.4681999999999999e+00   1.8283000000000000e+00   1.9300000000000001e-02   3.8500000000000000e-02   4.5119999999999999e-01
  -2.1999999999999999e-02  -2.1980000000000000e-01  -7.7210000000000001e-01  -1.5279999999999999e-01  -4.7600000000000003e-02  -1.7500000000000002e-02   2.8849999999999998e-01   2.5348999999999999e+00   1.4800000000000000e+00   4.8200000000000000e-02  -2.8899999999999999e-02   4.8220000000000002e-01
  -1.3230000000000000e-01  -2.6379999999999998e-01  -9.4359999999999999e-01  -1.5279999999999999e-01  -3.8100000000000002e-02   2.1899999999999999e-02   3.7730000000000002e-01   2.2902999999999998e+00   1.4800000000000000e+00   4.8200000000000000e-02   3.8500000000000000e-02   4.4230000000000003e-01
  -1.9839999999999999e-01   0.0000000000000000e+00  -4.2890000000000000e-01  -2.5779999999999997e-01   9.4999999999999998e-03  -5.2600000000000001e-02   4.6610000000000001e-01   2.2012999999999998e+00   2.2635999999999998e+00   2.8899999999999999e-02   1.6360000000000000e-01   3.8479999999999998e-01
  -1.5429999999999999e-01  -2.1980000000000000e-01  -1.2867999999999999e+00  -2.0050000000000001e-01  -6.6600000000000006e-02   1.7500000000000002e-02   3.3289999999999997e-01   2.3570000000000002e+00   2.6118000000000001e+00   9.6299999999999997e-02   1.7319999999999999e-01   4.6000000000000002e-01
  -1.3230000000000000e-01  -3.9570000000000000e-01  -6.0050000000000003e-01  -2.3870000000000000e-01  -2.8500000000000001e-02  -2.1899999999999999e-02   3.1069999999999998e-01   2.4015000000000000e+00   1.3059000000000001e+00   1.0600000000000000e-01   1.2509999999999999e-01   4.6000000000000002e-01
  -2.6450000000000001e-01  -1.5390000000000001e-01  -4.2890000000000000e-01  -1.8140000000000001e-01  -9.4999999999999998e-03   7.0199999999999999e-02   5.1049999999999995e-01   2.4459000000000000e+00   2.3506000000000000e+00  -9.5999999999999992e-03   5.7700000000000001e-02   4.4230000000000003e-01
  -8.8200000000000001e-02  -1.3189999999999999e-01  -3.4310000000000002e-01  -2.2910000000000000e-01   3.8100000000000002e-02  -1.7500000000000002e-02   4.2170000000000002e-01   2.3570000000000002e+00   2.6989000000000001e+00   4.8200000000000000e-02   1.5400000000000000e-01   4.0250000000000002e-01
  -6.6100000000000006e-02  -2.4179999999999999e-01  -8.5780000000000001e-01  -2.0050000000000001e-01   9.5200000000000007e-02  -3.5099999999999999e-02   3.9950000000000002e-01   2.3792000000000000e+00   1.4800000000000000e+00  -1.9300000000000001e-02   1.6360000000000000e-01   5.0870000000000004e-01
  -2.2040000000000001e-01  -2.8580000000000000e-01  -5.1470000000000005e-01  -9.5500000000000002e-02   3.8100000000000002e-02  -4.4000000000000003e-03   4.8830000000000001e-01   2.2902999999999998e+00   1.1317999999999999e+00   6.7400000000000002e-02   1.0580000000000001e-01   4.7770000000000001e-01
  -1.1020000000000001e-01  -5.0560000000000005e-01  -6.0050000000000003e-01  -2.3870000000000000e-01   9.4999999999999998e-03  -8.8000000000000005e-03   4.4390000000000002e-01   2.5125999999999999e+00   2.2635999999999998e+00   0.0000000000000000e+00   1.8279999999999999e-01   4.5119999999999999e-01
  -1.7630000000000001e-01  -1.9789999999999999e-01  -1.6298999999999999e+00  -1.2410000000000000e-01  -4.7600000000000003e-02  -3.5099999999999999e-02   3.9950000000000002e-01   2.3347000000000002e+00   2.0024000000000002e+00   9.5999999999999992e-03   1.3469999999999999e-01   4.7330000000000000e-01
  -2.4249999999999999e-01  -1.7590000000000000e-01  -9.4359999999999999e-01  -1.8140000000000001e-01  -1.9000000000000000e-02  -3.5099999999999999e-02   4.4390000000000002e-01   2.3792000000000000e+00   2.1764999999999999e+00   7.7100000000000002e-02   5.7700000000000001e-02   4.4679999999999997e-01
   1.1020000000000001e-01  -1.9789999999999999e-01  -1.2867999999999999e+00  -2.2910000000000000e-01  -8.5599999999999996e-02  -4.4000000000000003e-03   5.5489999999999995e-01   2.4237000000000002e+00   1.3930000000000000e+00   6.7400000000000002e-02   5.7700000000000001e-02   4.6889999999999998e-01
  -2.8649999999999998e-01  -2.1980000000000000e-01  -9.4359999999999999e-01  -2.4820000000000000e-01   3.8100000000000002e-02  -8.7700000000000000e-02   4.4390000000000002e-01   2.3792000000000000e+00   2.5247000000000002e+00   5.7799999999999997e-02   1.2509999999999999e-01   4.8659999999999998e-01
  -2.2040000000000001e-01  -3.5170000000000001e-01  -1.0294000000000001e+00  -2.2910000000000000e-01   9.4999999999999998e-03  -3.9500000000000000e-02   2.8849999999999998e-01   2.3792000000000000e+00   1.5670999999999999e+00  -6.7400000000000002e-02   1.8279999999999999e-01   4.6000000000000002e-01
  -2.2040000000000001e-01  -1.0990000000000000e-01  -2.5740000000000002e-01  -2.1959999999999999e-01  -8.5599999999999996e-02   0.0000000000000000e+00   5.1049999999999995e-01   2.2012999999999998e+00   1.5670999999999999e+00   3.8500000000000000e-02   1.1550000000000001e-01   4.6889999999999998e-01
  -8.8200000000000001e-02  -1.0990000000000000e-01  -9.4359999999999999e-01  -2.2910000000000000e-01   0.0000000000000000e+00  -8.8000000000000005e-03   3.7730000000000002e-01   2.2902999999999998e+00   5.2239999999999998e-01   4.8200000000000000e-02   2.8899999999999999e-02   4.4230000000000003e-01
   2.1999999999999999e-02  -2.4179999999999999e-01  -1.2010000000000001e+00  -1.8140000000000001e-01  -7.6100000000000001e-02   1.3200000000000000e-02   5.5489999999999995e-01   2.4681999999999999e+00   1.9153000000000000e+00   6.7400000000000002e-02   1.1550000000000001e-01   4.6000000000000002e-01
  -1.1020000000000001e-01  -2.1999999999999999e-02  -1.1152000000000000e+00  -1.4319999999999999e-01  -2.8500000000000001e-02  -4.4000000000000003e-03   4.4390000000000002e-01   2.2679999999999998e+00   1.6540999999999999e+00   1.0600000000000000e-01   1.1550000000000001e-01   4.5119999999999999e-01
  -2.2040000000000001e-01   0.0000000000000000e+00  -1.2010000000000001e+00  -2.0999999999999999e-01   6.6600000000000006e-02  -6.1400000000000003e-02   4.2170000000000002e-01   2.3570000000000002e+00   1.3930000000000000e+00   0.0000000000000000e+00   7.6999999999999999e-02   4.6889999999999998e-01
  -3.3060000000000000e-01  -3.2979999999999998e-01  -7.7210000000000001e-01  -2.0999999999999999e-01   9.4999999999999998e-03  -4.4000000000000003e-03   4.6610000000000001e-01   2.3570000000000002e+00   1.9153000000000000e+00   3.8500000000000000e-02   1.5400000000000000e-01   4.5560000000000000e-01
  -1.5429999999999999e-01  -3.2979999999999998e-01  -1.0294000000000001e+00  -1.8140000000000001e-01   1.9000000000000000e-02  -5.7000000000000002e-02   5.5489999999999995e-01   2.2902999999999998e+00   2.3506000000000000e+00   4.8200000000000000e-02   6.7400000000000002e-02   4.5119999999999999e-01
  -3.3060000000000000e-01  -2.1980000000000000e-01  -6.8630000000000002e-01  -2.6729999999999998e-01   2.8500000000000001e-02  -3.9500000000000000e-02   5.3269999999999995e-01   2.2458000000000000e+00   1.9153000000000000e+00   0.0000000000000000e+00   1.0580000000000001e-01   4.6000000000000002e-01
  -1.5429999999999999e-01  -3.2979999999999998e-01  -8.5780000000000001e-01  -2.0050000000000001e-01   9.4999999999999998e-03   4.4000000000000003e-03   3.7730000000000002e-01   2.5571000000000002e+00   2.0893999999999999e+00   9.5999999999999992e-03   2.8899999999999999e-02   4.7330000000000000e-01
  -1.3230000000000000e-01  -4.3999999999999997e-02  -2.5740000000000002e-01  -2.9599999999999999e-01   4.7600000000000003e-02  -4.3900000000000002e-02   4.4390000000000002e-01   2.4681999999999999e+00   2.3506000000000000e+00   5.7799999999999997e-02   8.6599999999999996e-02   4.7330000000000000e-01
  -2.1999999999999999e-02  -1.9789999999999999e-01  -6.0050000000000003e-01  -1.6230000000000000e-01  -6.6600000000000006e-02  -4.8200000000000000e-02   5.9930000000000005e-01   2.4904000000000002e+00   2.2635999999999998e+00   4.8200000000000000e-02   1.2509999999999999e-01   4.3790000000000001e-01
  -8.8200000000000001e-02  -6.6000000000000003e-02  -1.4582999999999999e+00  -2.9599999999999999e-01  -8.5599999999999996e-02   4.4000000000000003e-03   5.3269999999999995e-01   2.2679999999999998e+00   1.5670999999999999e+00   9.5999999999999992e-03   1.4430000000000001e-01   4.3790000000000001e-01
  -1.1020000000000001e-01  -2.6379999999999998e-01  -1.0294000000000001e+00  -1.8140000000000001e-01   9.4999999999999998e-03  -8.8000000000000005e-03   4.6610000000000001e-01   2.3125000000000000e+00   1.6540999999999999e+00   1.0600000000000000e-01   1.2509999999999999e-01   4.4230000000000003e-01
  -2.6450000000000001e-01  -8.7900000000000006e-02  -9.4359999999999999e-01  -9.5500000000000002e-02   0.0000000000000000e+00  -2.6300000000000000e-02   5.9930000000000005e-01   2.4681999999999999e+00   2.0024000000000002e+00   7.7100000000000002e-02   1.0580000000000001e-01   4.3790000000000001e-01
  -1.5429999999999999e-01   8.7900000000000006e-02  -6.8630000000000002e-01  -2.4820000000000000e-01  -9.4999999999999998e-03  -1.7500000000000002e-02   4.2170000000000002e-01   2.5125999999999999e+00   2.0893999999999999e+00   9.5999999999999992e-03   1.8279999999999999e-01   4.5119999999999999e-01
  -1.9839999999999999e-01  -2.6379999999999998e-01  -8.5780000000000001e-01  -1.3370000000000001e-01   0.0000000000000000e+00  -6.5799999999999997e-02   4.8830000000000001e-01   2.2902999999999998e+00   2.1764999999999999e+00   6.7400000000000002e-02   1.3469999999999999e-01   4.3790000000000001e-01
  -6.6100000000000006e-02  -1.5390000000000001e-01  -1.2867999999999999e+00  -1.5279999999999999e-01   1.9000000000000000e-02   4.4000000000000003e-03   6.8799999999999994e-01   2.2679999999999998e+00   2.0893999999999999e+00   5.7799999999999997e-02   6.7400000000000002e-02   4.6000000000000002e-01
  -8.8200000000000001e-02  -3.0780000000000002e-01  -1.1152000000000000e+00  -2.9599999999999999e-01   5.7099999999999998e-02   4.4000000000000003e-03   3.3289999999999997e-01   2.2012999999999998e+00   2.0893999999999999e+00  -5.7799999999999997e-02   1.0580000000000001e-01   4.4679999999999997e-01
  -1.5429999999999999e-01  -5.0560000000000005e-01  -1.2010000000000001e+00  -3.0549999999999999e-01   0.0000000000000000e+00   1.3200000000000000e-02   4.2170000000000002e-01   2.2458000000000000e+00   2.3506000000000000e+00  -1.9300000000000001e-02   6.7400000000000002e-02   4.2909999999999998e-01
  -1.3230000000000000e-01  -4.3999999999999997e-02  -4.2890000000000000e-01  -3.1509999999999999e-01   9.4999999999999998e-03  -7.8899999999999998e-02   3.5510000000000003e-01   2.1124000000000001e+00   1.7412000000000001e+00   7.7100000000000002e-02   6.7400000000000002e-02   4.9540000000000001e-01
  -1.5429999999999999e-01  -1.3189999999999999e-01  -9.4359999999999999e-01  -2.5779999999999997e-01  -5.7099999999999998e-02   1.3200000000000000e-02   4.8830000000000001e-01   2.3347000000000002e+00   1.9153000000000000e+00   9.5999999999999992e-03   1.8279999999999999e-01   4.4230000000000003e-01
  -1.5429999999999999e-01  -2.8580000000000000e-01  -1.1152000000000000e+00  -2.0050000000000001e-01  -2.8500000000000001e-02   1.7500000000000002e-02   5.9930000000000005e-01   2.4237000000000002e+00   2.0024000000000002e+00   6.7400000000000002e-02   1.2509999999999999e-01   4.3350000000000000e-01
  -1.3230000000000000e-01  -1.7590000000000000e-01  -8.5780000000000001e-01  -9.5500000000000002e-02  -9.4999999999999998e-03  -5.2600000000000001e-02   5.7709999999999995e-01   2.5571000000000002e+00   1.7412000000000001e+00   9.6299999999999997e-02   8.6599999999999996e-02   4.5560000000000000e-01
   6.6100000000000006e-02  -1.9789999999999999e-01  -1.7160000000000000e-01  -1.7190000000000000e-01   6.6600000000000006e-02  -3.9500000000000000e-02   3.5510000000000003e-01   2.4904000000000002e+00   1.6540999999999999e+00   6.7400000000000002e-02   1.8279999999999999e-01   4.4679999999999997e-01
  -1.3230000000000000e-01  -1.5390000000000001e-01  -7.7210000000000001e-01  -2.2910000000000000e-01   9.5200000000000007e-02  -5.7000000000000002e-02   3.9950000000000002e-01   2.5571000000000002e+00   2.6989000000000001e+00  -1.9300000000000001e-02   6.7400000000000002e-02   4.6450000000000002e-01
  -1.1020000000000001e-01  -2.6379999999999998e-01  -2.5740000000000002e-01  -1.8140000000000001e-01  -3.8100000000000002e-02   2.1899999999999999e-02   3.3289999999999997e-01   2.2902999999999998e+00   2.0024000000000002e+00   8.6699999999999999e-02   1.3469999999999999e-01   4.5560000000000000e-01
  -1.5429999999999999e-01  -1.3189999999999999e-01  -7.7210000000000001e-01  -2.1959999999999999e-01   9.4999999999999998e-03  -1.3200000000000000e-02   4.4390000000000002e-01   2.1791000000000000e+00   2.0024000000000002e+00  -3.8500000000000000e-02   1.0580000000000001e-01   4.7770000000000001e-01
   0.0000000000000000e+00  -3.2979999999999998e-01  -6.0050000000000003e-01  -3.0549999999999999e-01  -4.7600000000000003e-02  -7.4499999999999997e-02   3.7730000000000002e-01   2.1791000000000000e+00   2.3506000000000000e+00   1.9300000000000001e-02   1.5400000000000000e-01   4.4679999999999997e-01
  -6.6100000000000006e-02  -3.2979999999999998e-01   0.0000000000000000e+00  -1.8140000000000001e-01  -1.2370000000000000e-01  -1.7500000000000002e-02   3.9950000000000002e-01   2.5571000000000002e+00   1.5670999999999999e+00   1.2520000000000001e-01   1.4430000000000001e-01   5.1749999999999996e-01
  -2.4249999999999999e-01  -1.9789999999999999e-01  -9.4359999999999999e-01  -1.7190000000000000e-01   9.4999999999999998e-03  -6.1400000000000003e-02   6.2150000000000005e-01   2.3570000000000002e+00   2.4377000000000000e+00   9.5999999999999992e-03   1.5400000000000000e-01   4.6000000000000002e-01
   0.0000000000000000e+00  -1.5390000000000001e-01  -6.8630000000000002e-01  -1.8140000000000001e-01  -8.5599999999999996e-02   1.3200000000000000e-02   4.8830000000000001e-01   2.3570000000000002e+00   2.7858999999999998e+00   9.6299999999999997e-02   1.1550000000000001e-01   4.6000000000000002e-01
  -2.1999999999999999e-02  -2.6379999999999998e-01  -1.1152000000000000e+00  -2.6729999999999998e-01  -1.9000000000000000e-02  -2.1899999999999999e-02   4.6610000000000001e-01   2.4681999999999999e+00   2.5247000000000002e+00   8.6699999999999999e-02   1.2509999999999999e-01   4.9990000000000001e-01
  -8.8200000000000001e-02  -4.1770000000000002e-01  -1.3725000000000001e+00  -1.5279999999999999e-01   9.4999999999999998e-03  -4.4000000000000003e-03   6.8799999999999994e-01   2.3570000000000002e+00   1.9153000000000000e+00  -5.7799999999999997e-02   1.6360000000000000e-01   4.2470000000000002e-01
  -6.6100000000000006e-02  -6.6000000000000003e-02  -5.1470000000000005e-01  -1.3370000000000001e-01   1.9000000000000000e-02  -4.4000000000000003e-03   4.6610000000000001e-01   2.5571000000000002e+00   2.3506000000000000e+00   4.8200000000000000e-02   9.6199999999999994e-02   5.1749999999999996e-01
  -1.9839999999999999e-01   4.3999999999999997e-02  -6.0050000000000003e-01  -2.0050000000000001e-01  -1.1420000000000000e-01   2.1899999999999999e-02   6.4370000000000005e-01   2.4015000000000000e+00   1.5670999999999999e+00   5.7799999999999997e-02   1.0580000000000001e-01   4.5560000000000000e-01
  -2.8649999999999998e-01  -1.5390000000000001e-01  -2.0588000000000002e+00  -1.7190000000000000e-01  -9.4999999999999998e-03  -4.3900000000000002e-02   1.9980000000000001e-01   2.4904000000000002e+00   1.6540999999999999e+00   2.8899999999999999e-02   1.7319999999999999e-01   4.8220000000000002e-01
  -1.1020000000000001e-01  -1.7590000000000000e-01  -3.4310000000000002e-01  -1.1459999999999999e-01   4.7600000000000003e-02  -6.5799999999999997e-02   6.2150000000000005e-01   2.3347000000000002e+00   2.6118000000000001e+00   3.8500000000000000e-02   1.1550000000000001e-01   4.3790000000000001e-01
  -1.9839999999999999e-01  -1.3189999999999999e-01  -1.7160000000000000e-01  -2.5779999999999997e-01   4.7600000000000003e-02   1.7500000000000002e-02   3.9950000000000002e-01   2.6459999999999999e+00   2.0893999999999999e+00   4.8200000000000000e-02   1.8279999999999999e-01   5.1749999999999996e-01
  -8.8200000000000001e-02  -1.5390000000000001e-01  -1.0294000000000001e+00  -1.6230000000000000e-01  -1.0470000000000000e-01   2.1899999999999999e-02   4.4390000000000002e-01   2.4904000000000002e+00   1.6540999999999999e+00  -2.8899999999999999e-02   9.6199999999999994e-02   4.2909999999999998e-01
  -1.3230000000000000e-01   2.1999999999999999e-02  -6.0050000000000003e-01  -2.8639999999999999e-01  -2.8500000000000001e-02  -4.3900000000000002e-02   3.9950000000000002e-01   2.3125000000000000e+00   2.3506000000000000e+00   1.9300000000000001e-02   2.8899999999999999e-02   4.5119999999999999e-01
  -2.6450000000000001e-01  -2.8580000000000000e-01  -1.0294000000000001e+00  -1.9089999999999999e-01  -6.6600000000000006e-02   1.3200000000000000e-02   5.1049999999999995e-01   2.3125000000000000e+00   2.0024000000000002e+00   9.6299999999999997e-02   1.2509999999999999e-01   4.8659999999999998e-01
  -1.1020000000000001e-01  -1.7590000000000000e-01  -1.6298999999999999e+00  -1.6230000000000000e-01   7.6100000000000001e-02  -6.1400000000000003e-02   3.1069999999999998e-01   2.4904000000000002e+00   2.3506000000000000e+00   6.7400000000000002e-02   2.0210000000000000e-01   4.4230000000000003e-01
  -1.7630000000000001e-01  -4.3969999999999998e-01  -6.8630000000000002e-01  -1.5279999999999999e-01   1.9000000000000000e-02  -1.7500000000000002e-02   2.2189999999999999e-01   2.3792000000000000e+00   2.4377000000000000e+00   9.5999999999999992e-03   8.6599999999999996e-02   4.1139999999999999e-01
  -2.1999999999999999e-02  -3.2979999999999998e-01  -9.4359999999999999e-01  -2.3870000000000000e-01  -5.7099999999999998e-02  -2.6300000000000000e-02   1.9980000000000001e-01   2.3570000000000002e+00   1.9153000000000000e+00   1.0600000000000000e-01   1.8279999999999999e-01   4.2020000000000002e-01
  -1.1020000000000001e-01  -3.0780000000000002e-01  -6.0050000000000003e-01  -1.9089999999999999e-01   1.3320000000000001e-01  -2.1899999999999999e-02   3.1069999999999998e-01   2.4015000000000000e+00   1.2188000000000001e+00   9.5999999999999992e-03   1.3469999999999999e-01   4.5560000000000000e-01
  -2.1999999999999999e-02  -1.7590000000000000e-01  -6.8630000000000002e-01  -1.8140000000000001e-01  -9.4999999999999998e-03  -3.9500000000000000e-02   4.2170000000000002e-01   2.5348999999999999e+00   3.1341999999999999e+00   1.9300000000000001e-02   6.7400000000000002e-02   4.6000000000000002e-01
  -1.3230000000000000e-01  -1.7590000000000000e-01  -4.2890000000000000e-01  -2.6729999999999998e-01   9.4999999999999998e-03  -4.8200000000000000e-02   6.2150000000000005e-01   2.6015999999999999e+00   2.0024000000000002e+00   8.6699999999999999e-02   4.8099999999999997e-02   4.6450000000000002e-01
   0.0000000000000000e+00  -2.4179999999999999e-01  -8.5780000000000001e-01  -2.1959999999999999e-01   0.0000000000000000e+00   8.8000000000000005e-03   5.3269999999999995e-01   2.4904000000000002e+00   2.3506000000000000e+00   8.6699999999999999e-02   6.7400000000000002e-02   4.6450000000000002e-01
  -1.3230000000000000e-01  -8.7900000000000006e-02  -1.4582999999999999e+00  -1.8140000000000001e-01  -3.8100000000000002e-02  -1.7500000000000002e-02   3.1069999999999998e-01   2.3125000000000000e+00   2.0024000000000002e+00   2.8899999999999999e-02   6.7400000000000002e-02   4.6450000000000002e-01
  -1.9839999999999999e-01  -2.8580000000000000e-01  -6.8630000000000002e-01  -1.6230000000000000e-01  -1.9000000000000000e-02   1.7500000000000002e-02   3.9950000000000002e-01   2.4681999999999999e+00   2.2635999999999998e+00  -9.5999999999999992e-03   1.4430000000000001e-01   4.4230000000000003e-01
  -1.1020000000000001e-01  -4.8359999999999997e-01  -8.5780000000000001e-01  -1.9089999999999999e-01  -1.9000000000000000e-02   8.8000000000000005e-03   5.7709999999999995e-01   2.4237000000000002e+00   1.7412000000000001e+00   4.8200000000000000e-02   4.8099999999999997e-02   4.6450000000000002e-01
  -1.3230000000000000e-01  -1.5390000000000001e-01  -4.2890000000000000e-01  -2.0999999999999999e-01   3.8100000000000002e-02  -4.3900000000000002e-02   4.8830000000000001e-01   2.3792000000000000e+00   2.5247000000000002e+00   5.7799999999999997e-02   1.5400000000000000e-01   4.5560000000000000e-01
  -3.3060000000000000e-01  -2.1980000000000000e-01  -3.4310000000000002e-01  -1.0500000000000000e-01   1.9000000000000000e-02  -4.8200000000000000e-02   4.6610000000000001e-01   2.5792999999999999e+00   1.9153000000000000e+00  -9.5999999999999992e-03   6.7400000000000002e-02   4.6450000000000002e-01
  -2.4249999999999999e-01  -2.6379999999999998e-01  -6.8630000000000002e-01  -1.5279999999999999e-01  -5.7099999999999998e-02  -4.4000000000000003e-03   3.5510000000000003e-01   2.4904000000000002e+00   2.0024000000000002e+00   5.7799999999999997e-02   1.4430000000000001e-01   4.7330000000000000e-01
  -1.9839999999999999e-01  -2.4179999999999999e-01  -1.2010000000000001e+00  -2.7689999999999998e-01   1.9000000000000000e-02  -3.5099999999999999e-02   4.2170000000000002e-01   2.3792000000000000e+00   1.9153000000000000e+00   3.8500000000000000e-02   8.6599999999999996e-02   4.5119999999999999e-01
  -2.2040000000000001e-01  -3.2979999999999998e-01  -1.0294000000000001e+00  -5.7299999999999997e-02  -2.8500000000000001e-02  -5.7000000000000002e-02   4.2170000000000002e-01   2.3570000000000002e+00   1.3059000000000001e+00   7.7100000000000002e-02   1.1550000000000001e-01   5.0429999999999997e-01
   8.8200000000000001e-02  -2.1980000000000000e-01  -4.2890000000000000e-01  -2.4820000000000000e-01   7.6100000000000001e-02   3.0700000000000002e-02   4.8830000000000001e-01   2.1791000000000000e+00   2.6118000000000001e+00   8.6699999999999999e-02   9.6199999999999994e-02   4.9990000000000001e-01
  -8.8200000000000001e-02  -3.0780000000000002e-01  -2.5740000000000002e-01  -2.4820000000000000e-01  -9.4999999999999998e-03  -1.3200000000000000e-02   4.6610000000000001e-01   2.2679999999999998e+00   2.0024000000000002e+00  -6.7400000000000002e-02   1.8279999999999999e-01   4.4679999999999997e-01
  -8.8200000000000001e-02  -4.6170000000000000e-01  -4.2890000000000000e-01  -2.5779999999999997e-01  -2.8500000000000001e-02  -3.0700000000000002e-02   1.9980000000000001e-01   2.3792000000000000e+00   2.2635999999999998e+00   8.6699999999999999e-02   4.8099999999999997e-02   4.2470000000000002e-01
  -1.1020000000000001e-01  -3.2979999999999998e-01  -1.2867999999999999e+00  -2.4820000000000000e-01   5.7099999999999998e-02   0.0000000000000000e+00   4.2170000000000002e-01   2.2902999999999998e+00   2.5247000000000002e+00   1.9300000000000001e-02   1.1550000000000001e-01   4.3790000000000001e-01
  -1.5429999999999999e-01  -2.6379999999999998e-01  -1.0294000000000001e+00  -3.1509999999999999e-01  -1.0470000000000000e-01   2.6300000000000000e-02   5.7709999999999995e-01   2.3792000000000000e+00   2.0893999999999999e+00   4.8200000000000000e-02   9.6199999999999994e-02   4.5119999999999999e-01
  -3.3060000000000000e-01  -3.5170000000000001e-01  -8.5780000000000001e-01  -2.5779999999999997e-01  -1.9000000000000000e-02  -2.1899999999999999e-02   4.4390000000000002e-01   2.2458000000000000e+00   1.4800000000000000e+00   7.7100000000000002e-02   9.6199999999999994e-02   4.4679999999999997e-01
  -1.5429999999999999e-01  -1.5390000000000001e-01  -2.5740000000000002e-01  -2.2910000000000000e-01   1.6180000000000000e-01  -5.7000000000000002e-02   3.9950000000000002e-01   2.2012999999999998e+00   1.6540999999999999e+00   2.8899999999999999e-02   1.0580000000000001e-01   4.6000000000000002e-01
  -1.1020000000000001e-01  -1.5390000000000001e-01  -9.4359999999999999e-01  -1.5279999999999999e-01   4.7600000000000003e-02   4.4000000000000003e-03   3.7730000000000002e-01   2.3792000000000000e+00   2.1764999999999999e+00  -1.9300000000000001e-02   1.4430000000000001e-01   4.4230000000000003e-01
  -1.3230000000000000e-01  -1.0990000000000000e-01  -6.0050000000000003e-01  -1.6230000000000000e-01   9.4999999999999998e-03  -1.7500000000000002e-02   3.5510000000000003e-01   2.3792000000000000e+00   2.3506000000000000e+00   0.0000000000000000e+00   1.7319999999999999e-01   4.4679999999999997e-01
  -1.3230000000000000e-01  -2.1980000000000000e-01   8.5800000000000001e-02  -1.9089999999999999e-01   1.9000000000000000e-02   2.1899999999999999e-02   5.1049999999999995e-01   2.3792000000000000e+00   2.3506000000000000e+00   6.7400000000000002e-02   9.6199999999999994e-02   4.6450000000000002e-01
  -1.5429999999999999e-01  -6.6000000000000003e-02  -5.1470000000000005e-01  -2.3870000000000000e-01   9.4999999999999998e-03  -8.8000000000000005e-03   5.5489999999999995e-01   2.6459999999999999e+00   2.0024000000000002e+00  -2.8899999999999999e-02   1.0580000000000001e-01   4.4230000000000003e-01
  -1.3230000000000000e-01  -1.5390000000000001e-01  -6.0050000000000003e-01  -2.1959999999999999e-01   2.8500000000000001e-02  -2.6300000000000000e-02   6.8799999999999994e-01   2.3125000000000000e+00   2.1764999999999999e+00   3.8500000000000000e-02   8.6599999999999996e-02   4.1139999999999999e-01
  -3.0859999999999999e-01  -2.1980000000000000e-01  -1.3725000000000001e+00  -2.2910000000000000e-01  -9.4999999999999998e-03  -4.8200000000000000e-02   1.5540000000000001e-01   2.6015999999999999e+00   2.3506000000000000e+00   9.5999999999999992e-03   7.6999999999999999e-02   4.9540000000000001e-01
  -2.4249999999999999e-01  -1.5390000000000001e-01  -1.5441000000000000e+00  -1.3370000000000001e-01  -3.8100000000000002e-02  -8.8000000000000005e-03   6.2150000000000005e-01   2.4015000000000000e+00   1.8283000000000000e+00  -6.7400000000000002e-02   1.7319999999999999e-01   4.6450000000000002e-01
  -2.4249999999999999e-01  -2.1980000000000000e-01  -7.7210000000000001e-01  -2.8639999999999999e-01   9.4999999999999998e-03   8.8000000000000005e-03   3.5510000000000003e-01   2.3125000000000000e+00   1.9153000000000000e+00   6.7400000000000002e-02   1.1550000000000001e-01   4.4679999999999997e-01
  -1.1020000000000001e-01  -1.5390000000000001e-01  -9.4359999999999999e-01  -2.4820000000000000e-01   0.0000000000000000e+00  -2.1899999999999999e-02   3.1069999999999998e-01   2.4459000000000000e+00   1.9153000000000000e+00   1.5409999999999999e-01   2.2130000000000000e-01   4.0699999999999997e-01
  -1.5429999999999999e-01  -1.9789999999999999e-01  -6.8630000000000002e-01  -1.0500000000000000e-01   9.4999999999999998e-03   4.4000000000000003e-03   1.9980000000000001e-01   2.3792000000000000e+00   2.4377000000000000e+00  -5.7799999999999997e-02   1.2509999999999999e-01   4.2470000000000002e-01
  -8.8200000000000001e-02  -6.6000000000000003e-02  -7.7210000000000001e-01  -8.5900000000000004e-02   2.8500000000000001e-02   8.8000000000000005e-03   4.8830000000000001e-01   2.4237000000000002e+00   1.5670999999999999e+00   5.7799999999999997e-02   1.3469999999999999e-01   4.4230000000000003e-01
  -1.9839999999999999e-01  -4.6170000000000000e-01  -8.5800000000000001e-02  -2.6729999999999998e-01   6.6600000000000006e-02  -2.6300000000000000e-02   3.1069999999999998e-01   2.4015000000000000e+00   2.0024000000000002e+00   9.6299999999999997e-02   4.8099999999999997e-02   4.2020000000000002e-01
  -1.3230000000000000e-01  -1.5390000000000001e-01  -1.2010000000000001e+00  -1.5279999999999999e-01   2.8500000000000001e-02  -1.3200000000000000e-02   5.1049999999999995e-01   2.3792000000000000e+00   2.0024000000000002e+00  -6.7400000000000002e-02   8.6599999999999996e-02   4.3790000000000001e-01
  -1.1020000000000001e-01  -8.7900000000000006e-02  -3.4310000000000002e-01  -2.0050000000000001e-01  -9.4999999999999998e-03  -4.4000000000000003e-03   3.7730000000000002e-01   2.1791000000000000e+00   2.2635999999999998e+00   1.9300000000000001e-02   1.1550000000000001e-01   4.6000000000000002e-01
  -1.7630000000000001e-01  -3.0780000000000002e-01  -1.2867999999999999e+00  -1.5279999999999999e-01   1.9000000000000000e-02  -5.7000000000000002e-02   4.8830000000000001e-01   2.3347000000000002e+00   1.5670999999999999e+00   2.8899999999999999e-02   1.4430000000000001e-01   4.7770000000000001e-01
  -1.1020000000000001e-01   4.3999999999999997e-02  -1.2010000000000001e+00  -2.1959999999999999e-01  -6.6600000000000006e-02   0.0000000000000000e+00   3.7730000000000002e-01   2.4015000000000000e+00   2.1764999999999999e+00   3.8500000000000000e-02   5.7700000000000001e-02   4.5560000000000000e-01
  -1.5429999999999999e-01  -2.1980000000000000e-01  -4.2890000000000000e-01  -1.0500000000000000e-01  -7.6100000000000001e-02   8.8000000000000005e-03   3.5510000000000003e-01   2.4681999999999999e+00   2.1764999999999999e+00   5.7799999999999997e-02   9.6199999999999994e-02   4.4230000000000003e-01
  -1.9839999999999999e-01  -3.0780000000000002e-01  -2.5740000000000002e-01  -2.7689999999999998e-01  -9.4999999999999998e-03  -3.0700000000000002e-02   2.8849999999999998e-01   2.4015000000000000e+00   1.5670999999999999e+00   6.7400000000000002e-02   6.7400000000000002e-02   4.5560000000000000e-01
  -1.9839999999999999e-01  -1.7590000000000000e-01  -1.4582999999999999e+00  -2.2910000000000000e-01   0.0000000000000000e+00  -4.4000000000000003e-03   2.8849999999999998e-01   2.3125000000000000e+00   2.2635999999999998e+00   2.8899999999999999e-02   1.1550000000000001e-01   4.8659999999999998e-01
  -2.6450000000000001e-01  -1.5390000000000001e-01  -9.4359999999999999e-01  -1.2410000000000000e-01  -9.4999999999999998e-03  -6.5799999999999997e-02   5.1049999999999995e-01   2.5125999999999999e+00   1.6540999999999999e+00   3.8500000000000000e-02   1.1550000000000001e-01   5.0870000000000004e-01
  -3.0859999999999999e-01  -1.5390000000000001e-01  -1.4582999999999999e+00  -1.0500000000000000e-01   9.4999999999999998e-03  -1.3200000000000000e-02   4.6610000000000001e-01   2.5571000000000002e+00   1.3059000000000001e+00   2.8899999999999999e-02   1.3469999999999999e-01   4.3350000000000000e-01
  -1.5429999999999999e-01  -8.7900000000000006e-02  -1.2867999999999999e+00  -2.0999999999999999e-01  -4.7600000000000003e-02  -2.6300000000000000e-02   3.7730000000000002e-01   2.5571000000000002e+00   1.7412000000000001e+00   0.0000000000000000e+00   1.5400000000000000e-01   4.3790000000000001e-01
   1.1020000000000001e-01  -1.0990000000000000e-01  -9.4359999999999999e-01  -1.8140000000000001e-01   9.4999999999999998e-03  -3.0700000000000002e-02   4.2170000000000002e-01   2.3347000000000002e+00   2.0893999999999999e+00   0.0000000000000000e+00   8.6599999999999996e-02   4.3350000000000000e-01
  -2.8649999999999998e-01  -1.5390000000000001e-01  -6.8630000000000002e-01  -1.9089999999999999e-01   9.4999999999999998e-03  -5.2600000000000001e-02   3.9950000000000002e-01   2.3125000000000000e+00   2.3506000000000000e+00   5.7799999999999997e-02   1.1550000000000001e-01   4.2909999999999998e-01
  -1.1020000000000001e-01  -1.9789999999999999e-01  -1.5441000000000000e+00  -1.9089999999999999e-01  -2.8500000000000001e-02  -3.0700000000000002e-02   6.2150000000000005e-01   2.4237000000000002e+00   2.6989000000000001e+00   2.8899999999999999e-02   1.3469999999999999e-01   4.6450000000000002e-01
  -1.9839999999999999e-01  -2.1980000000000000e-01  -1.2010000000000001e+00  -2.1959999999999999e-01  -8.5599999999999996e-02  -1.3200000000000000e-02   4.8830000000000001e-01   2.4904000000000002e+00   2.3506000000000000e+00   8.6699999999999999e-02   9.6199999999999994e-02   4.5119999999999999e-01
  -1.1020000000000001e-01  -1.9789999999999999e-01  -6.8630000000000002e-01  -2.2910000000000000e-01  -9.4999999999999998e-03  -4.3900000000000002e-02   5.3269999999999995e-01   2.4237000000000002e+00   2.2635999999999998e+00  -3.8500000000000000e-02   1.6360000000000000e-01   4.2020000000000002e-01
  -1.5429999999999999e-01  -2.1980000000000000e-01  -4.2890000000000000e-01  -2.8639999999999999e-01   1.9000000000000000e-02  -3.9500000000000000e-02   3.5510000000000003e-01   2.2235999999999998e+00   2.0024000000000002e+00   9.5999999999999992e-03   5.7700000000000001e-02   4.4679999999999997e-01
  -1.9839999999999999e-01  -8.7900000000000006e-02  -5.1470000000000005e-01  -2.0999999999999999e-01  -4.7600000000000003e-02   3.9500000000000000e-02   4.8830000000000001e-01   2.4015000000000000e+00   1.3930000000000000e+00   8.6699999999999999e-02   6.7400000000000002e-02   4.2909999999999998e-01
  -1.5429999999999999e-01  -2.4179999999999999e-01  -4.2890000000000000e-01  -1.8140000000000001e-01  -2.8500000000000001e-02  -3.5099999999999999e-02   3.9950000000000002e-01   2.4681999999999999e+00   1.8283000000000000e+00   5.7799999999999997e-02   1.3469999999999999e-01   4.6450000000000002e-01
  -2.4249999999999999e-01   2.1999999999999999e-02  -1.1152000000000000e+00  -2.4820000000000000e-01   3.8100000000000002e-02  -7.0199999999999999e-02   4.2170000000000002e-01   2.4237000000000002e+00   2.2635999999999998e+00   9.5999999999999992e-03   2.0210000000000000e-01   4.3790000000000001e-01
  -2.4249999999999999e-01  -4.3999999999999997e-02  -1.2867999999999999e+00  -1.5279999999999999e-01   7.6100000000000001e-02   0.0000000000000000e+00   4.4390000000000002e-01   2.4015000000000000e+00   1.9153000000000000e+00   4.8200000000000000e-02   1.3469999999999999e-01   4.5119999999999999e-01
  -3.7469999999999998e-01  -8.7900000000000006e-02  -1.0294000000000001e+00  -1.1459999999999999e-01  -3.8100000000000002e-02  -6.1400000000000003e-02   3.5510000000000003e-01   2.4681999999999999e+00   1.3930000000000000e+00   5.7799999999999997e-02   1.2509999999999999e-01   4.6000000000000002e-01
  -2.6450000000000001e-01  -2.8580000000000000e-01  -1.2867999999999999e+00  -1.1459999999999999e-01   0.0000000000000000e+00  -1.7500000000000002e-02   6.6579999999999995e-01   2.4904000000000002e+00   1.8283000000000000e+00   1.9300000000000001e-02   9.6199999999999994e-02   4.3350000000000000e-01
  -1.1020000000000001e-01  -3.0780000000000002e-01  -3.4310000000000002e-01  -1.7190000000000000e-01   2.8500000000000001e-02  -4.4000000000000003e-03   5.5489999999999995e-01   2.1124000000000001e+00   1.7412000000000001e+00  -9.5999999999999992e-03   1.3469999999999999e-01   5.0429999999999997e-01
  -1.1020000000000001e-01  -4.8359999999999997e-01  -9.4359999999999999e-01  -2.4820000000000000e-01  -5.7099999999999998e-02  -4.4000000000000003e-03   5.9930000000000005e-01   2.3347000000000002e+00   1.9153000000000000e+00   1.1559999999999999e-01   1.7319999999999999e-01   4.7330000000000000e-01
  -1.5429999999999999e-01  -4.6170000000000000e-01  -8.5780000000000001e-01  -2.4820000000000000e-01  -5.7099999999999998e-02   8.8000000000000005e-03   4.4390000000000002e-01   2.4237000000000002e+00   2.0893999999999999e+00  -1.9300000000000001e-02   1.6360000000000000e-01   4.8659999999999998e-01
  -1.7630000000000001e-01  -6.6000000000000003e-02  -5.1470000000000005e-01  -2.6729999999999998e-01  -2.8500000000000001e-02  -7.0199999999999999e-02   4.2170000000000002e-01   2.3125000000000000e+00   2.0024000000000002e+00  -5.7799999999999997e-02   1.4430000000000001e-01   4.3790000000000001e-01
  -2.6450000000000001e-01  -3.2979999999999998e-01  -6.8630000000000002e-01  -1.7190000000000000e-01  -6.6600000000000006e-02   0.0000000000000000e+00   5.7709999999999995e-01   2.2902999999999998e+00   7.8349999999999997e-01  -1.9300000000000001e-02   1.9239999999999999e-01   4.4230000000000003e-01
  -1.9839999999999999e-01  -2.4179999999999999e-01  -6.8630000000000002e-01  -1.9089999999999999e-01  -3.8100000000000002e-02  -2.6300000000000000e-02   4.8830000000000001e-01   2.2902999999999998e+00   2.5247000000000002e+00  -2.8899999999999999e-02   1.9239999999999999e-01   4.5560000000000000e-01
   0.0000000000000000e+00  -1.3189999999999999e-01  -1.5441000000000000e+00  -2.4820000000000000e-01   3.8100000000000002e-02  -4.8200000000000000e-02   5.5489999999999995e-01   2.2679999999999998e+00   1.4800000000000000e+00  -9.5999999999999992e-03   8.6599999999999996e-02   4.5119999999999999e-01
  -1.1020000000000001e-01  -3.9570000000000000e-01  -5.1470000000000005e-01  -2.1959999999999999e-01  -1.0470000000000000e-01   1.3200000000000000e-02   5.5489999999999995e-01   2.2679999999999998e+00   2.2635999999999998e+00  -3.8500000000000000e-02   1.6360000000000000e-01   4.5119999999999999e-01
   4.4100000000000000e-02  -4.3969999999999998e-01  -4.2890000000000000e-01  -2.4820000000000000e-01   5.7099999999999998e-02  -4.3900000000000002e-02   3.5510000000000003e-01   2.4904000000000002e+00   2.0893999999999999e+00   6.7400000000000002e-02   1.2509999999999999e-01   4.6889999999999998e-01
  -1.7630000000000001e-01  -1.0990000000000000e-01  -6.8630000000000002e-01  -1.9089999999999999e-01   1.9000000000000000e-02  -3.9500000000000000e-02   4.8830000000000001e-01   2.5125999999999999e+00   1.8283000000000000e+00   6.7400000000000002e-02   8.6599999999999996e-02   4.6450000000000002e-01
  -2.6450000000000001e-01  -3.9570000000000000e-01  -1.1152000000000000e+00  -1.9089999999999999e-01  -6.6600000000000006e-02  -2.6300000000000000e-02   4.2170000000000002e-01   2.3570000000000002e+00   1.4800000000000000e+00   2.8899999999999999e-02   1.2509999999999999e-01   4.5560000000000000e-01
  -1.1020000000000001e-01  -3.0780000000000002e-01  -1.5441000000000000e+00  -2.0999999999999999e-01  -1.9000000000000000e-02   1.3200000000000000e-02   4.4390000000000002e-01   2.5125999999999999e+00   1.8283000000000000e+00  -2.8899999999999999e-02   1.1550000000000001e-01   4.2909999999999998e-01
  -2.8649999999999998e-01  -2.1980000000000000e-01  -1.7160000000000000e-01  -2.8639999999999999e-01  -4.7600000000000003e-02  -4.4000000000000003e-03   3.5510000000000003e-01   2.3347000000000002e+00   1.3059000000000001e+00   3.8500000000000000e-02   9.6199999999999994e-02   4.7330000000000000e-01
  -4.6289999999999998e-01  -2.6379999999999998e-01  -1.8015000000000001e+00  -2.0050000000000001e-01  -4.7600000000000003e-02  -2.6300000000000000e-02   4.4390000000000002e-01   2.2679999999999998e+00   1.8283000000000000e+00   1.2520000000000001e-01   9.6199999999999994e-02   4.5560000000000000e-01
  -1.7630000000000001e-01  -1.0990000000000000e-01  -1.2867999999999999e+00  -2.4820000000000000e-01  -5.7099999999999998e-02  -3.9500000000000000e-02   3.5510000000000003e-01   2.4015000000000000e+00   2.4377000000000000e+00   0.0000000000000000e+00   1.0580000000000001e-01   4.1580000000000000e-01
  -4.4100000000000000e-02  -1.7590000000000000e-01  -6.0050000000000003e-01  -1.2410000000000000e-01   0.0000000000000000e+00  -2.1899999999999999e-02   3.1069999999999998e-01   2.3792000000000000e+00   2.8730000000000002e+00   5.7799999999999997e-02   1.5400000000000000e-01   4.7330000000000000e-01
  -6.6100000000000006e-02  -3.0780000000000002e-01  -3.4310000000000002e-01  -1.7190000000000000e-01   0.0000000000000000e+00  -4.3900000000000002e-02   4.4390000000000002e-01   2.4681999999999999e+00   1.7412000000000001e+00   1.0600000000000000e-01   1.3469999999999999e-01   4.6000000000000002e-01
  -3.0859999999999999e-01  -2.1980000000000000e-01  -8.5780000000000001e-01  -2.1959999999999999e-01  -6.6600000000000006e-02  -3.5099999999999999e-02   4.8830000000000001e-01   2.4459000000000000e+00   1.4800000000000000e+00  -2.8899999999999999e-02   6.7400000000000002e-02   4.5560000000000000e-01
  -1.5429999999999999e-01  -2.4179999999999999e-01  -7.7210000000000001e-01  -1.5279999999999999e-01   0.0000000000000000e+00  -1.3200000000000000e-02   3.3289999999999997e-01   2.4459000000000000e+00   1.6540999999999999e+00  -8.6699999999999999e-02   1.4430000000000001e-01   4.0250000000000002e-01
  -4.4100000000000000e-02  -1.5390000000000001e-01  -3.4310000000000002e-01  -2.0999999999999999e-01  -1.9000000000000000e-02  -2.1899999999999999e-02   4.2170000000000002e-01   2.0678999999999998e+00   1.9153000000000000e+00  -6.7400000000000002e-02   1.3469999999999999e-01   4.6450000000000002e-01
  -4.4100000000000000e-02  -2.8580000000000000e-01  -9.4359999999999999e-01  -2.6729999999999998e-01   1.9000000000000000e-02   0.0000000000000000e+00   4.6610000000000001e-01   2.4681999999999999e+00   1.9153000000000000e+00   7.7100000000000002e-02  -2.8899999999999999e-02   4.3350000000000000e-01
  -8.8200000000000001e-02  -3.0780000000000002e-01  -6.8630000000000002e-01  -2.4820000000000000e-01   4.7600000000000003e-02   0.0000000000000000e+00   1.3320000000000001e-01   2.3570000000000002e+00   2.1764999999999999e+00   0.0000000000000000e+00   3.8500000000000000e-02   4.9540000000000001e-01
  -1.1020000000000001e-01  -2.4179999999999999e-01  -1.2867999999999999e+00  -1.9089999999999999e-01  -2.8500000000000001e-02  -2.6300000000000000e-02   3.7730000000000002e-01   2.4681999999999999e+00   2.1764999999999999e+00  -9.5999999999999992e-03   5.7700000000000001e-02   4.5560000000000000e-01
  -8.8200000000000001e-02  -3.7369999999999998e-01  -8.5780000000000001e-01  -2.9599999999999999e-01  -7.6100000000000001e-02  -4.8200000000000000e-02   4.4390000000000002e-01   2.2902999999999998e+00   2.0024000000000002e+00   5.7799999999999997e-02   2.1170000000000000e-01   4.9099999999999999e-01
  -2.1999999999999999e-02  -4.3999999999999997e-02  -1.2867999999999999e+00  -3.0549999999999999e-01  -5.7099999999999998e-02  -1.3200000000000000e-02   5.3269999999999995e-01   2.3570000000000002e+00   2.5247000000000002e+00   5.7799999999999997e-02   1.5400000000000000e-01   4.6450000000000002e-01
  -2.8649999999999998e-01  -2.4179999999999999e-01  -8.5780000000000001e-01  -1.6230000000000000e-01  -6.6600000000000006e-02  -3.0700000000000002e-02   4.8830000000000001e-01   2.3570000000000002e+00   2.0893999999999999e+00   6.7400000000000002e-02   5.7700000000000001e-02   4.4679999999999997e-01
  -1.1020000000000001e-01  -3.7369999999999998e-01  -6.0050000000000003e-01  -2.6729999999999998e-01   4.7600000000000003e-02  -6.5799999999999997e-02   3.7730000000000002e-01   2.4015000000000000e+00   1.9153000000000000e+00   1.9300000000000001e-02   1.0580000000000001e-01   4.4679999999999997e-01
  -2.4249999999999999e-01  -1.0990000000000000e-01  -1.0294000000000001e+00  -2.0050000000000001e-01   3.8100000000000002e-02  -4.4000000000000003e-03   4.2170000000000002e-01   2.5571000000000002e+00   1.4800000000000000e+00   9.5999999999999992e-03   1.0580000000000001e-01   4.5560000000000000e-01
  -1.1020000000000001e-01  -3.5170000000000001e-01  -8.5800000000000001e-02  -2.2910000000000000e-01   0.0000000000000000e+00  -5.2600000000000001e-02   4.6610000000000001e-01   2.4904000000000002e+00   2.6989000000000001e+00  -4.8200000000000000e-02   7.6999999999999999e-02   4.5119999999999999e-01
  -1.5429999999999999e-01  -4.3999999999999997e-02  -1.2867999999999999e+00  -1.2410000000000000e-01   2.8500000000000001e-02  -7.0199999999999999e-02   3.9950000000000002e-01   2.2902999999999998e+00   9.5770000000000000e-01   6.7400000000000002e-02   7.6999999999999999e-02   4.7330000000000000e-01
  -4.4080000000000003e-01  -1.5390000000000001e-01  -5.1470000000000005e-01  -2.2910000000000000e-01  -3.8100000000000002e-02  -4.4000000000000003e-03   3.5510000000000003e-01   2.4237000000000002e+00   2.0893999999999999e+00  -9.5999999999999992e-03   8.6599999999999996e-02   4.2909999999999998e-01
   2.1999999999999999e-02  -1.5390000000000001e-01  -1.2010000000000001e+00  -3.7240000000000001e-01  -1.0470000000000000e-01  -3.5099999999999999e-02   4.2170000000000002e-01   2.1124000000000001e+00   2.0893999999999999e+00  -9.5999999999999992e-03   8.6599999999999996e-02   4.9099999999999999e-01
   0.0000000000000000e+00  -8.7900000000000006e-02  -4.2890000000000000e-01  -1.4319999999999999e-01   2.8500000000000001e-02  -5.7000000000000002e-02   4.8830000000000001e-01   2.2235999999999998e+00   9.5770000000000000e-01   3.8500000000000000e-02   7.6999999999999999e-02   4.6000000000000002e-01
  -6.6100000000000006e-02  -3.0780000000000002e-01  -1.0294000000000001e+00  -2.1959999999999999e-01  -8.5599999999999996e-02  -4.4000000000000003e-03   4.8830000000000001e-01   2.2235999999999998e+00   2.1764999999999999e+00   8.6699999999999999e-02   1.3469999999999999e-01   4.7770000000000001e-01
  -1.1020000000000001e-01  -1.3189999999999999e-01  -8.5780000000000001e-01  -2.3870000000000000e-01   1.0470000000000000e-01   3.0700000000000002e-02   3.7730000000000002e-01   2.2012999999999998e+00   1.6540999999999999e+00   6.7400000000000002e-02   1.1550000000000001e-01   4.4679999999999997e-01
  -1.9839999999999999e-01  -2.8580000000000000e-01  -6.8630000000000002e-01  -1.7190000000000000e-01  -5.7099999999999998e-02   1.3200000000000000e-02   3.9950000000000002e-01   2.3792000000000000e+00   2.2635999999999998e+00   2.8899999999999999e-02   1.1550000000000001e-01   4.8220000000000002e-01
  -6.6100000000000006e-02  -2.8580000000000000e-01  -1.3725000000000001e+00  -1.3370000000000001e-01  -4.7600000000000003e-02  -3.5099999999999999e-02   5.3269999999999995e-01   2.3347000000000002e+00   1.8283000000000000e+00   3.8500000000000000e-02   1.4430000000000001e-01   4.6889999999999998e-01
  -8.8200000000000001e-02  -1.7590000000000000e-01  -2.5740000000000002e-01  -2.6729999999999998e-01   1.9000000000000000e-02  -3.5099999999999999e-02   4.8830000000000001e-01   2.4459000000000000e+00   2.1764999999999999e+00   5.7799999999999997e-02   6.7400000000000002e-02   4.7770000000000001e-01
  -3.3060000000000000e-01  -1.9789999999999999e-01  -9.4359999999999999e-01  -1.4319999999999999e-01  -9.4999999999999998e-03  -4.4000000000000003e-03   3.5510000000000003e-01   2.5571000000000002e+00   1.7412000000000001e+00   0.0000000000000000e+00   4.8099999999999997e-02   4.5119999999999999e-01
  -3.3060000000000000e-01  -2.1980000000000000e-01  -6.8630000000000002e-01  -2.2910000000000000e-01   3.8100000000000002e-02  -3.0700000000000002e-02   5.5489999999999995e-01   2.2235999999999998e+00   2.4377000000000000e+00  -2.8899999999999999e-02   1.2509999999999999e-01   4.7770000000000001e-01
  -1.7630000000000001e-01  -1.9789999999999999e-01  -1.5441000000000000e+00  -2.2910000000000000e-01   1.9000000000000000e-02  -2.1899999999999999e-02   4.6610000000000001e-01   2.3125000000000000e+00   2.5247000000000002e+00  -4.8200000000000000e-02   1.5400000000000000e-01   4.6889999999999998e-01
  -2.2040000000000001e-01  -2.8580000000000000e-01  -4.2890000000000000e-01  -3.2460000000000000e-01   1.9000000000000000e-02  -4.4000000000000003e-03   3.3289999999999997e-01   2.4904000000000002e+00   2.1764999999999999e+00   2.8899999999999999e-02   1.0580000000000001e-01   5.0429999999999997e-01
  -1.7630000000000001e-01  -5.0560000000000005e-01  -6.8630000000000002e-01  -2.6729999999999998e-01   1.1420000000000000e-01  -4.8200000000000000e-02   4.6610000000000001e-01   2.4237000000000002e+00   2.1764999999999999e+00   7.7100000000000002e-02   4.8099999999999997e-02   4.6889999999999998e-01
  -6.6100000000000006e-02  -1.3189999999999999e-01  -9.4359999999999999e-01  -2.0999999999999999e-01   2.8500000000000001e-02  -1.7500000000000002e-02   5.3269999999999995e-01   2.4904000000000002e+00   2.1764999999999999e+00   3.8500000000000000e-02   5.7700000000000001e-02   4.5119999999999999e-01
  -1.9839999999999999e-01  -1.9789999999999999e-01  -8.5780000000000001e-01  -2.7689999999999998e-01  -8.5599999999999996e-02  -2.6300000000000000e-02   4.4390000000000002e-01   2.5571000000000002e+00   1.5670999999999999e+00   9.5999999999999992e-03   1.4430000000000001e-01   4.6000000000000002e-01
   6.6100000000000006e-02  -2.4179999999999999e-01  -6.0050000000000003e-01  -1.2410000000000000e-01   4.7600000000000003e-02  -4.3900000000000002e-02   5.5489999999999995e-01   2.3792000000000000e+00   2.2635999999999998e+00   5.7799999999999997e-02   1.1550000000000001e-01   4.7330000000000000e-01
  -2.4249999999999999e-01  -1.5390000000000001e-01  -9.4359999999999999e-01  -1.0500000000000000e-01   0.0000000000000000e+00  -5.2600000000000001e-02   5.1049999999999995e-01   2.5125999999999999e+00   1.3930000000000000e+00   1.9300000000000001e-02   1.8279999999999999e-01   4.8659999999999998e-01
  -8.8200000000000001e-02  -1.7590000000000000e-01  -4.2890000000000000e-01  -2.8639999999999999e-01   2.8500000000000001e-02  -6.1400000000000003e-02   4.6610000000000001e-01   2.3792000000000000e+00   2.0024000000000002e+00   9.6299999999999997e-02   1.8279999999999999e-01   4.6000000000000002e-01
  -2.4249999999999999e-01  -2.1980000000000000e-01  -9.4359999999999999e-01  -1.8140000000000001e-01   5.7099999999999998e-02  -2.6300000000000000e-02   5.3269999999999995e-01   2.5571000000000002e+00   2.3506000000000000e+00   1.9300000000000001e-02   7.6999999999999999e-02   4.9099999999999999e-01
  -1.1020000000000001e-01  -6.6000000000000003e-02  -1.3725000000000001e+00  -1.4319999999999999e-01   1.9000000000000000e-02   2.6300000000000000e-02   5.5489999999999995e-01   2.4459000000000000e+00   1.6540999999999999e+00   6.7400000000000002e-02   1.7319999999999999e-01   4.3790000000000001e-01
  -1.1020000000000001e-01  -1.9789999999999999e-01  -9.4359999999999999e-01  -2.9599999999999999e-01   0.0000000000000000e+00  -4.8200000000000000e-02   3.9950000000000002e-01   2.2902999999999998e+00   2.4377000000000000e+00   7.7100000000000002e-02   5.7700000000000001e-02   4.4230000000000003e-01
  -1.5429999999999999e-01  -3.5170000000000001e-01  -1.3725000000000001e+00  -1.7190000000000000e-01  -7.6100000000000001e-02  -4.4000000000000003e-03   2.6629999999999998e-01   2.3570000000000002e+00   2.1764999999999999e+00   6.7400000000000002e-02   1.0580000000000001e-01   4.9099999999999999e-01
   0.0000000000000000e+00  -3.9570000000000000e-01  -5.1470000000000005e-01  -1.7190000000000000e-01  -1.9000000000000000e-02  -2.1899999999999999e-02   3.5510000000000003e-01   2.3570000000000002e+00   2.3506000000000000e+00   4.8200000000000000e-02   1.0580000000000001e-01   4.5119999999999999e-01
  -1.1020000000000001e-01  -2.4179999999999999e-01  -1.1152000000000000e+00  -2.2910000000000000e-01   0.0000000000000000e+00  -4.4000000000000003e-03   5.3269999999999995e-01   2.6459999999999999e+00   1.5670999999999999e+00   5.7799999999999997e-02   6.7400000000000002e-02   4.5560000000000000e-01
  -1.7630000000000001e-01  -4.3969999999999998e-01  -9.4359999999999999e-01  -3.2460000000000000e-01  -2.8500000000000001e-02  -6.5799999999999997e-02   4.8830000000000001e-01   2.2902999999999998e+00   2.1764999999999999e+00   6.7400000000000002e-02   8.6599999999999996e-02   4.3350000000000000e-01
  -1.1020000000000001e-01  -1.3189999999999999e-01  -9.4359999999999999e-01  -1.7190000000000000e-01   1.9000000000000000e-02  -2.6300000000000000e-02   3.9950000000000002e-01   2.3125000000000000e+00   1.8283000000000000e+00  -5.7799999999999997e-02   8.6599999999999996e-02   4.5119999999999999e-01
  -4.1880000000000001e-01  -2.4179999999999999e-01  -6.0050000000000003e-01  -2.1959999999999999e-01   4.7600000000000003e-02  -5.7000000000000002e-02   3.9950000000000002e-01   2.1791000000000000e+00   2.1764999999999999e+00   8.6699999999999999e-02   1.7319999999999999e-01   3.9810000000000001e-01
  -2.2040000000000001e-01  -1.5390000000000001e-01  -7.7210000000000001e-01  -2.1959999999999999e-01  -1.0470000000000000e-01  -2.6300000000000000e-02   5.9930000000000005e-01   2.3347000000000002e+00   2.0893999999999999e+00  -9.5999999999999992e-03   1.9199999999999998e-02   4.7770000000000001e-01
  -8.8200000000000001e-02  -1.9789999999999999e-01  -1.2867999999999999e+00  -1.8140000000000001e-01  -9.4999999999999998e-03  -1.7500000000000002e-02   5.7709999999999995e-01   2.3570000000000002e+00   2.0893999999999999e+00  -5.7799999999999997e-02   5.7700000000000001e-02   4.4230000000000003e-01
   0.0000000000000000e+00  -1.9789999999999999e-01  -1.2867999999999999e+00  -2.0999999999999999e-01  -8.5599999999999996e-02  -4.8200000000000000e-02   4.6610000000000001e-01   2.3792000000000000e+00   2.3506000000000000e+00   6.7400000000000002e-02   1.0580000000000001e-01   4.6889999999999998e-01
  -8.8200000000000001e-02  -2.1999999999999999e-02   0.0000000000000000e+00  -1.8140000000000001e-01  -1.9000000000000000e-02  -3.0700000000000002e-02   3.3289999999999997e-01   2.4015000000000000e+00   2.0893999999999999e+00  -9.5999999999999992e-03   1.8279999999999999e-01   4.0250000000000002e-01
  -3.0859999999999999e-01  -3.9570000000000000e-01  -1.2867999999999999e+00  -2.2910000000000000e-01  -1.1420000000000000e-01   8.8000000000000005e-03   4.6610000000000001e-01   2.1791000000000000e+00   1.5670999999999999e+00   7.7100000000000002e-02   1.0580000000000001e-01   4.6889999999999998e-01
  -2.1999999999999999e-02  -2.8580000000000000e-01  -1.2010000000000001e+00  -2.6729999999999998e-01   0.0000000000000000e+00  -7.8899999999999998e-02   5.7709999999999995e-01   2.2679999999999998e+00   1.3059000000000001e+00   8.6699999999999999e-02   1.0580000000000001e-01   4.6889999999999998e-01
  -1.7630000000000001e-01   4.3999999999999997e-02  -1.5441000000000000e+00  -2.2910000000000000e-01   2.8500000000000001e-02   8.8000000000000005e-03   3.9950000000000002e-01   2.4015000000000000e+00   1.2188000000000001e+00  -3.8500000000000000e-02   8.6599999999999996e-02   4.4679999999999997e-01
  -2.1999999999999999e-02  -2.1999999999999999e-02  -1.1152000000000000e+00  -2.0050000000000001e-01  -9.4999999999999998e-03  -4.4000000000000003e-03   4.4390000000000002e-01   2.4681999999999999e+00   1.9153000000000000e+00   1.9300000000000001e-02   1.8279999999999999e-01   4.4679999999999997e-01
  -3.7469999999999998e-01  -3.7369999999999998e-01  -1.0294000000000001e+00  -2.0999999999999999e-01  -3.8100000000000002e-02  -1.3200000000000000e-02   5.3269999999999995e-01   2.2902999999999998e+00   2.3506000000000000e+00   4.8200000000000000e-02   8.6599999999999996e-02   4.8220000000000002e-01
  -1.3230000000000000e-01  -1.9789999999999999e-01  -8.5800000000000001e-02  -1.5279999999999999e-01  -1.9000000000000000e-02  -2.1899999999999999e-02   2.4410000000000001e-01   2.3792000000000000e+00   9.5770000000000000e-01   1.0600000000000000e-01   1.0580000000000001e-01   4.5560000000000000e-01
  -3.0859999999999999e-01  -2.1999999999999999e-02  -1.3725000000000001e+00  -2.0999999999999999e-01  -7.6100000000000001e-02   4.4000000000000003e-03   6.6579999999999995e-01   2.4237000000000002e+00   1.6540999999999999e+00   9.6299999999999997e-02   8.6599999999999996e-02   4.6450000000000002e-01
  -4.4100000000000000e-02  -1.3189999999999999e-01  -6.8630000000000002e-01  -1.3370000000000001e-01   0.0000000000000000e+00   8.8000000000000005e-03   5.1049999999999995e-01   2.5125999999999999e+00   2.8730000000000002e+00   1.9300000000000001e-02   9.6199999999999994e-02   4.7330000000000000e-01
  -2.4249999999999999e-01  -1.7590000000000000e-01  -8.5780000000000001e-01  -2.3870000000000000e-01  -4.7600000000000003e-02  -5.2600000000000001e-02   4.6610000000000001e-01   2.4015000000000000e+00   2.3506000000000000e+00   0.0000000000000000e+00   5.7700000000000001e-02   4.2470000000000002e-01
  -1.1020000000000001e-01  -2.1980000000000000e-01  -8.5780000000000001e-01  -2.4820000000000000e-01   6.6600000000000006e-02  -4.4000000000000003e-03   5.3269999999999995e-01   2.2458000000000000e+00   2.6989000000000001e+00   1.0600000000000000e-01   1.1550000000000001e-01   4.3350000000000000e-01
  -1.5429999999999999e-01  -3.5170000000000001e-01  -4.2890000000000000e-01  -1.3370000000000001e-01  -5.7099999999999998e-02  -1.7500000000000002e-02   4.4390000000000002e-01   2.4237000000000002e+00   1.6540999999999999e+00   0.0000000000000000e+00   1.5400000000000000e-01   4.1580000000000000e-01
  -4.4100000000000000e-02  -2.1980000000000000e-01  -9.4359999999999999e-01  -2.0050000000000001e-01   9.4999999999999998e-03  -2.1899999999999999e-02   4.2170000000000002e-01   2.4681999999999999e+00   2.1764999999999999e+00   2.8899999999999999e-02   5.7700000000000001e-02   4.8220000000000002e-01
  -3.0859999999999999e-01  -3.7369999999999998e-01  -6.0050000000000003e-01  -2.2910000000000000e-01  -9.4999999999999998e-03  -8.8000000000000005e-03   4.4390000000000002e-01   2.4237000000000002e+00   1.7412000000000001e+00   4.8200000000000000e-02   1.0580000000000001e-01   4.6889999999999998e-01
  -1.7630000000000001e-01  -2.4179999999999999e-01  -1.0294000000000001e+00  -2.2910000000000000e-01   5.7099999999999998e-02  -2.1899999999999999e-02   2.8849999999999998e-01   2.4904000000000002e+00   2.2635999999999998e+00   7.7100000000000002e-02   8.6599999999999996e-02   4.1580000000000000e-01
  -6.6100000000000006e-02  -2.1999999999999999e-02  -1.0294000000000001e+00  -2.3870000000000000e-01   9.4999999999999998e-03  -4.3900000000000002e-02   4.6610000000000001e-01   2.8016999999999999e+00   2.7858999999999998e+00   2.8899999999999999e-02   7.6999999999999999e-02   4.6889999999999998e-01
  -1.7630000000000001e-01  -6.6000000000000003e-02  -1.7157000000000000e+00  -1.4319999999999999e-01   1.7130000000000001e-01   4.4000000000000003e-03   3.3289999999999997e-01   2.6682999999999999e+00   2.1764999999999999e+00   0.0000000000000000e+00   1.9239999999999999e-01   4.5560000000000000e-01
  -8.8200000000000001e-02  -8.7900000000000006e-02  -1.1152000000000000e+00  -2.1959999999999999e-01  -5.7099999999999998e-02  -4.4000000000000003e-03   5.3269999999999995e-01   2.3792000000000000e+00   1.4800000000000000e+00   6.7400000000000002e-02   1.4430000000000001e-01   4.7330000000000000e-01
   2.1999999999999999e-02  -2.1999999999999999e-02  -9.4359999999999999e-01  -1.7190000000000000e-01   5.7099999999999998e-02  -1.3200000000000000e-02   3.5510000000000003e-01   2.4459000000000000e+00   2.0893999999999999e+00   1.0600000000000000e-01   9.6199999999999994e-02   5.1310000000000000e-01
  -2.8649999999999998e-01  -1.5390000000000001e-01  -1.1152000000000000e+00  -1.8140000000000001e-01  -5.7099999999999998e-02  -7.4499999999999997e-02   3.9950000000000002e-01   2.4681999999999999e+00   2.7858999999999998e+00   8.6699999999999999e-02   3.8500000000000000e-02   4.8220000000000002e-01
  -8.8200000000000001e-02  -1.5390000000000001e-01  -3.4310000000000002e-01  -2.4820000000000000e-01   4.7600000000000003e-02  -5.7000000000000002e-02   3.7730000000000002e-01   2.3570000000000002e+00   2.0893999999999999e+00   3.8500000000000000e-02   4.8099999999999997e-02   4.6450000000000002e-01
  -8.8200000000000001e-02  -1.7590000000000000e-01  -5.1470000000000005e-01  -2.5779999999999997e-01   5.7099999999999998e-02  -4.4000000000000003e-03   4.2170000000000002e-01   2.1124000000000001e+00   2.1764999999999999e+00   9.5999999999999992e-03   3.8500000000000000e-02   4.8220000000000002e-01
  -2.1999999999999999e-02  -2.1980000000000000e-01  -1.2010000000000001e+00  -2.2910000000000000e-01  -3.8100000000000002e-02  -3.0700000000000002e-02   4.4390000000000002e-01   2.4015000000000000e+00   2.3506000000000000e+00   7.7100000000000002e-02   8.6599999999999996e-02   4.6450000000000002e-01
  -8.8200000000000001e-02  -1.3189999999999999e-01  -9.4359999999999999e-01  -2.5779999999999997e-01   0.0000000000000000e+00  -3.9500000000000000e-02   4.4390000000000002e-01   2.3347000000000002e+00   1.6540999999999999e+00   7.7100000000000002e-02   9.6199999999999994e-02   4.4230000000000003e-01
   0.0000000000000000e+00  -1.5390000000000001e-01  -7.7210000000000001e-01  -1.5279999999999999e-01   9.4999999999999998e-03  -1.7500000000000002e-02   4.6610000000000001e-01   2.4015000000000000e+00   3.1341999999999999e+00   5.7799999999999997e-02   1.6360000000000000e-01   4.3350000000000000e-01
  -8.8200000000000001e-02  -3.5170000000000001e-01  -1.6298999999999999e+00  -1.3370000000000001e-01  -5.7099999999999998e-02   1.7500000000000002e-02   2.8849999999999998e-01   2.3792000000000000e+00   1.4800000000000000e+00   4.8200000000000000e-02   1.8279999999999999e-01   4.2020000000000002e-01
  -2.1999999999999999e-02  -8.7900000000000006e-02  -6.0050000000000003e-01  -2.0999999999999999e-01   4.7600000000000003e-02  -1.7500000000000002e-02   4.2170000000000002e-01   2.4904000000000002e+00   6.0940000000000005e-01   1.1559999999999999e-01   1.1550000000000001e-01   4.0699999999999997e-01
   8.8200000000000001e-02  -4.3999999999999997e-02  -1.1152000000000000e+00  -2.2910000000000000e-01   9.4999999999999998e-03  -4.4000000000000003e-03   5.5489999999999995e-01   2.2458000000000000e+00   2.8730000000000002e+00   5.7799999999999997e-02   9.6199999999999994e-02   4.8659999999999998e-01
  -1.1020000000000001e-01  -3.0780000000000002e-01  -1.2010000000000001e+00  -1.0500000000000000e-01   2.8500000000000001e-02   0.0000000000000000e+00   5.3269999999999995e-01   2.4459000000000000e+00   2.0024000000000002e+00   3.8500000000000000e-02   6.7400000000000002e-02   4.5119999999999999e-01
  -2.4249999999999999e-01  -3.2979999999999998e-01   0.0000000000000000e+00  -2.3870000000000000e-01   6.6600000000000006e-02  -4.3900000000000002e-02   3.5510000000000003e-01   2.4015000000000000e+00   2.1764999999999999e+00  -3.8500000000000000e-02   5.7700000000000001e-02   4.6889999999999998e-01
  -1.1020000000000001e-01  -1.9789999999999999e-01  -2.5740000000000002e-01  -1.7190000000000000e-01  -9.5200000000000007e-02   8.8000000000000005e-03   3.9950000000000002e-01   2.5348999999999999e+00   1.5670999999999999e+00  -3.8500000000000000e-02   1.3469999999999999e-01   4.2909999999999998e-01
   4.4100000000000000e-02  -2.8580000000000000e-01  -7.7210000000000001e-01  -2.8639999999999999e-01   0.0000000000000000e+00   3.9500000000000000e-02   4.8830000000000001e-01   2.4237000000000002e+00   2.3506000000000000e+00  -3.8500000000000000e-02   8.6599999999999996e-02   4.6000000000000002e-01
  -2.2040000000000001e-01  -2.4179999999999999e-01  -7.7210000000000001e-01  -1.9089999999999999e-01  -4.7600000000000003e-02  -4.3900000000000002e-02   5.3269999999999995e-01   2.3570000000000002e+00   2.6118000000000001e+00   5.7799999999999997e-02   2.0210000000000000e-01   4.4679999999999997e-01
  -1.7630000000000001e-01  -1.7590000000000000e-01  -8.5780000000000001e-01  -2.6729999999999998e-01   3.8100000000000002e-02  -1.3200000000000000e-02   3.9950000000000002e-01   2.2458000000000000e+00   1.2188000000000001e+00   1.0600000000000000e-01   1.2509999999999999e-01   4.5560000000000000e-01
  -8.8200000000000001e-02  -2.4179999999999999e-01  -1.7157000000000000e+00  -1.7190000000000000e-01  -1.9000000000000000e-02  -1.3200000000000000e-02   3.3289999999999997e-01   2.2458000000000000e+00   2.2635999999999998e+00   3.8500000000000000e-02   1.1550000000000001e-01   4.9990000000000001e-01
  -8.8200000000000001e-02  -2.8580000000000000e-01  -6.0050000000000003e-01  -1.6230000000000000e-01   8.5599999999999996e-02   8.8000000000000005e-03   5.5489999999999995e-01   2.4904000000000002e+00   1.9153000000000000e+00  -2.8899999999999999e-02   2.8899999999999999e-02   4.4679999999999997e-01
  -2.2040000000000001e-01  -2.4179999999999999e-01  -9.4359999999999999e-01  -2.4820000000000000e-01   4.7600000000000003e-02  -4.8200000000000000e-02   2.2189999999999999e-01   2.4459000000000000e+00   1.1317999999999999e+00  -2.8899999999999999e-02   1.3469999999999999e-01   4.6889999999999998e-01
  -1.1020000000000001e-01  -2.1980000000000000e-01  -2.5740000000000002e-01  -2.5779999999999997e-01   0.0000000000000000e+00  -4.3900000000000002e-02   5.1049999999999995e-01   2.4237000000000002e+00   1.5670999999999999e+00  -9.5999999999999992e-03   8.6599999999999996e-02   4.4679999999999997e-01
  -1.9839999999999999e-01  -1.3189999999999999e-01  -1.2867999999999999e+00  -1.3370000000000001e-01   5.7099999999999998e-02  -1.3200000000000000e-02   4.6610000000000001e-01   2.4015000000000000e+00   1.7412000000000001e+00   4.8200000000000000e-02   1.3469999999999999e-01   4.5560000000000000e-01
   1.7630000000000001e-01  -3.0780000000000002e-01  -5.1470000000000005e-01  -2.3870000000000000e-01   2.8500000000000001e-02  -8.8000000000000005e-03   3.9950000000000002e-01   2.3570000000000002e+00   1.3930000000000000e+00   6.7400000000000002e-02   9.6199999999999994e-02   4.4679999999999997e-01
  -4.4100000000000000e-02  -1.0990000000000000e-01  -1.7157000000000000e+00  -2.8639999999999999e-01  -1.9000000000000000e-02  -3.5099999999999999e-02   5.1049999999999995e-01   2.4904000000000002e+00   2.6118000000000001e+00  -1.9300000000000001e-02   1.5400000000000000e-01   4.1139999999999999e-01
  -3.9679999999999999e-01  -3.7369999999999998e-01  -1.7157000000000000e+00  -2.1959999999999999e-01  -3.8100000000000002e-02  -1.3200000000000000e-02   5.1049999999999995e-01   2.4904000000000002e+00   1.5670999999999999e+00   7.7100000000000002e-02   1.4430000000000001e-01   4.6450000000000002e-01
  -8.8200000000000001e-02  -2.4179999999999999e-01  -9.4359999999999999e-01  -3.1509999999999999e-01   6.6600000000000006e-02  -4.8200000000000000e-02   5.3269999999999995e-01   2.4681999999999999e+00   1.9153000000000000e+00   2.8899999999999999e-02   2.4060000000000001e-01   4.5560000000000000e-01
  -3.9679999999999999e-01  -3.5170000000000001e-01  -8.5780000000000001e-01  -2.1959999999999999e-01  -1.2370000000000000e-01  -4.3900000000000002e-02   5.1049999999999995e-01   2.3347000000000002e+00   1.5670999999999999e+00  -9.5999999999999992e-03   1.6360000000000000e-01   4.4230000000000003e-01
  -2.2040000000000001e-01  -3.2979999999999998e-01  -4.2890000000000000e-01  -2.4820000000000000e-01   9.4999999999999998e-03  -1.3200000000000000e-02   5.5489999999999995e-01   2.3792000000000000e+00   2.3506000000000000e+00   1.0600000000000000e-01   1.4430000000000001e-01   4.5560000000000000e-01
  -2.2040000000000001e-01  -3.9570000000000000e-01  -1.1152000000000000e+00  -2.2910000000000000e-01   9.4999999999999998e-03  -4.4000000000000003e-03   5.9930000000000005e-01   2.4459000000000000e+00   1.7412000000000001e+00   1.9300000000000001e-02   9.6199999999999994e-02   4.6450000000000002e-01
  -2.4249999999999999e-01  -1.7590000000000000e-01  -1.2010000000000001e+00  -1.9089999999999999e-01  -2.8500000000000001e-02  -7.4499999999999997e-02   3.7730000000000002e-01   2.6015999999999999e+00   2.6118000000000001e+00   4.8200000000000000e-02   2.0210000000000000e-01   4.5119999999999999e-01
  -3.0859999999999999e-01  -6.6000000000000003e-02  -2.5740000000000002e-01  -1.6230000000000000e-01  -5.7099999999999998e-02   1.7500000000000002e-02   5.1049999999999995e-01   2.6905000000000001e+00   1.3930000000000000e+00   9.6299999999999997e-02   1.1550000000000001e-01   4.6000000000000002e-01
   0.0000000000000000e+00  -4.3969999999999998e-01  -6.8630000000000002e-01  -1.6230000000000000e-01   9.4999999999999998e-03   0.0000000000000000e+00   5.5489999999999995e-01   2.5125999999999999e+00   1.6540999999999999e+00   4.8200000000000000e-02   1.9239999999999999e-01   4.5560000000000000e-01
  -1.1020000000000001e-01  -2.4179999999999999e-01  -2.5740000000000002e-01  -2.6729999999999998e-01  -8.5599999999999996e-02   1.3200000000000000e-02   4.2170000000000002e-01   2.5571000000000002e+00   1.3059000000000001e+00   9.5999999999999992e-03   8.6599999999999996e-02   4.5119999999999999e-01
  -6.6100000000000006e-02  -2.6379999999999998e-01  -3.4310000000000002e-01  -2.9599999999999999e-01  -1.9000000000000000e-02  -1.3200000000000000e-02   5.3269999999999995e-01   2.3792000000000000e+00   1.6540999999999999e+00  -7.7100000000000002e-02   1.7319999999999999e-01   4.4230000000000003e-01
  -6.6100000000000006e-02  -2.6379999999999998e-01  -7.7210000000000001e-01  -2.9599999999999999e-01  -5.7099999999999998e-02  -2.1899999999999999e-02   4.8830000000000001e-01   2.3125000000000000e+00   2.5247000000000002e+00   9.5999999999999992e-03   1.4430000000000001e-01   4.4679999999999997e-01
  -2.4249999999999999e-01  -2.6379999999999998e-01  -8.5780000000000001e-01  -2.1959999999999999e-01   4.7600000000000003e-02  -2.1899999999999999e-02   4.8830000000000001e-01   2.5125999999999999e+00   1.6540999999999999e+00   5.7799999999999997e-02   1.6360000000000000e-01   4.8220000000000002e-01
  -2.4249999999999999e-01  -2.1980000000000000e-01  -9.4359999999999999e-01  -2.5779999999999997e-01  -1.1420000000000000e-01  -1.3200000000000000e-02   3.5510000000000003e-01   2.1791000000000000e+00   2.1764999999999999e+00   9.5999999999999992e-03   2.0210000000000000e-01   4.5560000000000000e-01
  -2.2040000000000001e-01  -2.8580000000000000e-01  -7.7210000000000001e-01  -2.3870000000000000e-01  -2.8500000000000001e-02  -3.0700000000000002e-02   5.1049999999999995e-01   2.3125000000000000e+00   1.7412000000000001e+00   1.0600000000000000e-01   1.1550000000000001e-01   4.5560000000000000e-01
  -6.6100000000000006e-02  -3.2979999999999998e-01  -7.7210000000000001e-01  -2.4820000000000000e-01   9.4999999999999998e-03  -2.6300000000000000e-02   5.3269999999999995e-01   2.3792000000000000e+00   1.4800000000000000e+00   2.8899999999999999e-02   1.4430000000000001e-01   4.2020000000000002e-01
  -3.5270000000000001e-01  -2.6379999999999998e-01  -1.1152000000000000e+00  -1.4319999999999999e-01   9.4999999999999998e-03  -4.3900000000000002e-02   2.6629999999999998e-01   2.3570000000000002e+00   1.9153000000000000e+00   5.7799999999999997e-02   1.7319999999999999e-01   4.9990000000000001e-01
  -3.5270000000000001e-01  -2.1980000000000000e-01  -5.1470000000000005e-01  -1.6230000000000000e-01  -8.5599999999999996e-02  -3.5099999999999999e-02   1.9980000000000001e-01   2.1568999999999998e+00   2.0893999999999999e+00   0.0000000000000000e+00   8.6599999999999996e-02   4.3350000000000000e-01
  -8.8200000000000001e-02  -1.3189999999999999e-01   0.0000000000000000e+00  -1.7190000000000000e-01   0.0000000000000000e+00  -3.0700000000000002e-02   4.8830000000000001e-01   2.3125000000000000e+00   7.8349999999999997e-01  -2.8899999999999999e-02   1.3469999999999999e-01   4.5560000000000000e-01
  -1.5429999999999999e-01  -2.4179999999999999e-01  -9.4359999999999999e-01  -3.1509999999999999e-01   8.5599999999999996e-02   0.0000000000000000e+00   5.1049999999999995e-01   2.4904000000000002e+00   1.3930000000000000e+00   1.1559999999999999e-01   7.6999999999999999e-02   4.4679999999999997e-01
  -1.7630000000000001e-01  -6.6000000000000003e-02  -8.5780000000000001e-01  -2.4820000000000000e-01   9.4999999999999998e-03  -6.1400000000000003e-02   3.9950000000000002e-01   2.4237000000000002e+00   2.3506000000000000e+00   1.3489999999999999e-01   4.8099999999999997e-02   5.1310000000000000e-01
  -1.9839999999999999e-01  -1.3189999999999999e-01  -8.5780000000000001e-01  -1.8140000000000001e-01   5.7099999999999998e-02  -8.8000000000000005e-03   3.5510000000000003e-01   2.4904000000000002e+00   1.6540999999999999e+00   7.7100000000000002e-02   3.8500000000000000e-02   4.7770000000000001e-01
  -1.3230000000000000e-01  -2.8580000000000000e-01  -1.8872000000000000e+00  -2.5779999999999997e-01  -9.5200000000000007e-02   2.6300000000000000e-02   4.6610000000000001e-01   2.3347000000000002e+00   2.3506000000000000e+00   5.7799999999999997e-02   9.6199999999999994e-02   4.4679999999999997e-01
  -3.0859999999999999e-01  -4.1770000000000002e-01  -8.5780000000000001e-01  -2.8639999999999999e-01   9.4999999999999998e-03   4.4000000000000003e-03   3.7730000000000002e-01   2.3792000000000000e+00   2.0024000000000002e+00   5.7799999999999997e-02   7.6999999999999999e-02   4.8220000000000002e-01
  -3.3060000000000000e-01  -2.1980000000000000e-01  -6.8630000000000002e-01  -2.6729999999999998e-01  -3.8100000000000002e-02  -4.8200000000000000e-02   4.2170000000000002e-01   2.4237000000000002e+00   1.8283000000000000e+00   8.6699999999999999e-02   7.6999999999999999e-02   4.8659999999999998e-01
  -8.8200000000000001e-02  -2.6379999999999998e-01  -1.5441000000000000e+00  -2.0050000000000001e-01  -1.9000000000000000e-02  -5.7000000000000002e-02   5.5489999999999995e-01   2.4015000000000000e+00   2.0024000000000002e+00   9.6299999999999997e-02   9.6199999999999994e-02   4.5560000000000000e-01
   1.3230000000000000e-01  -1.3189999999999999e-01  -1.1152000000000000e+00  -1.0500000000000000e-01  -5.7099999999999998e-02  -4.8200000000000000e-02   4.2170000000000002e-01   2.4015000000000000e+00   2.0024000000000002e+00   9.6299999999999997e-02   1.2509999999999999e-01   4.3790000000000001e-01
  -2.1999999999999999e-02  -1.9789999999999999e-01  -6.8630000000000002e-01  -1.6230000000000000e-01   3.8100000000000002e-02   1.3200000000000000e-02   3.3289999999999997e-01   2.2902999999999998e+00   1.2188000000000001e+00   3.8500000000000000e-02   1.4430000000000001e-01   4.6450000000000002e-01
  -1.5429999999999999e-01  -3.5170000000000001e-01  -6.0050000000000003e-01  -2.2910000000000000e-01   1.9000000000000000e-02  -3.0700000000000002e-02   5.3269999999999995e-01   2.3792000000000000e+00   2.0893999999999999e+00  -9.5999999999999992e-03   1.2509999999999999e-01   5.0429999999999997e-01
  -1.3230000000000000e-01  -1.9789999999999999e-01  -6.0050000000000003e-01  -1.5279999999999999e-01  -5.7099999999999998e-02  -4.3900000000000002e-02   5.1049999999999995e-01   2.3570000000000002e+00   2.1764999999999999e+00   9.5999999999999992e-03   9.6199999999999994e-02   4.7330000000000000e-01
   2.1999999999999999e-02  -1.9789999999999999e-01  -1.4582999999999999e+00  -2.2910000000000000e-01  -1.1420000000000000e-01  -4.3900000000000002e-02   4.8830000000000001e-01   2.3347000000000002e+00   2.1764999999999999e+00   1.2520000000000001e-01   1.5400000000000000e-01   4.4230000000000003e-01
  -2.6450000000000001e-01  -1.5390000000000001e-01  -6.8630000000000002e-01  -2.4820000000000000e-01  -6.6600000000000006e-02   1.7500000000000002e-02   4.8830000000000001e-01   2.4015000000000000e+00   2.2635999999999998e+00   1.9300000000000001e-02   1.3469999999999999e-01   5.0429999999999997e-01
  -3.3060000000000000e-01  -2.6379999999999998e-01  -1.5441000000000000e+00  -1.9089999999999999e-01  -2.8500000000000001e-02   8.8000000000000005e-03   4.2170000000000002e-01   2.3125000000000000e+00   1.7412000000000001e+00  -5.7799999999999997e-02   1.2509999999999999e-01   4.4230000000000003e-01
  -1.3230000000000000e-01  -1.0990000000000000e-01  -1.2867999999999999e+00  -2.0999999999999999e-01  -9.5200000000000007e-02  -2.6300000000000000e-02   4.6610000000000001e-01   2.4681999999999999e+00   1.7412000000000001e+00   4.8200000000000000e-02   2.1170000000000000e-01   4.7770000000000001e-01
  -6.6100000000000006e-02  -4.3999999999999997e-02  -5.1470000000000005e-01  -1.9089999999999999e-01   0.0000000000000000e+00   0.0000000000000000e+00   5.7709999999999995e-01   2.4237000000000002e+00   2.6989000000000001e+00   9.6299999999999997e-02   9.6199999999999994e-02   4.6000000000000002e-01
  -2.1999999999999999e-02  -1.7590000000000000e-01  -6.8630000000000002e-01  -2.5779999999999997e-01  -3.8100000000000002e-02  -2.6300000000000000e-02   4.4390000000000002e-01   2.2458000000000000e+00   1.9153000000000000e+00   5.7799999999999997e-02   8.6599999999999996e-02   3.9369999999999999e-01
  -1.9839999999999999e-01  -1.9789999999999999e-01  -5.1470000000000005e-01  -2.2910000000000000e-01  -9.4999999999999998e-03  -7.4499999999999997e-02   5.1049999999999995e-01   2.5348999999999999e+00   2.0893999999999999e+00   2.8899999999999999e-02   1.9239999999999999e-01   4.6889999999999998e-01
  -2.1999999999999999e-02  -3.7369999999999998e-01  -1.6298999999999999e+00  -3.0549999999999999e-01  -8.5599999999999996e-02  -1.3200000000000000e-02   4.2170000000000002e-01   2.4015000000000000e+00   2.6118000000000001e+00   2.8899999999999999e-02   9.6199999999999994e-02   4.3350000000000000e-01
  -3.7469999999999998e-01  -2.4179999999999999e-01  -1.2010000000000001e+00  -7.6399999999999996e-02   9.4999999999999998e-03  -4.4000000000000003e-03   2.6629999999999998e-01   2.3347000000000002e+00   2.4377000000000000e+00   7.7100000000000002e-02   2.1170000000000000e-01   4.6450000000000002e-01
  -1.9839999999999999e-01  -3.7369999999999998e-01  -8.5800000000000001e-02  -1.8140000000000001e-01   9.4999999999999998e-03  -3.0700000000000002e-02   4.2170000000000002e-01   2.4237000000000002e+00   1.9153000000000000e+00   9.6299999999999997e-02   1.4430000000000001e-01   4.0699999999999997e-01
  -1.7630000000000001e-01  -1.3189999999999999e-01  -6.0050000000000003e-01  -3.5330000000000000e-01  -3.8100000000000002e-02  -3.9500000000000000e-02   4.6610000000000001e-01   2.5125999999999999e+00   2.5247000000000002e+00  -4.8200000000000000e-02   9.6199999999999994e-02   4.6000000000000002e-01
  -6.6100000000000006e-02  -3.9570000000000000e-01  -8.5800000000000001e-02  -2.5779999999999997e-01  -8.5599999999999996e-02  -1.7500000000000002e-02   4.6610000000000001e-01   2.3570000000000002e+00   1.6540999999999999e+00   4.8200000000000000e-02   1.4430000000000001e-01   4.7770000000000001e-01
  -1.3230000000000000e-01  -3.7369999999999998e-01  -6.8630000000000002e-01  -1.3370000000000001e-01  -5.7099999999999998e-02   1.7500000000000002e-02   3.5510000000000003e-01   2.4015000000000000e+00   1.4800000000000000e+00   2.8899999999999999e-02   7.6999999999999999e-02   4.2470000000000002e-01
  -1.7630000000000001e-01  -4.6170000000000000e-01  -2.5740000000000002e-01  -2.0050000000000001e-01  -1.1420000000000000e-01   4.4000000000000003e-03   3.9950000000000002e-01   2.6238000000000001e+00   1.3059000000000001e+00   9.6299999999999997e-02   1.1550000000000001e-01   4.4230000000000003e-01
   2.1999999999999999e-02  -1.5390000000000001e-01  -2.5740000000000002e-01  -2.3870000000000000e-01   9.4999999999999998e-03  -4.8200000000000000e-02   4.2170000000000002e-01   2.4681999999999999e+00   2.5247000000000002e+00   5.7799999999999997e-02   8.6599999999999996e-02   4.0699999999999997e-01
  -1.3230000000000000e-01  -1.5390000000000001e-01  -9.4359999999999999e-01  -1.1459999999999999e-01  -6.6600000000000006e-02  -5.2600000000000001e-02   3.3289999999999997e-01   2.4904000000000002e+00   1.4800000000000000e+00   1.0600000000000000e-01   1.1550000000000001e-01   4.5560000000000000e-01
  -3.3060000000000000e-01  -2.4179999999999999e-01  -6.8630000000000002e-01  -1.7190000000000000e-01   2.8500000000000001e-02  -1.7500000000000002e-02   4.4390000000000002e-01   2.8016999999999999e+00   2.4377000000000000e+00   8.6699999999999999e-02   1.4430000000000001e-01   4.4230000000000003e-01
  -2.1999999999999999e-02  -2.6379999999999998e-01  -2.5740000000000002e-01  -2.0999999999999999e-01  -9.4999999999999998e-03  -4.8200000000000000e-02   5.5489999999999995e-01   2.5348999999999999e+00   2.0024000000000002e+00  -4.8200000000000000e-02   8.6599999999999996e-02   4.4230000000000003e-01
  -2.4249999999999999e-01  -1.3189999999999999e-01  -1.0294000000000001e+00  -1.9089999999999999e-01  -8.5599999999999996e-02  -2.1899999999999999e-02   5.3269999999999995e-01   2.3125000000000000e+00   1.9153000000000000e+00   4.8200000000000000e-02   7.6999999999999999e-02   4.8220000000000002e-01
  -1.3230000000000000e-01  -1.5390000000000001e-01  -1.0294000000000001e+00  -2.4820000000000000e-01   9.4999999999999998e-03  -8.8000000000000005e-03   4.2170000000000002e-01   2.4237000000000002e+00   1.7412000000000001e+00   1.9300000000000001e-02   1.2509999999999999e-01   4.6889999999999998e-01
  -2.4249999999999999e-01   4.3999999999999997e-02  -6.8630000000000002e-01  -2.4820000000000000e-01   0.0000000000000000e+00  -8.8000000000000005e-03   4.4390000000000002e-01   2.3792000000000000e+00   2.0893999999999999e+00   7.7100000000000002e-02   1.1550000000000001e-01   4.2909999999999998e-01
  -1.7630000000000001e-01  -2.1980000000000000e-01  -1.2010000000000001e+00  -3.4370000000000001e-01  -2.8500000000000001e-02  -3.5099999999999999e-02   2.6629999999999998e-01   2.7572000000000001e+00   2.2635999999999998e+00   1.2520000000000001e-01   8.6599999999999996e-02   4.6000000000000002e-01
  -1.1020000000000001e-01  -4.3999999999999997e-02  -5.1470000000000005e-01  -1.7190000000000000e-01   1.1420000000000000e-01  -8.8000000000000005e-03   5.3269999999999995e-01   2.2679999999999998e+00   2.6118000000000001e+00   0.0000000000000000e+00   8.6599999999999996e-02   4.3790000000000001e-01
  -6.6100000000000006e-02  -2.1980000000000000e-01  -6.8630000000000002e-01  -2.2910000000000000e-01  -1.9000000000000000e-02   1.3200000000000000e-02   3.9950000000000002e-01   2.3792000000000000e+00   2.4377000000000000e+00   9.5999999999999992e-03   1.1550000000000001e-01   4.5119999999999999e-01
  -2.4249999999999999e-01  -2.1980000000000000e-01  -1.1152000000000000e+00  -2.5779999999999997e-01  -9.4999999999999998e-03  -2.1899999999999999e-02   3.7730000000000002e-01   2.6905000000000001e+00   2.0024000000000002e+00   2.8899999999999999e-02   2.0210000000000000e-01   4.6450000000000002e-01
  -1.3230000000000000e-01  -6.6000000000000003e-02  -5.1470000000000005e-01  -1.4319999999999999e-01  -7.6100000000000001e-02  -3.5099999999999999e-02   6.6579999999999995e-01   2.4904000000000002e+00   2.0893999999999999e+00  -9.5999999999999992e-03   8.6599999999999996e-02   4.6000000000000002e-01
   6.6100000000000006e-02  -2.6379999999999998e-01  -5.1470000000000005e-01  -2.1959999999999999e-01   1.5229999999999999e-01  -2.6300000000000000e-02   3.3289999999999997e-01   2.4015000000000000e+00   2.1764999999999999e+00  -1.9300000000000001e-02   1.8279999999999999e-01   4.6889999999999998e-01
  -1.5429999999999999e-01  -2.6379999999999998e-01  -5.1470000000000005e-01  -2.0050000000000001e-01   1.9000000000000000e-02  -7.0199999999999999e-02   5.5489999999999995e-01   2.5348999999999999e+00   1.7412000000000001e+00   1.2520000000000001e-01   1.0580000000000001e-01   4.4679999999999997e-01
  -6.6100000000000006e-02  -1.9789999999999999e-01  -9.4359999999999999e-01  -1.0500000000000000e-01   5.7099999999999998e-02  -3.0700000000000002e-02   5.9930000000000005e-01   2.6459999999999999e+00   2.0024000000000002e+00   0.0000000000000000e+00   1.1550000000000001e-01   4.9540000000000001e-01
  -2.4249999999999999e-01  -1.0990000000000000e-01  -8.5780000000000001e-01  -2.0050000000000001e-01   1.0470000000000000e-01   4.4000000000000003e-03   5.7709999999999995e-01   2.3347000000000002e+00   2.6118000000000001e+00   0.0000000000000000e+00   1.9239999999999999e-01   4.5560000000000000e-01
  -3.3060000000000000e-01  -1.5390000000000001e-01  -1.7157000000000000e+00  -2.2910000000000000e-01  -5.7099999999999998e-02   3.9500000000000000e-02   4.4390000000000002e-01   2.5125999999999999e+00   1.4800000000000000e+00   3.8500000000000000e-02   1.4430000000000001e-01   4.3790000000000001e-01
  -4.1880000000000001e-01  -8.7900000000000006e-02  -6.0050000000000003e-01  -2.6729999999999998e-01   9.4999999999999998e-03   4.4000000000000003e-03   2.4410000000000001e-01   2.2012999999999998e+00   2.0893999999999999e+00   7.7100000000000002e-02   1.4430000000000001e-01   4.6889999999999998e-01
  -2.1999999999999999e-02  -4.3999999999999997e-02   8.5780000000000001e-01  -2.8639999999999999e-01   2.8500000000000001e-02  -1.7500000000000002e-02   2.4410000000000001e-01   2.2458000000000000e+00   2.2635999999999998e+00   3.8500000000000000e-02   6.7400000000000002e-02   4.6450000000000002e-01
  -3.5270000000000001e-01  -3.0780000000000002e-01  -1.2010000000000001e+00  -2.0050000000000001e-01   0.0000000000000000e+00   3.0700000000000002e-02   6.4370000000000005e-01   2.2458000000000000e+00   9.5770000000000000e-01   7.7100000000000002e-02   5.7700000000000001e-02   4.8659999999999998e-01
  -3.0859999999999999e-01   6.6000000000000003e-02  -1.4582999999999999e+00  -1.7190000000000000e-01  -2.8500000000000001e-02  -2.1899999999999999e-02   2.6629999999999998e-01   2.3570000000000002e+00   2.0024000000000002e+00   9.5999999999999992e-03   1.0580000000000001e-01   4.6450000000000002e-01
  -8.8200000000000001e-02  -1.0990000000000000e-01  -1.2010000000000001e+00  -2.0999999999999999e-01  -6.6600000000000006e-02  -3.9500000000000000e-02   3.9950000000000002e-01   2.4459000000000000e+00   2.0024000000000002e+00   0.0000000000000000e+00   1.2509999999999999e-01   5.2200000000000002e-01
  -8.8200000000000001e-02  -1.5390000000000001e-01  -1.3725000000000001e+00  -1.8140000000000001e-01  -4.7600000000000003e-02   2.1899999999999999e-02   5.3269999999999995e-01   2.3792000000000000e+00   1.9153000000000000e+00  -7.7100000000000002e-02   1.3469999999999999e-01   4.6450000000000002e-01
  -2.2040000000000001e-01  -4.3969999999999998e-01  -7.7210000000000001e-01  -2.6729999999999998e-01   2.8500000000000001e-02  -4.3900000000000002e-02   4.6610000000000001e-01   2.3125000000000000e+00   2.1764999999999999e+00   3.8500000000000000e-02   2.0210000000000000e-01   5.0870000000000004e-01
  -3.0859999999999999e-01  -2.6379999999999998e-01  -8.5780000000000001e-01  -7.6399999999999996e-02   1.9000000000000000e-02  -3.9500000000000000e-02   3.9950000000000002e-01   2.5125999999999999e+00   2.2635999999999998e+00   7.7100000000000002e-02   1.6360000000000000e-01   4.8220000000000002e-01
  -4.4100000000000000e-02  -8.7900000000000006e-02  -1.0294000000000001e+00  -1.7190000000000000e-01  -7.6100000000000001e-02  -2.1899999999999999e-02   4.4390000000000002e-01   2.3570000000000002e+00   1.1317999999999999e+00   2.8899999999999999e-02   1.2509999999999999e-01   4.5119999999999999e-01
  -3.0859999999999999e-01  -1.3189999999999999e-01  -8.5780000000000001e-01  -3.3420000000000000e-01  -3.8100000000000002e-02  -2.1899999999999999e-02   3.7730000000000002e-01   2.5792999999999999e+00   1.3059000000000001e+00   3.8500000000000000e-02   1.2509999999999999e-01   4.2470000000000002e-01
  -1.5429999999999999e-01  -1.5390000000000001e-01  -7.7210000000000001e-01  -1.9089999999999999e-01  -8.5599999999999996e-02  -1.7500000000000002e-02   4.6610000000000001e-01   2.4681999999999999e+00   2.0024000000000002e+00   1.9300000000000001e-02   1.4430000000000001e-01   4.6889999999999998e-01
   2.1999999999999999e-02  -2.8580000000000000e-01  -4.2890000000000000e-01  -2.2910000000000000e-01  -9.5200000000000007e-02  -3.9500000000000000e-02   3.7730000000000002e-01   2.4015000000000000e+00   2.5247000000000002e+00   1.8300000000000000e-01   4.8099999999999997e-02   4.8220000000000002e-01
  -3.3060000000000000e-01   0.0000000000000000e+00  -7.7210000000000001e-01  -3.0549999999999999e-01  -7.6100000000000001e-02  -7.4499999999999997e-02   6.2150000000000005e-01   2.1791000000000000e+00   1.8283000000000000e+00   6.7400000000000002e-02   8.6599999999999996e-02   4.4230000000000003e-01
  -1.7630000000000001e-01  -1.3189999999999999e-01  -1.0294000000000001e+00  -2.7689999999999998e-01  -9.4999999999999998e-03  -2.1899999999999999e-02   5.7709999999999995e-01   2.3125000000000000e+00   1.7412000000000001e+00   7.7100000000000002e-02   1.3469999999999999e-01   4.4679999999999997e-01
  -1.5429999999999999e-01  -2.1980000000000000e-01  -3.4310000000000002e-01  -2.0999999999999999e-01   4.7600000000000003e-02  -3.9500000000000000e-02   3.3289999999999997e-01   2.5125999999999999e+00   1.9153000000000000e+00   1.9300000000000001e-02   9.5999999999999992e-03   4.6000000000000002e-01
