# Supplementary material for: Footwear and Foam Surface Alter Gait Initiation of Typical Subjects
Source: PLoS One. 2015 Aug 13;10(8):e0135821. doi: 10.1371/journal.pone.0135821 (PMC4536224; doi:10.1371/journal.pone.0135821)
Supplement: S1 Dataset — (ZIP) [file pone.0135821.s001.zip › 3_barefoot_av1_02.txt]

   2.3673200000000001e+01  -5.2541000000000002e+00   3.7530410000000001e+02   2.1195300000000000e+01   3.7958700000000000e+01  -1.4865999999999999e+00  -2.5280000000000001e+01   4.3803999999999998e+00   3.6504340000000002e+02   1.6838100000000001e+01  -2.5354099999999999e+01   3.5918999999999999e+00
   2.3562999999999999e+01  -5.0122999999999998e+00   3.7290210000000002e+02   2.1119000000000000e+01   3.7701700000000002e+01  -1.5128999999999999e+00  -2.5058100000000000e+01   3.6244000000000001e+00   3.6652339999999998e+02   1.6799600000000002e+01  -2.5373300000000000e+01   3.5830000000000002e+00
   2.3518999999999998e+01  -5.2321000000000000e+00   3.6955650000000003e+02   2.0784800000000001e+01   3.7368699999999997e+01  -1.4164000000000001e+00  -2.5102499999999999e+01   3.7134000000000000e+00   3.6573989999999998e+02   1.6838100000000001e+01  -2.5257899999999999e+01   3.5344000000000002e+00
   2.3849599999999999e+01  -5.4080000000000004e+00   3.6638249999999999e+02   2.0469700000000000e+01   3.7026100000000000e+01  -1.4559000000000000e+00  -2.5457599999999999e+01   4.1581000000000001e+00   3.6669749999999999e+02   1.6895900000000001e+01  -2.5440700000000000e+01   3.5874000000000001e+00
   2.3585100000000001e+01  -6.6609999999999996e+00   3.6346589999999998e+02   1.9896899999999999e+01   3.6683500000000002e+01  -1.3200000000000001e+00  -2.5457599999999999e+01   3.2242000000000002e+00   3.6730700000000002e+02   1.6712900000000001e+01  -2.5527300000000000e+01   3.5299000000000000e+00
   2.3541000000000000e+01  -7.4305000000000003e+00   3.5943410000000000e+02   1.9190400000000000e+01   3.6455199999999998e+01  -1.1928000000000001e+00  -2.5657399999999999e+01   3.6021999999999998e+00   3.6887400000000002e+02   1.6645499999999998e+01  -2.5546500000000002e+01   3.5432000000000001e+00
   2.3056100000000001e+01  -8.4417000000000009e+00   3.5463020000000000e+02   1.8703499999999998e+01   3.5998399999999997e+01  -9.8229999999999995e-01  -2.5746099999999998e+01   3.9579000000000000e+00   3.6974459999999999e+02   1.6568400000000000e+01  -2.5575399999999998e+01   3.4857000000000000e+00
   2.2725400000000000e+01  -9.2990999999999993e+00   3.4982630000000000e+02   1.8168800000000001e+01   3.5579700000000003e+01  -8.7270000000000003e-01  -2.5990300000000001e+01   3.2686000000000002e+00   3.7166000000000003e+02   1.6520199999999999e+01  -2.5652400000000000e+01   3.5122000000000000e+00
   2.2130299999999998e+01  -9.8267000000000007e+00   3.4605180000000001e+02   1.7500499999999999e+01   3.5161000000000001e+01  -7.3229999999999995e-01  -2.6345400000000001e+01   3.3576000000000001e+00   3.7392349999999999e+02   1.6327600000000000e+01  -2.5739000000000001e+01   3.4813000000000001e+00
   2.1358799999999999e+01  -1.0112500000000001e+01   3.4150520000000000e+02   1.6794000000000000e+01   3.4847000000000001e+01  -6.3149999999999995e-01  -2.6567299999999999e+01   3.3797999999999999e+00   3.7444589999999999e+02   1.6096399999999999e+01  -2.5873699999999999e+01   3.4502999999999999e+00
   2.1006200000000000e+01  -1.1101699999999999e+01   3.3618669999999997e+02   1.5972899999999999e+01   3.4447299999999998e+01  -3.8150000000000001e-01  -2.7077800000000000e+01   2.0901999999999998e+00   3.7653530000000001e+02   1.5740000000000000e+01  -2.5960300000000000e+01   3.4767999999999999e+00
   1.9661600000000000e+01  -1.1871100000000000e+01   3.3275529999999998e+02   1.5027699999999999e+01   3.4238000000000000e+01  -1.8420000000000000e-01  -2.7388600000000000e+01   1.7565999999999999e+00   3.7688360000000000e+02   1.5441400000000000e+01  -2.6046900000000001e+01   3.4192999999999998e+00
   1.9375000000000000e+01  -1.2596600000000000e+01   3.2838029999999998e+02   1.4082500000000000e+01   3.3923999999999999e+01   3.0700000000000002e-02  -2.7299800000000001e+01   1.5565000000000000e+00   3.7966950000000003e+02   1.5142700000000000e+01  -2.6094999999999999e+01   3.3441000000000001e+00
   1.9066400000000002e+01  -1.3827700000000000e+01   3.2391960000000000e+02   1.3003600000000000e+01   3.3724100000000000e+01   3.4200000000000003e-01  -2.7588300000000000e+01   6.8930000000000002e-01   3.8175900000000001e+02   1.4709300000000001e+01  -2.6354800000000001e+01   3.2955000000000001e+00
   1.8162700000000001e+01  -1.4377300000000000e+01   3.2065980000000002e+02   1.2106199999999999e+01   3.3581400000000002e+01   5.1749999999999996e-01  -2.7899000000000001e+01   4.4499999999999998e-02   3.8445780000000002e+02   1.4304700000000000e+01  -2.6383600000000001e+01   3.2380000000000000e+00
   1.7214900000000000e+01  -1.4641100000000000e+01   3.1662799999999999e+02   1.1208700000000000e+01   3.3324500000000000e+01   7.2360000000000002e-01  -2.8453900000000001e+01  -3.3350000000000002e-01   3.8794020000000000e+02   1.3957900000000000e+01  -2.6518300000000000e+01   3.1318000000000001e+00
   1.6421399999999998e+01  -1.4992800000000001e+01   3.1353969999999998e+02   1.0330299999999999e+01   3.3191200000000002e+01   8.7270000000000003e-01  -2.8875599999999999e+01  -1.5343000000000000e+00   3.9090030000000002e+02   1.3466600000000000e+01  -2.6826200000000000e+01   3.1053000000000002e+00
   1.5870300000000000e+01  -1.4795000000000000e+01   3.0950790000000001e+02   9.5855999999999995e+00   3.3029499999999999e+01   9.6470000000000000e-01  -2.9208500000000001e+01  -2.1345999999999998e+00   3.9333800000000002e+02   1.3062099999999999e+01  -2.7057200000000002e+01   2.9460000000000002e+00
   1.5054800000000000e+01  -1.4663100000000000e+01   3.0590499999999997e+02   8.8217999999999996e+00   3.2829599999999999e+01   1.0568000000000000e+00  -2.9519300000000001e+01  -2.4459000000000000e+00   3.9803919999999999e+02   1.2676800000000000e+01  -2.7230399999999999e+01   2.8974000000000002e+00
   1.4129000000000000e+01  -1.4443199999999999e+01   3.0178739999999999e+02   8.0389999999999997e+00   3.2648800000000001e+01   1.1051000000000000e+00  -3.0384899999999998e+01  -3.5354999999999999e+00   4.0213099999999997e+02   1.2069900000000001e+01  -2.7490200000000002e+01   2.7646999999999999e+00
   1.3004899999999999e+01  -1.4025499999999999e+01   2.9861340000000001e+02   7.4661000000000000e+00   3.2382399999999997e+01   1.2410000000000001e+00  -3.0540199999999999e+01  -4.0914000000000001e+00   4.0604870000000000e+02   1.1347400000000000e+01  -2.7807700000000001e+01   2.6718000000000002e+00
   1.1858700000000001e+01  -1.3783700000000000e+01   2.9338049999999998e+02   6.6928000000000001e+00   3.2077900000000000e+01   1.3374999999999999e+00  -3.1516800000000000e+01  -5.3810000000000002e+00   4.1179469999999998e+02   1.0576800000000000e+01  -2.8067499999999999e+01   2.5213999999999999e+00
   1.1043100000000001e+01  -1.3410000000000000e+01   2.8763299999999998e+02   6.0816999999999997e+00   3.1659199999999998e+01   1.3989000000000000e+00  -3.2604399999999998e+01  -6.8262999999999998e+00   4.1527710000000002e+02   9.7965000000000000e+00  -2.8259899999999998e+01   2.3975000000000000e+00
   1.0293699999999999e+01  -1.3388000000000000e+01   2.8222870000000000e+02   5.4706999999999999e+00   3.1373699999999999e+01   1.4822000000000000e+00  -3.3558700000000002e+01  -8.1159999999999997e+00   4.2023960000000000e+02   8.9199999999999999e+00  -2.8567799999999998e+01   2.2294000000000000e+00
   9.5883000000000003e+00  -1.3278100000000000e+01   2.7965510000000000e+02   4.9741999999999997e+00   3.1135800000000000e+01   1.5743000000000000e+00  -3.4357799999999997e+01  -9.5612999999999992e+00   4.2528899999999999e+02   7.9566999999999997e+00  -2.8866099999999999e+01   1.9905999999999999e+00
   9.0593000000000004e+00  -1.3036300000000001e+01   2.7536599999999999e+02   4.3917999999999999e+00   3.0688600000000001e+01   1.6839000000000000e+00  -3.5689500000000002e+01  -1.0250600000000000e+01   4.3033850000000001e+02   7.3787000000000003e+00  -2.9183599999999998e+01   1.8755999999999999e+00
   8.8169000000000004e+00  -1.2728500000000000e+01   2.7133409999999998e+02   3.9049000000000000e+00   3.0574400000000001e+01   1.7190000000000001e+00  -3.6777000000000001e+01  -1.0895500000000000e+01   4.3477859999999998e+02   6.6947999999999999e+00  -2.9308700000000002e+01   1.7473000000000001e+00
   8.3539999999999992e+00  -1.2574600000000000e+01   2.6704489999999998e+02   3.4466000000000001e+00   3.0241299999999999e+01   1.8593000000000000e+00  -3.7886800000000001e+01  -1.1451400000000000e+01   4.3904460000000000e+02   6.2130999999999998e+00  -2.9520399999999999e+01   1.6277999999999999e+00
   7.6707000000000001e+00  -1.2420700000000000e+01   2.6335620000000000e+02   2.9405999999999999e+00   2.9927299999999999e+01   1.8855999999999999e+00  -3.8863300000000002e+01  -1.2340800000000000e+01   4.4287520000000001e+02   5.5388999999999999e+00  -2.9751300000000001e+01   1.5526000000000000e+00
   7.6927000000000003e+00  -1.2442700000000000e+01   2.5983909999999997e+02   2.5682999999999998e+00   2.9584700000000002e+01   1.9645999999999999e+00  -3.9351599999999998e+01  -1.2340800000000000e+01   4.4688000000000000e+02   4.9416000000000002e+00  -3.0011099999999999e+01   1.3624000000000001e+00
   7.5824999999999996e+00  -1.2354799999999999e+01   2.5692239999999998e+02   2.2149999999999999e+00   2.9365900000000000e+01   1.9997000000000000e+00  -4.0106299999999997e+01  -1.2918900000000001e+01   4.5036239999999998e+02   4.3348000000000004e+00  -3.0270900000000001e+01   1.2563000000000000e+00
   7.5164000000000000e+00  -1.2750500000000001e+01   2.5400579999999999e+02   1.7566999999999999e+00   2.9128000000000000e+01   2.1356000000000002e+00  -4.1127200000000002e+01  -1.3519299999999999e+01   4.5340949999999998e+02   3.7183000000000002e+00  -3.0309400000000000e+01   1.1811000000000000e+00
   7.3179999999999996e+00  -1.2640599999999999e+01   2.5160380000000001e+02   1.4320999999999999e+00   2.8890100000000000e+01   2.1838000000000002e+00  -4.1704300000000003e+01  -1.3763900000000000e+01   4.5645659999999998e+02   3.1499000000000001e+00  -3.0424900000000001e+01   1.0571999999999999e+00
   7.3179999999999996e+00  -1.2354799999999999e+01   2.4860140000000001e+02   1.0024999999999999e+00   2.8623600000000000e+01   2.2452000000000001e+00  -4.1748699999999999e+01  -1.5253700000000000e+01   4.5889429999999999e+02   2.4466999999999999e+00  -3.0761700000000001e+01   8.5819999999999996e-01
   7.3399999999999999e+00  -1.2266800000000000e+01   2.4577050000000000e+02   9.5469999999999999e-01   2.8319099999999999e+01   2.2759000000000000e+00  -4.2148200000000003e+01  -1.5987399999999999e+01   4.6080959999999999e+02   1.8688000000000000e+00  -3.0896400000000000e+01   6.4139999999999997e-01
   7.1196000000000002e+00  -1.2332800000000001e+01   2.4405490000000000e+02   6.8740000000000001e-01   2.8166899999999998e+01   2.3679999999999999e+00  -4.2969400000000000e+01  -1.6587800000000001e+01   4.6472730000000001e+02   1.3678999999999999e+00  -3.1088799999999999e+01   5.8830000000000005e-01
   6.6566999999999998e+00  -1.2596600000000000e+01   2.4122399999999999e+02   4.3919999999999998e-01   2.7938500000000001e+01   2.4030999999999998e+00  -4.4123500000000000e+01  -1.6765699999999999e+01   4.6794850000000002e+02   9.7289999999999999e-01  -3.1136900000000001e+01   4.8220000000000002e-01
   6.5244999999999997e+00  -1.2816400000000000e+01   2.3950829999999999e+02   2.5779999999999997e-01   2.7776700000000002e+01   2.4557000000000002e+00  -4.4500900000000001e+01  -1.6965800000000002e+01   4.7090859999999998e+02   4.4309999999999999e-01  -3.1387100000000000e+01   4.5119999999999999e-01
   6.2159000000000004e+00  -1.3256100000000000e+01   2.3847890000000001e+02   5.7299999999999997e-02   2.7710100000000001e+01   2.5434000000000001e+00  -4.4523099999999999e+01  -1.7143699999999999e+01   4.7334629999999999e+02   1.9270000000000001e-01  -3.1454400000000000e+01   3.0080000000000001e-01
   6.2378999999999998e+00  -1.3783700000000000e+01   2.3581960000000001e+02  -1.9089999999999999e-01   2.7567399999999999e+01   2.5697000000000001e+00  -4.5344299999999997e+01  -1.7299299999999999e+01   4.7508749999999998e+02  -2.4079999999999999e-01  -3.1637300000000000e+01   2.0790000000000000e-01
   5.7971000000000004e+00  -1.4091500000000000e+01   2.3539070000000001e+02  -2.6729999999999998e-01   2.7586400000000001e+01   2.6223999999999998e+00  -4.5610599999999998e+01  -1.7699600000000000e+01   4.7822160000000002e+02  -5.1049999999999995e-01  -3.1954799999999999e+01   1.8140000000000001e-01
   5.4443999999999999e+00  -1.4399300000000000e+01   2.3393240000000000e+02  -4.0100000000000002e-01   2.7481700000000000e+01   2.7450999999999999e+00  -4.6276499999999999e+01  -1.7832999999999998e+01   4.8170409999999998e+02  -8.5729999999999995e-01  -3.2079900000000002e+01   1.1940000000000001e-01
   5.0697000000000001e+00  -1.4421200000000001e+01   2.3418969999999999e+02  -7.2560000000000002e-01   2.7481700000000000e+01   2.7320000000000002e+00  -4.6520600000000002e+01  -1.8188800000000001e+01   4.8483819999999997e+02  -1.0306999999999999e+00  -3.2281900000000000e+01   3.1000000000000000e-02
   4.8933999999999997e+00  -1.4795000000000000e+01   2.3358920000000001e+02  -9.2610000000000003e-01   2.7491299999999999e+01   2.7978000000000001e+00  -4.6897900000000000e+01  -1.8633500000000002e+01   4.8718880000000001e+02  -1.3582000000000001e+00  -3.2551400000000001e+01  -1.7700000000000000e-02
   4.6067999999999998e+00  -1.5080700000000000e+01   2.3470439999999999e+02  -1.1171000000000000e+00   2.7538799999999998e+01   2.8197000000000001e+00  -4.7341799999999999e+01  -1.8878100000000000e+01   4.8884300000000002e+02  -1.6087000000000000e+00  -3.2666800000000002e+01  -9.7299999999999998e-02
   4.2981999999999996e+00  -1.5234600000000000e+01   2.3358920000000001e+02  -1.2124999999999999e+00   2.7548300000000001e+01   2.8767000000000000e+00  -4.7807899999999997e+01  -1.9189399999999999e+01   4.9093239999999997e+02  -1.7724000000000000e+00  -3.2849600000000002e+01  -1.1940000000000001e-01
   4.3864000000000001e+00  -1.5168699999999999e+01   2.3341770000000000e+02  -1.3270999999999999e+00   2.7662500000000001e+01   2.8811000000000000e+00  -4.8362800000000000e+01  -1.9322800000000001e+01   4.9337009999999998e+02  -1.9169000000000000e+00  -3.2926600000000001e+01  -2.2120000000000001e-01
   4.3643000000000001e+00  -1.5322600000000000e+01   2.3333189999999999e+02  -1.4512000000000000e+00   2.7824300000000001e+01   2.8723000000000001e+00  -4.8695700000000002e+01  -1.9567399999999999e+01   4.9493720000000002e+02  -2.0998999999999999e+00  -3.3061300000000003e+01  -2.8749999999999998e-01
   4.2762000000000002e+00  -1.5344500000000000e+01   2.3350350000000000e+02  -1.4512000000000000e+00   2.7871900000000000e+01   2.8942000000000001e+00  -4.9050800000000002e+01  -2.0167700000000000e+01   4.9772309999999999e+02  -2.2829999999999999e+00  -3.3128700000000002e+01  -2.9640000000000000e-01
   4.4745999999999997e+00  -1.5432499999999999e+01   2.3393240000000000e+02  -1.6134999999999999e+00   2.7948000000000000e+01   2.9161999999999999e+00  -4.9605699999999999e+01  -2.0190000000000001e+01   4.9833260000000001e+02  -2.4563999999999999e+00  -3.3224899999999998e+01  -3.0520000000000003e-01
   4.3422999999999998e+00  -1.5564399999999999e+01   2.3607700000000000e+02  -1.6231000000000000e+00   2.8128799999999998e+01   2.9994999999999998e+00  -4.9805399999999999e+01  -2.0323399999999999e+01   4.9902900000000000e+02  -2.6105000000000000e+00  -3.3446199999999997e+01  -3.5389999999999999e-01
   4.3202999999999996e+00  -1.5542400000000001e+01   2.3882210000000001e+02  -1.7376000000000000e+00   2.8423800000000000e+01   3.0609000000000002e+00  -5.0182800000000000e+01  -2.0834800000000001e+01   5.0042200000000003e+02  -2.7357000000000000e+00  -3.3427000000000000e+01  -4.7770000000000001e-01
   4.5407000000000002e+00  -1.5872199999999999e+01   2.4113820000000001e+02  -1.7566999999999999e+00   2.8633199999999999e+01   3.0476999999999999e+00  -5.0715400000000002e+01  -2.1412900000000000e+01   5.0042200000000003e+02  -2.9668999999999999e+00  -3.3427000000000000e+01  -4.8659999999999998e-01
   4.7169999999999996e+00  -1.6047999999999998e+01   2.4293969999999999e+02  -1.7663000000000000e+00   2.8880600000000001e+01   3.0609000000000002e+00  -5.0959600000000002e+01  -2.1568600000000000e+01   5.0094439999999997e+02  -3.0150999999999999e+00  -3.3436599999999999e+01  -5.3080000000000005e-01
   4.9595000000000002e+00  -1.6245899999999999e+01   2.4671420000000001e+02  -1.7472000000000001e+00   2.9251700000000000e+01   3.0960000000000001e+00  -5.0715400000000002e+01  -2.1835400000000000e+01   4.9946429999999998e+02  -3.2366000000000001e+00  -3.3523200000000003e+01  -5.7950000000000002e-01
   5.3121999999999998e+00  -1.6905400000000000e+01   2.4980240000000001e+02  -1.8140000000000001e+00   2.9689399999999999e+01   3.1661000000000001e+00  -5.1026200000000003e+01  -2.2280100000000001e+01   4.9902900000000000e+02  -3.3329000000000000e+00  -3.3446199999999997e+01  -5.7509999999999994e-01
   6.1497999999999999e+00  -1.7191199999999998e+01   2.5486359999999999e+02  -1.7663000000000000e+00   3.0146200000000000e+01   3.2801000000000000e+00  -5.0915199999999999e+01  -2.2369100000000000e+01   5.0033490000000000e+02  -3.3233000000000001e+00  -3.3330700000000000e+01  -6.7679999999999996e-01
   6.8331000000000000e+00  -1.7828700000000001e+01   2.5915280000000001e+02  -1.7281000000000000e+00   3.0650500000000001e+01   3.3151999999999999e+00  -5.1181500000000000e+01  -2.2769300000000001e+01   4.9946429999999998e+02  -3.3906999999999998e+00  -3.3417299999999997e+01  -7.2989999999999999e-01
   7.4943000000000000e+00  -1.8268400000000000e+01   2.6361360000000002e+02  -1.7472000000000001e+00   3.1183399999999999e+01   3.3854000000000002e+00  -5.1092799999999997e+01  -2.3169599999999999e+01   4.9737490000000003e+02  -3.4870999999999999e+00  -3.3273000000000003e+01  -7.6080000000000003e-01
   8.1334999999999997e+00  -1.8949900000000000e+01   2.6704489999999998e+02  -1.8331000000000000e+00   3.1592600000000001e+01   3.4994000000000001e+00  -5.1225900000000003e+01  -2.3369700000000002e+01   4.9598190000000000e+02  -3.4293000000000000e+00  -3.3099800000000002e+01  -7.6970000000000005e-01
   8.8609000000000009e+00  -1.9697299999999998e+01   2.7287819999999999e+02  -1.9286000000000001e+00   3.2239699999999999e+01   3.5695999999999999e+00  -5.1225900000000003e+01  -2.3280700000000000e+01   4.9424070000000000e+02  -3.4485000000000001e+00  -3.3109400000000001e+01  -7.8739999999999999e-01
   9.3018000000000001e+00  -2.0686599999999999e+01   2.7691010000000000e+02  -1.9859000000000000e+00   3.2696399999999997e+01   3.7669000000000001e+00  -5.1225900000000003e+01  -2.3636500000000002e+01   4.9154190000000000e+02  -3.5352000000000001e+00  -3.2907400000000003e+01  -7.6970000000000005e-01
   9.8308000000000000e+00  -2.1697800000000001e+01   2.8205709999999999e+02  -2.0527000000000002e+00   3.3162700000000001e+01   3.8765000000000001e+00  -5.1137099999999997e+01  -2.3369700000000002e+01   4.8910419999999999e+02  -3.4967000000000001e+00  -3.2676400000000001e+01  -8.0510000000000004e-01
   1.0756600000000001e+01  -2.2709000000000000e+01   2.8840510000000000e+02  -2.1482000000000001e+00   3.3828800000000001e+01   4.1002000000000001e+00  -5.1092799999999997e+01  -2.3080600000000000e+01   4.8501229999999998e+02  -3.4003999999999999e+00  -3.2416699999999999e+01  -8.0950000000000000e-01
   1.1351699999999999e+01  -2.3324600000000000e+01   2.9338049999999998e+02  -2.3582000000000001e+00   3.4504399999999997e+01   4.1308999999999996e+00  -5.1203699999999998e+01  -2.3036100000000001e+01   4.8048520000000002e+02  -3.3039999999999998e+00  -3.2089500000000001e+01  -8.3160000000000001e-01
   1.2255400000000000e+01  -2.4467700000000001e+01   2.9912810000000002e+02  -2.4346000000000001e+00   3.5094400000000000e+01   4.2624000000000004e+00  -5.1026200000000003e+01  -2.2680399999999999e+01   4.7604509999999999e+02  -3.3136999999999999e+00  -3.1791200000000000e+01  -8.1830000000000003e-01
   1.3026899999999999e+01  -2.4907399999999999e+01   3.0478980000000001e+02  -2.2341000000000002e+00   3.5798600000000000e+01   4.4028000000000000e+00  -5.0804200000000002e+01  -2.2124500000000001e+01   4.7177920000000000e+02  -3.0343000000000000e+00  -3.1502600000000001e+01  -8.2720000000000005e-01
   1.3710200000000000e+01  -2.5984600000000000e+01   3.1242450000000002e+02  -2.3773000000000000e+00   3.6464700000000001e+01   4.5606000000000000e+00  -5.0493499999999997e+01  -2.2057800000000000e+01   4.6742619999999999e+02  -3.0150999999999999e+00  -3.1175400000000000e+01  -7.7410000000000001e-01
   1.4547800000000001e+01  -2.6841999999999999e+01   3.1860100000000000e+02  -2.4537000000000000e+00   3.7292600000000000e+01   4.6482999999999999e+00  -5.0227100000000000e+01  -2.1546399999999998e+01   4.6255079999999998e+02  -2.8319999999999999e+00  -3.0703900000000001e+01  -7.6970000000000005e-01
   1.5407400000000001e+01  -2.7985099999999999e+01   3.2666469999999998e+02  -2.6827999999999999e+00   3.8091900000000003e+01   4.8587999999999996e+00  -4.9894199999999998e+01  -2.1079400000000000e+01   4.5689190000000002e+02  -2.6297999999999999e+00  -3.0328700000000001e+01  -8.0510000000000004e-01
   1.6355300000000000e+01  -2.9282100000000000e+01   3.3318419999999998e+02  -2.6255000000000002e+00   3.8919800000000002e+01   4.9859999999999998e+00  -4.9849800000000002e+01  -2.0901499999999999e+01   4.5166829999999999e+02  -2.3504000000000000e+00  -3.0020800000000001e+01  -7.9620000000000002e-01
   1.7259000000000000e+01  -3.0579200000000000e+01   3.4167680000000001e+02  -2.5874000000000001e+00   3.9728600000000000e+01   5.1920999999999999e+00  -4.9317200000000000e+01  -2.0656900000000000e+01   4.4696699999999998e+02  -2.2347999999999999e+00  -2.9732099999999999e+01  -7.6529999999999998e-01
   1.8250900000000001e+01  -3.1832200000000000e+01   3.4956889999999999e+02  -2.6351000000000000e+00   4.0642099999999999e+01   5.4463999999999997e+00  -4.9272799999999997e+01  -2.0301200000000001e+01   4.4148219999999998e+02  -1.8976999999999999e+00  -2.9356800000000000e+01  -7.4309999999999998e-01
   1.9198699999999999e+01  -3.3415100000000002e+01   3.5849040000000002e+02  -2.7783000000000002e+00   4.1536600000000000e+01   5.6569000000000003e+00  -4.8740099999999998e+01  -2.0501300000000001e+01   4.3538799999999998e+02  -1.7532000000000001e+00  -2.8933499999999999e+01  -7.8739999999999999e-01
   2.0344899999999999e+01  -3.4250399999999999e+01   3.6784089999999998e+02  -2.7115000000000000e+00   4.2554800000000000e+01   5.7840999999999996e+00  -4.8473700000000001e+01  -2.0167700000000000e+01   4.2885849999999999e+02  -1.5026999999999999e+00  -2.8375399999999999e+01  -7.8739999999999999e-01
   2.1270700000000001e+01  -3.5129800000000003e+01   3.7864960000000002e+02  -2.7210000000000001e+00   4.3658700000000003e+01   5.9420000000000002e+00  -4.8296199999999999e+01  -2.0145499999999998e+01   4.2102310000000000e+02  -1.3004000000000000e+00  -2.7807700000000001e+01  -7.6970000000000005e-01
   2.2416799999999999e+01  -3.6119000000000000e+01   3.8714220000000000e+02  -2.7210000000000001e+00   4.4743499999999997e+01   6.0648000000000000e+00  -4.7541600000000003e+01  -2.0478999999999999e+01   4.1292649999999998e+02  -1.0306999999999999e+00  -2.7163000000000000e+01  -7.9179999999999995e-01
   2.3342600000000001e+01  -3.7438099999999999e+01   3.9769360000000000e+02  -2.5301000000000000e+00   4.5856800000000000e+01   6.2182000000000004e+00  -4.7208599999999997e+01  -2.0656900000000000e+01   4.0509109999999998e+02  -6.8389999999999995e-01  -2.6643400000000000e+01  -8.2720000000000005e-01
   2.4466799999999999e+01  -3.8647100000000002e+01   4.0867399999999998e+02  -2.5013999999999998e+00   4.7008200000000002e+01   6.3804999999999996e+00  -4.6786900000000003e+01  -2.0901499999999999e+01   3.9690740000000000e+02  -4.1420000000000001e-01  -2.6075700000000001e+01  -8.1830000000000003e-01
   2.5723199999999999e+01  -3.9812300000000000e+01   4.2025479999999999e+02  -2.4632000000000001e+00   4.8216700000000003e+01   6.5251999999999999e+00  -4.5899099999999997e+01  -2.1101600000000001e+01   3.8750490000000002e+02  -1.1559999999999999e-01  -2.5450299999999999e+01  -8.1830000000000003e-01
   2.6913399999999999e+01  -4.1460999999999999e+01   4.3277920000000000e+02  -2.2246000000000001e+00   4.9577500000000001e+01   6.7268999999999997e+00  -4.5211100000000002e+01  -2.1568600000000000e+01   3.7871179999999998e+02   1.9270000000000001e-01  -2.4805599999999998e+01  -8.4930000000000005e-01
   2.8456399999999999e+01  -4.2999899999999997e+01   4.4487470000000002e+02  -2.3008999999999999e+00   5.0966799999999999e+01   6.8936000000000002e+00  -4.4301099999999998e+01  -2.2035499999999999e+01   3.6835169999999999e+02   5.6830000000000003e-01  -2.4199400000000001e+01  -8.8470000000000004e-01
   2.9492400000000000e+01  -4.4626700000000000e+01   4.5714179999999999e+02  -2.1194999999999999e+00   5.2232399999999998e+01   7.1478999999999999e+00  -4.3324500000000000e+01  -2.2169000000000000e+01   3.5685969999999998e+02   7.8990000000000005e-01  -2.3381599999999999e+01  -9.1120000000000001e-01
   3.0682600000000001e+01  -4.6649200000000000e+01   4.7035250000000002e+02  -2.2054999999999998e+00   5.3659799999999997e+01   7.3365000000000000e+00  -4.2103800000000000e+01  -2.2435800000000000e+01   3.4649959999999999e+02   1.2811999999999999e+00  -2.2631000000000000e+01  -9.5989999999999998e-01
   3.1961099999999998e+01  -4.8319899999999997e+01   4.8244799999999998e+02  -2.1577000000000002e+00   5.5011000000000003e+01   7.5732999999999997e+00  -4.0417000000000002e+01  -2.2057800000000000e+01   3.3483350000000002e+02   1.7339000000000000e+00  -2.1707300000000000e+01  -9.3779999999999997e-01
   3.3107300000000002e+01  -5.0408400000000000e+01   4.9591609999999997e+02  -2.1673000000000000e+00   5.6381300000000003e+01   7.8276000000000003e+00  -3.8929900000000004e+01  -2.1991099999999999e+01   3.2160039999999998e+02   2.1865999999999999e+00  -2.0899100000000001e+01  -9.6430000000000005e-01
   3.4209400000000002e+01  -5.2408900000000003e+01   5.0809739999999999e+02  -2.0813000000000001e+00   5.7789700000000003e+01   8.0776000000000003e+00  -3.7686999999999998e+01  -2.1790900000000001e+01   3.0740949999999998e+02   2.6972000000000000e+00  -1.9908000000000001e+01  -9.1120000000000001e-01
   3.5421700000000001e+01  -5.4453299999999999e+01   5.1933500000000004e+02  -2.1385999999999998e+00   5.9017200000000003e+01   8.3713999999999995e+00  -3.6377499999999998e+01  -2.1257300000000001e+01   2.9408929999999998e+02   3.2269999999999999e+00  -1.8974699999999999e+01  -8.7580000000000002e-01
   3.6435600000000001e+01  -5.6541800000000002e+01   5.3151630000000000e+02  -2.1004000000000000e+00   6.0378000000000000e+01   8.6563999999999997e+00  -3.5245600000000003e+01  -2.1123899999999999e+01   2.8111739999999998e+02   4.2481000000000000e+00  -1.7993200000000002e+01  -8.0510000000000004e-01
   3.7625900000000001e+01  -5.8850099999999998e+01   5.4386919999999998e+02  -2.0621999999999998e+00   6.1719700000000003e+01   8.9370999999999992e+00  -3.4024799999999999e+01  -2.0323399999999999e+01   2.6997370000000001e+02   5.4714000000000000e+00  -1.7281199999999998e+01  -6.5469999999999995e-01
   3.8838200000000001e+01  -6.1246299999999998e+01   5.5639359999999999e+02  -1.9572000000000001e+00   6.3061399999999999e+01   9.2746999999999993e+00  -3.2781900000000000e+01  -1.7766300000000001e+01   2.5943939999999998e+02   6.7815000000000003e+00  -1.6405600000000000e+01  -4.2470000000000002e-01
   4.0094600000000000e+01  -6.3246800000000000e+01   5.6908960000000002e+02  -1.9286000000000001e+00   6.4441199999999995e+01   9.5465999999999998e+00  -3.1183900000000001e+01  -1.4497600000000000e+01   2.4846979999999999e+02   8.2263999999999999e+00  -1.5703200000000001e+01  -7.5200000000000003e-02
   4.1174700000000001e+01  -6.5269300000000001e+01   5.8169979999999998e+02  -1.9954000000000001e+00   6.5735399999999998e+01   9.7965999999999998e+00  -2.9563700000000001e+01  -1.0762100000000000e+01   2.3610720000000001e+02   9.5460999999999991e+00  -1.4731299999999999e+01   2.7870000000000000e-01
   4.2210700000000003e+01  -6.7445599999999999e+01   5.9233699999999999e+02  -1.6994000000000000e+00   6.6801199999999994e+01   1.0050900000000000e+01  -2.7965599999999998e+01  -7.7824999999999998e+00   2.2461529999999999e+02   1.0875400000000001e+01  -1.4067399999999999e+01   6.2370000000000003e-01
   4.3378900000000002e+01  -6.9358199999999997e+01   6.0177329999999995e+02  -1.5180000000000000e+00   6.7838399999999993e+01   1.0318400000000000e+01  -2.6478600000000000e+01  -5.1586999999999996e+00   2.1469040000000001e+02   1.2224000000000000e+01  -1.3288000000000000e+01   8.9349999999999996e-01
   4.4282600000000002e+01  -7.0897099999999995e+01   6.1172420000000000e+02  -1.3174999999999999e+00   6.8894700000000000e+01   1.0471900000000000e+01  -2.4880500000000001e+01  -2.7128000000000001e+00   2.0372090000000000e+02   1.3466600000000000e+01  -1.2720300000000000e+01   1.0970000000000000e+00
   4.5230499999999999e+01  -7.1930300000000003e+01   6.1884420000000000e+02  -1.0598000000000001e+00   6.9684500000000000e+01   1.0625400000000001e+01  -2.3171500000000002e+01  -4.4469999999999998e-01   1.9457950000000000e+02   1.4632199999999999e+01  -1.2037200000000000e+01   1.3624000000000001e+00
   4.6090100000000000e+01  -7.3337299999999999e+01   6.2622159999999997e+02  -7.4470000000000003e-01   7.0398200000000003e+01   1.0809600000000000e+01  -2.1728800000000000e+01   1.3564000000000001e+00   1.8578649999999999e+02   1.5749599999999999e+01  -1.1546400000000000e+01   1.6411000000000000e+00
   4.6817500000000003e+01  -7.4194599999999994e+01   6.3111130000000003e+02  -2.4820000000000000e-01   7.0969099999999997e+01   1.0884100000000000e+01  -2.0263999999999999e+01   2.5792999999999999e+00   1.7829929999999999e+02   1.6645499999999998e+01  -1.0959500000000000e+01   1.8755999999999999e+00
   4.7500799999999998e+01  -7.4766199999999998e+01   6.3617259999999999e+02   1.5279999999999999e-01   7.1454400000000007e+01   1.0919200000000000e+01  -1.8754700000000000e+01   3.9802000000000000e+00   1.7107329999999999e+02   1.7464200000000002e+01  -1.0622700000000000e+01   2.0127000000000002e+00
   4.7677100000000003e+01  -7.4942099999999996e+01   6.4106219999999996e+02   8.5929999999999995e-01   7.2034899999999993e+01   1.0932399999999999e+01  -1.7245500000000000e+01   5.3587999999999996e+00   1.6550139999999999e+02   1.8234900000000000e+01  -1.0372600000000000e+01   2.1762999999999999e+00
   4.7721200000000003e+01  -7.4898099999999999e+01   6.4509410000000003e+02   1.3462000000000001e+00   7.2387000000000000e+01   1.0945499999999999e+01  -1.6069099999999999e+01   5.9592000000000001e+00   1.6097430000000000e+02   1.8754999999999999e+01  -1.0141600000000000e+01   2.2294000000000000e+00
   4.7655099999999997e+01  -7.5095900000000000e+01   6.4955480000000000e+02   2.2818000000000001e+00   7.2758099999999999e+01   1.0910399999999999e+01  -1.4848400000000000e+01   6.1593000000000000e+00   1.5705660000000000e+02   1.9304099999999998e+01  -9.9780999999999995e+00   2.2648000000000001e+00
   4.7214199999999998e+01  -7.5117900000000006e+01   6.5324350000000004e+02   3.3321000000000001e+00   7.3091099999999997e+01   1.0862200000000000e+01  -1.4582100000000001e+01   5.8479999999999999e+00   1.5479300000000001e+02   1.9496800000000000e+01  -9.9298999999999999e+00   2.3046000000000002e+00
   4.7170200000000001e+01  -7.4568299999999994e+01   6.5710379999999998e+02   4.5064000000000002e+00   7.3528899999999993e+01   1.0664899999999999e+01  -1.3716500000000000e+01   5.5144000000000002e+00   1.5366120000000001e+02   1.9718299999999999e+01  -9.8048999999999999e+00   2.2515000000000001e+00
   4.6883600000000001e+01  -7.2831599999999995e+01   6.6165030000000002e+02   6.0148999999999999e+00   7.3909499999999994e+01   1.0449999999999999e+01  -1.2895300000000001e+01   4.5137999999999998e+00   1.5087530000000001e+02   1.9679800000000000e+01  -9.7856000000000005e+00   2.1940000000000000e+00
   4.6729300000000002e+01  -7.1160899999999998e+01   6.6593949999999995e+02   7.5328999999999997e+00   7.4347200000000001e+01   1.0129899999999999e+01  -1.2340400000000001e+01   4.3136999999999999e+00   1.4826349999999999e+02   1.9602699999999999e+01  -9.5739000000000001e+00   2.1675000000000000e+00
   4.5781500000000001e+01  -6.9885800000000003e+01   6.7160130000000004e+02   9.0413999999999994e+00   7.4908699999999996e+01   9.8536000000000001e+00  -1.1985300000000001e+01   4.3136999999999999e+00   1.4678350000000000e+02   1.9342600000000001e+01  -9.6028000000000002e+00   2.2427000000000001e+00
   4.5076200000000000e+01  -6.9270300000000006e+01   6.7666250000000002e+02   1.0616800000000000e+01   7.5365399999999994e+01   9.7133000000000003e+00  -1.1030900000000001e+01   4.5583000000000000e+00   1.4547760000000000e+02   1.8966999999999999e+01  -9.5836000000000006e+00   2.2825000000000002e+00
   4.4414900000000003e+01  -6.8984499999999997e+01   6.8275310000000002e+02   1.2421200000000001e+01   7.5917299999999997e+01   9.5554000000000006e+00  -1.0054300000000000e+01   4.1581000000000001e+00   1.4103749999999999e+02   1.8581700000000001e+01  -9.4103999999999992e+00   2.0613000000000001e+00
   4.4481000000000002e+01  -6.7797399999999996e+01   6.8978740000000005e+02   1.4302099999999999e+01   7.6488299999999995e+01   9.3054000000000006e+00  -9.3885000000000005e+00   1.2452000000000001e+00   1.3442089999999999e+02   1.7753200000000000e+01  -9.1506000000000007e+00   1.8711000000000000e+00
   4.4525100000000002e+01  -6.6610299999999995e+01   6.9596389999999997e+02   1.6144700000000000e+01   7.6811800000000005e+01   8.9459000000000000e+00  -8.5671999999999997e+00  -4.8920000000000002e-01   1.2745610000000001e+02   1.6915199999999999e+01  -8.6021000000000001e+00   1.7870999999999999e+00
   4.4392899999999997e+01  -6.5774900000000002e+01   6.9930939999999998e+02   1.7825099999999999e+01   7.7078299999999999e+01   8.7616999999999994e+00  -8.5007000000000001e+00   7.1150000000000002e-01   1.2188430000000000e+02   1.6115700000000000e+01  -8.1402000000000001e+00   1.6898000000000000e+00
   4.4414900000000003e+01  -6.5620999999999995e+01   7.0334130000000005e+02   1.9371800000000000e+01   7.7135400000000004e+01   8.5556000000000001e+00  -7.3686999999999996e+00   1.0672999999999999e+00   1.1500650000000000e+02   1.5557000000000000e+01  -7.8227000000000002e+00   1.7075000000000000e+00
   4.4921900000000001e+01  -6.5950800000000001e+01   7.0634370000000001e+02   2.0803899999999999e+01   7.7249600000000001e+01   8.3888999999999996e+00  -6.4364999999999997e+00   1.8010999999999999e+00   1.0743230000000000e+02   1.4795999999999999e+01  -7.4089999999999998e+00   1.7075000000000000e+00
   4.6045999999999999e+01  -6.6324500000000000e+01   7.0926030000000003e+02   2.2111899999999999e+01   7.7221000000000004e+01   8.2310999999999996e+00  -5.6153000000000004e+00   3.1797000000000000e+00   1.0029330000000000e+02   1.4131300000000000e+01  -6.9566999999999997e+00   1.6499999999999999e+00
   4.6971800000000002e+01  -6.7181799999999996e+01   7.1089020000000005e+02   2.3257600000000000e+01   7.7030699999999996e+01   8.1257999999999999e+00  -5.2157999999999998e+00   3.7134000000000000e+00   9.3241500000000002e+01   1.3100600000000000e+01  -6.4371000000000000e+00   1.6499999999999999e+00
   4.7633000000000003e+01  -6.8346999999999994e+01   7.1200540000000001e+02   2.4661100000000001e+01   7.6688100000000006e+01   8.0425000000000004e+00  -4.7941000000000003e+00   3.8022999999999998e+00   8.6363699999999994e+01   1.2204700000000001e+01  -5.9945000000000004e+00   1.5570999999999999e+00
   4.8492699999999999e+01  -6.9358199999999997e+01   7.1123339999999996e+02   2.5749500000000001e+01   7.6393100000000004e+01   7.9284999999999997e+00  -3.6400000000000001e+00   4.3803999999999998e+00   7.8180099999999996e+01   1.1395600000000000e+01  -5.3787000000000003e+00   1.5348999999999999e+00
   4.9418500000000002e+01  -7.0853099999999998e+01   7.1312059999999997e+02   2.6809200000000001e+01   7.6164800000000000e+01   7.8758999999999997e+00  -2.6856000000000000e+00   5.4922000000000004e+00   6.9909300000000002e+01   1.0490100000000000e+01  -4.9649999999999999e+00   1.4819000000000000e+00
   5.0344200000000001e+01  -7.1864300000000000e+01   7.1380690000000004e+02   2.8346399999999999e+01   7.5860200000000006e+01   7.6566000000000001e+00  -2.5968000000000000e+00   5.5589000000000004e+00   6.3466900000000003e+01   9.3534000000000006e+00  -4.4645999999999999e+00   1.4641999999999999e+00
   5.1049599999999998e+01  -7.2699700000000007e+01   7.1414999999999998e+02   2.9606600000000000e+01   7.5470100000000002e+01   7.5075000000000003e+00  -2.2416999999999998e+00   6.0926000000000000e+00   5.6153799999999997e+01   8.4961000000000002e+00  -3.8873000000000002e+00   1.4288000000000001e+00
   5.1600600000000000e+01  -7.3029499999999999e+01   7.1577990000000000e+02   3.1000599999999999e+01   7.5013300000000001e+01   7.2618999999999998e+00  -1.6202000000000001e+00   7.0042000000000000e+00   4.8405500000000004e+01   7.5810000000000004e+00  -3.3677000000000001e+00   1.3669000000000000e+00
   5.2239800000000002e+01  -7.3073400000000007e+01   7.1577990000000000e+02   3.2480400000000003e+01   7.4794499999999999e+01   7.0690000000000000e+00  -1.2428999999999999e+00   7.3822000000000001e+00   4.1005400000000002e+01   6.7237000000000000e+00  -2.7904000000000000e+00   1.3756999999999999e+00
   5.2504399999999997e+01  -7.3205299999999994e+01   7.1603729999999996e+02   3.3931600000000003e+01   7.4375799999999998e+01   6.7664000000000000e+00  -9.3220000000000003e-01   7.6935000000000002e+00   3.5607599999999998e+01   5.7892999999999999e+00  -2.5306000000000002e+00   1.3535999999999999e+00
   5.2416200000000003e+01  -7.2963499999999996e+01   7.1689509999999996e+02   3.5296900000000001e+01   7.4080799999999996e+01   6.5559000000000003e+00  -8.2120000000000004e-01   8.3605999999999998e+00   2.9252199999999998e+01   4.9416000000000002e+00  -2.0783999999999998e+00   1.3447000000000000e+00
   5.2923200000000001e+01  -7.3227300000000000e+01   7.1655200000000002e+02   3.6652700000000003e+01   7.3719200000000001e+01   6.2839999999999998e+00  -5.3269999999999995e-01   8.5162999999999993e+00   2.6030999999999999e+01   4.2481000000000000e+00  -1.6165000000000000e+00   1.3005000000000000e+00
   5.3033400000000000e+01  -7.3161400000000000e+01   7.1603729999999996e+02   3.8008400000000002e+01   7.3310000000000002e+01   6.0560000000000000e+00  -3.1069999999999998e-01   9.0053999999999998e+00   2.1155600000000000e+01   3.7183000000000002e+00  -1.4433000000000000e+00   1.3005000000000000e+00
   5.3518300000000004e+01  -7.2831599999999995e+01   7.1483630000000005e+02   3.9364100000000001e+01   7.2929400000000001e+01   5.8411000000000000e+00   2.2189999999999999e-01   9.7392000000000003e+00   1.8717900000000000e+01   3.0729000000000002e+00  -1.1354000000000000e+00   1.3226000000000000e+00
   5.3672600000000003e+01  -7.2787700000000001e+01   7.1372109999999998e+02   4.0471600000000002e+01   7.2463099999999997e+01   5.5911999999999997e+00   1.3320000000000001e-01   9.6946999999999992e+00   1.4974399999999999e+01   2.6297999999999999e+00  -9.4299999999999995e-01   1.2784000000000000e+00
   5.3738700000000001e+01  -7.2721699999999998e+01   7.1200540000000001e+02   4.1626899999999999e+01   7.1949200000000005e+01   5.3851000000000004e+00   3.7730000000000002e-01   8.5162999999999993e+00   1.2536700000000000e+01   2.0421999999999998e+00  -6.8320000000000003e-01   1.1013999999999999e+00
   5.3782800000000002e+01  -7.2304000000000002e+01   7.1028970000000004e+02   4.2591200000000001e+01   7.1654200000000003e+01   5.2228000000000003e+00  -1.1100000000000000e-01   6.3815999999999997e+00   1.0534300000000000e+01   1.5798000000000001e+00  -4.6189999999999998e-01   1.0528000000000000e+00
   5.4179600000000001e+01  -7.2281999999999996e+01   7.0797360000000003e+02   4.3612800000000000e+01   7.1235500000000002e+01   5.0255000000000001e+00  -5.5489999999999995e-01   5.0697000000000001e+00   8.9672000000000001e+00   1.1656000000000000e+00  -1.8279999999999999e-01   9.1120000000000001e-01
   5.3871000000000002e+01  -7.2347999999999999e+01   7.0557159999999999e+02   4.4538899999999998e+01   7.0778800000000004e+01   4.8851000000000004e+00  -9.3220000000000003e-01   4.9808000000000003e+00   6.5294999999999996e+00   8.4770000000000001e-01  -1.1550000000000001e-01   9.4660000000000000e-01
   5.3606499999999997e+01  -7.2304000000000002e+01   7.0377020000000005e+02   4.5398099999999999e+01   7.0398200000000003e+01   4.7447999999999997e+00   8.6560000000000004e-01   3.4020999999999999e+00   5.4847999999999999e+00   4.7199999999999998e-01  -9.5999999999999992e-03   6.6790000000000005e-01
   5.3474200000000003e+01  -7.2128200000000007e+01   7.0248339999999996e+02   4.6180999999999997e+01   6.9922399999999996e+01   4.5913000000000004e+00   5.5489999999999995e-01   2.1345999999999998e+00   2.8730000000000002e+00   1.3489999999999999e-01   3.8500000000000000e-02   4.7330000000000000e-01
   5.3143599999999999e+01  -7.2172100000000000e+01   6.9922360000000003e+02   4.7040300000000002e+01   6.9579800000000006e+01   4.4817000000000000e+00   6.4370000000000005e-01   2.3570000000000002e+00   2.6989000000000001e+00  -9.6299999999999997e-02   2.2130000000000000e-01   4.3790000000000001e-01
   5.3253799999999998e+01  -7.2325999999999993e+01   6.9836580000000004e+02   4.7794499999999999e+01   6.9351399999999998e+01   4.3106999999999998e+00   5.5489999999999995e-01   1.8677999999999999e+00   2.5247000000000002e+00  -9.5999999999999992e-03   1.4430000000000001e-01   5.0870000000000004e-01
   5.2879100000000001e+01  -7.2721699999999998e+01   6.9699329999999998e+02   4.8539200000000001e+01   6.9065899999999999e+01   4.2274000000000003e+00   8.2120000000000004e-01   2.0011999999999999e+00   2.6989000000000001e+00  -5.7799999999999997e-02   1.3469999999999999e-01   4.2470000000000002e-01
   5.2768900000000002e+01  -7.3007499999999993e+01   6.9562070000000006e+02   4.9283900000000003e+01   6.8856600000000000e+01   4.2449000000000003e+00   1.0209999999999999e+00   2.6905000000000001e+00   3.2212000000000001e+00   7.7100000000000002e-02   1.0580000000000001e-01   4.2020000000000002e-01
   5.2504399999999997e+01  -7.3403199999999998e+01   6.9493439999999998e+02   4.9923600000000000e+01   6.8742400000000004e+01   4.0957999999999997e+00   1.1096999999999999e+00   2.5125999999999999e+00   3.2212000000000001e+00   3.8500000000000000e-02   1.2509999999999999e-01   4.6000000000000002e-01
   5.2702700000000000e+01  -7.4128699999999995e+01   6.9484870000000001e+02   5.0744700000000002e+01   6.8485500000000002e+01   4.0694999999999997e+00   1.0209999999999999e+00   2.3347000000000002e+00   2.7858999999999998e+00   7.7100000000000002e-02   6.7400000000000002e-02   4.2470000000000002e-01
   5.2570500000000003e+01  -7.4304500000000004e+01   6.9450549999999998e+02   5.1575299999999999e+01   6.8314200000000000e+01   3.9685999999999999e+00   6.4370000000000005e-01   2.2458000000000000e+00   2.2635999999999998e+00  -4.8200000000000000e-02   9.6199999999999994e-02   5.1749999999999996e-01
   5.2702700000000000e+01  -7.4326499999999996e+01   6.9321879999999999e+02   5.2539600000000000e+01   6.8180999999999997e+01   3.8195000000000001e+00   8.4340000000000004e-01   2.0234000000000001e+00   2.8730000000000002e+00  -2.8899999999999999e-02   1.9239999999999999e-01   5.0429999999999997e-01
   5.2856999999999999e+01  -7.4766199999999998e+01   6.9330460000000005e+02   5.3475299999999997e+01   6.7905000000000001e+01   3.6791999999999998e+00   5.9930000000000005e-01   2.2679999999999998e+00   1.8283000000000000e+00  -8.6699999999999999e-02   1.1550000000000001e-01   4.7330000000000000e-01
   5.3165599999999998e+01  -7.5337800000000001e+01   6.9201779999999997e+02   5.4420499999999997e+01   6.7600499999999997e+01   3.5651999999999999e+00   9.5440000000000003e-01   2.4681999999999999e+00   2.7858999999999998e+00   5.7799999999999997e-02   8.6599999999999996e-02   4.1580000000000000e-01
   5.3077500000000001e+01  -7.5777400000000000e+01   6.9201779999999997e+02   5.5566200000000002e+01   6.7476799999999997e+01   3.4994000000000001e+00   9.9880000000000002e-01   2.5125999999999999e+00   2.2635999999999998e+00   1.0600000000000000e-01   1.1550000000000001e-01   4.6889999999999998e-01
   5.3011299999999999e+01  -7.6151100000000000e+01   6.9141729999999995e+02   5.6826400000000000e+01   6.7419700000000006e+01   3.3283999999999998e+00   7.7680000000000005e-01   2.6015999999999999e+00   2.0893999999999999e+00   8.6699999999999999e-02   1.6360000000000000e-01   4.9540000000000001e-01
   5.2923200000000001e+01  -7.6261099999999999e+01   6.9218939999999998e+02   5.7943500000000000e+01   6.7391199999999998e+01   3.2450999999999999e+00   7.1020000000000005e-01   2.4015000000000000e+00   2.6118000000000001e+00   2.8899999999999999e-02   1.5400000000000000e-01   4.3790000000000001e-01
   5.2614600000000003e+01  -7.6766700000000000e+01   6.9210360000000003e+02   5.9146500000000003e+01   6.7210400000000007e+01   3.1968000000000001e+00   8.2120000000000004e-01   2.4237000000000002e+00   2.1764999999999999e+00   1.9300000000000001e-02   1.2509999999999999e-01   4.4679999999999997e-01
   5.2570500000000003e+01  -7.6854600000000005e+01   6.9167470000000003e+02   6.0425800000000002e+01   6.7229399999999998e+01   3.0653000000000001e+00   6.8799999999999994e-01   2.4904000000000002e+00   2.3506000000000000e+00   6.7400000000000002e-02   1.3469999999999999e-01   4.5560000000000000e-01
   5.2328000000000003e+01  -7.6854600000000005e+01   6.9236090000000002e+02   6.1647900000000000e+01   6.7172300000000007e+01   2.9994999999999998e+00   8.6560000000000004e-01   2.3792000000000000e+00   2.7858999999999998e+00  -1.9300000000000001e-02   9.6199999999999994e-02   4.6450000000000002e-01
   5.2482300000000002e+01  -7.7008499999999998e+01   6.9227509999999995e+02   6.3013199999999998e+01   6.7067599999999999e+01   2.7934000000000001e+00   9.1000000000000003e-01   2.5125999999999999e+00   3.5695000000000001e+00  -9.5999999999999992e-03   8.6599999999999996e-02   4.7330000000000000e-01
   5.2305999999999997e+01  -7.6612799999999993e+01   6.9296140000000003e+02   6.4349800000000002e+01   6.6981999999999999e+01   2.7057000000000002e+00   8.2120000000000004e-01   2.2012999999999998e+00   3.1341999999999999e+00   4.8200000000000000e-02   1.2509999999999999e-01   4.5119999999999999e-01
   5.2129600000000003e+01  -7.6283100000000005e+01   6.9459130000000005e+02   6.5743700000000004e+01   6.7105699999999999e+01   2.4557000000000002e+00   7.7680000000000005e-01   2.3792000000000000e+00   2.5247000000000002e+00   1.9300000000000001e-02   4.8099999999999997e-02   4.6889999999999998e-01
   5.2041499999999999e+01  -7.5777400000000000e+01   6.9484870000000001e+02   6.7213999999999999e+01   6.7019999999999996e+01   2.2890999999999999e+00   7.5460000000000005e-01   2.2679999999999998e+00   2.0893999999999999e+00   2.8899999999999999e-02   7.6999999999999999e-02   4.4230000000000003e-01
   5.2261899999999997e+01  -7.5095900000000000e+01   6.9579229999999995e+02   6.8846699999999998e+01   6.7143699999999995e+01   2.0653999999999999e+00   9.1000000000000003e-01   2.3125000000000000e+00   1.9153000000000000e+00   0.0000000000000000e+00   1.3469999999999999e-01   4.6450000000000002e-01
   5.2239800000000002e+01  -7.4678200000000004e+01   6.9673590000000002e+02   7.0402900000000002e+01   6.7296000000000006e+01   1.8988000000000000e+00   7.9900000000000004e-01   2.3792000000000000e+00   1.9153000000000000e+00   0.0000000000000000e+00   1.1550000000000001e-01   4.2909999999999998e-01
   5.2416200000000003e+01  -7.3798900000000003e+01   6.9733640000000003e+02   7.2073700000000002e+01   6.7115200000000002e+01   1.6488000000000000e+00   7.7680000000000005e-01   2.4459000000000000e+00   2.2635999999999998e+00  -2.8899999999999999e-02   1.1550000000000001e-01   4.2020000000000002e-01
   5.2438200000000002e+01  -7.3337299999999999e+01   6.9853740000000005e+02   7.3629900000000006e+01   6.7248400000000004e+01   1.3945000000000001e+00   9.5440000000000003e-01   2.5125999999999999e+00   2.2635999999999998e+00   0.0000000000000000e+00   1.3469999999999999e-01   4.6000000000000002e-01
   5.1820999999999998e+01  -7.2589799999999997e+01   6.9948099999999999e+02   7.5386700000000005e+01   6.7248400000000004e+01   1.0611999999999999e+00   8.2120000000000004e-01   2.5348999999999999e+00   3.3953000000000002e+00  -3.8500000000000000e-02   8.6599999999999996e-02   4.6450000000000002e-01
   5.2305999999999997e+01  -7.2106200000000001e+01   7.0059619999999995e+02   7.7191100000000006e+01   6.7277000000000001e+01   9.1649999999999998e-01   7.1020000000000005e-01   2.5125999999999999e+00   2.7858999999999998e+00  -1.1559999999999999e-01   1.2509999999999999e-01   4.9540000000000001e-01
   5.3231699999999996e+01  -7.1292800000000000e+01   7.0316970000000003e+02   7.8938299999999998e+01   6.7334100000000007e+01   7.2789999999999999e-01   8.2120000000000004e-01   2.5348999999999999e+00   1.9153000000000000e+00  -5.7799999999999997e-02   1.1550000000000001e-01   4.8220000000000002e-01
   5.3562399999999997e+01  -7.0743200000000002e+01   7.0548590000000002e+02   8.0676000000000002e+01   6.7314999999999998e+01   4.3850000000000000e-01   7.3240000000000005e-01   2.4015000000000000e+00   2.2635999999999998e+00  -9.5999999999999992e-03   4.8099999999999997e-02   5.1749999999999996e-01
   5.3121499999999997e+01  -7.0479399999999998e+01   7.0634370000000001e+02   8.2537700000000001e+01   6.7486300000000000e+01   1.7540000000000000e-01   9.1000000000000003e-01   2.4015000000000000e+00   3.2212000000000001e+00   0.0000000000000000e+00   8.6599999999999996e-02   4.3790000000000001e-01
   5.2856999999999999e+01  -7.0699200000000005e+01   7.0805939999999998e+02   8.4189400000000006e+01   6.7705200000000005e+01  -9.6500000000000002e-02   8.8780000000000003e-01   2.4904000000000002e+00   2.0893999999999999e+00   3.8500000000000000e-02   1.1550000000000001e-01   4.2020000000000002e-01
   5.3672600000000003e+01  -7.0962999999999994e+01   7.1114760000000001e+02   8.6013000000000005e+01   6.7838399999999993e+01  -3.4639999999999999e-01   7.7680000000000005e-01   2.3125000000000000e+00   3.3953000000000002e+00  -1.9300000000000001e-02   1.2509999999999999e-01   4.5119999999999999e-01
   5.3893000000000001e+01  -7.0831100000000006e+01   7.1346370000000002e+02   8.7903400000000005e+01   6.7876499999999993e+01  -5.6569999999999998e-01   6.8799999999999994e-01   2.4015000000000000e+00   2.8730000000000002e+00  -7.7100000000000002e-02   2.1170000000000000e-01   4.5560000000000000e-01
   5.3848900000000000e+01  -7.1754400000000004e+01   7.1698090000000002e+02   8.9593299999999999e+01   6.8228499999999997e+01  -7.8059999999999996e-01   6.2150000000000005e-01   2.5571000000000002e+00   2.0893999999999999e+00   1.9300000000000001e-02   6.7400000000000002e-02   4.8220000000000002e-01
   5.4179600000000001e+01  -7.2765699999999995e+01   7.2084109999999998e+02   9.1464600000000004e+01   6.8504499999999993e+01  -8.7270000000000003e-01   8.8780000000000003e-01   2.4237000000000002e+00   1.9153000000000000e+00  -1.9300000000000001e-02   2.0210000000000000e-01   4.8220000000000002e-01
   5.4862900000000003e+01  -7.4238600000000005e+01   7.2676020000000005e+02   9.3116299999999995e+01   6.8989800000000002e+01  -1.1533000000000000e+00   8.8780000000000003e-01   2.4681999999999999e+00   2.6989000000000001e+00   9.5999999999999992e-03   4.8099999999999997e-02   4.7330000000000000e-01
   5.5436000000000000e+01  -7.5227800000000002e+01   7.3225040000000001e+02   9.4987600000000000e+01   6.9399000000000001e+01  -1.3287000000000000e+00   8.2120000000000004e-01   2.3570000000000002e+00   2.0893999999999999e+00  -2.8899999999999999e-02   4.8099999999999997e-02   4.5119999999999999e-01
   5.4862900000000003e+01  -7.5095900000000000e+01   7.3671109999999999e+02   9.6715699999999998e+01   6.9922399999999996e+01  -1.7979000000000001e+00   6.4370000000000005e-01   2.4681999999999999e+00   2.7858999999999998e+00   3.8500000000000000e-02   1.1550000000000001e-01   4.6450000000000002e-01
   4.8735199999999999e+01  -6.9688000000000002e+01   7.4305909999999994e+02   9.9207599999999999e+01   7.0436199999999999e+01  -2.5040000000000000e+00   9.5440000000000003e-01   2.3347000000000002e+00   2.5247000000000002e+00  -1.9300000000000001e-02   2.5979999999999998e-01   4.5560000000000000e-01
   5.0388300000000001e+01  -8.6197599999999994e+01   7.4254440000000000e+02   9.8902000000000001e+01   7.1178500000000000e+01  -1.8813000000000000e+00   9.1000000000000003e-01   2.3347000000000002e+00   2.6118000000000001e+00  -1.9300000000000001e-02   1.7319999999999999e-01   4.3790000000000001e-01
   5.1666800000000002e+01  -9.7563199999999995e+01   7.5772820000000002e+02   9.9990399999999994e+01   7.1796999999999997e+01  -1.2761000000000000e+00   9.3220000000000003e-01   2.5125999999999999e+00   2.6118000000000001e+00  -9.5999999999999992e-03   1.6360000000000000e-01   4.8659999999999998e-01
   6.1960400000000000e+01  -8.6395499999999998e+01   7.6862270000000001e+02   1.0265420000000000e+02   7.2225200000000001e+01  -2.2627999999999999e+00   8.4340000000000004e-01   2.5348999999999999e+00   2.9600000000000000e+00  -9.5999999999999992e-03   1.9239999999999999e-01   4.7330000000000000e-01
   6.2930300000000003e+01  -9.4771199999999993e+01   7.7651480000000004e+02   1.0369490000000000e+02   7.3243399999999994e+01  -2.3723999999999998e+00   8.2120000000000004e-01   2.5348999999999999e+00   2.2635999999999998e+00  -9.5999999999999992e-03   8.6599999999999996e-02   4.2020000000000002e-01
   6.2092700000000001e+01  -9.5716499999999996e+01   7.8457849999999996e+02   1.0488830000000000e+02   7.3947599999999994e+01  -2.1356000000000002e+00   7.5460000000000005e-01   2.6015999999999999e+00   2.6118000000000001e+00  -9.5999999999999992e-03   1.1550000000000001e-01   4.6450000000000002e-01
   6.6633399999999995e+01  -9.9849500000000006e+01   7.8946820000000002e+02   1.0583350000000000e+02   7.4328199999999995e+01  -2.2101999999999999e+00   9.3220000000000003e-01   2.3347000000000002e+00   2.3506000000000000e+00  -2.8899999999999999e-02   9.6199999999999994e-02   4.6889999999999998e-01
   6.9344499999999996e+01  -1.0433410000000001e+02   7.9744610000000000e+02   1.0670229999999999e+02   7.4756399999999999e+01  -2.3066000000000000e+00   9.3220000000000003e-01   2.3570000000000002e+00   1.9153000000000000e+00   0.0000000000000000e+00   1.4430000000000001e-01   4.5560000000000000e-01
   7.1460599999999999e+01  -1.0558720000000000e+02   8.0130629999999996e+02   1.0771429999999999e+02   7.5137000000000000e+01  -2.1795000000000000e+00   9.3220000000000003e-01   2.4681999999999999e+00   2.3506000000000000e+00  -4.8200000000000000e-02   1.8279999999999999e-01   4.9540000000000001e-01
   7.2761099999999999e+01  -1.0888470000000000e+02   8.0456610000000001e+02   1.0833490000000000e+02   7.5422499999999999e+01  -2.1400000000000001e+00   6.4370000000000005e-01   2.4237000000000002e+00   2.1764999999999999e+00   3.8500000000000000e-02   1.9239999999999999e-01   4.9099999999999999e-01
   7.5141599999999997e+01  -1.1183050000000000e+02   8.0894110000000001e+02   1.0891730000000000e+02   7.5641400000000004e+01  -2.1444000000000001e+00   8.6560000000000004e-01   2.5348999999999999e+00   2.5247000000000002e+00   4.8200000000000000e-02   8.6599999999999996e-02   4.7330000000000000e-01
   7.6045400000000001e+01  -1.1424870000000000e+02   8.0954160000000002e+02   1.0950930000000000e+02   7.5879300000000001e+01  -1.8944000000000001e+00   6.6579999999999995e-01   2.4015000000000000e+00   3.3953000000000002e+00   1.0600000000000000e-01   1.0580000000000001e-01   4.6889999999999998e-01
   7.6640500000000003e+01  -1.1673290000000000e+02   8.1177200000000005e+02   1.0997709999999999e+02   7.6060100000000006e+01  -1.8769000000000000e+00   9.5440000000000003e-01   2.4904000000000002e+00   2.0893999999999999e+00  -5.7799999999999997e-02   1.3469999999999999e-01   5.5289999999999995e-01
   7.8139399999999995e+01  -1.1886530000000000e+02   8.1134299999999996e+02   1.1029210000000000e+02   7.6060100000000006e+01  -1.7628999999999999e+00   8.8780000000000003e-01   2.2458000000000000e+00   2.4377000000000000e+00   9.5999999999999992e-03   1.8279999999999999e-01   4.1139999999999999e-01
   7.8844700000000003e+01  -1.2082180000000000e+02   8.1160040000000004e+02   1.1044490000000000e+02   7.6107699999999994e+01  -1.5874999999999999e+00   6.6579999999999995e-01   2.5792999999999999e+00   3.2212000000000001e+00   4.8200000000000000e-02   1.6360000000000000e-01   4.1580000000000000e-01
   7.8866699999999994e+01  -1.2341589999999999e+02   8.1031359999999995e+02   1.1055950000000000e+02   7.6098100000000002e+01  -1.4339999999999999e+00   9.1000000000000003e-01   2.3125000000000000e+00   2.0893999999999999e+00  -9.5999999999999992e-03   1.3469999999999999e-01   5.3520000000000001e-01
   7.8910799999999995e+01  -1.2491070000000001e+02   8.0705390000000000e+02   1.1055950000000000e+02   7.5888800000000003e+01  -1.2279000000000000e+00   7.3240000000000005e-01   2.3125000000000000e+00   2.6989000000000001e+00  -1.9300000000000001e-02   1.4430000000000001e-01   4.2020000000000002e-01
   7.8778599999999997e+01  -1.2724100000000000e+02   8.0396559999999999e+02   1.1041630000000001e+02   7.5746099999999998e+01  -9.5599999999999996e-01   7.9900000000000004e-01   2.7572000000000001e+00   2.3506000000000000e+00   9.5999999999999992e-03   1.2509999999999999e-01   4.4679999999999997e-01
   7.8800600000000003e+01  -1.2880179999999999e+02   8.0044849999999997e+02   1.1006300000000000e+02   7.5394000000000005e+01  -7.9810000000000003e-01   9.1000000000000003e-01   2.4681999999999999e+00   3.0470999999999999e+00   1.9300000000000001e-02   1.0580000000000001e-01   5.0429999999999997e-01
   7.8183400000000006e+01  -1.2996700000000001e+02   7.9478679999999997e+02   1.0958560000000000e+02   7.5013300000000001e+01  -5.3059999999999996e-01   7.7680000000000005e-01   2.4904000000000002e+00   2.5247000000000002e+00   0.0000000000000000e+00   5.7700000000000001e-02   4.5560000000000000e-01
   7.7257700000000000e+01  -1.3161570000000000e+02   7.8663729999999998e+02   1.0899370000000000e+02   7.4394800000000004e+01  -2.1049999999999999e-01   5.9930000000000005e-01   2.6238000000000001e+00   2.4377000000000000e+00  -3.8500000000000000e-02   7.6999999999999999e-02   4.6000000000000002e-01
   7.5913100000000000e+01  -1.3271490000000000e+02   7.7986040000000003e+02   1.0800080000000000e+02   7.3709699999999998e+01   8.7700000000000000e-02   8.6560000000000004e-01   2.2235999999999998e+00   3.1341999999999999e+00   9.5999999999999992e-03   2.0210000000000000e-01   4.6889999999999998e-01
   7.4788899999999998e+01  -1.3291280000000000e+02   7.6767909999999995e+02   1.0683600000000000e+02   7.2824700000000007e+01   3.5080000000000000e-01   8.6560000000000004e-01   2.4459000000000000e+00   2.7858999999999998e+00   9.5999999999999992e-03   1.4430000000000001e-01   4.9099999999999999e-01
   7.2386399999999995e+01  -1.3273689999999999e+02   7.5541200000000003e+02   1.0539430000000000e+02   7.1873099999999994e+01   7.3229999999999995e-01   6.4370000000000005e-01   2.4681999999999999e+00   2.0024000000000002e+00   2.8899999999999999e-02   1.0580000000000001e-01   4.3350000000000000e-01
   7.0512799999999999e+01  -1.3251710000000000e+02   7.4048559999999998e+02   1.0373300000000000e+02   7.0645600000000002e+01   1.1533000000000000e+00   7.5460000000000005e-01   2.2012999999999998e+00   3.4824000000000002e+00   7.7100000000000002e-02   1.1550000000000001e-01   4.7330000000000000e-01
   6.8110200000000006e+01  -1.3205539999999999e+02   7.2375779999999997e+02   1.0167080000000000e+02   6.9218199999999996e+01   1.4910000000000001e+00   6.2150000000000005e-01   2.5348999999999999e+00   3.0470999999999999e+00  -5.7799999999999997e-02   1.9239999999999999e-01   5.0429999999999997e-01
   6.5222700000000003e+01  -1.3073640000000000e+02   7.0531430000000000e+02   9.9532200000000003e+01   6.7609999999999999e+01   1.9339000000000000e+00   9.3220000000000003e-01   2.3125000000000000e+00   2.4377000000000000e+00   4.8200000000000000e-02   6.7400000000000002e-02   3.9810000000000001e-01
   6.2357199999999999e+01  -1.2932939999999999e+02   6.8532669999999996e+02   9.7097600000000000e+01   6.6030400000000000e+01   2.2189000000000001e+00   8.8780000000000003e-01   2.5571000000000002e+00   2.6989000000000001e+00  -4.8200000000000000e-02   8.6599999999999996e-02   4.7770000000000001e-01
   5.9161099999999998e+01  -1.2783459999999999e+02   6.6267970000000003e+02   9.4462500000000006e+01   6.4193799999999996e+01   2.6135999999999999e+00   6.4370000000000005e-01   2.5348999999999999e+00   2.1764999999999999e+00  -6.7400000000000002e-02   9.6199999999999994e-02   4.7770000000000001e-01
   5.6141300000000001e+01  -1.2546030000000000e+02   6.3926080000000002e+02   9.1607799999999997e+01   6.2204999999999998e+01   2.9161999999999999e+00   9.3220000000000003e-01   2.4015000000000000e+00   2.0893999999999999e+00   8.6699999999999999e-02   9.6199999999999994e-02   4.1139999999999999e-01
   5.2856999999999999e+01  -1.2334990000000001e+02   6.1506970000000001e+02   8.8609899999999996e+01   6.0054400000000001e+01   3.2012000000000000e+00   6.6579999999999995e-01   2.4459000000000000e+00   2.2635999999999998e+00  -2.8899999999999999e-02   1.2509999999999999e-01   4.5119999999999999e-01
   4.9837299999999999e+01  -1.2090970000000000e+02   5.9002089999999998e+02   8.5507000000000005e+01   5.7970500000000001e+01   3.4380000000000002e+00   9.5440000000000003e-01   2.5125999999999999e+00   2.2635999999999998e+00  -9.5999999999999992e-03   1.3469999999999999e-01   4.3350000000000000e-01
   4.6861600000000003e+01  -1.1840360000000000e+02   5.6582979999999998e+02   8.2423100000000005e+01   5.5743800000000000e+01   3.7231000000000001e+00   6.2150000000000005e-01   2.6459999999999999e+00   2.1764999999999999e+00   1.9300000000000001e-02   8.6599999999999996e-02   4.5119999999999999e-01
   4.4260599999999997e+01  -1.1563370000000000e+02   5.4172460000000001e+02   7.9253399999999999e+01   5.3564599999999999e+01   3.9247999999999998e+00   7.3240000000000005e-01   2.3570000000000002e+00   2.1764999999999999e+00   3.8500000000000000e-02   2.4060000000000001e-01   4.4230000000000003e-01
   4.1262900000000002e+01  -1.1308360000000000e+02   5.1650419999999997e+02   7.5959500000000006e+01   5.1223700000000001e+01   4.1966999999999999e+00   9.5440000000000003e-01   2.3347000000000002e+00   2.9600000000000000e+00  -1.9300000000000001e-02   1.0580000000000001e-01   4.7330000000000000e-01
   3.8507599999999996e+01  -1.1095120000000000e+02   4.9042590000000001e+02   7.2436499999999995e+01   4.8968499999999999e+01   4.4115000000000002e+00   7.9900000000000004e-01   2.5348999999999999e+00   2.3506000000000000e+00  -1.9300000000000001e-02   5.7700000000000001e-02   4.4679999999999997e-01
   3.5950699999999998e+01  -1.0829120000000000e+02   4.6554860000000002e+02   6.8989900000000006e+01   4.6532400000000003e+01   4.7447999999999997e+00   6.2150000000000005e-01   2.7128000000000001e+00   2.0893999999999999e+00  -8.6699999999999999e-02   1.8279999999999999e-01   4.5119999999999999e-01
   3.3548099999999998e+01  -1.0576300000000001e+02   4.4032819999999998e+02   6.5533699999999996e+01   4.4143999999999998e+01   4.8851000000000004e+00   9.1000000000000003e-01   2.2679999999999998e+00   3.1341999999999999e+00   9.5999999999999992e-03   1.4430000000000001e-01   5.0429999999999997e-01
   3.1277799999999999e+01  -1.0338880000000000e+02   4.1570819999999998e+02   6.2001100000000001e+01   4.1726900000000001e+01   5.1087999999999996e+00   7.7680000000000005e-01   2.3792000000000000e+00   1.8283000000000000e+00   9.5999999999999992e-03   1.1550000000000001e-01   4.7770000000000001e-01
   2.9404199999999999e+01  -1.0189390000000000e+02   3.8937259999999998e+02   5.8210799999999999e+01   3.9024400000000000e+01   5.4683999999999999e+00   8.6560000000000004e-01   2.3570000000000002e+00   2.8730000000000002e+00   3.8500000000000000e-02   1.5400000000000000e-01   4.2909999999999998e-01
   2.7684899999999999e+01  -1.0112450000000000e+02   3.6106400000000002e+02   5.4057699999999997e+01   3.6131599999999999e+01   5.7314999999999996e+00   8.6560000000000004e-01   2.2458000000000000e+00   2.2635999999999998e+00   4.8200000000000000e-02   5.7700000000000001e-02   4.8659999999999998e-01
   2.6053799999999999e+01  -9.8200699999999998e+01   3.3129700000000003e+02   5.0000000000000000e+01   3.3134099999999997e+01   5.9332000000000003e+00   7.7680000000000005e-01   2.4904000000000002e+00   2.8730000000000002e+00  -3.8500000000000000e-02   1.0580000000000001e-01   4.5119999999999999e-01
   2.4731300000000001e+01  -9.7431299999999993e+01   3.0152999999999997e+02   4.5264499999999998e+01   3.0108100000000000e+01   5.6875999999999998e+00   7.7680000000000005e-01   2.3347000000000002e+00   2.3506000000000000e+00  -9.5999999999999992e-03   1.0580000000000001e-01   4.5560000000000000e-01
   2.3033999999999999e+01  -9.2331100000000006e+01   2.7081939999999997e+02   4.0901299999999999e+01   2.6891800000000000e+01   5.6700999999999997e+00   7.1020000000000005e-01   2.5348999999999999e+00   2.6118000000000001e+00   1.3489999999999999e-01   1.1550000000000001e-01   4.7770000000000001e-01
   2.1072299999999998e+01  -8.3383799999999994e+01   2.3779270000000000e+02   3.6557200000000002e+01   2.3513600000000000e+01   5.1833000000000000e+00   8.2120000000000004e-01   2.4459000000000000e+00   3.7435999999999998e+00  -6.7400000000000002e-02   8.6599999999999996e-02   4.5560000000000000e-01
   1.7413300000000000e+01  -7.4788200000000003e+01   2.0502320000000000e+02   3.1964900000000000e+01   2.0354399999999998e+01   4.6790000000000003e+00   8.6560000000000004e-01   2.3347000000000002e+00   2.0024000000000002e+00   2.8899999999999999e-02   2.8899999999999999e-02   4.7770000000000001e-01
   1.4569800000000001e+01  -6.4719700000000003e+01   1.7311170000000001e+02   2.7792600000000000e+01   1.7166599999999999e+01   3.9906000000000001e+00   6.4370000000000005e-01   2.5571000000000002e+00   2.0024000000000002e+00   3.8500000000000000e-02   7.6999999999999999e-02   4.2470000000000002e-01
   1.2123200000000001e+01  -5.2232999999999997e+01   1.4651870000000000e+02   2.4164600000000000e+01   1.4540200000000000e+01   3.0960000000000001e+00   7.9900000000000004e-01   2.3792000000000000e+00   2.4377000000000000e+00   4.8200000000000000e-02   9.6199999999999994e-02   4.4679999999999997e-01
   9.0593000000000004e+00  -3.8163499999999999e+01   1.2361440000000000e+02   2.1453099999999999e+01   1.2513299999999999e+01   2.1049000000000002e+00   6.8799999999999994e-01   2.4681999999999999e+00   2.0893999999999999e+00   9.5999999999999992e-03   8.6599999999999996e-02   4.3790000000000001e-01
   6.5244999999999997e+00  -1.7125200000000000e+01   1.0868810000000001e+02   1.9543600000000001e+01   1.1133500000000000e+01   2.8070000000000001e-01   5.5489999999999995e-01   2.3347000000000002e+00   3.0470999999999999e+00   0.0000000000000000e+00   1.5400000000000000e-01   4.2020000000000002e-01
   4.6950000000000003e+00  -1.8356300000000001e+01   9.1102400000000003e+01   1.6879899999999999e+01   9.3826000000000001e+00   1.4646999999999999e+00   1.0209999999999999e+00   2.4237000000000002e+00   2.4377000000000000e+00   9.5999999999999992e-03   1.3469999999999999e-01   5.0870000000000004e-01
   2.8214000000000001e+00  -1.9895099999999999e+01   7.4117199999999997e+01   1.3146800000000001e+01   7.8125000000000000e+00   1.1137999999999999e+00   8.8780000000000003e-01   2.5125999999999999e+00   2.8730000000000002e+00   2.8899999999999999e-02   1.3469999999999999e-01   4.3350000000000000e-01
   1.5870000000000000e+00  -1.7740800000000000e+01   5.6016800000000003e+01   9.9580000000000002e+00   6.0426000000000002e+00   1.2191000000000001e+00   7.3240000000000005e-01   2.3792000000000000e+00   2.5247000000000002e+00   6.7400000000000002e-02   1.1550000000000001e-01   4.6450000000000002e-01
   7.9349999999999998e-01  -9.7827000000000002e+00   4.0747300000000003e+01   7.8384999999999998e+00   4.5294999999999996e+00   9.4720000000000004e-01   8.8780000000000003e-01   2.7128000000000001e+00   2.4377000000000000e+00   2.8899999999999999e-02   1.3469999999999999e-01   4.3350000000000000e-01
  -2.2040000000000001e-01  -8.1778999999999993e+00   2.8394400000000001e+01   5.4516000000000000e+00   3.3115000000000001e+00   7.7620000000000000e-01   6.8799999999999994e-01   2.4015000000000000e+00   2.2635999999999998e+00  -4.8200000000000000e-02   1.4430000000000001e-01   4.3350000000000000e-01
  -4.4080000000000003e-01  -8.8813999999999993e+00   1.8786600000000000e+01   3.3797999999999999e+00   2.2077000000000000e+00   5.7879999999999998e-01   9.7660000000000002e-01   2.4904000000000002e+00   2.6118000000000001e+00  -9.5999999999999992e-03   1.8279999999999999e-01   4.7330000000000000e-01
   5.9509999999999996e-01  -3.9790000000000001e+00   1.0379799999999999e+01   2.0813000000000001e+00   1.2942000000000000e+00   2.7629999999999999e-01   7.7680000000000005e-01   2.2902999999999998e+00   2.6989000000000001e+00   1.9300000000000001e-02   1.1550000000000001e-01   4.9099999999999999e-01
   2.2040000000000001e-01  -2.6160000000000001e+00   3.7745000000000002e+00   7.7329999999999999e-01   5.8999999999999997e-01   1.6230000000000000e-01   6.4370000000000005e-01   2.5125999999999999e+00   2.6118000000000001e+00   5.7799999999999997e-02   1.5400000000000000e-01   4.7770000000000001e-01
  -2.1999999999999999e-02  -4.6170000000000000e-01  -8.5800000000000001e-02   6.6799999999999998e-02   1.4269999999999999e-01  -4.3900000000000002e-02   6.6579999999999995e-01   2.5125999999999999e+00   3.0470999999999999e+00   1.0600000000000000e-01   6.7400000000000002e-02   4.7330000000000000e-01
  -3.0859999999999999e-01  -1.0112000000000001e+00  -8.5780000000000001e-01  -1.7190000000000000e-01   1.6180000000000000e-01  -1.7500000000000002e-02   9.5440000000000003e-01   2.4681999999999999e+00   2.5247000000000002e+00  -2.8899999999999999e-02   7.6999999999999999e-02   4.6000000000000002e-01
  -3.7469999999999998e-01   2.4179999999999999e-01   0.0000000000000000e+00  -8.5900000000000004e-02   5.7099999999999998e-02  -3.9500000000000000e-02   8.2120000000000004e-01   2.5125999999999999e+00   2.2635999999999998e+00   2.8899999999999999e-02   3.8500000000000000e-02   4.3790000000000001e-01
   3.9679999999999999e-01  -2.1980000000000000e-01   6.0050000000000003e-01  -1.0500000000000000e-01   2.8500000000000001e-02  -5.7000000000000002e-02   8.2120000000000004e-01   2.5348999999999999e+00   2.0893999999999999e+00  -6.7400000000000002e-02   8.6599999999999996e-02   4.4230000000000003e-01
  -6.6100000000000006e-02  -5.9360000000000002e-01   1.7160000000000000e-01  -1.4319999999999999e-01   7.6100000000000001e-02   1.7500000000000002e-02   8.4340000000000004e-01   2.3792000000000000e+00   2.4377000000000000e+00   3.8500000000000000e-02   7.6999999999999999e-02   4.9099999999999999e-01
  -3.5270000000000001e-01  -4.3999999999999997e-02  -5.1470000000000005e-01  -6.6799999999999998e-02   1.9980000000000001e-01  -2.6300000000000000e-02   8.4340000000000004e-01   2.1568999999999998e+00   1.3930000000000000e+00   8.6699999999999999e-02   1.1550000000000001e-01   4.0699999999999997e-01
  -3.3060000000000000e-01  -4.3999999999999997e-02   8.5800000000000001e-02  -4.7699999999999999e-02   9.5200000000000007e-02  -8.8000000000000005e-03   7.3240000000000005e-01   2.5571000000000002e+00   2.7858999999999998e+00   4.8200000000000000e-02   1.2509999999999999e-01   4.6889999999999998e-01
  -2.6450000000000001e-01  -2.1999999999999999e-02   8.5800000000000001e-02  -1.4319999999999999e-01   1.4269999999999999e-01  -3.9500000000000000e-02   7.5460000000000005e-01   2.6682999999999999e+00   2.2635999999999998e+00  -7.7100000000000002e-02   2.0210000000000000e-01   4.8659999999999998e-01
   2.1999999999999999e-02  -3.9570000000000000e-01   1.7160000000000000e-01  -7.6399999999999996e-02   1.0470000000000000e-01  -7.0199999999999999e-02   9.5440000000000003e-01   2.3792000000000000e+00   2.1764999999999999e+00   6.7400000000000002e-02   8.6599999999999996e-02   4.4679999999999997e-01
  -3.0859999999999999e-01   4.3999999999999997e-02   8.5800000000000001e-02   9.4999999999999998e-03   1.6180000000000000e-01  -1.3200000000000000e-02   7.1020000000000005e-01   2.6905000000000001e+00   2.7858999999999998e+00   9.5999999999999992e-03   1.6360000000000000e-01   4.9099999999999999e-01
  -6.6100000000000006e-02  -1.7590000000000000e-01  -9.4359999999999999e-01  -9.5500000000000002e-02   1.0470000000000000e-01  -1.3200000000000000e-02   7.7680000000000005e-01   2.4015000000000000e+00   2.0893999999999999e+00   2.8899999999999999e-02   1.4430000000000001e-01   4.8659999999999998e-01
  -1.3230000000000000e-01  -1.7590000000000000e-01   1.7160000000000000e-01  -1.5279999999999999e-01   9.5200000000000007e-02  -5.7000000000000002e-02   8.6560000000000004e-01   2.4015000000000000e+00   2.6989000000000001e+00   8.6699999999999999e-02   1.0580000000000001e-01   4.5119999999999999e-01
   8.8200000000000001e-02  -8.7900000000000006e-02   3.4310000000000002e-01  -5.7299999999999997e-02  -5.7099999999999998e-02  -3.9500000000000000e-02   7.1020000000000005e-01   2.4237000000000002e+00   2.6118000000000001e+00   1.9300000000000001e-02   1.5400000000000000e-01   4.7770000000000001e-01
  -3.5270000000000001e-01   0.0000000000000000e+00  -3.4310000000000002e-01   9.4999999999999998e-03   3.8100000000000002e-02   1.3200000000000000e-02   6.4370000000000005e-01   2.4459000000000000e+00   2.6118000000000001e+00  -9.5999999999999992e-03   5.7700000000000001e-02   4.6450000000000002e-01
  -6.3919999999999999e-01  -1.5390000000000001e-01   2.5740000000000002e-01  -1.3370000000000001e-01   9.5200000000000007e-02  -6.1400000000000003e-02   7.7680000000000005e-01   2.4459000000000000e+00   2.6118000000000001e+00   2.8899999999999999e-02   4.8099999999999997e-02   4.7330000000000000e-01
  -2.6450000000000001e-01  -4.3999999999999997e-02   0.0000000000000000e+00  -1.0500000000000000e-01   1.0470000000000000e-01  -3.0700000000000002e-02   8.8780000000000003e-01   2.2679999999999998e+00   2.8730000000000002e+00   0.0000000000000000e+00   3.8500000000000000e-02   4.8220000000000002e-01
   6.6100000000000006e-02  -2.1999999999999999e-02  -1.7160000000000000e-01  -4.7699999999999999e-02   0.0000000000000000e+00  -3.5099999999999999e-02   6.2150000000000005e-01   2.4459000000000000e+00   2.2635999999999998e+00   3.8500000000000000e-02   7.6999999999999999e-02   4.6889999999999998e-01
  -6.6100000000000006e-02  -8.7900000000000006e-02   5.1470000000000005e-01  -9.5500000000000002e-02   2.2839999999999999e-01  -5.7000000000000002e-02   5.7709999999999995e-01   2.5792999999999999e+00   2.7858999999999998e+00  -1.9300000000000001e-02   1.4430000000000001e-01   4.9099999999999999e-01
  -2.6450000000000001e-01  -2.1999999999999999e-02   1.7160000000000000e-01  -1.2410000000000000e-01   0.0000000000000000e+00  -4.4000000000000003e-03   6.6579999999999995e-01   2.3347000000000002e+00   2.6989000000000001e+00   1.9300000000000001e-02   1.6360000000000000e-01   4.3350000000000000e-01
  -1.5429999999999999e-01  -2.1999999999999999e-02   8.5800000000000001e-02  -2.8600000000000000e-02   1.1420000000000000e-01   0.0000000000000000e+00   9.1000000000000003e-01   2.3570000000000002e+00   1.9153000000000000e+00   9.5999999999999992e-03   3.8500000000000000e-02   5.3080000000000005e-01
  -2.6450000000000001e-01   8.7900000000000006e-02  -2.5740000000000002e-01  -9.5500000000000002e-02   1.5229999999999999e-01  -2.1899999999999999e-02   6.6579999999999995e-01   2.4904000000000002e+00   2.0893999999999999e+00   1.9300000000000001e-02   1.1550000000000001e-01   4.3350000000000000e-01
  -1.7630000000000001e-01  -1.0990000000000000e-01  -1.7160000000000000e-01  -1.7190000000000000e-01  -9.4999999999999998e-03   2.6300000000000000e-02   8.6560000000000004e-01   2.2902999999999998e+00   3.1341999999999999e+00   2.8899999999999999e-02   5.7700000000000001e-02   4.5119999999999999e-01
  -8.8200000000000001e-02  -1.0990000000000000e-01   1.7160000000000000e-01  -2.0999999999999999e-01  -9.4999999999999998e-03  -5.7000000000000002e-02   7.5460000000000005e-01   2.4459000000000000e+00   2.6989000000000001e+00   1.9300000000000001e-02   9.6199999999999994e-02   4.6450000000000002e-01
  -3.3060000000000000e-01  -3.9570000000000000e-01   0.0000000000000000e+00  -8.5900000000000004e-02   7.6100000000000001e-02  -3.0700000000000002e-02   8.4340000000000004e-01   2.4015000000000000e+00   2.5247000000000002e+00   9.5999999999999992e-03   5.7700000000000001e-02   4.8220000000000002e-01
  -1.9839999999999999e-01  -1.5390000000000001e-01  -2.5740000000000002e-01  -1.9089999999999999e-01   2.8500000000000001e-02  -1.3200000000000000e-02   7.5460000000000005e-01   2.5125999999999999e+00   2.0893999999999999e+00  -3.8500000000000000e-02   1.2509999999999999e-01   4.6450000000000002e-01
   0.0000000000000000e+00  -2.4179999999999999e-01  -7.7210000000000001e-01  -1.6230000000000000e-01   1.0470000000000000e-01  -7.8899999999999998e-02   8.4340000000000004e-01   2.3347000000000002e+00   2.5247000000000002e+00   1.9300000000000001e-02   1.8279999999999999e-01   4.5560000000000000e-01
  -3.5270000000000001e-01  -1.7590000000000000e-01  -1.7160000000000000e-01  -8.5900000000000004e-02   7.6100000000000001e-02  -1.7500000000000002e-02   6.8799999999999994e-01   2.5571000000000002e+00   2.8730000000000002e+00   4.8200000000000000e-02   6.7400000000000002e-02   4.5119999999999999e-01
  -2.4249999999999999e-01   6.6000000000000003e-02  -3.4310000000000002e-01  -9.5500000000000002e-02   1.8079999999999999e-01  -2.1899999999999999e-02   6.6579999999999995e-01   2.5348999999999999e+00   2.5247000000000002e+00  -9.5999999999999992e-03   9.6199999999999994e-02   4.5560000000000000e-01
  -1.9839999999999999e-01  -4.3999999999999997e-02  -2.5740000000000002e-01  -2.1959999999999999e-01   1.9000000000000000e-02  -3.0700000000000002e-02   8.4340000000000004e-01   2.5348999999999999e+00   2.6989000000000001e+00   3.8500000000000000e-02   1.0580000000000001e-01   4.5119999999999999e-01
  -1.5429999999999999e-01   4.3999999999999997e-02   3.4310000000000002e-01  -5.7299999999999997e-02   1.0470000000000000e-01  -1.7500000000000002e-02   6.4370000000000005e-01   2.5792999999999999e+00   2.1764999999999999e+00   3.8500000000000000e-02   7.6999999999999999e-02   4.9990000000000001e-01
  -3.0859999999999999e-01  -1.5390000000000001e-01  -5.1470000000000005e-01  -1.4319999999999999e-01   1.5229999999999999e-01  -3.0700000000000002e-02   7.5460000000000005e-01   2.5348999999999999e+00   3.0470999999999999e+00   0.0000000000000000e+00   1.4430000000000001e-01   4.7330000000000000e-01
  -2.4249999999999999e-01  -1.5390000000000001e-01   0.0000000000000000e+00  -1.7190000000000000e-01   5.7099999999999998e-02  -4.3900000000000002e-02   7.3240000000000005e-01   2.6682999999999999e+00   1.9153000000000000e+00   4.8200000000000000e-02   7.6999999999999999e-02   4.8659999999999998e-01
  -3.3060000000000000e-01  -2.4179999999999999e-01  -4.2890000000000000e-01  -2.7689999999999998e-01   1.9000000000000000e-02  -6.1400000000000003e-02   8.8780000000000003e-01   2.3125000000000000e+00   2.7858999999999998e+00  -3.8500000000000000e-02   4.8099999999999997e-02   4.8659999999999998e-01
  -2.1999999999999999e-02  -6.6000000000000003e-02  -3.4310000000000002e-01  -1.3370000000000001e-01   0.0000000000000000e+00  -4.8200000000000000e-02   7.7680000000000005e-01   2.3792000000000000e+00   3.3083000000000000e+00  -3.8500000000000000e-02   1.1550000000000001e-01   4.4679999999999997e-01
  -2.2040000000000001e-01   2.1999999999999999e-02   2.5740000000000002e-01  -1.7190000000000000e-01  -4.7600000000000003e-02   1.7500000000000002e-02   7.3240000000000005e-01   2.4237000000000002e+00   2.3506000000000000e+00   4.8200000000000000e-02   1.3469999999999999e-01   4.6450000000000002e-01
  -2.2040000000000001e-01  -8.7900000000000006e-02  -7.7210000000000001e-01  -7.6399999999999996e-02   1.7130000000000001e-01   8.8000000000000005e-03   7.7680000000000005e-01   2.4459000000000000e+00   2.7858999999999998e+00   6.7400000000000002e-02   1.5400000000000000e-01   4.7330000000000000e-01
  -2.4249999999999999e-01  -2.1999999999999999e-02  -4.2890000000000000e-01  -7.6399999999999996e-02   3.8100000000000002e-02  -4.3900000000000002e-02   7.9900000000000004e-01   2.4459000000000000e+00   2.3506000000000000e+00   0.0000000000000000e+00   1.1550000000000001e-01   4.6000000000000002e-01
   4.4100000000000000e-02  -1.5390000000000001e-01  -5.1470000000000005e-01  -1.5279999999999999e-01   1.0470000000000000e-01  -2.1899999999999999e-02   6.8799999999999994e-01   2.6015999999999999e+00   2.4377000000000000e+00   5.7799999999999997e-02   1.3469999999999999e-01   4.2909999999999998e-01
  -1.3230000000000000e-01   6.6000000000000003e-02   0.0000000000000000e+00  -1.4319999999999999e-01   6.6600000000000006e-02  -1.3200000000000000e-02   7.5460000000000005e-01   2.5125999999999999e+00   2.1764999999999999e+00   5.7799999999999997e-02   1.0580000000000001e-01   4.4230000000000003e-01
  -6.6100000000000006e-02  -1.5390000000000001e-01  -6.8630000000000002e-01  -1.2410000000000000e-01   3.8100000000000002e-02  -4.8200000000000000e-02   7.9900000000000004e-01   2.5348999999999999e+00   2.4377000000000000e+00  -1.9300000000000001e-02   1.3469999999999999e-01   4.4679999999999997e-01
  -1.7630000000000001e-01   4.3999999999999997e-02  -3.4310000000000002e-01  -1.4319999999999999e-01   6.6600000000000006e-02  -4.8200000000000000e-02   8.6560000000000004e-01   2.4237000000000002e+00   2.4377000000000000e+00  -3.8500000000000000e-02   1.9199999999999998e-02   4.7330000000000000e-01
  -2.2040000000000001e-01  -1.7590000000000000e-01  -9.4359999999999999e-01  -1.1459999999999999e-01  -1.9000000000000000e-02  -2.6300000000000000e-02   7.9900000000000004e-01   2.3347000000000002e+00   3.1341999999999999e+00   1.0600000000000000e-01   1.5400000000000000e-01   4.5560000000000000e-01
  -3.9679999999999999e-01   4.3999999999999997e-02  -6.0050000000000003e-01  -2.0050000000000001e-01   3.8100000000000002e-02  -3.9500000000000000e-02   6.8799999999999994e-01   2.6015999999999999e+00   2.4377000000000000e+00   7.7100000000000002e-02   9.5999999999999992e-03   4.9990000000000001e-01
  -2.8649999999999998e-01  -2.1999999999999999e-02   0.0000000000000000e+00  -2.1959999999999999e-01   4.7600000000000003e-02   0.0000000000000000e+00   6.2150000000000005e-01   2.5571000000000002e+00   2.6989000000000001e+00  -1.9300000000000001e-02   1.0580000000000001e-01   4.6000000000000002e-01
  -1.9839999999999999e-01   2.1999999999999999e-02  -3.4310000000000002e-01  -1.7190000000000000e-01   1.2370000000000000e-01  -2.1899999999999999e-02   8.8780000000000003e-01   2.5348999999999999e+00   1.7412000000000001e+00  -3.8500000000000000e-02   9.6199999999999994e-02   4.5119999999999999e-01
  -4.4100000000000000e-02  -2.6379999999999998e-01  -6.0050000000000003e-01  -2.2910000000000000e-01   3.8100000000000002e-02  -5.2600000000000001e-02   8.4340000000000004e-01   2.5571000000000002e+00   2.6989000000000001e+00  -9.5999999999999992e-03   1.7319999999999999e-01   4.7770000000000001e-01
  -1.9839999999999999e-01  -1.3189999999999999e-01   6.0050000000000003e-01  -1.3370000000000001e-01   7.6100000000000001e-02  -2.6300000000000000e-02   9.7660000000000002e-01   2.5792999999999999e+00   2.2635999999999998e+00  -3.8500000000000000e-02   5.7700000000000001e-02   4.6000000000000002e-01
  -2.4249999999999999e-01  -2.1999999999999999e-02  -4.2890000000000000e-01  -1.5279999999999999e-01   4.7600000000000003e-02  -4.3900000000000002e-02   7.5460000000000005e-01   2.4681999999999999e+00   2.5247000000000002e+00   9.5999999999999992e-03   1.7319999999999999e-01   4.4230000000000003e-01
  -3.0859999999999999e-01  -3.0780000000000002e-01   3.4310000000000002e-01  -1.7190000000000000e-01   1.9000000000000000e-02  -5.7000000000000002e-02   8.4340000000000004e-01   2.3792000000000000e+00   2.2635999999999998e+00   9.5999999999999992e-03   1.1550000000000001e-01   4.4230000000000003e-01
  -1.7630000000000001e-01   1.0990000000000000e-01   0.0000000000000000e+00  -1.0500000000000000e-01   1.5229999999999999e-01  -3.0700000000000002e-02   7.5460000000000005e-01   2.4904000000000002e+00   2.6989000000000001e+00   3.8500000000000000e-02   1.8279999999999999e-01   4.8220000000000002e-01
  -2.4249999999999999e-01   1.9789999999999999e-01   8.5800000000000001e-02  -1.7190000000000000e-01   3.8100000000000002e-02  -5.7000000000000002e-02   7.5460000000000005e-01   2.6459999999999999e+00   2.3506000000000000e+00   9.6299999999999997e-02   1.7319999999999999e-01   5.2200000000000002e-01
  -1.5429999999999999e-01  -1.7590000000000000e-01  -6.8630000000000002e-01  -1.5279999999999999e-01   1.5229999999999999e-01  -2.1899999999999999e-02   6.4370000000000005e-01   2.5792999999999999e+00   2.1764999999999999e+00  -8.6699999999999999e-02   1.4430000000000001e-01   4.7330000000000000e-01
  -1.9839999999999999e-01  -2.1980000000000000e-01  -3.4310000000000002e-01  -1.9089999999999999e-01   2.8500000000000001e-02  -3.5099999999999999e-02   6.2150000000000005e-01   2.6015999999999999e+00   2.2635999999999998e+00   0.0000000000000000e+00   1.0580000000000001e-01   4.7770000000000001e-01
  -3.0859999999999999e-01  -1.0990000000000000e-01   0.0000000000000000e+00  -1.3370000000000001e-01   2.8500000000000001e-02  -5.7000000000000002e-02   7.3240000000000005e-01   2.5125999999999999e+00   2.6989000000000001e+00   9.5999999999999992e-03   1.2509999999999999e-01   4.9540000000000001e-01
  -3.0859999999999999e-01  -2.1999999999999999e-02   2.5740000000000002e-01  -1.2410000000000000e-01   5.7099999999999998e-02  -7.0199999999999999e-02   7.7680000000000005e-01   2.5125999999999999e+00   2.6118000000000001e+00  -1.9300000000000001e-02   1.2509999999999999e-01   4.6889999999999998e-01
  -3.5270000000000001e-01   2.1999999999999999e-02   0.0000000000000000e+00  -1.6230000000000000e-01   1.9000000000000000e-02  -4.8200000000000000e-02   7.7680000000000005e-01   2.5792999999999999e+00   1.7412000000000001e+00   4.8200000000000000e-02   1.4430000000000001e-01   4.5119999999999999e-01
  -2.4249999999999999e-01  -1.3189999999999999e-01   2.5740000000000002e-01  -2.1959999999999999e-01   6.6600000000000006e-02  -6.5799999999999997e-02   6.6579999999999995e-01   2.4904000000000002e+00   2.2635999999999998e+00   3.8500000000000000e-02   1.4430000000000001e-01   4.5560000000000000e-01
  -2.4249999999999999e-01  -1.5390000000000001e-01  -3.4310000000000002e-01  -1.4319999999999999e-01  -3.8100000000000002e-02  -8.8000000000000005e-03   8.6560000000000004e-01   2.5792999999999999e+00   2.5247000000000002e+00  -2.8899999999999999e-02   9.6199999999999994e-02   4.6450000000000002e-01
  -8.8200000000000001e-02   2.1999999999999999e-02   4.2890000000000000e-01  -2.0999999999999999e-01   1.0470000000000000e-01  -3.5099999999999999e-02   5.5489999999999995e-01   2.5348999999999999e+00   2.1764999999999999e+00   1.9300000000000001e-02   9.6199999999999994e-02   4.6889999999999998e-01
  -2.8649999999999998e-01  -2.1999999999999999e-02  -3.4310000000000002e-01  -4.7699999999999999e-02   1.4269999999999999e-01  -3.9500000000000000e-02   7.3240000000000005e-01   2.5125999999999999e+00   2.5247000000000002e+00  -9.5999999999999992e-03   1.6360000000000000e-01   4.5119999999999999e-01
  -3.5270000000000001e-01  -2.1999999999999999e-02  -1.7160000000000000e-01  -1.7190000000000000e-01  -3.8100000000000002e-02  -4.4000000000000003e-03   7.1020000000000005e-01   2.4681999999999999e+00   2.0024000000000002e+00   6.7400000000000002e-02   1.0580000000000001e-01   5.0429999999999997e-01
  -1.5429999999999999e-01  -4.3999999999999997e-02  -8.5800000000000001e-02  -1.9089999999999999e-01   8.5599999999999996e-02  -2.6300000000000000e-02   1.0431999999999999e+00   2.4681999999999999e+00   2.5247000000000002e+00   9.5999999999999992e-03   1.9239999999999999e-01   4.6000000000000002e-01
  -3.5270000000000001e-01  -2.1999999999999999e-02  -3.4310000000000002e-01  -1.6230000000000000e-01   4.7600000000000003e-02   1.3200000000000000e-02   8.2120000000000004e-01   2.3570000000000002e+00   3.5695000000000001e+00   3.8500000000000000e-02   1.1550000000000001e-01   4.3350000000000000e-01
  -2.4249999999999999e-01  -1.3189999999999999e-01  -1.0294000000000001e+00  -9.5500000000000002e-02   6.6600000000000006e-02  -1.3200000000000000e-02   8.4340000000000004e-01   2.4459000000000000e+00   3.0470999999999999e+00  -8.6699999999999999e-02   1.2509999999999999e-01   4.8659999999999998e-01
  -1.5429999999999999e-01   6.6000000000000003e-02  -2.5740000000000002e-01  -2.4820000000000000e-01   2.8500000000000001e-02   8.8000000000000005e-03   9.1000000000000003e-01   2.4015000000000000e+00   2.2635999999999998e+00  -2.8899999999999999e-02   1.7319999999999999e-01   4.6450000000000002e-01
  -3.0859999999999999e-01   2.1999999999999999e-02   0.0000000000000000e+00  -8.5900000000000004e-02   3.8100000000000002e-02  -1.3200000000000000e-02   7.7680000000000005e-01   2.5125999999999999e+00   2.5247000000000002e+00   9.6299999999999997e-02   1.6360000000000000e-01   4.6889999999999998e-01
  -2.8649999999999998e-01  -4.3999999999999997e-02  -3.4310000000000002e-01  -6.6799999999999998e-02   8.5599999999999996e-02  -6.1400000000000003e-02   8.2120000000000004e-01   2.6459999999999999e+00   2.3506000000000000e+00   5.7799999999999997e-02   2.8899999999999999e-02   4.3790000000000001e-01
  -1.1020000000000001e-01   4.3999999999999997e-02  -8.5800000000000001e-02  -1.0500000000000000e-01   8.5599999999999996e-02  -3.5099999999999999e-02   6.4370000000000005e-01   2.4459000000000000e+00   2.3506000000000000e+00   5.7799999999999997e-02   8.6599999999999996e-02   4.3790000000000001e-01
  -1.1020000000000001e-01   2.1999999999999999e-02  -4.2890000000000000e-01  -1.3370000000000001e-01   2.8500000000000001e-02  -5.7000000000000002e-02   8.4340000000000004e-01   2.4237000000000002e+00   2.3506000000000000e+00   0.0000000000000000e+00   1.1550000000000001e-01   4.6450000000000002e-01
  -2.6450000000000001e-01   1.3189999999999999e-01  -9.4359999999999999e-01  -1.0500000000000000e-01   3.8100000000000002e-02  -1.3200000000000000e-02   8.2120000000000004e-01   2.5125999999999999e+00   2.3506000000000000e+00   3.8500000000000000e-02   1.8279999999999999e-01   4.9540000000000001e-01
  -3.5270000000000001e-01  -8.7900000000000006e-02   3.4310000000000002e-01  -1.7190000000000000e-01   2.8500000000000001e-02  -5.2600000000000001e-02   6.8799999999999994e-01   2.5125999999999999e+00   2.5247000000000002e+00  -6.7400000000000002e-02   1.5400000000000000e-01   4.5560000000000000e-01
  -2.1999999999999999e-02   0.0000000000000000e+00  -8.5800000000000001e-02  -1.0500000000000000e-01  -9.4999999999999998e-03  -3.0700000000000002e-02   7.9900000000000004e-01   2.2235999999999998e+00   2.6989000000000001e+00   0.0000000000000000e+00   1.0580000000000001e-01   4.2909999999999998e-01
  -3.0859999999999999e-01  -1.3189999999999999e-01  -6.8630000000000002e-01  -2.8639999999999999e-01  -6.6600000000000006e-02   1.7500000000000002e-02   6.8799999999999994e-01   2.4015000000000000e+00   1.7412000000000001e+00  -2.8899999999999999e-02   1.1550000000000001e-01   4.8220000000000002e-01
  -2.8649999999999998e-01  -1.0990000000000000e-01  -1.7160000000000000e-01  -2.0050000000000001e-01   3.8100000000000002e-02   0.0000000000000000e+00   4.8830000000000001e-01   2.4681999999999999e+00   2.0024000000000002e+00   7.7100000000000002e-02   4.8099999999999997e-02   4.8659999999999998e-01
  -5.2900000000000003e-01   4.3999999999999997e-02  -5.1470000000000005e-01  -2.4820000000000000e-01   6.6600000000000006e-02  -3.5099999999999999e-02   7.5460000000000005e-01   2.4237000000000002e+00   3.0470999999999999e+00   3.8500000000000000e-02   1.7319999999999999e-01   4.5560000000000000e-01
  -1.7630000000000001e-01  -6.6000000000000003e-02  -5.1470000000000005e-01  -2.2910000000000000e-01   3.8100000000000002e-02  -3.5099999999999999e-02   7.9900000000000004e-01   2.6238000000000001e+00   3.1341999999999999e+00   8.6699999999999999e-02   1.0580000000000001e-01   4.6000000000000002e-01
  -2.8649999999999998e-01  -8.7900000000000006e-02   8.5800000000000001e-02  -1.8140000000000001e-01   8.5599999999999996e-02  -4.8200000000000000e-02   7.9900000000000004e-01   2.4459000000000000e+00   3.2212000000000001e+00  -1.9300000000000001e-02   6.7400000000000002e-02   4.7330000000000000e-01
  -2.6450000000000001e-01  -1.9789999999999999e-01  -8.5800000000000001e-02  -1.4319999999999999e-01   1.8079999999999999e-01  -3.5099999999999999e-02   7.5460000000000005e-01   2.4237000000000002e+00   2.3506000000000000e+00   1.1559999999999999e-01   5.7700000000000001e-02   4.5560000000000000e-01
  -3.0859999999999999e-01  -2.1999999999999999e-02  -5.1470000000000005e-01  -1.5279999999999999e-01   9.5200000000000007e-02  -3.0700000000000002e-02   8.4340000000000004e-01   2.5348999999999999e+00   2.0893999999999999e+00   0.0000000000000000e+00   2.0210000000000000e-01   4.7330000000000000e-01
  -2.6450000000000001e-01   2.1999999999999999e-02  -6.0050000000000003e-01  -6.6799999999999998e-02   3.8100000000000002e-02  -1.7500000000000002e-02   6.8799999999999994e-01   2.7795000000000001e+00   2.5247000000000002e+00  -1.9300000000000001e-02   1.0580000000000001e-01   4.7330000000000000e-01
  -1.9839999999999999e-01  -1.5390000000000001e-01   5.1470000000000005e-01  -1.7190000000000000e-01   9.4999999999999998e-03  -3.0700000000000002e-02   7.3240000000000005e-01   2.6238000000000001e+00   3.2212000000000001e+00   2.8899999999999999e-02   1.1550000000000001e-01   4.9540000000000001e-01
  -2.2040000000000001e-01  -1.7590000000000000e-01   2.5740000000000002e-01  -2.5779999999999997e-01   1.9000000000000000e-02  -1.7500000000000002e-02   8.2120000000000004e-01   2.6015999999999999e+00   2.3506000000000000e+00   9.6299999999999997e-02   3.8500000000000000e-02   4.5560000000000000e-01
  -2.6450000000000001e-01   2.1999999999999999e-02  -4.2890000000000000e-01  -8.5900000000000004e-02   2.8500000000000001e-02  -2.1899999999999999e-02   6.4370000000000005e-01   2.3570000000000002e+00   3.1341999999999999e+00   6.7400000000000002e-02   1.0580000000000001e-01   4.5119999999999999e-01
  -3.0859999999999999e-01   2.8580000000000000e-01  -3.4310000000000002e-01  -2.3870000000000000e-01   7.6100000000000001e-02  -3.5099999999999999e-02   7.7680000000000005e-01   2.4015000000000000e+00   2.2635999999999998e+00   9.6299999999999997e-02   1.0580000000000001e-01   4.6450000000000002e-01
  -1.1020000000000001e-01   3.7369999999999998e-01  -3.4310000000000002e-01  -1.8140000000000001e-01   9.4999999999999998e-03  -1.7500000000000002e-02   7.7680000000000005e-01   2.3792000000000000e+00   1.9153000000000000e+00  -2.8899999999999999e-02   8.6599999999999996e-02   4.9099999999999999e-01
  -1.9839999999999999e-01  -2.1980000000000000e-01  -2.5740000000000002e-01  -1.8140000000000001e-01  -9.4999999999999998e-03  -1.7500000000000002e-02   6.4370000000000005e-01   2.3347000000000002e+00   2.5247000000000002e+00  -4.8200000000000000e-02   6.7400000000000002e-02   4.7770000000000001e-01
  -2.4249999999999999e-01  -3.5170000000000001e-01  -5.1470000000000005e-01  -1.4319999999999999e-01   2.8500000000000001e-02   1.7500000000000002e-02   6.6579999999999995e-01   2.3792000000000000e+00   2.6989000000000001e+00   6.7400000000000002e-02   8.6599999999999996e-02   4.4230000000000003e-01
  -3.9679999999999999e-01  -1.5390000000000001e-01   6.8630000000000002e-01  -1.7190000000000000e-01   8.5599999999999996e-02  -4.8200000000000000e-02   5.5489999999999995e-01   2.3792000000000000e+00   1.9153000000000000e+00   5.7799999999999997e-02   1.6360000000000000e-01   4.7330000000000000e-01
  -2.1999999999999999e-02   2.8580000000000000e-01   0.0000000000000000e+00  -1.7190000000000000e-01   1.0470000000000000e-01   1.3200000000000000e-02   7.9900000000000004e-01   2.3347000000000002e+00   2.1764999999999999e+00  -9.5999999999999992e-03   1.4430000000000001e-01   4.2020000000000002e-01
  -5.0700000000000001e-01   2.4179999999999999e-01   2.5740000000000002e-01  -1.8140000000000001e-01  -6.6600000000000006e-02  -2.1899999999999999e-02   7.9900000000000004e-01   2.5571000000000002e+00   2.5247000000000002e+00   9.5999999999999992e-03   1.1550000000000001e-01   4.5119999999999999e-01
  -3.3060000000000000e-01  -1.3189999999999999e-01  -4.2890000000000000e-01  -8.5900000000000004e-02  -1.9000000000000000e-02   4.4000000000000003e-03   1.0209999999999999e+00   2.6238000000000001e+00   2.5247000000000002e+00   2.8899999999999999e-02   7.6999999999999999e-02   4.8220000000000002e-01
  -9.2579999999999996e-01  -2.1980000000000000e-01  -6.8630000000000002e-01  -2.2910000000000000e-01   8.5599999999999996e-02   1.7500000000000002e-02   7.3240000000000005e-01   2.4459000000000000e+00   2.2635999999999998e+00   9.5999999999999992e-03   1.8279999999999999e-01   4.6450000000000002e-01
  -1.1020000000000001e-01  -8.7900000000000006e-02   6.0050000000000003e-01  -2.3870000000000000e-01  -7.6100000000000001e-02   1.7500000000000002e-02   9.1000000000000003e-01   2.3570000000000002e+00   2.0893999999999999e+00  -4.8200000000000000e-02   9.6199999999999994e-02   4.8659999999999998e-01
   4.4080000000000003e-01  -1.3189999999999999e-01   1.7160000000000000e-01  -2.6729999999999998e-01  -4.7600000000000003e-02   2.1899999999999999e-02   6.6579999999999995e-01   2.3347000000000002e+00   2.0024000000000002e+00   0.0000000000000000e+00   9.6199999999999994e-02   5.0429999999999997e-01
  -7.9349999999999998e-01  -1.5390000000000001e-01  -6.8630000000000002e-01  -1.3370000000000001e-01   9.4999999999999998e-03   3.0700000000000002e-02   8.8780000000000003e-01   2.3570000000000002e+00   2.6989000000000001e+00   2.8899999999999999e-02   7.6999999999999999e-02   4.5560000000000000e-01
  -1.3005000000000000e+00  -2.1980000000000000e-01  -5.1470000000000005e-01  -2.4820000000000000e-01   1.9000000000000000e-02  -1.3200000000000000e-02   6.8799999999999994e-01   2.6015999999999999e+00   2.7858999999999998e+00   6.7400000000000002e-02   1.6360000000000000e-01   4.2909999999999998e-01
   4.4100000000000000e-02  -4.3999999999999997e-02   1.7160000000000000e-01  -1.4319999999999999e-01  -5.7099999999999998e-02  -3.9500000000000000e-02   7.9900000000000004e-01   2.5792999999999999e+00   2.5247000000000002e+00   3.8500000000000000e-02   2.0210000000000000e-01   5.3969999999999996e-01
   2.8649999999999998e-01  -4.6170000000000000e-01   5.1470000000000005e-01  -1.9089999999999999e-01  -4.7600000000000003e-02   1.3200000000000000e-02   8.2120000000000004e-01   2.6459999999999999e+00   2.2635999999999998e+00   3.8500000000000000e-02   6.7400000000000002e-02   4.4679999999999997e-01
  -3.7469999999999998e-01   0.0000000000000000e+00  -5.1470000000000005e-01  -2.3870000000000000e-01  -9.4999999999999998e-03   0.0000000000000000e+00   6.6579999999999995e-01   2.5348999999999999e+00   2.7858999999999998e+00   2.8899999999999999e-02   1.0580000000000001e-01   4.5119999999999999e-01
  -1.0139000000000000e+00   2.1999999999999999e-02  -9.4359999999999999e-01  -5.7299999999999997e-02   4.7600000000000003e-02   1.7500000000000002e-02   6.2150000000000005e-01   2.7572000000000001e+00   2.6118000000000001e+00  -1.9300000000000001e-02   7.6999999999999999e-02   5.0429999999999997e-01
  -5.9509999999999996e-01  -1.7590000000000000e-01  -4.2890000000000000e-01  -1.7190000000000000e-01   1.9000000000000000e-02   6.5799999999999997e-02   5.7709999999999995e-01   2.4015000000000000e+00   2.6118000000000001e+00   0.0000000000000000e+00   8.6599999999999996e-02   4.8659999999999998e-01
   3.9679999999999999e-01  -1.7590000000000000e-01   1.7160000000000000e-01  -2.4820000000000000e-01  -4.7600000000000003e-02  -8.8000000000000005e-03   6.6579999999999995e-01   2.4904000000000002e+00   2.6989000000000001e+00   1.0600000000000000e-01   4.8099999999999997e-02   4.6889999999999998e-01
  -6.6100000000000006e-02  -2.6379999999999998e-01   1.7160000000000000e-01  -1.8140000000000001e-01  -3.8100000000000002e-02  -1.7500000000000002e-02   7.9900000000000004e-01   2.6682999999999999e+00   2.4377000000000000e+00  -9.6299999999999997e-02   2.1170000000000000e-01   4.8659999999999998e-01
  -8.8170000000000004e-01  -1.9789999999999999e-01   2.5740000000000002e-01  -2.6729999999999998e-01   0.0000000000000000e+00   4.4000000000000003e-03   7.1020000000000005e-01   2.2902999999999998e+00   1.2188000000000001e+00  -8.6699999999999999e-02   1.1550000000000001e-01   5.0429999999999997e-01
  -4.1880000000000001e-01  -1.5390000000000001e-01  -4.2890000000000000e-01  -1.6230000000000000e-01  -9.5200000000000007e-02   8.8000000000000005e-03   8.4340000000000004e-01   2.2902999999999998e+00   2.2635999999999998e+00  -9.5999999999999992e-03   5.7700000000000001e-02   4.4230000000000003e-01
   1.5429999999999999e-01  -2.1980000000000000e-01  -8.5800000000000001e-02  -2.6729999999999998e-01   4.7600000000000003e-02   4.4000000000000003e-03   6.2150000000000005e-01   2.8683999999999998e+00   2.4377000000000000e+00  -9.5999999999999992e-03   1.5400000000000000e-01   4.8220000000000002e-01
  -1.9839999999999999e-01   1.7590000000000000e-01   1.7160000000000000e-01  -1.2410000000000000e-01   9.4999999999999998e-03  -2.6300000000000000e-02   7.9900000000000004e-01   2.4237000000000002e+00   2.2635999999999998e+00  -7.7100000000000002e-02   1.4430000000000001e-01   4.7330000000000000e-01
  -7.4939999999999996e-01  -1.7590000000000000e-01  -8.5800000000000001e-02  -1.3370000000000001e-01   1.2370000000000000e-01  -6.1400000000000003e-02   8.6560000000000004e-01   2.4681999999999999e+00   2.0893999999999999e+00   8.6699999999999999e-02   7.6999999999999999e-02   4.5119999999999999e-01
  -2.2040000000000001e-01  -5.4959999999999998e-01  -1.0294000000000001e+00  -1.8140000000000001e-01  -1.9000000000000000e-02   7.0199999999999999e-02   6.2150000000000005e-01   2.7128000000000001e+00   2.6989000000000001e+00   8.6699999999999999e-02   1.4430000000000001e-01   4.7770000000000001e-01
   1.5429999999999999e-01  -4.8359999999999997e-01   2.5740000000000002e-01  -2.0999999999999999e-01  -3.8100000000000002e-02  -7.4499999999999997e-02   7.9900000000000004e-01   2.3125000000000000e+00   2.5247000000000002e+00   2.8899999999999999e-02   2.0210000000000000e-01   4.6000000000000002e-01
  -3.7469999999999998e-01   1.4509000000000001e+00   6.8630000000000002e-01   2.8600000000000000e-02   5.7099999999999998e-02   4.8200000000000000e-02   6.8799999999999994e-01   2.6238000000000001e+00   2.8730000000000002e+00  -8.6699999999999999e-02   1.3469999999999999e-01   4.8220000000000002e-01
  -6.1719999999999997e-01   1.3189999999999999e-01  -6.0050000000000003e-01  -1.9089999999999999e-01   1.3320000000000001e-01  -3.5099999999999999e-02   5.1049999999999995e-01   2.4015000000000000e+00   3.0470999999999999e+00   6.7400000000000002e-02   1.4430000000000001e-01   4.8220000000000002e-01
  -7.4939999999999996e-01  -1.2969999999999999e+00  -8.5800000000000001e-02  -3.0549999999999999e-01  -4.7600000000000003e-02  -4.4000000000000003e-03   7.3240000000000005e-01   2.4237000000000002e+00   2.7858999999999998e+00   3.8500000000000000e-02   5.7700000000000001e-02   4.6889999999999998e-01
   1.3230000000000000e-01   3.7369999999999998e-01   1.7160000000000000e-01  -2.0050000000000001e-01  -6.6600000000000006e-02  -5.7000000000000002e-02   6.4370000000000005e-01   2.6238000000000001e+00   1.5670999999999999e+00   3.8500000000000000e-02   1.0580000000000001e-01   4.8659999999999998e-01
  -8.8200000000000001e-02   5.9360000000000002e-01   6.8630000000000002e-01  -2.3870000000000000e-01  -1.1420000000000000e-01  -4.4000000000000003e-03   8.2120000000000004e-01   2.3570000000000002e+00   2.5247000000000002e+00   7.7100000000000002e-02   1.6360000000000000e-01   4.7770000000000001e-01
  -6.3919999999999999e-01  -5.9360000000000002e-01  -3.4310000000000002e-01  -2.9599999999999999e-01   5.7099999999999998e-02   3.0700000000000002e-02   6.8799999999999994e-01   2.3347000000000002e+00   3.3953000000000002e+00  -9.5999999999999992e-03   1.5400000000000000e-01   4.7770000000000001e-01
  -5.5110000000000003e-01  -4.3999999999999997e-02  -1.1152000000000000e+00  -2.3870000000000000e-01   8.5599999999999996e-02   8.8000000000000005e-03   6.8799999999999994e-01   2.4904000000000002e+00   2.0893999999999999e+00   0.0000000000000000e+00   1.3469999999999999e-01   4.6450000000000002e-01
   0.0000000000000000e+00   6.5949999999999998e-01   3.4310000000000002e-01  -1.2410000000000000e-01   3.8100000000000002e-02  -4.8200000000000000e-02   8.8780000000000003e-01   2.4459000000000000e+00   3.2212000000000001e+00  -9.5999999999999992e-03   1.7319999999999999e-01   4.7330000000000000e-01
  -1.5429999999999999e-01  -5.4959999999999998e-01  -8.5800000000000001e-02  -2.8639999999999999e-01   3.8100000000000002e-02  -7.4499999999999997e-02   8.8780000000000003e-01   2.4904000000000002e+00   2.2635999999999998e+00   9.5999999999999992e-03   1.1550000000000001e-01   4.5119999999999999e-01
  -5.7310000000000005e-01  -5.0560000000000005e-01  -7.7210000000000001e-01  -1.7190000000000000e-01   8.5599999999999996e-02  -3.0700000000000002e-02   5.1049999999999995e-01   2.5571000000000002e+00   2.8730000000000002e+00   9.6299999999999997e-02   9.6199999999999994e-02   4.7770000000000001e-01
  -5.0700000000000001e-01   3.7369999999999998e-01   2.5740000000000002e-01  -6.6799999999999998e-02   8.5599999999999996e-02  -4.3900000000000002e-02   7.5460000000000005e-01   2.4681999999999999e+00   2.3506000000000000e+00   2.8899999999999999e-02   9.6199999999999994e-02   4.6450000000000002e-01
  -1.3230000000000000e-01   8.7900000000000006e-02   8.5800000000000001e-02  -2.0999999999999999e-01  -5.7099999999999998e-02  -8.8000000000000005e-03   6.8799999999999994e-01   2.4015000000000000e+00   2.2635999999999998e+00   1.1559999999999999e-01   7.6999999999999999e-02   4.6450000000000002e-01
  -8.8200000000000001e-02  -4.1770000000000002e-01   3.4310000000000002e-01  -2.6729999999999998e-01  -7.6100000000000001e-02   2.1899999999999999e-02   7.1020000000000005e-01   2.6905000000000001e+00   2.5247000000000002e+00   8.6699999999999999e-02   9.6199999999999994e-02   4.9540000000000001e-01
  -2.4249999999999999e-01   3.2979999999999998e-01  -2.5740000000000002e-01  -1.3370000000000001e-01  -2.8500000000000001e-02   2.6300000000000000e-02   7.1020000000000005e-01   2.5792999999999999e+00   2.0893999999999999e+00   2.8899999999999999e-02   5.7700000000000001e-02   4.7770000000000001e-01
  -5.2900000000000003e-01  -2.1999999999999999e-02  -8.5780000000000001e-01  -1.5279999999999999e-01   0.0000000000000000e+00  -8.8000000000000005e-03   8.4340000000000004e-01   2.5792999999999999e+00   2.5247000000000002e+00   9.5999999999999992e-03   1.4430000000000001e-01   4.9099999999999999e-01
  -3.9679999999999999e-01  -4.8359999999999997e-01   5.1470000000000005e-01  -1.9089999999999999e-01   5.7099999999999998e-02  -2.1899999999999999e-02   8.8780000000000003e-01   2.3125000000000000e+00   2.2635999999999998e+00   6.7400000000000002e-02   1.5400000000000000e-01   4.9540000000000001e-01
  -1.3230000000000000e-01  -8.7900000000000006e-02  -4.2890000000000000e-01  -2.5779999999999997e-01   6.6600000000000006e-02  -1.7500000000000002e-02   6.2150000000000005e-01   2.5792999999999999e+00   2.6118000000000001e+00  -2.8899999999999999e-02   8.6599999999999996e-02   4.6889999999999998e-01
  -1.5429999999999999e-01   3.0780000000000002e-01  -4.2890000000000000e-01  -9.5500000000000002e-02   9.5200000000000007e-02  -2.6300000000000000e-02   9.1000000000000003e-01   2.7572000000000001e+00   1.8283000000000000e+00   9.5999999999999992e-03   8.6599999999999996e-02   4.9099999999999999e-01
  -5.7310000000000005e-01  -1.0990000000000000e-01  -2.5740000000000002e-01  -1.8140000000000001e-01  -9.4999999999999998e-03   4.8200000000000000e-02   8.2120000000000004e-01   2.4459000000000000e+00   3.4824000000000002e+00  -9.5999999999999992e-03   9.6199999999999994e-02   4.2470000000000002e-01
  -3.3060000000000000e-01   4.3999999999999997e-02   8.5800000000000001e-02  -1.9089999999999999e-01   2.8500000000000001e-02  -2.6300000000000000e-02   7.5460000000000005e-01   2.5125999999999999e+00   2.5247000000000002e+00  -1.9300000000000001e-02   1.0580000000000001e-01   4.6889999999999998e-01
  -1.7630000000000001e-01   8.7900000000000006e-02  -3.4310000000000002e-01  -1.8140000000000001e-01  -2.8500000000000001e-02   1.3200000000000000e-02   6.8799999999999994e-01   2.5792999999999999e+00   2.3506000000000000e+00   9.5999999999999992e-03   5.7700000000000001e-02   4.9099999999999999e-01
  -3.9679999999999999e-01  -2.1980000000000000e-01  -3.4310000000000002e-01  -2.0050000000000001e-01   6.6600000000000006e-02  -3.0700000000000002e-02   7.7680000000000005e-01   2.4904000000000002e+00   2.9600000000000000e+00   3.8500000000000000e-02   1.0580000000000001e-01   4.9099999999999999e-01
  -5.2900000000000003e-01  -4.3999999999999997e-02  -3.4310000000000002e-01  -1.8140000000000001e-01   1.9000000000000000e-02   1.3200000000000000e-02   6.4370000000000005e-01   2.4459000000000000e+00   3.1341999999999999e+00   4.8200000000000000e-02   9.6199999999999994e-02   4.9990000000000001e-01
  -2.6450000000000001e-01   1.7590000000000000e-01  -5.1470000000000005e-01  -1.8140000000000001e-01   3.8100000000000002e-02  -4.8200000000000000e-02   6.6579999999999995e-01   2.3570000000000002e+00   2.4377000000000000e+00   6.7400000000000002e-02   1.6360000000000000e-01   4.7330000000000000e-01
  -1.7630000000000001e-01  -2.4179999999999999e-01   8.5800000000000001e-02  -1.7190000000000000e-01  -4.7600000000000003e-02   3.5099999999999999e-02   6.6579999999999995e-01   2.2679999999999998e+00   2.8730000000000002e+00   0.0000000000000000e+00   1.1550000000000001e-01   4.8220000000000002e-01
  -2.4249999999999999e-01  -3.2979999999999998e-01  -3.4310000000000002e-01  -2.8639999999999999e-01   1.7130000000000001e-01  -1.3200000000000000e-02   5.1049999999999995e-01   2.4237000000000002e+00   2.6989000000000001e+00   2.8899999999999999e-02   1.3469999999999999e-01   4.7770000000000001e-01
  -6.3919999999999999e-01   4.3999999999999997e-02  -6.8630000000000002e-01  -1.9089999999999999e-01  -2.8500000000000001e-02  -3.9500000000000000e-02   7.9900000000000004e-01   2.4015000000000000e+00   2.5247000000000002e+00   0.0000000000000000e+00   1.1550000000000001e-01   4.8220000000000002e-01
  -4.4080000000000003e-01   1.3189999999999999e-01  -6.8630000000000002e-01  -1.6230000000000000e-01   6.6600000000000006e-02  -2.6300000000000000e-02   6.6579999999999995e-01   2.5348999999999999e+00   2.2635999999999998e+00   3.8500000000000000e-02   6.7400000000000002e-02   4.3790000000000001e-01
  -2.2040000000000001e-01  -4.3999999999999997e-02   1.7160000000000000e-01  -2.3870000000000000e-01   3.8100000000000002e-02  -3.5099999999999999e-02   1.0431999999999999e+00   2.2235999999999998e+00   1.8283000000000000e+00   2.8899999999999999e-02   1.9239999999999999e-01   4.4230000000000003e-01
  -8.8200000000000001e-02   0.0000000000000000e+00  -6.8630000000000002e-01  -8.5900000000000004e-02  -1.9000000000000000e-02   1.7500000000000002e-02   8.4340000000000004e-01   2.3570000000000002e+00   2.3506000000000000e+00  -1.9300000000000001e-02   1.1550000000000001e-01   4.7770000000000001e-01
  -2.6450000000000001e-01  -4.3999999999999997e-02   1.7160000000000000e-01  -2.0050000000000001e-01   9.4999999999999998e-03  -4.4000000000000003e-03   7.1020000000000005e-01   2.3125000000000000e+00   2.0024000000000002e+00   2.8899999999999999e-02   1.3469999999999999e-01   4.6450000000000002e-01
  -5.5110000000000003e-01  -1.9789999999999999e-01  -2.5740000000000002e-01  -3.2460000000000000e-01  -1.9000000000000000e-02  -1.7500000000000002e-02   5.5489999999999995e-01   2.4904000000000002e+00   2.1764999999999999e+00   0.0000000000000000e+00   7.6999999999999999e-02   4.9099999999999999e-01
  -1.9839999999999999e-01   2.1999999999999999e-02  -6.8630000000000002e-01  -2.8639999999999999e-01  -1.9000000000000000e-02  -4.8200000000000000e-02   5.1049999999999995e-01   2.7128000000000001e+00   2.2635999999999998e+00  -1.9300000000000001e-02   4.8099999999999997e-02   4.9099999999999999e-01
  -3.7469999999999998e-01   1.3189999999999999e-01  -7.7210000000000001e-01  -1.0500000000000000e-01   1.9000000000000000e-02  -6.1400000000000003e-02   7.5460000000000005e-01   2.3347000000000002e+00   2.1764999999999999e+00  -4.8200000000000000e-02   7.6999999999999999e-02   4.3790000000000001e-01
  -4.8490000000000000e-01  -3.2979999999999998e-01  -6.8630000000000002e-01  -2.4820000000000000e-01  -9.4999999999999998e-03  -4.4000000000000003e-03   6.8799999999999994e-01   2.2902999999999998e+00   1.9153000000000000e+00  -9.5999999999999992e-03   1.4430000000000001e-01   4.5560000000000000e-01
  -5.0700000000000001e-01  -1.9789999999999999e-01   8.5800000000000001e-02  -2.8639999999999999e-01   0.0000000000000000e+00  -4.4000000000000003e-03   7.3240000000000005e-01   2.4237000000000002e+00   2.4377000000000000e+00   9.5999999999999992e-03   2.4060000000000001e-01   4.4679999999999997e-01
  -3.5270000000000001e-01   0.0000000000000000e+00   6.0050000000000003e-01  -1.9089999999999999e-01   2.8500000000000001e-02   1.7500000000000002e-02   7.9900000000000004e-01   2.7128000000000001e+00   1.8283000000000000e+00   0.0000000000000000e+00   5.7700000000000001e-02   4.7770000000000001e-01
  -3.3060000000000000e-01  -8.7900000000000006e-02   8.5800000000000001e-02  -2.3870000000000000e-01   2.8500000000000001e-02  -4.8200000000000000e-02   6.6579999999999995e-01   2.6238000000000001e+00   1.8283000000000000e+00  -4.8200000000000000e-02   1.9239999999999999e-01   4.5560000000000000e-01
  -2.8649999999999998e-01  -1.3189999999999999e-01   1.7160000000000000e-01  -2.2910000000000000e-01  -3.8100000000000002e-02  -4.4000000000000003e-03   7.3240000000000005e-01   2.4015000000000000e+00   2.1764999999999999e+00  -2.8899999999999999e-02   1.2509999999999999e-01   4.6000000000000002e-01
  -3.7469999999999998e-01   6.6000000000000003e-02  -2.5740000000000002e-01  -1.4319999999999999e-01   1.1420000000000000e-01   2.1899999999999999e-02   7.1020000000000005e-01   2.3347000000000002e+00   2.1764999999999999e+00   6.7400000000000002e-02   8.6599999999999996e-02   5.0870000000000004e-01
  -3.9679999999999999e-01  -8.7900000000000006e-02   7.7210000000000001e-01  -2.2910000000000000e-01   0.0000000000000000e+00  -3.5099999999999999e-02   7.3240000000000005e-01   2.4459000000000000e+00   2.0893999999999999e+00   1.9300000000000001e-02   1.4430000000000001e-01   4.7330000000000000e-01
  -1.9839999999999999e-01  -1.7590000000000000e-01  -8.5800000000000001e-02  -2.8639999999999999e-01  -5.7099999999999998e-02   3.0700000000000002e-02   7.3240000000000005e-01   2.4904000000000002e+00   1.8283000000000000e+00   9.5999999999999992e-03   1.1550000000000001e-01   4.6000000000000002e-01
  -2.4249999999999999e-01  -2.4179999999999999e-01  -3.4310000000000002e-01  -1.6230000000000000e-01  -6.6600000000000006e-02   3.9500000000000000e-02   7.1020000000000005e-01   2.6905000000000001e+00   2.2635999999999998e+00   1.9300000000000001e-02   1.3469999999999999e-01   4.8659999999999998e-01
  -4.8490000000000000e-01  -2.6379999999999998e-01  -1.2010000000000001e+00  -1.7190000000000000e-01  -9.4999999999999998e-03   4.4000000000000003e-03   5.7709999999999995e-01   2.6238000000000001e+00   2.0893999999999999e+00   7.7100000000000002e-02   4.8099999999999997e-02   4.6889999999999998e-01
  -3.3060000000000000e-01   0.0000000000000000e+00  -2.5740000000000002e-01  -2.6729999999999998e-01  -9.4999999999999998e-03   8.8000000000000005e-03   7.3240000000000005e-01   2.2679999999999998e+00   2.5247000000000002e+00  -3.8500000000000000e-02   5.7700000000000001e-02   4.8220000000000002e-01
  -2.8649999999999998e-01   8.7900000000000006e-02  -3.4310000000000002e-01  -1.5279999999999999e-01  -9.4999999999999998e-03  -8.8000000000000005e-03   7.7680000000000005e-01   2.4237000000000002e+00   2.6989000000000001e+00   9.5999999999999992e-03   1.3469999999999999e-01   4.4230000000000003e-01
  -3.3060000000000000e-01   6.6000000000000003e-02   0.0000000000000000e+00  -1.5279999999999999e-01   4.7600000000000003e-02  -4.3900000000000002e-02   5.7709999999999995e-01   2.4681999999999999e+00   2.5247000000000002e+00   2.8899999999999999e-02   8.6599999999999996e-02   4.5119999999999999e-01
  -2.6450000000000001e-01   4.3999999999999997e-02  -5.1470000000000005e-01  -1.8140000000000001e-01   2.8500000000000001e-02  -2.6300000000000000e-02   5.9930000000000005e-01   2.5348999999999999e+00   2.6989000000000001e+00  -9.5999999999999992e-03   1.4430000000000001e-01   4.4679999999999997e-01
  -8.8200000000000001e-02  -8.7900000000000006e-02  -4.2890000000000000e-01  -2.0050000000000001e-01  -1.9000000000000000e-02   1.3200000000000000e-02   6.8799999999999994e-01   2.5571000000000002e+00   2.9600000000000000e+00   6.7400000000000002e-02   1.1550000000000001e-01   4.7770000000000001e-01
  -3.9679999999999999e-01   4.3999999999999997e-02  -4.2890000000000000e-01  -8.5900000000000004e-02  -2.8500000000000001e-02   8.8000000000000005e-03   6.4370000000000005e-01   2.4459000000000000e+00   2.8730000000000002e+00   9.5999999999999992e-03   5.7700000000000001e-02   4.6450000000000002e-01
  -3.5270000000000001e-01   0.0000000000000000e+00  -1.7160000000000000e-01  -1.1459999999999999e-01  -2.8500000000000001e-02   1.3200000000000000e-02   6.4370000000000005e-01   2.3125000000000000e+00   2.1764999999999999e+00   6.7400000000000002e-02   7.6999999999999999e-02   4.6889999999999998e-01
  -2.8649999999999998e-01  -8.7900000000000006e-02  -4.2890000000000000e-01  -2.7689999999999998e-01  -9.4999999999999998e-03  -1.3200000000000000e-02   6.8799999999999994e-01   2.3792000000000000e+00   2.3506000000000000e+00  -1.2520000000000001e-01   8.6599999999999996e-02   4.9540000000000001e-01
  -4.6289999999999998e-01  -1.3189999999999999e-01  -1.0294000000000001e+00  -1.9089999999999999e-01  -1.1420000000000000e-01   1.7500000000000002e-02   7.7680000000000005e-01   2.4681999999999999e+00   2.7858999999999998e+00   4.8200000000000000e-02   1.4430000000000001e-01   4.1139999999999999e-01
  -2.8649999999999998e-01  -1.9789999999999999e-01   8.5800000000000001e-02  -2.4820000000000000e-01  -1.9000000000000000e-02  -5.2600000000000001e-02   5.7709999999999995e-01   2.3125000000000000e+00   2.3506000000000000e+00  -5.7799999999999997e-02   1.9199999999999998e-02   4.6889999999999998e-01
  -2.8649999999999998e-01  -1.9789999999999999e-01   1.7160000000000000e-01  -2.7689999999999998e-01   7.6100000000000001e-02  -8.8000000000000005e-03   6.6579999999999995e-01   2.5571000000000002e+00   2.5247000000000002e+00   6.7400000000000002e-02   5.7700000000000001e-02   4.6889999999999998e-01
  -3.9679999999999999e-01  -8.7900000000000006e-02  -8.5800000000000001e-02  -2.4820000000000000e-01  -6.6600000000000006e-02  -8.8000000000000005e-03   7.7680000000000005e-01   2.5125999999999999e+00   2.7858999999999998e+00   9.6299999999999997e-02   1.2509999999999999e-01   4.3790000000000001e-01
  -2.4249999999999999e-01  -2.1999999999999999e-02  -6.0050000000000003e-01  -2.0050000000000001e-01  -9.4999999999999998e-03  -2.6300000000000000e-02   6.8799999999999994e-01   2.5571000000000002e+00   2.2635999999999998e+00  -6.7400000000000002e-02   1.4430000000000001e-01   4.9099999999999999e-01
  -4.6289999999999998e-01   1.0990000000000000e-01   2.5740000000000002e-01  -1.7190000000000000e-01   4.7600000000000003e-02  -8.8000000000000005e-03   7.3240000000000005e-01   2.4904000000000002e+00   3.0470999999999999e+00   3.8500000000000000e-02   1.0580000000000001e-01   4.7770000000000001e-01
  -2.6450000000000001e-01   0.0000000000000000e+00   8.5800000000000001e-02  -2.0050000000000001e-01   6.6600000000000006e-02  -4.3900000000000002e-02   6.8799999999999994e-01   2.5125999999999999e+00   2.4377000000000000e+00   4.8200000000000000e-02   1.1550000000000001e-01   4.5119999999999999e-01
  -3.9679999999999999e-01  -1.5390000000000001e-01  -3.4310000000000002e-01  -9.5500000000000002e-02   2.8500000000000001e-02  -1.3200000000000000e-02   7.7680000000000005e-01   2.5792999999999999e+00   3.1341999999999999e+00   1.4449999999999999e-01   1.2509999999999999e-01   4.7770000000000001e-01
  -2.8649999999999998e-01   6.6000000000000003e-02   1.7160000000000000e-01  -2.5779999999999997e-01   0.0000000000000000e+00   0.0000000000000000e+00   5.7709999999999995e-01   2.5571000000000002e+00   2.2635999999999998e+00   0.0000000000000000e+00   1.9199999999999998e-02   4.6450000000000002e-01
  -2.6450000000000001e-01  -1.9789999999999999e-01   5.1470000000000005e-01  -2.3870000000000000e-01   8.5599999999999996e-02   0.0000000000000000e+00   6.8799999999999994e-01   2.2902999999999998e+00   2.4377000000000000e+00   8.6699999999999999e-02   1.0580000000000001e-01   4.5560000000000000e-01
  -3.9679999999999999e-01   0.0000000000000000e+00  -6.0050000000000003e-01  -2.0999999999999999e-01  -5.7099999999999998e-02  -3.5099999999999999e-02   7.5460000000000005e-01   2.3125000000000000e+00   2.5247000000000002e+00   1.0600000000000000e-01   1.6360000000000000e-01   4.7770000000000001e-01
  -3.9679999999999999e-01   0.0000000000000000e+00  -3.4310000000000002e-01  -1.8140000000000001e-01  -9.4999999999999998e-03  -5.7000000000000002e-02   6.2150000000000005e-01   2.6459999999999999e+00   3.0470999999999999e+00  -9.5999999999999992e-03   1.7319999999999999e-01   4.6889999999999998e-01
  -4.1880000000000001e-01  -2.1999999999999999e-02  -1.7160000000000000e-01  -2.4820000000000000e-01  -1.9000000000000000e-02  -2.1899999999999999e-02   9.3220000000000003e-01   2.4904000000000002e+00   2.6989000000000001e+00   2.8899999999999999e-02   3.8500000000000000e-02   4.5560000000000000e-01
  -3.7469999999999998e-01   2.1999999999999999e-02  -4.2890000000000000e-01  -2.4820000000000000e-01   0.0000000000000000e+00  -1.3200000000000000e-02   7.7680000000000005e-01   2.6459999999999999e+00   2.0893999999999999e+00   5.7799999999999997e-02   1.2509999999999999e-01   4.6450000000000002e-01
  -2.4249999999999999e-01  -8.7900000000000006e-02  -6.0050000000000003e-01  -1.0500000000000000e-01   0.0000000000000000e+00  -2.6300000000000000e-02   8.2120000000000004e-01   2.4459000000000000e+00   2.0893999999999999e+00   1.9300000000000001e-02   5.7700000000000001e-02   4.8220000000000002e-01
  -2.8649999999999998e-01  -1.3189999999999999e-01  -3.4310000000000002e-01  -1.7190000000000000e-01   2.8500000000000001e-02   0.0000000000000000e+00   7.3240000000000005e-01   2.6238000000000001e+00   3.0470999999999999e+00   0.0000000000000000e+00   1.0580000000000001e-01   5.0870000000000004e-01
  -4.1880000000000001e-01   6.6000000000000003e-02  -7.7210000000000001e-01  -2.5779999999999997e-01   3.8100000000000002e-02   4.4000000000000003e-03   6.4370000000000005e-01   2.5125999999999999e+00   1.7412000000000001e+00  -2.8899999999999999e-02   1.8279999999999999e-01   4.5560000000000000e-01
  -3.7469999999999998e-01  -1.3189999999999999e-01  -6.8630000000000002e-01  -1.4319999999999999e-01   5.7099999999999998e-02  -4.8200000000000000e-02   6.6579999999999995e-01   2.5125999999999999e+00   2.3506000000000000e+00  -2.8899999999999999e-02   1.6360000000000000e-01   5.0870000000000004e-01
  -3.9679999999999999e-01   0.0000000000000000e+00  -1.7160000000000000e-01  -2.6729999999999998e-01   1.3320000000000001e-01  -3.5099999999999999e-02   5.7709999999999995e-01   2.5792999999999999e+00   2.0893999999999999e+00   1.9300000000000001e-02   9.6199999999999994e-02   4.8220000000000002e-01
  -3.5270000000000001e-01  -1.3189999999999999e-01   2.5740000000000002e-01  -1.8140000000000001e-01   1.9000000000000000e-02  -2.1899999999999999e-02   6.6579999999999995e-01   2.3347000000000002e+00   1.5670999999999999e+00  -9.5999999999999992e-03   1.1550000000000001e-01   4.9099999999999999e-01
  -4.6289999999999998e-01  -1.5390000000000001e-01  -6.0050000000000003e-01  -1.8140000000000001e-01   8.5599999999999996e-02  -5.7000000000000002e-02   7.5460000000000005e-01   2.3125000000000000e+00   2.3506000000000000e+00   1.9300000000000001e-02   6.7400000000000002e-02   5.1310000000000000e-01
  -3.3060000000000000e-01   2.1999999999999999e-02  -3.4310000000000002e-01  -2.9599999999999999e-01   9.5200000000000007e-02  -2.1899999999999999e-02   6.8799999999999994e-01   2.5571000000000002e+00   2.4377000000000000e+00   3.8500000000000000e-02   1.4430000000000001e-01   4.4679999999999997e-01
  -5.0700000000000001e-01  -1.3189999999999999e-01  -4.2890000000000000e-01  -1.5279999999999999e-01   4.7600000000000003e-02  -3.0700000000000002e-02   5.9930000000000005e-01   2.6238000000000001e+00   2.0024000000000002e+00  -1.9300000000000001e-02   7.6999999999999999e-02   4.2020000000000002e-01
  -3.9679999999999999e-01  -8.7900000000000006e-02  -3.4310000000000002e-01  -2.2910000000000000e-01   3.8100000000000002e-02   2.1899999999999999e-02   8.4340000000000004e-01   2.4015000000000000e+00   1.8283000000000000e+00   1.4449999999999999e-01   1.2509999999999999e-01   4.6889999999999998e-01
  -1.9839999999999999e-01  -1.9789999999999999e-01  -3.4310000000000002e-01  -1.4319999999999999e-01   6.6600000000000006e-02  -3.5099999999999999e-02   6.4370000000000005e-01   2.5125999999999999e+00   2.1764999999999999e+00  -9.5999999999999992e-03   1.9239999999999999e-01   4.7770000000000001e-01
  -3.7469999999999998e-01  -1.3189999999999999e-01   1.7160000000000000e-01  -1.9089999999999999e-01   1.9000000000000000e-02  -1.3200000000000000e-02   9.1000000000000003e-01   2.5792999999999999e+00   2.3506000000000000e+00   3.8500000000000000e-02   8.6599999999999996e-02   4.7330000000000000e-01
  -4.1880000000000001e-01  -2.1999999999999999e-02  -9.4359999999999999e-01  -2.5779999999999997e-01   1.9000000000000000e-02  -4.3900000000000002e-02   8.4340000000000004e-01   2.6015999999999999e+00   2.0893999999999999e+00  -2.8899999999999999e-02   1.3469999999999999e-01   4.4679999999999997e-01
  -3.3060000000000000e-01  -1.3189999999999999e-01  -8.5780000000000001e-01  -1.9089999999999999e-01  -3.8100000000000002e-02   3.5099999999999999e-02   7.7680000000000005e-01   2.4904000000000002e+00   2.4377000000000000e+00   4.8200000000000000e-02   6.7400000000000002e-02   4.7330000000000000e-01
  -3.9679999999999999e-01   4.3999999999999997e-02  -8.5780000000000001e-01  -1.1459999999999999e-01   9.4999999999999998e-03  -2.1899999999999999e-02   8.4340000000000004e-01   2.3792000000000000e+00   1.6540999999999999e+00   3.8500000000000000e-02   1.5400000000000000e-01   4.8659999999999998e-01
  -3.7469999999999998e-01   2.1999999999999999e-02   0.0000000000000000e+00  -1.5279999999999999e-01   1.9000000000000000e-02   8.8000000000000005e-03   5.7709999999999995e-01   2.5348999999999999e+00   1.7412000000000001e+00   9.5999999999999992e-03   1.3469999999999999e-01   4.8659999999999998e-01
  -4.6289999999999998e-01  -1.5390000000000001e-01  -2.5740000000000002e-01  -2.0050000000000001e-01   0.0000000000000000e+00   0.0000000000000000e+00   7.5460000000000005e-01   2.4904000000000002e+00   2.6118000000000001e+00   7.7100000000000002e-02   2.8899999999999999e-02   5.0870000000000004e-01
  -3.7469999999999998e-01  -8.7900000000000006e-02  -1.7160000000000000e-01  -2.0050000000000001e-01  -1.9000000000000000e-02  -6.1400000000000003e-02   6.6579999999999995e-01   2.4904000000000002e+00   2.3506000000000000e+00   2.8899999999999999e-02   1.1550000000000001e-01   4.6889999999999998e-01
  -5.2900000000000003e-01   8.7900000000000006e-02   8.5800000000000001e-02  -1.9089999999999999e-01   2.8500000000000001e-02   4.4000000000000003e-03   6.8799999999999994e-01   2.6238000000000001e+00   1.9153000000000000e+00   9.5999999999999992e-03   9.6199999999999994e-02   4.9540000000000001e-01
  -3.0859999999999999e-01  -1.5390000000000001e-01   1.7160000000000000e-01  -2.0050000000000001e-01   9.4999999999999998e-03  -3.9500000000000000e-02   7.1020000000000005e-01   2.6682999999999999e+00   2.6989000000000001e+00   5.7799999999999997e-02   1.1550000000000001e-01   4.9099999999999999e-01
  -3.3060000000000000e-01  -2.1999999999999999e-02  -5.1470000000000005e-01  -2.0999999999999999e-01   3.8100000000000002e-02  -3.0700000000000002e-02   5.3269999999999995e-01   2.6905000000000001e+00   2.5247000000000002e+00   4.8200000000000000e-02   1.9239999999999999e-01   4.9099999999999999e-01
  -8.8200000000000001e-02  -1.3189999999999999e-01  -8.5800000000000001e-02  -1.4319999999999999e-01   9.4999999999999998e-03  -3.5099999999999999e-02   8.8780000000000003e-01   2.5571000000000002e+00   2.4377000000000000e+00   0.0000000000000000e+00   1.6360000000000000e-01   4.4679999999999997e-01
  -2.8649999999999998e-01  -2.6379999999999998e-01  -6.8630000000000002e-01  -1.9089999999999999e-01   3.8100000000000002e-02  -1.3200000000000000e-02   6.8799999999999994e-01   2.3125000000000000e+00   2.0893999999999999e+00  -2.8899999999999999e-02   1.8279999999999999e-01   4.6450000000000002e-01
  -2.8649999999999998e-01  -1.0990000000000000e-01  -5.1470000000000005e-01  -1.4319999999999999e-01   4.7600000000000003e-02   8.8000000000000005e-03   5.5489999999999995e-01   2.6015999999999999e+00   2.2635999999999998e+00  -5.7799999999999997e-02   1.8279999999999999e-01   4.8220000000000002e-01
  -2.8649999999999998e-01  -1.9789999999999999e-01  -8.5800000000000001e-02  -2.1959999999999999e-01   1.9000000000000000e-02   1.3200000000000000e-02   8.2120000000000004e-01   2.5792999999999999e+00   2.1764999999999999e+00  -1.9300000000000001e-02   1.5400000000000000e-01   5.1749999999999996e-01
  -4.4080000000000003e-01  -4.3999999999999997e-02   0.0000000000000000e+00  -1.9089999999999999e-01  -9.5200000000000007e-02   2.1899999999999999e-02   7.3240000000000005e-01   2.5125999999999999e+00   2.8730000000000002e+00   4.8200000000000000e-02   8.6599999999999996e-02   4.5119999999999999e-01
  -3.0859999999999999e-01   6.6000000000000003e-02  -8.5800000000000001e-02  -2.1959999999999999e-01  -9.4999999999999998e-03  -2.6300000000000000e-02   6.6579999999999995e-01   2.4459000000000000e+00   3.1341999999999999e+00   8.6699999999999999e-02   1.4430000000000001e-01   4.8659999999999998e-01
  -4.1880000000000001e-01   0.0000000000000000e+00   1.7160000000000000e-01  -2.0050000000000001e-01   5.7099999999999998e-02  -1.7500000000000002e-02   6.6579999999999995e-01   2.2679999999999998e+00   2.6118000000000001e+00  -9.5999999999999992e-03   8.6599999999999996e-02   4.7330000000000000e-01
  -4.1880000000000001e-01  -6.6000000000000003e-02  -5.1470000000000005e-01  -2.1959999999999999e-01   3.8100000000000002e-02   2.1899999999999999e-02   7.3240000000000005e-01   2.4459000000000000e+00   1.7412000000000001e+00   4.8200000000000000e-02   1.1550000000000001e-01   4.4230000000000003e-01
  -2.6450000000000001e-01  -1.5390000000000001e-01  -5.1470000000000005e-01  -2.1959999999999999e-01   9.4999999999999998e-03  -2.6300000000000000e-02   6.2150000000000005e-01   2.6015999999999999e+00   1.9153000000000000e+00   7.7100000000000002e-02   1.3469999999999999e-01   4.7770000000000001e-01
  -3.9679999999999999e-01   6.6000000000000003e-02  -8.5800000000000001e-02  -1.3370000000000001e-01   1.9000000000000000e-02  -1.7500000000000002e-02   6.2150000000000005e-01   2.2235999999999998e+00   2.4377000000000000e+00   0.0000000000000000e+00   1.8279999999999999e-01   4.6889999999999998e-01
  -6.1719999999999997e-01  -1.9789999999999999e-01   1.7160000000000000e-01  -1.4319999999999999e-01   9.5200000000000007e-02  -2.6300000000000000e-02   5.7709999999999995e-01   2.5571000000000002e+00   2.9600000000000000e+00   1.9300000000000001e-02   6.7400000000000002e-02   4.9099999999999999e-01
   0.0000000000000000e+00  -4.8359999999999997e-01  -1.7160000000000000e-01  -2.7689999999999998e-01   4.7600000000000003e-02  -3.9500000000000000e-02   5.9930000000000005e-01   2.5792999999999999e+00   2.0893999999999999e+00   5.7799999999999997e-02   1.7319999999999999e-01   4.7770000000000001e-01
   3.0859999999999999e-01   0.0000000000000000e+00  -9.4359999999999999e-01  -1.3370000000000001e-01  -2.8500000000000001e-02   1.7500000000000002e-02   6.4370000000000005e-01   2.4681999999999999e+00   2.4377000000000000e+00  -9.5999999999999992e-03   9.6199999999999994e-02   4.7330000000000000e-01
  -1.4767999999999999e+00   2.4179999999999999e-01  -8.5800000000000001e-02  -1.2410000000000000e-01   1.0470000000000000e-01  -1.7500000000000002e-02   6.6579999999999995e-01   2.3792000000000000e+00   2.1764999999999999e+00   1.9300000000000001e-02  -1.9199999999999998e-02   5.3080000000000005e-01
  -3.7469999999999998e-01  -1.3189999999999999e-01   3.4310000000000002e-01  -2.3870000000000000e-01   0.0000000000000000e+00  -1.3200000000000000e-02   7.9900000000000004e-01   2.4904000000000002e+00   2.3506000000000000e+00   9.5999999999999992e-03   1.8279999999999999e-01   4.4679999999999997e-01
   8.1559999999999999e-01  -1.9789999999999999e-01  -3.4310000000000002e-01  -2.4820000000000000e-01  -1.0470000000000000e-01   1.7500000000000002e-02   5.7709999999999995e-01   2.5125999999999999e+00   2.3506000000000000e+00  -1.0600000000000000e-01   1.0580000000000001e-01   4.6000000000000002e-01
  -5.0700000000000001e-01   4.6170000000000000e-01  -3.4310000000000002e-01  -1.1459999999999999e-01   5.7099999999999998e-02  -3.9500000000000000e-02   8.6560000000000004e-01   2.4459000000000000e+00   2.0024000000000002e+00   9.5999999999999992e-03   1.2509999999999999e-01   4.5119999999999999e-01
  -7.2740000000000005e-01  -1.7590000000000000e-01  -1.8872000000000000e+00  -2.5779999999999997e-01   7.6100000000000001e-02  -4.4000000000000003e-03   7.5460000000000005e-01   2.5125999999999999e+00   3.0470999999999999e+00   2.8899999999999999e-02   9.6199999999999994e-02   4.2470000000000002e-01
  -5.7310000000000005e-01  -8.7900000000000006e-02  -5.1470000000000005e-01  -2.5779999999999997e-01  -6.6600000000000006e-02   2.6300000000000000e-02   3.7730000000000002e-01   2.8683999999999998e+00   5.5719000000000003e+00   3.0819999999999997e-01   1.7319999999999999e-01   5.3969999999999996e-01
   3.3060000000000000e-01   2.6379999999999998e-01   6.0050000000000003e-01  -1.5279999999999999e-01  -3.8100000000000002e-02  -1.3200000000000000e-02   1.0875999999999999e+00   3.0908000000000002e+00   7.8349999999999997e-01  -1.1559999999999999e-01   9.5999999999999992e-03   4.2020000000000002e-01
   6.6100000000000006e-02  -1.0990000000000000e-01   8.5800000000000001e-02  -2.1959999999999999e-01   4.7600000000000003e-02   1.3200000000000000e-02   1.0653999999999999e+00   1.9123000000000001e+00  -2.4377000000000000e+00  -8.6699999999999999e-02   1.1550000000000001e-01   4.9099999999999999e-01
  -8.1559999999999999e-01  -6.6000000000000003e-02  -8.5780000000000001e-01  -1.9089999999999999e-01   9.5200000000000007e-02  -4.4000000000000003e-03   4.6610000000000001e-01   2.0234000000000001e+00   5.5719000000000003e+00   1.6380000000000000e-01   1.8279999999999999e-01   4.6450000000000002e-01
  -7.7149999999999996e-01   3.0780000000000002e-01  -8.5780000000000001e-01  -1.1459999999999999e-01   1.1420000000000000e-01  -2.1899999999999999e-02  -6.6600000000000006e-02   4.1802999999999999e+00   5.6589000000000000e+00  -7.7100000000000002e-02   1.6360000000000000e-01   4.9540000000000001e-01
  -8.8200000000000001e-02  -2.4179999999999999e-01   1.2867999999999999e+00  -1.8140000000000001e-01  -4.7600000000000003e-02  -3.0700000000000002e-02   1.2206999999999999e+00   2.4237000000000002e+00  -1.5670999999999999e+00  -6.7400000000000002e-02   4.8099999999999997e-02   4.8220000000000002e-01
   3.5270000000000001e-01  -2.1980000000000000e-01  -8.5800000000000001e-02  -3.1509999999999999e-01  -2.8500000000000001e-02   2.6300000000000000e-02   1.7090000000000001e+00   1.1785000000000001e+00   9.5770000000000000e-01   1.9300000000000001e-02  -8.6599999999999996e-02   4.6000000000000002e-01
  -8.5960000000000003e-01   1.7590000000000000e-01  -5.1470000000000005e-01  -2.0050000000000001e-01   6.6600000000000006e-02   4.4000000000000003e-03   3.1069999999999998e-01   4.4694000000000003e+00   4.3529999999999998e+00  -9.5999999999999992e-03   1.7319999999999999e-01   4.4679999999999997e-01
  -6.8330000000000002e-01   8.7900000000000006e-02  -9.4359999999999999e-01  -2.0999999999999999e-01   1.1420000000000000e-01   0.0000000000000000e+00  -3.7730000000000002e-01   2.9350999999999998e+00   2.9600000000000000e+00  -8.6699999999999999e-02   1.9239999999999999e-01   5.3969999999999996e-01
  -2.6450000000000001e-01  -6.6000000000000003e-02   8.5780000000000001e-01  -2.9599999999999999e-01   1.9000000000000000e-02  -2.6300000000000000e-02   1.8200000000000001e+00   1.5559999999999999e-01   1.0447000000000000e+00  -1.1559999999999999e-01   6.7400000000000002e-02   4.0250000000000002e-01
   3.3060000000000000e-01  -1.7590000000000000e-01   8.5800000000000001e-02  -1.5279999999999999e-01  -7.6100000000000001e-02   0.0000000000000000e+00   3.5510000000000003e-01   4.0468999999999999e+00   1.4800000000000000e+00   4.8200000000000000e-02   2.5979999999999998e-01   5.3520000000000001e-01
  -6.6130000000000000e-01   4.3999999999999997e-02  -1.7160000000000000e-01  -1.2410000000000000e-01  -1.9000000000000000e-02   0.0000000000000000e+00   8.8780000000000003e-01   3.3353000000000002e+00   3.7435999999999998e+00   3.8500000000000000e-02   1.6360000000000000e-01   4.5119999999999999e-01
  -9.9190000000000000e-01  -8.7900000000000006e-02  -6.8630000000000002e-01  -1.2410000000000000e-01   1.0470000000000000e-01  -3.5099999999999999e-02   9.5440000000000003e-01   8.8939999999999997e-01   1.2188000000000001e+00   9.5999999999999992e-03   1.2509999999999999e-01   4.8220000000000002e-01
  -8.8200000000000001e-02  -8.7900000000000006e-02  -7.7210000000000001e-01  -1.7190000000000000e-01  -3.8100000000000002e-02   1.7500000000000002e-02   4.6610000000000001e-01   2.6905000000000001e+00   2.0024000000000002e+00  -9.5999999999999992e-03   1.4430000000000001e-01   4.6450000000000002e-01
   1.3230000000000000e-01  -1.7590000000000000e-01   8.5800000000000001e-02  -2.0999999999999999e-01   6.6600000000000006e-02  -8.8000000000000005e-03   5.9930000000000005e-01   3.1130000000000000e+00   3.3953000000000002e+00   1.9300000000000001e-02   1.5400000000000000e-01   4.7330000000000000e-01
  -2.4249999999999999e-01   2.1999999999999999e-02  -1.7160000000000000e-01  -2.3870000000000000e-01   0.0000000000000000e+00  -6.5799999999999997e-02   5.3269999999999995e-01   1.7343999999999999e+00   1.9153000000000000e+00   3.8500000000000000e-02   5.7700000000000001e-02   4.9990000000000001e-01
  -9.4779999999999998e-01   6.6000000000000003e-02  -1.0294000000000001e+00  -2.9599999999999999e-01   1.3320000000000001e-01  -1.3200000000000000e-02   1.1096999999999999e+00   2.4681999999999999e+00   2.0893999999999999e+00  -4.8200000000000000e-02   3.8500000000000000e-02   4.6450000000000002e-01
  -6.1719999999999997e-01  -6.6000000000000003e-02  -5.1470000000000005e-01  -2.0999999999999999e-01  -2.8500000000000001e-02  -2.1899999999999999e-02   5.7709999999999995e-01   2.8906000000000001e+00   3.3083000000000000e+00   2.8899999999999999e-02   1.2509999999999999e-01   4.6000000000000002e-01
  -1.3230000000000000e-01  -2.4179999999999999e-01  -1.7160000000000000e-01  -2.7689999999999998e-01  -2.8500000000000001e-02  -4.3900000000000002e-02   7.7680000000000005e-01   2.7349999999999999e+00   2.4377000000000000e+00  -9.5999999999999992e-03   9.6199999999999994e-02   4.6889999999999998e-01
  -2.1999999999999999e-02  -1.5390000000000001e-01  -3.4310000000000002e-01  -1.9089999999999999e-01  -8.5599999999999996e-02   0.0000000000000000e+00   6.4370000000000005e-01   2.2458000000000000e+00   1.3059000000000001e+00  -2.8899999999999999e-02   2.8899999999999999e-02   4.4230000000000003e-01
  -7.7149999999999996e-01  -1.7590000000000000e-01  -2.5740000000000002e-01  -2.4820000000000000e-01   5.7099999999999998e-02  -4.3900000000000002e-02   8.4340000000000004e-01   2.5348999999999999e+00   2.3506000000000000e+00   5.7799999999999997e-02   2.1170000000000000e-01   4.4230000000000003e-01
  -5.7310000000000005e-01  -1.7590000000000000e-01  -6.8630000000000002e-01  -1.7190000000000000e-01   9.5200000000000007e-02  -1.3200000000000000e-02   4.2170000000000002e-01   2.7795000000000001e+00   2.3506000000000000e+00  -7.7100000000000002e-02   1.5400000000000000e-01   4.7770000000000001e-01
   2.1999999999999999e-02  -2.1980000000000000e-01  -1.7160000000000000e-01  -2.2910000000000000e-01   1.1420000000000000e-01   1.7500000000000002e-02   1.1096999999999999e+00   1.8899999999999999e+00   2.3506000000000000e+00  -2.8899999999999999e-02   1.4430000000000001e-01   4.6889999999999998e-01
  -2.8649999999999998e-01  -1.7590000000000000e-01  -8.5800000000000001e-02  -2.3870000000000000e-01   9.4999999999999998e-03  -6.5799999999999997e-02   5.1049999999999995e-01   2.3570000000000002e+00   2.0024000000000002e+00   3.8500000000000000e-02   1.0580000000000001e-01   4.5560000000000000e-01
  -3.5270000000000001e-01   1.7590000000000000e-01  -2.5740000000000002e-01  -1.8140000000000001e-01   1.1420000000000000e-01   0.0000000000000000e+00   6.4370000000000005e-01   2.9573000000000000e+00   2.8730000000000002e+00   8.6699999999999999e-02   1.5400000000000000e-01   4.6450000000000002e-01
  -7.9349999999999998e-01  -2.1999999999999999e-02  -2.5740000000000002e-01  -2.1959999999999999e-01  -1.9000000000000000e-02  -1.7500000000000002e-02   4.6610000000000001e-01   2.3347000000000002e+00   2.0893999999999999e+00   9.6299999999999997e-02   1.4430000000000001e-01   5.1310000000000000e-01
  -2.4249999999999999e-01   4.3999999999999997e-02  -4.2890000000000000e-01  -2.3870000000000000e-01   1.9000000000000000e-02  -4.4000000000000003e-03   1.1762999999999999e+00   2.2235999999999998e+00   1.5670999999999999e+00   6.7400000000000002e-02   1.0580000000000001e-01   4.2020000000000002e-01
  -1.1020000000000001e-01   2.1999999999999999e-02  -8.5800000000000001e-02  -1.5279999999999999e-01  -6.6600000000000006e-02   2.6300000000000000e-02   4.6610000000000001e-01   2.8462000000000001e+00   2.4377000000000000e+00   2.8899999999999999e-02   1.0580000000000001e-01   4.8220000000000002e-01
  -3.7469999999999998e-01   2.1999999999999999e-02  -1.1152000000000000e+00  -1.2410000000000000e-01   1.9000000000000000e-02  -1.3200000000000000e-02   9.7660000000000002e-01   2.2902999999999998e+00   2.6989000000000001e+00   5.7799999999999997e-02   1.3469999999999999e-01   4.6000000000000002e-01
  -6.1719999999999997e-01  -6.6000000000000003e-02  -3.4310000000000002e-01  -2.4820000000000000e-01   2.8500000000000001e-02   4.4000000000000003e-03   7.5460000000000005e-01   2.3125000000000000e+00   2.0893999999999999e+00   4.8200000000000000e-02   1.0580000000000001e-01   4.9099999999999999e-01
  -4.6289999999999998e-01  -2.1980000000000000e-01  -4.2890000000000000e-01  -1.9089999999999999e-01  -8.5599999999999996e-02   2.1899999999999999e-02   9.7660000000000002e-01   2.6015999999999999e+00   2.6118000000000001e+00   3.8500000000000000e-02   1.1550000000000001e-01   4.4230000000000003e-01
  -1.5429999999999999e-01  -1.5390000000000001e-01  -1.7160000000000000e-01  -1.6230000000000000e-01  -5.7099999999999998e-02   2.6300000000000000e-02   5.9930000000000005e-01   2.4681999999999999e+00   2.3506000000000000e+00   2.8899999999999999e-02   2.0210000000000000e-01   4.4230000000000003e-01
  -3.7469999999999998e-01   6.6000000000000003e-02  -7.7210000000000001e-01  -1.4319999999999999e-01   9.4999999999999998e-03  -4.4000000000000003e-03   8.4340000000000004e-01   2.3125000000000000e+00   2.1764999999999999e+00   6.7400000000000002e-02   9.6199999999999994e-02   4.4679999999999997e-01
  -6.6130000000000000e-01  -2.1999999999999999e-02  -9.4359999999999999e-01  -2.5779999999999997e-01   9.4999999999999998e-03  -5.2600000000000001e-02   7.5460000000000005e-01   2.3347000000000002e+00   2.0024000000000002e+00   1.1559999999999999e-01   1.3469999999999999e-01   4.5560000000000000e-01
  -3.5270000000000001e-01  -1.7590000000000000e-01  -4.2890000000000000e-01  -1.4319999999999999e-01  -1.9000000000000000e-02  -2.6300000000000000e-02   8.2120000000000004e-01   2.7349999999999999e+00   2.4377000000000000e+00  -9.5999999999999992e-03   1.1550000000000001e-01   4.9099999999999999e-01
  -1.5429999999999999e-01  -1.7590000000000000e-01   4.2890000000000000e-01  -2.0050000000000001e-01   4.7600000000000003e-02   1.7500000000000002e-02   5.5489999999999995e-01   2.4904000000000002e+00   1.7412000000000001e+00   0.0000000000000000e+00   5.7700000000000001e-02   4.5119999999999999e-01
  -3.9679999999999999e-01  -2.8580000000000000e-01  -6.8630000000000002e-01  -2.4820000000000000e-01   0.0000000000000000e+00  -8.8000000000000005e-03   1.0653999999999999e+00   2.4459000000000000e+00   2.4377000000000000e+00   9.6299999999999997e-02   1.4430000000000001e-01   4.7330000000000000e-01
  -6.1719999999999997e-01  -1.3189999999999999e-01  -3.4310000000000002e-01  -2.0999999999999999e-01   9.4999999999999998e-03   1.7500000000000002e-02   4.8830000000000001e-01   2.6682999999999999e+00   2.5247000000000002e+00   3.8500000000000000e-02   1.6360000000000000e-01   4.9099999999999999e-01
  -4.6289999999999998e-01  -2.1999999999999999e-02  -5.1470000000000005e-01  -1.6230000000000000e-01  -3.8100000000000002e-02  -8.8000000000000005e-03   8.2120000000000004e-01   2.3570000000000002e+00   2.6989000000000001e+00   7.7100000000000002e-02   1.7319999999999999e-01   4.5560000000000000e-01
  -1.5429999999999999e-01  -2.1999999999999999e-02  -4.2890000000000000e-01  -2.2910000000000000e-01  -9.4999999999999998e-03   0.0000000000000000e+00   7.5460000000000005e-01   2.2458000000000000e+00   1.3059000000000001e+00   8.6699999999999999e-02   6.7400000000000002e-02   4.9540000000000001e-01
  -2.1999999999999999e-02  -6.6000000000000003e-02  -7.7210000000000001e-01  -2.4820000000000000e-01  -9.4999999999999998e-03   1.3200000000000000e-02   5.9930000000000005e-01   2.6015999999999999e+00   2.2635999999999998e+00   3.8500000000000000e-02   1.1550000000000001e-01   4.5560000000000000e-01
  -6.1719999999999997e-01   1.3189999999999999e-01  -1.0294000000000001e+00  -1.2410000000000000e-01   2.8500000000000001e-02  -1.7500000000000002e-02   7.5460000000000005e-01   2.6238000000000001e+00   2.4377000000000000e+00   1.3489999999999999e-01   8.6599999999999996e-02   4.6000000000000002e-01
  -5.2900000000000003e-01  -1.0990000000000000e-01   0.0000000000000000e+00  -1.5279999999999999e-01   9.4999999999999998e-03  -1.3200000000000000e-02   6.2150000000000005e-01   2.3570000000000002e+00   1.6540999999999999e+00   0.0000000000000000e+00   2.6939999999999997e-01   4.3350000000000000e-01
  -1.1020000000000001e-01  -8.7900000000000006e-02   3.4310000000000002e-01  -2.1959999999999999e-01   1.9000000000000000e-02   8.8000000000000005e-03   7.7680000000000005e-01   2.4459000000000000e+00   2.0893999999999999e+00   2.8899999999999999e-02   1.1550000000000001e-01   4.6889999999999998e-01
  -3.3060000000000000e-01  -2.1999999999999999e-02  -1.7160000000000000e-01  -1.8140000000000001e-01   4.7600000000000003e-02   2.6300000000000000e-02   5.9930000000000005e-01   2.4904000000000002e+00   2.1764999999999999e+00   0.0000000000000000e+00   8.6599999999999996e-02   4.6889999999999998e-01
  -2.8649999999999998e-01   0.0000000000000000e+00  -2.5740000000000002e-01  -1.8140000000000001e-01   9.4999999999999998e-03  -4.8200000000000000e-02   7.1020000000000005e-01   2.6905000000000001e+00   2.1764999999999999e+00   1.9300000000000001e-02   1.2509999999999999e-01   4.4679999999999997e-01
  -5.5110000000000003e-01  -4.3999999999999997e-02  -2.5740000000000002e-01  -2.1959999999999999e-01   1.9000000000000000e-02   0.0000000000000000e+00   5.5489999999999995e-01   2.3125000000000000e+00   2.0024000000000002e+00   0.0000000000000000e+00   1.2509999999999999e-01   4.5560000000000000e-01
  -2.8649999999999998e-01  -4.3999999999999997e-02  -1.7160000000000000e-01  -3.4370000000000001e-01  -1.9000000000000000e-02   4.4000000000000003e-03   6.8799999999999994e-01   2.6905000000000001e+00   1.6540999999999999e+00  -9.5999999999999992e-03   1.1550000000000001e-01   4.6450000000000002e-01
  -6.6100000000000006e-02  -8.7900000000000006e-02   8.5800000000000001e-02  -2.1959999999999999e-01  -9.4999999999999998e-03  -3.9500000000000000e-02   6.6579999999999995e-01   2.6682999999999999e+00   2.1764999999999999e+00   4.8200000000000000e-02   1.2509999999999999e-01   4.7330000000000000e-01
  -3.7469999999999998e-01  -4.3999999999999997e-02  -6.8630000000000002e-01  -1.9089999999999999e-01   9.4999999999999998e-03   2.1899999999999999e-02   7.5460000000000005e-01   2.4459000000000000e+00   2.3506000000000000e+00   1.9300000000000001e-02   7.6999999999999999e-02   4.6450000000000002e-01
  -4.8490000000000000e-01   4.3999999999999997e-02  -6.8630000000000002e-01  -1.7190000000000000e-01  -2.8500000000000001e-02   1.7500000000000002e-02   6.8799999999999994e-01   2.7128000000000001e+00   2.6989000000000001e+00   0.0000000000000000e+00   1.1550000000000001e-01   4.6889999999999998e-01
  -6.8330000000000002e-01  -2.1980000000000000e-01   8.5800000000000001e-02  -2.4820000000000000e-01   4.7600000000000003e-02  -4.4000000000000003e-03   8.4340000000000004e-01   2.6682999999999999e+00   2.2635999999999998e+00   5.7799999999999997e-02   8.6599999999999996e-02   5.1749999999999996e-01
  -3.5270000000000001e-01   4.3999999999999997e-02   2.5740000000000002e-01  -2.0999999999999999e-01  -7.6100000000000001e-02  -3.5099999999999999e-02   6.6579999999999995e-01   2.5125999999999999e+00   2.7858999999999998e+00   1.1559999999999999e-01   1.8279999999999999e-01   4.8220000000000002e-01
  -4.4080000000000003e-01  -2.1999999999999999e-02  -3.4310000000000002e-01  -2.9599999999999999e-01  -3.8100000000000002e-02  -7.8899999999999998e-02   8.2120000000000004e-01   2.6682999999999999e+00   2.4377000000000000e+00   0.0000000000000000e+00   1.0580000000000001e-01   4.6889999999999998e-01
  -5.2900000000000003e-01  -1.7590000000000000e-01  -1.1152000000000000e+00  -1.0500000000000000e-01  -9.4999999999999998e-03   4.4000000000000003e-03   5.7709999999999995e-01   2.5571000000000002e+00   2.4377000000000000e+00   3.8500000000000000e-02   7.6999999999999999e-02   4.9990000000000001e-01
  -4.6289999999999998e-01   0.0000000000000000e+00  -2.5740000000000002e-01  -1.6230000000000000e-01   9.5200000000000007e-02  -1.3200000000000000e-02   5.1049999999999995e-01   2.4459000000000000e+00   2.5247000000000002e+00   5.7799999999999997e-02   1.3469999999999999e-01   4.9540000000000001e-01
  -2.6450000000000001e-01  -6.6000000000000003e-02   8.5800000000000001e-02  -2.6729999999999998e-01  -6.6600000000000006e-02   8.8000000000000005e-03   7.3240000000000005e-01   2.5571000000000002e+00   1.8283000000000000e+00   8.6699999999999999e-02   1.6360000000000000e-01   4.9540000000000001e-01
  -4.4080000000000003e-01  -2.1999999999999999e-02  -1.7160000000000000e-01  -1.8140000000000001e-01  -8.5599999999999996e-02  -8.8000000000000005e-03   6.2150000000000005e-01   2.3792000000000000e+00   2.4377000000000000e+00   0.0000000000000000e+00   1.2509999999999999e-01   4.7330000000000000e-01
  -4.4080000000000003e-01  -1.5390000000000001e-01  -1.2010000000000001e+00  -2.8639999999999999e-01   9.4999999999999998e-03  -2.1899999999999999e-02   5.5489999999999995e-01   2.5125999999999999e+00   3.3083000000000000e+00   1.9300000000000001e-02   1.4430000000000001e-01   4.9990000000000001e-01
  -5.5110000000000003e-01   0.0000000000000000e+00  -1.7160000000000000e-01  -2.4820000000000000e-01  -2.8500000000000001e-02  -8.8000000000000005e-03   9.3220000000000003e-01   2.4015000000000000e+00   2.0893999999999999e+00  -2.8899999999999999e-02   1.9239999999999999e-01   4.3350000000000000e-01
  -3.0859999999999999e-01   2.1999999999999999e-02  -3.4310000000000002e-01  -2.6729999999999998e-01  -2.8500000000000001e-02  -3.9500000000000000e-02   7.7680000000000005e-01   2.4015000000000000e+00   1.9153000000000000e+00   8.6699999999999999e-02   1.6360000000000000e-01   4.7770000000000001e-01
  -2.2040000000000001e-01  -1.3189999999999999e-01  -3.4310000000000002e-01  -1.6230000000000000e-01   0.0000000000000000e+00  -3.0700000000000002e-02   7.7680000000000005e-01   2.4459000000000000e+00   2.1764999999999999e+00   9.5999999999999992e-03   1.5400000000000000e-01   4.6000000000000002e-01
  -4.8490000000000000e-01   2.1999999999999999e-02  -6.0050000000000003e-01  -1.5279999999999999e-01   7.6100000000000001e-02   1.7500000000000002e-02   7.5460000000000005e-01   2.5348999999999999e+00   2.0893999999999999e+00  -4.8200000000000000e-02   1.3469999999999999e-01   5.0870000000000004e-01
  -4.1880000000000001e-01   0.0000000000000000e+00  -8.5800000000000001e-02  -3.3420000000000000e-01  -9.4999999999999998e-03  -1.3200000000000000e-02   7.1020000000000005e-01   2.5125999999999999e+00   2.4377000000000000e+00  -2.8899999999999999e-02   1.0580000000000001e-01   4.6000000000000002e-01
  -4.1880000000000001e-01   0.0000000000000000e+00  -6.8630000000000002e-01  -1.3370000000000001e-01  -5.7099999999999998e-02   8.8000000000000005e-03   7.5460000000000005e-01   2.5348999999999999e+00   2.0893999999999999e+00   1.1559999999999999e-01   1.3469999999999999e-01   4.2909999999999998e-01
  -4.6289999999999998e-01   2.1999999999999999e-02  -3.4310000000000002e-01  -1.8140000000000001e-01   6.6600000000000006e-02  -1.7500000000000002e-02   5.1049999999999995e-01   2.4015000000000000e+00   2.1764999999999999e+00  -8.6699999999999999e-02   8.6599999999999996e-02   5.0429999999999997e-01
  -4.4080000000000003e-01   0.0000000000000000e+00  -6.0050000000000003e-01  -2.0050000000000001e-01   2.8500000000000001e-02   0.0000000000000000e+00   6.8799999999999994e-01   2.5571000000000002e+00   2.6989000000000001e+00   4.8200000000000000e-02   1.4430000000000001e-01   4.7330000000000000e-01
  -2.8649999999999998e-01  -2.1999999999999999e-02   5.1470000000000005e-01  -2.9599999999999999e-01  -9.4999999999999998e-03  -8.8000000000000005e-03   6.2150000000000005e-01   2.6905000000000001e+00   2.8730000000000002e+00   1.9300000000000001e-02   1.1550000000000001e-01   4.9540000000000001e-01
  -2.6450000000000001e-01  -1.7590000000000000e-01   0.0000000000000000e+00  -2.4820000000000000e-01   7.6100000000000001e-02  -4.3900000000000002e-02   8.4340000000000004e-01   2.3125000000000000e+00   2.6989000000000001e+00  -1.9300000000000001e-02   1.0580000000000001e-01   4.4230000000000003e-01
  -3.0859999999999999e-01   2.1999999999999999e-02  -1.0294000000000001e+00  -2.0050000000000001e-01  -6.6600000000000006e-02   1.3200000000000000e-02   7.9900000000000004e-01   2.5571000000000002e+00   2.6118000000000001e+00   8.6699999999999999e-02   8.6599999999999996e-02   4.8220000000000002e-01
  -1.7630000000000001e-01  -2.1999999999999999e-02  -9.4359999999999999e-01  -2.0050000000000001e-01   5.7099999999999998e-02  -8.8000000000000005e-03   7.9900000000000004e-01   2.4904000000000002e+00   2.6118000000000001e+00   3.8500000000000000e-02   1.3469999999999999e-01   4.4230000000000003e-01
  -4.1880000000000001e-01  -1.0990000000000000e-01   0.0000000000000000e+00  -1.8140000000000001e-01   7.6100000000000001e-02  -1.3200000000000000e-02   6.6579999999999995e-01   2.4237000000000002e+00   2.3506000000000000e+00   2.8899999999999999e-02   1.2509999999999999e-01   5.0870000000000004e-01
  -3.9679999999999999e-01  -1.5390000000000001e-01  -7.7210000000000001e-01  -1.6230000000000000e-01   8.5599999999999996e-02   4.4000000000000003e-03   7.5460000000000005e-01   2.5348999999999999e+00   2.6118000000000001e+00  -3.8500000000000000e-02   1.4430000000000001e-01   4.5560000000000000e-01
  -4.1880000000000001e-01  -2.1999999999999999e-02   3.4310000000000002e-01  -2.2910000000000000e-01  -9.4999999999999998e-03   4.4000000000000003e-03   7.3240000000000005e-01   2.4681999999999999e+00   2.6118000000000001e+00   8.6699999999999999e-02   1.3469999999999999e-01   4.5560000000000000e-01
  -3.3060000000000000e-01  -2.1999999999999999e-02  -4.2890000000000000e-01  -2.1959999999999999e-01   6.6600000000000006e-02  -1.3200000000000000e-02   7.3240000000000005e-01   2.7128000000000001e+00   2.4377000000000000e+00  -1.9300000000000001e-02   1.0580000000000001e-01   4.9990000000000001e-01
  -3.3060000000000000e-01  -1.0990000000000000e-01  -7.7210000000000001e-01  -1.7190000000000000e-01   8.5599999999999996e-02  -2.1899999999999999e-02   6.6579999999999995e-01   2.4015000000000000e+00   2.9600000000000000e+00   0.0000000000000000e+00  -3.8500000000000000e-02   4.9540000000000001e-01
  -5.2900000000000003e-01  -2.1980000000000000e-01  -4.2890000000000000e-01  -3.0549999999999999e-01  -7.6100000000000001e-02  -3.9500000000000000e-02   5.7709999999999995e-01   2.4015000000000000e+00   1.9153000000000000e+00  -1.9300000000000001e-02   8.6599999999999996e-02   4.7770000000000001e-01
  -3.5270000000000001e-01   1.0990000000000000e-01  -1.7160000000000000e-01  -2.5779999999999997e-01  -3.8100000000000002e-02  -3.0700000000000002e-02   6.4370000000000005e-01   2.4681999999999999e+00   2.4377000000000000e+00   1.1559999999999999e-01   2.8899999999999999e-02   4.5119999999999999e-01
  -4.6289999999999998e-01   1.3189999999999999e-01  -8.5780000000000001e-01  -2.1959999999999999e-01  -1.9000000000000000e-02  -1.3200000000000000e-02   7.1020000000000005e-01   2.2458000000000000e+00   2.1764999999999999e+00   2.8899999999999999e-02   1.5400000000000000e-01   4.9540000000000001e-01
  -2.6450000000000001e-01  -6.6000000000000003e-02  -5.1470000000000005e-01  -1.7190000000000000e-01  -3.8100000000000002e-02  -8.8000000000000005e-03   6.6579999999999995e-01   2.3570000000000002e+00   2.4377000000000000e+00  -1.9300000000000001e-02   1.9239999999999999e-01   4.4679999999999997e-01
  -5.0700000000000001e-01   2.1999999999999999e-02  -8.5780000000000001e-01  -1.6230000000000000e-01   4.7600000000000003e-02   0.0000000000000000e+00   7.1020000000000005e-01   2.6015999999999999e+00   2.4377000000000000e+00   4.8200000000000000e-02   1.5400000000000000e-01   4.7330000000000000e-01
  -4.4080000000000003e-01  -6.6000000000000003e-02  -7.7210000000000001e-01  -1.4319999999999999e-01   2.8500000000000001e-02  -7.0199999999999999e-02   8.2120000000000004e-01   2.5125999999999999e+00   2.3506000000000000e+00   0.0000000000000000e+00   1.2509999999999999e-01   4.5560000000000000e-01
  -3.0859999999999999e-01  -2.1999999999999999e-02  -8.5800000000000001e-02  -7.6399999999999996e-02   6.6600000000000006e-02  -1.7500000000000002e-02   9.3220000000000003e-01   2.5125999999999999e+00   2.4377000000000000e+00   7.7100000000000002e-02   1.0580000000000001e-01   4.9540000000000001e-01
  -4.8490000000000000e-01  -1.7590000000000000e-01  -4.2890000000000000e-01  -1.9089999999999999e-01   9.5200000000000007e-02   1.7500000000000002e-02   7.5460000000000005e-01   2.5571000000000002e+00   1.4800000000000000e+00   7.7100000000000002e-02   1.3469999999999999e-01   4.5560000000000000e-01
  -4.4080000000000003e-01  -8.7900000000000006e-02  -2.5740000000000002e-01  -2.0050000000000001e-01  -9.4999999999999998e-03  -4.3900000000000002e-02   7.5460000000000005e-01   2.5348999999999999e+00   2.2635999999999998e+00   1.0600000000000000e-01   1.1550000000000001e-01   4.8220000000000002e-01
  -2.8649999999999998e-01   8.7900000000000006e-02   1.7160000000000000e-01  -2.0999999999999999e-01   5.7099999999999998e-02  -8.8000000000000005e-03   6.8799999999999994e-01   2.3125000000000000e+00   2.0024000000000002e+00   6.7400000000000002e-02   6.7400000000000002e-02   4.9099999999999999e-01
  -1.9839999999999999e-01  -1.9789999999999999e-01   0.0000000000000000e+00  -2.0999999999999999e-01  -6.6600000000000006e-02   1.7500000000000002e-02   5.3269999999999995e-01   2.4459000000000000e+00   3.3083000000000000e+00   0.0000000000000000e+00   1.8279999999999999e-01   4.5560000000000000e-01
  -4.1880000000000001e-01  -1.5390000000000001e-01   2.5740000000000002e-01  -2.3870000000000000e-01  -4.7600000000000003e-02  -8.8000000000000005e-03   5.9930000000000005e-01   2.3347000000000002e+00   2.0893999999999999e+00   1.9300000000000001e-02   1.2509999999999999e-01   4.9990000000000001e-01
  -2.6450000000000001e-01   8.7900000000000006e-02  -2.5740000000000002e-01  -2.1959999999999999e-01  -4.7600000000000003e-02  -1.3200000000000000e-02   6.8799999999999994e-01   2.4459000000000000e+00   2.8730000000000002e+00  -2.8899999999999999e-02   1.6360000000000000e-01   4.9099999999999999e-01
  -4.1880000000000001e-01  -1.3189999999999999e-01   1.7160000000000000e-01  -1.8140000000000001e-01  -5.7099999999999998e-02  -8.8000000000000005e-03   5.7709999999999995e-01   2.4459000000000000e+00   2.3506000000000000e+00   7.7100000000000002e-02   1.8279999999999999e-01   4.5560000000000000e-01
  -3.0859999999999999e-01  -6.6000000000000003e-02  -2.5740000000000002e-01  -2.3870000000000000e-01   3.8100000000000002e-02  -2.6300000000000000e-02   7.7680000000000005e-01   2.6238000000000001e+00   1.4800000000000000e+00   0.0000000000000000e+00   1.7319999999999999e-01   5.0429999999999997e-01
  -3.5270000000000001e-01  -6.6000000000000003e-02  -1.0294000000000001e+00  -1.7190000000000000e-01   0.0000000000000000e+00   0.0000000000000000e+00   7.7680000000000005e-01   2.6015999999999999e+00   3.6564999999999999e+00   7.7100000000000002e-02   6.7400000000000002e-02   4.5560000000000000e-01
  -4.6289999999999998e-01  -8.7900000000000006e-02  -8.5800000000000001e-02  -2.3870000000000000e-01  -2.8500000000000001e-02  -3.5099999999999999e-02   8.2120000000000004e-01   2.4015000000000000e+00   2.2635999999999998e+00   9.5999999999999992e-03   3.8500000000000000e-02   4.6450000000000002e-01
  -2.4249999999999999e-01  -2.8580000000000000e-01   4.2890000000000000e-01  -1.9089999999999999e-01  -2.8500000000000001e-02  -1.3200000000000000e-02   6.4370000000000005e-01   2.6459999999999999e+00   2.1764999999999999e+00  -1.9300000000000001e-02   1.5400000000000000e-01   4.2909999999999998e-01
  -5.2900000000000003e-01   1.3189999999999999e-01  -7.7210000000000001e-01  -1.9089999999999999e-01  -2.8500000000000001e-02  -5.2600000000000001e-02   6.6579999999999995e-01   2.5348999999999999e+00   2.5247000000000002e+00  -1.9300000000000001e-02   9.6199999999999994e-02   4.8659999999999998e-01
  -8.8200000000000001e-02  -1.3189999999999999e-01  -1.7160000000000000e-01  -2.2910000000000000e-01   3.8100000000000002e-02   3.5099999999999999e-02   5.9930000000000005e-01   2.7128000000000001e+00   2.5247000000000002e+00   1.9300000000000001e-02   1.3469999999999999e-01   4.6450000000000002e-01
  -3.9679999999999999e-01  -2.8580000000000000e-01  -6.0050000000000003e-01  -2.4820000000000000e-01  -1.1420000000000000e-01   1.7500000000000002e-02   7.5460000000000005e-01   2.3347000000000002e+00   2.9600000000000000e+00  -5.7799999999999997e-02   1.2509999999999999e-01   4.5560000000000000e-01
  -3.5270000000000001e-01  -2.1980000000000000e-01  -6.8630000000000002e-01  -2.2910000000000000e-01  -8.5599999999999996e-02  -4.3900000000000002e-02   5.7709999999999995e-01   2.3125000000000000e+00   2.4377000000000000e+00   3.8500000000000000e-02   4.8099999999999997e-02   4.9990000000000001e-01
  -3.0859999999999999e-01  -2.1980000000000000e-01  -8.5800000000000001e-02  -2.0999999999999999e-01  -1.9000000000000000e-02  -4.3900000000000002e-02   6.2150000000000005e-01   2.4015000000000000e+00   2.6118000000000001e+00   2.8899999999999999e-02   1.5400000000000000e-01   4.3790000000000001e-01
  -4.8490000000000000e-01  -1.5390000000000001e-01  -5.1470000000000005e-01  -2.1959999999999999e-01   1.9000000000000000e-02  -1.7500000000000002e-02   7.5460000000000005e-01   2.4681999999999999e+00   2.0893999999999999e+00  -1.9300000000000001e-02   8.6599999999999996e-02   4.2020000000000002e-01
  -2.2040000000000001e-01  -6.6000000000000003e-02  -4.2890000000000000e-01  -2.0050000000000001e-01  -7.6100000000000001e-02  -2.1899999999999999e-02   8.2120000000000004e-01   2.4015000000000000e+00   2.0893999999999999e+00   9.5999999999999992e-03   1.4430000000000001e-01   4.6000000000000002e-01
  -3.9679999999999999e-01  -1.0990000000000000e-01  -4.2890000000000000e-01  -1.1459999999999999e-01   4.7600000000000003e-02  -3.0700000000000002e-02   7.9900000000000004e-01   2.5125999999999999e+00   2.0893999999999999e+00   9.5999999999999992e-03   1.2509999999999999e-01   4.7770000000000001e-01
  -1.7630000000000001e-01   2.1999999999999999e-02  -4.2890000000000000e-01  -1.0500000000000000e-01   3.8100000000000002e-02  -8.3299999999999999e-02   6.4370000000000005e-01   2.5125999999999999e+00   2.3506000000000000e+00  -2.8899999999999999e-02   1.3469999999999999e-01   4.8220000000000002e-01
  -2.4249999999999999e-01  -1.9789999999999999e-01   5.1470000000000005e-01  -1.5279999999999999e-01   0.0000000000000000e+00   4.4000000000000003e-03   6.6579999999999995e-01   2.5348999999999999e+00   2.1764999999999999e+00   1.4449999999999999e-01   1.1550000000000001e-01   4.6889999999999998e-01
  -2.4249999999999999e-01  -1.3189999999999999e-01   3.4310000000000002e-01  -2.0999999999999999e-01   0.0000000000000000e+00   8.8000000000000005e-03   7.1020000000000005e-01   2.6905000000000001e+00   2.6118000000000001e+00   1.9300000000000001e-02   1.1550000000000001e-01   4.6889999999999998e-01
  -3.5270000000000001e-01  -1.7590000000000000e-01  -2.5740000000000002e-01  -1.9089999999999999e-01   5.7099999999999998e-02   0.0000000000000000e+00   5.7709999999999995e-01   2.4904000000000002e+00   2.0893999999999999e+00   1.1559999999999999e-01   1.3469999999999999e-01   4.7330000000000000e-01
  -1.9839999999999999e-01  -6.6000000000000003e-02  -8.5800000000000001e-02  -2.0050000000000001e-01  -5.7099999999999998e-02  -3.0700000000000002e-02   7.3240000000000005e-01   2.6238000000000001e+00   2.7858999999999998e+00   8.6699999999999999e-02   1.5400000000000000e-01   4.2470000000000002e-01
  -2.4249999999999999e-01  -1.0990000000000000e-01  -6.0050000000000003e-01  -1.6230000000000000e-01  -7.6100000000000001e-02   1.7500000000000002e-02   6.2150000000000005e-01   2.6905000000000001e+00   2.3506000000000000e+00  -1.9300000000000001e-02   4.8099999999999997e-02   4.7770000000000001e-01
  -1.3230000000000000e-01   4.3999999999999997e-02  -6.8630000000000002e-01  -2.0999999999999999e-01   5.7099999999999998e-02   0.0000000000000000e+00   7.1020000000000005e-01   2.5125999999999999e+00   2.0024000000000002e+00   2.8899999999999999e-02   8.6599999999999996e-02   4.6000000000000002e-01
  -3.7469999999999998e-01  -8.7900000000000006e-02  -6.8630000000000002e-01  -2.4820000000000000e-01  -3.8100000000000002e-02  -4.3900000000000002e-02   7.1020000000000005e-01   2.3792000000000000e+00   2.7858999999999998e+00   1.9300000000000001e-02   1.6360000000000000e-01   4.8659999999999998e-01
  -2.8649999999999998e-01  -2.1980000000000000e-01  -3.4310000000000002e-01  -1.7190000000000000e-01   6.6600000000000006e-02   0.0000000000000000e+00   7.9900000000000004e-01   2.6459999999999999e+00   2.4377000000000000e+00   4.8200000000000000e-02   1.2509999999999999e-01   4.7770000000000001e-01
  -4.1880000000000001e-01  -4.3999999999999997e-02  -8.5780000000000001e-01  -1.7190000000000000e-01   7.6100000000000001e-02  -4.4000000000000003e-03   9.3220000000000003e-01   2.2902999999999998e+00   2.4377000000000000e+00   5.7799999999999997e-02   1.3469999999999999e-01   4.7330000000000000e-01
  -1.7630000000000001e-01  -1.7590000000000000e-01   8.5800000000000001e-02  -1.6230000000000000e-01   5.7099999999999998e-02  -1.7500000000000002e-02   6.6579999999999995e-01   2.5348999999999999e+00   2.6989000000000001e+00   8.6699999999999999e-02   1.2509999999999999e-01   4.6450000000000002e-01
  -5.2900000000000003e-01   3.2979999999999998e-01  -7.7210000000000001e-01  -7.6399999999999996e-02  -1.9000000000000000e-02   5.2600000000000001e-02   7.1020000000000005e-01   2.5348999999999999e+00   2.4377000000000000e+00   8.6699999999999999e-02   9.6199999999999994e-02   4.7770000000000001e-01
  -2.4249999999999999e-01  -2.4179999999999999e-01  -2.5740000000000002e-01  -1.8140000000000001e-01   6.6600000000000006e-02  -4.8200000000000000e-02   7.1020000000000005e-01   2.4237000000000002e+00   2.0893999999999999e+00  -1.9300000000000001e-02   1.3469999999999999e-01   4.5560000000000000e-01
   2.8649999999999998e-01  -3.9570000000000000e-01  -6.0050000000000003e-01  -3.0549999999999999e-01  -5.7099999999999998e-02  -1.3200000000000000e-02   4.6610000000000001e-01   2.6459999999999999e+00   2.6118000000000001e+00   2.8899999999999999e-02   1.2509999999999999e-01   4.7330000000000000e-01
  -1.4107000000000001e+00   4.3999999999999997e-02  -1.2010000000000001e+00  -1.7190000000000000e-01   2.8500000000000001e-02  -8.8000000000000005e-03   7.5460000000000005e-01   2.7572000000000001e+00   2.4377000000000000e+00   9.5999999999999992e-03   7.6999999999999999e-02   5.0429999999999997e-01
   2.1999999999999999e-02   8.7900000000000006e-02  -7.7210000000000001e-01  -2.4820000000000000e-01  -1.0470000000000000e-01  -2.6300000000000000e-02   7.5460000000000005e-01   2.3347000000000002e+00   2.0024000000000002e+00  -3.8500000000000000e-02   1.0580000000000001e-01   4.8220000000000002e-01
   1.7630000000000001e-01  -3.0780000000000002e-01   1.4582999999999999e+00  -1.0500000000000000e-01  -3.8100000000000002e-02  -3.9500000000000000e-02   8.4340000000000004e-01   2.4904000000000002e+00   2.4377000000000000e+00   3.8500000000000000e-02   7.6999999999999999e-02   4.6450000000000002e-01
  -2.2040000000000001e-01   1.5390000000000001e-01  -2.5740000000000002e-01  -2.6729999999999998e-01   1.9000000000000000e-02  -8.3299999999999999e-02   5.1049999999999995e-01   2.5348999999999999e+00   2.2635999999999998e+00   4.8200000000000000e-02   1.3469999999999999e-01   4.8220000000000002e-01
  -1.3225000000000000e+00   5.0560000000000005e-01  -6.8630000000000002e-01  -1.1459999999999999e-01   1.9000000000000000e-02   1.7500000000000002e-02   7.7680000000000005e-01   2.4904000000000002e+00   2.6989000000000001e+00   1.9300000000000001e-02   2.2130000000000000e-01   4.5560000000000000e-01
   7.4939999999999996e-01  -6.1550000000000005e-01   0.0000000000000000e+00  -2.0999999999999999e-01  -1.9000000000000000e-02   4.4000000000000003e-03   5.9930000000000005e-01   2.4904000000000002e+00   2.6118000000000001e+00  -8.6699999999999999e-02   7.6999999999999999e-02   4.6450000000000002e-01
   6.6100000000000006e-02  -4.3999999999999997e-02  -2.5740000000000002e-01  -1.2410000000000000e-01   0.0000000000000000e+00  -7.8899999999999998e-02   6.4370000000000005e-01   2.5125999999999999e+00   2.5247000000000002e+00   1.9300000000000001e-02   2.0210000000000000e-01   4.7330000000000000e-01
  -1.7193000000000001e+00   4.1770000000000002e-01   0.0000000000000000e+00  -1.0500000000000000e-01   1.3320000000000001e-01   3.0700000000000002e-02   6.4370000000000005e-01   2.4237000000000002e+00   2.1764999999999999e+00   3.8500000000000000e-02   9.6199999999999994e-02   4.7330000000000000e-01
   9.9190000000000000e-01  -1.9789999999999999e-01  -6.0050000000000003e-01  -2.7689999999999998e-01  -1.2370000000000000e-01  -8.8000000000000005e-03   7.1020000000000005e-01   2.3792000000000000e+00   1.4800000000000000e+00  -1.9300000000000001e-02   2.8899999999999999e-02   4.5560000000000000e-01
  -4.1880000000000001e-01  -6.3749999999999996e-01   8.5800000000000001e-02  -2.0999999999999999e-01  -1.9000000000000000e-02  -2.6300000000000000e-02   7.9900000000000004e-01   2.3347000000000002e+00   3.1341999999999999e+00   4.8200000000000000e-02   6.7400000000000002e-02   5.0870000000000004e-01
  -1.2343999999999999e+00   3.2979999999999998e-01  -1.3725000000000001e+00  -1.8140000000000001e-01   2.8500000000000001e-02   5.2600000000000001e-02   6.4370000000000005e-01   2.6015999999999999e+00   1.9153000000000000e+00   8.6699999999999999e-02   1.7319999999999999e-01   4.6450000000000002e-01
  -1.1021000000000001e+00   2.8580000000000000e-01  -6.0050000000000003e-01  -1.6230000000000000e-01   1.9000000000000000e-02   4.3900000000000002e-02   8.6560000000000004e-01   2.4459000000000000e+00   2.1764999999999999e+00   9.5999999999999992e-03   1.5400000000000000e-01   4.7330000000000000e-01
   5.2900000000000003e-01  -3.5170000000000001e-01   7.7210000000000001e-01  -3.9140000000000003e-01  -9.5200000000000007e-02  -2.1899999999999999e-02   6.2150000000000005e-01   2.4237000000000002e+00   1.9153000000000000e+00   1.9300000000000001e-02   9.6199999999999994e-02   4.9099999999999999e-01
  -2.1999999999999999e-02   4.3999999999999997e-02  -7.7210000000000001e-01  -3.5330000000000000e-01  -4.7600000000000003e-02   3.9500000000000000e-02   7.3240000000000005e-01   2.6015999999999999e+00   2.6989000000000001e+00  -2.8899999999999999e-02   1.9239999999999999e-01   4.4230000000000003e-01
  -1.6091000000000000e+00   3.0780000000000002e-01  -1.0294000000000001e+00  -1.8140000000000001e-01   9.5200000000000007e-02   8.8000000000000005e-03   6.4370000000000005e-01   2.4681999999999999e+00   2.5247000000000002e+00   3.8500000000000000e-02   1.2509999999999999e-01   4.5560000000000000e-01
   2.1999999999999999e-02  -4.3999999999999997e-02  -8.5780000000000001e-01  -1.6230000000000000e-01   0.0000000000000000e+00  -6.1400000000000003e-02   9.3220000000000003e-01   2.1124000000000001e+00   2.3506000000000000e+00   9.5999999999999992e-03   1.3469999999999999e-01   4.1580000000000000e-01
  -4.6289999999999998e-01  -2.4179999999999999e-01   1.2010000000000001e+00  -8.5900000000000004e-02   1.9000000000000000e-02  -2.6300000000000000e-02   6.8799999999999994e-01   2.5125999999999999e+00   2.6989000000000001e+00   1.9300000000000001e-02   1.7319999999999999e-01   4.6000000000000002e-01
   3.5270000000000001e-01   3.2979999999999998e-01  -5.1470000000000005e-01  -2.0999999999999999e-01  -1.9000000000000000e-02   3.9500000000000000e-02   6.8799999999999994e-01   2.8239000000000001e+00   2.4377000000000000e+00  -9.5999999999999992e-03   2.0210000000000000e-01   4.9990000000000001e-01
  -5.5110000000000003e-01  -2.6379999999999998e-01  -1.0294000000000001e+00  -2.0050000000000001e-01   8.5599999999999996e-02  -4.8200000000000000e-02   8.8780000000000003e-01   2.3347000000000002e+00   2.4377000000000000e+00   9.5999999999999992e-03   9.6199999999999994e-02   4.3350000000000000e-01
  -1.3225000000000000e+00  -1.0990000000000000e-01  -1.0294000000000001e+00  -2.2910000000000000e-01   3.8100000000000002e-02   1.7500000000000002e-02   6.8799999999999994e-01   2.7795000000000001e+00   3.0470999999999999e+00  -4.8200000000000000e-02   9.6199999999999994e-02   4.7770000000000001e-01
  -1.5429999999999999e-01   3.7369999999999998e-01   1.7160000000000000e-01  -1.5279999999999999e-01  -6.6600000000000006e-02  -1.3200000000000000e-02   5.9930000000000005e-01   3.0017999999999998e+00   3.1341999999999999e+00  -1.9300000000000001e-02   9.6199999999999994e-02   4.9990000000000001e-01
   5.5110000000000003e-01  -3.2979999999999998e-01   0.0000000000000000e+00  -2.0999999999999999e-01  -1.4269999999999999e-01   1.7500000000000002e-02   8.6560000000000004e-01   2.4681999999999999e+00   1.9153000000000000e+00   8.6699999999999999e-02   4.8099999999999997e-02   4.8659999999999998e-01
  -3.0859999999999999e-01  -3.7369999999999998e-01  -8.5780000000000001e-01  -2.4820000000000000e-01   2.8500000000000001e-02  -2.1899999999999999e-02   7.7680000000000005e-01   2.5792999999999999e+00   2.9600000000000000e+00   8.6699999999999999e-02   1.2509999999999999e-01   4.6889999999999998e-01
  -1.4548000000000001e+00   1.9789999999999999e-01  -7.7210000000000001e-01  -2.6729999999999998e-01   8.5599999999999996e-02  -3.5099999999999999e-02   8.6560000000000004e-01   2.8462000000000001e+00   2.6118000000000001e+00   1.0600000000000000e-01   1.9239999999999999e-01   4.6000000000000002e-01
  -2.1999999999999999e-02  -4.3999999999999997e-02  -1.7160000000000000e-01  -1.8140000000000001e-01  -4.7600000000000003e-02  -4.8200000000000000e-02   6.2150000000000005e-01   2.5571000000000002e+00   2.3506000000000000e+00   9.6299999999999997e-02   1.3469999999999999e-01   4.8659999999999998e-01
   5.0700000000000001e-01  -3.5170000000000001e-01  -8.5800000000000001e-02  -2.3870000000000000e-01  -3.8100000000000002e-02   0.0000000000000000e+00   8.2120000000000004e-01   2.4015000000000000e+00   1.7412000000000001e+00   4.8200000000000000e-02   1.0580000000000001e-01   4.4230000000000003e-01
  -3.9679999999999999e-01   4.3999999999999997e-02  -7.7210000000000001e-01  -1.1459999999999999e-01   4.7600000000000003e-02  -1.3200000000000000e-02   4.8830000000000001e-01   2.4459000000000000e+00   2.2635999999999998e+00   1.9300000000000001e-02   1.3469999999999999e-01   4.8659999999999998e-01
  -7.0530000000000004e-01   2.8580000000000000e-01  -1.2867999999999999e+00  -1.8140000000000001e-01   1.3320000000000001e-01   8.8000000000000005e-03   6.4370000000000005e-01   2.7572000000000001e+00   1.9153000000000000e+00   9.6299999999999997e-02   1.4430000000000001e-01   4.7770000000000001e-01
  -5.0700000000000001e-01   6.6000000000000003e-02  -2.5740000000000002e-01  -1.2410000000000000e-01   4.7600000000000003e-02   3.9500000000000000e-02   7.7680000000000005e-01   2.2458000000000000e+00   2.0893999999999999e+00  -4.8200000000000000e-02   1.1550000000000001e-01   4.7330000000000000e-01
   4.4080000000000003e-01  -1.5390000000000001e-01  -7.7210000000000001e-01  -2.0050000000000001e-01  -5.7099999999999998e-02  -8.8000000000000005e-03   5.9930000000000005e-01   2.6238000000000001e+00   1.5670999999999999e+00  -4.8200000000000000e-02   4.8099999999999997e-02   4.3790000000000001e-01
  -1.7630000000000001e-01   2.1999999999999999e-02  -7.7210000000000001e-01  -1.7190000000000000e-01  -3.8100000000000002e-02  -1.3200000000000000e-02   7.5460000000000005e-01   2.5792999999999999e+00   2.2635999999999998e+00   3.8500000000000000e-02   2.8899999999999999e-02   4.3790000000000001e-01
  -7.9349999999999998e-01  -8.7900000000000006e-02  -1.2867999999999999e+00  -1.8140000000000001e-01  -9.4999999999999998e-03   1.3200000000000000e-02   8.2120000000000004e-01   1.9567000000000001e+00   1.9153000000000000e+00  -2.8899999999999999e-02   6.7400000000000002e-02   4.8659999999999998e-01
  -5.5110000000000003e-01  -2.1980000000000000e-01  -6.0050000000000003e-01  -1.6230000000000000e-01   0.0000000000000000e+00   3.5099999999999999e-02   5.3269999999999995e-01   2.4459000000000000e+00   1.5670999999999999e+00   5.7799999999999997e-02   1.7319999999999999e-01   4.3790000000000001e-01
   1.9839999999999999e-01   1.0990000000000000e-01   1.7160000000000000e-01  -1.3370000000000001e-01  -1.0470000000000000e-01   1.3200000000000000e-02   5.5489999999999995e-01   2.7572000000000001e+00   2.7858999999999998e+00   9.6299999999999997e-02   1.5400000000000000e-01   4.4230000000000003e-01
   1.9839999999999999e-01  -3.7369999999999998e-01  -8.5800000000000001e-02  -2.2910000000000000e-01  -2.8500000000000001e-02   2.1899999999999999e-02   7.9900000000000004e-01   2.0457000000000001e+00   2.4377000000000000e+00   6.7400000000000002e-02   2.1170000000000000e-01   4.6000000000000002e-01
  -9.6989999999999998e-01  -1.5390000000000001e-01  -7.7210000000000001e-01  -1.9089999999999999e-01   1.5229999999999999e-01  -4.8200000000000000e-02   6.4370000000000005e-01   2.5348999999999999e+00   1.6540999999999999e+00  -9.5999999999999992e-03   9.6199999999999994e-02   4.6000000000000002e-01
  -5.0700000000000001e-01   1.0990000000000000e-01  -9.4359999999999999e-01  -1.6230000000000000e-01   4.7600000000000003e-02  -2.6300000000000000e-02   6.8799999999999994e-01   2.6238000000000001e+00   2.2635999999999998e+00   1.9300000000000001e-02   1.4430000000000001e-01   4.6000000000000002e-01
  -1.5429999999999999e-01  -1.9789999999999999e-01  -4.2890000000000000e-01  -2.2910000000000000e-01   9.4999999999999998e-03   8.8000000000000005e-03   5.7709999999999995e-01   2.4681999999999999e+00   2.8730000000000002e+00   2.8899999999999999e-02   8.6599999999999996e-02   4.6889999999999998e-01
  -2.1999999999999999e-02  -2.1980000000000000e-01  -7.7210000000000001e-01  -2.4820000000000000e-01   0.0000000000000000e+00  -3.9500000000000000e-02   6.2150000000000005e-01   2.5125999999999999e+00   2.8730000000000002e+00  -8.6699999999999999e-02   1.5400000000000000e-01   4.3790000000000001e-01
  -5.2900000000000003e-01   1.5390000000000001e-01  -6.0050000000000003e-01  -2.4820000000000000e-01  -4.7600000000000003e-02   2.1899999999999999e-02   5.7709999999999995e-01   2.5125999999999999e+00   2.2635999999999998e+00  -2.8899999999999999e-02   1.7319999999999999e-01   4.6889999999999998e-01
  -4.6289999999999998e-01  -6.6000000000000003e-02   8.5800000000000001e-02  -2.3870000000000000e-01   1.9000000000000000e-02  -3.9500000000000000e-02   6.8799999999999994e-01   2.6459999999999999e+00   2.7858999999999998e+00  -1.9300000000000001e-02   5.7700000000000001e-02   4.7770000000000001e-01
  -1.7630000000000001e-01  -1.7590000000000000e-01  -3.4310000000000002e-01  -2.8639999999999999e-01  -1.9000000000000000e-02  -4.4000000000000003e-03   6.4370000000000005e-01   2.6682999999999999e+00   2.1764999999999999e+00  -6.7400000000000002e-02   1.2509999999999999e-01   4.5119999999999999e-01
  -1.9839999999999999e-01  -2.4179999999999999e-01   6.8630000000000002e-01  -2.1959999999999999e-01  -9.4999999999999998e-03   4.4000000000000003e-03   7.1020000000000005e-01   2.3792000000000000e+00   1.6540999999999999e+00  -9.5999999999999992e-03   7.6999999999999999e-02   4.7330000000000000e-01
  -4.6289999999999998e-01  -6.6000000000000003e-02  -5.1470000000000005e-01  -2.5779999999999997e-01  -9.4999999999999998e-03   8.8000000000000005e-03   7.5460000000000005e-01   2.7349999999999999e+00   1.5670999999999999e+00   9.5999999999999992e-03   1.4430000000000001e-01   4.4230000000000003e-01
  -4.6289999999999998e-01  -2.6379999999999998e-01  -7.7210000000000001e-01  -2.0999999999999999e-01  -3.8100000000000002e-02  -5.7000000000000002e-02   7.9900000000000004e-01   2.6905000000000001e+00   1.7412000000000001e+00   7.7100000000000002e-02   1.2509999999999999e-01   4.3790000000000001e-01
  -4.8490000000000000e-01   1.9789999999999999e-01  -1.7160000000000000e-01  -1.5279999999999999e-01  -4.7600000000000003e-02   8.8000000000000005e-03   8.4340000000000004e-01   2.6459999999999999e+00   2.1764999999999999e+00   5.7799999999999997e-02   4.8099999999999997e-02   4.6000000000000002e-01
   4.4100000000000000e-02  -1.5390000000000001e-01  -6.0050000000000003e-01  -1.9089999999999999e-01   2.8500000000000001e-02  -4.8200000000000000e-02   8.4340000000000004e-01   2.4904000000000002e+00   2.0024000000000002e+00   2.8899999999999999e-02   1.2509999999999999e-01   4.1580000000000000e-01
  -3.9679999999999999e-01  -1.0990000000000000e-01  -6.8630000000000002e-01  -2.8600000000000000e-02  -4.7600000000000003e-02   2.1899999999999999e-02   7.7680000000000005e-01   2.6459999999999999e+00   1.7412000000000001e+00   7.7100000000000002e-02   1.5400000000000000e-01   4.5560000000000000e-01
  -6.3919999999999999e-01  -1.0990000000000000e-01   3.4310000000000002e-01  -1.8140000000000001e-01   6.6600000000000006e-02  -7.0199999999999999e-02   6.2150000000000005e-01   2.4904000000000002e+00   2.0024000000000002e+00  -9.5999999999999992e-03   1.4430000000000001e-01   5.0870000000000004e-01
  -5.2900000000000003e-01  -2.6379999999999998e-01  -5.1470000000000005e-01  -2.6729999999999998e-01  -7.6100000000000001e-02  -4.4000000000000003e-03   7.7680000000000005e-01   2.5792999999999999e+00   2.9600000000000000e+00   2.8899999999999999e-02   9.6199999999999994e-02   4.6000000000000002e-01
  -1.3230000000000000e-01  -2.1980000000000000e-01  -6.8630000000000002e-01  -2.5779999999999997e-01  -4.7600000000000003e-02  -3.0700000000000002e-02   7.3240000000000005e-01   2.5348999999999999e+00   2.0893999999999999e+00   7.7100000000000002e-02   9.6199999999999994e-02   5.2639999999999998e-01
  -3.0859999999999999e-01  -2.6379999999999998e-01   1.7160000000000000e-01  -3.5330000000000000e-01   9.4999999999999998e-03   3.5099999999999999e-02   5.9930000000000005e-01   2.6905000000000001e+00   2.4377000000000000e+00   3.8500000000000000e-02   1.2509999999999999e-01   4.3350000000000000e-01
  -6.1719999999999997e-01  -2.1999999999999999e-02  -1.7160000000000000e-01  -1.8140000000000001e-01  -7.6100000000000001e-02  -2.6300000000000000e-02   8.2120000000000004e-01   2.4904000000000002e+00   1.8283000000000000e+00   9.5999999999999992e-03   8.6599999999999996e-02   4.6889999999999998e-01
  -4.8490000000000000e-01  -8.7900000000000006e-02  -2.5740000000000002e-01  -3.0549999999999999e-01   1.9000000000000000e-02   5.2600000000000001e-02   6.6579999999999995e-01   2.2902999999999998e+00   2.9600000000000000e+00  -2.8899999999999999e-02   1.3469999999999999e-01   4.6000000000000002e-01
  -1.9839999999999999e-01  -2.1980000000000000e-01  -4.2890000000000000e-01  -3.5330000000000000e-01   0.0000000000000000e+00  -7.4499999999999997e-02   9.1000000000000003e-01   2.5348999999999999e+00   2.2635999999999998e+00  -2.8899999999999999e-02   1.6360000000000000e-01   4.8659999999999998e-01
  -3.3060000000000000e-01   6.6000000000000003e-02  -6.8630000000000002e-01  -1.9089999999999999e-01  -9.4999999999999998e-03  -2.1899999999999999e-02   7.7680000000000005e-01   2.4237000000000002e+00   2.5247000000000002e+00   0.0000000000000000e+00   1.0580000000000001e-01   4.6450000000000002e-01
  -4.1880000000000001e-01   6.6000000000000003e-02  -6.8630000000000002e-01  -1.7190000000000000e-01   1.9030000000000000e-01   1.3200000000000000e-02   6.6579999999999995e-01   2.5125999999999999e+00   2.5247000000000002e+00   6.7400000000000002e-02   3.8500000000000000e-02   4.4679999999999997e-01
  -3.9679999999999999e-01  -8.7900000000000006e-02  -8.5780000000000001e-01  -2.4820000000000000e-01   0.0000000000000000e+00  -4.4000000000000003e-03   6.2150000000000005e-01   2.5125999999999999e+00   1.1317999999999999e+00   9.5999999999999992e-03   6.7400000000000002e-02   4.7330000000000000e-01
  -3.5270000000000001e-01  -1.9789999999999999e-01  -4.2890000000000000e-01  -1.8140000000000001e-01  -2.8500000000000001e-02  -1.7500000000000002e-02   7.7680000000000005e-01   2.6682999999999999e+00   2.9600000000000000e+00  -1.9300000000000001e-02   9.6199999999999994e-02   5.0870000000000004e-01
  -1.9839999999999999e-01   1.0990000000000000e-01  -5.1470000000000005e-01  -1.6230000000000000e-01   9.4999999999999998e-03  -1.3200000000000000e-02   4.8830000000000001e-01   2.2902999999999998e+00   1.8283000000000000e+00   6.7400000000000002e-02   1.8279999999999999e-01   4.6000000000000002e-01
  -5.0700000000000001e-01   0.0000000000000000e+00  -7.7210000000000001e-01  -3.0549999999999999e-01   2.8500000000000001e-02  -2.1899999999999999e-02   5.3269999999999995e-01   2.3792000000000000e+00   1.9153000000000000e+00   1.9300000000000001e-02   1.7319999999999999e-01   4.6000000000000002e-01
  -4.1880000000000001e-01   2.1999999999999999e-02  -8.5780000000000001e-01  -2.3870000000000000e-01  -8.5599999999999996e-02   2.6300000000000000e-02   5.1049999999999995e-01   2.6682999999999999e+00   2.0893999999999999e+00   4.8200000000000000e-02   1.8279999999999999e-01   5.0429999999999997e-01
  -1.5429999999999999e-01   0.0000000000000000e+00   0.0000000000000000e+00  -1.8140000000000001e-01  -1.9000000000000000e-02   4.4000000000000003e-03   7.5460000000000005e-01   2.3347000000000002e+00   2.5247000000000002e+00   0.0000000000000000e+00   9.6199999999999994e-02   5.0870000000000004e-01
   0.0000000000000000e+00  -2.8580000000000000e-01  -2.5740000000000002e-01  -2.5779999999999997e-01   0.0000000000000000e+00  -5.2600000000000001e-02   7.7680000000000005e-01   2.6015999999999999e+00   1.6540999999999999e+00   1.9300000000000001e-02   1.0580000000000001e-01   4.7330000000000000e-01
  -4.4080000000000003e-01   0.0000000000000000e+00  -8.5780000000000001e-01  -2.6729999999999998e-01   1.9000000000000000e-02  -2.1899999999999999e-02   7.3240000000000005e-01   2.4015000000000000e+00   2.2635999999999998e+00  -8.6699999999999999e-02   1.8279999999999999e-01   4.2909999999999998e-01
  -5.2900000000000003e-01  -1.5390000000000001e-01  -1.1152000000000000e+00  -1.8140000000000001e-01   8.5599999999999996e-02  -2.1899999999999999e-02   5.9930000000000005e-01   2.6682999999999999e+00   2.5247000000000002e+00   4.8200000000000000e-02   1.6360000000000000e-01   4.3790000000000001e-01
  -1.1020000000000001e-01  -2.8580000000000000e-01  -9.4359999999999999e-01  -1.9089999999999999e-01   2.8500000000000001e-02  -8.8000000000000005e-03   6.8799999999999994e-01   2.5571000000000002e+00   2.2635999999999998e+00  -3.8500000000000000e-02   1.2509999999999999e-01   4.6889999999999998e-01
  -3.7469999999999998e-01  -6.6000000000000003e-02  -8.5780000000000001e-01  -9.5500000000000002e-02  -5.7099999999999998e-02   3.9500000000000000e-02   5.7709999999999995e-01   2.2235999999999998e+00   2.6989000000000001e+00  -9.5999999999999992e-03   8.6599999999999996e-02   4.6889999999999998e-01
  -4.6289999999999998e-01   1.7590000000000000e-01  -4.2890000000000000e-01  -1.3370000000000001e-01  -9.4999999999999998e-03   1.7500000000000002e-02   6.8799999999999994e-01   2.6905000000000001e+00   2.3506000000000000e+00  -2.8899999999999999e-02   5.7700000000000001e-02   4.9990000000000001e-01
  -5.7310000000000005e-01   4.3999999999999997e-02  -6.0050000000000003e-01  -2.0050000000000001e-01   9.5200000000000007e-02  -4.3900000000000002e-02   4.4390000000000002e-01   2.5571000000000002e+00   1.7412000000000001e+00   4.8200000000000000e-02   7.6999999999999999e-02   4.9540000000000001e-01
  -3.7469999999999998e-01  -2.4179999999999999e-01   0.0000000000000000e+00  -2.3870000000000000e-01   6.6600000000000006e-02   4.8200000000000000e-02   6.2150000000000005e-01   2.5348999999999999e+00   2.6989000000000001e+00   7.7100000000000002e-02   9.6199999999999994e-02   4.6450000000000002e-01
  -6.6100000000000006e-02  -2.1999999999999999e-02  -9.4359999999999999e-01  -1.9089999999999999e-01  -1.3320000000000001e-01   3.9500000000000000e-02   8.6560000000000004e-01   2.4904000000000002e+00   1.6540999999999999e+00   5.7799999999999997e-02   6.7400000000000002e-02   4.6889999999999998e-01
  -3.3060000000000000e-01  -1.5390000000000001e-01  -1.1152000000000000e+00  -2.2910000000000000e-01  -4.7600000000000003e-02  -3.0700000000000002e-02   7.7680000000000005e-01   2.3347000000000002e+00   2.4377000000000000e+00  -1.9300000000000001e-02   1.4430000000000001e-01   4.6889999999999998e-01
  -5.2900000000000003e-01   2.1999999999999999e-02  -1.0294000000000001e+00  -1.8140000000000001e-01  -9.4999999999999998e-03  -8.8000000000000005e-03   5.3269999999999995e-01   2.4904000000000002e+00   2.5247000000000002e+00   5.7799999999999997e-02   1.1550000000000001e-01   4.9990000000000001e-01
  -3.5270000000000001e-01  -8.7900000000000006e-02  -9.4359999999999999e-01  -1.8140000000000001e-01  -1.9000000000000000e-02   4.4000000000000003e-03   7.1020000000000005e-01   2.4681999999999999e+00   1.6540999999999999e+00   8.6699999999999999e-02   1.4430000000000001e-01   4.6889999999999998e-01
  -1.7630000000000001e-01  -4.3999999999999997e-02  -2.5740000000000002e-01  -9.5500000000000002e-02   0.0000000000000000e+00   1.7500000000000002e-02   8.8780000000000003e-01   2.4015000000000000e+00   2.4377000000000000e+00   2.8899999999999999e-02   1.8279999999999999e-01   4.9099999999999999e-01
  -4.6289999999999998e-01  -2.1999999999999999e-02  -5.1470000000000005e-01  -2.4820000000000000e-01   4.7600000000000003e-02  -3.5099999999999999e-02   7.9900000000000004e-01   2.4459000000000000e+00   2.0893999999999999e+00   4.8200000000000000e-02   9.6199999999999994e-02   4.9990000000000001e-01
  -4.6289999999999998e-01   0.0000000000000000e+00  -8.5780000000000001e-01  -2.5779999999999997e-01   2.8500000000000001e-02   8.8000000000000005e-03   7.1020000000000005e-01   2.6238000000000001e+00   2.1764999999999999e+00   1.0600000000000000e-01   1.2509999999999999e-01   4.6889999999999998e-01
  -3.3060000000000000e-01   1.0990000000000000e-01   3.4310000000000002e-01  -1.9089999999999999e-01  -3.8100000000000002e-02   1.3200000000000000e-02   6.2150000000000005e-01   2.6459999999999999e+00   1.5670999999999999e+00  -8.6699999999999999e-02   8.6599999999999996e-02   4.5560000000000000e-01
  -3.7469999999999998e-01  -1.3189999999999999e-01  -5.1470000000000005e-01  -2.7689999999999998e-01   0.0000000000000000e+00  -4.8200000000000000e-02   5.5489999999999995e-01   2.4681999999999999e+00   2.0024000000000002e+00   4.8200000000000000e-02   7.6999999999999999e-02   4.5560000000000000e-01
  -2.8649999999999998e-01  -1.0990000000000000e-01  -6.0050000000000003e-01  -2.5779999999999997e-01  -2.8500000000000001e-02   1.3200000000000000e-02   5.9930000000000005e-01   2.6015999999999999e+00   2.9600000000000000e+00   7.7100000000000002e-02   6.7400000000000002e-02   4.2020000000000002e-01
  -4.1880000000000001e-01  -8.7900000000000006e-02  -1.2867999999999999e+00  -1.8140000000000001e-01  -2.8500000000000001e-02   4.4000000000000003e-03   6.8799999999999994e-01   2.5792999999999999e+00   2.7858999999999998e+00   1.9300000000000001e-02   1.5400000000000000e-01   4.7330000000000000e-01
  -4.1880000000000001e-01  -1.0990000000000000e-01  -1.2010000000000001e+00  -2.0050000000000001e-01   5.7099999999999998e-02  -1.7500000000000002e-02   7.5460000000000005e-01   2.5348999999999999e+00   1.8283000000000000e+00  -2.8899999999999999e-02   5.7700000000000001e-02   4.7330000000000000e-01
  -2.8649999999999998e-01   8.7900000000000006e-02  -8.5780000000000001e-01  -1.9089999999999999e-01   8.5599999999999996e-02  -4.4000000000000003e-03   6.6579999999999995e-01   2.5571000000000002e+00   2.0893999999999999e+00   5.7799999999999997e-02   1.1550000000000001e-01   4.3790000000000001e-01
  -2.6450000000000001e-01  -6.6000000000000003e-02  -6.0050000000000003e-01  -2.8639999999999999e-01  -2.8500000000000001e-02   8.8000000000000005e-03   5.5489999999999995e-01   2.4904000000000002e+00   2.1764999999999999e+00   2.8899999999999999e-02   1.6360000000000000e-01   4.4230000000000003e-01
  -4.1880000000000001e-01  -1.7590000000000000e-01  -5.1470000000000005e-01  -2.0050000000000001e-01   0.0000000000000000e+00  -3.0700000000000002e-02   6.6579999999999995e-01   2.4681999999999999e+00   1.8283000000000000e+00   0.0000000000000000e+00   1.2509999999999999e-01   4.5560000000000000e-01
  -2.8649999999999998e-01  -4.3999999999999997e-02  -1.7160000000000000e-01  -2.8639999999999999e-01   3.8100000000000002e-02   4.4000000000000003e-03   6.8799999999999994e-01   2.5571000000000002e+00   2.3506000000000000e+00   7.7100000000000002e-02   1.6360000000000000e-01   4.5560000000000000e-01
  -1.5429999999999999e-01  -3.0780000000000002e-01  -1.7160000000000000e-01  -2.3870000000000000e-01  -3.8100000000000002e-02  -5.7000000000000002e-02   6.8799999999999994e-01   2.4681999999999999e+00   2.1764999999999999e+00  -9.5999999999999992e-03   1.2509999999999999e-01   5.0429999999999997e-01
  -4.6289999999999998e-01   1.5390000000000001e-01  -8.5780000000000001e-01  -1.1459999999999999e-01  -9.5200000000000007e-02  -2.6300000000000000e-02   6.4370000000000005e-01   2.6682999999999999e+00   2.6118000000000001e+00   4.8200000000000000e-02   8.6599999999999996e-02   4.8220000000000002e-01
  -3.5270000000000001e-01  -2.4179999999999999e-01  -1.7160000000000000e-01  -1.5279999999999999e-01  -1.9000000000000000e-02  -3.9500000000000000e-02   4.8830000000000001e-01   2.4681999999999999e+00   1.7412000000000001e+00   6.7400000000000002e-02   1.1550000000000001e-01   4.2020000000000002e-01
  -5.9509999999999996e-01   1.3189999999999999e-01  -2.5740000000000002e-01  -2.3870000000000000e-01   9.4999999999999998e-03   1.7500000000000002e-02   7.5460000000000005e-01   2.5125999999999999e+00   1.9153000000000000e+00  -4.8200000000000000e-02   1.3469999999999999e-01   4.0250000000000002e-01
  -3.3060000000000000e-01  -1.9789999999999999e-01  -1.0294000000000001e+00  -1.9089999999999999e-01  -1.9000000000000000e-02   0.0000000000000000e+00   6.2150000000000005e-01   2.4015000000000000e+00   2.0893999999999999e+00  -1.1559999999999999e-01   7.6999999999999999e-02   4.4230000000000003e-01
  -4.6289999999999998e-01   0.0000000000000000e+00  -5.1470000000000005e-01  -2.0999999999999999e-01   9.4999999999999998e-03   8.8000000000000005e-03   7.1020000000000005e-01   2.5125999999999999e+00   1.9153000000000000e+00  -1.0600000000000000e-01   2.1170000000000000e-01   4.5560000000000000e-01
  -3.0859999999999999e-01  -1.7590000000000000e-01  -2.5740000000000002e-01  -2.0999999999999999e-01   6.6600000000000006e-02  -3.9500000000000000e-02   7.3240000000000005e-01   2.6682999999999999e+00   2.0024000000000002e+00   6.7400000000000002e-02   1.2509999999999999e-01   4.7770000000000001e-01
  -2.6450000000000001e-01  -2.1999999999999999e-02  -6.0050000000000003e-01  -2.2910000000000000e-01   9.4999999999999998e-03  -4.4000000000000003e-03   5.1049999999999995e-01   2.5125999999999999e+00   2.0024000000000002e+00   9.6299999999999997e-02   1.6360000000000000e-01   4.5119999999999999e-01
  -1.7630000000000001e-01  -3.5170000000000001e-01  -5.1470000000000005e-01  -1.3370000000000001e-01   5.7099999999999998e-02  -8.8000000000000005e-03   6.6579999999999995e-01   2.6015999999999999e+00   2.6989000000000001e+00   1.9300000000000001e-02   1.6360000000000000e-01   4.8220000000000002e-01
  -4.1880000000000001e-01  -1.3189999999999999e-01  -2.5740000000000002e-01  -1.8140000000000001e-01  -4.7600000000000003e-02  -1.7500000000000002e-02   7.3240000000000005e-01   2.4015000000000000e+00   2.4377000000000000e+00   2.8899999999999999e-02   1.0580000000000001e-01   4.5119999999999999e-01
  -3.9679999999999999e-01  -1.5390000000000001e-01  -8.5800000000000001e-02  -3.0549999999999999e-01   2.8500000000000001e-02   2.6300000000000000e-02   8.4340000000000004e-01   2.3125000000000000e+00   2.2635999999999998e+00  -2.8899999999999999e-02   4.8099999999999997e-02   4.5119999999999999e-01
  -1.3230000000000000e-01  -2.4179999999999999e-01   0.0000000000000000e+00  -1.6230000000000000e-01   1.9000000000000000e-02   0.0000000000000000e+00   8.4340000000000004e-01   2.4015000000000000e+00   1.9153000000000000e+00  -1.9300000000000001e-02   5.7700000000000001e-02   4.8220000000000002e-01
  -1.5429999999999999e-01  -6.6000000000000003e-02  -4.2890000000000000e-01  -1.9089999999999999e-01   7.6100000000000001e-02  -4.8200000000000000e-02   6.2150000000000005e-01   2.6905000000000001e+00   1.7412000000000001e+00   1.5409999999999999e-01   3.8500000000000000e-02   4.5560000000000000e-01
  -2.8649999999999998e-01  -6.6000000000000003e-02  -7.7210000000000001e-01  -2.0050000000000001e-01  -7.6100000000000001e-02  -4.4000000000000003e-03   5.9930000000000005e-01   2.4681999999999999e+00   2.0893999999999999e+00   1.9300000000000001e-02   1.0580000000000001e-01   4.8220000000000002e-01
  -3.3060000000000000e-01  -4.3999999999999997e-02  -6.0050000000000003e-01  -2.5779999999999997e-01  -9.4999999999999998e-03   0.0000000000000000e+00   5.7709999999999995e-01   2.4904000000000002e+00   2.4377000000000000e+00   0.0000000000000000e+00   9.5999999999999992e-03   4.6000000000000002e-01
  -5.2900000000000003e-01  -4.3999999999999997e-02  -9.4359999999999999e-01  -2.0999999999999999e-01  -1.0470000000000000e-01   6.5799999999999997e-02   8.2120000000000004e-01   2.6238000000000001e+00   2.9600000000000000e+00  -9.5999999999999992e-03   8.6599999999999996e-02   4.6000000000000002e-01
  -3.9679999999999999e-01   6.6000000000000003e-02  -7.7210000000000001e-01  -1.9089999999999999e-01  -7.6100000000000001e-02  -3.9500000000000000e-02   9.3220000000000003e-01   2.5348999999999999e+00   2.5247000000000002e+00   2.8899999999999999e-02   1.2509999999999999e-01   4.3350000000000000e-01
  -3.7469999999999998e-01  -1.0990000000000000e-01  -8.5780000000000001e-01  -1.1459999999999999e-01  -5.7099999999999998e-02   0.0000000000000000e+00   4.8830000000000001e-01   2.3570000000000002e+00   2.6118000000000001e+00   7.7100000000000002e-02   1.0580000000000001e-01   4.3790000000000001e-01
  -2.6450000000000001e-01  -1.5390000000000001e-01  -1.2867999999999999e+00  -1.7190000000000000e-01  -4.7600000000000003e-02   1.3200000000000000e-02   6.4370000000000005e-01   2.6015999999999999e+00   2.0024000000000002e+00   9.5999999999999992e-03   1.6360000000000000e-01   4.5119999999999999e-01
  -2.8649999999999998e-01  -8.7900000000000006e-02  -3.4310000000000002e-01  -6.6799999999999998e-02   4.7600000000000003e-02  -8.8000000000000005e-03   7.9900000000000004e-01   2.6682999999999999e+00   2.1764999999999999e+00   9.5999999999999992e-03   1.3469999999999999e-01   4.6889999999999998e-01
  -3.7469999999999998e-01   2.1999999999999999e-02  -7.7210000000000001e-01  -2.3870000000000000e-01  -1.9000000000000000e-02  -1.7500000000000002e-02   5.7709999999999995e-01   2.4904000000000002e+00   3.0470999999999999e+00   3.8500000000000000e-02   1.3469999999999999e-01   4.8659999999999998e-01
  -5.2900000000000003e-01  -1.0990000000000000e-01  -1.7160000000000000e-01  -1.8140000000000001e-01   1.9000000000000000e-02  -1.3200000000000000e-02   7.1020000000000005e-01   2.3347000000000002e+00   2.6989000000000001e+00   3.8500000000000000e-02   5.7700000000000001e-02   4.8220000000000002e-01
  -3.5270000000000001e-01   0.0000000000000000e+00  -2.5740000000000002e-01  -2.0999999999999999e-01   1.9000000000000000e-02  -1.7500000000000002e-02   7.3240000000000005e-01   2.5792999999999999e+00   2.0024000000000002e+00   3.8500000000000000e-02   1.1550000000000001e-01   4.8659999999999998e-01
  -4.1880000000000001e-01  -1.9789999999999999e-01  -6.0050000000000003e-01  -2.5779999999999997e-01   3.8100000000000002e-02   1.7500000000000002e-02   7.7680000000000005e-01   2.5125999999999999e+00   2.3506000000000000e+00   8.6699999999999999e-02   1.6360000000000000e-01   4.5119999999999999e-01
  -3.3060000000000000e-01  -1.3189999999999999e-01  -4.2890000000000000e-01  -2.7689999999999998e-01  -1.3320000000000001e-01   3.9500000000000000e-02   4.2170000000000002e-01   2.4459000000000000e+00   2.3506000000000000e+00   8.6699999999999999e-02   7.6999999999999999e-02   4.6000000000000002e-01
  -2.2040000000000001e-01  -8.7900000000000006e-02  -7.7210000000000001e-01  -1.3370000000000001e-01   9.4999999999999998e-03   1.7500000000000002e-02   5.9930000000000005e-01   2.6015999999999999e+00   2.2635999999999998e+00   6.7400000000000002e-02   1.1550000000000001e-01   5.1749999999999996e-01
  -3.7469999999999998e-01  -1.5390000000000001e-01  -2.5740000000000002e-01  -2.2910000000000000e-01  -7.6100000000000001e-02  -1.7500000000000002e-02   3.1069999999999998e-01   2.5348999999999999e+00   2.6118000000000001e+00   9.5999999999999992e-03   6.7400000000000002e-02   5.0429999999999997e-01
  -4.4080000000000003e-01  -1.0990000000000000e-01  -1.2867999999999999e+00  -2.3870000000000000e-01  -7.6100000000000001e-02  -2.1899999999999999e-02   5.9930000000000005e-01   2.4681999999999999e+00   2.2635999999999998e+00   1.9300000000000001e-02   1.8279999999999999e-01   4.6889999999999998e-01
  -2.8649999999999998e-01  -1.5390000000000001e-01   7.7210000000000001e-01  -1.2410000000000000e-01  -9.4999999999999998e-03   1.3200000000000000e-02   7.1020000000000005e-01   2.2458000000000000e+00   2.6118000000000001e+00   4.8200000000000000e-02   1.9199999999999998e-02   4.7330000000000000e-01
  -4.1880000000000001e-01   1.3189999999999999e-01  -2.5740000000000002e-01  -1.9089999999999999e-01  -2.8500000000000001e-02  -8.8000000000000005e-03   6.4370000000000005e-01   2.4904000000000002e+00   2.2635999999999998e+00  -2.8899999999999999e-02   1.4430000000000001e-01   4.3350000000000000e-01
  -4.4080000000000003e-01  -8.7900000000000006e-02   4.2890000000000000e-01  -2.5779999999999997e-01  -6.6600000000000006e-02   0.0000000000000000e+00   7.5460000000000005e-01   2.5792999999999999e+00   2.0893999999999999e+00   3.8500000000000000e-02   1.5400000000000000e-01   4.4679999999999997e-01
  -4.4080000000000003e-01  -1.7590000000000000e-01  -5.1470000000000005e-01  -1.6230000000000000e-01  -5.7099999999999998e-02  -1.3200000000000000e-02   7.9900000000000004e-01   2.4904000000000002e+00   2.6118000000000001e+00  -4.8200000000000000e-02   1.8279999999999999e-01   4.8220000000000002e-01
  -3.9679999999999999e-01  -1.0990000000000000e-01  -1.3725000000000001e+00  -1.9089999999999999e-01   9.5200000000000007e-02  -2.6300000000000000e-02   6.4370000000000005e-01   2.4237000000000002e+00   2.1764999999999999e+00   3.8500000000000000e-02   6.7400000000000002e-02   4.7770000000000001e-01
  -3.3060000000000000e-01  -8.7900000000000006e-02  -5.1470000000000005e-01  -2.7689999999999998e-01  -1.3320000000000001e-01  -4.4000000000000003e-03   7.1020000000000005e-01   2.6905000000000001e+00   1.8283000000000000e+00   1.1559999999999999e-01   7.6999999999999999e-02   4.7330000000000000e-01
  -6.1719999999999997e-01  -8.7900000000000006e-02  -6.8630000000000002e-01  -2.0999999999999999e-01  -4.7600000000000003e-02   3.0700000000000002e-02   6.4370000000000005e-01   2.4681999999999999e+00   2.7858999999999998e+00  -2.8899999999999999e-02   1.9239999999999999e-01   4.8220000000000002e-01
  -3.9679999999999999e-01   2.4179999999999999e-01  -6.0050000000000003e-01  -1.9089999999999999e-01  -9.5200000000000007e-02  -4.4000000000000003e-03   6.2150000000000005e-01   2.5125999999999999e+00   2.6118000000000001e+00   1.9300000000000001e-02   1.4430000000000001e-01   4.6450000000000002e-01
  -4.6289999999999998e-01  -4.3999999999999997e-02  -8.5780000000000001e-01  -2.5779999999999997e-01   0.0000000000000000e+00   8.8000000000000005e-03   7.9900000000000004e-01   2.6905000000000001e+00   1.4800000000000000e+00   2.8899999999999999e-02   1.5400000000000000e-01   4.5560000000000000e-01
  -4.1880000000000001e-01   4.3999999999999997e-02  -3.4310000000000002e-01  -2.2910000000000000e-01  -6.6600000000000006e-02   4.4000000000000003e-03   7.1020000000000005e-01   2.5348999999999999e+00   2.0893999999999999e+00   9.5999999999999992e-03   1.3469999999999999e-01   4.7770000000000001e-01
  -4.8490000000000000e-01  -8.7900000000000006e-02  -6.0050000000000003e-01  -1.7190000000000000e-01   7.6100000000000001e-02   8.8000000000000005e-03   7.3240000000000005e-01   2.5792999999999999e+00   1.8283000000000000e+00   1.9300000000000001e-02   1.2509999999999999e-01   4.6000000000000002e-01
  -4.8490000000000000e-01   0.0000000000000000e+00   8.5800000000000001e-02  -1.3370000000000001e-01  -9.4999999999999998e-03   2.6300000000000000e-02   8.2120000000000004e-01   2.6238000000000001e+00   1.4800000000000000e+00   7.7100000000000002e-02   2.1170000000000000e-01   4.3790000000000001e-01
  -2.2040000000000001e-01  -1.3189999999999999e-01  -5.1470000000000005e-01  -2.6729999999999998e-01   5.7099999999999998e-02  -1.3200000000000000e-02   5.7709999999999995e-01   2.4459000000000000e+00   1.6540999999999999e+00   1.0600000000000000e-01   7.6999999999999999e-02   4.5119999999999999e-01
  -1.9839999999999999e-01   6.6000000000000003e-02  -7.7210000000000001e-01  -1.6230000000000000e-01   2.8500000000000001e-02  -1.3200000000000000e-02   6.6579999999999995e-01   2.3792000000000000e+00   2.2635999999999998e+00  -4.8200000000000000e-02   6.7400000000000002e-02   4.5560000000000000e-01
  -4.6289999999999998e-01  -1.0990000000000000e-01  -6.0050000000000003e-01  -1.9089999999999999e-01  -2.8500000000000001e-02   4.4000000000000003e-03   6.2150000000000005e-01   2.5571000000000002e+00   2.6118000000000001e+00  -9.5999999999999992e-03   1.1550000000000001e-01   4.5560000000000000e-01
  -3.5270000000000001e-01  -4.3999999999999997e-02  -6.8630000000000002e-01  -1.6230000000000000e-01   0.0000000000000000e+00   0.0000000000000000e+00   5.9930000000000005e-01   2.4904000000000002e+00   2.3506000000000000e+00   1.9300000000000001e-02   1.3469999999999999e-01   4.6450000000000002e-01
  -3.5270000000000001e-01  -1.7590000000000000e-01  -6.8630000000000002e-01  -2.5779999999999997e-01  -5.7099999999999998e-02  -2.6300000000000000e-02   5.3269999999999995e-01   2.3792000000000000e+00   2.5247000000000002e+00  -9.5999999999999992e-03   4.8099999999999997e-02   4.2470000000000002e-01
  -2.6450000000000001e-01  -8.7900000000000006e-02   1.7160000000000000e-01  -4.0100000000000002e-01   7.6100000000000001e-02  -4.3900000000000002e-02   8.4340000000000004e-01   2.4459000000000000e+00   2.4377000000000000e+00   9.5999999999999992e-03   8.6599999999999996e-02   5.1310000000000000e-01
  -4.1880000000000001e-01  -4.3999999999999997e-02  -9.4359999999999999e-01  -2.9599999999999999e-01  -1.9000000000000000e-02   0.0000000000000000e+00   7.9900000000000004e-01   2.3570000000000002e+00   2.8730000000000002e+00  -7.7100000000000002e-02   1.1550000000000001e-01   4.5119999999999999e-01
  -5.7310000000000005e-01   8.7900000000000006e-02  -1.1152000000000000e+00  -2.7689999999999998e-01  -5.7099999999999998e-02   1.3200000000000000e-02   6.8799999999999994e-01   2.4681999999999999e+00   3.4824000000000002e+00   1.9300000000000001e-02   1.3469999999999999e-01   4.2470000000000002e-01
  -3.3060000000000000e-01  -2.1999999999999999e-02  -5.1470000000000005e-01  -2.0050000000000001e-01   4.7600000000000003e-02  -3.0700000000000002e-02   6.8799999999999994e-01   2.4237000000000002e+00   2.6118000000000001e+00   3.8500000000000000e-02   8.6599999999999996e-02   4.6000000000000002e-01
  -2.8649999999999998e-01  -6.6000000000000003e-02  -8.5800000000000001e-02  -1.6230000000000000e-01   9.4999999999999998e-03  -6.5799999999999997e-02   7.7680000000000005e-01   2.4904000000000002e+00   2.9600000000000000e+00   6.7400000000000002e-02   1.4430000000000001e-01   4.8220000000000002e-01
  -2.8649999999999998e-01   0.0000000000000000e+00   2.5740000000000002e-01  -2.6729999999999998e-01  -3.8100000000000002e-02  -5.2600000000000001e-02   5.1049999999999995e-01   2.5571000000000002e+00   1.5670999999999999e+00  -9.5999999999999992e-03   1.6360000000000000e-01   4.6000000000000002e-01
  -3.7469999999999998e-01  -2.6379999999999998e-01  -3.4310000000000002e-01  -8.5900000000000004e-02   8.5599999999999996e-02   2.1899999999999999e-02   6.6579999999999995e-01   2.5792999999999999e+00   2.7858999999999998e+00   1.9300000000000001e-02   1.1550000000000001e-01   4.8220000000000002e-01
  -2.8649999999999998e-01  -6.6000000000000003e-02  -6.0050000000000003e-01  -3.0549999999999999e-01   6.6600000000000006e-02   2.1899999999999999e-02   5.3269999999999995e-01   2.4015000000000000e+00   2.7858999999999998e+00   8.6699999999999999e-02   1.0580000000000001e-01   4.5560000000000000e-01
  -3.3060000000000000e-01  -3.0780000000000002e-01  -3.4310000000000002e-01  -3.2460000000000000e-01   5.7099999999999998e-02  -4.4000000000000003e-03   7.1020000000000005e-01   2.5792999999999999e+00   2.0024000000000002e+00   1.9300000000000001e-02   1.0580000000000001e-01   4.2909999999999998e-01
  -2.4249999999999999e-01   1.0990000000000000e-01  -3.4310000000000002e-01  -1.4319999999999999e-01  -1.3320000000000001e-01  -1.7500000000000002e-02   6.2150000000000005e-01   2.5125999999999999e+00   2.5247000000000002e+00   1.9300000000000001e-02   1.7319999999999999e-01   4.4230000000000003e-01
  -4.1880000000000001e-01  -1.3189999999999999e-01  -6.8630000000000002e-01  -2.0050000000000001e-01  -2.8500000000000001e-02  -7.8899999999999998e-02   7.1020000000000005e-01   2.5571000000000002e+00   2.1764999999999999e+00   3.8500000000000000e-02   1.5400000000000000e-01   4.8220000000000002e-01
  -4.8490000000000000e-01   8.7900000000000006e-02  -1.7157000000000000e+00  -2.6729999999999998e-01   9.4999999999999998e-03   3.0700000000000002e-02   6.4370000000000005e-01   2.3570000000000002e+00   2.4377000000000000e+00   9.5999999999999992e-03   2.0210000000000000e-01   4.3350000000000000e-01
  -1.9839999999999999e-01  -4.3999999999999997e-02  -1.0294000000000001e+00  -2.0050000000000001e-01  -3.8100000000000002e-02   3.5099999999999999e-02   7.3240000000000005e-01   2.4237000000000002e+00   2.5247000000000002e+00   9.5999999999999992e-03   1.4430000000000001e-01   4.2909999999999998e-01
  -4.1880000000000001e-01   2.1999999999999999e-02  -6.0050000000000003e-01  -2.0050000000000001e-01   0.0000000000000000e+00  -7.0199999999999999e-02   5.9930000000000005e-01   2.6015999999999999e+00   2.0893999999999999e+00  -1.1559999999999999e-01   1.5400000000000000e-01   4.5560000000000000e-01
  -3.7469999999999998e-01  -6.6000000000000003e-02  -1.2867999999999999e+00  -2.2910000000000000e-01   2.8500000000000001e-02  -8.8000000000000005e-03   9.1000000000000003e-01   2.4904000000000002e+00   1.7412000000000001e+00   2.8899999999999999e-02   1.8279999999999999e-01   4.6000000000000002e-01
  -3.3060000000000000e-01  -8.7900000000000006e-02  -8.5800000000000001e-02  -2.9599999999999999e-01   0.0000000000000000e+00  -5.7000000000000002e-02   7.5460000000000005e-01   2.4904000000000002e+00   1.9153000000000000e+00   8.6699999999999999e-02   5.7700000000000001e-02   4.9540000000000001e-01
  -2.6450000000000001e-01  -1.5390000000000001e-01  -7.7210000000000001e-01  -1.6230000000000000e-01   1.9000000000000000e-02  -2.6300000000000000e-02   6.8799999999999994e-01   2.5348999999999999e+00   2.9600000000000000e+00   4.8200000000000000e-02   1.2509999999999999e-01   4.5119999999999999e-01
  -3.0859999999999999e-01   0.0000000000000000e+00  -5.1470000000000005e-01  -1.7190000000000000e-01  -1.9000000000000000e-02  -2.6300000000000000e-02   5.9930000000000005e-01   2.3570000000000002e+00   1.9153000000000000e+00  -7.7100000000000002e-02   6.7400000000000002e-02   5.0429999999999997e-01
  -4.1880000000000001e-01  -6.6000000000000003e-02  -1.0294000000000001e+00  -2.0050000000000001e-01   2.8500000000000001e-02   4.4000000000000003e-03   7.5460000000000005e-01   2.2458000000000000e+00   2.0024000000000002e+00  -9.5999999999999992e-03   1.1550000000000001e-01   4.6889999999999998e-01
  -4.8490000000000000e-01  -1.3189999999999999e-01  -1.4582999999999999e+00  -2.2910000000000000e-01   2.8500000000000001e-02   8.8000000000000005e-03   6.6579999999999995e-01   2.5792999999999999e+00   3.3083000000000000e+00   0.0000000000000000e+00   9.6199999999999994e-02   4.9099999999999999e-01
  -3.3060000000000000e-01   4.3999999999999997e-02  -6.0050000000000003e-01  -1.8140000000000001e-01   2.8500000000000001e-02  -4.3900000000000002e-02   7.7680000000000005e-01   2.4237000000000002e+00   2.6118000000000001e+00   2.8899999999999999e-02   1.4430000000000001e-01   4.8659999999999998e-01
  -4.6289999999999998e-01  -4.3999999999999997e-02  -2.5740000000000002e-01  -1.3370000000000001e-01   0.0000000000000000e+00   0.0000000000000000e+00   7.1020000000000005e-01   2.6459999999999999e+00   1.7412000000000001e+00   3.8500000000000000e-02   2.4060000000000001e-01   4.6450000000000002e-01
  -3.9679999999999999e-01  -8.7900000000000006e-02  -6.8630000000000002e-01  -2.7689999999999998e-01   4.7600000000000003e-02  -3.0700000000000002e-02   7.3240000000000005e-01   2.3792000000000000e+00   2.2635999999999998e+00   5.7799999999999997e-02   2.3089999999999999e-01   4.6450000000000002e-01
  -4.1880000000000001e-01   0.0000000000000000e+00  -2.5740000000000002e-01  -1.4319999999999999e-01   0.0000000000000000e+00  -1.7500000000000002e-02   7.9900000000000004e-01   2.5792999999999999e+00   2.4377000000000000e+00   3.8500000000000000e-02   1.5400000000000000e-01   4.7770000000000001e-01
  -5.0700000000000001e-01  -1.3189999999999999e-01   6.0050000000000003e-01  -1.4319999999999999e-01   6.6600000000000006e-02  -3.0700000000000002e-02   7.5460000000000005e-01   2.4015000000000000e+00   1.9153000000000000e+00   1.9300000000000001e-02   2.3089999999999999e-01   4.7770000000000001e-01
  -4.8490000000000000e-01   2.1999999999999999e-02  -3.4310000000000002e-01  -1.4319999999999999e-01  -9.4999999999999998e-03  -4.4000000000000003e-03   8.4340000000000004e-01   2.4459000000000000e+00   1.9153000000000000e+00   2.8899999999999999e-02   1.9239999999999999e-01   4.5119999999999999e-01
  -5.7310000000000005e-01  -6.6000000000000003e-02  -7.7210000000000001e-01  -1.6230000000000000e-01   2.8500000000000001e-02   2.1899999999999999e-02   5.1049999999999995e-01   2.3125000000000000e+00   1.5670999999999999e+00  -1.9300000000000001e-02   1.0580000000000001e-01   4.9099999999999999e-01
  -2.6450000000000001e-01   6.6000000000000003e-02  -1.7160000000000000e-01  -9.5500000000000002e-02  -9.5200000000000007e-02   0.0000000000000000e+00   6.6579999999999995e-01   2.5571000000000002e+00   2.0893999999999999e+00   3.8500000000000000e-02   1.0580000000000001e-01   4.9099999999999999e-01
  -3.7469999999999998e-01   2.1999999999999999e-02  -9.4359999999999999e-01  -2.6729999999999998e-01  -4.7600000000000003e-02  -1.3200000000000000e-02   5.3269999999999995e-01   2.6238000000000001e+00   2.0893999999999999e+00  -4.8200000000000000e-02   1.7319999999999999e-01   4.9990000000000001e-01
  -3.9679999999999999e-01   8.7900000000000006e-02  -1.4582999999999999e+00  -2.6729999999999998e-01  -7.6100000000000001e-02  -2.1899999999999999e-02   6.4370000000000005e-01   2.5571000000000002e+00   2.3506000000000000e+00   4.8200000000000000e-02   1.5400000000000000e-01   4.8659999999999998e-01
  -2.6450000000000001e-01  -1.0990000000000000e-01  -5.1470000000000005e-01  -1.6230000000000000e-01   0.0000000000000000e+00   0.0000000000000000e+00   6.6579999999999995e-01   2.5792999999999999e+00   2.1764999999999999e+00   0.0000000000000000e+00   1.8279999999999999e-01   4.7330000000000000e-01
  -2.2040000000000001e-01   8.7900000000000006e-02  -3.4310000000000002e-01  -1.9089999999999999e-01  -2.8500000000000001e-02  -3.9500000000000000e-02   5.7709999999999995e-01   2.5125999999999999e+00   2.9600000000000000e+00   5.7799999999999997e-02   1.3469999999999999e-01   4.3350000000000000e-01
  -2.8649999999999998e-01  -6.6000000000000003e-02  -1.0294000000000001e+00  -2.0999999999999999e-01   4.7600000000000003e-02   1.3200000000000000e-02   5.5489999999999995e-01   2.6238000000000001e+00   1.7412000000000001e+00   7.7100000000000002e-02   2.1170000000000000e-01   4.8220000000000002e-01
  -3.3060000000000000e-01  -1.7590000000000000e-01  -4.2890000000000000e-01  -1.5279999999999999e-01   1.0470000000000000e-01   2.1899999999999999e-02   5.7709999999999995e-01   2.4459000000000000e+00   2.5247000000000002e+00  -3.8500000000000000e-02   1.6360000000000000e-01   4.6450000000000002e-01
  -1.1020000000000001e-01  -1.0990000000000000e-01  -1.0294000000000001e+00  -1.3370000000000001e-01  -4.7600000000000003e-02  -2.6300000000000000e-02   6.6579999999999995e-01   2.2679999999999998e+00   2.9600000000000000e+00   2.8899999999999999e-02   1.4430000000000001e-01   4.6450000000000002e-01
  -5.5110000000000003e-01  -6.6000000000000003e-02  -6.8630000000000002e-01  -2.1959999999999999e-01  -1.9000000000000000e-02  -4.3900000000000002e-02   7.1020000000000005e-01   2.6459999999999999e+00   2.0024000000000002e+00  -1.9300000000000001e-02   1.9239999999999999e-01   4.6000000000000002e-01
  -4.8490000000000000e-01  -1.7590000000000000e-01  -6.8630000000000002e-01  -2.4820000000000000e-01   1.9000000000000000e-02  -3.9500000000000000e-02   4.6610000000000001e-01   2.4904000000000002e+00   1.9153000000000000e+00   9.6299999999999997e-02   3.8500000000000000e-02   4.6450000000000002e-01
  -3.5270000000000001e-01   4.3999999999999997e-02   0.0000000000000000e+00  -1.2410000000000000e-01   1.9000000000000000e-02   2.6300000000000000e-02   5.9930000000000005e-01   2.4015000000000000e+00   2.3506000000000000e+00  -2.8899999999999999e-02   1.0580000000000001e-01   4.8659999999999998e-01
  -2.4249999999999999e-01  -1.3189999999999999e-01  -4.2890000000000000e-01  -2.3870000000000000e-01  -9.4999999999999998e-03   8.8000000000000005e-03   6.4370000000000005e-01   2.3347000000000002e+00   2.0893999999999999e+00   2.8899999999999999e-02   5.7700000000000001e-02   4.8220000000000002e-01
  -4.8490000000000000e-01  -4.3999999999999997e-02  -2.5740000000000002e-01  -2.3870000000000000e-01   5.7099999999999998e-02   0.0000000000000000e+00   5.7709999999999995e-01   2.4015000000000000e+00   2.6989000000000001e+00  -8.6699999999999999e-02   3.8500000000000000e-02   5.2639999999999998e-01
  -2.6450000000000001e-01  -1.9789999999999999e-01  -7.7210000000000001e-01  -2.0050000000000001e-01   1.0470000000000000e-01  -7.4499999999999997e-02   6.8799999999999994e-01   2.3347000000000002e+00   2.6989000000000001e+00   5.7799999999999997e-02   1.9239999999999999e-01   4.5560000000000000e-01
  -2.8649999999999998e-01   4.3999999999999997e-02   0.0000000000000000e+00  -2.2910000000000000e-01  -9.4999999999999998e-03   2.6300000000000000e-02   7.5460000000000005e-01   2.5125999999999999e+00   2.8730000000000002e+00   2.8899999999999999e-02   1.3469999999999999e-01   4.8659999999999998e-01
  -4.4080000000000003e-01  -2.1980000000000000e-01  -8.5780000000000001e-01  -2.0050000000000001e-01   2.8500000000000001e-02  -1.7500000000000002e-02   7.5460000000000005e-01   2.4904000000000002e+00   2.4377000000000000e+00   5.7799999999999997e-02   8.6599999999999996e-02   4.7330000000000000e-01
  -5.2900000000000003e-01   2.1999999999999999e-02  -8.5780000000000001e-01  -1.0500000000000000e-01  -7.6100000000000001e-02  -1.7500000000000002e-02   7.1020000000000005e-01   2.5792999999999999e+00   2.1764999999999999e+00  -9.5999999999999992e-03   6.7400000000000002e-02   4.8659999999999998e-01
  -3.0859999999999999e-01  -1.5390000000000001e-01  -9.4359999999999999e-01  -1.4319999999999999e-01   0.0000000000000000e+00  -2.1899999999999999e-02   7.9900000000000004e-01   2.7128000000000001e+00   2.2635999999999998e+00   1.9300000000000001e-02   1.2509999999999999e-01   4.4230000000000003e-01
  -3.9679999999999999e-01   1.0990000000000000e-01  -5.1470000000000005e-01  -2.4820000000000000e-01   8.5599999999999996e-02  -2.1899999999999999e-02   5.3269999999999995e-01   2.6905000000000001e+00   2.5247000000000002e+00  -1.9300000000000001e-02   1.7319999999999999e-01   3.8929999999999998e-01
  -4.6289999999999998e-01  -1.0990000000000000e-01  -4.2890000000000000e-01  -1.7190000000000000e-01   1.0470000000000000e-01  -1.3200000000000000e-02   5.3269999999999995e-01   2.5792999999999999e+00   2.9600000000000000e+00   5.7799999999999997e-02   1.7319999999999999e-01   4.7330000000000000e-01
  -3.5270000000000001e-01  -1.7590000000000000e-01  -2.5740000000000002e-01  -1.5279999999999999e-01   1.9000000000000000e-02   0.0000000000000000e+00   6.2150000000000005e-01   2.2458000000000000e+00   2.4377000000000000e+00   0.0000000000000000e+00   1.0580000000000001e-01   4.7770000000000001e-01
  -2.8649999999999998e-01  -1.0990000000000000e-01  -4.2890000000000000e-01  -1.9089999999999999e-01  -2.8500000000000001e-02  -2.6300000000000000e-02   5.9930000000000005e-01   2.5125999999999999e+00   2.6989000000000001e+00   4.8200000000000000e-02   1.4430000000000001e-01   4.8220000000000002e-01
  -3.7469999999999998e-01  -3.2979999999999998e-01  -7.7210000000000001e-01  -2.7689999999999998e-01   0.0000000000000000e+00  -2.1899999999999999e-02   7.7680000000000005e-01   2.4681999999999999e+00   2.0024000000000002e+00   4.8200000000000000e-02   9.6199999999999994e-02   4.9540000000000001e-01
  -4.6289999999999998e-01  -2.4179999999999999e-01  -4.2890000000000000e-01  -2.2910000000000000e-01  -3.8100000000000002e-02   4.4000000000000003e-03   3.9950000000000002e-01   2.5571000000000002e+00   2.3506000000000000e+00   9.5999999999999992e-03   1.0580000000000001e-01   4.4230000000000003e-01
  -3.9679999999999999e-01   2.1999999999999999e-02  -6.0050000000000003e-01  -2.0050000000000001e-01  -9.4999999999999998e-03   1.7500000000000002e-02   5.9930000000000005e-01   2.3570000000000002e+00   1.9153000000000000e+00   1.9300000000000001e-02   1.5400000000000000e-01   4.4679999999999997e-01
  -4.6289999999999998e-01  -1.7590000000000000e-01  -1.0294000000000001e+00  -2.1959999999999999e-01   9.4999999999999998e-03   0.0000000000000000e+00   8.4340000000000004e-01   2.4015000000000000e+00   2.5247000000000002e+00   6.7400000000000002e-02   1.7319999999999999e-01   4.9099999999999999e-01
  -3.3060000000000000e-01  -1.9789999999999999e-01  -1.1152000000000000e+00  -1.6230000000000000e-01  -9.4999999999999998e-03  -1.7500000000000002e-02   5.3269999999999995e-01   2.4237000000000002e+00   2.3506000000000000e+00  -9.5999999999999992e-03   1.9239999999999999e-01   4.8659999999999998e-01
  -3.0859999999999999e-01  -8.7900000000000006e-02  -7.7210000000000001e-01  -1.6230000000000000e-01   1.9000000000000000e-02  -2.1899999999999999e-02   7.5460000000000005e-01   2.4681999999999999e+00   2.4377000000000000e+00   1.2520000000000001e-01   1.1550000000000001e-01   4.8220000000000002e-01
  -3.5270000000000001e-01  -1.7590000000000000e-01  -1.2010000000000001e+00  -1.3370000000000001e-01   4.7600000000000003e-02   3.9500000000000000e-02   7.1020000000000005e-01   2.8462000000000001e+00   2.0893999999999999e+00   7.7100000000000002e-02   1.0580000000000001e-01   4.9990000000000001e-01
  -5.0700000000000001e-01   1.7590000000000000e-01  -6.8630000000000002e-01  -2.1959999999999999e-01   4.7600000000000003e-02  -1.3200000000000000e-02   7.9900000000000004e-01   2.5125999999999999e+00   2.2635999999999998e+00   9.5999999999999992e-03   5.7700000000000001e-02   4.2020000000000002e-01
  -2.6450000000000001e-01   0.0000000000000000e+00  -1.2010000000000001e+00  -1.5279999999999999e-01   9.4999999999999998e-03  -3.5099999999999999e-02   5.3269999999999995e-01   2.5125999999999999e+00   2.4377000000000000e+00   4.8200000000000000e-02   1.5400000000000000e-01   4.7330000000000000e-01
  -1.9839999999999999e-01  -2.1999999999999999e-02  -1.0294000000000001e+00  -1.8140000000000001e-01  -4.7600000000000003e-02   8.8000000000000005e-03   5.7709999999999995e-01   2.5125999999999999e+00   1.9153000000000000e+00   2.8899999999999999e-02   1.1550000000000001e-01   4.5119999999999999e-01
  -3.3060000000000000e-01  -2.1999999999999999e-02  -1.2010000000000001e+00  -3.2460000000000000e-01  -1.9000000000000000e-02  -4.3900000000000002e-02   7.1020000000000005e-01   2.4237000000000002e+00   1.6540999999999999e+00   2.8899999999999999e-02   1.7319999999999999e-01   4.2909999999999998e-01
  -2.2040000000000001e-01  -2.6379999999999998e-01  -6.0050000000000003e-01  -1.8140000000000001e-01   7.6100000000000001e-02  -2.6300000000000000e-02   7.1020000000000005e-01   2.4681999999999999e+00   2.6118000000000001e+00   7.7100000000000002e-02   5.7700000000000001e-02   4.5560000000000000e-01
  -3.0859999999999999e-01  -1.5390000000000001e-01  -3.4310000000000002e-01  -2.0999999999999999e-01   3.8100000000000002e-02   8.8000000000000005e-03   7.3240000000000005e-01   2.4681999999999999e+00   1.1317999999999999e+00   0.0000000000000000e+00   1.1550000000000001e-01   4.3350000000000000e-01
  -2.2040000000000001e-01  -6.6000000000000003e-02  -5.1470000000000005e-01  -1.5279999999999999e-01   5.7099999999999998e-02  -1.3200000000000000e-02   5.5489999999999995e-01   2.7128000000000001e+00   2.0024000000000002e+00   1.9300000000000001e-02   1.8279999999999999e-01   4.6450000000000002e-01
  -2.2040000000000001e-01   2.1999999999999999e-02  -5.1470000000000005e-01  -2.6729999999999998e-01   9.4999999999999998e-03  -1.7500000000000002e-02   6.4370000000000005e-01   2.5792999999999999e+00   3.0470999999999999e+00   3.8500000000000000e-02   1.5400000000000000e-01   4.5560000000000000e-01
  -3.9679999999999999e-01   0.0000000000000000e+00  -4.2890000000000000e-01  -1.8140000000000001e-01   1.1420000000000000e-01  -4.4000000000000003e-03   5.5489999999999995e-01   2.4904000000000002e+00   1.8283000000000000e+00  -4.8200000000000000e-02   6.7400000000000002e-02   4.4230000000000003e-01
  -3.0859999999999999e-01  -2.6379999999999998e-01  -2.5740000000000002e-01  -1.5279999999999999e-01   4.7600000000000003e-02   3.9500000000000000e-02   7.1020000000000005e-01   2.6459999999999999e+00   2.3506000000000000e+00  -2.8899999999999999e-02   1.2509999999999999e-01   4.5560000000000000e-01
  -5.5110000000000003e-01  -1.0990000000000000e-01  -6.0050000000000003e-01  -1.7190000000000000e-01   9.4999999999999998e-03  -2.1899999999999999e-02   6.2150000000000005e-01   2.6459999999999999e+00   2.2635999999999998e+00  -4.8200000000000000e-02   3.8500000000000000e-02   4.4679999999999997e-01
  -4.1880000000000001e-01   2.6379999999999998e-01  -4.2890000000000000e-01  -1.9089999999999999e-01  -1.9000000000000000e-02   4.4000000000000003e-03   5.7709999999999995e-01   2.4681999999999999e+00   2.1764999999999999e+00   1.9300000000000001e-02   1.9199999999999998e-02   4.6889999999999998e-01
  -2.6450000000000001e-01  -1.3189999999999999e-01  -2.5740000000000002e-01  -2.9599999999999999e-01  -8.5599999999999996e-02  -2.1899999999999999e-02   5.9930000000000005e-01   2.5125999999999999e+00   2.7858999999999998e+00   8.6699999999999999e-02   1.6360000000000000e-01   4.3790000000000001e-01
  -2.4249999999999999e-01  -1.3189999999999999e-01  -8.5780000000000001e-01  -2.1959999999999999e-01   0.0000000000000000e+00  -3.9500000000000000e-02   6.8799999999999994e-01   2.4681999999999999e+00   2.0024000000000002e+00   8.6699999999999999e-02   1.0580000000000001e-01   4.2909999999999998e-01
  -1.7630000000000001e-01  -4.3999999999999997e-02  -7.7210000000000001e-01  -1.8140000000000001e-01  -9.4999999999999998e-03  -4.3900000000000002e-02   7.1020000000000005e-01   2.4237000000000002e+00   2.8730000000000002e+00  -2.8899999999999999e-02   3.8500000000000000e-02   4.7770000000000001e-01
  -3.5270000000000001e-01   0.0000000000000000e+00  -6.8630000000000002e-01  -2.5779999999999997e-01  -1.1420000000000000e-01  -2.6300000000000000e-02   7.3240000000000005e-01   2.3347000000000002e+00   2.3506000000000000e+00  -9.5999999999999992e-03   1.4430000000000001e-01   4.6889999999999998e-01
  -2.4249999999999999e-01   1.5390000000000001e-01   0.0000000000000000e+00  -2.3870000000000000e-01   9.4999999999999998e-03   0.0000000000000000e+00   6.4370000000000005e-01   2.6015999999999999e+00   2.8730000000000002e+00   2.8899999999999999e-02   1.5400000000000000e-01   4.3790000000000001e-01
  -1.7630000000000001e-01  -1.3189999999999999e-01  -5.1470000000000005e-01  -1.4319999999999999e-01   2.8500000000000001e-02  -6.1400000000000003e-02   4.2170000000000002e-01   2.5792999999999999e+00   1.4800000000000000e+00   6.7400000000000002e-02   2.0210000000000000e-01   4.4679999999999997e-01
  -3.9679999999999999e-01  -2.1999999999999999e-02  -5.1470000000000005e-01  -1.3370000000000001e-01   1.9000000000000000e-02  -2.6300000000000000e-02   6.6579999999999995e-01   2.5571000000000002e+00   1.6540999999999999e+00  -1.9300000000000001e-02   3.8500000000000000e-02   4.6450000000000002e-01
  -5.2900000000000003e-01   2.1999999999999999e-02   1.7160000000000000e-01  -2.6729999999999998e-01   9.4999999999999998e-03  -3.0700000000000002e-02   7.7680000000000005e-01   2.6238000000000001e+00   2.6118000000000001e+00  -7.7100000000000002e-02   1.1550000000000001e-01   4.5119999999999999e-01
  -2.2040000000000001e-01   2.1999999999999999e-02  -9.4359999999999999e-01  -2.0050000000000001e-01   0.0000000000000000e+00  -4.3900000000000002e-02   8.4340000000000004e-01   2.5792999999999999e+00   3.2212000000000001e+00   9.5999999999999992e-03   8.6599999999999996e-02   4.3350000000000000e-01
  -4.4080000000000003e-01  -1.3189999999999999e-01  -9.4359999999999999e-01  -2.5779999999999997e-01   3.8100000000000002e-02  -2.6300000000000000e-02   7.7680000000000005e-01   2.4459000000000000e+00   1.5670999999999999e+00   5.7799999999999997e-02   1.2509999999999999e-01   4.8659999999999998e-01
  -4.4080000000000003e-01  -8.7900000000000006e-02  -1.5441000000000000e+00  -1.6230000000000000e-01  -4.7600000000000003e-02  -8.8000000000000005e-03   5.9930000000000005e-01   2.4904000000000002e+00   2.1764999999999999e+00  -2.8899999999999999e-02   1.4430000000000001e-01   4.9099999999999999e-01
  -3.5270000000000001e-01  -1.9789999999999999e-01  -7.7210000000000001e-01  -2.9599999999999999e-01  -8.5599999999999996e-02  -2.6300000000000000e-02   7.5460000000000005e-01   2.5348999999999999e+00   2.0893999999999999e+00   5.7799999999999997e-02   5.7700000000000001e-02   4.7330000000000000e-01
  -4.4080000000000003e-01  -1.9789999999999999e-01  -1.2867999999999999e+00  -2.0050000000000001e-01   9.4999999999999998e-03   8.8000000000000005e-03   5.9930000000000005e-01   2.5571000000000002e+00   2.2635999999999998e+00   7.7100000000000002e-02   1.3469999999999999e-01   4.6000000000000002e-01
  -3.3060000000000000e-01  -2.8580000000000000e-01  -3.4310000000000002e-01  -1.8140000000000001e-01   0.0000000000000000e+00  -2.1899999999999999e-02   7.5460000000000005e-01   2.4904000000000002e+00   1.9153000000000000e+00   1.9300000000000001e-02   1.3469999999999999e-01   4.6889999999999998e-01
  -4.6289999999999998e-01  -2.1980000000000000e-01  -5.1470000000000005e-01  -2.6729999999999998e-01   3.8100000000000002e-02  -4.8200000000000000e-02   6.2150000000000005e-01   2.2235999999999998e+00   3.1341999999999999e+00   5.7799999999999997e-02   2.1170000000000000e-01   4.5119999999999999e-01
  -3.3060000000000000e-01   4.3999999999999997e-02  -3.4310000000000002e-01  -2.1959999999999999e-01   5.7099999999999998e-02  -8.8000000000000005e-03   5.3269999999999995e-01   2.6238000000000001e+00   1.8283000000000000e+00  -9.5999999999999992e-03   5.7700000000000001e-02   4.2909999999999998e-01
  -5.2900000000000003e-01  -8.7900000000000006e-02  -9.4359999999999999e-01  -1.4319999999999999e-01   8.5599999999999996e-02   0.0000000000000000e+00   5.7709999999999995e-01   2.5571000000000002e+00   1.9153000000000000e+00   0.0000000000000000e+00   1.6360000000000000e-01   4.9099999999999999e-01
  -3.7469999999999998e-01  -2.8580000000000000e-01  -6.8630000000000002e-01  -2.3870000000000000e-01  -1.0470000000000000e-01  -4.8200000000000000e-02   7.3240000000000005e-01   2.5571000000000002e+00   2.3506000000000000e+00   0.0000000000000000e+00   1.4430000000000001e-01   4.4230000000000003e-01
  -3.3060000000000000e-01  -6.6000000000000003e-02  -6.0050000000000003e-01  -1.3370000000000001e-01  -8.5599999999999996e-02   4.4000000000000003e-03   7.5460000000000005e-01   2.4237000000000002e+00   2.2635999999999998e+00   0.0000000000000000e+00   1.2509999999999999e-01   4.7770000000000001e-01
  -3.5270000000000001e-01  -8.7900000000000006e-02  -6.8630000000000002e-01  -9.5500000000000002e-02  -5.7099999999999998e-02  -1.7500000000000002e-02   6.2150000000000005e-01   2.4459000000000000e+00   2.3506000000000000e+00  -5.7799999999999997e-02   7.6999999999999999e-02   4.5560000000000000e-01
  -5.0700000000000001e-01  -1.3189999999999999e-01  -6.8630000000000002e-01  -2.4820000000000000e-01  -3.8100000000000002e-02   1.7500000000000002e-02   6.6579999999999995e-01   2.5792999999999999e+00   1.9153000000000000e+00   1.1559999999999999e-01   9.6199999999999994e-02   4.4230000000000003e-01
  -3.3060000000000000e-01  -2.1980000000000000e-01  -1.3725000000000001e+00  -2.0999999999999999e-01  -6.6600000000000006e-02  -1.3200000000000000e-02   6.2150000000000005e-01   2.4904000000000002e+00   1.6540999999999999e+00   4.8200000000000000e-02   8.6599999999999996e-02   4.5560000000000000e-01
  -3.0859999999999999e-01  -1.0990000000000000e-01  -1.2010000000000001e+00  -1.7190000000000000e-01   2.8500000000000001e-02  -6.1400000000000003e-02   6.8799999999999994e-01   2.4904000000000002e+00   1.3930000000000000e+00   3.8500000000000000e-02   1.5400000000000000e-01   4.5119999999999999e-01
  -5.5110000000000003e-01  -2.8580000000000000e-01  -6.0050000000000003e-01  -1.7190000000000000e-01  -2.8500000000000001e-02  -8.8000000000000005e-03   5.7709999999999995e-01   2.6015999999999999e+00   1.7412000000000001e+00   1.1559999999999999e-01   1.9239999999999999e-01   4.2020000000000002e-01
  -3.5270000000000001e-01   4.3999999999999997e-02   1.7160000000000000e-01  -1.7190000000000000e-01  -4.7600000000000003e-02  -8.8000000000000005e-03   6.8799999999999994e-01   2.7349999999999999e+00   2.4377000000000000e+00  -9.5999999999999992e-03   1.9239999999999999e-01   4.7330000000000000e-01
  -3.5270000000000001e-01  -1.5390000000000001e-01  -6.0050000000000003e-01  -7.6399999999999996e-02   8.5599999999999996e-02   2.6300000000000000e-02   8.4340000000000004e-01   2.5571000000000002e+00   2.6989000000000001e+00   0.0000000000000000e+00   1.9239999999999999e-01   4.1580000000000000e-01
  -4.6289999999999998e-01  -8.7900000000000006e-02   8.5800000000000001e-02  -1.2410000000000000e-01   9.4999999999999998e-03  -4.8200000000000000e-02   7.1020000000000005e-01   2.5125999999999999e+00   2.0893999999999999e+00   4.8200000000000000e-02   1.2509999999999999e-01   4.6450000000000002e-01
  -3.9679999999999999e-01   1.3189999999999999e-01  -8.5780000000000001e-01  -1.9089999999999999e-01  -1.9000000000000000e-02  -2.6300000000000000e-02   6.8799999999999994e-01   2.5571000000000002e+00   2.6989000000000001e+00   2.8899999999999999e-02   1.3469999999999999e-01   4.9540000000000001e-01
  -3.7469999999999998e-01   8.7900000000000006e-02  -6.8630000000000002e-01  -1.8140000000000001e-01  -8.5599999999999996e-02  -1.3200000000000000e-02   7.7680000000000005e-01   2.6015999999999999e+00   2.5247000000000002e+00   1.0600000000000000e-01   7.6999999999999999e-02   4.7770000000000001e-01
  -1.3230000000000000e-01   0.0000000000000000e+00  -5.1470000000000005e-01  -2.1959999999999999e-01   1.9000000000000000e-02  -2.1899999999999999e-02   5.5489999999999995e-01   2.5125999999999999e+00   2.2635999999999998e+00   6.7400000000000002e-02   5.7700000000000001e-02   4.7770000000000001e-01
  -3.7469999999999998e-01  -2.6379999999999998e-01   0.0000000000000000e+00  -1.8140000000000001e-01   9.4999999999999998e-03  -1.3200000000000000e-02   6.2150000000000005e-01   2.3570000000000002e+00   3.0470999999999999e+00   6.7400000000000002e-02   6.7400000000000002e-02   4.7330000000000000e-01
  -3.5270000000000001e-01  -2.1980000000000000e-01  -5.1470000000000005e-01  -2.1959999999999999e-01   3.8100000000000002e-02   0.0000000000000000e+00   6.2150000000000005e-01   2.4904000000000002e+00   2.7858999999999998e+00  -2.8899999999999999e-02   8.6599999999999996e-02   4.6889999999999998e-01
  -2.4249999999999999e-01   2.1999999999999999e-02  -1.4582999999999999e+00  -1.6230000000000000e-01  -1.9000000000000000e-02   2.1899999999999999e-02   8.4340000000000004e-01   2.4681999999999999e+00   3.1341999999999999e+00  -9.5999999999999992e-03   1.1550000000000001e-01   4.7770000000000001e-01
  -3.7469999999999998e-01   8.7900000000000006e-02  -1.2010000000000001e+00  -2.6729999999999998e-01   0.0000000000000000e+00  -8.8000000000000005e-03   4.2170000000000002e-01   2.5125999999999999e+00   2.5247000000000002e+00   8.6699999999999999e-02   1.4430000000000001e-01   4.6000000000000002e-01
  -3.0859999999999999e-01  -1.0990000000000000e-01  -1.2010000000000001e+00  -2.0999999999999999e-01  -1.2370000000000000e-01   3.5099999999999999e-02   5.9930000000000005e-01   2.5792999999999999e+00   3.4824000000000002e+00   9.6299999999999997e-02   1.6360000000000000e-01   4.7770000000000001e-01
  -3.7469999999999998e-01  -2.1999999999999999e-02   0.0000000000000000e+00  -2.0999999999999999e-01  -2.8500000000000001e-02  -8.8000000000000005e-03   5.1049999999999995e-01   2.5792999999999999e+00   2.1764999999999999e+00   2.8899999999999999e-02   1.1550000000000001e-01   4.6000000000000002e-01
  -2.6450000000000001e-01  -1.3189999999999999e-01  -3.4310000000000002e-01  -1.8140000000000001e-01   9.4999999999999998e-03  -8.8000000000000005e-03   6.2150000000000005e-01   2.6459999999999999e+00   1.7412000000000001e+00   9.5999999999999992e-03   1.2509999999999999e-01   4.5119999999999999e-01
  -4.1880000000000001e-01  -4.3999999999999997e-02  -1.7160000000000000e-01  -1.8140000000000001e-01   2.8500000000000001e-02  -1.7500000000000002e-02   5.5489999999999995e-01   2.5125999999999999e+00   1.5670999999999999e+00  -1.9300000000000001e-02   1.5400000000000000e-01   4.9540000000000001e-01
  -2.6450000000000001e-01  -1.0990000000000000e-01  -1.7160000000000000e-01  -2.2910000000000000e-01   1.0470000000000000e-01  -8.8000000000000005e-03   7.3240000000000005e-01   2.5348999999999999e+00   3.0470999999999999e+00   6.7400000000000002e-02   1.7319999999999999e-01   4.0699999999999997e-01
  -2.4249999999999999e-01   8.7900000000000006e-02  -4.2890000000000000e-01  -2.2910000000000000e-01   2.8500000000000001e-02  -1.7500000000000002e-02   9.3220000000000003e-01   2.5571000000000002e+00   1.9153000000000000e+00   1.9300000000000001e-02   0.0000000000000000e+00   4.6000000000000002e-01
  -2.8649999999999998e-01  -1.5390000000000001e-01   0.0000000000000000e+00  -1.3370000000000001e-01  -5.7099999999999998e-02  -2.6300000000000000e-02   7.1020000000000005e-01   2.5125999999999999e+00   1.8283000000000000e+00   7.7100000000000002e-02  -9.5999999999999992e-03   4.8659999999999998e-01
  -4.4080000000000003e-01  -1.5390000000000001e-01  -4.2890000000000000e-01  -2.9599999999999999e-01  -4.7600000000000003e-02   0.0000000000000000e+00   6.2150000000000005e-01   2.3570000000000002e+00   2.5247000000000002e+00   6.7400000000000002e-02   1.1550000000000001e-01   4.6450000000000002e-01
  -2.6450000000000001e-01   2.1999999999999999e-02  -8.5780000000000001e-01  -2.3870000000000000e-01  -6.6600000000000006e-02  -4.8200000000000000e-02   5.9930000000000005e-01   2.4681999999999999e+00   2.0893999999999999e+00   1.0600000000000000e-01   1.4430000000000001e-01   4.6450000000000002e-01
  -4.8490000000000000e-01   4.3999999999999997e-02  -1.3725000000000001e+00  -1.8140000000000001e-01  -3.8100000000000002e-02   2.1899999999999999e-02   9.5440000000000003e-01   2.4904000000000002e+00   2.1764999999999999e+00   3.8500000000000000e-02   1.0580000000000001e-01   4.2020000000000002e-01
  -3.0859999999999999e-01   2.1999999999999999e-02  -4.2890000000000000e-01  -2.3870000000000000e-01  -9.4999999999999998e-03  -1.7500000000000002e-02   7.1020000000000005e-01   2.5571000000000002e+00   2.4377000000000000e+00  -5.7799999999999997e-02   1.1550000000000001e-01   4.4679999999999997e-01
  -3.9679999999999999e-01  -2.4179999999999999e-01  -8.5800000000000001e-02  -1.5279999999999999e-01   5.7099999999999998e-02  -6.5799999999999997e-02   7.1020000000000005e-01   2.5348999999999999e+00   2.1764999999999999e+00   1.3489999999999999e-01   1.5400000000000000e-01   4.6450000000000002e-01
  -3.5270000000000001e-01  -2.1999999999999999e-02  -1.7160000000000000e-01  -1.9089999999999999e-01  -2.8500000000000001e-02  -2.1899999999999999e-02   5.9930000000000005e-01   2.7128000000000001e+00   2.0024000000000002e+00   7.7100000000000002e-02   2.0210000000000000e-01   4.3790000000000001e-01
  -4.1880000000000001e-01  -1.3189999999999999e-01  -5.1470000000000005e-01  -1.2410000000000000e-01   3.8100000000000002e-02  -1.7500000000000002e-02   8.6560000000000004e-01   2.7349999999999999e+00   2.8730000000000002e+00   2.8899999999999999e-02   1.5400000000000000e-01   4.8659999999999998e-01
  -3.5270000000000001e-01  -2.4179999999999999e-01  -6.0050000000000003e-01  -2.2910000000000000e-01   3.8100000000000002e-02  -3.9500000000000000e-02   7.9900000000000004e-01   2.4237000000000002e+00   2.6989000000000001e+00  -9.5999999999999992e-03   1.6360000000000000e-01   4.8220000000000002e-01
  -4.1880000000000001e-01  -2.1999999999999999e-02  -1.7160000000000000e-01  -9.5500000000000002e-02  -1.9000000000000000e-02  -8.8000000000000005e-03   6.6579999999999995e-01   2.5348999999999999e+00   2.0893999999999999e+00   5.7799999999999997e-02   3.8500000000000000e-02   4.8659999999999998e-01
  -2.2040000000000001e-01  -2.6379999999999998e-01  -6.0050000000000003e-01  -2.0050000000000001e-01   3.8100000000000002e-02   0.0000000000000000e+00   7.7680000000000005e-01   2.4459000000000000e+00   2.2635999999999998e+00  -4.8200000000000000e-02   1.7319999999999999e-01   4.7770000000000001e-01
  -3.9679999999999999e-01  -6.6000000000000003e-02  -1.6298999999999999e+00  -2.6729999999999998e-01  -4.7600000000000003e-02   8.8000000000000005e-03   3.7730000000000002e-01   2.6238000000000001e+00   2.8730000000000002e+00   2.8899999999999999e-02   9.6199999999999994e-02   4.3790000000000001e-01
  -4.4080000000000003e-01   1.3189999999999999e-01  -6.0050000000000003e-01  -2.3870000000000000e-01   9.4999999999999998e-03  -2.1899999999999999e-02   6.6579999999999995e-01   2.7795000000000001e+00   2.2635999999999998e+00   3.8500000000000000e-02   5.7700000000000001e-02   4.9540000000000001e-01
  -6.6130000000000000e-01  -2.4179999999999999e-01  -2.5740000000000002e-01  -2.4820000000000000e-01  -4.7600000000000003e-02   8.8000000000000005e-03   7.3240000000000005e-01   2.5792999999999999e+00   1.7412000000000001e+00   1.2520000000000001e-01   1.5400000000000000e-01   5.2200000000000002e-01
  -5.2900000000000003e-01  -1.5390000000000001e-01  -1.1152000000000000e+00  -3.4370000000000001e-01   4.7600000000000003e-02  -4.3900000000000002e-02   7.3240000000000005e-01   2.6682999999999999e+00   2.5247000000000002e+00   4.8200000000000000e-02   1.3469999999999999e-01   4.0250000000000002e-01
  -2.2040000000000001e-01  -1.5390000000000001e-01   2.5740000000000002e-01  -2.7689999999999998e-01   1.0470000000000000e-01  -4.4000000000000003e-03   6.2150000000000005e-01   2.1791000000000000e+00   1.8283000000000000e+00  -2.8899999999999999e-02   1.0580000000000001e-01   4.5560000000000000e-01
  -3.5270000000000001e-01  -2.1999999999999999e-02   0.0000000000000000e+00  -1.9089999999999999e-01  -5.7099999999999998e-02   3.0700000000000002e-02   5.9930000000000005e-01   2.7128000000000001e+00   1.7412000000000001e+00  -3.8500000000000000e-02   3.8500000000000000e-02   4.8220000000000002e-01
  -3.3060000000000000e-01  -1.7590000000000000e-01  -4.2890000000000000e-01  -2.0999999999999999e-01  -1.9000000000000000e-02   5.7000000000000002e-02   7.9900000000000004e-01   2.4459000000000000e+00   2.2635999999999998e+00  -2.8899999999999999e-02   1.3469999999999999e-01   4.5119999999999999e-01
  -3.9679999999999999e-01  -2.1980000000000000e-01  -8.5780000000000001e-01  -1.6230000000000000e-01   5.7099999999999998e-02  -4.3900000000000002e-02   6.8799999999999994e-01   2.5125999999999999e+00   1.6540999999999999e+00   2.8899999999999999e-02   1.9239999999999999e-01   4.7330000000000000e-01
  -4.1880000000000001e-01  -2.1999999999999999e-02  -8.5780000000000001e-01  -2.2910000000000000e-01   9.4999999999999998e-03  -3.0700000000000002e-02   7.7680000000000005e-01   2.5348999999999999e+00   2.2635999999999998e+00   2.8899999999999999e-02   1.4430000000000001e-01   4.6000000000000002e-01
  -3.3060000000000000e-01  -2.4179999999999999e-01  -3.4310000000000002e-01  -2.1959999999999999e-01   0.0000000000000000e+00   0.0000000000000000e+00   7.1020000000000005e-01   2.4015000000000000e+00   3.1341999999999999e+00  -7.7100000000000002e-02   1.2509999999999999e-01   4.9540000000000001e-01
  -4.6289999999999998e-01  -3.5170000000000001e-01  -5.1470000000000005e-01  -1.8140000000000001e-01  -6.6600000000000006e-02  -2.6300000000000000e-02   5.7709999999999995e-01   2.6238000000000001e+00   2.5247000000000002e+00  -3.8500000000000000e-02   6.7400000000000002e-02   4.3350000000000000e-01
  -3.3060000000000000e-01  -4.3999999999999997e-02  -8.5780000000000001e-01  -2.0050000000000001e-01   1.9000000000000000e-02   4.4000000000000003e-03   7.1020000000000005e-01   2.5125999999999999e+00   2.0893999999999999e+00   9.5999999999999992e-03   1.3469999999999999e-01   4.8659999999999998e-01
  -1.7630000000000001e-01  -2.4179999999999999e-01  -1.7160000000000000e-01  -2.0999999999999999e-01  -7.6100000000000001e-02  -1.3200000000000000e-02   6.8799999999999994e-01   2.3570000000000002e+00   2.6989000000000001e+00  -3.8500000000000000e-02   8.6599999999999996e-02   4.2909999999999998e-01
  -2.6450000000000001e-01  -1.3189999999999999e-01  -1.1152000000000000e+00  -1.4319999999999999e-01  -2.8500000000000001e-02  -4.4000000000000003e-03   4.4390000000000002e-01   2.6015999999999999e+00   1.9153000000000000e+00  -2.8899999999999999e-02   1.2509999999999999e-01   4.6450000000000002e-01
  -3.9679999999999999e-01   2.1999999999999999e-02  -7.7210000000000001e-01  -7.6399999999999996e-02   9.4999999999999998e-03  -8.8000000000000005e-03   7.9900000000000004e-01   2.4904000000000002e+00   3.3083000000000000e+00   9.6299999999999997e-02   1.3469999999999999e-01   5.0870000000000004e-01
  -8.8200000000000001e-02   0.0000000000000000e+00  -6.0050000000000003e-01  -1.9089999999999999e-01  -2.8500000000000001e-02  -4.8200000000000000e-02   5.7709999999999995e-01   2.6682999999999999e+00   2.0893999999999999e+00  -9.5999999999999992e-03   1.6360000000000000e-01   4.7770000000000001e-01
  -4.6289999999999998e-01  -1.5390000000000001e-01  -6.0050000000000003e-01  -9.5500000000000002e-02   1.9000000000000000e-02   8.8000000000000005e-03   7.5460000000000005e-01   2.5571000000000002e+00   2.7858999999999998e+00  -1.9300000000000001e-02   2.0210000000000000e-01   4.4679999999999997e-01
  -3.7469999999999998e-01  -6.6000000000000003e-02  -4.2890000000000000e-01  -2.2910000000000000e-01   9.4999999999999998e-03  -2.6300000000000000e-02   5.3269999999999995e-01   2.4904000000000002e+00   2.0893999999999999e+00  -2.8899999999999999e-02   1.6360000000000000e-01   4.4230000000000003e-01
  -2.4249999999999999e-01  -6.6000000000000003e-02  -1.3725000000000001e+00  -2.3870000000000000e-01   4.7600000000000003e-02  -4.4000000000000003e-03   6.8799999999999994e-01   2.4237000000000002e+00   2.0893999999999999e+00   9.5999999999999992e-03   3.8500000000000000e-02   5.0870000000000004e-01
  -2.4249999999999999e-01  -6.6000000000000003e-02  -6.0050000000000003e-01  -2.1959999999999999e-01  -1.5229999999999999e-01  -2.1899999999999999e-02   5.3269999999999995e-01   2.6905000000000001e+00   1.2188000000000001e+00   7.7100000000000002e-02   1.2509999999999999e-01   4.4679999999999997e-01
  -2.8649999999999998e-01  -1.9789999999999999e-01  -6.0050000000000003e-01  -2.8639999999999999e-01  -3.8100000000000002e-02   3.0700000000000002e-02   8.2120000000000004e-01   2.5571000000000002e+00   2.1764999999999999e+00   2.8899999999999999e-02   8.6599999999999996e-02   4.6450000000000002e-01
  -3.3060000000000000e-01  -6.6000000000000003e-02  -7.7210000000000001e-01  -2.0999999999999999e-01  -8.5599999999999996e-02   3.0700000000000002e-02   7.7680000000000005e-01   2.5571000000000002e+00   2.0893999999999999e+00   0.0000000000000000e+00   1.1550000000000001e-01   5.0429999999999997e-01
  -2.6450000000000001e-01  -1.7590000000000000e-01  -5.1470000000000005e-01  -2.0050000000000001e-01  -4.7600000000000003e-02   4.4000000000000003e-03   6.6579999999999995e-01   2.4904000000000002e+00   3.0470999999999999e+00   2.8899999999999999e-02   1.9239999999999999e-01   4.6000000000000002e-01
  -4.4080000000000003e-01   4.3999999999999997e-02  -6.8630000000000002e-01  -2.0050000000000001e-01  -1.0470000000000000e-01  -4.3900000000000002e-02   7.5460000000000005e-01   2.6015999999999999e+00   2.5247000000000002e+00  -9.5999999999999992e-03   5.7700000000000001e-02   4.6889999999999998e-01
  -2.2040000000000001e-01  -1.0990000000000000e-01  -6.8630000000000002e-01  -1.6230000000000000e-01   0.0000000000000000e+00  -3.9500000000000000e-02   6.2150000000000005e-01   2.5792999999999999e+00   2.2635999999999998e+00   9.5999999999999992e-03   1.5400000000000000e-01   4.6000000000000002e-01
  -1.5429999999999999e-01   4.3999999999999997e-02  -1.7160000000000000e-01  -5.7299999999999997e-02   1.1420000000000000e-01   8.8000000000000005e-03   7.3240000000000005e-01   2.5792999999999999e+00   2.0893999999999999e+00   2.8899999999999999e-02   1.6360000000000000e-01   4.3790000000000001e-01
  -4.6289999999999998e-01  -1.5390000000000001e-01  -6.0050000000000003e-01  -1.4319999999999999e-01  -3.8100000000000002e-02  -1.7500000000000002e-02   7.1020000000000005e-01   2.6238000000000001e+00   1.4800000000000000e+00  -9.5999999999999992e-03   2.2130000000000000e-01   4.6000000000000002e-01
  -3.9679999999999999e-01  -2.1999999999999999e-02   1.7160000000000000e-01  -1.4319999999999999e-01   7.6100000000000001e-02  -8.8000000000000005e-03   5.5489999999999995e-01   2.6238000000000001e+00   3.0470999999999999e+00   4.8200000000000000e-02   1.3469999999999999e-01   4.7330000000000000e-01
  -3.9679999999999999e-01  -1.0990000000000000e-01   3.4310000000000002e-01  -2.5779999999999997e-01  -4.7600000000000003e-02   8.8000000000000005e-03   5.7709999999999995e-01   2.4681999999999999e+00   1.4800000000000000e+00   6.7400000000000002e-02   4.8099999999999997e-02   4.6450000000000002e-01
  -4.8490000000000000e-01  -1.3189999999999999e-01   8.5800000000000001e-02  -2.2910000000000000e-01  -2.8500000000000001e-02  -4.8200000000000000e-02   5.5489999999999995e-01   2.5348999999999999e+00   2.6118000000000001e+00   1.9300000000000001e-02   9.6199999999999994e-02   4.7770000000000001e-01
  -4.6289999999999998e-01  -1.9789999999999999e-01  -1.2010000000000001e+00  -3.0549999999999999e-01  -6.6600000000000006e-02   4.4000000000000003e-03   7.1020000000000005e-01   2.6015999999999999e+00   1.2188000000000001e+00  -2.8899999999999999e-02   1.9199999999999998e-02   4.4679999999999997e-01
  -5.2900000000000003e-01  -1.5390000000000001e-01  -3.4310000000000002e-01  -2.7689999999999998e-01   1.9000000000000000e-02   8.8000000000000005e-03   6.4370000000000005e-01   2.3570000000000002e+00   2.5247000000000002e+00  -1.9300000000000001e-02   1.1550000000000001e-01   4.8220000000000002e-01
  -4.4080000000000003e-01  -2.4179999999999999e-01  -1.0294000000000001e+00  -2.7689999999999998e-01  -9.4999999999999998e-03   8.8000000000000005e-03   8.8780000000000003e-01   2.4681999999999999e+00   1.7412000000000001e+00   9.5999999999999992e-03   1.7319999999999999e-01   4.8220000000000002e-01
  -4.1880000000000001e-01  -6.6000000000000003e-02  -1.0294000000000001e+00  -2.0050000000000001e-01   1.9000000000000000e-02  -3.0700000000000002e-02   5.3269999999999995e-01   2.5792999999999999e+00   1.7412000000000001e+00   6.7400000000000002e-02   1.7319999999999999e-01   4.6450000000000002e-01
  -2.8649999999999998e-01  -6.6000000000000003e-02  -9.4359999999999999e-01  -2.1959999999999999e-01   4.7600000000000003e-02  -2.1899999999999999e-02   6.6579999999999995e-01   2.6905000000000001e+00   2.5247000000000002e+00   1.9300000000000001e-02   1.8279999999999999e-01   3.9369999999999999e-01
  -3.3060000000000000e-01  -4.3999999999999997e-02  -8.5780000000000001e-01  -1.4319999999999999e-01  -4.7600000000000003e-02   4.4000000000000003e-03   4.8830000000000001e-01   2.6015999999999999e+00   2.9600000000000000e+00   7.7100000000000002e-02   1.3469999999999999e-01   4.5560000000000000e-01
  -3.9679999999999999e-01  -2.6379999999999998e-01  -1.2010000000000001e+00  -2.1959999999999999e-01  -9.4999999999999998e-03  -4.3900000000000002e-02   6.8799999999999994e-01   2.6015999999999999e+00   1.5670999999999999e+00   3.8500000000000000e-02   6.7400000000000002e-02   4.6000000000000002e-01
  -4.1880000000000001e-01  -1.0990000000000000e-01  -8.5800000000000001e-02  -2.0999999999999999e-01   1.9000000000000000e-02  -3.5099999999999999e-02   6.8799999999999994e-01   2.5571000000000002e+00   2.4377000000000000e+00   8.6699999999999999e-02   9.6199999999999994e-02   4.4230000000000003e-01
  -3.9679999999999999e-01   1.5390000000000001e-01  -1.5441000000000000e+00  -2.1959999999999999e-01   4.7600000000000003e-02   0.0000000000000000e+00   5.1049999999999995e-01   2.5348999999999999e+00   2.4377000000000000e+00  -9.5999999999999992e-03   4.8099999999999997e-02   4.3790000000000001e-01
  -3.9679999999999999e-01  -4.3999999999999997e-02  -8.5780000000000001e-01  -2.7689999999999998e-01  -3.8100000000000002e-02   1.7500000000000002e-02   6.4370000000000005e-01   2.5792999999999999e+00   1.3930000000000000e+00   3.8500000000000000e-02   1.2509999999999999e-01   4.6000000000000002e-01
  -3.3060000000000000e-01  -2.8580000000000000e-01   2.5740000000000002e-01  -2.8639999999999999e-01   3.8100000000000002e-02   8.8000000000000005e-03   6.4370000000000005e-01   2.5348999999999999e+00   2.0024000000000002e+00   5.7799999999999997e-02   4.8099999999999997e-02   5.0429999999999997e-01
  -4.8490000000000000e-01   1.9789999999999999e-01  -1.5441000000000000e+00  -1.1459999999999999e-01   1.9000000000000000e-02   1.7500000000000002e-02   5.7709999999999995e-01   2.4681999999999999e+00   2.1764999999999999e+00  -9.5999999999999992e-03   4.8099999999999997e-02   4.6889999999999998e-01
  -4.1880000000000001e-01  -4.3999999999999997e-02   2.5740000000000002e-01  -2.4820000000000000e-01   0.0000000000000000e+00  -3.9500000000000000e-02   5.9930000000000005e-01   2.4237000000000002e+00   2.2635999999999998e+00   1.9300000000000001e-02   1.9239999999999999e-01   4.4230000000000003e-01
  -2.2040000000000001e-01  -2.1999999999999999e-02  -4.2890000000000000e-01  -1.9089999999999999e-01  -5.7099999999999998e-02  -1.3200000000000000e-02   6.4370000000000005e-01   2.6238000000000001e+00   3.0470999999999999e+00   1.0600000000000000e-01   1.9239999999999999e-01   4.5560000000000000e-01
  -5.0700000000000001e-01   2.1999999999999999e-02  -1.2867999999999999e+00  -1.4319999999999999e-01   9.4999999999999998e-03  -4.4000000000000003e-03   5.7709999999999995e-01   2.3792000000000000e+00   2.8730000000000002e+00   4.8200000000000000e-02   1.4430000000000001e-01   4.7330000000000000e-01
  -3.0859999999999999e-01  -1.5390000000000001e-01   0.0000000000000000e+00  -2.1959999999999999e-01   0.0000000000000000e+00  -2.1899999999999999e-02   5.7709999999999995e-01   2.5125999999999999e+00   2.3506000000000000e+00   1.9300000000000001e-02   1.3469999999999999e-01   5.1310000000000000e-01
  -3.3060000000000000e-01  -2.1999999999999999e-02   8.5800000000000001e-02  -1.1459999999999999e-01  -1.9000000000000000e-02   0.0000000000000000e+00   7.9900000000000004e-01   2.6238000000000001e+00   1.8283000000000000e+00   2.8899999999999999e-02   1.4430000000000001e-01   5.1310000000000000e-01
  -5.7310000000000005e-01   2.1999999999999999e-02  -4.2890000000000000e-01  -1.5279999999999999e-01   3.8100000000000002e-02  -4.8200000000000000e-02   7.3240000000000005e-01   2.4681999999999999e+00   2.5247000000000002e+00   4.8200000000000000e-02   9.6199999999999994e-02   4.5560000000000000e-01
  -2.2040000000000001e-01   1.0990000000000000e-01   8.5800000000000001e-02  -2.4820000000000000e-01   2.8500000000000001e-02  -5.2600000000000001e-02   7.9900000000000004e-01   2.4904000000000002e+00   2.4377000000000000e+00   1.9300000000000001e-02   9.6199999999999994e-02   4.3790000000000001e-01
  -6.6100000000000006e-02  -8.7900000000000006e-02  -7.7210000000000001e-01  -3.2460000000000000e-01   2.8500000000000001e-02   8.8000000000000005e-03   5.9930000000000005e-01   2.6682999999999999e+00   2.6118000000000001e+00   8.6699999999999999e-02   9.6199999999999994e-02   5.1310000000000000e-01
  -4.8490000000000000e-01  -1.5390000000000001e-01   8.5800000000000001e-02  -1.9089999999999999e-01  -1.3320000000000001e-01   3.0700000000000002e-02   7.7680000000000005e-01   2.5125999999999999e+00   1.8283000000000000e+00   3.8500000000000000e-02   1.2509999999999999e-01   4.5560000000000000e-01
  -3.0859999999999999e-01  -2.6379999999999998e-01  -5.1470000000000005e-01  -1.7190000000000000e-01  -9.5200000000000007e-02   0.0000000000000000e+00   6.8799999999999994e-01   2.2902999999999998e+00   2.4377000000000000e+00   1.9300000000000001e-02   7.6999999999999999e-02   4.5119999999999999e-01
  -4.1880000000000001e-01  -1.5390000000000001e-01  -1.6298999999999999e+00  -1.3370000000000001e-01  -1.1420000000000000e-01   0.0000000000000000e+00   5.7709999999999995e-01   2.4904000000000002e+00   1.8283000000000000e+00   1.2520000000000001e-01   2.1170000000000000e-01   4.7770000000000001e-01
  -2.4249999999999999e-01   8.7900000000000006e-02  -6.8630000000000002e-01  -2.2910000000000000e-01  -2.8500000000000001e-02   8.8000000000000005e-03   5.7709999999999995e-01   2.6905000000000001e+00   2.0893999999999999e+00   3.8500000000000000e-02   1.4430000000000001e-01   4.1139999999999999e-01
  -3.3060000000000000e-01  -8.7900000000000006e-02  -8.5800000000000001e-02  -1.9089999999999999e-01  -6.6600000000000006e-02  -2.6300000000000000e-02   6.2150000000000005e-01   2.3792000000000000e+00   2.8730000000000002e+00  -9.5999999999999992e-03   9.6199999999999994e-02   4.6450000000000002e-01
  -3.0859999999999999e-01  -8.7900000000000006e-02  -5.1470000000000005e-01  -1.6230000000000000e-01   2.8500000000000001e-02  -1.3200000000000000e-02   6.8799999999999994e-01   2.6015999999999999e+00   2.0893999999999999e+00   1.1559999999999999e-01   1.3469999999999999e-01   4.2909999999999998e-01
  -4.8490000000000000e-01  -6.6000000000000003e-02  -3.4310000000000002e-01  -9.5500000000000002e-02   1.9000000000000000e-02   1.3200000000000000e-02   4.6610000000000001e-01   2.4459000000000000e+00   2.1764999999999999e+00   2.8899999999999999e-02   1.1550000000000001e-01   4.3350000000000000e-01
  -3.9679999999999999e-01   4.3999999999999997e-02  -8.5780000000000001e-01  -1.9089999999999999e-01   8.5599999999999996e-02  -4.4000000000000003e-03   6.6579999999999995e-01   2.6238000000000001e+00   2.4377000000000000e+00   2.8899999999999999e-02   8.6599999999999996e-02   4.8220000000000002e-01
  -3.9679999999999999e-01  -1.3189999999999999e-01  -6.0050000000000003e-01  -2.5779999999999997e-01   6.6600000000000006e-02  -2.1899999999999999e-02   5.9930000000000005e-01   2.4015000000000000e+00   2.1764999999999999e+00   0.0000000000000000e+00   5.7700000000000001e-02   4.5119999999999999e-01
  -3.0859999999999999e-01  -1.5390000000000001e-01  -1.0294000000000001e+00  -2.6729999999999998e-01  -5.7099999999999998e-02   1.7500000000000002e-02   5.3269999999999995e-01   2.6015999999999999e+00   1.9153000000000000e+00   9.5999999999999992e-03   1.3469999999999999e-01   4.6450000000000002e-01
  -3.5270000000000001e-01  -1.3189999999999999e-01  -9.4359999999999999e-01  -2.6729999999999998e-01  -6.6600000000000006e-02  -4.4000000000000003e-03   5.7709999999999995e-01   2.3125000000000000e+00   2.5247000000000002e+00   1.0600000000000000e-01   9.6199999999999994e-02   4.5119999999999999e-01
  -4.4080000000000003e-01  -2.8580000000000000e-01  -9.4359999999999999e-01  -1.9089999999999999e-01  -9.4999999999999998e-03  -1.7500000000000002e-02   4.8830000000000001e-01   2.4459000000000000e+00   1.9153000000000000e+00  -1.9300000000000001e-02   1.3469999999999999e-01   4.4679999999999997e-01
  -4.8490000000000000e-01  -1.5390000000000001e-01  -1.0294000000000001e+00  -2.5779999999999997e-01   0.0000000000000000e+00  -4.4000000000000003e-03   4.8830000000000001e-01   2.4459000000000000e+00   1.9153000000000000e+00   4.8200000000000000e-02   2.1170000000000000e-01   4.6450000000000002e-01
  -3.5270000000000001e-01  -6.6000000000000003e-02  -8.5800000000000001e-02  -1.3370000000000001e-01   7.6100000000000001e-02  -1.7500000000000002e-02   7.7680000000000005e-01   2.4015000000000000e+00   2.1764999999999999e+00  -2.8899999999999999e-02   1.2509999999999999e-01   4.9099999999999999e-01
  -4.6289999999999998e-01  -1.3189999999999999e-01  -2.5740000000000002e-01  -1.7190000000000000e-01   8.5599999999999996e-02  -8.8000000000000005e-03   5.9930000000000005e-01   2.4681999999999999e+00   1.8283000000000000e+00  -9.5999999999999992e-03   2.0210000000000000e-01   4.4679999999999997e-01
  -3.7469999999999998e-01  -4.3999999999999997e-02  -5.1470000000000005e-01  -6.6799999999999998e-02  -5.7099999999999998e-02   1.7500000000000002e-02   6.4370000000000005e-01   2.5125999999999999e+00   1.6540999999999999e+00  -3.8500000000000000e-02   1.0580000000000001e-01   4.6000000000000002e-01
  -3.3060000000000000e-01  -4.3999999999999997e-02  -2.5740000000000002e-01  -1.6230000000000000e-01   1.9000000000000000e-02  -4.3900000000000002e-02   7.1020000000000005e-01   2.4681999999999999e+00   3.2212000000000001e+00  -9.5999999999999992e-03   1.3469999999999999e-01   4.8659999999999998e-01
  -1.7630000000000001e-01  -1.5390000000000001e-01  -1.2010000000000001e+00  -2.3870000000000000e-01   4.7600000000000003e-02   8.8000000000000005e-03   6.6579999999999995e-01   2.6015999999999999e+00   2.0024000000000002e+00  -3.8500000000000000e-02   1.2509999999999999e-01   4.4230000000000003e-01
  -4.6289999999999998e-01   4.3999999999999997e-02  -3.4310000000000002e-01  -2.2910000000000000e-01   1.9000000000000000e-02  -2.6300000000000000e-02   8.6560000000000004e-01   2.4237000000000002e+00   1.5670999999999999e+00   0.0000000000000000e+00   8.6599999999999996e-02   4.7330000000000000e-01
  -2.6450000000000001e-01  -4.3999999999999997e-02  -4.2890000000000000e-01  -2.5779999999999997e-01   0.0000000000000000e+00  -3.0700000000000002e-02   7.9900000000000004e-01   2.4904000000000002e+00   2.5247000000000002e+00   3.8500000000000000e-02   8.6599999999999996e-02   4.6450000000000002e-01
  -1.7630000000000001e-01  -1.0990000000000000e-01  -7.7210000000000001e-01  -2.3870000000000000e-01  -2.8500000000000001e-02   3.5099999999999999e-02   5.5489999999999995e-01   2.6015999999999999e+00   2.4377000000000000e+00   1.1559999999999999e-01   1.1550000000000001e-01   4.6450000000000002e-01
  -3.3060000000000000e-01  -1.5390000000000001e-01  -1.3725000000000001e+00  -2.2910000000000000e-01  -9.4999999999999998e-03   2.6300000000000000e-02   7.3240000000000005e-01   2.5348999999999999e+00   2.3506000000000000e+00   3.8500000000000000e-02   8.6599999999999996e-02   4.4679999999999997e-01
  -3.5270000000000001e-01  -2.1999999999999999e-02  -3.4310000000000002e-01  -1.9089999999999999e-01  -1.9000000000000000e-02   4.4000000000000003e-03   6.4370000000000005e-01   2.5571000000000002e+00   2.6118000000000001e+00   9.5999999999999992e-03   1.2509999999999999e-01   4.5560000000000000e-01
  -2.8649999999999998e-01  -6.6000000000000003e-02  -5.1470000000000005e-01  -2.0050000000000001e-01  -2.8500000000000001e-02   4.4000000000000003e-03   7.7680000000000005e-01   2.5792999999999999e+00   1.9153000000000000e+00   1.0600000000000000e-01   1.3469999999999999e-01   4.9540000000000001e-01
  -4.1880000000000001e-01  -1.0990000000000000e-01  -4.2890000000000000e-01  -1.6230000000000000e-01   9.4999999999999998e-03  -3.9500000000000000e-02   7.1020000000000005e-01   2.5571000000000002e+00   2.6989000000000001e+00   1.7340000000000000e-01   7.6999999999999999e-02   4.6000000000000002e-01
  -2.6450000000000001e-01  -8.7900000000000006e-02  -5.1470000000000005e-01  -2.0050000000000001e-01  -3.8100000000000002e-02  -8.8000000000000005e-03   8.4340000000000004e-01   2.5792999999999999e+00   2.2635999999999998e+00   1.9300000000000001e-02   1.7319999999999999e-01   4.9099999999999999e-01
  -2.6450000000000001e-01  -6.6000000000000003e-02  -1.0294000000000001e+00  -2.2910000000000000e-01  -3.8100000000000002e-02   2.6300000000000000e-02   7.7680000000000005e-01   2.5571000000000002e+00   2.0024000000000002e+00   9.5999999999999992e-03   1.6360000000000000e-01   4.9099999999999999e-01
  -3.7469999999999998e-01  -1.9789999999999999e-01  -6.0050000000000003e-01  -1.5279999999999999e-01  -6.6600000000000006e-02  -2.1899999999999999e-02   5.5489999999999995e-01   2.4904000000000002e+00   1.9153000000000000e+00  -3.8500000000000000e-02   9.6199999999999994e-02   4.6000000000000002e-01
  -2.8649999999999998e-01  -4.3999999999999997e-02   0.0000000000000000e+00  -2.4820000000000000e-01   1.9000000000000000e-02  -8.8000000000000005e-03   5.3269999999999995e-01   2.6015999999999999e+00   2.4377000000000000e+00   4.8200000000000000e-02   1.4430000000000001e-01   4.7330000000000000e-01
  -3.9679999999999999e-01  -1.5390000000000001e-01  -5.1470000000000005e-01  -2.4820000000000000e-01   9.4999999999999998e-03   0.0000000000000000e+00   7.5460000000000005e-01   2.5792999999999999e+00   2.5247000000000002e+00   9.5999999999999992e-03   1.1550000000000001e-01   4.4230000000000003e-01
  -5.5110000000000003e-01  -6.6000000000000003e-02  -1.2010000000000001e+00  -2.8639999999999999e-01  -2.8500000000000001e-02  -2.1899999999999999e-02   7.9900000000000004e-01   2.5348999999999999e+00   2.8730000000000002e+00   0.0000000000000000e+00   8.6599999999999996e-02   4.6450000000000002e-01
  -1.9839999999999999e-01  -1.9789999999999999e-01  -1.5441000000000000e+00  -2.3870000000000000e-01  -2.8500000000000001e-02  -1.3200000000000000e-02   7.5460000000000005e-01   2.5571000000000002e+00   2.5247000000000002e+00   1.0600000000000000e-01   3.8500000000000000e-02   4.7330000000000000e-01
  -3.9679999999999999e-01   2.1999999999999999e-02  -1.2010000000000001e+00  -2.3870000000000000e-01  -8.5599999999999996e-02   7.8899999999999998e-02   8.2120000000000004e-01   2.3792000000000000e+00   2.4377000000000000e+00   4.8200000000000000e-02   1.4430000000000001e-01   4.4230000000000003e-01
  -4.8490000000000000e-01  -2.4179999999999999e-01  -7.7210000000000001e-01  -1.8140000000000001e-01  -3.8100000000000002e-02   8.8000000000000005e-03   8.2120000000000004e-01   2.5792999999999999e+00   2.1764999999999999e+00   7.7100000000000002e-02   1.6360000000000000e-01   4.4230000000000003e-01
  -2.8649999999999998e-01  -8.7900000000000006e-02  -7.7210000000000001e-01  -2.0999999999999999e-01   9.4999999999999998e-03  -2.6300000000000000e-02   7.5460000000000005e-01   2.5348999999999999e+00   1.7412000000000001e+00   6.7400000000000002e-02   8.6599999999999996e-02   4.8659999999999998e-01
  -4.1880000000000001e-01  -1.9789999999999999e-01  -1.2867999999999999e+00  -1.0500000000000000e-01  -3.8100000000000002e-02  -8.8000000000000005e-03   5.9930000000000005e-01   2.4015000000000000e+00   2.0893999999999999e+00   8.6699999999999999e-02   1.6360000000000000e-01   4.2470000000000002e-01
  -5.2900000000000003e-01   4.3999999999999997e-02  -6.0050000000000003e-01  -2.0999999999999999e-01  -9.4999999999999998e-03  -8.8000000000000005e-03   6.4370000000000005e-01   2.6682999999999999e+00   2.3506000000000000e+00  -6.7400000000000002e-02   1.3469999999999999e-01   5.0870000000000004e-01
  -1.9839999999999999e-01   0.0000000000000000e+00  -2.5740000000000002e-01  -1.2410000000000000e-01  -1.9000000000000000e-02  -3.0700000000000002e-02   6.2150000000000005e-01   2.2012999999999998e+00   2.2635999999999998e+00   9.5999999999999992e-03   6.7400000000000002e-02   4.7330000000000000e-01
  -3.9679999999999999e-01  -2.1999999999999999e-02  -7.7210000000000001e-01  -1.4319999999999999e-01  -2.8500000000000001e-02  -1.3200000000000000e-02   4.8830000000000001e-01   2.3792000000000000e+00   2.0893999999999999e+00   3.8500000000000000e-02   2.8899999999999999e-02   4.7330000000000000e-01
  -2.8649999999999998e-01  -6.6000000000000003e-02  -9.4359999999999999e-01  -2.1959999999999999e-01  -8.5599999999999996e-02   2.1899999999999999e-02   5.3269999999999995e-01   2.6238000000000001e+00   2.2635999999999998e+00   8.6699999999999999e-02   1.3469999999999999e-01   4.5560000000000000e-01
  -2.4249999999999999e-01   1.0990000000000000e-01  -1.1152000000000000e+00  -1.8140000000000001e-01  -5.7099999999999998e-02  -2.6300000000000000e-02   6.2150000000000005e-01   2.6905000000000001e+00   2.0024000000000002e+00   9.6299999999999997e-02   1.9239999999999999e-01   4.3350000000000000e-01
  -5.0700000000000001e-01   1.5390000000000001e-01   0.0000000000000000e+00  -1.8140000000000001e-01   8.5599999999999996e-02  -6.1400000000000003e-02   6.8799999999999994e-01   2.6459999999999999e+00   2.6989000000000001e+00   3.8500000000000000e-02   1.0580000000000001e-01   4.7330000000000000e-01
  -1.9839999999999999e-01   0.0000000000000000e+00  -8.5780000000000001e-01  -2.0050000000000001e-01  -1.1420000000000000e-01  -1.7500000000000002e-02   7.5460000000000005e-01   2.6015999999999999e+00   2.7858999999999998e+00   1.9300000000000001e-02   1.5400000000000000e-01   4.7330000000000000e-01
  -2.4249999999999999e-01  -1.3189999999999999e-01  -7.7210000000000001e-01  -3.0549999999999999e-01  -4.7600000000000003e-02  -2.1899999999999999e-02   6.8799999999999994e-01   2.4904000000000002e+00   2.6118000000000001e+00  -1.9300000000000001e-02   1.9239999999999999e-01   4.6000000000000002e-01
  -3.9679999999999999e-01  -8.7900000000000006e-02  -2.5740000000000002e-01  -1.7190000000000000e-01   6.6600000000000006e-02   2.6300000000000000e-02   4.4390000000000002e-01   2.4681999999999999e+00   2.0893999999999999e+00   6.7400000000000002e-02   1.8279999999999999e-01   4.6000000000000002e-01
  -3.5270000000000001e-01  -1.0990000000000000e-01  -1.4582999999999999e+00  -1.4319999999999999e-01  -2.8500000000000001e-02  -1.7500000000000002e-02   7.5460000000000005e-01   2.3792000000000000e+00   2.1764999999999999e+00  -2.8899999999999999e-02   1.3469999999999999e-01   4.2909999999999998e-01
  -1.9839999999999999e-01   2.1999999999999999e-02  -6.8630000000000002e-01  -2.0050000000000001e-01  -3.8100000000000002e-02   3.5099999999999999e-02   7.3240000000000005e-01   2.5792999999999999e+00   2.0893999999999999e+00  -2.8899999999999999e-02   1.1550000000000001e-01   4.6889999999999998e-01
  -2.8649999999999998e-01  -1.0990000000000000e-01  -3.4310000000000002e-01  -1.3370000000000001e-01   9.5200000000000007e-02  -1.3200000000000000e-02   5.7709999999999995e-01   2.5125999999999999e+00   1.9153000000000000e+00   2.8899999999999999e-02   1.3469999999999999e-01   4.6450000000000002e-01
  -3.9679999999999999e-01   1.0990000000000000e-01  -1.0294000000000001e+00  -1.7190000000000000e-01   0.0000000000000000e+00  -2.1899999999999999e-02   5.3269999999999995e-01   2.4681999999999999e+00   1.9153000000000000e+00   1.9300000000000001e-02   7.6999999999999999e-02   4.4679999999999997e-01
  -3.7469999999999998e-01  -8.7900000000000006e-02  -8.5780000000000001e-01  -1.5279999999999999e-01   2.8500000000000001e-02   6.1400000000000003e-02   3.5510000000000003e-01   2.5125999999999999e+00   1.8283000000000000e+00   2.8899999999999999e-02   1.2509999999999999e-01   4.7330000000000000e-01
  -2.6450000000000001e-01  -1.3189999999999999e-01  -1.0294000000000001e+00  -3.3420000000000000e-01  -9.4999999999999998e-03  -8.8000000000000005e-03   6.6579999999999995e-01   2.4681999999999999e+00   2.3506000000000000e+00   2.8899999999999999e-02   1.6360000000000000e-01   5.0870000000000004e-01
  -1.9839999999999999e-01  -1.3189999999999999e-01  -9.4359999999999999e-01  -1.7190000000000000e-01  -4.7600000000000003e-02  -1.7500000000000002e-02   5.9930000000000005e-01   2.5125999999999999e+00   2.2635999999999998e+00   5.7799999999999997e-02   2.0210000000000000e-01   5.1310000000000000e-01
  -2.6450000000000001e-01  -2.1999999999999999e-02  -8.5780000000000001e-01  -1.8140000000000001e-01   2.8500000000000001e-02   1.7500000000000002e-02   5.7709999999999995e-01   2.5125999999999999e+00   2.6989000000000001e+00  -7.7100000000000002e-02   6.7400000000000002e-02   4.2020000000000002e-01
  -4.4080000000000003e-01  -1.9789999999999999e-01  -1.0294000000000001e+00  -1.7190000000000000e-01   9.4999999999999998e-03   2.6300000000000000e-02   6.8799999999999994e-01   2.3125000000000000e+00   2.6118000000000001e+00  -9.6299999999999997e-02   1.2509999999999999e-01   4.3350000000000000e-01
  -1.5429999999999999e-01  -8.7900000000000006e-02  -3.4310000000000002e-01  -2.0050000000000001e-01   3.8100000000000002e-02  -3.5099999999999999e-02   6.4370000000000005e-01   2.5571000000000002e+00   1.8283000000000000e+00   6.7400000000000002e-02   1.6360000000000000e-01   4.8659999999999998e-01
   0.0000000000000000e+00  -4.3999999999999997e-02  -1.7160000000000000e-01  -2.3870000000000000e-01   4.7600000000000003e-02  -8.8000000000000005e-03   9.3220000000000003e-01   2.7572000000000001e+00   1.8283000000000000e+00  -4.8200000000000000e-02   8.6599999999999996e-02   4.4230000000000003e-01
  -4.1880000000000001e-01   4.3999999999999997e-02  -8.5780000000000001e-01  -2.0050000000000001e-01  -2.8500000000000001e-02   0.0000000000000000e+00   4.8830000000000001e-01   2.7349999999999999e+00   2.1764999999999999e+00   2.8899999999999999e-02   1.0580000000000001e-01   4.6889999999999998e-01
  -5.0700000000000001e-01  -1.0990000000000000e-01   1.7160000000000000e-01  -2.7689999999999998e-01   7.6100000000000001e-02  -2.1899999999999999e-02   5.5489999999999995e-01   2.4237000000000002e+00   2.6989000000000001e+00   9.5999999999999992e-03   1.1550000000000001e-01   4.7770000000000001e-01
  -3.3060000000000000e-01  -8.7900000000000006e-02  -8.5780000000000001e-01  -2.7689999999999998e-01   4.7600000000000003e-02  -2.6300000000000000e-02   5.5489999999999995e-01   2.4904000000000002e+00   2.1764999999999999e+00  -3.8500000000000000e-02   1.2509999999999999e-01   4.6000000000000002e-01
  -1.7630000000000001e-01  -4.3999999999999997e-02  -6.0050000000000003e-01  -2.2910000000000000e-01  -2.8500000000000001e-02  -4.4000000000000003e-03   7.5460000000000005e-01   2.5571000000000002e+00   2.6118000000000001e+00   0.0000000000000000e+00   1.7319999999999999e-01   4.6889999999999998e-01
  -2.6450000000000001e-01  -1.9789999999999999e-01  -7.7210000000000001e-01  -2.2910000000000000e-01  -2.8500000000000001e-02   8.8000000000000005e-03   5.5489999999999995e-01   2.5792999999999999e+00   1.7412000000000001e+00   9.5999999999999992e-03   1.2509999999999999e-01   4.7770000000000001e-01
  -5.2900000000000003e-01   4.3999999999999997e-02  -8.5800000000000001e-02  -2.3870000000000000e-01   9.4999999999999998e-03  -2.6300000000000000e-02   5.5489999999999995e-01   2.4459000000000000e+00   1.8283000000000000e+00   3.8500000000000000e-02   1.0580000000000001e-01   4.7770000000000001e-01
  -4.8490000000000000e-01  -1.7590000000000000e-01  -8.5800000000000001e-02  -1.8140000000000001e-01   5.7099999999999998e-02   0.0000000000000000e+00   6.8799999999999994e-01   2.5571000000000002e+00   2.4377000000000000e+00   2.8899999999999999e-02   1.6360000000000000e-01   4.6450000000000002e-01
  -1.3230000000000000e-01  -1.5390000000000001e-01  -1.8872000000000000e+00  -2.0050000000000001e-01  -1.3320000000000001e-01  -5.2600000000000001e-02   6.6579999999999995e-01   2.5792999999999999e+00   1.8283000000000000e+00   4.8200000000000000e-02   1.2509999999999999e-01   4.7330000000000000e-01
  -1.9839999999999999e-01  -6.6000000000000003e-02  -3.4310000000000002e-01  -2.0999999999999999e-01  -1.0470000000000000e-01   0.0000000000000000e+00   5.5489999999999995e-01   2.7572000000000001e+00   2.3506000000000000e+00   0.0000000000000000e+00   6.7400000000000002e-02   4.4679999999999997e-01
  -7.0530000000000004e-01  -1.3189999999999999e-01  -1.2867999999999999e+00  -2.0999999999999999e-01  -2.8500000000000001e-02  -4.8200000000000000e-02   8.4340000000000004e-01   2.6682999999999999e+00   2.6118000000000001e+00  -6.7400000000000002e-02   8.6599999999999996e-02   4.5560000000000000e-01
  -4.8490000000000000e-01  -8.7900000000000006e-02  -6.8630000000000002e-01  -2.3870000000000000e-01   9.4999999999999998e-03  -1.7500000000000002e-02   7.9900000000000004e-01   2.4459000000000000e+00   2.6989000000000001e+00   4.8200000000000000e-02   1.4430000000000001e-01   4.8220000000000002e-01
