# Supplementary material for: Footwear and Foam Surface Alter Gait Initiation of Typical Subjects
Source: PLoS One. 2015 Aug 13;10(8):e0135821. doi: 10.1371/journal.pone.0135821 (PMC4536224; doi:10.1371/journal.pone.0135821)
Supplement: S1 Dataset — (ZIP) [file pone.0135821.s001.zip › 3_barefoot_av1_03.txt]

   2.0521200000000000e+01  -2.3742000000000001e+00   3.6552470000000000e+02   2.2570200000000000e+01   4.0090200000000003e+01  -1.7322000000000000e+00  -2.1728800000000000e+01   1.1339999999999999e+00   3.7688360000000000e+02   2.1124700000000001e+01  -3.0838600000000000e+01   2.3355999999999999e+00
   2.0477100000000000e+01  -2.3302999999999998e+00   3.6329430000000002e+02   2.2255099999999999e+01   3.9795200000000001e+01  -1.7101999999999999e+00  -2.2727599999999999e+01   4.4499999999999998e-02   3.7714479999999998e+02   2.1115100000000002e+01  -3.0915600000000001e+01   2.3399999999999999e+00
   2.0785699999999999e+01  -2.9678000000000000e+00   3.5960559999999998e+02   2.1854099999999999e+01   3.9224299999999999e+01  -1.6400999999999999e+00  -2.2217099999999999e+01   4.2249999999999999e-01   3.7845069999999998e+02   2.1143999999999998e+01  -3.1002199999999998e+01   2.3222999999999998e+00
   2.1006200000000000e+01  -2.9238000000000000e+00   3.5437279999999998e+02   2.1491299999999999e+01   3.8919800000000002e+01  -1.5347999999999999e+00  -2.1884200000000000e+01   6.4480000000000004e-01   3.7853769999999997e+02   2.1240300000000001e+01  -3.1098400000000002e+01   2.3355999999999999e+00
   2.0455100000000002e+01  -2.9458000000000002e+00   3.4999779999999998e+02   2.1052099999999999e+01   3.8253700000000002e+01  -1.5524000000000000e+00  -2.2328099999999999e+01  -2.2200000000000001e-02   3.7993070000000000e+02   2.1066900000000000e+01  -3.1165800000000001e+01   2.3222999999999998e+00
   2.0080400000000001e+01  -2.8138999999999998e+00   3.4502240000000000e+02   2.0422000000000001e+01   3.7863500000000002e+01  -1.4119999999999999e+00  -2.2372499999999999e+01  -1.1119999999999999e-01   3.8071420000000001e+02   2.1066900000000000e+01  -3.1098400000000002e+01   2.2736999999999998e+00
   2.0455100000000002e+01  -3.2536000000000000e+00   3.4253469999999999e+02   1.9868200000000002e+01   3.7635100000000001e+01  -1.3419000000000001e+00  -2.2505700000000001e+01   6.6699999999999995e-02   3.8097539999999998e+02   2.0903199999999998e+01  -3.1223500000000001e+01   2.3666000000000000e+00
   2.0256699999999999e+01  -3.4293999999999998e+00   3.3901749999999998e+02   1.9276299999999999e+01   3.7311599999999999e+01  -1.2016000000000000e+00  -2.2217099999999999e+01  -2.2239999999999999e-01   3.8123660000000001e+02   2.0960999999999999e+01  -3.1262000000000000e+01   2.3001999999999998e+00
   1.9705700000000000e+01  -4.0010000000000003e+00   3.3584350000000001e+02   1.8636600000000001e+01   3.7073700000000002e+01  -1.1226000000000000e+00  -2.2527899999999999e+01   1.5559999999999999e-01   3.8210719999999998e+02   2.0816500000000001e+01  -3.1233100000000000e+01   2.2515000000000001e+00
   1.9485199999999999e+01  -4.3746999999999998e+00   3.3404210000000000e+02   1.7872800000000002e+01   3.6892899999999997e+01  -1.0042000000000000e+00  -2.3038300000000000e+01  -4.4469999999999998e-01   3.8271660000000003e+02   2.0777899999999999e+01  -3.1367799999999999e+01   2.2515000000000001e+00
   1.8691700000000001e+01  -5.1002000000000001e+00   3.3155430000000001e+02   1.7156800000000000e+01   3.6778700000000001e+01  -7.8930000000000000e-01  -2.3282499999999999e+01  -8.0049999999999999e-01   3.8341309999999999e+02   2.0604500000000002e+01  -3.1435199999999998e+01   2.2073000000000000e+00
   1.8162700000000001e+01  -5.8696000000000002e+00   3.3026760000000002e+02   1.6135200000000001e+01   3.6740600000000001e+01  -5.7450000000000001e-01  -2.2882999999999999e+01  -7.7820000000000000e-01   3.8410960000000000e+02   2.0527500000000000e+01  -3.1637300000000000e+01   2.1541999999999999e+00
   1.7214900000000000e+01  -6.7709000000000001e+00   3.2786559999999997e+02   1.5151800000000000e+01   3.6636000000000003e+01  -3.4200000000000003e-01  -2.3193700000000000e+01  -1.1339999999999999e+00   3.8558960000000002e+02   2.0277000000000001e+01  -3.1598800000000001e+01   2.1364999999999998e+00
   1.6201000000000001e+01  -8.0239999999999991e+00   3.2460579999999999e+02   1.4082500000000000e+01   3.6655000000000001e+01  -1.2720000000000001e-01  -2.3615400000000001e+01  -1.7343999999999999e+00   3.8715670000000000e+02   2.0190300000000001e+01  -3.1820100000000000e+01   2.1364999999999998e+00
   1.5142899999999999e+01  -9.4748999999999999e+00   3.2271859999999998e+02   1.2984500000000001e+01   3.6512300000000003e+01   1.0960000000000000e-01  -2.3792999999999999e+01  -1.6899000000000000e+00   3.8959440000000001e+02   2.0007300000000001e+01  -3.2022100000000002e+01   2.0613000000000001e+00
   1.4040800000000001e+01  -1.0618100000000000e+01   3.2014510000000001e+02   1.1762499999999999e+01   3.6369500000000002e+01   3.1569999999999998e-01  -2.3393500000000000e+01  -2.1568999999999998e+00   3.9063909999999998e+02   2.0007300000000001e+01  -3.2204999999999998e+01   1.9773000000000001e+00
   1.2806500000000000e+01  -1.1849200000000000e+01   3.1654219999999998e+02   1.0721800000000000e+01   3.6302900000000001e+01   5.8320000000000005e-01  -2.3904000000000000e+01  -2.6015999999999999e+00   3.9455680000000001e+02   1.9814599999999999e+01  -3.2570599999999999e+01   2.0038000000000000e+00
   1.1550100000000000e+01  -1.2684500000000000e+01   3.1336820000000000e+02   9.5761000000000003e+00   3.6093600000000002e+01   7.1040000000000003e-01  -2.4303500000000000e+01  -2.8462000000000001e+00   3.9760390000000001e+02   1.9583500000000001e+01  -3.2830399999999997e+01   1.8711000000000000e+00
   1.0800599999999999e+01  -1.3190200000000001e+01   3.1045150000000001e+02   8.7454999999999998e+00   3.5950800000000001e+01   8.6829999999999996e-01  -2.4370000000000001e+01  -3.6021999999999998e+00   4.0230520000000001e+02   1.9419699999999999e+01  -3.3186399999999999e+01   1.8048000000000000e+00
   9.5883000000000003e+00  -1.3475899999999999e+01   3.0599079999999998e+02   7.8575999999999997e+00   3.5665399999999998e+01   9.7350000000000003e-01  -2.4547599999999999e+01  -3.8245000000000000e+00   4.0648399999999998e+02   1.9101800000000001e+01  -3.3744500000000002e+01   1.7206999999999999e+00
   8.5744000000000007e+00  -1.3695800000000000e+01   3.0341719999999998e+02   7.1128999999999998e+00   3.5541600000000003e+01   1.0392999999999999e+00  -2.5235600000000002e+01  -4.5361000000000002e+00   4.1153350000000000e+02   1.8591300000000000e+01  -3.4042800000000000e+01   1.5880000000000001e+00
   7.7146999999999997e+00  -1.3783700000000000e+01   3.0007170000000002e+02   6.4444999999999997e+00   3.5360799999999998e+01   1.1620999999999999e+00  -2.5901499999999999e+01  -5.7590000000000003e+00   4.1562540000000001e+02   1.8061499999999999e+01  -3.4437300000000000e+01   1.4685999999999999e+00
   6.9874000000000001e+00  -1.3343999999999999e+01   2.9689769999999999e+02   5.7380000000000004e+00   3.5189599999999999e+01   1.2673000000000001e+00  -2.6323200000000000e+01  -6.4706000000000001e+00   4.1902069999999998e+02   1.7502800000000001e+01  -3.4831800000000001e+01   1.3934000000000000e+00
   6.6787999999999998e+00  -1.3278100000000000e+01   2.9389519999999999e+02   5.2415000000000003e+00   3.4932600000000001e+01   1.3506000000000000e+00  -2.6744900000000001e+01  -6.8041000000000000e+00   4.2302550000000002e+02   1.6972999999999999e+01  -3.5245500000000000e+01   1.2563000000000000e+00
   6.2599999999999998e+00  -1.2926299999999999e+01   2.9106439999999998e+02   4.7260000000000000e+00   3.4704300000000003e+01   1.3770000000000000e+00  -2.7410799999999998e+01  -7.7824999999999998e+00   4.2676909999999998e+02   1.6337199999999999e+01  -3.5611199999999997e+01   1.0792999999999999e+00
   6.1056999999999997e+00  -1.2266800000000000e+01   2.8823349999999999e+02   4.2390999999999996e+00   3.4456800000000001e+01   1.4339999999999999e+00  -2.8165400000000002e+01  -9.2278000000000002e+00   4.3216680000000002e+02   1.5643700000000001e+01  -3.6015300000000003e+01   9.0680000000000005e-01
   5.7750000000000004e+00  -1.2090999999999999e+01   2.8437320000000000e+02   3.8858000000000001e+00   3.3990600000000001e+01   1.4822000000000000e+00  -2.8920000000000002e+01  -1.0606400000000001e+01   4.3573630000000003e+02   1.4921200000000001e+01  -3.6400199999999998e+01   7.4309999999999998e-01
   6.0395000000000003e+00  -1.1827199999999999e+01   2.8111349999999999e+02   3.4371000000000000e+00   3.3904899999999998e+01   1.5085000000000000e+00  -2.9230699999999999e+01  -1.1429100000000000e+01   4.3887040000000002e+02   1.4131300000000000e+01  -3.6679200000000002e+01   5.8830000000000005e-01
   6.3480999999999996e+00  -1.1717300000000000e+01   2.7871150000000000e+02   2.9502000000000002e+00   3.3552799999999998e+01   1.5391999999999999e+00  -2.9541499999999999e+01  -1.2518700000000001e+01   4.4148219999999998e+02   1.3437700000000000e+01  -3.6967900000000000e+01   4.1139999999999999e-01
   6.5686000000000000e+00  -1.1475400000000000e+01   2.7665269999999998e+02   2.6160000000000001e+00   3.3257800000000003e+01   1.6093999999999999e+00  -3.0118500000000001e+01  -1.3652699999999999e+01   4.4418110000000001e+02   1.2667100000000000e+01  -3.7237299999999998e+01   2.3890000000000000e-01
   6.7668999999999997e+00  -1.0683999999999999e+01   2.7339290000000000e+02   2.3008999999999999e+00   3.3039000000000001e+01   1.6225000000000001e+00  -3.0451499999999999e+01  -1.4720000000000001e+01   4.4670589999999999e+02   1.2021699999999999e+01  -3.7420099999999998e+01   1.2830000000000000e-01
   7.0975999999999999e+00  -1.0376300000000001e+01   2.6970420000000001e+02   1.9572000000000001e+00   3.2772500000000001e+01   1.6093999999999999e+00  -3.0762200000000000e+01  -1.5498300000000000e+01   4.4714120000000003e+02   1.1270400000000000e+01  -3.7795400000000001e+01  -1.7700000000000000e-02
   7.3620999999999999e+00  -1.0068500000000000e+01   2.6713069999999999e+02   1.6899000000000000e+00   3.2448999999999998e+01   1.6532000000000000e+00  -3.0717800000000000e+01  -1.6076400000000000e+01   4.5053649999999999e+02   1.0702000000000000e+01  -3.8103299999999997e+01  -1.1940000000000001e-01
   7.0975999999999999e+00  -1.0068500000000000e+01   2.6498610000000002e+02   1.3653000000000000e+00   3.2163499999999999e+01   1.7760000000000000e+00  -3.1272700000000000e+01  -1.6654499999999999e+01   4.5262590000000000e+02   1.0066300000000000e+01  -3.8199500000000000e+01  -1.9020000000000001e-01
   7.5164000000000000e+00  -9.9586000000000006e+00   2.6241260000000000e+02   1.1456999999999999e+00   3.1868500000000001e+01   1.8506000000000000e+00  -3.1672200000000000e+01  -1.7054800000000000e+01   4.5358359999999999e+02   9.4978999999999996e+00  -3.8372700000000002e+01  -3.1409999999999999e-01
   7.3399999999999999e+00  -1.0046500000000000e+01   2.6001069999999999e+02   8.3060000000000000e-01   3.1630600000000001e+01   1.8944000000000001e+00  -3.1516800000000000e+01  -1.7299299999999999e+01   4.5663069999999999e+02   9.1029999999999998e+00  -3.8670999999999999e+01  -3.0959999999999999e-01
   7.1637000000000004e+00  -9.8267000000000007e+00   2.5709399999999999e+02   5.0600000000000001e-01   3.1526000000000000e+01   1.9076000000000000e+00  -3.2005099999999999e+01  -1.7877500000000001e+01   4.5854599999999999e+02   8.4961000000000002e+00  -3.8940399999999997e+01  -4.3790000000000001e-01
   7.3179999999999996e+00  -1.0024500000000000e+01   2.5580719999999999e+02   4.9650000000000000e-01   3.1231000000000002e+01   2.0127999999999999e+00  -3.2582200000000000e+01  -1.8099799999999998e+01   4.6054840000000002e+02   8.0145000000000000e+00  -3.9152099999999997e+01  -5.0870000000000004e-01
   7.3399999999999999e+00  -1.0222400000000000e+01   2.5443469999999999e+02   1.4319999999999999e-01   3.1116800000000001e+01   1.9997000000000000e+00  -3.2848500000000001e+01  -1.8366700000000002e+01   4.6220260000000002e+02   7.4749999999999996e+00  -3.9402299999999997e+01  -5.9270000000000000e-01
   6.7889999999999997e+00  -9.8925999999999998e+00   2.5314800000000000e+02   1.1459999999999999e-01   3.1154800000000002e+01   2.0171999999999999e+00  -3.3159199999999998e+01  -1.8789100000000001e+01   4.6490140000000002e+02   7.1571999999999996e+00  -3.9575400000000002e+01  -6.7679999999999996e-01
   7.0534999999999997e+00  -1.0134399999999999e+01   2.5306219999999999e+02  -1.9099999999999999e-02   3.1135800000000000e+01   2.0084000000000000e+00  -3.3780700000000003e+01  -1.9367300000000000e+01   4.6655560000000003e+02   6.7141000000000002e+00  -3.9854500000000002e+01  -7.1660000000000001e-01
   6.9211999999999998e+00  -9.6948000000000008e+00   2.5237590000000000e+02  -1.3370000000000001e-01   3.1221499999999999e+01   1.9908999999999999e+00  -3.4424399999999999e+01  -1.9923200000000001e+01   4.6925439999999998e+02   6.2420000000000000e+00  -3.9969999999999999e+01  -8.0059999999999998e-01
   6.7228000000000003e+00  -1.0024500000000000e+01   2.5323370000000000e+02  -2.7689999999999998e-01   3.1192900000000002e+01   2.0741999999999998e+00  -3.4535299999999999e+01  -2.0212199999999999e+01   4.7143099999999998e+02   5.8760000000000003e+00  -4.0123899999999999e+01  -8.9349999999999996e-01
   6.1718000000000002e+00  -1.0530099999999999e+01   2.5306219999999999e+02  -4.8690000000000000e-01   3.1278600000000001e+01   2.1004999999999998e+00  -3.5045800000000000e+01  -2.0790299999999998e+01   4.7282389999999998e+02   5.5678000000000001e+00  -4.0393300000000004e+01  -9.6430000000000005e-01
   7.4943000000000000e+00  -1.0376300000000001e+01   2.5314800000000000e+02  -4.2009999999999997e-01   3.1202400000000001e+01   1.9821000000000000e+00  -3.5489699999999999e+01  -2.1168299999999999e+01   4.7465219999999999e+02   5.1439000000000004e+00  -4.0460700000000003e+01  -1.0306999999999999e+00
   6.2159000000000004e+00  -1.0354300000000000e+01   2.5417740000000001e+02  -7.0650000000000002e-01   3.1373699999999999e+01   2.2540000000000000e+00  -3.6333100000000002e+01  -2.1613099999999999e+01   4.7595810000000000e+02   4.7778999999999998e+00  -4.0566499999999998e+01  -1.1013999999999999e+00
   6.3261000000000003e+00  -1.2684500000000000e+01   2.5426310000000001e+02  -9.3569999999999998e-01   3.1564000000000000e+01   2.3767999999999998e+00  -3.6643799999999999e+01  -2.1568600000000000e+01   4.7735100000000000e+02   4.6429999999999998e+00  -4.0759000000000000e+01  -1.1059000000000001e+00
   5.7750000000000004e+00  -1.3300100000000000e+01   2.5580719999999999e+02  -1.0310999999999999e+00   3.1792400000000001e+01   2.5040000000000000e+00  -3.6843600000000002e+01  -2.1657499999999999e+01   4.7961460000000000e+02   4.3925999999999998e+00  -4.0884000000000000e+01  -1.2297000000000000e+00
   5.7971000000000004e+00  -1.2618600000000001e+01   2.5786610000000002e+02  -1.0789000000000000e+00   3.1916100000000000e+01   2.4777000000000000e+00  -3.7198700000000002e+01  -2.2079999999999998e+01   4.7952749999999997e+02   4.0842999999999998e+00  -4.0970599999999997e+01  -1.2076000000000000e+00
   7.2519000000000000e+00  -1.4531200000000000e+01   2.5786610000000002e+02  -1.2603000000000000e+00   3.2068399999999997e+01   2.5960999999999999e+00  -3.7642600000000002e+01  -2.2280100000000001e+01   4.7970170000000002e+02   3.8435000000000001e+00  -4.1018799999999999e+01  -1.2961000000000000e+00
   5.9513999999999996e+00  -1.4201400000000000e+01   2.5992489999999998e+02  -1.3174999999999999e+00   3.2220599999999997e+01   2.5566000000000000e+00  -3.8286299999999997e+01  -2.2457999999999998e+01   4.7961460000000000e+02   3.5449000000000002e+00  -4.1037999999999997e+01  -1.3624000000000001e+00
   5.6428000000000003e+00  -1.5322600000000000e+01   2.5846650000000000e+02  -1.3748000000000000e+00   3.2296700000000001e+01   2.7538999999999998e+00  -3.8264099999999999e+01  -2.2569199999999999e+01   4.7926639999999998e+02   3.3618000000000001e+00  -4.1095700000000001e+01  -1.4155000000000000e+00
   5.4443999999999999e+00  -1.4926900000000000e+01   2.5983909999999997e+02  -1.5467000000000000e+00   3.2258699999999997e+01   2.7275999999999998e+00  -3.8419400000000003e+01  -2.2747100000000000e+01   4.7944049999999999e+02   3.2848000000000002e+00  -4.0951400000000000e+01  -1.4420999999999999e+00
   7.8689999999999998e+00  -1.5476400000000000e+01   2.6009640000000002e+02  -1.6134999999999999e+00   3.2258699999999997e+01   2.6661999999999999e+00  -3.8619199999999999e+01  -2.2702600000000000e+01   4.7996280000000002e+02   3.0729000000000002e+00  -4.1076500000000003e+01  -1.4332000000000000e+00
   6.3921999999999999e+00  -1.6135999999999999e+01   2.6001069999999999e+02  -1.7376000000000000e+00   3.2325299999999999e+01   2.9074000000000000e+00  -3.8929900000000004e+01  -2.2680399999999999e+01   4.7944049999999999e+02   3.0247000000000002e+00  -4.1037999999999997e+01  -1.4685999999999999e+00
   6.5023999999999997e+00  -1.7147200000000002e+01   2.5898120000000000e+02  -1.9095000000000000e+00   3.2353800000000000e+01   3.0520999999999998e+00  -3.9040900000000001e+01  -2.2591400000000000e+01   4.8022399999999999e+02   2.9283999999999999e+00  -4.1057200000000002e+01  -1.4553000000000000e+00
   6.7449000000000003e+00  -1.7433000000000000e+01   2.6052539999999999e+02  -1.7472000000000001e+00   3.2344299999999997e+01   3.0301999999999998e+00  -3.9351599999999998e+01  -2.2613700000000001e+01   4.7891809999999998e+02   2.8609000000000000e+00  -4.1037999999999997e+01  -1.5217000000000001e+00
   8.3099000000000007e+00  -1.7213100000000001e+01   2.6078269999999998e+02  -1.8427000000000000e+00   3.2277700000000003e+01   3.0828000000000002e+00  -3.9529200000000003e+01  -2.2369100000000000e+01   4.7891809999999998e+02   2.8031000000000001e+00  -4.0951400000000000e+01  -1.5305000000000000e+00
   7.7808999999999999e+00  -1.7828700000000001e+01   2.6069690000000003e+02  -2.0335999999999999e+00   3.2258699999999997e+01   3.1442000000000001e+00  -3.9529200000000003e+01  -2.2480300000000000e+01   4.7900520000000000e+02   2.6875000000000000e+00  -4.0970599999999997e+01  -1.5305000000000000e+00
   8.3099000000000007e+00  -1.7784700000000001e+01   2.5966750000000002e+02  -1.9380999999999999e+00   3.2287199999999999e+01   3.1968000000000001e+00  -3.9373800000000003e+01  -2.2502500000000001e+01   4.7926639999999998e+02   2.7549999999999999e+00  -4.1057200000000002e+01  -1.5394000000000001e+00
   8.5963999999999992e+00  -1.8422200000000000e+01   2.5932440000000003e+02  -1.9859000000000000e+00   3.2230100000000000e+01   3.2888999999999999e+00  -3.9551400000000001e+01  -2.2680399999999999e+01   4.7900520000000000e+02   2.7067999999999999e+00  -4.1134200000000000e+01  -1.5482000000000000e+00
   9.4120000000000008e+00  -1.8774000000000001e+01   2.6052539999999999e+02  -2.0621999999999998e+00   3.2230100000000000e+01   3.3721999999999999e+00  -3.9240699999999997e+01  -2.2947199999999999e+01   4.7952749999999997e+02   2.5045000000000002e+00  -4.1182299999999998e+01  -1.6499999999999999e+00
   9.4780999999999995e+00  -1.9125699999999998e+01   2.6052539999999999e+02  -2.1194999999999999e+00   3.2258699999999997e+01   3.4556000000000000e+00  -3.9618000000000002e+01  -2.2791599999999999e+01   4.7839580000000001e+02   2.4563999999999999e+00  -4.1066899999999997e+01  -1.6499999999999999e+00
   9.8969000000000005e+00  -1.9499400000000001e+01   2.6284150000000000e+02  -2.0049999999999999e+00   3.2544199999999996e+01   3.4424000000000001e+00  -3.9862099999999998e+01  -2.3213999999999999e+01   4.7778629999999998e+02   2.5430999999999999e+00  -4.1153500000000001e+01  -1.6499999999999999e+00
   1.0029199999999999e+01  -1.9741299999999999e+01   2.6335620000000000e+02  -2.1004000000000000e+00   3.2601300000000002e+01   3.5564000000000000e+00  -4.0084099999999999e+01  -2.3102900000000002e+01   4.7900520000000000e+02   2.4853000000000001e+00  -4.1163100000000000e+01  -1.6544000000000001e+00
   1.1021100000000001e+01  -2.0180900000000001e+01   2.6524349999999998e+02  -2.2149999999999999e+00   3.2744000000000000e+01   3.5958999999999999e+00  -4.0128500000000003e+01  -2.3213999999999999e+01   4.7926639999999998e+02   2.4853000000000001e+00  -4.1163100000000000e+01  -1.6941999999999999e+00
   1.0977000000000000e+01  -2.0576599999999999e+01   2.6635870000000000e+02  -2.0813000000000001e+00   3.2905799999999999e+01   3.6924000000000001e+00  -4.0505800000000001e+01  -2.3147300000000001e+01   4.7952749999999997e+02   2.4660000000000002e+00  -4.1143799999999999e+01  -1.6986000000000001e+00
   1.1417800000000000e+01  -2.0664600000000000e+01   2.6816010000000000e+02  -1.9190000000000000e+00   3.3143700000000003e+01   3.8020000000000000e+00  -4.0749899999999997e+01  -2.3480899999999998e+01   4.7883109999999999e+02   2.5912000000000002e+00  -4.1095700000000001e+01  -1.7694000000000001e+00
   1.1836600000000001e+01  -2.1434000000000001e+01   2.7064780000000002e+02  -1.9762999999999999e+00   3.3467199999999998e+01   3.8502000000000001e+00  -4.0927500000000002e+01  -2.3102900000000002e+01   4.7787340000000000e+02   2.5238000000000000e+00  -4.0989899999999999e+01  -1.7561000000000000e+00
   1.2409700000000001e+01  -2.2159500000000001e+01   2.7407920000000001e+02  -1.9762999999999999e+00   3.3819299999999998e+01   3.9116000000000000e+00  -4.1482300000000002e+01  -2.3303000000000001e+01   4.7691570000000002e+02   2.7067999999999999e+00  -4.0749299999999998e+01  -1.7427999999999999e+00
   1.2652200000000001e+01  -2.2621099999999998e+01   2.7648110000000003e+02  -1.9668000000000001e+00   3.4171399999999998e+01   4.0080999999999998e+00  -4.1726500000000001e+01  -2.3414100000000001e+01   4.7543570000000000e+02   2.7646000000000002e+00  -4.0701200000000000e+01  -1.7119000000000000e+00
   1.2542000000000000e+01  -2.3390499999999999e+01   2.8059879999999998e+02  -1.8998999999999999e+00   3.4590100000000000e+01   4.0431999999999997e+00  -4.2125999999999998e+01  -2.3080600000000000e+01   4.7317219999999998e+02   2.7934999999999999e+00  -4.0412599999999998e+01  -1.7517000000000000e+00
   1.3115100000000000e+01  -2.4401800000000001e+01   2.8411590000000001e+02  -1.8617999999999999e+00   3.4970700000000001e+01   4.1528000000000000e+00  -4.2503300000000003e+01  -2.3458600000000001e+01   4.7204039999999998e+02   2.9765000000000001e+00  -4.0200899999999997e+01  -1.7473000000000001e+00
   1.3533899999999999e+01  -2.4753499999999999e+01   2.8797620000000001e+02  -1.7758000000000000e+00   3.5417900000000003e+01   4.2712000000000003e+00  -4.2725299999999997e+01  -2.3480899999999998e+01   4.6960270000000003e+02   3.1210000000000000e+00  -3.9998800000000003e+01  -1.7827000000000000e+00
   1.3864500000000000e+01  -2.5610900000000001e+01   2.9303739999999999e+02  -1.7472000000000001e+00   3.5969900000000003e+01   4.3238000000000003e+00  -4.2969400000000000e+01  -2.3747699999999998e+01   4.6812270000000001e+02   3.1787999999999998e+00  -3.9825600000000001e+01  -1.8048000000000000e+00
   1.3798400000000001e+01  -2.6402300000000000e+01   2.9758400000000000e+02  -1.6516999999999999e+00   3.6474200000000003e+01   4.4335000000000004e+00  -4.3324500000000000e+01  -2.3992300000000000e+01   4.6420499999999998e+02   3.3426000000000000e+00  -3.9488900000000001e+01  -1.8667000000000000e+00
   1.4437600000000000e+01  -2.7039800000000000e+01   3.0324570000000000e+02  -1.4702999999999999e+00   3.7054699999999997e+01   4.5124000000000004e+00  -4.3302300000000002e+01  -2.4481500000000000e+01   4.6246379999999999e+02   3.5834000000000001e+00  -3.9075099999999999e+01  -1.9109000000000000e+00
   1.5341300000000000e+01  -2.7303599999999999e+01   3.0865010000000001e+02  -1.2603000000000000e+00   3.7853999999999999e+01   4.6001000000000003e+00  -4.3457700000000003e+01  -2.4325800000000001e+01   4.5819779999999997e+02   3.7568000000000001e+00  -3.8757599999999996e+01  -1.8711000000000000e+00
   1.5958500000000001e+01  -2.8117000000000001e+01   3.1551280000000003e+02  -1.0692999999999999e+00   3.8548699999999997e+01   4.7096999999999998e+00  -4.3546500000000002e+01  -2.4214600000000001e+01   4.5375770000000000e+02   4.1421000000000001e+00  -3.8314999999999998e+01  -1.8357000000000001e+00
   1.6685900000000000e+01  -2.8864500000000000e+01   3.2228969999999998e+02  -9.4520000000000004e-01   3.9405099999999997e+01   4.8193999999999999e+00  -4.3435499999999998e+01  -2.4059000000000001e+01   4.4966590000000002e+02   4.4503000000000004e+00  -3.7881999999999998e+01  -1.8269000000000000e+00
   1.7545500000000001e+01  -2.9787800000000001e+01   3.2906659999999999e+02  -7.7329999999999999e-01   4.0204400000000000e+01   4.9859999999999998e+00  -4.3768400000000000e+01  -2.3725400000000000e+01   4.4435520000000002e+02   4.7682000000000002e+00  -3.7477800000000002e+01  -1.7827000000000000e+00
   1.8339099999999998e+01  -3.0579200000000000e+01   3.3678710000000001e+02  -4.8690000000000000e-01   4.1117899999999999e+01   5.0824999999999996e+00  -4.3679600000000001e+01  -2.3436399999999999e+01   4.4052460000000002e+02   5.1439000000000004e+00  -3.6948599999999999e+01  -1.7517000000000000e+00
   1.9110499999999998e+01  -3.1854199999999999e+01   3.4502240000000000e+02  -2.9599999999999999e-01   4.2040999999999997e+01   5.2885999999999997e+00  -4.3502099999999999e+01  -2.3414100000000001e+01   4.3451740000000001e+02   5.3944000000000001e+00  -3.6400199999999998e+01  -1.7030000000000001e+00
   2.0080400000000001e+01  -3.2821500000000000e+01   3.5420119999999997e+02  -9.5500000000000002e-02   4.3059199999999997e+01   5.4640000000000004e+00  -4.2991599999999998e+01  -2.3636500000000002e+01   4.2946789999999999e+02   5.7603999999999997e+00  -3.5813200000000002e+01  -1.7340000000000000e+00
   2.0631399999999999e+01  -3.4140500000000003e+01   3.6303699999999998e+02  -1.9099999999999999e-02   4.4191499999999998e+01   5.6219000000000001e+00  -4.2436700000000002e+01  -2.3747699999999998e+01   4.2363490000000002e+02   6.1265000000000001e+00  -3.5351399999999998e+01  -1.7252000000000001e+00
   2.1777600000000000e+01  -3.5261699999999998e+01   3.7401729999999998e+02   1.4319999999999999e-01   4.5200200000000002e+01   5.8630000000000004e+00  -4.1793100000000003e+01  -2.4236899999999999e+01   4.1684420000000000e+02   6.5213999999999999e+00  -3.4649000000000001e+01  -1.7782000000000000e+00
   2.2284600000000001e+01  -3.6800500000000000e+01   3.8405399999999997e+02   3.9140000000000003e-01   4.6494399999999999e+01   6.0867000000000004e+00  -4.1304800000000000e+01  -2.4837199999999999e+01   4.0866059999999999e+02   6.8874000000000004e+00  -3.4004300000000001e+01  -1.8225000000000000e+00
   2.3122199999999999e+01  -3.8471299999999999e+01   3.9477699999999999e+02   7.4470000000000003e-01   4.7845599999999997e+01   6.3102999999999998e+00  -4.0683300000000003e+01  -2.5237500000000001e+01   4.0065100000000001e+02   7.2728000000000002e+00  -3.3128700000000002e+01  -1.7959000000000001e+00
   2.4334499999999998e+01  -4.0273899999999998e+01   4.0824500000000000e+02   1.0310999999999999e+00   4.9453800000000001e+01   6.4988999999999999e+00  -3.9928699999999999e+01  -2.5860099999999999e+01   3.9150970000000001e+02   7.6002999999999998e+00  -3.2330100000000002e+01  -1.8180000000000001e+00
   2.5458700000000000e+01  -4.1460999999999999e+01   4.2411500000000001e+02   1.5467000000000000e+00   5.1128599999999999e+01   6.6348000000000003e+00  -3.9240699999999997e+01  -2.6349299999999999e+01   3.8123660000000001e+02   7.9855999999999998e+00  -3.1454400000000000e+01  -1.8048000000000000e+00
   2.6715100000000000e+01  -4.2802000000000000e+01   4.3904140000000001e+02   1.9668000000000001e+00   5.2917600000000000e+01   6.7971000000000004e+00  -3.8463799999999999e+01  -2.6749500000000001e+01   3.7131169999999997e+02   8.3226999999999993e+00  -3.0434500000000000e+01  -1.7782000000000000e+00
   2.8257999999999999e+01  -4.3967199999999998e+01   4.5345310000000001e+02   2.7019000000000002e+00   5.4582799999999999e+01   6.9550000000000001e+00  -3.7820200000000000e+01  -2.6860700000000001e+01   3.6042919999999998e+02   8.9102999999999994e+00  -2.9424199999999999e+01  -1.7738000000000000e+00
   2.9889099999999999e+01  -4.5484000000000002e+01   4.6906569999999999e+02   3.3130000000000002e+00   5.6229100000000003e+01   7.1040999999999999e+00  -3.7154299999999999e+01  -2.6771699999999999e+01   3.4850200000000001e+02   9.3919999999999995e+00  -2.8288799999999998e+01  -1.6898000000000000e+00
   3.1939000000000000e+01  -4.6627200000000002e+01   4.8459260000000000e+02   4.3059000000000003e+00   5.8065600000000003e+01   7.2443999999999997e+00  -3.6133400000000002e+01  -2.6327000000000002e+01   3.3744529999999997e+02   1.0008500000000000e+01  -2.7134200000000000e+01  -1.5482000000000000e+00
   3.3966900000000003e+01  -4.7286700000000003e+01   5.0157780000000002e+02   5.2988000000000000e+00   5.9873600000000003e+01   7.3146000000000004e+00  -3.5134599999999999e+01  -2.5259699999999999e+01   3.2360270000000003e+02   1.0711700000000000e+01  -2.5873699999999999e+01  -1.3801000000000001e+00
   3.5840499999999999e+01  -4.7748399999999997e+01   5.1821979999999996e+02   6.4541000000000004e+00   6.1805399999999999e+01   7.3846999999999996e+00  -3.4246800000000000e+01  -2.3525300000000001e+01   3.0949900000000002e+02   1.1588200000000001e+01  -2.4526599999999998e+01  -1.1191000000000000e+00
   3.7339399999999998e+01  -4.8583700000000000e+01   5.3563400000000001e+02   7.4470000000000001e+00   6.3784599999999998e+01   7.4329999999999998e+00  -3.2870699999999999e+01  -2.1590800000000002e+01   2.9617880000000002e+02   1.2330000000000000e+01  -2.3064000000000000e+01  -8.2720000000000005e-01
   3.8639899999999997e+01  -4.9682899999999997e+01   5.5253340000000003e+02   8.6212999999999997e+00   6.5687799999999996e+01   7.5163000000000002e+00  -3.1605599999999999e+01  -1.9078199999999999e+01   2.7998559999999998e+02   1.3331799999999999e+01  -2.1678500000000000e+01  -4.9540000000000001e-01
   3.9808100000000003e+01  -5.1573500000000003e+01   5.6874649999999997e+02   9.5570000000000004e+00   6.7609999999999999e+01   7.7793999999999999e+00  -2.9963200000000001e+01  -1.6521100000000001e+01   2.6509829999999999e+02   1.4140900000000000e+01  -2.0206299999999999e+01  -2.3890000000000000e-01
   4.1152700000000003e+01  -5.3354199999999999e+01   5.8401599999999996e+02   1.0483100000000000e+01   6.9465599999999995e+01   7.9329000000000001e+00  -2.8298500000000001e+01  -1.4075200000000001e+01   2.4916630000000001e+02   1.5065700000000000e+01  -1.8849599999999999e+01   1.1500000000000000e-01
   4.2805799999999998e+01  -5.5134799999999998e+01   5.9937130000000002e+02   1.1514200000000001e+01   7.1225999999999999e+01   8.1127000000000002e+00  -2.6678300000000000e+01  -1.1073399999999999e+01   2.3445310000000001e+02   1.5855600000000001e+01  -1.7396599999999999e+01   4.5560000000000000e-01
   4.3731600000000000e+01  -5.6453899999999997e+01   6.1301089999999999e+02   1.2459400000000000e+01   7.2862799999999993e+01   8.2179000000000002e+00  -2.4658600000000000e+01  -8.3384000000000000e+00   2.2017519999999999e+02   1.6558800000000002e+01  -1.6136199999999999e+01   7.2540000000000004e-01
   4.4745500000000000e+01  -5.7684899999999999e+01   6.2527800000000002e+02   1.3299600000000000e+01   7.4166399999999996e+01   8.3757999999999999e+00  -2.2705400000000001e+01  -5.7590000000000003e+00   2.0624560000000000e+02   1.7435400000000001e+01  -1.5039199999999999e+01   1.0926000000000000e+00
   4.5186399999999999e+01  -5.9091900000000003e+01   6.3522889999999995e+02   1.4101599999999999e+01   7.5470100000000002e+01   8.5116999999999994e+00  -2.0841000000000001e+01  -3.3353000000000002e+00   1.9510190000000000e+02   1.8273399999999999e+01  -1.3846100000000000e+01   1.3977999999999999e+00
   4.6045999999999999e+01  -6.0542800000000000e+01   6.4500829999999996e+02   1.4951300000000000e+01   7.6535899999999998e+01   8.6652000000000005e+00  -1.8976700000000001e+01  -1.0450999999999999e+00   1.8413229999999999e+02   1.9053699999999999e+01  -1.2989800000000001e+01   1.6544000000000001e+00
   4.6508899999999997e+01  -6.1817900000000002e+01   6.5290039999999999e+02   1.5600500000000000e+01   7.7516000000000005e+01   8.7967999999999993e+00  -1.7023499999999999e+01   1.4676000000000000e+00   1.7499100000000001e+02   1.9862800000000000e+01  -1.2075699999999999e+01   1.9286000000000001e+00
   4.7170200000000001e+01  -6.2433399999999999e+01   6.5821900000000005e+02   1.6412099999999999e+01   7.8087000000000003e+01   8.8186999999999998e+00  -1.5647399999999999e+01   3.6911000000000000e+00   1.6672030000000001e+02   2.0325199999999999e+01  -1.1565700000000000e+01   2.1099999999999999e+00
   4.7434699999999999e+01  -6.2960999999999999e+01   6.6276549999999997e+02   1.7252199999999998e+01   7.8534199999999998e+01   8.8406000000000002e+00  -1.4071600000000000e+01   5.1364000000000001e+00   1.6123550000000000e+02   2.1018699999999999e+01  -1.1026899999999999e+01   2.2692000000000001e+00
   4.7610999999999997e+01  -6.3730400000000003e+01   6.6602530000000002e+02   1.7672300000000000e+01   7.8895799999999994e+01   8.9152000000000005e+00  -1.3117200000000000e+01   5.8257000000000003e+00   1.5714370000000000e+02   2.1442599999999999e+01  -1.0776700000000000e+01   2.4196000000000000e+00
   4.7566899999999997e+01  -6.4873599999999996e+01   6.6877040000000000e+02   1.8264299999999999e+01   7.9314499999999995e+01   9.0115999999999996e+00  -1.2207200000000000e+01   6.2037000000000004e+00   1.5548949999999999e+02   2.1789400000000001e+01  -1.0497600000000000e+01   2.4285000000000001e+00
   4.7522799999999997e+01  -6.6038700000000006e+01   6.7091499999999996e+02   1.8789400000000001e+01   7.9599999999999994e+01   9.0599000000000007e+00  -1.1319400000000000e+01   5.4922000000000004e+00   1.5357419999999999e+02   2.2030200000000001e+01  -1.0459199999999999e+01   2.3975000000000000e+00
   4.7148099999999999e+01  -6.7028000000000006e+01   6.7340269999999998e+02   1.9304900000000000e+01   7.9856899999999996e+01   9.1562999999999999e+00  -1.0520400000000000e+01   5.5144000000000002e+00   1.5340010000000001e+02   2.2049499999999998e+01  -1.0459199999999999e+01   2.3887000000000000e+00
   4.7170200000000001e+01  -6.7687500000000000e+01   6.7511839999999995e+02   1.9705900000000000e+01   8.0180400000000006e+01   9.1694999999999993e+00  -9.9877000000000002e+00   4.4916000000000000e+00   1.5026589999999999e+02   2.1933900000000001e+01  -1.0420700000000000e+01   2.3222999999999998e+00
   4.6751399999999997e+01  -6.8786600000000007e+01   6.7623360000000002e+02   2.0106900000000000e+01   8.0504000000000005e+01   9.2309000000000001e+00  -9.2109000000000005e+00   3.1575000000000002e+00   1.5009180000000001e+02   2.1741199999999999e+01  -1.0372600000000000e+01   2.2604000000000002e+00
   4.6156199999999998e+01  -6.9775899999999993e+01   6.7854970000000003e+02   2.0469700000000000e+01   8.0760900000000007e+01   9.2615999999999996e+00  -8.2120999999999995e+00   3.5798999999999999e+00   1.4843760000000000e+02   2.1442599999999999e+01  -1.0391800000000000e+01   2.3222999999999998e+00
   4.5583100000000002e+01  -7.0787199999999999e+01   6.8180949999999996e+02   2.0985299999999999e+01   8.1132000000000005e+01   9.3581000000000003e+00  -6.8137999999999996e+00   2.4904000000000002e+00   1.4443289999999999e+02   2.1018699999999999e+01  -1.0122400000000001e+01   2.0436000000000001e+00
   4.5142299999999999e+01  -7.1798400000000001e+01   6.8601289999999995e+02   2.1548600000000000e+01   8.1484099999999998e+01   9.3712000000000000e+00  -6.4142999999999999e+00  -4.2249999999999999e-01   1.3825160000000000e+02   2.0248100000000001e+01  -9.8145000000000007e+00   1.8755999999999999e+00
   4.4965899999999998e+01  -7.2150099999999995e+01   6.8892960000000005e+02   2.2150099999999998e+01   8.2083600000000004e+01   9.3054000000000006e+00  -5.9703999999999997e+00  -1.2007000000000001e+00   1.3302799999999999e+02   1.9525700000000001e+01  -9.3621999999999996e+00   1.7561000000000000e+00
   4.4965899999999998e+01  -7.2787700000000001e+01   6.9313300000000004e+02   2.2703800000000001e+01   8.2502300000000005e+01   9.2571999999999992e+00  -5.1048000000000000e+00   0.0000000000000000e+00   1.2606319999999999e+02   1.8947700000000001e+01  -8.8714999999999993e+00   1.7252000000000001e+00
   4.5142299999999999e+01  -7.3007499999999993e+01   6.9579229999999995e+02   2.3324400000000001e+01   8.2711600000000004e+01   9.1562999999999999e+00  -4.4168000000000003e+00   1.1119999999999999e-01   1.1962070000000000e+02   1.8263800000000000e+01  -8.3519000000000005e+00   1.6411000000000000e+00
   4.5274500000000003e+01  -7.3183400000000006e+01   6.9699329999999998e+02   2.3916399999999999e+01   8.2930499999999995e+01   9.0950000000000006e+00  -3.2848999999999999e+00   7.5600000000000001e-01   1.1300409999999999e+02   1.7483499999999999e+01  -7.9767000000000001e+00   1.6323000000000001e+00
   4.5340699999999998e+01  -7.3688999999999993e+01   6.9827999999999997e+02   2.4565600000000000e+01   8.3111300000000000e+01   8.9589999999999996e+00  -2.9963000000000002e+00   1.5120000000000000e+00   1.0621339999999999e+02   1.6549099999999999e+01  -7.4570999999999996e+00   1.5835999999999999e+00
   4.5759500000000003e+01  -7.4370500000000007e+01   6.9965260000000001e+02   2.5023900000000001e+01   8.3158900000000003e+01   8.9984999999999999e+00  -2.6856000000000000e+00   1.8455999999999999e+00   9.7855699999999999e+01   1.5566599999999999e+01  -6.9181999999999997e+00   1.5173000000000001e+00
   4.6288499999999999e+01  -7.4832099999999997e+01   7.0059619999999995e+02   2.5634899999999998e+01   8.3254000000000005e+01   8.9589999999999996e+00  -2.3527000000000000e+00   1.8677999999999999e+00   9.0020200000000003e+01   1.4420299999999999e+01  -6.3601999999999999e+00   1.4906999999999999e+00
   4.6288499999999999e+01  -7.5337800000000001e+01   7.0145399999999995e+02   2.6121800000000000e+01   8.3349199999999996e+01   8.9108000000000001e+00  -1.3761000000000001e+00   2.4015000000000000e+00   8.2620099999999994e+01   1.3418500000000000e+01  -5.8693999999999997e+00   1.3756999999999999e+00
   4.6575000000000003e+01  -7.5887299999999996e+01   7.0248339999999996e+02   2.6656500000000001e+01   8.3292100000000005e+01   8.9019999999999992e+00  -1.3761000000000001e+00   3.4243000000000001e+00   7.3914100000000005e+01   1.2513000000000000e+01  -5.2054999999999998e+00   1.3092999999999999e+00
   4.6971800000000002e+01  -7.6722700000000003e+01   7.0188289999999995e+02   2.7105200000000000e+01   8.3254000000000005e+01   8.8801000000000005e+00  -1.3539000000000001e+00   4.0468999999999999e+00   6.8255200000000002e+01   1.1434100000000001e+01  -4.7051999999999996e+00   1.3447000000000000e+00
   4.7324500000000000e+01  -7.7404200000000003e+01   7.0248339999999996e+02   2.7611200000000000e+01   8.3225499999999997e+01   8.9283000000000001e+00  -1.1984999999999999e+00   4.9363000000000001e+00   6.1812700000000000e+01   1.0451599999999999e+01  -4.1471000000000000e+00   1.3092999999999999e+00
   4.6773400000000002e+01  -7.8173599999999993e+01   7.0299810000000002e+02   2.8059999999999999e+01   8.3301599999999993e+01   8.9370999999999992e+00  -1.0209999999999999e+00   5.1586999999999996e+00   5.4412599999999998e+01   9.5846000000000000e+00  -3.6179000000000001e+00   1.2740000000000000e+00
   4.6883600000000001e+01  -7.9075000000000003e+01   7.0454219999999998e+02   2.8585100000000001e+01   8.3549000000000007e+01   9.0029000000000003e+00  -9.1000000000000003e-01   5.9592000000000001e+00   4.9276100000000000e+01   8.6983999999999995e+00  -3.1463999999999999e+00   1.3226000000000000e+00
   4.6773400000000002e+01  -8.0020300000000006e+01   7.0574320000000000e+02   2.9253399999999999e+01   8.3758399999999995e+01   9.0379000000000005e+00  -1.4205000000000001e+00   7.2710999999999997e+00   4.3617199999999997e+01   7.8989000000000003e+00  -2.7904000000000000e+00   1.4420999999999999e+00
   4.6464799999999997e+01  -8.0547899999999998e+01   7.0642949999999996e+02   2.9692599999999999e+01   8.3863100000000003e+01   9.0422999999999991e+00  -1.4205000000000001e+00   8.2939000000000007e+00   3.9438299999999998e+01   7.0319000000000003e+00  -2.4921000000000002e+00   1.4376000000000000e+00
   4.6619100000000003e+01  -8.1295299999999997e+01   7.0831669999999997e+02   3.0284500000000001e+01   8.3967699999999994e+01   9.0774000000000008e+00  -1.0875999999999999e+00   8.9610000000000003e+00   3.4301699999999997e+01   6.2130999999999998e+00  -2.1360999999999999e+00   1.4597000000000000e+00
   4.6068100000000001e+01  -8.2086699999999993e+01   7.0814509999999996e+02   3.0933700000000002e+01   8.3977300000000000e+01   9.0029000000000003e+00  -1.1540999999999999e+00   9.2056000000000004e+00   2.9339300000000001e+01   5.2112999999999996e+00  -1.7992999999999999e+00   1.4951000000000001e+00
   4.6112099999999998e+01  -8.2812200000000004e+01   7.0874559999999997e+02   3.1726199999999999e+01   8.3986800000000002e+01   9.0115999999999996e+00  -1.6202000000000001e+00   9.3834000000000000e+00   2.2461500000000001e+01   4.0553999999999997e+00  -1.4048000000000000e+00   1.5482000000000000e+00
   4.5759500000000003e+01  -8.3185900000000004e+01   7.0788779999999997e+02   3.2365900000000003e+01   8.4034300000000002e+01   9.0029000000000003e+00  -6.2150000000000005e-01   8.8719999999999999e+00   1.7150900000000000e+01   3.0825000000000000e+00  -9.5260000000000000e-01   1.1899000000000000e+00
   4.5517000000000003e+01  -8.2856099999999998e+01   7.0865989999999999e+02   3.3330100000000002e+01   8.3948700000000002e+01   8.9019999999999992e+00   6.4370000000000005e-01   5.3587999999999996e+00   1.2275499999999999e+01   1.9361999999999999e+00  -4.7149999999999997e-01   8.7139999999999995e-01
   4.5627200000000002e+01  -8.2592299999999994e+01   7.0763040000000001e+02   3.4494900000000001e+01   8.3872600000000006e+01   8.8010999999999999e+00  -6.6579999999999995e-01   3.6244000000000001e+00   8.9672000000000001e+00   1.1848000000000001e+00  -1.4430000000000001e-01   9.0680000000000005e-01
   4.5230499999999999e+01  -8.2042800000000000e+01   7.0625789999999995e+02   3.5459200000000003e+01   8.3596599999999995e+01   8.6827000000000005e+00  -3.7730000000000002e-01   3.7801000000000000e+00   6.7035999999999998e+00   5.8760000000000001e-01   6.7400000000000002e-02   6.8559999999999999e-01
   4.5406799999999997e+01  -8.1734999999999999e+01   7.0522850000000005e+02   3.6414000000000001e+01   8.3349199999999996e+01   8.5073000000000008e+00   2.6629999999999998e-01   2.8683999999999998e+00   4.4401000000000002e+00   3.6599999999999999e-01   6.7400000000000002e-02   6.0160000000000002e-01
   4.5208399999999997e+01  -8.1537099999999995e+01   7.0359860000000003e+02   3.7588299999999997e+01   8.3092299999999994e+01   8.3670000000000009e+00   1.1762999999999999e+00   3.1130000000000000e+00   2.5247000000000002e+00   1.2520000000000001e-01  -2.8899999999999999e-02   5.1310000000000000e-01
   4.5076200000000000e+01  -8.0921599999999998e+01   7.0059619999999995e+02   3.8648099999999999e+01   8.2911500000000004e+01   8.1915999999999993e+00   1.5315000000000001e+00   2.8016999999999999e+00   3.2212000000000001e+00   1.0600000000000000e-01   9.6199999999999994e-02   4.1580000000000000e-01
   4.4745500000000000e+01  -8.0987499999999997e+01   6.9879470000000003e+02   3.9650599999999997e+01   8.2511799999999994e+01   8.0731999999999999e+00   9.3220000000000003e-01   2.2902999999999998e+00   3.3953000000000002e+00   7.7100000000000002e-02   1.6360000000000000e-01   4.6450000000000002e-01
   4.4436900000000001e+01  -8.0305999999999997e+01   6.9690750000000003e+02   4.0872599999999998e+01   8.2283400000000000e+01   7.9679000000000002e+00   9.1000000000000003e-01   2.5348999999999999e+00   3.4824000000000002e+00  -9.5999999999999992e-03   2.3089999999999999e-01   4.9540000000000001e-01
   4.3951999999999998e+01  -7.9866399999999999e+01   6.9510599999999999e+02   4.1932400000000001e+01   8.1940899999999999e+01   7.7925000000000004e+00   9.1000000000000003e-01   2.0234000000000001e+00   3.3083000000000000e+00  -1.0600000000000000e-01   1.5400000000000000e-01   4.1139999999999999e-01
   4.4106299999999997e+01  -7.9360799999999998e+01   6.9321879999999999e+02   4.3135399999999997e+01   8.1703000000000003e+01   7.5907999999999998e+00   1.1762999999999999e+00   2.3125000000000000e+00   2.6989000000000001e+00  -1.9300000000000001e-02   5.7700000000000001e-02   4.5119999999999999e-01
   4.3930000000000000e+01  -7.8745199999999997e+01   6.9210360000000003e+02   4.4500700000000002e+01   8.1455600000000004e+01   7.3803000000000001e+00   9.9880000000000002e-01   2.8462000000000001e+00   3.1341999999999999e+00   9.6299999999999997e-02   1.3469999999999999e-01   5.0870000000000004e-01
   4.3709499999999998e+01  -7.7909800000000004e+01   6.9158889999999997e+02   4.5970999999999997e+01   8.1341399999999993e+01   7.1303999999999998e+00   1.1540999999999999e+00   2.3125000000000000e+00   2.7858999999999998e+00   3.8500000000000000e-02   1.3469999999999999e-01   4.4230000000000003e-01
   4.3709499999999998e+01  -7.6876599999999996e+01   6.9244669999999996e+02   4.7488999999999997e+01   8.1217699999999994e+01   6.8848000000000003e+00   8.2120000000000004e-01   2.3347000000000002e+00   2.3506000000000000e+00   5.7799999999999997e-02   1.5400000000000000e-01   4.5119999999999999e-01
   4.3775700000000001e+01  -7.5887299999999996e+01   6.9090260000000001e+02   4.8997500000000002e+01   8.0960700000000003e+01   6.5734000000000004e+00   9.3220000000000003e-01   2.6015999999999999e+00   3.2212000000000001e+00  -4.8200000000000000e-02   1.7319999999999999e-01   4.2470000000000002e-01
   4.4128300000000003e+01  -7.5205900000000000e+01   6.9098839999999996e+02   5.0601500000000001e+01   8.0779899999999998e+01   6.3541999999999996e+00   9.3220000000000003e-01   2.4904000000000002e+00   2.8730000000000002e+00  -2.8899999999999999e-02   8.6599999999999996e-02   4.4230000000000003e-01
   4.4282600000000002e+01  -7.4546300000000002e+01   6.9013059999999996e+02   5.1976300000000002e+01   8.0675299999999993e+01   6.1569000000000003e+00   9.1000000000000003e-01   2.6905000000000001e+00   2.3506000000000000e+00   7.7100000000000002e-02   1.5400000000000000e-01   4.6000000000000002e-01
   4.4613300000000002e+01  -7.3601100000000002e+01   6.8927269999999999e+02   5.3513500000000001e+01   8.0456400000000002e+01   5.7840999999999996e+00   1.0875999999999999e+00   2.5348999999999999e+00   3.0470999999999999e+00   3.8500000000000000e-02   1.5400000000000000e-01   4.3350000000000000e-01
   4.5120199999999997e+01  -7.3161400000000000e+01   6.9004480000000001e+02   5.5127000000000002e+01   8.0370800000000003e+01   5.5385000000000000e+00   9.5440000000000003e-01   2.2902999999999998e+00   2.9600000000000000e+00   0.0000000000000000e+00   7.6999999999999999e-02   4.7770000000000001e-01
   4.5428800000000003e+01  -7.2677700000000002e+01   6.8927269999999999e+02   5.6606800000000000e+01   8.0104299999999995e+01   5.3280000000000003e+00   9.1000000000000003e-01   2.4459000000000000e+00   2.8730000000000002e+00  -8.6699999999999999e-02   2.8899999999999999e-02   4.7330000000000000e-01
   4.6024000000000001e+01  -7.2238100000000003e+01   6.8867219999999998e+02   5.8029400000000003e+01   7.9904499999999999e+01   5.1262999999999996e+00   1.0431999999999999e+00   2.2902999999999998e+00   2.5247000000000002e+00  -6.7400000000000002e-02   1.0580000000000001e-01   4.3790000000000001e-01
   4.6420699999999997e+01  -7.2194100000000006e+01   6.8781439999999998e+02   5.9509300000000003e+01   7.9733199999999997e+01   4.9378000000000002e+00   1.0875999999999999e+00   2.4904000000000002e+00   3.0470999999999999e+00   1.9300000000000001e-02   1.2509999999999999e-01   4.4679999999999997e-01
   4.7037900000000000e+01  -7.2128200000000007e+01   6.8824329999999998e+02   6.0950899999999997e+01   7.9609499999999997e+01   4.7053000000000003e+00   9.7660000000000002e-01   2.4904000000000002e+00   2.3506000000000000e+00  -6.7400000000000002e-02   4.8099999999999997e-02   4.5119999999999999e-01
   4.7236300000000000e+01  -7.2150099999999995e+01   6.8807169999999996e+02   6.2402099999999997e+01   7.9542900000000003e+01   4.5167999999999999e+00   1.0209999999999999e+00   2.5348999999999999e+00   3.0470999999999999e+00   9.5999999999999992e-03   9.6199999999999994e-02   4.3350000000000000e-01
   4.7743299999999998e+01  -7.2589799999999997e+01   6.8832910000000004e+02   6.3815199999999997e+01   7.9485799999999998e+01   4.3457999999999997e+00   1.0431999999999999e+00   2.6682999999999999e+00   2.6118000000000001e+00   0.0000000000000000e+00   8.6599999999999996e-02   4.0250000000000002e-01
   4.7897500000000001e+01  -7.2919600000000003e+01   6.9030210000000000e+02   6.5371399999999994e+01   7.9514300000000006e+01   4.1966999999999999e+00   9.9880000000000002e-01   2.4681999999999999e+00   2.8730000000000002e+00  -8.6699999999999999e-02   1.1550000000000001e-01   4.1139999999999999e-01
   4.8095900000000000e+01  -7.3117400000000004e+01   6.9115999999999997e+02   6.6975399999999993e+01   7.9685599999999994e+01   4.0343999999999998e+00   9.5440000000000003e-01   2.3792000000000000e+00   1.8283000000000000e+00   4.8200000000000000e-02   8.6599999999999996e-02   4.8659999999999998e-01
   4.8448599999999999e+01  -7.3579099999999997e+01   6.9287559999999996e+02   6.8426599999999993e+01   7.9723699999999994e+01   3.8327000000000000e+00   9.1000000000000003e-01   2.5792999999999999e+00   2.9600000000000000e+00   3.8500000000000000e-02   1.4430000000000001e-01   4.4679999999999997e-01
   4.8404499999999999e+01  -7.4018699999999995e+01   6.9433399999999995e+02   7.0040099999999995e+01   7.9933000000000007e+01   3.6440999999999999e+00   9.3220000000000003e-01   2.4904000000000002e+00   2.6118000000000001e+00   2.8899999999999999e-02   7.6999999999999999e-02   4.4679999999999997e-01
   4.8404499999999999e+01  -7.4370500000000007e+01   6.9793690000000004e+02   7.1605900000000005e+01   8.0189999999999998e+01   3.5169000000000001e+00   7.1020000000000005e-01   2.4459000000000000e+00   3.2212000000000001e+00  -5.7799999999999997e-02   8.6599999999999996e-02   4.3790000000000001e-01
   4.8757199999999997e+01  -7.4612300000000005e+01   7.0025300000000004e+02   7.3334000000000003e+01   8.0513499999999993e+01   3.2582000000000000e+00   9.7660000000000002e-01   2.4459000000000000e+00   2.5247000000000002e+00   4.8200000000000000e-02   2.3089999999999999e-01   4.6000000000000002e-01
   4.9198000000000000e+01  -7.5161900000000003e+01   7.0299810000000002e+02   7.4899699999999996e+01   8.0684799999999996e+01   3.0169999999999999e+00   9.3220000000000003e-01   2.4237000000000002e+00   2.6118000000000001e+00  -1.0600000000000000e-01   8.6599999999999996e-02   4.7770000000000001e-01
   4.9594799999999999e+01  -7.5557599999999994e+01   7.0660100000000000e+02   7.6704200000000000e+01   8.1027299999999997e+01   2.7627000000000002e+00   9.5440000000000003e-01   2.4237000000000002e+00   1.8283000000000000e+00   1.9300000000000001e-02   9.6199999999999994e-02   4.7330000000000000e-01
   4.9660899999999998e+01  -7.5491600000000005e+01   7.0926030000000003e+02   7.8384600000000006e+01   8.1284300000000002e+01   2.5303000000000000e+00   9.1000000000000003e-01   2.5792999999999999e+00   2.6118000000000001e+00   1.4449999999999999e-01   7.6999999999999999e-02   4.6000000000000002e-01
   4.9991599999999998e+01  -7.5601600000000005e+01   7.1303480000000002e+02   8.0198599999999999e+01   8.1693500000000000e+01   2.2277000000000000e+00   7.9900000000000004e-01   2.5348999999999999e+00   2.6118000000000001e+00   3.8500000000000000e-02   1.6360000000000000e-01   4.3350000000000000e-01
   4.9616799999999998e+01  -7.5469700000000003e+01   7.1629459999999995e+02   8.2136700000000005e+01   8.1988399999999999e+01   1.8899999999999999e+00   1.0431999999999999e+00   2.6682999999999999e+00   2.6118000000000001e+00   2.8899999999999999e-02   4.8099999999999997e-02   4.7330000000000000e-01
   5.0079700000000003e+01  -7.5755399999999995e+01   7.1929700000000003e+02   8.3874300000000005e+01   8.2331000000000003e+01   1.6006000000000000e+00   9.1000000000000003e-01   2.7349999999999999e+00   2.4377000000000000e+00   9.5999999999999992e-03   1.1550000000000001e-01   4.6000000000000002e-01
   5.0696899999999999e+01  -7.5645499999999998e+01   7.2272839999999997e+02   8.5564200000000000e+01   8.2502300000000005e+01   1.2761000000000000e+00   9.5440000000000003e-01   2.5125999999999999e+00   2.5247000000000002e+00   7.7100000000000002e-02   1.6360000000000000e-01   4.8220000000000002e-01
   5.0785100000000000e+01  -7.5095900000000000e+01   7.2564499999999998e+02   8.7521500000000003e+01   8.2806799999999996e+01   7.8500000000000003e-01   7.9900000000000004e-01   2.5792999999999999e+00   2.2635999999999998e+00   1.9300000000000001e-02   1.5400000000000000e-01   4.2470000000000002e-01
   4.2342900000000000e+01  -5.9949199999999998e+01   7.2538770000000000e+02   9.0366600000000005e+01   8.2644999999999996e+01  -2.2364999999999999e+00   9.7660000000000002e-01   2.4904000000000002e+00   2.1764999999999999e+00   0.0000000000000000e+00   1.3469999999999999e-01   4.7770000000000001e-01
   4.0138700000000000e+01  -7.0413399999999996e+01   7.1972600000000000e+02   9.1130399999999995e+01   8.2930499999999995e+01   1.5790000000000001e-01   9.5440000000000003e-01   2.2902999999999998e+00   2.3506000000000000e+00   9.5999999999999992e-03   9.6199999999999994e-02   4.4679999999999997e-01
   4.2122500000000002e+01  -9.2550899999999999e+01   7.2744650000000001e+02   9.1111300000000000e+01   8.3320700000000002e+01   2.0610000000000001e-01   1.0653999999999999e+00   2.4237000000000002e+00   2.1764999999999999e+00   0.0000000000000000e+00   3.8500000000000000e-02   4.6000000000000002e-01
   4.9462499999999999e+01  -8.7384799999999998e+01   7.3851260000000002e+02   9.3202200000000005e+01   8.3701300000000003e+01  -1.6660000000000000e-01   8.8780000000000003e-01   2.4237000000000002e+00   2.4377000000000000e+00   9.5999999999999992e-03   1.4430000000000001e-01   4.9540000000000001e-01
   5.1005499999999998e+01  -8.7033000000000001e+01   7.4769150000000002e+02   9.4892099999999999e+01   8.4786100000000005e+01  -3.2010000000000000e-01   1.0209999999999999e+00   2.4459000000000000e+00   2.6118000000000001e+00  -1.9300000000000001e-02   1.2509999999999999e-01   4.7330000000000000e-01
   5.0895299999999999e+01  -9.0572400000000002e+01   7.5541200000000003e+02   9.6562899999999999e+01   8.5937500000000000e+01  -8.5950000000000004e-01   9.7660000000000002e-01   2.4459000000000000e+00   2.4377000000000000e+00  -4.8200000000000000e-02   1.4430000000000001e-01   4.3790000000000001e-01
   5.4796700000000001e+01  -8.9187399999999997e+01   7.6347569999999996e+02   9.8147800000000004e+01   8.6432299999999998e+01  -7.3229999999999995e-01   8.8780000000000003e-01   2.6238000000000001e+00   2.9600000000000000e+00   1.0600000000000000e-01   6.7400000000000002e-02   4.8659999999999998e-01
   5.8543900000000001e+01  -9.8178700000000006e+01   7.7291189999999995e+02   9.8653800000000004e+01   8.7098399999999998e+01  -6.6659999999999997e-01   8.8780000000000003e-01   2.5792999999999999e+00   2.7858999999999998e+00   4.8200000000000000e-02   1.8279999999999999e-01   4.8659999999999998e-01
   6.0880400000000002e+01  -9.9409800000000004e+01   7.7840210000000002e+02   9.9713600000000000e+01   8.7621799999999993e+01  -4.3850000000000000e-01   1.1540999999999999e+00   2.2902999999999998e+00   3.2212000000000001e+00   0.0000000000000000e+00   1.2509999999999999e-01   4.7770000000000001e-01
   6.2842100000000002e+01  -1.0202580000000000e+02   7.8157610000000000e+02   1.0054420000000000e+02   8.8364099999999993e+01  -3.5080000000000000e-01   6.2150000000000005e-01   2.5792999999999999e+00   2.7858999999999998e+00  -9.5999999999999992e-03   1.0580000000000001e-01   4.6450000000000002e-01
   6.5354900000000001e+01  -1.0699410000000000e+02   7.8800990000000002e+02   1.0113610000000000e+02   8.8468699999999998e+01  -2.2359999999999999e-01   8.8780000000000003e-01   2.3347000000000002e+00   2.1764999999999999e+00  -1.9300000000000001e-02   1.0580000000000001e-01   3.8929999999999998e-01
   6.7933800000000005e+01  -1.0855500000000001e+02   7.9178430000000003e+02   1.0171850000000001e+02   8.8763700000000000e+01   1.0090000000000000e-01   1.0875999999999999e+00   2.1568999999999998e+00   2.8730000000000002e+00   0.0000000000000000e+00   1.1550000000000001e-01   4.6889999999999998e-01
   6.7977900000000005e+01  -1.1174260000000000e+02   7.9289949999999999e+02   1.0211000000000000e+02   8.9172899999999998e+01   2.5430000000000003e-01   4.8830000000000001e-01   2.6238000000000001e+00   2.6989000000000001e+00  -1.9300000000000001e-02   1.0580000000000001e-01   4.7330000000000000e-01
   6.8947800000000001e+01  -1.1455650000000000e+02   7.9495830000000001e+02   1.0260639999999999e+02   8.9277600000000007e+01   4.2099999999999999e-01   1.0875999999999999e+00   2.4459000000000000e+00   2.2635999999999998e+00   2.8899999999999999e-02   4.8099999999999997e-02   3.8040000000000002e-01
   7.1041799999999995e+01  -1.1682080000000001e+02   7.9667399999999998e+02   1.0282599999999999e+02   8.9306100000000001e+01   6.7969999999999997e-01   9.3220000000000003e-01   2.2902999999999998e+00   2.7858999999999998e+00   6.7400000000000002e-02   1.3469999999999999e-01   5.0429999999999997e-01
   7.1614900000000006e+01  -1.2014030000000000e+02   7.9718870000000004e+02   1.0307429999999999e+02   8.9268100000000004e+01   9.1210000000000002e-01   9.5440000000000003e-01   2.8462000000000001e+00   2.1764999999999999e+00  -4.8200000000000000e-02   1.4430000000000001e-01   4.5119999999999999e-01
   7.0887500000000003e+01  -1.2216280000000000e+02   7.9598770000000002e+02   1.0327480000000000e+02   8.9420299999999997e+01   1.2235000000000000e+00   9.1000000000000003e-01   2.2902999999999998e+00   3.8306000000000000e+00   2.8899999999999999e-02   1.0580000000000001e-01   3.8040000000000002e-01
   7.1240200000000002e+01  -1.2427320000000000e+02   7.9573040000000003e+02   1.0344660000000000e+02   8.9363200000000006e+01   1.4471000000000001e+00   8.2120000000000004e-01   2.6459999999999999e+00   2.9600000000000000e+00  -7.7100000000000002e-02   1.6360000000000000e-01   4.3790000000000001e-01
   7.1592799999999997e+01  -1.2596599999999999e+02   7.9530150000000003e+02   1.0351349999999999e+02   8.9182400000000001e+01   1.7672000000000001e+00   8.8780000000000003e-01   2.7128000000000001e+00   2.8730000000000002e+00   3.8500000000000000e-02   9.6199999999999994e-02   4.9099999999999999e-01
   7.1328299999999999e+01  -1.2748280000000000e+02   7.9384310000000005e+02   1.0354210000000000e+02   8.8944500000000005e+01   1.9514000000000000e+00   7.7680000000000005e-01   2.1345999999999998e+00   2.4377000000000000e+00  -1.9300000000000001e-02   1.2509999999999999e-01   4.6000000000000002e-01
   7.1063800000000001e+01  -1.2864800000000000e+02   7.8981129999999996e+02   1.0346570000000000e+02   8.8687600000000003e+01   2.2584000000000000e+00   7.3240000000000005e-01   2.7349999999999999e+00   2.0024000000000002e+00  -7.7100000000000002e-02   7.6999999999999999e-02   4.6000000000000002e-01
   7.1196100000000001e+01  -1.3104419999999999e+02   7.8543629999999996e+02   1.0306470000000000e+02   8.8116600000000005e+01   2.6311000000000000e+00   1.1318999999999999e+00   2.4904000000000002e+00   2.6989000000000001e+00  -2.8899999999999999e-02   1.0580000000000001e-01   4.8659999999999998e-01
   7.0997699999999995e+01  -1.3247309999999999e+02   7.8020349999999996e+02   1.0255870000000000e+02   8.7459999999999994e+01   2.8811000000000000e+00   8.6560000000000004e-01   2.3792000000000000e+00   3.0470999999999999e+00   6.7400000000000002e-02   1.5400000000000000e-01   4.2909999999999998e-01
   7.0292400000000001e+01  -1.3284680000000000e+02   7.7231140000000005e+02   1.0200500000000000e+02   8.6736800000000002e+01   3.1880999999999999e+00   1.2428999999999999e+00   2.6238000000000001e+00   2.4377000000000000e+00   3.8500000000000000e-02   9.6199999999999994e-02   4.3790000000000001e-01
   6.9124099999999999e+01  -1.3346240000000000e+02   7.6270360000000005e+02   1.0097380000000000e+02   8.5699600000000004e+01   3.5827000000000000e+00   1.1318999999999999e+00   2.1568999999999998e+00   2.1764999999999999e+00  -5.7799999999999997e-02   6.7400000000000002e-02   4.4230000000000003e-01
   6.7955900000000000e+01  -1.3399000000000001e+02   7.5206640000000004e+02   9.9818600000000004e+01   8.4472099999999998e+01   4.0476000000000001e+00   8.8780000000000003e-01   2.6238000000000001e+00   2.1764999999999999e+00   8.6699999999999999e-02   6.7400000000000002e-02   4.2470000000000002e-01
   6.6809700000000007e+01  -1.3341839999999999e+02   7.3808370000000002e+02   9.8491500000000002e+01   8.3111300000000000e+01   4.3895999999999997e+00   7.7680000000000005e-01   2.6459999999999999e+00   2.6118000000000001e+00   2.8899999999999999e-02   7.6999999999999999e-02   4.3790000000000001e-01
   6.4561400000000006e+01  -1.3289080000000001e+02   7.2229949999999997e+02   9.6916200000000003e+01   8.1626800000000003e+01   4.9027000000000003e+00   8.4340000000000004e-01   2.3347000000000002e+00   2.3506000000000000e+00  -1.0600000000000000e-01   1.2509999999999999e-01   4.2470000000000002e-01
   6.2467399999999998e+01  -1.3293480000000000e+02   7.0548590000000002e+02   9.4987600000000000e+01   7.9856899999999996e+01   5.3193000000000001e+00   7.5460000000000005e-01   2.6459999999999999e+00   2.3506000000000000e+00   6.7400000000000002e-02   1.5400000000000000e-01   4.6000000000000002e-01
   6.0086799999999997e+01  -1.3126400000000001e+02   6.8712810000000002e+02   9.3335899999999995e+01   7.8087000000000003e+01   5.7051999999999996e+00   7.7680000000000005e-01   2.5125999999999999e+00   2.2635999999999998e+00  -1.9300000000000001e-02   1.3469999999999999e-01   4.7770000000000001e-01
   5.7618099999999998e+01  -1.2970320000000001e+02   6.6808410000000003e+02   9.1168599999999998e+01   7.6288499999999999e+01   5.9595000000000002e+00   9.1000000000000003e-01   2.5125999999999999e+00   2.6118000000000001e+00   9.6299999999999997e-02   1.2509999999999999e-01   4.6000000000000002e-01
   5.4840800000000002e+01  -1.2860400000000001e+02   6.4861120000000005e+02   8.9068200000000004e+01   7.4233000000000004e+01   6.3278999999999996e+00   7.7680000000000005e-01   2.4904000000000002e+00   2.6989000000000001e+00   2.8899999999999999e-02   1.0580000000000001e-01   4.6450000000000002e-01
   5.2173699999999997e+01  -1.2590000000000001e+02   6.2930980000000000e+02   8.6767200000000003e+01   7.2158600000000007e+01   6.5033000000000003e+00   9.5440000000000003e-01   2.3570000000000002e+00   2.6989000000000001e+00  -6.7400000000000002e-02   9.6199999999999994e-02   4.6889999999999998e-01
   4.9903399999999998e+01  -1.2444910000000000e+02   6.0889329999999995e+02   8.4456699999999998e+01   7.0017499999999998e+01   6.8409000000000004e+00   7.9900000000000004e-01   2.4904000000000002e+00   2.5247000000000002e+00  -9.5999999999999992e-03   1.1550000000000001e-01   4.6889999999999998e-01
   4.7412599999999998e+01  -1.2264640000000000e+02   5.8667529999999999e+02   8.2012600000000006e+01   6.7629000000000005e+01   7.1040999999999999e+00   9.9880000000000002e-01   2.4237000000000002e+00   2.2635999999999998e+00  -1.9300000000000001e-02   1.0580000000000001e-01   4.6889999999999998e-01
   4.5076200000000000e+01  -1.2073390000000001e+02   5.6505780000000004e+02   7.9425200000000004e+01   6.5459400000000002e+01   7.2706999999999997e+00   9.3220000000000003e-01   2.5792999999999999e+00   2.3506000000000000e+00   9.6299999999999997e-02   2.5019999999999998e-01   4.4679999999999997e-01
   4.2497199999999999e+01  -1.1855750000000000e+02   5.4301139999999998e+02   7.6895200000000003e+01   6.3051900000000003e+01   7.4241999999999999e+00   1.1096999999999999e+00   2.3570000000000002e+00   2.2635999999999998e+00  -1.9300000000000001e-02   2.8899999999999999e-02   4.6450000000000002e-01
   3.9808100000000003e+01  -1.1719450000000001e+02   5.2130809999999997e+02   7.4164599999999993e+01   6.0777600000000000e+01   7.6961000000000004e+00   9.7660000000000002e-01   2.5125999999999999e+00   2.5247000000000002e+00   0.0000000000000000e+00   8.6599999999999996e-02   4.2020000000000002e-01
   3.7559800000000003e+01  -1.1526000000000001e+02   4.9866109999999998e+02   7.1443600000000004e+01   5.8313000000000002e+01   7.9810999999999996e+00   9.5440000000000003e-01   2.3125000000000000e+00   2.1764999999999999e+00   8.6699999999999999e-02   8.6599999999999996e-02   4.7770000000000001e-01
   3.5113100000000003e+01  -1.1361120000000000e+02   4.7652890000000002e+02   6.8550700000000006e+01   5.5829400000000000e+01   8.2004000000000001e+00   9.1000000000000003e-01   2.5348999999999999e+00   2.5247000000000002e+00   5.7799999999999997e-02   1.5400000000000000e-01   4.6000000000000002e-01
   3.2468100000000000e+01  -1.1207230000000000e+02   4.5396780000000001e+02   6.5524100000000004e+01   5.3136400000000002e+01   8.4503000000000004e+00   8.4340000000000004e-01   2.4015000000000000e+00   2.6989000000000001e+00   0.0000000000000000e+00   8.6599999999999996e-02   4.9099999999999999e-01
   3.0462199999999999e+01  -1.1070940000000000e+02   4.2806110000000001e+02   6.2239800000000002e+01   5.0367300000000000e+01   8.6652000000000005e+00   7.5460000000000005e-01   2.5348999999999999e+00   2.3506000000000000e+00   0.0000000000000000e+00   1.5400000000000000e-01   4.1580000000000000e-01
   2.8566600000000001e+01  -1.1018170000000001e+02   4.0309800000000001e+02   5.8535400000000003e+01   4.7236600000000003e+01   8.9459000000000000e+00   7.5460000000000005e-01   2.6459999999999999e+00   2.4377000000000000e+00   9.6299999999999997e-02   6.7400000000000002e-02   4.6889999999999998e-01
   2.6560800000000000e+01  -1.0818120000000000e+02   3.7496089999999998e+02   5.4621000000000002e+01   4.4020299999999999e+01   9.0335999999999999e+00   8.4340000000000004e-01   2.5125999999999999e+00   2.6118000000000001e+00   6.7400000000000002e-02   4.8099999999999997e-02   4.7330000000000000e-01
   2.4709199999999999e+01  -1.0431210000000000e+02   3.4605180000000001e+02   5.0601500000000001e+01   4.0404200000000003e+01   8.9809000000000001e+00   9.3220000000000003e-01   2.6238000000000001e+00   2.6989000000000001e+00  -9.5999999999999992e-03   1.1550000000000001e-01   4.6450000000000002e-01
   2.2879700000000000e+01  -1.0270730000000000e+02   3.1414019999999999e+02   4.6076000000000001e+01   3.6616900000000001e+01   8.7573000000000008e+00   8.4340000000000004e-01   2.5348999999999999e+00   2.6989000000000001e+00  -4.8200000000000000e-02   2.0210000000000000e-01   4.3350000000000000e-01
   2.0322800000000001e+01  -9.7189400000000006e+01   2.8051299999999998e+02   4.1483699999999999e+01   3.2639299999999999e+01   8.4503000000000004e+00   9.1000000000000003e-01   2.4459000000000000e+00   3.0470999999999999e+00  -7.7100000000000002e-02   1.4430000000000001e-01   4.8659999999999998e-01
   1.8162700000000001e+01  -8.7582599999999999e+01   2.4637100000000001e+02   3.7063200000000002e+01   2.8452300000000001e+01   7.6698000000000004e+00   8.2120000000000004e-01   2.5125999999999999e+00   2.3506000000000000e+00   1.9300000000000001e-02   3.8500000000000000e-02   4.4679999999999997e-01
   1.4900499999999999e+01  -7.7558099999999996e+01   2.1017030000000000e+02   3.2451799999999999e+01   2.4626999999999999e+01   6.8891999999999998e+00   1.0209999999999999e+00   2.6459999999999999e+00   1.9153000000000000e+00  -1.9300000000000001e-02   1.1550000000000001e-01   4.6889999999999998e-01
   1.1792500000000000e+01  -6.6522300000000001e+01   1.7911650000000000e+02   2.8375000000000000e+01   2.0972899999999999e+01   5.8192000000000004e+00   6.8799999999999994e-01   2.6682999999999999e+00   2.6989000000000001e+00   0.0000000000000000e+00   2.8899999999999999e-02   4.4230000000000003e-01
   8.2438000000000002e+00  -5.3420099999999998e+01   1.5192310000000001e+02   2.4794699999999999e+01   1.7889800000000001e+01   4.7229000000000001e+00   1.0209999999999999e+00   2.5571000000000002e+00   2.4377000000000000e+00  -3.8500000000000000e-02   1.1550000000000001e-01   4.8220000000000002e-01
   5.6428000000000003e+00  -4.0054099999999998e+01   1.2987670000000000e+02   2.1901900000000001e+01   1.5567900000000000e+01   3.6265999999999998e+00   9.9880000000000002e-01   2.6459999999999999e+00   3.3083000000000000e+00  -7.7100000000000002e-02   1.4430000000000001e-01   5.1310000000000000e-01
   2.9977000000000000e+00  -2.9524000000000001e+01   1.1297720000000000e+02   1.9495899999999999e+01   1.3579100000000000e+01   2.7364000000000002e+00   9.5440000000000003e-01   2.4681999999999999e+00   1.1317999999999999e+00  -2.8899999999999999e-02   2.8899999999999999e-02   4.9540000000000001e-01
   1.4327000000000001e+00  -2.1192200000000000e+01   9.5563100000000006e+01   1.6822600000000001e+01   1.1799600000000000e+01   1.9997000000000000e+00   8.8780000000000003e-01   2.4237000000000002e+00   2.7858999999999998e+00   1.5409999999999999e-01   1.5400000000000000e-01   4.5560000000000000e-01
   8.1559999999999999e-01  -1.7257100000000001e+01   7.7805899999999994e+01   1.3662400000000000e+01   9.5443999999999996e+00   1.7847999999999999e+00   7.7680000000000005e-01   2.4015000000000000e+00   2.3506000000000000e+00  -4.8200000000000000e-02   1.4430000000000001e-01   4.7770000000000001e-01
  -2.8649999999999998e-01  -1.6223900000000000e+01   5.9705500000000001e+01   1.0273099999999999e+01   7.3747999999999996e+00   1.6882999999999999e+00   9.1000000000000003e-01   2.8683999999999998e+00   2.6118000000000001e+00  -3.8500000000000000e-02   1.3469999999999999e-01   4.9990000000000001e-01
  -6.8330000000000002e-01  -1.3124200000000000e+01   4.3234999999999999e+01   7.5519999999999996e+00   5.4905999999999997e+00   1.3813000000000000e+00   7.9900000000000004e-01   2.4904000000000002e+00   2.0024000000000002e+00  -1.9300000000000001e-02   1.6360000000000000e-01   4.6000000000000002e-01
  -8.1559999999999999e-01  -9.3430000000000000e+00   2.8308599999999998e+01   5.3083999999999998e+00   3.9110000000000000e+00   1.0874999999999999e+00   9.7660000000000002e-01   2.4237000000000002e+00   2.6118000000000001e+00   1.9300000000000001e-02   1.7319999999999999e-01   4.2470000000000002e-01
  -6.1719999999999997e-01  -6.6170999999999998e+00   1.8443500000000000e+01   3.3224999999999998e+00   2.5788000000000002e+00   7.3229999999999995e-01   7.3240000000000005e-01   2.3570000000000002e+00   2.1764999999999999e+00  -4.8200000000000000e-02   1.9239999999999999e-01   4.3790000000000001e-01
  -4.1880000000000001e-01  -4.6604999999999999e+00   1.0036700000000000e+01   1.6899000000000000e+00   1.3512000000000000e+00   4.7799999999999998e-01   8.8780000000000003e-01   2.5348999999999999e+00   2.4377000000000000e+00   3.8500000000000000e-02   1.1550000000000001e-01   5.0429999999999997e-01
   1.5429999999999999e-01  -1.9564999999999999e+00   2.4018999999999999e+00   4.5829999999999999e-01   5.2339999999999998e-01   1.0090000000000000e-01   9.1000000000000003e-01   2.4459000000000000e+00   2.8730000000000002e+00   1.9300000000000001e-02   1.4430000000000001e-01   4.9990000000000001e-01
  -1.1020000000000001e-01  -3.9570000000000000e-01  -1.0294000000000001e+00  -9.5500000000000002e-02   8.5599999999999996e-02  -4.8200000000000000e-02   9.9880000000000002e-01   2.5571000000000002e+00   2.3506000000000000e+00   1.9300000000000001e-02   8.6599999999999996e-02   4.7330000000000000e-01
  -6.6130000000000000e-01  -4.6170000000000000e-01  -6.0050000000000003e-01  -6.6799999999999998e-02   1.8079999999999999e-01  -3.0700000000000002e-02   8.6560000000000004e-01   2.4904000000000002e+00   2.3506000000000000e+00   9.5999999999999992e-03   1.6360000000000000e-01   4.8659999999999998e-01
  -1.3230000000000000e-01   3.0780000000000002e-01  -5.1470000000000005e-01  -5.7299999999999997e-02   2.8500000000000001e-02  -6.5799999999999997e-02   1.1540999999999999e+00   2.6015999999999999e+00   2.6989000000000001e+00   6.7400000000000002e-02   6.7400000000000002e-02   4.4679999999999997e-01
  -2.6450000000000001e-01  -2.1980000000000000e-01  -2.5740000000000002e-01  -9.4999999999999998e-03   9.4999999999999998e-03  -5.7000000000000002e-02   9.1000000000000003e-01   2.4459000000000000e+00   3.0470999999999999e+00   7.7100000000000002e-02   8.6599999999999996e-02   4.7770000000000001e-01
  -3.9679999999999999e-01  -2.4179999999999999e-01   0.0000000000000000e+00  -1.9089999999999999e-01   7.6100000000000001e-02  -5.2600000000000001e-02   1.1096999999999999e+00   2.5348999999999999e+00   3.1341999999999999e+00   1.5409999999999999e-01   1.0580000000000001e-01   4.6889999999999998e-01
  -1.7630000000000001e-01  -1.3189999999999999e-01  -1.7160000000000000e-01  -9.4999999999999998e-03   1.9030000000000000e-01  -7.8899999999999998e-02   7.9900000000000004e-01   2.4459000000000000e+00   2.5247000000000002e+00  -3.8500000000000000e-02   1.3469999999999999e-01   4.3790000000000001e-01
  -4.6289999999999998e-01   1.7590000000000000e-01  -2.5740000000000002e-01  -3.8199999999999998e-02   1.3320000000000001e-01  -3.9500000000000000e-02   9.3220000000000003e-01   2.5348999999999999e+00   3.2212000000000001e+00  -3.8500000000000000e-02   1.2509999999999999e-01   4.9099999999999999e-01
  -1.9839999999999999e-01  -2.1999999999999999e-02  -9.4359999999999999e-01  -9.4999999999999998e-03   1.7130000000000001e-01  -4.4000000000000003e-03   9.1000000000000003e-01   2.6015999999999999e+00   2.7858999999999998e+00   1.0600000000000000e-01   8.6599999999999996e-02   4.4230000000000003e-01
  -2.8649999999999998e-01   6.6000000000000003e-02  -8.5800000000000001e-02   9.4999999999999998e-03   1.0470000000000000e-01   1.3200000000000000e-02   9.1000000000000003e-01   2.7349999999999999e+00   2.6989000000000001e+00  -9.5999999999999992e-03  -2.8899999999999999e-02   4.3350000000000000e-01
  -3.3060000000000000e-01   8.7900000000000006e-02  -1.1152000000000000e+00  -1.3370000000000001e-01   9.5200000000000007e-02  -3.5099999999999999e-02   8.8780000000000003e-01   2.6238000000000001e+00   2.9600000000000000e+00   4.8200000000000000e-02   0.0000000000000000e+00   4.7770000000000001e-01
  -3.9679999999999999e-01  -2.1999999999999999e-02  -5.1470000000000005e-01  -1.5279999999999999e-01   2.8500000000000001e-02  -4.3900000000000002e-02   1.0209999999999999e+00   2.5571000000000002e+00   2.0893999999999999e+00  -5.7799999999999997e-02   2.8899999999999999e-02   4.7770000000000001e-01
  -3.5270000000000001e-01  -6.6000000000000003e-02  -4.2890000000000000e-01  -5.7299999999999997e-02   1.1420000000000000e-01   0.0000000000000000e+00   8.8780000000000003e-01   2.5571000000000002e+00   3.4824000000000002e+00  -6.7400000000000002e-02   6.7400000000000002e-02   4.5560000000000000e-01
  -4.4080000000000003e-01  -2.1980000000000000e-01   2.5740000000000002e-01  -8.5900000000000004e-02   8.5599999999999996e-02  -3.9500000000000000e-02   9.1000000000000003e-01   2.4015000000000000e+00   2.5247000000000002e+00   5.7799999999999997e-02   2.2130000000000000e-01   4.7330000000000000e-01
  -5.0700000000000001e-01  -1.3189999999999999e-01   0.0000000000000000e+00  -7.6399999999999996e-02   1.1420000000000000e-01  -3.5099999999999999e-02   5.9930000000000005e-01   2.4681999999999999e+00   1.5670999999999999e+00   1.2520000000000001e-01   1.1550000000000001e-01   4.7770000000000001e-01
  -3.3060000000000000e-01  -6.6000000000000003e-02  -2.5740000000000002e-01  -1.1459999999999999e-01   9.5200000000000007e-02  -3.5099999999999999e-02   9.5440000000000003e-01   2.6015999999999999e+00   2.3506000000000000e+00  -9.5999999999999992e-03   1.2509999999999999e-01   4.5119999999999999e-01
  -2.8649999999999998e-01   4.3999999999999997e-02  -3.4310000000000002e-01  -1.3370000000000001e-01   8.5599999999999996e-02  -4.3900000000000002e-02   9.1000000000000003e-01   2.5348999999999999e+00   2.6989000000000001e+00   2.8899999999999999e-02   1.9239999999999999e-01   4.6000000000000002e-01
  -5.5110000000000003e-01  -2.1980000000000000e-01  -3.4310000000000002e-01  -1.0500000000000000e-01   6.6600000000000006e-02  -8.3299999999999999e-02   1.0431999999999999e+00   2.3570000000000002e+00   2.0893999999999999e+00   7.7100000000000002e-02   1.9239999999999999e-01   4.5560000000000000e-01
  -3.7469999999999998e-01  -1.5390000000000001e-01   0.0000000000000000e+00  -6.6799999999999998e-02  -1.9000000000000000e-02  -3.0700000000000002e-02   1.0431999999999999e+00   2.5571000000000002e+00   2.5247000000000002e+00   5.7799999999999997e-02   1.8279999999999999e-01   4.5560000000000000e-01
  -3.0859999999999999e-01   2.1999999999999999e-02  -5.1470000000000005e-01  -1.5279999999999999e-01   8.5599999999999996e-02  -4.8200000000000000e-02   9.3220000000000003e-01   2.6238000000000001e+00   2.6989000000000001e+00   0.0000000000000000e+00   8.6599999999999996e-02   4.3350000000000000e-01
  -3.0859999999999999e-01  -1.5390000000000001e-01  -8.5800000000000001e-02  -8.5900000000000004e-02   1.1420000000000000e-01  -4.8200000000000000e-02   8.6560000000000004e-01   2.5571000000000002e+00   2.7858999999999998e+00  -9.5999999999999992e-03   9.6199999999999994e-02   4.7770000000000001e-01
  -2.2040000000000001e-01  -8.7900000000000006e-02  -2.5740000000000002e-01  -1.9089999999999999e-01   3.8100000000000002e-02  -3.5099999999999999e-02   1.0209999999999999e+00   2.5348999999999999e+00   3.2212000000000001e+00   2.8899999999999999e-02   3.8500000000000000e-02   4.8659999999999998e-01
  -4.6289999999999998e-01  -1.0990000000000000e-01  -2.5740000000000002e-01  -9.5500000000000002e-02  -1.9000000000000000e-02  -1.7500000000000002e-02   8.8780000000000003e-01   2.5125999999999999e+00   2.3506000000000000e+00   0.0000000000000000e+00   8.6599999999999996e-02   4.8220000000000002e-01
  -4.6289999999999998e-01  -8.7900000000000006e-02   6.0050000000000003e-01  -5.7299999999999997e-02   1.2370000000000000e-01  -5.2600000000000001e-02   9.3220000000000003e-01   2.4015000000000000e+00   2.6118000000000001e+00  -7.7100000000000002e-02   1.6360000000000000e-01   4.8659999999999998e-01
  -5.2900000000000003e-01  -6.6000000000000003e-02  -8.5800000000000001e-02  -7.6399999999999996e-02   4.7600000000000003e-02  -1.3200000000000000e-02   8.8780000000000003e-01   2.4904000000000002e+00   2.6989000000000001e+00   8.6699999999999999e-02   1.3469999999999999e-01   4.5560000000000000e-01
  -3.5270000000000001e-01  -1.5390000000000001e-01  -8.5800000000000001e-02  -2.0999999999999999e-01  -9.4999999999999998e-03  -3.0700000000000002e-02   9.9880000000000002e-01   2.7349999999999999e+00   2.8730000000000002e+00  -4.8200000000000000e-02   1.5400000000000000e-01   4.5560000000000000e-01
  -3.9679999999999999e-01  -1.3189999999999999e-01  -3.4310000000000002e-01  -7.6399999999999996e-02   2.8500000000000001e-02  -7.8899999999999998e-02   9.9880000000000002e-01   2.6015999999999999e+00   2.9600000000000000e+00   6.7400000000000002e-02   9.6199999999999994e-02   4.7770000000000001e-01
  -4.4080000000000003e-01  -4.3999999999999997e-02  -8.5800000000000001e-02  -1.4319999999999999e-01   5.7099999999999998e-02  -6.1400000000000003e-02   9.7660000000000002e-01   2.3792000000000000e+00   2.6989000000000001e+00   4.8200000000000000e-02   1.8279999999999999e-01   4.7330000000000000e-01
  -5.9509999999999996e-01  -1.0990000000000000e-01   5.1470000000000005e-01  -2.1959999999999999e-01   1.3320000000000001e-01  -8.8000000000000005e-03   9.1000000000000003e-01   2.6905000000000001e+00   2.8730000000000002e+00   7.7100000000000002e-02   1.5400000000000000e-01   4.9099999999999999e-01
  -3.0859999999999999e-01  -2.1999999999999999e-02  -3.4310000000000002e-01  -9.5500000000000002e-02   6.6600000000000006e-02  -3.0700000000000002e-02   9.7660000000000002e-01   2.5125999999999999e+00   2.9600000000000000e+00   7.7100000000000002e-02   1.4430000000000001e-01   4.7770000000000001e-01
  -2.8649999999999998e-01  -1.3189999999999999e-01  -8.5780000000000001e-01  -5.7299999999999997e-02   5.7099999999999998e-02   0.0000000000000000e+00   1.0653999999999999e+00   2.6015999999999999e+00   2.8730000000000002e+00   2.8899999999999999e-02   7.6999999999999999e-02   5.2200000000000002e-01
  -4.1880000000000001e-01   2.6379999999999998e-01  -1.1152000000000000e+00  -2.0999999999999999e-01   1.0470000000000000e-01  -3.0700000000000002e-02   8.6560000000000004e-01   2.5792999999999999e+00   3.0470999999999999e+00  -9.5999999999999992e-03   2.2130000000000000e-01   4.3350000000000000e-01
  -5.2900000000000003e-01  -1.0990000000000000e-01   0.0000000000000000e+00  -2.2910000000000000e-01  -4.7600000000000003e-02  -2.1899999999999999e-02   6.8799999999999994e-01   2.5348999999999999e+00   2.6118000000000001e+00   1.9300000000000001e-02   9.5999999999999992e-03   5.0870000000000004e-01
  -4.6289999999999998e-01   0.0000000000000000e+00  -6.0050000000000003e-01  -1.6230000000000000e-01   4.7600000000000003e-02  -4.3900000000000002e-02   9.5440000000000003e-01   2.6905000000000001e+00   2.4377000000000000e+00  -3.8500000000000000e-02   1.2509999999999999e-01   4.9099999999999999e-01
  -4.6289999999999998e-01   6.6000000000000003e-02  -1.3725000000000001e+00  -2.0050000000000001e-01   2.8500000000000001e-02  -3.5099999999999999e-02   9.5440000000000003e-01   2.5125999999999999e+00   2.0893999999999999e+00   3.8500000000000000e-02   3.8500000000000000e-02   4.4679999999999997e-01
  -2.4249999999999999e-01   8.7900000000000006e-02   3.4310000000000002e-01  -1.4319999999999999e-01   4.7600000000000003e-02  -3.0700000000000002e-02   1.0209999999999999e+00   2.4459000000000000e+00   3.4824000000000002e+00   2.8899999999999999e-02   1.5400000000000000e-01   4.6889999999999998e-01
  -5.2900000000000003e-01  -2.8580000000000000e-01  -5.1470000000000005e-01  -9.5500000000000002e-02   5.7099999999999998e-02  -5.7000000000000002e-02   8.8780000000000003e-01   2.7128000000000001e+00   2.5247000000000002e+00  -1.9300000000000001e-02   1.2509999999999999e-01   4.9099999999999999e-01
  -5.5110000000000003e-01   2.1999999999999999e-02   6.0050000000000003e-01  -1.1459999999999999e-01   3.8100000000000002e-02  -3.9500000000000000e-02   9.3220000000000003e-01   2.5571000000000002e+00   2.6118000000000001e+00   3.8500000000000000e-02   9.6199999999999994e-02   4.0699999999999997e-01
  -5.0700000000000001e-01   2.1999999999999999e-02   3.4310000000000002e-01  -9.5500000000000002e-02   7.6100000000000001e-02   3.0700000000000002e-02   8.6560000000000004e-01   2.6682999999999999e+00   2.4377000000000000e+00  -3.8500000000000000e-02   1.6360000000000000e-01   4.9540000000000001e-01
  -3.7469999999999998e-01  -2.8580000000000000e-01   0.0000000000000000e+00  -1.0500000000000000e-01   1.8079999999999999e-01  -1.7500000000000002e-02   8.4340000000000004e-01   2.5792999999999999e+00   1.9153000000000000e+00   5.7799999999999997e-02   3.8500000000000000e-02   4.4679999999999997e-01
  -4.8490000000000000e-01  -4.3999999999999997e-02   4.2890000000000000e-01  -1.5279999999999999e-01   1.9030000000000000e-01  -5.2600000000000001e-02   8.2120000000000004e-01   2.5125999999999999e+00   2.2635999999999998e+00  -1.9300000000000001e-02   1.9199999999999998e-02   4.5560000000000000e-01
  -3.9679999999999999e-01   8.7900000000000006e-02  -4.2890000000000000e-01  -1.4319999999999999e-01   1.4269999999999999e-01   4.4000000000000003e-03   9.1000000000000003e-01   2.7795000000000001e+00   2.6989000000000001e+00  -9.5999999999999992e-03   1.6360000000000000e-01   4.2470000000000002e-01
  -4.4080000000000003e-01  -6.6000000000000003e-02  -1.7160000000000000e-01  -1.9089999999999999e-01  -9.4999999999999998e-03  -8.8000000000000005e-03   8.6560000000000004e-01   2.3347000000000002e+00   2.9600000000000000e+00   9.5999999999999992e-03   1.5400000000000000e-01   4.6889999999999998e-01
  -5.2900000000000003e-01  -4.3999999999999997e-02  -1.7160000000000000e-01  -2.2910000000000000e-01   0.0000000000000000e+00  -8.7700000000000000e-02   1.0209999999999999e+00   2.5571000000000002e+00   2.2635999999999998e+00   4.8200000000000000e-02   7.6999999999999999e-02   4.7770000000000001e-01
  -6.1719999999999997e-01   4.3999999999999997e-02  -8.5780000000000001e-01  -1.0500000000000000e-01   0.0000000000000000e+00   4.8200000000000000e-02   1.0653999999999999e+00   2.6459999999999999e+00   2.0024000000000002e+00   2.8899999999999999e-02   1.2509999999999999e-01   4.4679999999999997e-01
  -4.4080000000000003e-01  -1.7590000000000000e-01  -2.5740000000000002e-01  -2.3870000000000000e-01   1.1420000000000000e-01  -1.7500000000000002e-02   7.9900000000000004e-01   2.6459999999999999e+00   2.1764999999999999e+00  -5.7799999999999997e-02   6.7400000000000002e-02   4.8659999999999998e-01
  -4.8490000000000000e-01  -4.3999999999999997e-02   0.0000000000000000e+00  -1.6230000000000000e-01   9.4999999999999998e-03  -3.0700000000000002e-02   7.7680000000000005e-01   2.6238000000000001e+00   2.3506000000000000e+00  -4.8200000000000000e-02   1.9239999999999999e-01   4.2470000000000002e-01
  -2.4249999999999999e-01   4.3999999999999997e-02   0.0000000000000000e+00  -1.7190000000000000e-01   1.9000000000000000e-02  -7.8899999999999998e-02   9.9880000000000002e-01   2.5348999999999999e+00   2.4377000000000000e+00   1.9300000000000001e-02   2.2130000000000000e-01   4.1139999999999999e-01
  -4.1880000000000001e-01   0.0000000000000000e+00   5.1470000000000005e-01  -1.6230000000000000e-01   4.7600000000000003e-02   8.8000000000000005e-03   7.3240000000000005e-01   2.6682999999999999e+00   2.6118000000000001e+00  -2.8899999999999999e-02   8.6599999999999996e-02   4.6889999999999998e-01
  -5.0700000000000001e-01   8.7900000000000006e-02  -2.5740000000000002e-01  -3.8199999999999998e-02   1.2370000000000000e-01  -4.3900000000000002e-02   8.2120000000000004e-01   2.5792999999999999e+00   2.1764999999999999e+00   2.8899999999999999e-02   1.5400000000000000e-01   4.7330000000000000e-01
  -2.6450000000000001e-01  -1.3189999999999999e-01  -7.7210000000000001e-01  -2.5779999999999997e-01   1.3320000000000001e-01  -1.3200000000000000e-02   8.8780000000000003e-01   2.7128000000000001e+00   1.8283000000000000e+00  -1.9300000000000001e-02   1.0580000000000001e-01   4.7770000000000001e-01
  -5.5110000000000003e-01  -1.0990000000000000e-01  -8.5800000000000001e-02  -1.6230000000000000e-01  -9.4999999999999998e-03  -1.3200000000000000e-02   8.8780000000000003e-01   2.3347000000000002e+00   2.8730000000000002e+00   5.7799999999999997e-02   1.5400000000000000e-01   4.6000000000000002e-01
  -3.9679999999999999e-01   4.3999999999999997e-02   3.4310000000000002e-01  -2.0050000000000001e-01   3.8100000000000002e-02  -5.2600000000000001e-02   8.2120000000000004e-01   2.6682999999999999e+00   2.0893999999999999e+00   2.8899999999999999e-02   1.1550000000000001e-01   4.8220000000000002e-01
  -3.7469999999999998e-01   8.7900000000000006e-02  -6.0050000000000003e-01  -1.8140000000000001e-01   1.5229999999999999e-01  -7.0199999999999999e-02   7.9900000000000004e-01   2.5125999999999999e+00   2.6118000000000001e+00   3.8500000000000000e-02   8.6599999999999996e-02   4.3350000000000000e-01
  -3.9679999999999999e-01  -2.6379999999999998e-01   2.5740000000000002e-01  -1.3370000000000001e-01   2.8500000000000001e-02  -1.3200000000000000e-02   9.5440000000000003e-01   2.4904000000000002e+00   2.9600000000000000e+00  -9.5999999999999992e-03   6.7400000000000002e-02   4.2909999999999998e-01
  -4.1880000000000001e-01   4.3999999999999997e-02  -1.7160000000000000e-01  -1.3370000000000001e-01   0.0000000000000000e+00  -8.8000000000000005e-03   9.5440000000000003e-01   2.6015999999999999e+00   1.5670999999999999e+00   3.8500000000000000e-02   1.4430000000000001e-01   4.6000000000000002e-01
  -4.1880000000000001e-01  -6.6000000000000003e-02  -5.1470000000000005e-01  -9.5500000000000002e-02   1.6180000000000000e-01  -5.7000000000000002e-02   9.1000000000000003e-01   2.3792000000000000e+00   1.7412000000000001e+00   1.6380000000000000e-01   6.7400000000000002e-02   4.3350000000000000e-01
  -2.6450000000000001e-01   0.0000000000000000e+00   6.0050000000000003e-01  -7.6399999999999996e-02   9.4999999999999998e-03  -8.7700000000000000e-02   9.7660000000000002e-01   2.5571000000000002e+00   2.5247000000000002e+00  -1.9300000000000001e-02   1.3469999999999999e-01   4.6450000000000002e-01
  -3.7469999999999998e-01  -8.7900000000000006e-02   8.5780000000000001e-01  -1.3370000000000001e-01   1.9000000000000000e-02  -4.8200000000000000e-02   8.6560000000000004e-01   2.3570000000000002e+00   2.0024000000000002e+00   9.5999999999999992e-03   4.8099999999999997e-02   4.1580000000000000e-01
  -5.5110000000000003e-01   4.3999999999999997e-02  -4.2890000000000000e-01  -1.9099999999999999e-02   1.4269999999999999e-01  -5.7000000000000002e-02   7.7680000000000005e-01   2.5348999999999999e+00   3.0470999999999999e+00   3.8500000000000000e-02   2.3089999999999999e-01   4.4230000000000003e-01
  -4.1880000000000001e-01  -1.3189999999999999e-01  -2.5740000000000002e-01  -2.0999999999999999e-01   6.6600000000000006e-02  -3.0700000000000002e-02   9.1000000000000003e-01   2.4459000000000000e+00   2.0893999999999999e+00  -1.9300000000000001e-02   5.7700000000000001e-02   4.3350000000000000e-01
  -3.9679999999999999e-01  -6.6000000000000003e-02  -6.0050000000000003e-01  -1.9089999999999999e-01   1.9000000000000000e-02  -2.6300000000000000e-02   9.7660000000000002e-01   2.4237000000000002e+00   2.8730000000000002e+00   9.5999999999999992e-03   2.0210000000000000e-01   4.4679999999999997e-01
  -3.0859999999999999e-01   1.3189999999999999e-01  -2.5740000000000002e-01  -1.8140000000000001e-01   2.8500000000000001e-02  -3.9500000000000000e-02   9.7660000000000002e-01   2.6015999999999999e+00   2.0024000000000002e+00  -2.8899999999999999e-02   1.0580000000000001e-01   4.5560000000000000e-01
  -3.0859999999999999e-01  -1.0990000000000000e-01  -8.5800000000000001e-02  -1.6230000000000000e-01   4.7600000000000003e-02  -7.0199999999999999e-02   8.6560000000000004e-01   2.5571000000000002e+00   2.5247000000000002e+00   8.6699999999999999e-02   3.8500000000000000e-02   4.4230000000000003e-01
  -3.5270000000000001e-01   6.6000000000000003e-02  -3.4310000000000002e-01  -2.0999999999999999e-01   9.5200000000000007e-02  -2.1899999999999999e-02   8.4340000000000004e-01   2.4904000000000002e+00   2.5247000000000002e+00   6.7400000000000002e-02   1.1550000000000001e-01   4.6889999999999998e-01
  -5.2900000000000003e-01  -8.7900000000000006e-02  -5.1470000000000005e-01  -1.9089999999999999e-01   8.5599999999999996e-02  -1.3200000000000000e-02   1.1540999999999999e+00   2.6905000000000001e+00   2.6989000000000001e+00   1.9300000000000001e-02   1.5400000000000000e-01   4.2020000000000002e-01
  -3.9679999999999999e-01   0.0000000000000000e+00  -8.5800000000000001e-02  -9.5500000000000002e-02   3.8100000000000002e-02  -3.5099999999999999e-02   1.0653999999999999e+00   2.6238000000000001e+00   2.6118000000000001e+00  -9.5999999999999992e-03   1.1550000000000001e-01   4.9540000000000001e-01
  -2.6450000000000001e-01   6.6000000000000003e-02   2.5740000000000002e-01  -1.3370000000000001e-01   1.9000000000000000e-02  -3.9500000000000000e-02   9.5440000000000003e-01   2.6238000000000001e+00   2.4377000000000000e+00   4.8200000000000000e-02   1.7319999999999999e-01   4.7330000000000000e-01
  -4.1880000000000001e-01  -4.3999999999999997e-02   5.1470000000000005e-01  -1.8140000000000001e-01   8.5599999999999996e-02  -5.7000000000000002e-02   9.1000000000000003e-01   2.5571000000000002e+00   1.5670999999999999e+00  -4.8200000000000000e-02   1.1550000000000001e-01   4.2470000000000002e-01
  -3.7469999999999998e-01  -3.2979999999999998e-01  -4.2890000000000000e-01  -1.6230000000000000e-01   1.9000000000000000e-02   8.8000000000000005e-03   7.1020000000000005e-01   2.5571000000000002e+00   2.6989000000000001e+00   9.5999999999999992e-03   1.6360000000000000e-01   4.8659999999999998e-01
  -5.0700000000000001e-01   1.3189999999999999e-01  -2.5740000000000002e-01  -1.5279999999999999e-01   7.6100000000000001e-02  -4.3900000000000002e-02   7.9900000000000004e-01   2.6459999999999999e+00   2.6118000000000001e+00  -3.8500000000000000e-02   1.3469999999999999e-01   4.6000000000000002e-01
  -3.9679999999999999e-01   4.3999999999999997e-02   4.2890000000000000e-01  -1.2410000000000000e-01  -3.8100000000000002e-02   4.4000000000000003e-03   8.2120000000000004e-01   2.3792000000000000e+00   2.1764999999999999e+00  -3.8500000000000000e-02   1.5400000000000000e-01   4.9540000000000001e-01
  -4.6289999999999998e-01   4.3999999999999997e-02  -2.5740000000000002e-01  -9.5500000000000002e-02   3.8100000000000002e-02  -6.5799999999999997e-02   8.4340000000000004e-01   2.5125999999999999e+00   2.4377000000000000e+00   4.8200000000000000e-02   5.7700000000000001e-02   4.7330000000000000e-01
  -3.7469999999999998e-01  -1.7590000000000000e-01  -1.6298999999999999e+00  -7.6399999999999996e-02   9.4999999999999998e-03  -4.3900000000000002e-02   1.0653999999999999e+00   2.5571000000000002e+00   3.5695000000000001e+00   1.9300000000000001e-02   1.1550000000000001e-01   4.8220000000000002e-01
  -3.9679999999999999e-01   8.7900000000000006e-02  -1.7160000000000000e-01  -1.2410000000000000e-01   2.8500000000000001e-02  -2.6300000000000000e-02   9.1000000000000003e-01   2.4904000000000002e+00   2.3506000000000000e+00   9.6299999999999997e-02   1.0580000000000001e-01   4.6450000000000002e-01
  -4.4080000000000003e-01  -6.6000000000000003e-02   4.2890000000000000e-01  -1.3370000000000001e-01   5.7099999999999998e-02  -3.9500000000000000e-02   8.2120000000000004e-01   2.4459000000000000e+00   2.2635999999999998e+00   9.5999999999999992e-03   1.6360000000000000e-01   4.5119999999999999e-01
  -2.4249999999999999e-01  -4.3999999999999997e-02  -2.5740000000000002e-01  -1.4319999999999999e-01   5.7099999999999998e-02   4.4000000000000003e-03   7.3240000000000005e-01   2.5125999999999999e+00   2.3506000000000000e+00   6.7400000000000002e-02   1.6360000000000000e-01   4.2020000000000002e-01
  -4.6289999999999998e-01  -2.1999999999999999e-02  -3.4310000000000002e-01  -1.4319999999999999e-01   1.1420000000000000e-01  -7.0199999999999999e-02   8.2120000000000004e-01   2.6238000000000001e+00   3.0470999999999999e+00   5.7799999999999997e-02   2.3089999999999999e-01   4.9540000000000001e-01
  -5.7310000000000005e-01   1.7590000000000000e-01  -4.2890000000000000e-01  -9.5500000000000002e-02   7.6100000000000001e-02  -4.8200000000000000e-02   1.0653999999999999e+00   2.6015999999999999e+00   4.0048000000000004e+00   3.8500000000000000e-02   7.6999999999999999e-02   4.1139999999999999e-01
  -4.8490000000000000e-01   1.3189999999999999e-01   3.4310000000000002e-01  -9.5500000000000002e-02   1.2370000000000000e-01   1.3200000000000000e-02   8.6560000000000004e-01   2.4015000000000000e+00   2.0893999999999999e+00   4.8200000000000000e-02   1.9239999999999999e-01   4.4679999999999997e-01
  -2.8649999999999998e-01  -2.4179999999999999e-01  -1.7160000000000000e-01  -1.7190000000000000e-01   9.4999999999999998e-03  -2.1899999999999999e-02   8.2120000000000004e-01   2.5571000000000002e+00   2.4377000000000000e+00   8.6699999999999999e-02   1.4430000000000001e-01   4.6889999999999998e-01
  -3.3060000000000000e-01  -6.6000000000000003e-02  -9.4359999999999999e-01  -1.7190000000000000e-01   5.7099999999999998e-02  -4.4000000000000003e-03   9.5440000000000003e-01   2.7795000000000001e+00   2.0893999999999999e+00   4.8200000000000000e-02   1.2509999999999999e-01   4.5560000000000000e-01
  -5.0700000000000001e-01   1.3189999999999999e-01  -5.1470000000000005e-01  -1.8140000000000001e-01   1.9000000000000000e-02   0.0000000000000000e+00   1.0209999999999999e+00   2.5571000000000002e+00   2.5247000000000002e+00   1.9300000000000001e-02   1.3469999999999999e-01   4.7770000000000001e-01
  -4.6289999999999998e-01   4.3999999999999997e-02  -1.0294000000000001e+00   1.9099999999999999e-02  -6.6600000000000006e-02  -5.7000000000000002e-02   8.6560000000000004e-01   2.6238000000000001e+00   2.4377000000000000e+00  -1.9300000000000001e-02   1.4430000000000001e-01   4.6000000000000002e-01
  -2.8649999999999998e-01   2.1999999999999999e-02  -1.0294000000000001e+00  -1.8140000000000001e-01  -9.5200000000000007e-02   2.6300000000000000e-02   6.8799999999999994e-01   2.4015000000000000e+00   2.4377000000000000e+00  -3.8500000000000000e-02   2.0210000000000000e-01   4.6889999999999998e-01
  -3.3060000000000000e-01  -8.7900000000000006e-02  -1.1152000000000000e+00  -2.3870000000000000e-01  -3.8100000000000002e-02  -4.3900000000000002e-02   9.7660000000000002e-01   2.4237000000000002e+00   2.5247000000000002e+00   5.7799999999999997e-02   1.4430000000000001e-01   4.5119999999999999e-01
  -6.3919999999999999e-01   6.6000000000000003e-02  -2.5740000000000002e-01  -2.2910000000000000e-01  -3.8100000000000002e-02  -2.6300000000000000e-02   8.2120000000000004e-01   2.6238000000000001e+00   2.5247000000000002e+00   5.7799999999999997e-02   1.6360000000000000e-01   4.5560000000000000e-01
  -5.9509999999999996e-01  -8.7900000000000006e-02   2.5740000000000002e-01  -1.1459999999999999e-01  -6.6600000000000006e-02  -4.8200000000000000e-02   8.4340000000000004e-01   2.5792999999999999e+00   3.2212000000000001e+00   6.7400000000000002e-02   1.1550000000000001e-01   4.6450000000000002e-01
  -3.3060000000000000e-01   1.0990000000000000e-01  -6.8630000000000002e-01  -2.0050000000000001e-01  -9.4999999999999998e-03  -1.7500000000000002e-02   8.2120000000000004e-01   2.6459999999999999e+00   2.6989000000000001e+00  -2.8899999999999999e-02   1.8279999999999999e-01   4.3350000000000000e-01
  -5.5110000000000003e-01  -1.0990000000000000e-01  -6.0050000000000003e-01  -1.8140000000000001e-01  -9.4999999999999998e-03  -3.0700000000000002e-02   8.8780000000000003e-01   2.5792999999999999e+00   2.6989000000000001e+00   3.8500000000000000e-02   1.1550000000000001e-01   4.0699999999999997e-01
  -7.0530000000000004e-01   4.3999999999999997e-02  -6.8630000000000002e-01  -2.1959999999999999e-01  -9.4999999999999998e-03  -3.0700000000000002e-02   6.6579999999999995e-01   2.6459999999999999e+00   2.3506000000000000e+00  -4.8200000000000000e-02   5.7700000000000001e-02   4.6000000000000002e-01
  -7.7149999999999996e-01  -2.4179999999999999e-01  -3.4310000000000002e-01  -1.5279999999999999e-01   7.6100000000000001e-02   2.1899999999999999e-02   7.9900000000000004e-01   2.5792999999999999e+00   2.2635999999999998e+00   5.7799999999999997e-02   9.5999999999999992e-03   4.9099999999999999e-01
  -4.4080000000000003e-01   2.1999999999999999e-02   0.0000000000000000e+00  -1.4319999999999999e-01  -4.7600000000000003e-02   0.0000000000000000e+00   7.3240000000000005e-01   2.5125999999999999e+00   3.8306000000000000e+00   2.8899999999999999e-02   7.6999999999999999e-02   4.4679999999999997e-01
   8.8200000000000001e-02  -1.7590000000000000e-01   2.5740000000000002e-01  -1.4319999999999999e-01  -1.9000000000000000e-02   1.7500000000000002e-02   7.5460000000000005e-01   2.5348999999999999e+00   2.3506000000000000e+00  -2.8899999999999999e-02   1.6360000000000000e-01   4.6000000000000002e-01
  -8.5960000000000003e-01  -8.7900000000000006e-02  -1.7160000000000000e-01  -1.3370000000000001e-01   2.8500000000000001e-02   8.8000000000000005e-03   8.4340000000000004e-01   2.5571000000000002e+00   3.1341999999999999e+00  -6.7400000000000002e-02   4.8099999999999997e-02   4.6450000000000002e-01
  -9.6989999999999998e-01  -3.2979999999999998e-01  -9.4359999999999999e-01  -2.3870000000000000e-01   4.7600000000000003e-02  -2.1899999999999999e-02   1.0431999999999999e+00   2.5571000000000002e+00   2.9600000000000000e+00   1.2520000000000001e-01   1.6360000000000000e-01   4.9099999999999999e-01
  -6.6100000000000006e-02   0.0000000000000000e+00   3.4310000000000002e-01  -2.0999999999999999e-01  -6.6600000000000006e-02  -4.8200000000000000e-02   9.1000000000000003e-01   2.5125999999999999e+00   3.0470999999999999e+00   9.5999999999999992e-03   1.7319999999999999e-01   4.2020000000000002e-01
  -2.4249999999999999e-01  -3.2979999999999998e-01  -1.7160000000000000e-01  -1.8140000000000001e-01   9.4999999999999998e-03   4.4000000000000003e-03   9.3220000000000003e-01   2.3570000000000002e+00   2.2635999999999998e+00  -6.7400000000000002e-02   1.1550000000000001e-01   4.4230000000000003e-01
  -7.4939999999999996e-01  -1.3189999999999999e-01  -3.4310000000000002e-01  -1.4319999999999999e-01   9.5200000000000007e-02   4.4000000000000003e-03   8.2120000000000004e-01   2.4681999999999999e+00   3.2212000000000001e+00  -2.8899999999999999e-02   1.8279999999999999e-01   4.2470000000000002e-01
  -3.9679999999999999e-01   2.8580000000000000e-01   2.5740000000000002e-01  -1.5279999999999999e-01   8.5599999999999996e-02   0.0000000000000000e+00   9.3220000000000003e-01   2.6459999999999999e+00   3.1341999999999999e+00   2.8899999999999999e-02   1.3469999999999999e-01   4.8220000000000002e-01
  -1.9839999999999999e-01   8.7900000000000006e-02  -2.5740000000000002e-01  -2.1959999999999999e-01   3.8100000000000002e-02  -1.3200000000000000e-02   8.6560000000000004e-01   2.3792000000000000e+00   2.1764999999999999e+00  -5.7799999999999997e-02   7.6999999999999999e-02   5.0870000000000004e-01
  -2.2040000000000001e-01  -6.6000000000000003e-02   0.0000000000000000e+00  -2.5779999999999997e-01  -9.4999999999999998e-03  -8.8000000000000005e-03   9.5440000000000003e-01   2.4904000000000002e+00   2.8730000000000002e+00  -1.9300000000000001e-02   6.7400000000000002e-02   4.6450000000000002e-01
  -4.4080000000000003e-01  -1.3189999999999999e-01  -1.0294000000000001e+00  -1.1459999999999999e-01  -4.7600000000000003e-02  -2.1899999999999999e-02   8.8780000000000003e-01   2.7795000000000001e+00   3.0470999999999999e+00   3.8500000000000000e-02   1.8279999999999999e-01   4.5560000000000000e-01
  -7.4939999999999996e-01   8.7900000000000006e-02  -2.5740000000000002e-01  -1.6230000000000000e-01   4.7600000000000003e-02   1.3200000000000000e-02   9.5440000000000003e-01   2.4681999999999999e+00   2.5247000000000002e+00   6.7400000000000002e-02   1.8279999999999999e-01   4.5560000000000000e-01
  -4.4080000000000003e-01   1.0990000000000000e-01   0.0000000000000000e+00  -2.0999999999999999e-01  -1.3320000000000001e-01   4.3900000000000002e-02   8.2120000000000004e-01   2.6238000000000001e+00   3.0470999999999999e+00  -3.8500000000000000e-02   8.6599999999999996e-02   4.5560000000000000e-01
  -4.6289999999999998e-01  -2.1980000000000000e-01  -5.1470000000000005e-01  -1.9089999999999999e-01  -4.7600000000000003e-02  -1.3200000000000000e-02   7.3240000000000005e-01   2.6682999999999999e+00   3.2212000000000001e+00   3.8500000000000000e-02   1.2509999999999999e-01   4.0250000000000002e-01
  -6.6100000000000006e-02  -2.8580000000000000e-01  -1.7160000000000000e-01  -1.6230000000000000e-01   4.7600000000000003e-02  -7.8899999999999998e-02   8.8780000000000003e-01   2.6905000000000001e+00   2.5247000000000002e+00   1.9300000000000001e-02   9.5999999999999992e-03   4.9540000000000001e-01
  -8.1559999999999999e-01   7.4739999999999995e-01  -8.5800000000000001e-02  -7.6399999999999996e-02  -9.4999999999999998e-03   2.6300000000000000e-02   9.5440000000000003e-01   2.4237000000000002e+00   2.0024000000000002e+00   9.5999999999999992e-03   1.4430000000000001e-01   4.7770000000000001e-01
  -5.5110000000000003e-01   3.7369999999999998e-01  -1.0294000000000001e+00  -1.5279999999999999e-01   9.5200000000000007e-02  -3.9500000000000000e-02   8.4340000000000004e-01   2.7795000000000001e+00   2.9600000000000000e+00   3.8500000000000000e-02   1.6360000000000000e-01   4.8220000000000002e-01
  -4.1880000000000001e-01  -8.7929999999999997e-01  -1.7160000000000000e-01  -2.0050000000000001e-01  -1.9000000000000000e-02   2.6300000000000000e-02   8.2120000000000004e-01   2.3347000000000002e+00   1.8283000000000000e+00   4.8200000000000000e-02   1.4430000000000001e-01   4.5119999999999999e-01
  -4.4080000000000003e-01   0.0000000000000000e+00  -8.5800000000000001e-02  -1.8140000000000001e-01   1.9000000000000000e-02   2.1899999999999999e-02   7.1020000000000005e-01   2.6015999999999999e+00   2.3506000000000000e+00  -2.8899999999999999e-02   1.8279999999999999e-01   4.9990000000000001e-01
  -5.2900000000000003e-01   7.4739999999999995e-01  -8.5800000000000001e-02  -2.0050000000000001e-01  -3.8100000000000002e-02  -8.8000000000000005e-03   9.5440000000000003e-01   2.6459999999999999e+00   2.2635999999999998e+00   0.0000000000000000e+00   1.0580000000000001e-01   5.0429999999999997e-01
  -8.8170000000000004e-01  -3.7369999999999998e-01  -4.2890000000000000e-01  -1.9089999999999999e-01   8.5599999999999996e-02  -4.8200000000000000e-02   9.1000000000000003e-01   2.6905000000000001e+00   3.2212000000000001e+00   2.8899999999999999e-02   8.6599999999999996e-02   4.7770000000000001e-01
  -1.5429999999999999e-01  -4.6170000000000000e-01  -6.0050000000000003e-01  -3.8190000000000002e-01   7.6100000000000001e-02   2.6300000000000000e-02   7.9900000000000004e-01   2.4681999999999999e+00   2.3506000000000000e+00   0.0000000000000000e+00   8.6599999999999996e-02   4.9540000000000001e-01
  -3.0859999999999999e-01   2.6379999999999998e-01  -2.5740000000000002e-01  -3.0549999999999999e-01  -3.8100000000000002e-02  -4.3900000000000002e-02   1.0431999999999999e+00   2.5348999999999999e+00   2.9600000000000000e+00  -3.8500000000000000e-02   7.6999999999999999e-02   4.6889999999999998e-01
  -7.0530000000000004e-01   0.0000000000000000e+00  -9.4359999999999999e-01  -1.2410000000000000e-01   3.8100000000000002e-02   4.8200000000000000e-02   9.7660000000000002e-01   2.3570000000000002e+00   2.1764999999999999e+00   6.7400000000000002e-02   2.1170000000000000e-01   4.5119999999999999e-01
  -4.6289999999999998e-01  -3.2979999999999998e-01   5.1470000000000005e-01  -1.4319999999999999e-01   2.8500000000000001e-02  -4.3900000000000002e-02   9.3220000000000003e-01   2.5348999999999999e+00   2.6118000000000001e+00  -4.8200000000000000e-02   5.7700000000000001e-02   4.4679999999999997e-01
  -6.1719999999999997e-01   1.7590000000000000e-01   5.1470000000000005e-01  -1.6230000000000000e-01   4.7600000000000003e-02  -1.7500000000000002e-02   8.6560000000000004e-01   2.6015999999999999e+00   2.6118000000000001e+00   1.0600000000000000e-01   1.2509999999999999e-01   4.5119999999999999e-01
  -3.5270000000000001e-01   1.9789999999999999e-01   6.0050000000000003e-01  -1.8140000000000001e-01  -9.4999999999999998e-03  -2.6300000000000000e-02   6.4370000000000005e-01   2.5792999999999999e+00   2.2635999999999998e+00   9.5999999999999992e-03   6.7400000000000002e-02   4.5119999999999999e-01
  -5.5110000000000003e-01  -1.0990000000000000e-01  -3.4310000000000002e-01  -2.1959999999999999e-01   7.6100000000000001e-02  -2.1899999999999999e-02   1.0431999999999999e+00   2.6238000000000001e+00   1.4800000000000000e+00  -9.5999999999999992e-03   1.3469999999999999e-01   4.6889999999999998e-01
  -6.1719999999999997e-01  -6.6000000000000003e-02  -6.0050000000000003e-01  -1.4319999999999999e-01   0.0000000000000000e+00   4.4000000000000003e-03   7.7680000000000005e-01   2.6459999999999999e+00   2.7858999999999998e+00   9.5999999999999992e-03   1.9199999999999998e-02   4.7330000000000000e-01
  -5.7310000000000005e-01   3.0780000000000002e-01   0.0000000000000000e+00  -1.4319999999999999e-01  -1.9000000000000000e-02  -1.7500000000000002e-02   7.1020000000000005e-01   2.7572000000000001e+00   3.1341999999999999e+00   9.5999999999999992e-03   1.2509999999999999e-01   4.7330000000000000e-01
  -4.1880000000000001e-01  -1.9789999999999999e-01  -1.7160000000000000e-01  -2.0999999999999999e-01   9.4999999999999998e-03  -2.6300000000000000e-02   7.1020000000000005e-01   2.4681999999999999e+00   2.2635999999999998e+00   3.8500000000000000e-02   6.7400000000000002e-02   4.6000000000000002e-01
  -3.9679999999999999e-01  -1.0990000000000000e-01  -1.7160000000000000e-01  -2.5779999999999997e-01   8.5599999999999996e-02  -6.1400000000000003e-02   9.3220000000000003e-01   2.3792000000000000e+00   2.3506000000000000e+00   7.7100000000000002e-02   1.2509999999999999e-01   4.5119999999999999e-01
  -6.1719999999999997e-01   1.7590000000000000e-01  -8.5800000000000001e-02  -1.8140000000000001e-01  -5.7099999999999998e-02   0.0000000000000000e+00   9.3220000000000003e-01   2.7572000000000001e+00   2.6989000000000001e+00   8.6699999999999999e-02   7.6999999999999999e-02   4.6000000000000002e-01
  -4.8490000000000000e-01  -2.1999999999999999e-02   0.0000000000000000e+00  -2.1959999999999999e-01   1.9000000000000000e-02  -3.5099999999999999e-02   8.6560000000000004e-01   2.5571000000000002e+00   2.6118000000000001e+00   3.8500000000000000e-02   1.4430000000000001e-01   4.4230000000000003e-01
  -3.9679999999999999e-01  -1.9789999999999999e-01   1.7160000000000000e-01  -1.3370000000000001e-01  -2.8500000000000001e-02  -2.6300000000000000e-02   9.5440000000000003e-01   2.6015999999999999e+00   2.9600000000000000e+00   4.8200000000000000e-02   1.5400000000000000e-01   4.6450000000000002e-01
  -2.4249999999999999e-01  -2.1999999999999999e-02   8.5800000000000001e-02  -1.8140000000000001e-01   6.6600000000000006e-02   8.8000000000000005e-03   8.2120000000000004e-01   2.5348999999999999e+00   2.8730000000000002e+00   4.8200000000000000e-02   1.5400000000000000e-01   4.2909999999999998e-01
  -4.8490000000000000e-01   4.3999999999999997e-02   1.7160000000000000e-01  -1.6230000000000000e-01   3.8100000000000002e-02  -4.4000000000000003e-03   1.0209999999999999e+00   2.7572000000000001e+00   2.6989000000000001e+00  -9.5999999999999992e-03   1.9239999999999999e-01   4.6450000000000002e-01
  -5.2900000000000003e-01   2.1999999999999999e-02  -8.5800000000000001e-02  -1.7190000000000000e-01   4.7600000000000003e-02  -6.1400000000000003e-02   7.9900000000000004e-01   2.6682999999999999e+00   2.4377000000000000e+00   9.6299999999999997e-02   1.2509999999999999e-01   4.8659999999999998e-01
  -5.5110000000000003e-01   8.7900000000000006e-02   0.0000000000000000e+00  -1.1459999999999999e-01  -4.7600000000000003e-02   4.8200000000000000e-02   9.7660000000000002e-01   2.6905000000000001e+00   2.3506000000000000e+00   3.8500000000000000e-02   2.8899999999999999e-02   4.1580000000000000e-01
  -3.3060000000000000e-01   2.6379999999999998e-01   2.5740000000000002e-01  -2.3870000000000000e-01   0.0000000000000000e+00  -4.3900000000000002e-02   1.0431999999999999e+00   2.7572000000000001e+00   2.6118000000000001e+00   1.2520000000000001e-01   1.5400000000000000e-01   4.7330000000000000e-01
  -3.7469999999999998e-01   8.7900000000000006e-02  -8.5800000000000001e-02  -2.8639999999999999e-01  -1.0470000000000000e-01  -2.6300000000000000e-02   9.9880000000000002e-01   2.7349999999999999e+00   2.6118000000000001e+00   1.9300000000000001e-02   1.0580000000000001e-01   4.8220000000000002e-01
  -7.2740000000000005e-01  -4.3999999999999997e-02  -4.2890000000000000e-01  -2.4820000000000000e-01   5.7099999999999998e-02  -1.7500000000000002e-02   7.5460000000000005e-01   2.6238000000000001e+00   2.0893999999999999e+00   6.7400000000000002e-02   1.3469999999999999e-01   4.9099999999999999e-01
  -5.0700000000000001e-01   0.0000000000000000e+00  -5.1470000000000005e-01  -2.7689999999999998e-01  -2.8500000000000001e-02  -8.8000000000000005e-03   9.1000000000000003e-01   2.6905000000000001e+00   2.0024000000000002e+00  -1.9300000000000001e-02   1.5400000000000000e-01   4.2909999999999998e-01
  -4.4080000000000003e-01  -2.1999999999999999e-02   8.5800000000000001e-02  -2.7689999999999998e-01  -7.6100000000000001e-02  -3.0700000000000002e-02   9.5440000000000003e-01   2.3347000000000002e+00   2.2635999999999998e+00   1.9300000000000001e-02   1.7319999999999999e-01   4.4679999999999997e-01
  -3.7469999999999998e-01  -1.3189999999999999e-01  -1.1152000000000000e+00  -1.4319999999999999e-01   2.8500000000000001e-02   1.3200000000000000e-02   9.5440000000000003e-01   2.4015000000000000e+00   2.9600000000000000e+00  -4.8200000000000000e-02   1.2509999999999999e-01   4.8220000000000002e-01
  -6.8330000000000002e-01   8.7900000000000006e-02  -3.4310000000000002e-01  -1.3370000000000001e-01   9.5200000000000007e-02  -2.6300000000000000e-02   9.3220000000000003e-01   2.4904000000000002e+00   2.4377000000000000e+00   3.8500000000000000e-02   1.1550000000000001e-01   4.2909999999999998e-01
  -5.0700000000000001e-01  -2.1999999999999999e-02  -6.8630000000000002e-01  -2.0999999999999999e-01  -1.9000000000000000e-02  -2.6300000000000000e-02   6.6579999999999995e-01   2.7795000000000001e+00   2.0893999999999999e+00   8.6699999999999999e-02   1.3469999999999999e-01   4.4679999999999997e-01
  -4.4080000000000003e-01   4.3999999999999997e-02  -4.2890000000000000e-01  -1.5279999999999999e-01  -2.8500000000000001e-02   0.0000000000000000e+00   7.7680000000000005e-01   2.5571000000000002e+00   3.1341999999999999e+00  -9.5999999999999992e-03   8.6599999999999996e-02   4.7330000000000000e-01
  -5.9509999999999996e-01   2.6379999999999998e-01  -2.5740000000000002e-01  -1.8140000000000001e-01   2.8500000000000001e-02  -3.0700000000000002e-02   9.5440000000000003e-01   2.3347000000000002e+00   2.2635999999999998e+00   0.0000000000000000e+00   6.7400000000000002e-02   4.3790000000000001e-01
  -4.4080000000000003e-01   2.6379999999999998e-01   8.5800000000000001e-02  -1.2410000000000000e-01  -1.9000000000000000e-02  -6.1400000000000003e-02   6.8799999999999994e-01   2.6682999999999999e+00   2.4377000000000000e+00  -9.5999999999999992e-03   1.4430000000000001e-01   4.7770000000000001e-01
  -4.8490000000000000e-01   6.6000000000000003e-02  -8.5800000000000001e-02  -2.4820000000000000e-01  -9.5200000000000007e-02   2.1899999999999999e-02   8.4340000000000004e-01   2.5571000000000002e+00   2.6989000000000001e+00   2.8899999999999999e-02   9.6199999999999994e-02   4.8220000000000002e-01
  -2.2040000000000001e-01  -3.2979999999999998e-01   1.7160000000000000e-01  -2.0999999999999999e-01  -1.9000000000000000e-02  -2.6300000000000000e-02   7.7680000000000005e-01   2.7795000000000001e+00   2.6989000000000001e+00   6.7400000000000002e-02   1.5400000000000000e-01   4.7770000000000001e-01
  -4.4080000000000003e-01  -6.6000000000000003e-02   0.0000000000000000e+00  -2.6729999999999998e-01  -1.9000000000000000e-02  -5.2600000000000001e-02   8.8780000000000003e-01   2.7795000000000001e+00   2.3506000000000000e+00   5.7799999999999997e-02   1.6360000000000000e-01   4.7330000000000000e-01
  -3.7469999999999998e-01   1.9789999999999999e-01  -4.2890000000000000e-01  -2.0050000000000001e-01  -4.7600000000000003e-02  -3.9500000000000000e-02   8.8780000000000003e-01   2.6682999999999999e+00   2.6989000000000001e+00  -2.8899999999999999e-02   1.9239999999999999e-01   5.0429999999999997e-01
  -4.1880000000000001e-01  -2.1999999999999999e-02  -1.7160000000000000e-01  -1.2410000000000000e-01  -7.6100000000000001e-02   0.0000000000000000e+00   8.4340000000000004e-01   2.5125999999999999e+00   2.3506000000000000e+00  -8.6699999999999999e-02   1.0580000000000001e-01   4.9099999999999999e-01
  -3.9679999999999999e-01  -2.1999999999999999e-02  -5.1470000000000005e-01  -1.0500000000000000e-01   0.0000000000000000e+00  -3.5099999999999999e-02   8.4340000000000004e-01   2.6459999999999999e+00   1.2188000000000001e+00  -9.5999999999999992e-03   1.4430000000000001e-01   4.4679999999999997e-01
  -4.1880000000000001e-01   8.7900000000000006e-02  -1.7160000000000000e-01  -1.4319999999999999e-01   9.4999999999999998e-03   8.8000000000000005e-03   1.1318999999999999e+00   2.4237000000000002e+00   2.7858999999999998e+00   9.5999999999999992e-03   1.0580000000000001e-01   4.6000000000000002e-01
  -5.5110000000000003e-01   2.1999999999999999e-02  -2.5740000000000002e-01  -1.8140000000000001e-01   1.0470000000000000e-01  -2.6300000000000000e-02   9.3220000000000003e-01   2.7572000000000001e+00   2.8730000000000002e+00  -2.8899999999999999e-02   1.4430000000000001e-01   4.4230000000000003e-01
  -5.2900000000000003e-01  -6.6000000000000003e-02  -8.5800000000000001e-02  -2.0050000000000001e-01   7.6100000000000001e-02   4.3900000000000002e-02   7.7680000000000005e-01   2.4681999999999999e+00   1.8283000000000000e+00   3.8500000000000000e-02   8.6599999999999996e-02   4.7770000000000001e-01
  -3.3060000000000000e-01  -1.5390000000000001e-01  -4.2890000000000000e-01  -7.6399999999999996e-02  -8.5599999999999996e-02  -4.4000000000000003e-03   9.1000000000000003e-01   2.6238000000000001e+00   2.6118000000000001e+00   5.7799999999999997e-02   1.9239999999999999e-01   4.6889999999999998e-01
  -4.8490000000000000e-01  -1.0990000000000000e-01  -5.1470000000000005e-01  -2.1959999999999999e-01  -5.7099999999999998e-02  -3.0700000000000002e-02   8.8780000000000003e-01   2.4237000000000002e+00   2.6118000000000001e+00   5.7799999999999997e-02   1.1550000000000001e-01   5.1749999999999996e-01
  -4.6289999999999998e-01   0.0000000000000000e+00  -1.7160000000000000e-01  -6.6799999999999998e-02   9.4999999999999998e-03   1.3200000000000000e-02   8.2120000000000004e-01   2.4904000000000002e+00   2.6989000000000001e+00  -3.8500000000000000e-02   1.2509999999999999e-01   4.6889999999999998e-01
  -5.2900000000000003e-01   1.5390000000000001e-01  -2.5740000000000002e-01  -2.0999999999999999e-01   9.4999999999999998e-03  -2.1899999999999999e-02   9.9880000000000002e-01   2.5571000000000002e+00   2.6989000000000001e+00   2.8899999999999999e-02   1.2509999999999999e-01   4.8659999999999998e-01
  -4.4080000000000003e-01  -1.3189999999999999e-01  -6.0050000000000003e-01  -2.0999999999999999e-01   2.8500000000000001e-02  -8.8000000000000005e-03   8.2120000000000004e-01   2.6682999999999999e+00   2.6989000000000001e+00   9.5999999999999992e-03   1.0580000000000001e-01   4.6450000000000002e-01
  -4.4080000000000003e-01   2.1999999999999999e-02  -4.2890000000000000e-01  -1.5279999999999999e-01  -3.8100000000000002e-02   8.8000000000000005e-03   8.2120000000000004e-01   2.6015999999999999e+00   2.5247000000000002e+00   0.0000000000000000e+00   1.9239999999999999e-01   4.6000000000000002e-01
  -3.5270000000000001e-01   1.7590000000000000e-01   6.8630000000000002e-01  -1.8140000000000001e-01   3.8100000000000002e-02  -6.5799999999999997e-02   8.6560000000000004e-01   2.4681999999999999e+00   2.2635999999999998e+00   5.7799999999999997e-02   1.2509999999999999e-01   4.7770000000000001e-01
  -7.7149999999999996e-01   0.0000000000000000e+00  -1.7160000000000000e-01  -2.0050000000000001e-01  -4.7600000000000003e-02   5.2600000000000001e-02   8.2120000000000004e-01   2.5125999999999999e+00   2.3506000000000000e+00   1.2520000000000001e-01   2.4060000000000001e-01   4.5119999999999999e-01
  -3.3060000000000000e-01   2.4179999999999999e-01  -6.0050000000000003e-01  -1.1459999999999999e-01  -9.5200000000000007e-02  -1.7500000000000002e-02   8.4340000000000004e-01   2.5792999999999999e+00   2.0024000000000002e+00   0.0000000000000000e+00   8.6599999999999996e-02   4.2470000000000002e-01
  -5.2900000000000003e-01  -6.6000000000000003e-02   1.7160000000000000e-01  -1.4319999999999999e-01  -9.4999999999999998e-03   0.0000000000000000e+00   8.2120000000000004e-01   2.6459999999999999e+00   2.0024000000000002e+00  -4.8200000000000000e-02   9.6199999999999994e-02   4.5119999999999999e-01
  -5.2900000000000003e-01   2.1999999999999999e-02  -3.4310000000000002e-01  -1.5279999999999999e-01   3.8100000000000002e-02   2.1899999999999999e-02   6.8799999999999994e-01   2.6459999999999999e+00   2.6118000000000001e+00   2.8899999999999999e-02   9.6199999999999994e-02   4.9540000000000001e-01
  -6.3919999999999999e-01   0.0000000000000000e+00  -1.2867999999999999e+00  -1.7190000000000000e-01  -4.7600000000000003e-02  -4.8200000000000000e-02   7.5460000000000005e-01   2.5792999999999999e+00   2.6118000000000001e+00   0.0000000000000000e+00   7.6999999999999999e-02   4.6889999999999998e-01
  -4.8490000000000000e-01  -1.5390000000000001e-01  -3.4310000000000002e-01  -2.0999999999999999e-01  -5.7099999999999998e-02   3.0700000000000002e-02   8.8780000000000003e-01   2.6015999999999999e+00   2.5247000000000002e+00  -5.7799999999999997e-02   1.1550000000000001e-01   4.7770000000000001e-01
  -4.8490000000000000e-01   4.3999999999999997e-02  -1.2010000000000001e+00  -2.0050000000000001e-01   9.4999999999999998e-03   3.0700000000000002e-02   6.6579999999999995e-01   2.6015999999999999e+00   3.0470999999999999e+00   4.8200000000000000e-02   9.6199999999999994e-02   4.7330000000000000e-01
  -5.7310000000000005e-01  -1.0990000000000000e-01  -6.8630000000000002e-01  -2.0050000000000001e-01  -1.9000000000000000e-02   4.4000000000000003e-03   8.4340000000000004e-01   2.5348999999999999e+00   2.4377000000000000e+00   5.7799999999999997e-02   1.5400000000000000e-01   4.4679999999999997e-01
  -5.2900000000000003e-01  -6.6000000000000003e-02  -8.5800000000000001e-02  -1.7190000000000000e-01   6.6600000000000006e-02  -4.4000000000000003e-03   8.6560000000000004e-01   2.3570000000000002e+00   2.6118000000000001e+00  -3.8500000000000000e-02   1.1550000000000001e-01   4.2909999999999998e-01
  -5.0700000000000001e-01   1.9789999999999999e-01  -2.5740000000000002e-01  -1.3370000000000001e-01   3.8100000000000002e-02  -2.1899999999999999e-02   9.7660000000000002e-01   2.4904000000000002e+00   2.2635999999999998e+00   6.7400000000000002e-02   1.8279999999999999e-01   4.5119999999999999e-01
  -4.1880000000000001e-01  -1.9789999999999999e-01  -3.4310000000000002e-01  -2.1959999999999999e-01   9.4999999999999998e-03   8.8000000000000005e-03   8.6560000000000004e-01   2.7572000000000001e+00   2.0893999999999999e+00  -4.8200000000000000e-02   2.0210000000000000e-01   4.8220000000000002e-01
  -6.6130000000000000e-01   2.6379999999999998e-01  -2.5740000000000002e-01  -1.0500000000000000e-01   4.7600000000000003e-02  -1.3200000000000000e-02   9.9880000000000002e-01   2.5125999999999999e+00   2.4377000000000000e+00   8.6699999999999999e-02   5.7700000000000001e-02   4.8659999999999998e-01
  -5.5110000000000003e-01   0.0000000000000000e+00  -6.8630000000000002e-01  -1.4319999999999999e-01   3.8100000000000002e-02  -2.1899999999999999e-02   8.6560000000000004e-01   2.3570000000000002e+00   2.7858999999999998e+00  -1.9300000000000001e-02   1.9239999999999999e-01   4.5119999999999999e-01
  -5.2900000000000003e-01   1.0990000000000000e-01   8.5800000000000001e-02  -1.6230000000000000e-01  -2.8500000000000001e-02  -2.6300000000000000e-02   8.4340000000000004e-01   2.6682999999999999e+00   2.7858999999999998e+00   0.0000000000000000e+00   8.6599999999999996e-02   4.3790000000000001e-01
  -3.9679999999999999e-01  -2.1980000000000000e-01   0.0000000000000000e+00  -2.2910000000000000e-01   3.8100000000000002e-02  -4.8200000000000000e-02   7.1020000000000005e-01   2.7349999999999999e+00   2.4377000000000000e+00  -6.7400000000000002e-02   9.5999999999999992e-03   4.5119999999999999e-01
  -5.5110000000000003e-01  -2.1999999999999999e-02   0.0000000000000000e+00  -2.1959999999999999e-01   0.0000000000000000e+00   2.1899999999999999e-02   8.6560000000000004e-01   2.6238000000000001e+00   2.2635999999999998e+00   8.6699999999999999e-02   1.8279999999999999e-01   4.4679999999999997e-01
  -5.0700000000000001e-01   6.6000000000000003e-02  -2.5740000000000002e-01  -2.0050000000000001e-01  -8.5599999999999996e-02  -4.4000000000000003e-03   9.5440000000000003e-01   2.4904000000000002e+00   2.7858999999999998e+00   7.7100000000000002e-02   7.6999999999999999e-02   4.3790000000000001e-01
  -4.6289999999999998e-01  -1.0990000000000000e-01  -7.7210000000000001e-01  -2.3870000000000000e-01   0.0000000000000000e+00  -5.7000000000000002e-02   9.5440000000000003e-01   2.6238000000000001e+00   2.4377000000000000e+00   2.8899999999999999e-02   8.6599999999999996e-02   4.2909999999999998e-01
  -3.5270000000000001e-01   6.6000000000000003e-02   1.7160000000000000e-01  -8.5900000000000004e-02   6.6600000000000006e-02   8.8000000000000005e-03   7.3240000000000005e-01   2.6459999999999999e+00   2.4377000000000000e+00   6.7400000000000002e-02   1.1550000000000001e-01   4.7770000000000001e-01
  -4.8490000000000000e-01   2.1999999999999999e-02  -6.8630000000000002e-01  -2.0999999999999999e-01  -3.8100000000000002e-02  -4.4000000000000003e-03   8.4340000000000004e-01   2.7128000000000001e+00   2.3506000000000000e+00  -3.8500000000000000e-02   1.3469999999999999e-01   4.0250000000000002e-01
  -5.9509999999999996e-01  -6.6000000000000003e-02   5.1470000000000005e-01  -2.6729999999999998e-01  -9.4999999999999998e-03  -1.3200000000000000e-02   1.0431999999999999e+00   2.4015000000000000e+00   2.0893999999999999e+00   9.5999999999999992e-03   1.3469999999999999e-01   4.5119999999999999e-01
  -3.0859999999999999e-01   1.0990000000000000e-01  -6.0050000000000003e-01  -1.4319999999999999e-01   4.7600000000000003e-02  -2.1899999999999999e-02   8.4340000000000004e-01   2.5125999999999999e+00   2.4377000000000000e+00  -6.7400000000000002e-02   1.4430000000000001e-01   4.9099999999999999e-01
  -1.9839999999999999e-01   1.3189999999999999e-01   1.7160000000000000e-01  -2.7689999999999998e-01   6.6600000000000006e-02  -3.5099999999999999e-02   9.1000000000000003e-01   2.8016999999999999e+00   2.5247000000000002e+00   3.8500000000000000e-02   1.7319999999999999e-01   4.7330000000000000e-01
  -5.2900000000000003e-01   1.9789999999999999e-01  -3.4310000000000002e-01  -1.9089999999999999e-01   9.4999999999999998e-03   1.3200000000000000e-02   8.6560000000000004e-01   2.6682999999999999e+00   2.6118000000000001e+00  -9.5999999999999992e-03   9.6199999999999994e-02   4.6000000000000002e-01
  -6.1719999999999997e-01   0.0000000000000000e+00  -2.5740000000000002e-01  -1.9089999999999999e-01   4.7600000000000003e-02  -5.2600000000000001e-02   7.9900000000000004e-01   2.4681999999999999e+00   2.4377000000000000e+00  -3.8500000000000000e-02   1.7319999999999999e-01   4.5560000000000000e-01
  -4.8490000000000000e-01   4.3999999999999997e-02  -1.7160000000000000e-01  -1.4319999999999999e-01   9.4999999999999998e-03   6.5799999999999997e-02   7.3240000000000005e-01   2.5792999999999999e+00   3.0470999999999999e+00  -9.5999999999999992e-03   5.7700000000000001e-02   4.6000000000000002e-01
  -5.2900000000000003e-01  -2.1999999999999999e-02   2.5740000000000002e-01  -1.5279999999999999e-01   9.4999999999999998e-03  -5.2600000000000001e-02   9.1000000000000003e-01   2.7128000000000001e+00   2.4377000000000000e+00  -1.3489999999999999e-01   7.6999999999999999e-02   4.4679999999999997e-01
  -5.5110000000000003e-01   8.7900000000000006e-02  -8.5780000000000001e-01  -1.6230000000000000e-01  -4.7600000000000003e-02   2.1899999999999999e-02   8.6560000000000004e-01   2.4681999999999999e+00   2.1764999999999999e+00   1.9300000000000001e-02   1.2509999999999999e-01   4.7770000000000001e-01
  -5.2900000000000003e-01  -2.1999999999999999e-02   8.5800000000000001e-02  -1.5279999999999999e-01  -4.7600000000000003e-02   0.0000000000000000e+00   7.5460000000000005e-01   2.5792999999999999e+00   3.1341999999999999e+00   3.8500000000000000e-02   1.4430000000000001e-01   4.4230000000000003e-01
  -4.4080000000000003e-01  -2.1999999999999999e-02   1.7160000000000000e-01  -1.9089999999999999e-01  -9.4999999999999998e-03   8.8000000000000005e-03   8.6560000000000004e-01   2.6015999999999999e+00   2.0024000000000002e+00   6.7400000000000002e-02   9.6199999999999994e-02   4.8220000000000002e-01
  -5.0700000000000001e-01  -8.7900000000000006e-02  -9.4359999999999999e-01  -8.5900000000000004e-02  -2.8500000000000001e-02  -2.6300000000000000e-02   8.8780000000000003e-01   2.7572000000000001e+00   2.1764999999999999e+00   8.6699999999999999e-02   1.3469999999999999e-01   4.4230000000000003e-01
  -3.3060000000000000e-01   6.6000000000000003e-02  -4.2890000000000000e-01  -2.3870000000000000e-01   5.7099999999999998e-02  -4.3900000000000002e-02   8.2120000000000004e-01   2.5348999999999999e+00   2.0024000000000002e+00   4.8200000000000000e-02   1.0580000000000001e-01   4.5560000000000000e-01
  -6.3919999999999999e-01   2.8580000000000000e-01  -8.5800000000000001e-02  -1.6230000000000000e-01   2.8500000000000001e-02  -4.3900000000000002e-02   7.5460000000000005e-01   2.4015000000000000e+00   2.0893999999999999e+00  -1.9300000000000001e-02   9.6199999999999994e-02   4.5560000000000000e-01
  -5.7310000000000005e-01   6.6000000000000003e-02  -6.0050000000000003e-01  -2.1959999999999999e-01  -4.7600000000000003e-02  -4.4000000000000003e-03   7.3240000000000005e-01   2.6238000000000001e+00   2.6118000000000001e+00  -4.8200000000000000e-02   1.7319999999999999e-01   4.6889999999999998e-01
  -4.4080000000000003e-01   1.0990000000000000e-01  -2.5740000000000002e-01  -1.5279999999999999e-01  -4.7600000000000003e-02  -1.7500000000000002e-02   7.5460000000000005e-01   2.4459000000000000e+00   2.0024000000000002e+00   6.7400000000000002e-02   5.7700000000000001e-02   4.4230000000000003e-01
  -4.4080000000000003e-01   4.3999999999999997e-02  -6.0050000000000003e-01  -1.5279999999999999e-01   7.6100000000000001e-02  -4.8200000000000000e-02   8.2120000000000004e-01   2.4015000000000000e+00   2.3506000000000000e+00   1.9300000000000001e-02   9.6199999999999994e-02   4.8659999999999998e-01
  -5.9509999999999996e-01  -2.1999999999999999e-02  -9.4359999999999999e-01  -3.0549999999999999e-01   0.0000000000000000e+00  -3.9500000000000000e-02   8.4340000000000004e-01   2.4904000000000002e+00   3.3953000000000002e+00  -1.9300000000000001e-02   1.5400000000000000e-01   4.4679999999999997e-01
  -5.2900000000000003e-01  -6.6000000000000003e-02  -4.2890000000000000e-01  -1.1459999999999999e-01  -1.9000000000000000e-02   3.9500000000000000e-02   8.6560000000000004e-01   2.4904000000000002e+00   2.5247000000000002e+00   9.5999999999999992e-03   1.3469999999999999e-01   4.8220000000000002e-01
  -4.8490000000000000e-01  -1.3189999999999999e-01  -4.2890000000000000e-01  -1.9089999999999999e-01   1.9000000000000000e-02   8.8000000000000005e-03   8.2120000000000004e-01   2.6015999999999999e+00   1.7412000000000001e+00  -2.8899999999999999e-02   7.6999999999999999e-02   4.4230000000000003e-01
  -4.6289999999999998e-01  -1.0990000000000000e-01  -7.7210000000000001e-01  -1.9089999999999999e-01   1.9000000000000000e-02  -1.7500000000000002e-02   5.9930000000000005e-01   2.5792999999999999e+00   2.5247000000000002e+00   1.9300000000000001e-02   8.6599999999999996e-02   4.2909999999999998e-01
  -6.8330000000000002e-01   6.6000000000000003e-02  -6.0050000000000003e-01  -2.4820000000000000e-01  -1.9000000000000000e-02  -2.1899999999999999e-02   9.7660000000000002e-01   2.4681999999999999e+00   2.8730000000000002e+00   2.8899999999999999e-02   9.6199999999999994e-02   4.9099999999999999e-01
  -6.8330000000000002e-01   1.5390000000000001e-01  -7.7210000000000001e-01  -1.5279999999999999e-01  -1.9000000000000000e-02  -3.5099999999999999e-02   7.3240000000000005e-01   2.3570000000000002e+00   2.4377000000000000e+00   3.8500000000000000e-02   1.2509999999999999e-01   4.6000000000000002e-01
  -1.5429999999999999e-01   1.0990000000000000e-01  -1.1152000000000000e+00  -2.1959999999999999e-01   5.7099999999999998e-02   1.7500000000000002e-02   7.3240000000000005e-01   2.4904000000000002e+00   2.3506000000000000e+00   0.0000000000000000e+00   9.6199999999999994e-02   4.4230000000000003e-01
  -1.7630000000000001e-01   4.3999999999999997e-02  -6.8630000000000002e-01  -1.0500000000000000e-01   1.9000000000000000e-02  -1.7500000000000002e-02   8.8780000000000003e-01   2.5571000000000002e+00   2.4377000000000000e+00   1.0600000000000000e-01   6.7400000000000002e-02   4.6450000000000002e-01
  -1.2343999999999999e+00  -1.7590000000000000e-01  -6.0050000000000003e-01  -1.4319999999999999e-01   5.7099999999999998e-02   0.0000000000000000e+00   7.9900000000000004e-01   2.6459999999999999e+00   2.1764999999999999e+00   1.9300000000000001e-02   9.6199999999999994e-02   4.9540000000000001e-01
  -3.7469999999999998e-01   8.7900000000000006e-02  -6.0050000000000003e-01  -1.2410000000000000e-01   1.1420000000000000e-01  -3.9500000000000000e-02   6.8799999999999994e-01   2.4904000000000002e+00   1.8283000000000000e+00  -5.7799999999999997e-02   5.7700000000000001e-02   4.6889999999999998e-01
  -8.8200000000000001e-02   1.5390000000000001e-01  -4.2890000000000000e-01  -1.9089999999999999e-01   0.0000000000000000e+00   0.0000000000000000e+00   7.3240000000000005e-01   2.4459000000000000e+00   2.6989000000000001e+00   1.9300000000000001e-02   1.4430000000000001e-01   5.0870000000000004e-01
  -5.2900000000000003e-01   8.7900000000000006e-02  -8.5800000000000001e-02  -2.6729999999999998e-01  -9.4999999999999998e-03   2.1899999999999999e-02   9.3220000000000003e-01   2.3570000000000002e+00   1.9153000000000000e+00   2.8899999999999999e-02   1.2509999999999999e-01   4.1580000000000000e-01
  -8.3760000000000001e-01  -1.5390000000000001e-01  -6.0050000000000003e-01  -2.2910000000000000e-01   9.4999999999999998e-03  -4.3900000000000002e-02   9.9880000000000002e-01   2.6682999999999999e+00   2.6989000000000001e+00  -5.7799999999999997e-02   2.0210000000000000e-01   4.6000000000000002e-01
  -4.8490000000000000e-01   1.3189999999999999e-01   8.5800000000000001e-02  -1.8140000000000001e-01   9.4999999999999998e-03  -1.3200000000000000e-02   7.9900000000000004e-01   2.6905000000000001e+00   3.7435999999999998e+00   1.5409999999999999e-01   1.7319999999999999e-01   4.4230000000000003e-01
   0.0000000000000000e+00  -1.7590000000000000e-01   1.7160000000000000e-01  -2.3870000000000000e-01  -6.6600000000000006e-02   2.1899999999999999e-02   1.1540999999999999e+00   2.6905000000000001e+00   5.2239999999999998e-01   1.9300000000000001e-02   8.6599999999999996e-02   4.3790000000000001e-01
  -7.0530000000000004e-01   2.1999999999999999e-02   6.0050000000000003e-01  -9.5500000000000002e-02   9.5200000000000007e-02  -2.1899999999999999e-02   1.2650999999999999e+00   2.1568999999999998e+00   9.5770000000000000e-01  -6.7400000000000002e-02   9.6199999999999994e-02   4.4679999999999997e-01
  -9.2579999999999996e-01   0.0000000000000000e+00  -9.4359999999999999e-01  -8.5900000000000004e-02   4.7600000000000003e-02  -4.4000000000000003e-03   5.3269999999999995e-01   2.7795000000000001e+00   4.3529999999999998e+00   1.0600000000000000e-01   1.2509999999999999e-01   4.5560000000000000e-01
  -6.1719999999999997e-01   1.0990000000000000e-01  -6.0050000000000003e-01  -2.3870000000000000e-01  -9.4999999999999998e-03  -3.9500000000000000e-02   5.3269999999999995e-01   3.1797000000000000e+00   2.6118000000000001e+00   0.0000000000000000e+00   3.4639999999999999e-01   4.9540000000000001e-01
  -5.0700000000000001e-01  -1.3189999999999999e-01  -4.2890000000000000e-01  -1.0500000000000000e-01   5.7099999999999998e-02   2.1899999999999999e-02   1.2428999999999999e+00   1.7788999999999999e+00   8.7060000000000004e-01  -3.8500000000000000e-02   4.8099999999999997e-02   4.6000000000000002e-01
  -1.5429999999999999e-01  -6.6000000000000003e-02  -1.0294000000000001e+00  -1.5279999999999999e-01  -1.0470000000000000e-01   1.3200000000000000e-02   1.0431999999999999e+00   2.6015999999999999e+00   2.9600000000000000e+00   2.8899999999999999e-02   1.7319999999999999e-01   4.9099999999999999e-01
  -9.0369999999999995e-01   6.6000000000000003e-02   0.0000000000000000e+00  -2.2910000000000000e-01   9.4999999999999998e-03   4.4000000000000003e-03   3.5510000000000003e-01   3.4910000000000001e+00   3.0470999999999999e+00   1.0600000000000000e-01   1.9239999999999999e-01   4.2470000000000002e-01
  -6.8330000000000002e-01   1.7590000000000000e-01  -4.2890000000000000e-01  -1.3370000000000001e-01  -3.8100000000000002e-02  -1.3200000000000000e-02   8.6560000000000004e-01   1.8677999999999999e+00   3.0470999999999999e+00  -1.9300000000000001e-02   7.6999999999999999e-02   5.0429999999999997e-01
  -2.6450000000000001e-01  -1.9789999999999999e-01   0.0000000000000000e+00  -9.5500000000000002e-02  -6.6600000000000006e-02   8.8000000000000005e-03   1.0209999999999999e+00   2.3792000000000000e+00   2.2635999999999998e+00  -9.5999999999999992e-03   9.6199999999999994e-02   4.6450000000000002e-01
  -3.9679999999999999e-01   2.1999999999999999e-02  -2.5740000000000002e-01  -9.5500000000000002e-02   0.0000000000000000e+00  -3.9500000000000000e-02   7.1020000000000005e-01   3.2909000000000002e+00   2.8730000000000002e+00   0.0000000000000000e+00   1.2509999999999999e-01   4.6000000000000002e-01
  -5.7310000000000005e-01  -4.3999999999999997e-02  -5.1470000000000005e-01  -1.9089999999999999e-01  -1.9000000000000000e-02   4.4000000000000003e-03   1.0875999999999999e+00   2.4681999999999999e+00   2.4377000000000000e+00   5.7799999999999997e-02   1.5400000000000000e-01   4.7330000000000000e-01
  -7.4939999999999996e-01  -2.1980000000000000e-01  -5.1470000000000005e-01  -1.2410000000000000e-01  -6.6600000000000006e-02  -4.4000000000000003e-03   7.7680000000000005e-01   2.4681999999999999e+00   1.5670999999999999e+00   3.8500000000000000e-02   8.6599999999999996e-02   5.1749999999999996e-01
  -6.3919999999999999e-01   2.1980000000000000e-01  -8.5800000000000001e-02  -1.6230000000000000e-01   4.7600000000000003e-02   1.7500000000000002e-02   7.9900000000000004e-01   2.6459999999999999e+00   3.3083000000000000e+00   4.8200000000000000e-02   7.6999999999999999e-02   4.2470000000000002e-01
   1.1020000000000001e-01   2.4179999999999999e-01   0.0000000000000000e+00  -2.5779999999999997e-01  -1.9000000000000000e-02   1.7500000000000002e-02   5.1049999999999995e-01   2.9350999999999998e+00   2.9600000000000000e+00   0.0000000000000000e+00   1.2509999999999999e-01   4.6889999999999998e-01
  -2.8649999999999998e-01  -2.8580000000000000e-01  -2.5740000000000002e-01  -2.0999999999999999e-01  -7.6100000000000001e-02  -2.1899999999999999e-02   9.7660000000000002e-01   2.4237000000000002e+00   1.0447000000000000e+00   9.5999999999999992e-03   1.0580000000000001e-01   4.2909999999999998e-01
  -1.0360000000000000e+00   1.3189999999999999e-01  -3.4310000000000002e-01  -3.3420000000000000e-01   3.8100000000000002e-02   3.0700000000000002e-02   9.1000000000000003e-01   2.3125000000000000e+00   1.8283000000000000e+00   2.8899999999999999e-02   9.6199999999999994e-02   4.8659999999999998e-01
  -8.3760000000000001e-01   1.5390000000000001e-01  -9.4359999999999999e-01  -2.4820000000000000e-01  -1.9000000000000000e-02   8.8000000000000005e-03   6.2150000000000005e-01   3.1130000000000000e+00   2.9600000000000000e+00   1.0600000000000000e-01   9.6199999999999994e-02   4.7330000000000000e-01
  -1.7630000000000001e-01  -3.9570000000000000e-01  -2.5740000000000002e-01  -2.4820000000000000e-01   9.4999999999999998e-03  -4.4000000000000003e-03   8.4340000000000004e-01   2.2235999999999998e+00   1.5670999999999999e+00   0.0000000000000000e+00   6.7400000000000002e-02   4.3790000000000001e-01
   2.1999999999999999e-02  -1.0990000000000000e-01  -4.2890000000000000e-01  -2.0050000000000001e-01   2.8500000000000001e-02   0.0000000000000000e+00   9.5440000000000003e-01   2.2012999999999998e+00   1.4800000000000000e+00  -2.8899999999999999e-02   8.6599999999999996e-02   4.9990000000000001e-01
  -9.0369999999999995e-01  -1.0990000000000000e-01  -1.7160000000000000e-01  -1.8140000000000001e-01   4.7600000000000003e-02  -2.1899999999999999e-02   7.1020000000000005e-01   3.0017999999999998e+00   2.6989000000000001e+00   6.7400000000000002e-02   2.0210000000000000e-01   4.5119999999999999e-01
  -7.2740000000000005e-01   1.3189999999999999e-01  -1.7160000000000000e-01  -2.0050000000000001e-01  -6.6600000000000006e-02  -2.6300000000000000e-02   9.5440000000000003e-01   2.5348999999999999e+00   2.1764999999999999e+00  -4.8200000000000000e-02   1.6360000000000000e-01   3.9810000000000001e-01
  -1.5429999999999999e-01  -8.7900000000000006e-02   6.0050000000000003e-01  -1.0500000000000000e-01   4.7600000000000003e-02   0.0000000000000000e+00   9.9880000000000002e-01   1.9567000000000001e+00   2.0893999999999999e+00   3.8500000000000000e-02   4.8099999999999997e-02   4.4679999999999997e-01
  -1.1020000000000001e-01   4.3999999999999997e-02  -1.7160000000000000e-01  -1.5279999999999999e-01  -8.5599999999999996e-02  -3.9500000000000000e-02   8.4340000000000004e-01   2.7349999999999999e+00   2.0893999999999999e+00  -2.8899999999999999e-02   1.3469999999999999e-01   4.6450000000000002e-01
  -7.2740000000000005e-01   2.1980000000000000e-01  -8.5800000000000001e-02  -2.1959999999999999e-01   0.0000000000000000e+00  -3.9500000000000000e-02   8.4340000000000004e-01   2.5571000000000002e+00   2.4377000000000000e+00   8.6699999999999999e-02   1.7319999999999999e-01   4.6000000000000002e-01
  -9.4779999999999998e-01   8.7900000000000006e-02  -6.8630000000000002e-01  -2.0999999999999999e-01   3.8100000000000002e-02   3.0700000000000002e-02   8.8780000000000003e-01   2.2902999999999998e+00   1.4800000000000000e+00  -9.5999999999999992e-03   8.6599999999999996e-02   4.7770000000000001e-01
  -2.2040000000000001e-01   2.1999999999999999e-02  -4.2890000000000000e-01  -2.3870000000000000e-01   5.7099999999999998e-02  -1.7500000000000002e-02   1.0209999999999999e+00   2.9573000000000000e+00   1.6540999999999999e+00   1.9300000000000001e-02   7.6999999999999999e-02   5.3080000000000005e-01
  -1.5429999999999999e-01   0.0000000000000000e+00   2.5740000000000002e-01  -1.6230000000000000e-01  -4.7600000000000003e-02   3.0700000000000002e-02   7.1020000000000005e-01   2.2458000000000000e+00   2.6118000000000001e+00   5.7799999999999997e-02   1.8279999999999999e-01   4.3790000000000001e-01
  -6.8330000000000002e-01  -2.1980000000000000e-01  -7.7210000000000001e-01  -2.0050000000000001e-01  -9.4999999999999998e-03   2.1899999999999999e-02   8.6560000000000004e-01   2.5348999999999999e+00   1.5670999999999999e+00  -2.8899999999999999e-02   6.7400000000000002e-02   4.2020000000000002e-01
  -8.1559999999999999e-01  -1.3189999999999999e-01  -2.5740000000000002e-01  -2.0999999999999999e-01   3.8100000000000002e-02  -2.1899999999999999e-02   9.7660000000000002e-01   2.5348999999999999e+00   1.2188000000000001e+00  -9.5999999999999992e-03   1.3469999999999999e-01   5.1310000000000000e-01
  -3.3060000000000000e-01  -2.1999999999999999e-02  -3.4310000000000002e-01  -2.1959999999999999e-01  -2.8500000000000001e-02  -4.4000000000000003e-03   8.8780000000000003e-01   2.6682999999999999e+00   2.2635999999999998e+00   5.7799999999999997e-02   1.5400000000000000e-01   4.6450000000000002e-01
  -1.7630000000000001e-01  -1.3189999999999999e-01  -8.5780000000000001e-01  -2.5779999999999997e-01  -8.5599999999999996e-02  -8.8000000000000005e-03   7.3240000000000005e-01   2.8462000000000001e+00   2.1764999999999999e+00  -4.8200000000000000e-02   1.8279999999999999e-01   4.2020000000000002e-01
  -5.2900000000000003e-01  -1.0990000000000000e-01  -5.1470000000000005e-01  -8.5900000000000004e-02   6.6600000000000006e-02  -3.0700000000000002e-02   1.1540999999999999e+00   2.3125000000000000e+00   2.0893999999999999e+00   3.8500000000000000e-02   8.6599999999999996e-02   4.5560000000000000e-01
  -8.5960000000000003e-01   1.9789999999999999e-01  -6.0050000000000003e-01  -1.8140000000000001e-01   4.7600000000000003e-02  -4.4000000000000003e-03   8.4340000000000004e-01   2.5348999999999999e+00   3.3953000000000002e+00   7.7100000000000002e-02   5.7700000000000001e-02   4.4679999999999997e-01
  -4.6289999999999998e-01   2.1999999999999999e-02  -2.5740000000000002e-01  -1.8140000000000001e-01  -3.8100000000000002e-02   1.7500000000000002e-02   8.4340000000000004e-01   2.8906000000000001e+00   3.3083000000000000e+00   8.6699999999999999e-02   1.2509999999999999e-01   4.7330000000000000e-01
  -2.6450000000000001e-01  -1.3189999999999999e-01   6.0050000000000003e-01  -2.5779999999999997e-01  -2.8500000000000001e-02   1.3200000000000000e-02   8.4340000000000004e-01   2.5348999999999999e+00   1.7412000000000001e+00   2.8899999999999999e-02   1.0580000000000001e-01   4.4679999999999997e-01
  -2.6450000000000001e-01   0.0000000000000000e+00  -8.5800000000000001e-02  -2.6729999999999998e-01   1.9000000000000000e-02  -2.1899999999999999e-02   7.7680000000000005e-01   2.4459000000000000e+00   3.1341999999999999e+00  -9.5999999999999992e-03   2.0210000000000000e-01   4.4679999999999997e-01
  -6.6130000000000000e-01  -4.3999999999999997e-02  -7.7210000000000001e-01  -2.1959999999999999e-01  -3.8100000000000002e-02  -4.4000000000000003e-03   1.0209999999999999e+00   2.6459999999999999e+00   2.5247000000000002e+00  -2.8899999999999999e-02   1.5400000000000000e-01   4.6000000000000002e-01
  -6.1719999999999997e-01  -6.6000000000000003e-02  -8.5780000000000001e-01  -1.9089999999999999e-01  -6.6600000000000006e-02   0.0000000000000000e+00   7.5460000000000005e-01   2.6682999999999999e+00   2.6118000000000001e+00   9.5999999999999992e-03   1.3469999999999999e-01   4.7770000000000001e-01
  -1.9839999999999999e-01   8.7900000000000006e-02   0.0000000000000000e+00  -2.1959999999999999e-01   2.8500000000000001e-02   3.0700000000000002e-02   1.0875999999999999e+00   2.6238000000000001e+00   1.9153000000000000e+00   0.0000000000000000e+00   8.6599999999999996e-02   4.5560000000000000e-01
  -5.2900000000000003e-01  -1.5390000000000001e-01  -6.8630000000000002e-01  -1.1459999999999999e-01  -9.4999999999999998e-03  -2.1899999999999999e-02   9.1000000000000003e-01   2.4459000000000000e+00   2.9600000000000000e+00   1.9300000000000001e-02   1.2509999999999999e-01   4.1139999999999999e-01
  -6.8330000000000002e-01   1.3189999999999999e-01  -1.7160000000000000e-01  -1.7190000000000000e-01  -3.8100000000000002e-02  -2.1899999999999999e-02   7.5460000000000005e-01   2.7349999999999999e+00   2.2635999999999998e+00   9.5999999999999992e-03   1.0580000000000001e-01   4.3790000000000001e-01
  -7.2740000000000005e-01   2.6379999999999998e-01  -6.0050000000000003e-01  -1.3370000000000001e-01   3.8100000000000002e-02  -8.8000000000000005e-03   8.8780000000000003e-01   2.3792000000000000e+00   2.0893999999999999e+00   7.7100000000000002e-02   1.4430000000000001e-01   4.6889999999999998e-01
  -4.4080000000000003e-01   6.6000000000000003e-02  -8.5800000000000001e-02  -1.8140000000000001e-01   1.9000000000000000e-02  -3.9500000000000000e-02   6.6579999999999995e-01   2.4681999999999999e+00   1.4800000000000000e+00  -3.8500000000000000e-02   1.1550000000000001e-01   4.2470000000000002e-01
  -3.7469999999999998e-01  -1.3189999999999999e-01  -1.7160000000000000e-01  -2.5779999999999997e-01  -3.8100000000000002e-02  -3.5099999999999999e-02   7.1020000000000005e-01   2.7572000000000001e+00   2.7858999999999998e+00   1.9300000000000001e-02   1.7319999999999999e-01   4.7770000000000001e-01
  -5.2900000000000003e-01   4.3999999999999997e-02  -6.8630000000000002e-01  -2.0050000000000001e-01   4.7600000000000003e-02  -4.4000000000000003e-03   7.9900000000000004e-01   2.2458000000000000e+00   2.6118000000000001e+00   6.7400000000000002e-02   1.3469999999999999e-01   4.6000000000000002e-01
  -6.1719999999999997e-01  -6.6000000000000003e-02   0.0000000000000000e+00  -1.9089999999999999e-01   0.0000000000000000e+00  -1.7500000000000002e-02   6.2150000000000005e-01   2.4459000000000000e+00   1.8283000000000000e+00  -4.8200000000000000e-02   4.8099999999999997e-02   4.7330000000000000e-01
  -3.7469999999999998e-01   4.3999999999999997e-02  -3.4310000000000002e-01  -2.2910000000000000e-01  -1.3320000000000001e-01  -4.4000000000000003e-03   8.4340000000000004e-01   2.4904000000000002e+00   2.4377000000000000e+00  -2.8899999999999999e-02   1.0580000000000001e-01   4.4230000000000003e-01
  -2.6450000000000001e-01  -8.7900000000000006e-02   2.5740000000000002e-01  -3.2460000000000000e-01  -3.8100000000000002e-02   1.3200000000000000e-02   7.3240000000000005e-01   2.5348999999999999e+00   2.0024000000000002e+00   2.8899999999999999e-02   8.6599999999999996e-02   4.7770000000000001e-01
  -3.9679999999999999e-01   1.5390000000000001e-01  -1.7160000000000000e-01  -1.7190000000000000e-01   6.6600000000000006e-02  -4.3900000000000002e-02   9.1000000000000003e-01   2.4459000000000000e+00   2.1764999999999999e+00   0.0000000000000000e+00   1.4430000000000001e-01   4.6000000000000002e-01
  -7.7149999999999996e-01  -2.8580000000000000e-01  -8.5780000000000001e-01  -1.5279999999999999e-01  -9.4999999999999998e-03  -1.3200000000000000e-02   9.9880000000000002e-01   2.4681999999999999e+00   3.1341999999999999e+00  -9.5999999999999992e-03   2.2130000000000000e-01   4.3350000000000000e-01
  -3.7469999999999998e-01   1.3189999999999999e-01  -1.2010000000000001e+00  -1.7190000000000000e-01   6.6600000000000006e-02   3.5099999999999999e-02   7.3240000000000005e-01   2.6682999999999999e+00   3.1341999999999999e+00   1.9300000000000001e-02   1.6360000000000000e-01   4.6889999999999998e-01
  -1.9839999999999999e-01  -8.7900000000000006e-02  -5.1470000000000005e-01  -1.0500000000000000e-01   8.5599999999999996e-02  -4.4000000000000003e-03   8.6560000000000004e-01   2.6015999999999999e+00   2.3506000000000000e+00   9.5999999999999992e-03   6.7400000000000002e-02   4.9099999999999999e-01
  -5.7310000000000005e-01   8.7900000000000006e-02   5.1470000000000005e-01  -7.6399999999999996e-02  -3.8100000000000002e-02   0.0000000000000000e+00   7.9900000000000004e-01   2.4237000000000002e+00   2.6989000000000001e+00   1.9300000000000001e-02   5.7700000000000001e-02   4.3790000000000001e-01
  -6.1719999999999997e-01   4.3999999999999997e-02  -4.2890000000000000e-01  -2.3870000000000000e-01  -6.6600000000000006e-02  -3.0700000000000002e-02   7.5460000000000005e-01   2.6238000000000001e+00   2.1764999999999999e+00   5.7799999999999997e-02   1.5400000000000000e-01   4.6889999999999998e-01
  -3.7469999999999998e-01   1.7590000000000000e-01  -2.5740000000000002e-01  -1.8140000000000001e-01   9.4999999999999998e-03  -1.7500000000000002e-02   8.2120000000000004e-01   2.6905000000000001e+00   2.1764999999999999e+00   9.5999999999999992e-03   1.4430000000000001e-01   5.0870000000000004e-01
  -4.8490000000000000e-01  -4.3999999999999997e-02   0.0000000000000000e+00  -8.5900000000000004e-02  -3.8100000000000002e-02  -4.4000000000000003e-03   7.7680000000000005e-01   2.5125999999999999e+00   2.6118000000000001e+00  -1.9300000000000001e-02   8.6599999999999996e-02   4.7770000000000001e-01
  -3.9679999999999999e-01  -4.3999999999999997e-02  -1.7160000000000000e-01  -2.6729999999999998e-01  -5.7099999999999998e-02   4.4000000000000003e-03   8.2120000000000004e-01   2.5571000000000002e+00   2.0893999999999999e+00   1.9300000000000001e-02   2.5019999999999998e-01   5.0870000000000004e-01
  -5.7310000000000005e-01  -8.7900000000000006e-02  -4.2890000000000000e-01  -2.3870000000000000e-01   9.4999999999999998e-03   2.6300000000000000e-02   8.8780000000000003e-01   2.6015999999999999e+00   2.5247000000000002e+00   5.7799999999999997e-02   6.7400000000000002e-02   4.6000000000000002e-01
  -5.0700000000000001e-01  -1.5390000000000001e-01  -1.2010000000000001e+00  -2.3870000000000000e-01   1.9000000000000000e-02  -2.6300000000000000e-02   9.9880000000000002e-01   2.6682999999999999e+00   2.2635999999999998e+00   3.8500000000000000e-02   1.1550000000000001e-01   4.6450000000000002e-01
  -4.1880000000000001e-01   2.1980000000000000e-01  -1.2867999999999999e+00  -2.7689999999999998e-01   3.8100000000000002e-02  -3.5099999999999999e-02   7.5460000000000005e-01   2.6238000000000001e+00   2.7858999999999998e+00   8.6699999999999999e-02   1.5400000000000000e-01   4.5119999999999999e-01
  -3.9679999999999999e-01   0.0000000000000000e+00   8.5800000000000001e-02  -2.3870000000000000e-01  -3.8100000000000002e-02  -5.2600000000000001e-02   9.1000000000000003e-01   2.6238000000000001e+00   2.8730000000000002e+00   5.7799999999999997e-02   1.4430000000000001e-01   4.4230000000000003e-01
  -5.0700000000000001e-01   2.1999999999999999e-02  -6.8630000000000002e-01  -7.6399999999999996e-02   2.8500000000000001e-02   0.0000000000000000e+00   8.6560000000000004e-01   2.8016999999999999e+00   2.6118000000000001e+00   4.8200000000000000e-02   1.7319999999999999e-01   4.8220000000000002e-01
  -5.0700000000000001e-01   0.0000000000000000e+00   8.5800000000000001e-02  -8.5900000000000004e-02   7.6100000000000001e-02   2.1899999999999999e-02   7.5460000000000005e-01   2.6682999999999999e+00   2.2635999999999998e+00  -9.5999999999999992e-03   8.6599999999999996e-02   4.4230000000000003e-01
  -4.1880000000000001e-01   0.0000000000000000e+00   6.8630000000000002e-01  -2.4820000000000000e-01   9.4999999999999998e-03  -5.2600000000000001e-02   1.1096999999999999e+00   2.4681999999999999e+00   1.9153000000000000e+00  -3.8500000000000000e-02   1.5400000000000000e-01   4.2470000000000002e-01
  -4.8490000000000000e-01  -4.3999999999999997e-02   2.5740000000000002e-01  -1.4319999999999999e-01   9.4999999999999998e-03   4.4000000000000003e-03   8.2120000000000004e-01   2.6015999999999999e+00   2.0024000000000002e+00  -2.8899999999999999e-02   1.0580000000000001e-01   4.8220000000000002e-01
  -6.1719999999999997e-01   0.0000000000000000e+00  -6.8630000000000002e-01  -1.7190000000000000e-01  -3.8100000000000002e-02  -4.4000000000000003e-03   6.8799999999999994e-01   2.6905000000000001e+00   2.9600000000000000e+00   6.7400000000000002e-02   4.8099999999999997e-02   4.7770000000000001e-01
  -5.0700000000000001e-01   1.9789999999999999e-01  -3.4310000000000002e-01  -2.9599999999999999e-01   4.7600000000000003e-02  -3.5099999999999999e-02   9.3220000000000003e-01   2.4459000000000000e+00   2.6118000000000001e+00  -2.8899999999999999e-02   6.7400000000000002e-02   4.8220000000000002e-01
  -5.9509999999999996e-01  -2.1999999999999999e-02  -5.1470000000000005e-01  -2.1959999999999999e-01  -8.5599999999999996e-02   0.0000000000000000e+00   7.7680000000000005e-01   2.6459999999999999e+00   2.3506000000000000e+00   2.8899999999999999e-02   1.6360000000000000e-01   4.7770000000000001e-01
  -4.6289999999999998e-01   1.7590000000000000e-01   3.4310000000000002e-01  -2.4820000000000000e-01  -4.7600000000000003e-02  -2.1899999999999999e-02   9.1000000000000003e-01   2.4681999999999999e+00   3.3083000000000000e+00   1.9300000000000001e-02   1.1550000000000001e-01   4.4230000000000003e-01
  -5.0700000000000001e-01  -2.1999999999999999e-02  -6.8630000000000002e-01  -1.2410000000000000e-01  -5.7099999999999998e-02   4.4000000000000003e-03   1.0875999999999999e+00   2.7128000000000001e+00   2.6118000000000001e+00  -3.8500000000000000e-02   1.2509999999999999e-01   4.3350000000000000e-01
  -5.0700000000000001e-01  -1.3189999999999999e-01   0.0000000000000000e+00  -1.3370000000000001e-01  -1.0470000000000000e-01   4.3900000000000002e-02   9.9880000000000002e-01   2.3792000000000000e+00   2.6118000000000001e+00   3.8500000000000000e-02   2.2130000000000000e-01   4.4230000000000003e-01
  -3.3060000000000000e-01  -2.1999999999999999e-02  -1.0294000000000001e+00  -1.8140000000000001e-01   8.5599999999999996e-02  -1.3200000000000000e-02   8.6560000000000004e-01   2.7795000000000001e+00   2.0893999999999999e+00  -9.5999999999999992e-03   6.7400000000000002e-02   4.7770000000000001e-01
  -4.1880000000000001e-01   2.8580000000000000e-01  -5.1470000000000005e-01  -8.5900000000000004e-02  -2.8500000000000001e-02   0.0000000000000000e+00   7.3240000000000005e-01   2.6905000000000001e+00   2.0893999999999999e+00  -1.9300000000000001e-02   1.1550000000000001e-01   4.2470000000000002e-01
  -4.1880000000000001e-01  -1.0990000000000000e-01   4.2890000000000000e-01  -1.8140000000000001e-01  -9.4999999999999998e-03   2.6300000000000000e-02   7.7680000000000005e-01   2.5571000000000002e+00   2.1764999999999999e+00  -3.8500000000000000e-02   1.9239999999999999e-01   4.6450000000000002e-01
  -5.0700000000000001e-01   8.7900000000000006e-02  -6.0050000000000003e-01  -2.2910000000000000e-01   4.7600000000000003e-02  -5.2600000000000001e-02   8.6560000000000004e-01   2.4459000000000000e+00   2.9600000000000000e+00  -3.8500000000000000e-02   9.6199999999999994e-02   4.6450000000000002e-01
  -5.0700000000000001e-01  -1.0990000000000000e-01  -5.1470000000000005e-01  -1.1459999999999999e-01   1.9000000000000000e-02  -1.3200000000000000e-02   9.1000000000000003e-01   2.6238000000000001e+00   2.6989000000000001e+00   9.5999999999999992e-03   9.6199999999999994e-02   4.5560000000000000e-01
  -4.8490000000000000e-01  -4.3999999999999997e-02  -1.7160000000000000e-01  -1.9089999999999999e-01  -3.8100000000000002e-02   1.7500000000000002e-02   9.9880000000000002e-01   2.5792999999999999e+00   2.0024000000000002e+00  -9.5999999999999992e-03   8.6599999999999996e-02   4.8220000000000002e-01
  -3.9679999999999999e-01   1.0990000000000000e-01  -1.7160000000000000e-01  -1.2410000000000000e-01  -9.4999999999999998e-03  -8.8000000000000005e-03   6.2150000000000005e-01   2.6682999999999999e+00   2.0893999999999999e+00   4.8200000000000000e-02   5.7700000000000001e-02   4.4230000000000003e-01
  -6.1719999999999997e-01   0.0000000000000000e+00  -8.5800000000000001e-02  -1.7190000000000000e-01   5.7099999999999998e-02  -7.0199999999999999e-02   9.9880000000000002e-01   2.4904000000000002e+00   2.3506000000000000e+00   0.0000000000000000e+00   1.2509999999999999e-01   4.4679999999999997e-01
  -4.8490000000000000e-01   2.1999999999999999e-02  -1.1152000000000000e+00  -2.4820000000000000e-01  -9.4999999999999998e-03   1.7500000000000002e-02   9.1000000000000003e-01   2.3570000000000002e+00   2.5247000000000002e+00   3.8500000000000000e-02   1.4430000000000001e-01   4.0699999999999997e-01
  -3.3060000000000000e-01  -1.0990000000000000e-01  -5.1470000000000005e-01  -2.4820000000000000e-01   2.8500000000000001e-02   1.3200000000000000e-02   8.4340000000000004e-01   2.7349999999999999e+00   2.6989000000000001e+00   8.6699999999999999e-02   1.2509999999999999e-01   4.4679999999999997e-01
  -4.4080000000000003e-01   0.0000000000000000e+00  -1.4582999999999999e+00  -8.5900000000000004e-02  -3.8100000000000002e-02  -2.6300000000000000e-02   7.3240000000000005e-01   2.4904000000000002e+00   2.0024000000000002e+00   1.1559999999999999e-01   2.1170000000000000e-01   4.7770000000000001e-01
  -6.3919999999999999e-01   6.6000000000000003e-02  -6.0050000000000003e-01  -6.6799999999999998e-02   3.8100000000000002e-02  -3.0700000000000002e-02   7.3240000000000005e-01   2.5571000000000002e+00   2.7858999999999998e+00  -6.7400000000000002e-02   1.0580000000000001e-01   4.6000000000000002e-01
  -5.0700000000000001e-01  -1.5390000000000001e-01  -3.4310000000000002e-01  -1.8140000000000001e-01  -6.6600000000000006e-02  -1.3200000000000000e-02   8.4340000000000004e-01   2.5792999999999999e+00   3.1341999999999999e+00   3.8500000000000000e-02   9.6199999999999994e-02   4.5560000000000000e-01
  -4.8490000000000000e-01   8.7900000000000006e-02   6.0050000000000003e-01  -1.9089999999999999e-01   0.0000000000000000e+00  -8.8000000000000005e-03   9.3220000000000003e-01   2.7128000000000001e+00   2.6118000000000001e+00  -6.7400000000000002e-02   6.7400000000000002e-02   4.7770000000000001e-01
  -3.9679999999999999e-01   1.5390000000000001e-01  -8.5800000000000001e-02  -1.8140000000000001e-01   3.8100000000000002e-02  -3.9500000000000000e-02   7.5460000000000005e-01   2.6015999999999999e+00   3.2212000000000001e+00   1.9300000000000001e-02   7.6999999999999999e-02   4.5560000000000000e-01
  -5.2900000000000003e-01  -4.3999999999999997e-02  -6.0050000000000003e-01  -2.7689999999999998e-01  -6.6600000000000006e-02  -3.5099999999999999e-02   6.8799999999999994e-01   2.3792000000000000e+00   2.1764999999999999e+00   5.7799999999999997e-02   9.6199999999999994e-02   4.8220000000000002e-01
  -6.3919999999999999e-01  -8.7900000000000006e-02  -8.5780000000000001e-01  -2.7689999999999998e-01  -1.1420000000000000e-01   3.0700000000000002e-02   9.5440000000000003e-01   2.4459000000000000e+00   2.2635999999999998e+00   2.8899999999999999e-02   9.6199999999999994e-02   4.8220000000000002e-01
  -5.7310000000000005e-01   2.8580000000000000e-01  -9.4359999999999999e-01  -1.8140000000000001e-01   0.0000000000000000e+00  -1.7500000000000002e-02   7.7680000000000005e-01   2.4459000000000000e+00   3.2212000000000001e+00  -3.8500000000000000e-02   2.2130000000000000e-01   4.6000000000000002e-01
  -4.6289999999999998e-01   1.0990000000000000e-01  -8.5780000000000001e-01  -2.6729999999999998e-01  -1.5229999999999999e-01   4.4000000000000003e-03   9.1000000000000003e-01   2.4681999999999999e+00   1.8283000000000000e+00   1.9300000000000001e-02   2.5979999999999998e-01   4.5119999999999999e-01
  -4.6289999999999998e-01   1.0990000000000000e-01  -9.4359999999999999e-01  -1.8140000000000001e-01   8.5599999999999996e-02  -2.6300000000000000e-02   9.3220000000000003e-01   2.5571000000000002e+00   2.3506000000000000e+00   8.6699999999999999e-02   2.4060000000000001e-01   4.7330000000000000e-01
  -4.8490000000000000e-01   8.7900000000000006e-02  -2.5740000000000002e-01  -1.3370000000000001e-01   3.8100000000000002e-02  -3.9500000000000000e-02   7.1020000000000005e-01   2.5792999999999999e+00   1.4800000000000000e+00   7.7100000000000002e-02   9.5999999999999992e-03   4.8220000000000002e-01
  -3.3060000000000000e-01  -2.1999999999999999e-02  -1.7160000000000000e-01  -2.0050000000000001e-01  -1.9000000000000000e-02  -1.3200000000000000e-02   7.5460000000000005e-01   2.6015999999999999e+00   1.7412000000000001e+00  -2.8899999999999999e-02   1.6360000000000000e-01   4.6450000000000002e-01
  -4.8490000000000000e-01  -2.1999999999999999e-02  -4.2890000000000000e-01  -1.5279999999999999e-01  -3.8100000000000002e-02  -8.8000000000000005e-03   1.0431999999999999e+00   2.6682999999999999e+00   2.1764999999999999e+00   9.6299999999999997e-02   1.7319999999999999e-01   4.5560000000000000e-01
  -5.7310000000000005e-01  -4.3999999999999997e-02  -6.8630000000000002e-01  -1.8140000000000001e-01   0.0000000000000000e+00   1.7500000000000002e-02   7.1020000000000005e-01   2.6015999999999999e+00   1.8283000000000000e+00  -1.9300000000000001e-02   5.7700000000000001e-02   4.7330000000000000e-01
  -5.0700000000000001e-01   4.3999999999999997e-02  -5.1470000000000005e-01  -2.0999999999999999e-01   0.0000000000000000e+00  -8.8000000000000005e-03   7.9900000000000004e-01   2.5125999999999999e+00   2.2635999999999998e+00  -9.5999999999999992e-03   1.3469999999999999e-01   4.3350000000000000e-01
  -5.0700000000000001e-01  -1.7590000000000000e-01   0.0000000000000000e+00  -2.0999999999999999e-01  -7.6100000000000001e-02   2.1899999999999999e-02   7.7680000000000005e-01   2.8016999999999999e+00   1.4800000000000000e+00  -1.9300000000000001e-02   1.5400000000000000e-01   4.6000000000000002e-01
  -3.9679999999999999e-01  -1.0990000000000000e-01  -8.5780000000000001e-01  -2.6729999999999998e-01  -7.6100000000000001e-02   3.5099999999999999e-02   8.2120000000000004e-01   2.5348999999999999e+00   3.1341999999999999e+00   3.8500000000000000e-02   9.6199999999999994e-02   4.0250000000000002e-01
  -5.2900000000000003e-01   6.6000000000000003e-02  -4.2890000000000000e-01  -2.1959999999999999e-01  -7.6100000000000001e-02   4.4000000000000003e-03   9.3220000000000003e-01   2.8683999999999998e+00   2.3506000000000000e+00   9.5999999999999992e-03   1.3469999999999999e-01   4.5119999999999999e-01
  -4.8490000000000000e-01   1.9789999999999999e-01  -1.3725000000000001e+00  -2.3870000000000000e-01  -4.7600000000000003e-02   2.6300000000000000e-02   8.6560000000000004e-01   2.6238000000000001e+00   2.5247000000000002e+00   3.8500000000000000e-02   4.8099999999999997e-02   4.3790000000000001e-01
  -6.3919999999999999e-01  -2.1999999999999999e-02   0.0000000000000000e+00  -1.4319999999999999e-01  -1.1420000000000000e-01   3.9500000000000000e-02   7.5460000000000005e-01   2.6905000000000001e+00   2.3506000000000000e+00   4.8200000000000000e-02   1.7319999999999999e-01   4.7770000000000001e-01
  -5.9509999999999996e-01   8.7900000000000006e-02   8.5800000000000001e-02  -2.5779999999999997e-01   9.4999999999999998e-03  -3.0700000000000002e-02   7.9900000000000004e-01   2.5125999999999999e+00   2.5247000000000002e+00   3.8500000000000000e-02   1.3469999999999999e-01   4.3790000000000001e-01
  -4.4080000000000003e-01   8.7900000000000006e-02  -8.5800000000000001e-02  -1.6230000000000000e-01  -2.8500000000000001e-02   4.4000000000000003e-03   8.2120000000000004e-01   2.4459000000000000e+00   2.4377000000000000e+00   3.8500000000000000e-02   1.5400000000000000e-01   4.4679999999999997e-01
  -3.9679999999999999e-01   2.1999999999999999e-02  -3.4310000000000002e-01  -2.3870000000000000e-01   9.4999999999999998e-03  -7.4499999999999997e-02   7.5460000000000005e-01   2.5792999999999999e+00   3.1341999999999999e+00   1.2520000000000001e-01   1.0580000000000001e-01   4.4679999999999997e-01
  -5.7310000000000005e-01   1.3189999999999999e-01  -3.4310000000000002e-01  -2.4820000000000000e-01  -1.0470000000000000e-01  -4.4000000000000003e-03   8.6560000000000004e-01   2.5792999999999999e+00   2.4377000000000000e+00   3.8500000000000000e-02   1.5400000000000000e-01   4.6450000000000002e-01
  -4.6289999999999998e-01  -6.6000000000000003e-02  -5.1470000000000005e-01  -1.6230000000000000e-01  -3.8100000000000002e-02  -2.6300000000000000e-02   7.7680000000000005e-01   2.6682999999999999e+00   2.0893999999999999e+00   3.8500000000000000e-02   8.6599999999999996e-02   4.5560000000000000e-01
  -4.4080000000000003e-01   8.7900000000000006e-02  -1.7160000000000000e-01  -2.3870000000000000e-01  -9.4999999999999998e-03   1.3200000000000000e-02   9.1000000000000003e-01   2.6015999999999999e+00   2.4377000000000000e+00  -3.8500000000000000e-02   1.1550000000000001e-01   4.7770000000000001e-01
  -4.8490000000000000e-01   2.1999999999999999e-02  -5.1470000000000005e-01  -1.9089999999999999e-01  -7.6100000000000001e-02   2.1899999999999999e-02   7.5460000000000005e-01   2.4459000000000000e+00   2.2635999999999998e+00   5.7799999999999997e-02   5.7700000000000001e-02   4.5119999999999999e-01
  -5.5110000000000003e-01   8.7900000000000006e-02  -3.4310000000000002e-01  -2.4820000000000000e-01  -3.8100000000000002e-02   8.8000000000000005e-03   8.6560000000000004e-01   2.4904000000000002e+00   2.5247000000000002e+00   9.6299999999999997e-02   1.9239999999999999e-01   4.4230000000000003e-01
  -8.8200000000000001e-02  -3.5170000000000001e-01  -2.5740000000000002e-01  -2.7689999999999998e-01  -7.6100000000000001e-02  -2.1899999999999999e-02   8.6560000000000004e-01   2.6015999999999999e+00   2.6989000000000001e+00   1.5409999999999999e-01   1.7319999999999999e-01   4.6450000000000002e-01
  -1.4767999999999999e+00  -6.6000000000000003e-02  -1.4582999999999999e+00  -2.3870000000000000e-01   1.2370000000000000e-01  -1.3200000000000000e-02   8.8780000000000003e-01   2.3570000000000002e+00   1.8283000000000000e+00  -7.7100000000000002e-02   1.0580000000000001e-01   4.5560000000000000e-01
  -7.9349999999999998e-01   6.6000000000000003e-02  -2.5740000000000002e-01  -2.0050000000000001e-01  -5.7099999999999998e-02   4.4000000000000003e-03   8.6560000000000004e-01   2.6015999999999999e+00   1.7412000000000001e+00   0.0000000000000000e+00   5.7700000000000001e-02   4.6000000000000002e-01
   3.5270000000000001e-01   6.6000000000000003e-02  -7.7210000000000001e-01  -9.5500000000000002e-02  -2.8500000000000001e-02   8.8000000000000005e-03   8.4340000000000004e-01   2.4015000000000000e+00   2.6989000000000001e+00  -4.8200000000000000e-02   8.6599999999999996e-02   4.9540000000000001e-01
  -1.0360000000000000e+00   1.3189999999999999e-01   6.8630000000000002e-01  -2.7689999999999998e-01  -9.4999999999999998e-03   1.0520000000000000e-01   8.4340000000000004e-01   2.5792999999999999e+00   2.2635999999999998e+00   4.8200000000000000e-02   1.5400000000000000e-01   4.9540000000000001e-01
  -3.3060000000000000e-01   3.7369999999999998e-01  -1.8872000000000000e+00  -5.7299999999999997e-02   8.5599999999999996e-02   3.9500000000000000e-02   9.3220000000000003e-01   2.4681999999999999e+00   2.3506000000000000e+00   4.8200000000000000e-02   1.1550000000000001e-01   4.5119999999999999e-01
  -1.6091000000000000e+00   3.5170000000000001e-01   8.5800000000000001e-02  -1.8140000000000001e-01  -1.9000000000000000e-02  -3.5099999999999999e-02   9.7660000000000002e-01   2.6459999999999999e+00   2.3506000000000000e+00   3.8500000000000000e-02   9.6199999999999994e-02   4.7770000000000001e-01
   2.2483000000000000e+00  -9.8929999999999996e-01   8.5800000000000001e-02  -2.7689999999999998e-01  -2.5690000000000002e-01  -3.9500000000000000e-02   8.4340000000000004e-01   2.7795000000000001e+00   2.3506000000000000e+00   1.9300000000000001e-02   1.4430000000000001e-01   4.2470000000000002e-01
  -2.3584999999999998e+00   2.8580000000000000e-01  -9.4359999999999999e-01  -9.5500000000000002e-02   1.0470000000000000e-01  -7.0199999999999999e-02   8.4340000000000004e-01   2.6905000000000001e+00   2.6118000000000001e+00  -2.8899999999999999e-02   1.6360000000000000e-01   4.2909999999999998e-01
  -1.5649999999999999e+00   6.8149999999999999e-01   1.5441000000000000e+00  -1.9089999999999999e-01  -7.6100000000000001e-02  -1.0520000000000000e-01   9.5440000000000003e-01   2.3347000000000002e+00   2.1764999999999999e+00  -1.9300000000000001e-02   1.4430000000000001e-01   4.2909999999999998e-01
   2.4026000000000001e+00  -6.5949999999999998e-01  -5.1470000000000005e-01  -2.4820000000000000e-01  -4.7600000000000003e-02  -3.9500000000000000e-02   9.9880000000000002e-01   2.6015999999999999e+00   1.9153000000000000e+00   6.7400000000000002e-02   1.4430000000000001e-01   4.4679999999999997e-01
  -1.5428999999999999e+00  -7.0350000000000001e-01   6.8630000000000002e-01  -3.1509999999999999e-01  -1.1420000000000000e-01  -3.9500000000000000e-02   1.0209999999999999e+00   2.7128000000000001e+00   2.8730000000000002e+00   3.8500000000000000e-02   2.2130000000000000e-01   4.1580000000000000e-01
  -1.0580000000000001e+00   7.2550000000000003e-01  -2.2303999999999999e+00  -5.7299999999999997e-02   1.0470000000000000e-01  -9.6500000000000002e-02   8.4340000000000004e-01   2.8016999999999999e+00   1.3930000000000000e+00   2.8899999999999999e-02   1.9199999999999998e-02   4.0699999999999997e-01
  -1.2784000000000000e+00   8.7900000000000006e-02   8.5800000000000001e-02  -2.4820000000000000e-01   0.0000000000000000e+00  -3.5099999999999999e-02   1.0875999999999999e+00   2.4237000000000002e+00   2.1764999999999999e+00   4.8200000000000000e-02   1.4430000000000001e-01   4.2909999999999998e-01
   8.3760000000000001e-01  -5.2759999999999996e-01   2.5740000000000002e-01  -2.1959999999999999e-01   0.0000000000000000e+00  -1.7500000000000002e-02   7.7680000000000005e-01   2.8016999999999999e+00   2.0893999999999999e+00  -3.8500000000000000e-02   8.6599999999999996e-02   5.0870000000000004e-01
  -7.0530000000000004e-01   5.7160000000000000e-01   0.0000000000000000e+00  -1.6230000000000000e-01  -2.8500000000000001e-02   7.4499999999999997e-02   6.2150000000000005e-01   2.5792999999999999e+00   2.5247000000000002e+00  -2.8899999999999999e-02   1.3469999999999999e-01   4.3790000000000001e-01
  -1.0139000000000000e+00   3.2979999999999998e-01  -1.0294000000000001e+00  -6.6799999999999998e-02  -3.8100000000000002e-02   6.5799999999999997e-02   1.0875999999999999e+00   2.6682999999999999e+00   1.8283000000000000e+00  -2.8899999999999999e-02   1.3469999999999999e-01   4.6000000000000002e-01
  -4.8490000000000000e-01  -5.4959999999999998e-01  -1.3725000000000001e+00  -3.0549999999999999e-01   0.0000000000000000e+00  -2.6300000000000000e-02   7.9900000000000004e-01   2.4904000000000002e+00   2.6989000000000001e+00   2.8899999999999999e-02   1.0580000000000001e-01   4.7770000000000001e-01
  -8.8170000000000004e-01   3.7369999999999998e-01   8.5800000000000001e-02  -2.5779999999999997e-01  -7.6100000000000001e-02   2.1899999999999999e-02   8.8780000000000003e-01   2.8016999999999999e+00   3.1341999999999999e+00   4.8200000000000000e-02   1.4430000000000001e-01   4.8220000000000002e-01
   9.9190000000000000e-01   4.1770000000000002e-01  -4.2890000000000000e-01  -1.8140000000000001e-01  -1.6180000000000000e-01  -8.7700000000000000e-02   6.4370000000000005e-01   2.8462000000000001e+00   1.4800000000000000e+00  -3.8500000000000000e-02   1.7319999999999999e-01   4.4679999999999997e-01
  -9.4779999999999998e-01  -7.0350000000000001e-01  -5.1470000000000005e-01  -2.5779999999999997e-01  -4.7600000000000003e-02  -2.1899999999999999e-02   1.3983000000000001e+00   2.0011999999999999e+00   2.5247000000000002e+00   7.7100000000000002e-02   1.1550000000000001e-01   4.1580000000000000e-01
  -1.4107000000000001e+00  -1.5390000000000001e-01  -1.4582999999999999e+00  -2.2910000000000000e-01   9.5200000000000007e-02  -5.7000000000000002e-02   4.8830000000000001e-01   2.9129000000000000e+00   2.2635999999999998e+00  -6.7400000000000002e-02   1.0580000000000001e-01   4.8220000000000002e-01
  -5.9509999999999996e-01   6.1550000000000005e-01  -4.2890000000000000e-01   0.0000000000000000e+00  -1.9000000000000000e-02  -4.4000000000000003e-03   9.3220000000000003e-01   2.8016999999999999e+00   3.3083000000000000e+00  -2.8899999999999999e-02   1.9239999999999999e-01   4.1580000000000000e-01
   5.0700000000000001e-01  -2.8580000000000000e-01   3.4310000000000002e-01  -2.0050000000000001e-01  -1.5229999999999999e-01  -2.1899999999999999e-02   1.1096999999999999e+00   2.2012999999999998e+00   1.9153000000000000e+00   1.9300000000000001e-02   1.6360000000000000e-01   4.2470000000000002e-01
  -1.7630000000000001e-01  -2.1980000000000000e-01  -8.5780000000000001e-01  -2.2910000000000000e-01  -1.0470000000000000e-01   1.3200000000000000e-02   8.2120000000000004e-01   2.6238000000000001e+00   2.6989000000000001e+00   7.7100000000000002e-02   3.8500000000000000e-02   4.8220000000000002e-01
  -1.6532000000000000e+00   5.7160000000000000e-01  -1.6298999999999999e+00  -7.6399999999999996e-02   3.8100000000000002e-02   4.4000000000000003e-03   8.6560000000000004e-01   2.6905000000000001e+00   3.2212000000000001e+00   1.1559999999999999e-01   5.7700000000000001e-02   4.5119999999999999e-01
  -5.7310000000000005e-01   2.4179999999999999e-01  -1.4582999999999999e+00  -1.0500000000000000e-01  -2.8500000000000001e-02   8.8000000000000005e-03   9.7660000000000002e-01   2.2458000000000000e+00   1.9153000000000000e+00   1.9300000000000001e-02   7.6999999999999999e-02   4.3350000000000000e-01
  -1.3230000000000000e-01  -4.8359999999999997e-01  -1.7160000000000000e-01  -3.1509999999999999e-01  -1.2370000000000000e-01   4.4000000000000003e-03   6.8799999999999994e-01   2.6682999999999999e+00   2.0893999999999999e+00   6.7400000000000002e-02   2.0210000000000000e-01   5.1749999999999996e-01
   1.1020000000000001e-01   1.3189999999999999e-01  -4.2890000000000000e-01  -2.1959999999999999e-01  -1.4269999999999999e-01   2.6300000000000000e-02   7.3240000000000005e-01   2.6238000000000001e+00   1.8283000000000000e+00   1.9300000000000001e-02   1.8279999999999999e-01   4.9540000000000001e-01
  -1.1681999999999999e+00   1.9789999999999999e-01  -6.8630000000000002e-01  -1.5279999999999999e-01  -5.7099999999999998e-02   4.8200000000000000e-02   7.9900000000000004e-01   2.3347000000000002e+00   2.3506000000000000e+00   9.5999999999999992e-03   1.8279999999999999e-01   4.8659999999999998e-01
  -1.0801000000000001e+00   4.3999999999999997e-02  -1.4582999999999999e+00  -1.6230000000000000e-01   9.5200000000000007e-02  -1.7500000000000002e-02   9.1000000000000003e-01   2.5348999999999999e+00   1.9153000000000000e+00   8.6699999999999999e-02   9.6199999999999994e-02   4.6450000000000002e-01
   1.1020000000000001e-01  -2.6379999999999998e-01   5.1470000000000005e-01  -1.8140000000000001e-01  -1.5229999999999999e-01   8.8000000000000005e-03   6.6579999999999995e-01   2.6459999999999999e+00   2.3506000000000000e+00   1.2520000000000001e-01   1.9239999999999999e-01   4.5560000000000000e-01
  -6.6100000000000006e-02  -6.6000000000000003e-02   2.5740000000000002e-01  -1.5279999999999999e-01  -1.9000000000000000e-02  -3.0700000000000002e-02   7.3240000000000005e-01   2.6238000000000001e+00   2.4377000000000000e+00   1.9300000000000001e-02   1.5400000000000000e-01   3.9810000000000001e-01
  -8.3760000000000001e-01   8.7900000000000006e-02  -1.2867999999999999e+00  -2.2910000000000000e-01   6.6600000000000006e-02  -5.2600000000000001e-02   8.4340000000000004e-01   2.4237000000000002e+00   2.0024000000000002e+00  -1.9300000000000001e-02   1.1550000000000001e-01   4.6000000000000002e-01
  -1.2122999999999999e+00   1.5390000000000001e-01  -4.2890000000000000e-01  -1.3370000000000001e-01   9.5200000000000007e-02   8.8000000000000005e-03   7.3240000000000005e-01   2.7128000000000001e+00   2.6118000000000001e+00  -2.8899999999999999e-02   1.2509999999999999e-01   4.1139999999999999e-01
   6.6100000000000006e-02   2.1980000000000000e-01   8.5800000000000001e-02  -7.6399999999999996e-02  -2.8500000000000001e-02   0.0000000000000000e+00   5.9930000000000005e-01   2.7572000000000001e+00   1.3059000000000001e+00   6.7400000000000002e-02   4.8099999999999997e-02   4.4679999999999997e-01
   2.1999999999999999e-02   2.1999999999999999e-02   5.1470000000000005e-01  -1.4319999999999999e-01  -4.7600000000000003e-02  -5.7000000000000002e-02   7.1020000000000005e-01   2.3570000000000002e+00   2.3506000000000000e+00   2.8899999999999999e-02   8.6599999999999996e-02   4.7770000000000001e-01
  -6.8330000000000002e-01   1.0990000000000000e-01  -4.2890000000000000e-01  -2.6729999999999998e-01  -1.9000000000000000e-02   2.1899999999999999e-02   8.2120000000000004e-01   2.5125999999999999e+00   2.5247000000000002e+00   4.8200000000000000e-02   1.6360000000000000e-01   4.6000000000000002e-01
  -1.0139000000000000e+00   1.3189999999999999e-01  -1.4582999999999999e+00  -2.0050000000000001e-01   1.9000000000000000e-02  -4.4000000000000003e-03   7.1020000000000005e-01   2.7349999999999999e+00   2.5247000000000002e+00  -9.5999999999999992e-03   1.8279999999999999e-01   4.9540000000000001e-01
  -3.0859999999999999e-01   0.0000000000000000e+00  -1.0294000000000001e+00  -1.8140000000000001e-01  -1.0470000000000000e-01   2.1899999999999999e-02   6.4370000000000005e-01   2.6015999999999999e+00   3.2212000000000001e+00   0.0000000000000000e+00   1.2509999999999999e-01   4.9099999999999999e-01
   6.6100000000000006e-02   2.1999999999999999e-02  -3.4310000000000002e-01  -1.8140000000000001e-01  -7.6100000000000001e-02   3.5099999999999999e-02   1.0653999999999999e+00   2.3792000000000000e+00   1.5670999999999999e+00  -4.8200000000000000e-02   6.7400000000000002e-02   4.2909999999999998e-01
  -5.2900000000000003e-01  -6.6000000000000003e-02  -3.4310000000000002e-01  -1.7190000000000000e-01  -3.8100000000000002e-02  -8.8000000000000005e-03   8.4340000000000004e-01   2.6459999999999999e+00   2.9600000000000000e+00   9.6299999999999997e-02   1.5400000000000000e-01   4.6450000000000002e-01
  -1.1462000000000001e+00   0.0000000000000000e+00  -6.0050000000000003e-01  -2.1959999999999999e-01   9.4999999999999998e-03  -2.6300000000000000e-02   8.2120000000000004e-01   2.6682999999999999e+00   2.1764999999999999e+00   6.7400000000000002e-02   6.7400000000000002e-02   3.8929999999999998e-01
  -4.8490000000000000e-01  -2.1999999999999999e-02  -8.5800000000000001e-02  -1.3370000000000001e-01   1.9000000000000000e-02  -4.8200000000000000e-02   5.9930000000000005e-01   2.4904000000000002e+00   2.2635999999999998e+00  -6.7400000000000002e-02   1.3469999999999999e-01   4.7330000000000000e-01
  -8.8200000000000001e-02   1.5390000000000001e-01  -8.5800000000000001e-02  -2.2910000000000000e-01  -3.8100000000000002e-02  -7.4499999999999997e-02   9.9880000000000002e-01   2.6015999999999999e+00   2.6989000000000001e+00  -1.9300000000000001e-02   1.7319999999999999e-01   4.4679999999999997e-01
  -4.4080000000000003e-01   1.5390000000000001e-01  -6.0050000000000003e-01  -1.2410000000000000e-01  -1.9000000000000000e-02   1.3200000000000000e-02   7.7680000000000005e-01   2.7795000000000001e+00   2.4377000000000000e+00   1.9300000000000001e-02   1.1550000000000001e-01   4.9099999999999999e-01
  -9.6989999999999998e-01  -6.6000000000000003e-02  -4.2890000000000000e-01  -1.9089999999999999e-01  -2.8500000000000001e-02   3.5099999999999999e-02   6.8799999999999994e-01   2.5571000000000002e+00   2.2635999999999998e+00  -1.9300000000000001e-02   9.5999999999999992e-03   4.7770000000000001e-01
  -5.9509999999999996e-01  -6.6000000000000003e-02  -5.1470000000000005e-01  -1.9089999999999999e-01   2.8500000000000001e-02   3.9500000000000000e-02   8.6560000000000004e-01   2.6015999999999999e+00   2.3506000000000000e+00   3.8500000000000000e-02   2.1170000000000000e-01   4.2909999999999998e-01
  -1.1020000000000001e-01   0.0000000000000000e+00  -3.4310000000000002e-01  -2.1959999999999999e-01  -1.0470000000000000e-01  -1.3200000000000000e-02   7.1020000000000005e-01   2.6015999999999999e+00   2.8730000000000002e+00   1.6380000000000000e-01   1.6360000000000000e-01   4.6889999999999998e-01
  -3.7469999999999998e-01  -6.6000000000000003e-02  -2.5740000000000002e-01  -1.9089999999999999e-01   4.7600000000000003e-02   3.0700000000000002e-02   7.3240000000000005e-01   2.5571000000000002e+00   2.8730000000000002e+00   9.6299999999999997e-02   1.3469999999999999e-01   4.7770000000000001e-01
  -7.4939999999999996e-01   1.0990000000000000e-01  -7.7210000000000001e-01  -2.5779999999999997e-01   1.1420000000000000e-01   4.4000000000000003e-03   9.7660000000000002e-01   2.5571000000000002e+00   2.5247000000000002e+00   9.6299999999999997e-02   1.7319999999999999e-01   4.6450000000000002e-01
  -9.2579999999999996e-01  -2.4179999999999999e-01  -8.5800000000000001e-02  -2.1959999999999999e-01  -9.4999999999999998e-03   2.1899999999999999e-02   8.8780000000000003e-01   2.6682999999999999e+00   2.3506000000000000e+00  -9.5999999999999992e-03   1.9239999999999999e-01   4.4230000000000003e-01
  -1.9839999999999999e-01   4.3999999999999997e-02  -7.7210000000000001e-01  -1.9089999999999999e-01  -3.8100000000000002e-02  -3.5099999999999999e-02   9.1000000000000003e-01   2.6682999999999999e+00   2.1764999999999999e+00   5.7799999999999997e-02   1.8279999999999999e-01   4.2909999999999998e-01
  -5.2900000000000003e-01  -2.1980000000000000e-01  -8.5780000000000001e-01  -2.1959999999999999e-01  -3.8100000000000002e-02  -4.8200000000000000e-02   7.5460000000000005e-01   2.5571000000000002e+00   1.1317999999999999e+00   3.8500000000000000e-02   3.8500000000000000e-02   4.6450000000000002e-01
  -8.1559999999999999e-01   8.7900000000000006e-02  -8.5800000000000001e-02  -2.4820000000000000e-01  -2.8500000000000001e-02   4.4000000000000003e-03   8.6560000000000004e-01   2.6238000000000001e+00   1.9153000000000000e+00   4.8200000000000000e-02   1.2509999999999999e-01   4.4230000000000003e-01
  -7.2740000000000005e-01   2.1999999999999999e-02  -6.0050000000000003e-01  -2.2910000000000000e-01   1.9000000000000000e-02  -6.1400000000000003e-02   8.8780000000000003e-01   2.5571000000000002e+00   2.6989000000000001e+00   8.6699999999999999e-02   1.0580000000000001e-01   4.3350000000000000e-01
  -3.0859999999999999e-01   6.6000000000000003e-02  -3.4310000000000002e-01  -2.0999999999999999e-01  -9.4999999999999998e-03  -1.3200000000000000e-02   8.2120000000000004e-01   2.5348999999999999e+00   2.1764999999999999e+00  -9.5999999999999992e-03   6.7400000000000002e-02   4.7770000000000001e-01
  -1.9839999999999999e-01  -1.3189999999999999e-01  -6.0050000000000003e-01  -2.8639999999999999e-01  -4.7600000000000003e-02   8.8000000000000005e-03   8.8780000000000003e-01   2.3347000000000002e+00   2.6118000000000001e+00  -3.8500000000000000e-02   7.6999999999999999e-02   4.4679999999999997e-01
  -5.9509999999999996e-01  -1.5390000000000001e-01  -6.8630000000000002e-01  -2.0050000000000001e-01  -1.9000000000000000e-02  -1.3200000000000000e-02   8.4340000000000004e-01   2.5571000000000002e+00   2.3506000000000000e+00  -3.8500000000000000e-02   1.5400000000000000e-01   4.8659999999999998e-01
  -7.7149999999999996e-01  -1.3189999999999999e-01  -4.2890000000000000e-01  -1.7190000000000000e-01  -9.4999999999999998e-03  -1.3200000000000000e-02   9.1000000000000003e-01   2.5125999999999999e+00   2.3506000000000000e+00  -4.8200000000000000e-02   1.1550000000000001e-01   4.4230000000000003e-01
  -6.6130000000000000e-01  -1.5390000000000001e-01   1.7160000000000000e-01  -2.0999999999999999e-01   0.0000000000000000e+00  -2.6300000000000000e-02   9.7660000000000002e-01   2.4904000000000002e+00   2.8730000000000002e+00   0.0000000000000000e+00   1.7319999999999999e-01   4.0250000000000002e-01
  -1.9839999999999999e-01   0.0000000000000000e+00  -8.5800000000000001e-02  -2.3870000000000000e-01  -9.5200000000000007e-02  -4.4000000000000003e-03   8.2120000000000004e-01   2.6682999999999999e+00   1.3059000000000001e+00   1.9300000000000001e-02   1.9239999999999999e-01   4.5119999999999999e-01
  -5.9509999999999996e-01   8.7900000000000006e-02  -7.7210000000000001e-01  -2.1959999999999999e-01   9.4999999999999998e-03   3.5099999999999999e-02   8.4340000000000004e-01   2.7795000000000001e+00   2.0024000000000002e+00   2.8899999999999999e-02   8.6599999999999996e-02   4.8220000000000002e-01
  -7.2740000000000005e-01  -4.3999999999999997e-02  -6.0050000000000003e-01  -1.6230000000000000e-01   2.8500000000000001e-02  -3.5099999999999999e-02   7.1020000000000005e-01   2.4459000000000000e+00   2.3506000000000000e+00   3.8500000000000000e-02   1.9239999999999999e-01   5.0429999999999997e-01
  -2.4249999999999999e-01   4.3999999999999997e-02  -1.0294000000000001e+00  -1.5279999999999999e-01  -2.8500000000000001e-02  -4.4000000000000003e-03   7.7680000000000005e-01   2.6682999999999999e+00   2.5247000000000002e+00   1.9300000000000001e-02   1.0580000000000001e-01   4.5119999999999999e-01
  -3.3060000000000000e-01   2.1999999999999999e-02  -5.1470000000000005e-01  -2.4820000000000000e-01  -5.7099999999999998e-02  -4.8200000000000000e-02   7.1020000000000005e-01   2.3347000000000002e+00   2.4377000000000000e+00  -9.5999999999999992e-03   1.2509999999999999e-01   4.0699999999999997e-01
  -5.2900000000000003e-01  -2.1999999999999999e-02  -4.2890000000000000e-01  -2.5779999999999997e-01   8.5599999999999996e-02  -3.5099999999999999e-02   7.7680000000000005e-01   2.5125999999999999e+00   2.6118000000000001e+00   4.8200000000000000e-02   6.7400000000000002e-02   4.7770000000000001e-01
  -5.9509999999999996e-01  -8.7900000000000006e-02  -3.4310000000000002e-01  -3.1509999999999999e-01  -7.6100000000000001e-02   3.9500000000000000e-02   9.3220000000000003e-01   2.5125999999999999e+00   2.6118000000000001e+00   4.8200000000000000e-02   1.7319999999999999e-01   4.3350000000000000e-01
  -5.7310000000000005e-01   0.0000000000000000e+00  -5.1470000000000005e-01  -1.7190000000000000e-01  -1.9000000000000000e-02   2.6300000000000000e-02   9.5440000000000003e-01   2.4237000000000002e+00   2.3506000000000000e+00   5.7799999999999997e-02   1.3469999999999999e-01   4.3790000000000001e-01
  -4.8490000000000000e-01   6.6000000000000003e-02   2.5740000000000002e-01  -1.3370000000000001e-01  -1.1420000000000000e-01  -6.5799999999999997e-02   7.1020000000000005e-01   2.4459000000000000e+00   2.5247000000000002e+00  -2.8899999999999999e-02   1.2509999999999999e-01   4.2909999999999998e-01
  -5.0700000000000001e-01   2.6379999999999998e-01  -8.5800000000000001e-02  -1.8140000000000001e-01   0.0000000000000000e+00  -4.3900000000000002e-02   8.2120000000000004e-01   2.5348999999999999e+00   2.5247000000000002e+00   7.7100000000000002e-02   7.6999999999999999e-02   4.4230000000000003e-01
  -4.6289999999999998e-01   0.0000000000000000e+00  -5.1470000000000005e-01  -2.2910000000000000e-01  -9.4999999999999998e-03   8.8000000000000005e-03   8.4340000000000004e-01   2.6015999999999999e+00   3.3083000000000000e+00   4.8200000000000000e-02   7.6999999999999999e-02   4.8220000000000002e-01
  -5.5110000000000003e-01  -4.3999999999999997e-02  -8.5780000000000001e-01  -1.3370000000000001e-01  -6.6600000000000006e-02   0.0000000000000000e+00   8.6560000000000004e-01   2.4237000000000002e+00   1.9153000000000000e+00   9.5999999999999992e-03   9.6199999999999994e-02   4.7330000000000000e-01
  -4.8490000000000000e-01  -1.0990000000000000e-01   8.5800000000000001e-02  -1.0500000000000000e-01   4.7600000000000003e-02  -2.6300000000000000e-02   9.5440000000000003e-01   2.5792999999999999e+00   2.3506000000000000e+00   0.0000000000000000e+00   1.1550000000000001e-01   4.7330000000000000e-01
  -2.6450000000000001e-01  -2.1999999999999999e-02  -5.1470000000000005e-01  -2.0050000000000001e-01  -2.8500000000000001e-02   7.4499999999999997e-02   9.5440000000000003e-01   2.5792999999999999e+00   2.6989000000000001e+00   6.7400000000000002e-02   8.6599999999999996e-02   4.8659999999999998e-01
  -6.6130000000000000e-01   4.3999999999999997e-02  -6.0050000000000003e-01  -1.9089999999999999e-01   2.8500000000000001e-02  -1.3200000000000000e-02   7.9900000000000004e-01   2.6905000000000001e+00   2.3506000000000000e+00  -3.8500000000000000e-02   8.6599999999999996e-02   4.6889999999999998e-01
  -6.1719999999999997e-01   2.1999999999999999e-02  -9.4359999999999999e-01  -2.5779999999999997e-01  -1.9000000000000000e-02  -8.8000000000000005e-03   8.6560000000000004e-01   2.4904000000000002e+00   2.5247000000000002e+00   3.8500000000000000e-02   6.7400000000000002e-02   4.6889999999999998e-01
  -4.1880000000000001e-01  -1.3189999999999999e-01  -2.5740000000000002e-01  -2.6729999999999998e-01  -6.6600000000000006e-02   3.0700000000000002e-02   8.6560000000000004e-01   2.5348999999999999e+00   2.8730000000000002e+00  -9.5999999999999992e-03   1.4430000000000001e-01   4.4679999999999997e-01
  -5.7310000000000005e-01  -1.3189999999999999e-01  -8.5800000000000001e-02  -2.4820000000000000e-01  -3.8100000000000002e-02   3.5099999999999999e-02   9.5440000000000003e-01   2.4015000000000000e+00   2.7858999999999998e+00   1.0600000000000000e-01   1.2509999999999999e-01   4.9990000000000001e-01
  -7.0530000000000004e-01  -2.1999999999999999e-02  -3.4310000000000002e-01  -1.3370000000000001e-01  -6.6600000000000006e-02  -1.7500000000000002e-02   8.6560000000000004e-01   2.5792999999999999e+00   2.7858999999999998e+00  -1.9300000000000001e-02   1.0580000000000001e-01   4.8659999999999998e-01
  -7.2740000000000005e-01  -8.7900000000000006e-02   8.5800000000000001e-02  -3.1509999999999999e-01   9.4999999999999998e-03  -2.6300000000000000e-02   7.5460000000000005e-01   2.7349999999999999e+00   2.6118000000000001e+00  -4.8200000000000000e-02   9.6199999999999994e-02   4.4679999999999997e-01
  -4.8490000000000000e-01  -6.6000000000000003e-02   6.0050000000000003e-01  -3.2460000000000000e-01  -3.8100000000000002e-02  -2.1899999999999999e-02   9.9880000000000002e-01   2.8683999999999998e+00   2.2635999999999998e+00  -2.8899999999999999e-02   1.8279999999999999e-01   4.2020000000000002e-01
  -4.1880000000000001e-01   0.0000000000000000e+00  -2.5740000000000002e-01  -1.7190000000000000e-01  -9.4999999999999998e-03   2.6300000000000000e-02   8.2120000000000004e-01   2.6905000000000001e+00   1.5670999999999999e+00   1.9300000000000001e-02   1.2509999999999999e-01   4.5560000000000000e-01
  -5.9509999999999996e-01   1.0990000000000000e-01   8.5800000000000001e-02  -1.9089999999999999e-01  -5.7099999999999998e-02   0.0000000000000000e+00   9.1000000000000003e-01   2.6238000000000001e+00   2.6989000000000001e+00   7.7100000000000002e-02   1.2509999999999999e-01   4.5560000000000000e-01
  -5.7310000000000005e-01  -1.7590000000000000e-01   1.7160000000000000e-01  -2.4820000000000000e-01  -2.8500000000000001e-02  -1.3200000000000000e-02   7.5460000000000005e-01   2.3125000000000000e+00   2.3506000000000000e+00  -1.9300000000000001e-02   1.6360000000000000e-01   4.6889999999999998e-01
  -5.0700000000000001e-01  -1.5390000000000001e-01  -6.8630000000000002e-01  -2.0050000000000001e-01  -2.8500000000000001e-02  -2.1899999999999999e-02   6.6579999999999995e-01   2.7572000000000001e+00   2.8730000000000002e+00   6.7400000000000002e-02   7.6999999999999999e-02   4.7770000000000001e-01
  -4.4080000000000003e-01   6.6000000000000003e-02  -1.7160000000000000e-01  -2.0050000000000001e-01  -9.5200000000000007e-02   2.6300000000000000e-02   6.2150000000000005e-01   2.6238000000000001e+00   2.2635999999999998e+00   9.5999999999999992e-03   1.2509999999999999e-01   4.6889999999999998e-01
  -3.7469999999999998e-01   4.3999999999999997e-02  -9.4359999999999999e-01  -1.5279999999999999e-01  -9.4999999999999998e-03   2.6300000000000000e-02   8.2120000000000004e-01   2.6682999999999999e+00   2.4377000000000000e+00   1.9300000000000001e-02   1.0580000000000001e-01   4.9540000000000001e-01
  -6.1719999999999997e-01  -1.0990000000000000e-01  -5.1470000000000005e-01  -2.9599999999999999e-01  -1.0470000000000000e-01  -3.9500000000000000e-02   9.5440000000000003e-01   2.4459000000000000e+00   3.1341999999999999e+00  -1.3489999999999999e-01   1.9239999999999999e-01   4.0699999999999997e-01
  -4.6289999999999998e-01   4.3999999999999997e-02  -6.0050000000000003e-01  -2.0999999999999999e-01   4.7600000000000003e-02   3.0700000000000002e-02   1.0431999999999999e+00   2.4237000000000002e+00   2.7858999999999998e+00   7.7100000000000002e-02   1.4430000000000001e-01   4.4679999999999997e-01
  -5.7310000000000005e-01  -2.1980000000000000e-01  -8.5800000000000001e-02  -2.0999999999999999e-01  -4.7600000000000003e-02   2.6300000000000000e-02   8.2120000000000004e-01   2.6459999999999999e+00   1.9153000000000000e+00   3.8500000000000000e-02   2.0210000000000000e-01   4.4679999999999997e-01
  -5.5110000000000003e-01   1.5390000000000001e-01  -7.7210000000000001e-01  -1.3370000000000001e-01  -5.7099999999999998e-02   1.3200000000000000e-02   6.8799999999999994e-01   2.3347000000000002e+00   2.2635999999999998e+00   3.8500000000000000e-02   1.7319999999999999e-01   4.7330000000000000e-01
  -5.9509999999999996e-01  -8.7900000000000006e-02  -6.0050000000000003e-01  -1.2410000000000000e-01   8.5599999999999996e-02   0.0000000000000000e+00   8.6560000000000004e-01   2.5571000000000002e+00   2.9600000000000000e+00   1.9300000000000001e-02   1.6360000000000000e-01   4.4230000000000003e-01
  -4.8490000000000000e-01   4.3999999999999997e-02  -6.8630000000000002e-01  -6.6799999999999998e-02   9.5200000000000007e-02   4.4000000000000003e-03   9.5440000000000003e-01   2.7349999999999999e+00   2.2635999999999998e+00   2.8899999999999999e-02   1.1550000000000001e-01   4.5560000000000000e-01
  -5.7310000000000005e-01   1.0990000000000000e-01   8.5800000000000001e-02  -2.1959999999999999e-01   1.9000000000000000e-02   5.2600000000000001e-02   1.0209999999999999e+00   2.5792999999999999e+00   3.2212000000000001e+00   5.7799999999999997e-02   1.0580000000000001e-01   4.6000000000000002e-01
  -5.9509999999999996e-01  -1.3189999999999999e-01  -1.7160000000000000e-01  -2.0050000000000001e-01  -6.6600000000000006e-02  -3.0700000000000002e-02   8.4340000000000004e-01   2.6459999999999999e+00   2.8730000000000002e+00  -2.8899999999999999e-02   4.8099999999999997e-02   4.5119999999999999e-01
  -4.8490000000000000e-01   0.0000000000000000e+00  -1.7160000000000000e-01  -2.2910000000000000e-01  -1.9000000000000000e-02   1.7500000000000002e-02   9.7660000000000002e-01   2.7349999999999999e+00   2.2635999999999998e+00   2.8899999999999999e-02   3.8500000000000000e-02   4.2020000000000002e-01
  -5.0700000000000001e-01  -2.1980000000000000e-01  -5.1470000000000005e-01  -2.5779999999999997e-01  -9.5200000000000007e-02   0.0000000000000000e+00   8.6560000000000004e-01   2.5792999999999999e+00   2.2635999999999998e+00   1.5409999999999999e-01   1.3469999999999999e-01   5.1749999999999996e-01
  -5.2900000000000003e-01  -1.0990000000000000e-01  -3.4310000000000002e-01  -1.5279999999999999e-01  -1.0470000000000000e-01   4.4000000000000003e-03   8.2120000000000004e-01   2.7128000000000001e+00   2.1764999999999999e+00  -2.8899999999999999e-02   5.7700000000000001e-02   4.7330000000000000e-01
  -5.0700000000000001e-01  -1.0990000000000000e-01  -2.5740000000000002e-01  -1.7190000000000000e-01   9.4999999999999998e-03  -5.2600000000000001e-02   8.2120000000000004e-01   2.6459999999999999e+00   2.5247000000000002e+00   8.6699999999999999e-02   1.3469999999999999e-01   4.5560000000000000e-01
  -7.0530000000000004e-01   8.7900000000000006e-02   8.5800000000000001e-02  -2.4820000000000000e-01   0.0000000000000000e+00  -8.8000000000000005e-03   8.8780000000000003e-01   2.6238000000000001e+00   2.7858999999999998e+00   1.9300000000000001e-02   1.8279999999999999e-01   4.6000000000000002e-01
  -5.9509999999999996e-01  -1.3189999999999999e-01  -1.1152000000000000e+00  -1.4319999999999999e-01  -6.6600000000000006e-02   1.3200000000000000e-02   7.1020000000000005e-01   2.7795000000000001e+00   2.3506000000000000e+00   1.3489999999999999e-01   1.0580000000000001e-01   4.8659999999999998e-01
  -6.3919999999999999e-01  -8.7900000000000006e-02  -4.2890000000000000e-01  -1.2410000000000000e-01   0.0000000000000000e+00   8.8000000000000005e-03   9.9880000000000002e-01   2.7349999999999999e+00   2.7858999999999998e+00   6.7400000000000002e-02   1.8279999999999999e-01   4.7770000000000001e-01
  -5.2900000000000003e-01   6.6000000000000003e-02  -8.5800000000000001e-02  -1.0500000000000000e-01   0.0000000000000000e+00  -1.7500000000000002e-02   1.0653999999999999e+00   2.4681999999999999e+00   2.2635999999999998e+00   0.0000000000000000e+00   9.6199999999999994e-02   4.6450000000000002e-01
  -6.3919999999999999e-01   0.0000000000000000e+00  -5.1470000000000005e-01  -2.5779999999999997e-01  -1.9000000000000000e-02  -8.8000000000000005e-03   9.3220000000000003e-01   2.7572000000000001e+00   2.2635999999999998e+00   5.7799999999999997e-02   1.8279999999999999e-01   4.4679999999999997e-01
  -4.1880000000000001e-01  -6.6000000000000003e-02  -5.1470000000000005e-01  -1.5279999999999999e-01  -6.6600000000000006e-02  -5.2600000000000001e-02   7.7680000000000005e-01   2.4237000000000002e+00   2.6118000000000001e+00   4.8200000000000000e-02   1.4430000000000001e-01   4.3350000000000000e-01
  -4.4080000000000003e-01  -6.6000000000000003e-02  -4.2890000000000000e-01  -1.2410000000000000e-01  -8.5599999999999996e-02  -2.6300000000000000e-02   8.6560000000000004e-01   2.5348999999999999e+00   2.0893999999999999e+00   1.5409999999999999e-01   6.7400000000000002e-02   4.6889999999999998e-01
  -6.3919999999999999e-01  -8.7900000000000006e-02  -6.8630000000000002e-01  -2.1959999999999999e-01  -2.8500000000000001e-02   1.3200000000000000e-02   8.4340000000000004e-01   2.5792999999999999e+00   2.8730000000000002e+00   1.0600000000000000e-01   1.7319999999999999e-01   4.3350000000000000e-01
  -7.4939999999999996e-01  -2.1999999999999999e-02  -5.1470000000000005e-01  -2.6729999999999998e-01  -5.7099999999999998e-02  -1.3200000000000000e-02   7.7680000000000005e-01   2.5125999999999999e+00   3.8306000000000000e+00   6.7400000000000002e-02   2.3089999999999999e-01   4.6450000000000002e-01
  -7.2740000000000005e-01   1.0990000000000000e-01  -5.1470000000000005e-01  -1.5279999999999999e-01  -4.7600000000000003e-02  -3.0700000000000002e-02   7.7680000000000005e-01   2.5348999999999999e+00   2.6118000000000001e+00   2.8899999999999999e-02   1.5400000000000000e-01   4.2909999999999998e-01
  -6.1719999999999997e-01  -1.0990000000000000e-01   8.5800000000000001e-02  -2.4820000000000000e-01  -2.8500000000000001e-02  -3.0700000000000002e-02   8.6560000000000004e-01   2.6238000000000001e+00   2.0024000000000002e+00  -2.8899999999999999e-02   2.1170000000000000e-01   4.7770000000000001e-01
  -6.8330000000000002e-01  -1.9789999999999999e-01   2.5740000000000002e-01  -2.3870000000000000e-01   6.6600000000000006e-02   2.6300000000000000e-02   8.4340000000000004e-01   2.6682999999999999e+00   2.4377000000000000e+00   4.8200000000000000e-02   1.3469999999999999e-01   4.7330000000000000e-01
  -3.3060000000000000e-01  -4.3999999999999997e-02  -6.8630000000000002e-01  -1.3370000000000001e-01  -5.7099999999999998e-02  -4.3900000000000002e-02   6.8799999999999994e-01   2.3792000000000000e+00   2.0893999999999999e+00   5.7799999999999997e-02   1.9239999999999999e-01   4.6450000000000002e-01
  -5.2900000000000003e-01   6.6000000000000003e-02  -4.2890000000000000e-01  -1.1459999999999999e-01   3.8100000000000002e-02  -2.6300000000000000e-02   9.1000000000000003e-01   2.5792999999999999e+00   1.9153000000000000e+00  -6.7400000000000002e-02   1.4430000000000001e-01   4.3350000000000000e-01
  -3.5270000000000001e-01  -6.6000000000000003e-02  -6.8630000000000002e-01  -2.2910000000000000e-01   3.8100000000000002e-02   1.3200000000000000e-02   8.4340000000000004e-01   2.5348999999999999e+00   2.2635999999999998e+00   2.8899999999999999e-02   1.5400000000000000e-01   4.3790000000000001e-01
  -4.6289999999999998e-01   2.4179999999999999e-01  -1.2010000000000001e+00  -2.4820000000000000e-01  -5.7099999999999998e-02  -3.5099999999999999e-02   7.9900000000000004e-01   2.4681999999999999e+00   2.4377000000000000e+00   6.7400000000000002e-02   1.0580000000000001e-01   4.7770000000000001e-01
  -4.4080000000000003e-01   6.6000000000000003e-02  -6.0050000000000003e-01  -1.9089999999999999e-01  -4.7600000000000003e-02  -3.5099999999999999e-02   8.6560000000000004e-01   2.5125999999999999e+00   2.1764999999999999e+00   3.8500000000000000e-02   1.1550000000000001e-01   4.7770000000000001e-01
  -6.3919999999999999e-01   4.3999999999999997e-02  -8.5800000000000001e-02  -1.5279999999999999e-01  -9.4999999999999998e-03   4.3900000000000002e-02   5.9930000000000005e-01   2.6238000000000001e+00   2.5247000000000002e+00   3.8500000000000000e-02   7.6999999999999999e-02   4.9099999999999999e-01
  -4.1880000000000001e-01   6.6000000000000003e-02  -8.5800000000000001e-02  -3.1509999999999999e-01  -9.4999999999999998e-03  -4.4000000000000003e-03   7.3240000000000005e-01   2.4459000000000000e+00   2.0893999999999999e+00  -2.8899999999999999e-02   8.6599999999999996e-02   4.6889999999999998e-01
  -2.8649999999999998e-01  -4.3999999999999997e-02  -6.8630000000000002e-01  -2.1959999999999999e-01   4.7600000000000003e-02  -2.1899999999999999e-02   6.2150000000000005e-01   2.4681999999999999e+00   2.9600000000000000e+00   6.7400000000000002e-02   1.1550000000000001e-01   4.7330000000000000e-01
  -3.5270000000000001e-01  -4.3999999999999997e-02  -8.5780000000000001e-01  -1.7190000000000000e-01   0.0000000000000000e+00   3.0700000000000002e-02   7.9900000000000004e-01   2.3570000000000002e+00   2.6118000000000001e+00   6.7400000000000002e-02   1.1550000000000001e-01   4.8659999999999998e-01
  -5.5110000000000003e-01   4.3999999999999997e-02  -1.1152000000000000e+00  -2.4820000000000000e-01  -5.7099999999999998e-02  -2.6300000000000000e-02   8.2120000000000004e-01   2.4459000000000000e+00   1.9153000000000000e+00   1.2520000000000001e-01   1.7319999999999999e-01   4.6450000000000002e-01
  -3.5270000000000001e-01   1.9789999999999999e-01   2.5740000000000002e-01  -2.0050000000000001e-01  -2.8500000000000001e-02  -8.8000000000000005e-03   8.6560000000000004e-01   2.5348999999999999e+00   1.9153000000000000e+00   0.0000000000000000e+00   4.8099999999999997e-02   4.2909999999999998e-01
  -6.3919999999999999e-01   1.5390000000000001e-01  -8.5800000000000001e-02  -1.6230000000000000e-01   4.7600000000000003e-02  -2.1899999999999999e-02   9.3220000000000003e-01   2.5792999999999999e+00   2.2635999999999998e+00  -9.5999999999999992e-03   1.2509999999999999e-01   4.5119999999999999e-01
  -4.6289999999999998e-01   8.7900000000000006e-02  -4.2890000000000000e-01  -2.0050000000000001e-01   1.9000000000000000e-02   8.8000000000000005e-03   7.5460000000000005e-01   2.7572000000000001e+00   1.5670999999999999e+00  -5.7799999999999997e-02   1.4430000000000001e-01   4.5119999999999999e-01
  -3.3060000000000000e-01   1.0990000000000000e-01  -3.4310000000000002e-01  -1.8140000000000001e-01   9.4999999999999998e-03  -1.3200000000000000e-02   9.3220000000000003e-01   2.4681999999999999e+00   2.3506000000000000e+00   3.8500000000000000e-02   8.6599999999999996e-02   4.2470000000000002e-01
  -4.1880000000000001e-01  -8.7900000000000006e-02  -2.5740000000000002e-01  -2.0050000000000001e-01  -4.7600000000000003e-02  -6.5799999999999997e-02   8.4340000000000004e-01   2.5348999999999999e+00   2.0024000000000002e+00   1.0600000000000000e-01   1.6360000000000000e-01   4.9990000000000001e-01
  -3.5270000000000001e-01   1.0990000000000000e-01  -6.0050000000000003e-01  -2.0999999999999999e-01   1.9000000000000000e-02   4.4000000000000003e-03   7.1020000000000005e-01   2.7795000000000001e+00   2.6118000000000001e+00  -9.5999999999999992e-03   2.1170000000000000e-01   4.6450000000000002e-01
  -5.0700000000000001e-01  -2.1999999999999999e-02  -7.7210000000000001e-01  -1.5279999999999999e-01  -1.9000000000000000e-02   8.8000000000000005e-03   7.7680000000000005e-01   2.6459999999999999e+00   1.8283000000000000e+00   7.7100000000000002e-02   1.5400000000000000e-01   5.0870000000000004e-01
  -3.7469999999999998e-01   1.3189999999999999e-01  -3.4310000000000002e-01  -1.4319999999999999e-01   0.0000000000000000e+00   1.3200000000000000e-02   8.2120000000000004e-01   2.5571000000000002e+00   2.1764999999999999e+00   9.5999999999999992e-03   4.8099999999999997e-02   4.6450000000000002e-01
  -5.2900000000000003e-01  -6.6000000000000003e-02  -9.4359999999999999e-01  -2.8639999999999999e-01  -3.8100000000000002e-02  -3.9500000000000000e-02   9.5440000000000003e-01   2.5348999999999999e+00   2.0024000000000002e+00   7.7100000000000002e-02   6.7400000000000002e-02   4.5119999999999999e-01
  -5.2900000000000003e-01  -2.8580000000000000e-01  -1.7160000000000000e-01  -2.5779999999999997e-01   9.4999999999999998e-03  -2.1899999999999999e-02   8.4340000000000004e-01   2.5571000000000002e+00   2.5247000000000002e+00   3.8500000000000000e-02   1.5400000000000000e-01   4.8220000000000002e-01
  -4.1880000000000001e-01   8.7900000000000006e-02  -2.5740000000000002e-01  -1.6230000000000000e-01   4.7600000000000003e-02  -7.8899999999999998e-02   7.5460000000000005e-01   2.4904000000000002e+00   2.3506000000000000e+00   9.5999999999999992e-03   2.1170000000000000e-01   4.6000000000000002e-01
  -2.4249999999999999e-01  -6.6000000000000003e-02  -6.8630000000000002e-01  -1.9089999999999999e-01   0.0000000000000000e+00  -2.6300000000000000e-02   9.3220000000000003e-01   2.6238000000000001e+00   2.2635999999999998e+00   9.5999999999999992e-03   1.3469999999999999e-01   4.6450000000000002e-01
  -6.6130000000000000e-01  -2.6379999999999998e-01   2.5740000000000002e-01  -2.7689999999999998e-01  -5.7099999999999998e-02   7.0199999999999999e-02   8.2120000000000004e-01   2.5125999999999999e+00   2.4377000000000000e+00   0.0000000000000000e+00   6.7400000000000002e-02   4.8659999999999998e-01
  -3.3060000000000000e-01  -4.3999999999999997e-02  -2.5740000000000002e-01  -1.3370000000000001e-01  -9.4999999999999998e-03  -1.7500000000000002e-02   9.1000000000000003e-01   2.6905000000000001e+00   2.8730000000000002e+00  -9.5999999999999992e-03   5.7700000000000001e-02   4.8659999999999998e-01
  -4.8490000000000000e-01   1.3189999999999999e-01  -2.5740000000000002e-01  -1.7190000000000000e-01   9.4999999999999998e-03  -4.4000000000000003e-03   7.1020000000000005e-01   2.7128000000000001e+00   1.5670999999999999e+00   1.9300000000000001e-02   1.1550000000000001e-01   4.6450000000000002e-01
  -3.7469999999999998e-01   0.0000000000000000e+00  -6.8630000000000002e-01  -2.4820000000000000e-01   1.9000000000000000e-02   5.2600000000000001e-02   8.2120000000000004e-01   2.7128000000000001e+00   2.2635999999999998e+00   0.0000000000000000e+00   4.8099999999999997e-02   5.1310000000000000e-01
  -2.2040000000000001e-01  -2.8580000000000000e-01  -1.7160000000000000e-01  -2.3870000000000000e-01   9.4999999999999998e-03   4.4000000000000003e-03   9.5440000000000003e-01   2.5792999999999999e+00   2.4377000000000000e+00   9.5999999999999992e-03   1.4430000000000001e-01   4.4230000000000003e-01
  -6.1719999999999997e-01   4.3999999999999997e-02  -6.0050000000000003e-01  -2.8639999999999999e-01   2.8500000000000001e-02  -4.8200000000000000e-02   8.6560000000000004e-01   2.7349999999999999e+00   1.7412000000000001e+00   7.7100000000000002e-02   1.5400000000000000e-01   4.6450000000000002e-01
  -4.8490000000000000e-01   2.1980000000000000e-01  -5.1470000000000005e-01  -2.2910000000000000e-01  -2.8500000000000001e-02   1.7500000000000002e-02   7.9900000000000004e-01   2.6015999999999999e+00   2.0893999999999999e+00   1.0600000000000000e-01   1.1550000000000001e-01   4.7330000000000000e-01
  -4.8490000000000000e-01  -2.1999999999999999e-02  -3.4310000000000002e-01  -1.2410000000000000e-01   3.8100000000000002e-02  -8.8000000000000005e-03   9.3220000000000003e-01   2.4681999999999999e+00   2.8730000000000002e+00   2.8899999999999999e-02   2.1170000000000000e-01   4.4230000000000003e-01
  -4.8490000000000000e-01   6.6000000000000003e-02  -7.7210000000000001e-01  -1.4319999999999999e-01  -9.4999999999999998e-03  -2.6300000000000000e-02   6.4370000000000005e-01   2.6459999999999999e+00   2.6989000000000001e+00   7.7100000000000002e-02   1.9239999999999999e-01   4.7770000000000001e-01
  -2.4249999999999999e-01   0.0000000000000000e+00  -6.0050000000000003e-01  -1.6230000000000000e-01   9.4999999999999998e-03  -3.0700000000000002e-02   9.5440000000000003e-01   2.5792999999999999e+00   2.3506000000000000e+00   2.8899999999999999e-02   1.7319999999999999e-01   4.6450000000000002e-01
  -3.9679999999999999e-01  -6.6000000000000003e-02  -2.5740000000000002e-01  -2.0050000000000001e-01  -9.4999999999999998e-03   0.0000000000000000e+00   8.2120000000000004e-01   2.4459000000000000e+00   1.9153000000000000e+00   2.8899999999999999e-02   1.0580000000000001e-01   4.6889999999999998e-01
  -5.7310000000000005e-01   8.7900000000000006e-02  -3.4310000000000002e-01  -1.2410000000000000e-01   0.0000000000000000e+00   2.1899999999999999e-02   5.9930000000000005e-01   2.6238000000000001e+00   2.3506000000000000e+00   0.0000000000000000e+00   1.1550000000000001e-01   4.9099999999999999e-01
  -5.0700000000000001e-01   8.7900000000000006e-02  -1.2867999999999999e+00  -1.0500000000000000e-01  -2.8500000000000001e-02  -1.3200000000000000e-02   7.7680000000000005e-01   2.4904000000000002e+00   2.4377000000000000e+00   3.8500000000000000e-02   7.6999999999999999e-02   4.4230000000000003e-01
  -6.1719999999999997e-01  -4.3999999999999997e-02  -9.4359999999999999e-01  -2.0050000000000001e-01  -2.8500000000000001e-02   4.3900000000000002e-02   5.7709999999999995e-01   2.4459000000000000e+00   1.8283000000000000e+00   9.5999999999999992e-03   1.3469999999999999e-01   4.5560000000000000e-01
  -4.6289999999999998e-01  -2.1999999999999999e-02   8.5800000000000001e-02  -3.1509999999999999e-01   8.5599999999999996e-02   2.1899999999999999e-02   6.6579999999999995e-01   2.8239000000000001e+00   2.6118000000000001e+00   2.8899999999999999e-02   1.5400000000000000e-01   4.4679999999999997e-01
  -5.7310000000000005e-01  -1.3189999999999999e-01  -1.1152000000000000e+00  -2.6729999999999998e-01  -3.8100000000000002e-02   1.7500000000000002e-02   9.1000000000000003e-01   2.5792999999999999e+00   2.6118000000000001e+00   3.8500000000000000e-02   1.2509999999999999e-01   4.0699999999999997e-01
  -3.7469999999999998e-01  -1.5390000000000001e-01  -6.8630000000000002e-01  -2.0999999999999999e-01   9.4999999999999998e-03   4.4000000000000003e-03   9.1000000000000003e-01   2.6905000000000001e+00   2.6989000000000001e+00   9.6299999999999997e-02   1.3469999999999999e-01   4.8220000000000002e-01
  -3.5270000000000001e-01   8.7900000000000006e-02  -6.0050000000000003e-01  -3.9140000000000003e-01  -8.5599999999999996e-02   0.0000000000000000e+00   7.9900000000000004e-01   2.5792999999999999e+00   1.8283000000000000e+00   3.8500000000000000e-02   1.2509999999999999e-01   4.6889999999999998e-01
  -4.4080000000000003e-01  -1.3189999999999999e-01  -1.0294000000000001e+00  -2.1959999999999999e-01  -5.7099999999999998e-02  -4.8200000000000000e-02   7.3240000000000005e-01   2.7128000000000001e+00   1.9153000000000000e+00  -9.5999999999999992e-03   1.6360000000000000e-01   4.6889999999999998e-01
  -4.4080000000000003e-01   6.6000000000000003e-02   8.5800000000000001e-02  -1.9089999999999999e-01  -9.4999999999999998e-03  -1.3200000000000000e-02   7.1020000000000005e-01   2.5792999999999999e+00   2.6989000000000001e+00   9.5999999999999992e-03   1.2509999999999999e-01   4.2470000000000002e-01
  -7.0530000000000004e-01   6.6000000000000003e-02  -1.7160000000000000e-01  -2.2910000000000000e-01  -1.1420000000000000e-01  -4.4000000000000003e-03   9.1000000000000003e-01   2.5571000000000002e+00   2.2635999999999998e+00   1.9300000000000001e-02   1.0580000000000001e-01   4.4679999999999997e-01
  -4.4080000000000003e-01  -6.6000000000000003e-02  -8.5780000000000001e-01  -1.5279999999999999e-01  -9.4999999999999998e-03   4.3900000000000002e-02   7.9900000000000004e-01   2.5571000000000002e+00   3.2212000000000001e+00   1.0600000000000000e-01   3.8500000000000000e-02   4.9990000000000001e-01
  -4.8490000000000000e-01   1.5390000000000001e-01   0.0000000000000000e+00  -1.2410000000000000e-01   9.5200000000000007e-02  -3.0700000000000002e-02   7.5460000000000005e-01   2.5125999999999999e+00   1.9153000000000000e+00  -1.9300000000000001e-02   1.0580000000000001e-01   4.6450000000000002e-01
  -6.3919999999999999e-01   1.7590000000000000e-01  -1.2010000000000001e+00  -2.7689999999999998e-01  -9.4999999999999998e-03   0.0000000000000000e+00   9.3220000000000003e-01   2.6905000000000001e+00   2.0893999999999999e+00   3.8500000000000000e-02   1.8279999999999999e-01   4.6889999999999998e-01
  -4.4080000000000003e-01   4.3999999999999997e-02  -2.5740000000000002e-01  -2.0999999999999999e-01  -1.9000000000000000e-02  -3.5099999999999999e-02   9.1000000000000003e-01   2.5125999999999999e+00   2.3506000000000000e+00  -1.9300000000000001e-02   2.0210000000000000e-01   4.3790000000000001e-01
  -5.9509999999999996e-01   1.0990000000000000e-01  -1.0294000000000001e+00  -2.2910000000000000e-01   0.0000000000000000e+00  -1.7500000000000002e-02   7.3240000000000005e-01   2.5571000000000002e+00   1.6540999999999999e+00   1.9300000000000001e-02   1.0580000000000001e-01   4.4679999999999997e-01
  -3.0859999999999999e-01  -1.9789999999999999e-01  -3.4310000000000002e-01  -3.4370000000000001e-01  -6.6600000000000006e-02   0.0000000000000000e+00   8.6560000000000004e-01   2.4015000000000000e+00   1.5670999999999999e+00   3.8500000000000000e-02   2.1170000000000000e-01   4.5119999999999999e-01
  -5.0700000000000001e-01   0.0000000000000000e+00  -8.5780000000000001e-01  -9.5500000000000002e-02   3.8100000000000002e-02  -2.6300000000000000e-02   9.3220000000000003e-01   2.5125999999999999e+00   2.6118000000000001e+00   0.0000000000000000e+00   1.3469999999999999e-01   4.7330000000000000e-01
  -5.0700000000000001e-01   0.0000000000000000e+00  -9.4359999999999999e-01  -1.5279999999999999e-01  -4.7600000000000003e-02  -1.7500000000000002e-02   6.4370000000000005e-01   2.6459999999999999e+00   2.2635999999999998e+00   9.5999999999999992e-03   1.1550000000000001e-01   4.4230000000000003e-01
  -6.6130000000000000e-01   0.0000000000000000e+00  -2.5740000000000002e-01  -1.5279999999999999e-01   0.0000000000000000e+00  -2.6300000000000000e-02   7.5460000000000005e-01   2.7572000000000001e+00   2.2635999999999998e+00   1.0600000000000000e-01   8.6599999999999996e-02   5.0870000000000004e-01
  -5.2900000000000003e-01   4.3999999999999997e-02  -6.8630000000000002e-01  -1.5279999999999999e-01  -4.7600000000000003e-02   4.3900000000000002e-02   7.9900000000000004e-01   2.6238000000000001e+00   1.1317999999999999e+00   9.5999999999999992e-03   7.6999999999999999e-02   4.3350000000000000e-01
  -4.4080000000000003e-01   6.6000000000000003e-02  -3.4310000000000002e-01  -6.6799999999999998e-02   6.6600000000000006e-02   2.6300000000000000e-02   7.9900000000000004e-01   2.5571000000000002e+00   2.1764999999999999e+00   0.0000000000000000e+00   1.0580000000000001e-01   4.3790000000000001e-01
  -4.1880000000000001e-01  -8.7900000000000006e-02  -1.7160000000000000e-01  -1.0500000000000000e-01  -1.9000000000000000e-02  -5.7000000000000002e-02   6.6579999999999995e-01   2.2458000000000000e+00   2.2635999999999998e+00   0.0000000000000000e+00   9.5999999999999992e-03   4.5560000000000000e-01
  -3.7469999999999998e-01   8.7900000000000006e-02   8.5800000000000001e-02  -2.4820000000000000e-01   4.7600000000000003e-02  -2.1899999999999999e-02   9.9880000000000002e-01   2.5571000000000002e+00   2.7858999999999998e+00   0.0000000000000000e+00   1.4430000000000001e-01   4.6450000000000002e-01
  -6.8330000000000002e-01  -6.6000000000000003e-02  -7.7210000000000001e-01  -2.0999999999999999e-01  -6.6600000000000006e-02  -1.7500000000000002e-02   9.1000000000000003e-01   2.7128000000000001e+00   2.2635999999999998e+00   3.8500000000000000e-02   7.6999999999999999e-02   4.7330000000000000e-01
  -3.7469999999999998e-01  -3.7369999999999998e-01   8.5800000000000001e-02  -2.2910000000000000e-01   2.8500000000000001e-02   5.7000000000000002e-02   8.2120000000000004e-01   2.5792999999999999e+00   1.5670999999999999e+00   1.9300000000000001e-02   1.3469999999999999e-01   5.0870000000000004e-01
  -7.2740000000000005e-01  -1.5390000000000001e-01  -9.4359999999999999e-01  -3.0549999999999999e-01  -6.6600000000000006e-02   8.8000000000000005e-03   8.2120000000000004e-01   2.4459000000000000e+00   2.3506000000000000e+00   1.9300000000000001e-02   1.2509999999999999e-01   4.3790000000000001e-01
  -6.1719999999999997e-01  -8.7900000000000006e-02  -7.7210000000000001e-01  -2.0999999999999999e-01  -4.7600000000000003e-02   0.0000000000000000e+00   7.5460000000000005e-01   2.5125999999999999e+00   2.4377000000000000e+00   3.8500000000000000e-02   1.4430000000000001e-01   4.2020000000000002e-01
  -3.9679999999999999e-01   8.7900000000000006e-02  -7.7210000000000001e-01  -1.7190000000000000e-01  -9.4999999999999998e-03   1.7500000000000002e-02   7.9900000000000004e-01   2.3792000000000000e+00   3.2212000000000001e+00   1.9300000000000001e-02   1.3469999999999999e-01   4.8659999999999998e-01
  -6.3919999999999999e-01  -4.3999999999999997e-02  -1.1152000000000000e+00  -1.6230000000000000e-01   9.4999999999999998e-03   4.4000000000000003e-03   5.9930000000000005e-01   2.6459999999999999e+00   2.9600000000000000e+00  -2.8899999999999999e-02   1.3469999999999999e-01   4.3790000000000001e-01
  -6.3919999999999999e-01  -1.7590000000000000e-01  -8.5800000000000001e-02  -1.4319999999999999e-01  -2.8500000000000001e-02   3.9500000000000000e-02   9.3220000000000003e-01   2.5571000000000002e+00   1.8283000000000000e+00   1.1559999999999999e-01   2.2130000000000000e-01   4.8659999999999998e-01
  -4.1880000000000001e-01   4.3999999999999997e-02  -3.4310000000000002e-01  -1.6230000000000000e-01   2.8500000000000001e-02  -8.8000000000000005e-03   8.4340000000000004e-01   2.5792999999999999e+00   2.6989000000000001e+00   0.0000000000000000e+00   1.1550000000000001e-01   5.1310000000000000e-01
  -5.2900000000000003e-01  -6.6000000000000003e-02   2.5740000000000002e-01  -2.0050000000000001e-01   3.8100000000000002e-02  -3.5099999999999999e-02   6.2150000000000005e-01   2.8462000000000001e+00   2.2635999999999998e+00   2.8899999999999999e-02   1.6360000000000000e-01   4.5560000000000000e-01
  -5.2900000000000003e-01  -8.7900000000000006e-02  -3.4310000000000002e-01  -2.6729999999999998e-01   9.4999999999999998e-03   2.6300000000000000e-02   5.3269999999999995e-01   2.5571000000000002e+00   2.3506000000000000e+00   6.7400000000000002e-02   6.7400000000000002e-02   4.8220000000000002e-01
  -5.7310000000000005e-01   6.6000000000000003e-02  -9.4359999999999999e-01  -2.3870000000000000e-01  -9.5200000000000007e-02   2.1899999999999999e-02   7.1020000000000005e-01   2.6015999999999999e+00   2.2635999999999998e+00   2.8899999999999999e-02   4.8099999999999997e-02   4.7330000000000000e-01
  -4.4080000000000003e-01   2.1999999999999999e-02  -4.2890000000000000e-01  -1.7190000000000000e-01   1.9000000000000000e-02  -2.1899999999999999e-02   6.4370000000000005e-01   2.5125999999999999e+00   2.1764999999999999e+00   6.7400000000000002e-02   4.8099999999999997e-02   4.2470000000000002e-01
  -3.0859999999999999e-01  -1.7590000000000000e-01  -7.7210000000000001e-01  -2.4820000000000000e-01  -6.6600000000000006e-02  -8.8000000000000005e-03   8.8780000000000003e-01   2.5348999999999999e+00   2.0893999999999999e+00   9.5999999999999992e-03   9.6199999999999994e-02   4.5560000000000000e-01
  -5.5110000000000003e-01  -2.1999999999999999e-02  -6.8630000000000002e-01  -1.8140000000000001e-01  -3.8100000000000002e-02   2.1899999999999999e-02   7.1020000000000005e-01   2.5571000000000002e+00   1.0447000000000000e+00   2.8899999999999999e-02   1.0580000000000001e-01   4.1139999999999999e-01
  -5.5110000000000003e-01  -6.6000000000000003e-02  -4.2890000000000000e-01  -1.0500000000000000e-01  -9.4999999999999998e-03  -2.1899999999999999e-02   7.1020000000000005e-01   2.6238000000000001e+00   2.5247000000000002e+00  -1.5409999999999999e-01   1.5400000000000000e-01   4.6000000000000002e-01
  -5.0700000000000001e-01  -2.1999999999999999e-02  -6.8630000000000002e-01  -1.6230000000000000e-01   9.4999999999999998e-03  -1.7500000000000002e-02   7.9900000000000004e-01   2.6238000000000001e+00   2.2635999999999998e+00  -9.5999999999999992e-03   2.2130000000000000e-01   4.5560000000000000e-01
  -4.8490000000000000e-01  -1.7590000000000000e-01  -7.7210000000000001e-01  -2.6729999999999998e-01  -9.4999999999999998e-03   2.6300000000000000e-02   8.6560000000000004e-01   2.6238000000000001e+00   2.6118000000000001e+00   1.0600000000000000e-01   1.0580000000000001e-01   4.3350000000000000e-01
  -5.2900000000000003e-01  -1.3189999999999999e-01  -8.5780000000000001e-01  -1.7190000000000000e-01   5.7099999999999998e-02  -4.3900000000000002e-02   7.7680000000000005e-01   2.6459999999999999e+00   2.7858999999999998e+00   9.5999999999999992e-03   1.3469999999999999e-01   4.6889999999999998e-01
  -4.1880000000000001e-01   2.1999999999999999e-02  -3.4310000000000002e-01  -1.6230000000000000e-01   7.6100000000000001e-02  -2.1899999999999999e-02   7.3240000000000005e-01   2.6238000000000001e+00   2.9600000000000000e+00   0.0000000000000000e+00   1.0580000000000001e-01   4.8220000000000002e-01
  -6.1719999999999997e-01  -1.0990000000000000e-01  -2.5740000000000002e-01  -1.9089999999999999e-01  -3.8100000000000002e-02   8.8000000000000005e-03   9.1000000000000003e-01   2.4681999999999999e+00   1.9153000000000000e+00   8.6699999999999999e-02   1.8279999999999999e-01   4.4230000000000003e-01
  -6.3919999999999999e-01   1.3189999999999999e-01  -7.7210000000000001e-01  -2.8639999999999999e-01  -2.8500000000000001e-02   4.4000000000000003e-03   9.3220000000000003e-01   2.6459999999999999e+00   2.5247000000000002e+00  -9.5999999999999992e-03   3.8500000000000000e-02   4.8659999999999998e-01
  -5.5110000000000003e-01   1.3189999999999999e-01  -9.4359999999999999e-01  -1.3370000000000001e-01  -7.6100000000000001e-02   1.3200000000000000e-02   6.6579999999999995e-01   2.5571000000000002e+00   2.4377000000000000e+00  -5.7799999999999997e-02   1.8279999999999999e-01   4.6450000000000002e-01
  -5.9509999999999996e-01  -4.3999999999999997e-02   8.5800000000000001e-02  -2.1959999999999999e-01   2.8500000000000001e-02   3.5099999999999999e-02   5.5489999999999995e-01   2.6015999999999999e+00   2.5247000000000002e+00   0.0000000000000000e+00   1.1550000000000001e-01   4.6450000000000002e-01
  -3.5270000000000001e-01   8.7900000000000006e-02  -1.3725000000000001e+00  -2.3870000000000000e-01   3.8100000000000002e-02  -1.3200000000000000e-02   7.5460000000000005e-01   2.6682999999999999e+00   3.0470999999999999e+00   7.7100000000000002e-02   1.6360000000000000e-01   4.9540000000000001e-01
  -5.0700000000000001e-01  -8.7900000000000006e-02  -6.0050000000000003e-01  -1.1459999999999999e-01   3.8100000000000002e-02  -3.0700000000000002e-02   7.7680000000000005e-01   2.6905000000000001e+00   2.4377000000000000e+00   7.7100000000000002e-02   1.7319999999999999e-01   4.6450000000000002e-01
  -2.4249999999999999e-01   4.3999999999999997e-02  -8.5800000000000001e-02  -1.6230000000000000e-01  -3.8100000000000002e-02   4.8200000000000000e-02   7.3240000000000005e-01   2.4681999999999999e+00   2.5247000000000002e+00  -9.5999999999999992e-03   1.2509999999999999e-01   4.7770000000000001e-01
  -5.9509999999999996e-01  -1.9789999999999999e-01  -4.2890000000000000e-01  -2.8639999999999999e-01   4.7600000000000003e-02   2.1899999999999999e-02   7.7680000000000005e-01   2.5792999999999999e+00   1.4800000000000000e+00   4.8200000000000000e-02   1.1550000000000001e-01   4.2909999999999998e-01
  -6.3919999999999999e-01  -1.7590000000000000e-01  -8.5800000000000001e-02  -1.2410000000000000e-01  -8.5599999999999996e-02   1.7500000000000002e-02   5.5489999999999995e-01   2.6459999999999999e+00   2.3506000000000000e+00   1.9300000000000001e-02   8.6599999999999996e-02   4.5560000000000000e-01
  -4.1880000000000001e-01  -1.5390000000000001e-01  -4.2890000000000000e-01  -2.0050000000000001e-01   3.8100000000000002e-02  -8.8000000000000005e-03   8.2120000000000004e-01   2.5792999999999999e+00   1.6540999999999999e+00  -3.8500000000000000e-02   1.2509999999999999e-01   4.7770000000000001e-01
  -7.2740000000000005e-01   1.3189999999999999e-01  -9.4359999999999999e-01  -2.4820000000000000e-01  -5.7099999999999998e-02   1.7500000000000002e-02   8.4340000000000004e-01   2.4681999999999999e+00   1.3059000000000001e+00   8.6699999999999999e-02   5.7700000000000001e-02   4.5560000000000000e-01
  -4.4080000000000003e-01  -2.1999999999999999e-02  -1.0294000000000001e+00  -2.5779999999999997e-01  -5.7099999999999998e-02  -4.4000000000000003e-03   4.4390000000000002e-01   2.4681999999999999e+00   1.8283000000000000e+00   2.8899999999999999e-02   5.7700000000000001e-02   4.7330000000000000e-01
  -6.6130000000000000e-01  -2.6379999999999998e-01   0.0000000000000000e+00  -1.4319999999999999e-01  -3.8100000000000002e-02  -2.1899999999999999e-02   7.9900000000000004e-01   2.3347000000000002e+00   2.3506000000000000e+00   9.5999999999999992e-03   1.2509999999999999e-01   4.6000000000000002e-01
  -3.3060000000000000e-01   0.0000000000000000e+00  -5.1470000000000005e-01  -2.5779999999999997e-01  -1.9000000000000000e-02  -3.9500000000000000e-02   8.6560000000000004e-01   2.5571000000000002e+00   2.8730000000000002e+00  -5.7799999999999997e-02   1.2509999999999999e-01   4.3790000000000001e-01
  -5.2900000000000003e-01  -8.7900000000000006e-02  -3.4310000000000002e-01  -1.9089999999999999e-01  -4.7600000000000003e-02   3.5099999999999999e-02   8.2120000000000004e-01   2.7349999999999999e+00   3.1341999999999999e+00   1.9300000000000001e-02   1.3469999999999999e-01   4.5560000000000000e-01
  -4.4080000000000003e-01  -8.7900000000000006e-02  -2.5740000000000002e-01  -2.0050000000000001e-01  -7.6100000000000001e-02  -8.8000000000000005e-03   7.9900000000000004e-01   2.4015000000000000e+00   2.3506000000000000e+00   1.9300000000000001e-02   1.2509999999999999e-01   4.9540000000000001e-01
  -5.9509999999999996e-01   4.3999999999999997e-02   1.7160000000000000e-01  -1.6230000000000000e-01   9.4999999999999998e-03  -2.6300000000000000e-02   8.6560000000000004e-01   2.7572000000000001e+00   1.3059000000000001e+00   6.7400000000000002e-02   8.6599999999999996e-02   4.7770000000000001e-01
  -5.0700000000000001e-01   8.7900000000000006e-02  -1.3725000000000001e+00  -2.0999999999999999e-01   9.4999999999999998e-03  -5.2600000000000001e-02   6.4370000000000005e-01   2.6238000000000001e+00   2.6118000000000001e+00  -1.9300000000000001e-02   9.6199999999999994e-02   3.8929999999999998e-01
  -3.5270000000000001e-01  -1.0990000000000000e-01  -9.4359999999999999e-01  -2.3870000000000000e-01   5.7099999999999998e-02  -5.2600000000000001e-02   6.2150000000000005e-01   2.7795000000000001e+00   2.0024000000000002e+00   9.5999999999999992e-03   9.6199999999999994e-02   4.4230000000000003e-01
  -7.2740000000000005e-01   1.0990000000000000e-01  -9.4359999999999999e-01  -1.4319999999999999e-01   5.7099999999999998e-02  -2.1899999999999999e-02   8.2120000000000004e-01   2.7349999999999999e+00   1.1317999999999999e+00  -5.7799999999999997e-02   9.6199999999999994e-02   4.7330000000000000e-01
  -3.9679999999999999e-01   1.5390000000000001e-01  -1.7160000000000000e-01  -1.9089999999999999e-01  -2.8500000000000001e-02  -8.8000000000000005e-03   8.4340000000000004e-01   2.4681999999999999e+00   1.8283000000000000e+00   2.8899999999999999e-02   1.0580000000000001e-01   4.5119999999999999e-01
  -4.1880000000000001e-01  -2.1999999999999999e-02   4.2890000000000000e-01  -2.1959999999999999e-01  -5.7099999999999998e-02   1.7500000000000002e-02   8.6560000000000004e-01   2.5348999999999999e+00   2.3506000000000000e+00   2.8899999999999999e-02   1.4430000000000001e-01   4.6889999999999998e-01
  -4.4080000000000003e-01  -1.3189999999999999e-01  -1.7160000000000000e-01  -1.2410000000000000e-01  -1.9000000000000000e-02   0.0000000000000000e+00   9.1000000000000003e-01   2.4904000000000002e+00   2.0893999999999999e+00   0.0000000000000000e+00   1.4430000000000001e-01   5.0870000000000004e-01
  -4.6289999999999998e-01  -1.0990000000000000e-01  -6.8630000000000002e-01  -2.1959999999999999e-01  -6.6600000000000006e-02  -1.7500000000000002e-02   6.8799999999999994e-01   2.4681999999999999e+00   1.7412000000000001e+00   4.8200000000000000e-02   9.6199999999999994e-02   4.9099999999999999e-01
  -4.8490000000000000e-01   6.6000000000000003e-02  -6.0050000000000003e-01  -1.5279999999999999e-01  -6.6600000000000006e-02  -8.8000000000000005e-03   8.4340000000000004e-01   2.6238000000000001e+00   2.0024000000000002e+00  -1.9300000000000001e-02   1.5400000000000000e-01   4.3790000000000001e-01
  -4.4080000000000003e-01   1.3189999999999999e-01  -1.1152000000000000e+00  -1.1459999999999999e-01   0.0000000000000000e+00   3.9500000000000000e-02   8.8780000000000003e-01   2.5571000000000002e+00   2.1764999999999999e+00  -2.8899999999999999e-02   1.2509999999999999e-01   4.3350000000000000e-01
  -5.7310000000000005e-01   6.6000000000000003e-02  -8.5800000000000001e-02  -2.1959999999999999e-01   1.9000000000000000e-02   4.8200000000000000e-02   7.5460000000000005e-01   2.7572000000000001e+00   2.0893999999999999e+00   9.5999999999999992e-03   1.6360000000000000e-01   4.5560000000000000e-01
  -4.1880000000000001e-01   6.6000000000000003e-02  -5.1470000000000005e-01  -1.1459999999999999e-01  -1.9000000000000000e-02  -3.9500000000000000e-02   5.3269999999999995e-01   2.5792999999999999e+00   2.0024000000000002e+00  -5.7799999999999997e-02   5.7700000000000001e-02   4.9540000000000001e-01
  -4.8490000000000000e-01   2.1999999999999999e-02  -5.1470000000000005e-01  -1.5279999999999999e-01  -9.5200000000000007e-02   4.4000000000000003e-03   6.8799999999999994e-01   2.5125999999999999e+00   2.2635999999999998e+00  -1.9300000000000001e-02   1.0580000000000001e-01   4.5560000000000000e-01
  -6.1719999999999997e-01   1.0990000000000000e-01  -5.1470000000000005e-01  -1.3370000000000001e-01   6.6600000000000006e-02   1.3200000000000000e-02   9.1000000000000003e-01   2.7128000000000001e+00   2.0024000000000002e+00   6.7400000000000002e-02   6.7400000000000002e-02   4.8659999999999998e-01
  -4.4080000000000003e-01  -4.3999999999999997e-02  -4.2890000000000000e-01  -1.6230000000000000e-01   6.6600000000000006e-02  -3.5099999999999999e-02   8.8780000000000003e-01   2.6015999999999999e+00   1.8283000000000000e+00   9.5999999999999992e-03   1.0580000000000001e-01   4.8220000000000002e-01
  -4.8490000000000000e-01   8.7900000000000006e-02   8.5800000000000001e-02  -2.3870000000000000e-01  -1.1420000000000000e-01   3.5099999999999999e-02   7.3240000000000005e-01   2.5792999999999999e+00   3.1341999999999999e+00  -5.7799999999999997e-02   1.2509999999999999e-01   4.7770000000000001e-01
  -5.5110000000000003e-01  -1.5390000000000001e-01   1.7160000000000000e-01  -1.3370000000000001e-01   0.0000000000000000e+00  -7.4499999999999997e-02   7.7680000000000005e-01   2.7349999999999999e+00   1.3059000000000001e+00   3.8500000000000000e-02   1.6360000000000000e-01   4.7330000000000000e-01
  -5.9509999999999996e-01   0.0000000000000000e+00  -6.0050000000000003e-01  -2.8639999999999999e-01  -5.7099999999999998e-02  -2.6300000000000000e-02   8.4340000000000004e-01   2.5125999999999999e+00   2.6989000000000001e+00  -2.8899999999999999e-02   1.1550000000000001e-01   4.9540000000000001e-01
  -3.5270000000000001e-01  -1.7590000000000000e-01   1.7160000000000000e-01  -1.4319999999999999e-01  -1.9000000000000000e-02  -1.7500000000000002e-02   8.2120000000000004e-01   2.6238000000000001e+00   1.8283000000000000e+00   1.1559999999999999e-01   8.6599999999999996e-02   4.2909999999999998e-01
  -5.2900000000000003e-01   1.3189999999999999e-01  -1.0294000000000001e+00  -1.3370000000000001e-01  -9.4999999999999998e-03  -8.8000000000000005e-03   8.8780000000000003e-01   2.5571000000000002e+00   1.6540999999999999e+00   4.8200000000000000e-02   1.0580000000000001e-01   4.6450000000000002e-01
  -4.6289999999999998e-01  -2.1999999999999999e-02  -5.1470000000000005e-01  -2.0999999999999999e-01   9.4999999999999998e-03  -4.4000000000000003e-03   7.3240000000000005e-01   2.5792999999999999e+00   2.1764999999999999e+00   7.7100000000000002e-02   7.6999999999999999e-02   4.6889999999999998e-01
  -5.5110000000000003e-01   0.0000000000000000e+00  -8.5780000000000001e-01  -1.5279999999999999e-01  -2.8500000000000001e-02   1.7500000000000002e-02   7.5460000000000005e-01   2.6905000000000001e+00   2.0893999999999999e+00   8.6699999999999999e-02   1.1550000000000001e-01   4.3790000000000001e-01
  -3.3060000000000000e-01  -2.1999999999999999e-02  -5.1470000000000005e-01  -1.6230000000000000e-01   2.8500000000000001e-02  -3.5099999999999999e-02   6.6579999999999995e-01   2.3792000000000000e+00   2.5247000000000002e+00  -3.8500000000000000e-02   1.1550000000000001e-01   4.8659999999999998e-01
  -4.8490000000000000e-01   4.3999999999999997e-02  -8.5780000000000001e-01  -2.4820000000000000e-01   3.8100000000000002e-02   0.0000000000000000e+00   6.8799999999999994e-01   2.4904000000000002e+00   2.2635999999999998e+00   8.6699999999999999e-02   1.9199999999999998e-02   4.8220000000000002e-01
  -5.0700000000000001e-01   6.6000000000000003e-02  -9.4359999999999999e-01  -2.9599999999999999e-01   1.9000000000000000e-02   8.8000000000000005e-03   9.5440000000000003e-01   2.5571000000000002e+00   2.3506000000000000e+00  -9.5999999999999992e-03   1.2509999999999999e-01   4.6889999999999998e-01
  -5.5110000000000003e-01   2.1999999999999999e-02  -6.8630000000000002e-01  -2.3870000000000000e-01  -3.8100000000000002e-02  -1.7500000000000002e-02   9.1000000000000003e-01   2.4237000000000002e+00   2.8730000000000002e+00   5.7799999999999997e-02   1.7319999999999999e-01   4.4230000000000003e-01
  -5.5110000000000003e-01   6.6000000000000003e-02  -8.5800000000000001e-02  -1.5279999999999999e-01  -9.4999999999999998e-03  -1.7500000000000002e-02   7.7680000000000005e-01   2.6682999999999999e+00   2.7858999999999998e+00  -3.8500000000000000e-02   1.4430000000000001e-01   4.7770000000000001e-01
  -5.2900000000000003e-01  -2.1999999999999999e-02  -1.1152000000000000e+00  -1.9089999999999999e-01  -6.6600000000000006e-02   2.6300000000000000e-02   8.2120000000000004e-01   2.7128000000000001e+00   1.9153000000000000e+00  -9.5999999999999992e-03   5.7700000000000001e-02   4.7330000000000000e-01
  -7.7149999999999996e-01   6.6000000000000003e-02  -4.2890000000000000e-01  -1.4319999999999999e-01  -8.5599999999999996e-02   3.9500000000000000e-02   7.1020000000000005e-01   2.6015999999999999e+00   1.9153000000000000e+00   9.5999999999999992e-03   1.4430000000000001e-01   4.5119999999999999e-01
  -3.3060000000000000e-01   6.6000000000000003e-02   8.5800000000000001e-02  -1.8140000000000001e-01   0.0000000000000000e+00   0.0000000000000000e+00   8.6560000000000004e-01   2.6459999999999999e+00   2.7858999999999998e+00   9.5999999999999992e-03   1.0580000000000001e-01   4.1580000000000000e-01
  -5.9509999999999996e-01  -1.3189999999999999e-01  -8.5780000000000001e-01  -2.1959999999999999e-01  -3.8100000000000002e-02  -3.9500000000000000e-02   7.3240000000000005e-01   2.7128000000000001e+00   1.9153000000000000e+00   4.8200000000000000e-02   1.6360000000000000e-01   4.6889999999999998e-01
  -2.8649999999999998e-01  -1.7590000000000000e-01  -1.7160000000000000e-01  -2.0050000000000001e-01  -5.7099999999999998e-02  -4.4000000000000003e-03   9.5440000000000003e-01   2.5125999999999999e+00   2.4377000000000000e+00   4.8200000000000000e-02   1.1550000000000001e-01   4.6889999999999998e-01
  -5.2900000000000003e-01   1.7590000000000000e-01  -2.5740000000000002e-01  -1.5279999999999999e-01  -6.6600000000000006e-02  -8.8000000000000005e-03   9.1000000000000003e-01   2.8016999999999999e+00   2.5247000000000002e+00   0.0000000000000000e+00   1.3469999999999999e-01   5.0429999999999997e-01
  -5.0700000000000001e-01   6.6000000000000003e-02  -9.4359999999999999e-01  -1.7190000000000000e-01   2.8500000000000001e-02  -2.6300000000000000e-02   9.7660000000000002e-01   2.6015999999999999e+00   1.9153000000000000e+00   1.9300000000000001e-02   5.7700000000000001e-02   4.4679999999999997e-01
  -3.7469999999999998e-01   1.5390000000000001e-01   0.0000000000000000e+00  -1.9089999999999999e-01  -6.6600000000000006e-02   0.0000000000000000e+00   7.1020000000000005e-01   2.5792999999999999e+00   1.9153000000000000e+00   3.8500000000000000e-02   1.4430000000000001e-01   4.4679999999999997e-01
  -4.8490000000000000e-01   4.3999999999999997e-02  -8.5780000000000001e-01  -1.8140000000000001e-01  -6.6600000000000006e-02  -1.7500000000000002e-02   7.1020000000000005e-01   2.7572000000000001e+00   2.2635999999999998e+00   4.8200000000000000e-02   3.8500000000000000e-02   4.2470000000000002e-01
  -5.2900000000000003e-01   8.7900000000000006e-02  -3.4310000000000002e-01  -1.1459999999999999e-01  -4.7600000000000003e-02  -2.1899999999999999e-02   7.7680000000000005e-01   2.6682999999999999e+00   2.3506000000000000e+00   1.1559999999999999e-01   7.6999999999999999e-02   4.5560000000000000e-01
  -4.8490000000000000e-01  -1.3189999999999999e-01   0.0000000000000000e+00  -2.2910000000000000e-01  -1.9000000000000000e-02  -3.0700000000000002e-02   9.9880000000000002e-01   2.5348999999999999e+00   1.5670999999999999e+00   1.9300000000000001e-02   6.7400000000000002e-02   4.8659999999999998e-01
  -5.0700000000000001e-01   2.1999999999999999e-02  -8.5780000000000001e-01  -2.0999999999999999e-01   3.8100000000000002e-02  -1.7500000000000002e-02   8.2120000000000004e-01   2.7128000000000001e+00   2.0893999999999999e+00   3.8500000000000000e-02   1.4430000000000001e-01   4.3350000000000000e-01
  -5.7310000000000005e-01  -1.5390000000000001e-01  -6.8630000000000002e-01  -2.1959999999999999e-01  -1.2370000000000000e-01  -4.3900000000000002e-02   7.3240000000000005e-01   2.5571000000000002e+00   2.5247000000000002e+00   2.8899999999999999e-02   1.6360000000000000e-01   4.6889999999999998e-01
  -4.8490000000000000e-01  -8.7900000000000006e-02   4.2890000000000000e-01  -2.2910000000000000e-01   1.0470000000000000e-01  -3.0700000000000002e-02   7.9900000000000004e-01   2.4459000000000000e+00   2.6118000000000001e+00   7.7100000000000002e-02   2.4060000000000001e-01   4.4230000000000003e-01
  -6.8330000000000002e-01   6.6000000000000003e-02   8.5800000000000001e-02  -2.2910000000000000e-01  -4.7600000000000003e-02  -3.9500000000000000e-02   8.8780000000000003e-01   2.4237000000000002e+00   1.5670999999999999e+00  -9.6299999999999997e-02   4.8099999999999997e-02   4.0250000000000002e-01
  -5.5110000000000003e-01  -1.3189999999999999e-01   1.7160000000000000e-01  -1.7190000000000000e-01   0.0000000000000000e+00  -1.3200000000000000e-02   8.8780000000000003e-01   2.5792999999999999e+00   2.3506000000000000e+00   0.0000000000000000e+00   1.5400000000000000e-01   4.6000000000000002e-01
  -7.0530000000000004e-01  -6.6000000000000003e-02  -3.4310000000000002e-01  -3.2460000000000000e-01   0.0000000000000000e+00   3.0700000000000002e-02   8.8780000000000003e-01   2.6238000000000001e+00   2.0024000000000002e+00   0.0000000000000000e+00   1.5400000000000000e-01   4.7770000000000001e-01
  -4.8490000000000000e-01  -1.5390000000000001e-01  -1.7160000000000000e-01  -1.7190000000000000e-01  -7.6100000000000001e-02   5.7000000000000002e-02   7.9900000000000004e-01   2.4904000000000002e+00   1.3059000000000001e+00  -2.8899999999999999e-02   8.6599999999999996e-02   4.5560000000000000e-01
  -4.6289999999999998e-01  -2.1999999999999999e-02  -6.8630000000000002e-01  -2.8639999999999999e-01  -9.4999999999999998e-03   2.1899999999999999e-02   9.1000000000000003e-01   2.6015999999999999e+00   2.0893999999999999e+00  -3.8500000000000000e-02   6.7400000000000002e-02   4.7770000000000001e-01
  -4.6289999999999998e-01   6.6000000000000003e-02  -2.5740000000000002e-01  -1.7190000000000000e-01  -5.7099999999999998e-02  -4.4000000000000003e-03   7.3240000000000005e-01   2.5792999999999999e+00   2.3506000000000000e+00  -1.9300000000000001e-02   1.4430000000000001e-01   4.5560000000000000e-01
  -4.6289999999999998e-01  -1.7590000000000000e-01  -2.5740000000000002e-01  -1.7190000000000000e-01   9.4999999999999998e-03   1.7500000000000002e-02   7.3240000000000005e-01   2.4015000000000000e+00   2.2635999999999998e+00   7.7100000000000002e-02   1.4430000000000001e-01   4.2909999999999998e-01
  -4.8490000000000000e-01   4.3999999999999997e-02  -5.1470000000000005e-01  -2.9599999999999999e-01   1.9000000000000000e-02   0.0000000000000000e+00   9.1000000000000003e-01   2.5571000000000002e+00   2.3506000000000000e+00   1.9300000000000001e-02   1.4430000000000001e-01   4.8659999999999998e-01
  -6.6130000000000000e-01  -1.0990000000000000e-01  -1.3725000000000001e+00  -2.2910000000000000e-01   2.8500000000000001e-02  -3.9500000000000000e-02   9.3220000000000003e-01   2.4237000000000002e+00   2.6989000000000001e+00   2.8899999999999999e-02   1.9239999999999999e-01   4.9540000000000001e-01
  -3.7469999999999998e-01   2.1999999999999999e-02  -9.4359999999999999e-01  -2.0050000000000001e-01  -2.8500000000000001e-02   8.8000000000000005e-03   8.4340000000000004e-01   2.6015999999999999e+00   1.3930000000000000e+00   3.8500000000000000e-02   7.6999999999999999e-02   4.6450000000000002e-01
  -5.2900000000000003e-01   1.0990000000000000e-01  -2.5740000000000002e-01  -2.1959999999999999e-01  -1.1420000000000000e-01   3.0700000000000002e-02   7.7680000000000005e-01   2.5792999999999999e+00   2.5247000000000002e+00  -9.5999999999999992e-03   3.8500000000000000e-02   4.5119999999999999e-01
  -7.2740000000000005e-01   0.0000000000000000e+00  -6.8630000000000002e-01  -1.9089999999999999e-01   5.7099999999999998e-02  -6.1400000000000003e-02   7.3240000000000005e-01   2.4459000000000000e+00   2.0893999999999999e+00  -9.5999999999999992e-03   7.6999999999999999e-02   4.4679999999999997e-01
  -5.7310000000000005e-01   4.3999999999999997e-02  -2.5740000000000002e-01  -1.6230000000000000e-01   1.9000000000000000e-02   3.9500000000000000e-02   7.3240000000000005e-01   2.6238000000000001e+00   3.2212000000000001e+00   2.8899999999999999e-02   1.9239999999999999e-01   4.6450000000000002e-01
  -4.8490000000000000e-01   6.6000000000000003e-02  -6.0050000000000003e-01  -2.1959999999999999e-01  -1.9000000000000000e-02  -3.0700000000000002e-02   7.7680000000000005e-01   2.5792999999999999e+00   2.7858999999999998e+00   4.8200000000000000e-02   1.5400000000000000e-01   4.6450000000000002e-01
  -5.5110000000000003e-01   1.3189999999999999e-01  -1.1152000000000000e+00  -1.9089999999999999e-01   9.4999999999999998e-03  -1.3200000000000000e-02   7.7680000000000005e-01   2.4904000000000002e+00   2.6989000000000001e+00   1.3489999999999999e-01   7.6999999999999999e-02   4.8220000000000002e-01
  -4.4080000000000003e-01   1.3189999999999999e-01  -9.4359999999999999e-01  -1.4319999999999999e-01   9.5200000000000007e-02   4.4000000000000003e-03   7.3240000000000005e-01   2.7128000000000001e+00   2.0893999999999999e+00   6.7400000000000002e-02   1.5400000000000000e-01   4.8220000000000002e-01
  -5.7310000000000005e-01  -2.1999999999999999e-02  -2.5740000000000002e-01  -2.2910000000000000e-01  -4.7600000000000003e-02  -2.1899999999999999e-02   8.2120000000000004e-01   2.4237000000000002e+00   2.2635999999999998e+00  -9.5999999999999992e-03   1.7319999999999999e-01   4.2470000000000002e-01
  -5.0700000000000001e-01  -4.3999999999999997e-02  -7.7210000000000001e-01  -1.9089999999999999e-01  -9.5200000000000007e-02  -1.3200000000000000e-02   6.2150000000000005e-01   2.6015999999999999e+00   2.7858999999999998e+00   8.6699999999999999e-02   2.1170000000000000e-01   4.6000000000000002e-01
  -6.6130000000000000e-01  -1.7590000000000000e-01  -4.2890000000000000e-01  -1.6230000000000000e-01   4.7600000000000003e-02  -2.6300000000000000e-02   8.4340000000000004e-01   2.6459999999999999e+00   2.5247000000000002e+00  -2.8899999999999999e-02   2.0210000000000000e-01   4.8220000000000002e-01
  -5.5110000000000003e-01   2.6379999999999998e-01  -6.8630000000000002e-01  -1.4319999999999999e-01  -9.4999999999999998e-03  -1.7500000000000002e-02   7.3240000000000005e-01   2.5348999999999999e+00   1.9153000000000000e+00  -9.5999999999999992e-03   1.3469999999999999e-01   4.3350000000000000e-01
  -6.6130000000000000e-01   2.1999999999999999e-02  -6.0050000000000003e-01  -1.6230000000000000e-01  -8.5599999999999996e-02   8.8000000000000005e-03   8.2120000000000004e-01   2.4904000000000002e+00   2.3506000000000000e+00  -3.8500000000000000e-02   1.4430000000000001e-01   4.3790000000000001e-01
  -5.2900000000000003e-01  -6.6000000000000003e-02  -6.8630000000000002e-01  -1.0500000000000000e-01   2.8500000000000001e-02  -2.1899999999999999e-02   8.6560000000000004e-01   2.5125999999999999e+00   2.1764999999999999e+00  -2.8899999999999999e-02   2.0210000000000000e-01   4.4230000000000003e-01
  -2.4249999999999999e-01   1.0990000000000000e-01  -6.8630000000000002e-01  -1.4319999999999999e-01  -3.8100000000000002e-02  -3.0700000000000002e-02   7.3240000000000005e-01   2.5792999999999999e+00   2.6118000000000001e+00   2.8899999999999999e-02   9.6199999999999994e-02   4.5560000000000000e-01
  -4.6289999999999998e-01   1.5390000000000001e-01   0.0000000000000000e+00  -2.6729999999999998e-01  -1.9000000000000000e-02   2.6300000000000000e-02   9.1000000000000003e-01   2.7572000000000001e+00   1.1317999999999999e+00  -9.6299999999999997e-02   1.0580000000000001e-01   4.3350000000000000e-01
  -5.5110000000000003e-01   1.3189999999999999e-01  -2.5740000000000002e-01  -1.6230000000000000e-01  -9.4999999999999998e-03   5.2600000000000001e-02   6.6579999999999995e-01   2.4459000000000000e+00   2.0024000000000002e+00   1.9300000000000001e-02   4.8099999999999997e-02   4.7770000000000001e-01
  -5.2900000000000003e-01  -6.6000000000000003e-02  -7.7210000000000001e-01  -3.1509999999999999e-01   1.9000000000000000e-02  -3.5099999999999999e-02   7.3240000000000005e-01   2.6459999999999999e+00   2.4377000000000000e+00   6.7400000000000002e-02   2.0210000000000000e-01   4.3790000000000001e-01
  -4.6289999999999998e-01   4.3999999999999997e-02  -1.3725000000000001e+00  -3.1509999999999999e-01  -1.9000000000000000e-02  -3.0700000000000002e-02   7.1020000000000005e-01   2.5125999999999999e+00   2.4377000000000000e+00   5.7799999999999997e-02   7.6999999999999999e-02   4.4679999999999997e-01
  -3.0859999999999999e-01  -4.3999999999999997e-02  -1.2867999999999999e+00  -1.7190000000000000e-01  -5.7099999999999998e-02  -1.3200000000000000e-02   1.0209999999999999e+00   2.5571000000000002e+00   2.0024000000000002e+00  -1.9300000000000001e-02   1.5400000000000000e-01   4.9540000000000001e-01
  -4.4080000000000003e-01   2.1999999999999999e-02  -6.8630000000000002e-01  -1.5279999999999999e-01  -3.8100000000000002e-02   4.4000000000000003e-03   7.5460000000000005e-01   2.5571000000000002e+00   2.2635999999999998e+00   1.9300000000000001e-02   1.0580000000000001e-01   5.1310000000000000e-01
  -3.9679999999999999e-01   0.0000000000000000e+00  -1.4582999999999999e+00  -2.2910000000000000e-01  -1.9000000000000000e-02   4.4000000000000003e-03   6.8799999999999994e-01   2.6905000000000001e+00   2.0893999999999999e+00   8.6699999999999999e-02   6.7400000000000002e-02   4.3350000000000000e-01
  -6.3919999999999999e-01   6.6000000000000003e-02  -1.7160000000000000e-01  -1.7190000000000000e-01  -3.8100000000000002e-02  -8.8000000000000005e-03   5.7709999999999995e-01   2.3792000000000000e+00   2.0893999999999999e+00   1.9300000000000001e-02   2.0210000000000000e-01   4.5119999999999999e-01
  -5.0700000000000001e-01  -1.3189999999999999e-01  -6.0050000000000003e-01  -1.0500000000000000e-01   9.5200000000000007e-02   1.3200000000000000e-02   9.3220000000000003e-01   2.5348999999999999e+00   2.7858999999999998e+00  -5.7799999999999997e-02   1.1550000000000001e-01   4.3350000000000000e-01
  -4.1880000000000001e-01  -1.0990000000000000e-01  -6.0050000000000003e-01  -2.3870000000000000e-01  -3.8100000000000002e-02  -1.3200000000000000e-02   7.3240000000000005e-01   2.5792999999999999e+00   2.1764999999999999e+00   5.7799999999999997e-02   1.2509999999999999e-01   4.6889999999999998e-01
  -6.3919999999999999e-01  -6.6000000000000003e-02  -5.1470000000000005e-01  -2.2910000000000000e-01  -1.9000000000000000e-02  -1.7500000000000002e-02   1.0653999999999999e+00   2.5792999999999999e+00   1.9153000000000000e+00   4.8200000000000000e-02   2.0210000000000000e-01   5.0429999999999997e-01
  -4.4080000000000003e-01  -1.9789999999999999e-01  -1.7160000000000000e-01  -2.4820000000000000e-01  -3.8100000000000002e-02   1.3200000000000000e-02   7.3240000000000005e-01   2.3792000000000000e+00   2.6989000000000001e+00   2.8899999999999999e-02   9.6199999999999994e-02   4.6889999999999998e-01
  -8.3760000000000001e-01  -2.1999999999999999e-02  -5.1470000000000005e-01  -2.7689999999999998e-01   5.7099999999999998e-02  -2.1899999999999999e-02   7.1020000000000005e-01   2.5348999999999999e+00   2.2635999999999998e+00  -9.5999999999999992e-03   9.6199999999999994e-02   4.9990000000000001e-01
  -5.7310000000000005e-01  -1.5390000000000001e-01  -6.8630000000000002e-01  -1.9089999999999999e-01  -5.7099999999999998e-02   2.6300000000000000e-02   7.9900000000000004e-01   2.6238000000000001e+00   2.0893999999999999e+00  -4.8200000000000000e-02   1.7319999999999999e-01   4.6000000000000002e-01
  -5.0700000000000001e-01   2.1999999999999999e-02  -3.4310000000000002e-01  -2.0050000000000001e-01  -1.0470000000000000e-01   4.4000000000000003e-03   9.7660000000000002e-01   2.6015999999999999e+00   2.2635999999999998e+00   3.8500000000000000e-02   1.2509999999999999e-01   4.3350000000000000e-01
  -6.1719999999999997e-01   8.7900000000000006e-02  -1.2010000000000001e+00  -2.4820000000000000e-01   6.6600000000000006e-02  -2.6300000000000000e-02   6.6579999999999995e-01   2.6459999999999999e+00   1.8283000000000000e+00  -3.8500000000000000e-02   2.4060000000000001e-01   4.9099999999999999e-01
  -7.0530000000000004e-01  -2.1999999999999999e-02  -1.2010000000000001e+00  -2.6729999999999998e-01  -1.9000000000000000e-02  -6.5799999999999997e-02   9.7660000000000002e-01   2.7572000000000001e+00   2.0893999999999999e+00   6.7400000000000002e-02   1.6360000000000000e-01   4.6889999999999998e-01
  -4.1880000000000001e-01  -2.1999999999999999e-02  -3.4310000000000002e-01  -3.9140000000000003e-01   1.9000000000000000e-02  -4.8200000000000000e-02   9.5440000000000003e-01   2.7795000000000001e+00   2.6989000000000001e+00   9.5999999999999992e-03   1.1550000000000001e-01   4.9990000000000001e-01
  -3.7469999999999998e-01   6.6000000000000003e-02   4.2890000000000000e-01  -1.0500000000000000e-01   6.6600000000000006e-02  -3.0700000000000002e-02   6.8799999999999994e-01   2.6459999999999999e+00   2.4377000000000000e+00   0.0000000000000000e+00   1.7319999999999999e-01   4.5560000000000000e-01
  -6.6130000000000000e-01   6.6000000000000003e-02  -2.5740000000000002e-01  -8.5900000000000004e-02   1.9000000000000000e-02  -3.0700000000000002e-02   7.7680000000000005e-01   2.5348999999999999e+00   1.6540999999999999e+00  -1.9300000000000001e-02   1.1550000000000001e-01   4.3790000000000001e-01
  -3.5270000000000001e-01   6.6000000000000003e-02  -2.5740000000000002e-01  -2.5779999999999997e-01   1.9000000000000000e-02   1.3200000000000000e-02   8.8780000000000003e-01   2.5125999999999999e+00   3.0470999999999999e+00   3.8500000000000000e-02   4.8099999999999997e-02   4.5560000000000000e-01
  -5.7310000000000005e-01   6.6000000000000003e-02  -7.7210000000000001e-01  -2.6729999999999998e-01  -1.9000000000000000e-02   3.0700000000000002e-02   7.9900000000000004e-01   2.6238000000000001e+00   2.6118000000000001e+00  -2.8899999999999999e-02   1.4430000000000001e-01   4.9099999999999999e-01
  -7.2740000000000005e-01  -8.7900000000000006e-02  -5.1470000000000005e-01  -2.0050000000000001e-01   8.5599999999999996e-02   0.0000000000000000e+00   8.6560000000000004e-01   2.5792999999999999e+00   2.3506000000000000e+00  -1.9300000000000001e-02   1.9239999999999999e-01   4.2909999999999998e-01
  -6.3919999999999999e-01  -1.3189999999999999e-01  -1.0294000000000001e+00  -2.3870000000000000e-01   9.4999999999999998e-03  -5.2600000000000001e-02   7.9900000000000004e-01   2.6682999999999999e+00   1.9153000000000000e+00   0.0000000000000000e+00   1.2509999999999999e-01   4.3350000000000000e-01
  -4.4080000000000003e-01   8.7900000000000006e-02  -5.1470000000000005e-01  -2.4820000000000000e-01  -1.9000000000000000e-02  -3.9500000000000000e-02   8.4340000000000004e-01   2.4015000000000000e+00   2.5247000000000002e+00  -1.9300000000000001e-02   5.7700000000000001e-02   4.5560000000000000e-01
  -5.7310000000000005e-01   6.6000000000000003e-02   2.5740000000000002e-01  -2.3870000000000000e-01   1.9000000000000000e-02   2.1899999999999999e-02   8.4340000000000004e-01   2.5125999999999999e+00   2.0893999999999999e+00  -2.8899999999999999e-02   7.6999999999999999e-02   4.6000000000000002e-01
  -4.8490000000000000e-01  -8.7900000000000006e-02  -6.0050000000000003e-01  -1.9089999999999999e-01  -2.8500000000000001e-02   1.7500000000000002e-02   7.5460000000000005e-01   2.4681999999999999e+00   1.6540999999999999e+00   7.7100000000000002e-02   1.5400000000000000e-01   4.4230000000000003e-01
  -7.2740000000000005e-01  -2.1999999999999999e-02   1.7160000000000000e-01  -2.6729999999999998e-01  -3.8100000000000002e-02  -1.7500000000000002e-02   7.7680000000000005e-01   2.6905000000000001e+00   1.8283000000000000e+00   1.1559999999999999e-01   1.4430000000000001e-01   4.2470000000000002e-01
  -5.7310000000000005e-01   2.1999999999999999e-02  -1.0294000000000001e+00  -7.6399999999999996e-02  -4.7600000000000003e-02  -3.9500000000000000e-02   8.8780000000000003e-01   2.6238000000000001e+00   2.6989000000000001e+00   5.7799999999999997e-02   1.1550000000000001e-01   4.6450000000000002e-01
  -6.3919999999999999e-01  -6.6000000000000003e-02   0.0000000000000000e+00  -2.1959999999999999e-01   1.9000000000000000e-02  -2.1899999999999999e-02   7.9900000000000004e-01   2.5348999999999999e+00   2.0024000000000002e+00   1.1559999999999999e-01   1.0580000000000001e-01   4.6000000000000002e-01
  -4.4080000000000003e-01   2.1999999999999999e-02  -9.4359999999999999e-01  -2.1959999999999999e-01   3.8100000000000002e-02  -2.1899999999999999e-02   6.6579999999999995e-01   2.6905000000000001e+00   1.9153000000000000e+00   2.8899999999999999e-02   1.4430000000000001e-01   4.8220000000000002e-01
  -5.5110000000000003e-01  -6.6000000000000003e-02  -6.8630000000000002e-01  -2.1959999999999999e-01  -2.8500000000000001e-02   3.0700000000000002e-02   9.7660000000000002e-01   2.7795000000000001e+00   2.1764999999999999e+00  -9.5999999999999992e-03  -9.5999999999999992e-03   4.6450000000000002e-01
  -5.2900000000000003e-01  -1.5390000000000001e-01  -7.7210000000000001e-01  -2.2910000000000000e-01   6.6600000000000006e-02   4.4000000000000003e-03   8.2120000000000004e-01   2.7572000000000001e+00   2.3506000000000000e+00   5.7799999999999997e-02   1.3469999999999999e-01   4.2020000000000002e-01
  -5.0700000000000001e-01   1.5390000000000001e-01   1.7160000000000000e-01  -2.4820000000000000e-01   5.7099999999999998e-02  -3.5099999999999999e-02   7.7680000000000005e-01   2.6682999999999999e+00   1.9153000000000000e+00  -9.5999999999999992e-03   8.6599999999999996e-02   4.6000000000000002e-01
  -5.0700000000000001e-01   2.1999999999999999e-02  -1.2010000000000001e+00  -1.6230000000000000e-01  -2.8500000000000001e-02   1.3200000000000000e-02   7.3240000000000005e-01   2.4237000000000002e+00   1.3059000000000001e+00  -1.9300000000000001e-02   2.3089999999999999e-01   4.9540000000000001e-01
  -5.2900000000000003e-01   1.0990000000000000e-01  -7.7210000000000001e-01  -2.0999999999999999e-01   0.0000000000000000e+00  -4.4000000000000003e-03   6.8799999999999994e-01   2.6459999999999999e+00   2.3506000000000000e+00   5.7799999999999997e-02   1.3469999999999999e-01   4.6889999999999998e-01
  -7.0530000000000004e-01   1.7590000000000000e-01  -5.1470000000000005e-01  -1.0500000000000000e-01  -1.0470000000000000e-01   0.0000000000000000e+00   7.1020000000000005e-01   2.6015999999999999e+00   2.3506000000000000e+00   1.2520000000000001e-01   2.1170000000000000e-01   4.2470000000000002e-01
  -4.6289999999999998e-01  -1.5390000000000001e-01  -1.7160000000000000e-01  -2.2910000000000000e-01  -9.4999999999999998e-03  -4.8200000000000000e-02   9.3220000000000003e-01   2.7128000000000001e+00   2.4377000000000000e+00  -4.8200000000000000e-02   1.9239999999999999e-01   4.5119999999999999e-01
  -5.5110000000000003e-01  -1.3189999999999999e-01  -4.2890000000000000e-01  -8.5900000000000004e-02   0.0000000000000000e+00  -1.3200000000000000e-02   6.4370000000000005e-01   2.5571000000000002e+00   3.0470999999999999e+00  -7.7100000000000002e-02   1.0580000000000001e-01   4.4230000000000003e-01
  -3.0859999999999999e-01   4.3999999999999997e-02  -6.0050000000000003e-01  -2.0999999999999999e-01   9.4999999999999998e-03   1.3200000000000000e-02   9.3220000000000003e-01   2.6682999999999999e+00   1.3930000000000000e+00   2.8899999999999999e-02   6.7400000000000002e-02   4.9540000000000001e-01
  -5.7310000000000005e-01   1.3189999999999999e-01  -6.0050000000000003e-01  -2.0999999999999999e-01   0.0000000000000000e+00  -8.8000000000000005e-03   8.4340000000000004e-01   2.4681999999999999e+00   2.2635999999999998e+00  -2.8899999999999999e-02   1.7319999999999999e-01   4.4230000000000003e-01
  -6.6130000000000000e-01  -4.3999999999999997e-02  -6.8630000000000002e-01  -2.4820000000000000e-01   5.7099999999999998e-02  -4.4000000000000003e-03   8.4340000000000004e-01   2.4459000000000000e+00   2.1764999999999999e+00   4.8200000000000000e-02   8.6599999999999996e-02   4.8220000000000002e-01
  -4.6289999999999998e-01  -1.3189999999999999e-01  -4.2890000000000000e-01  -1.9089999999999999e-01  -2.8500000000000001e-02  -3.5099999999999999e-02   6.6579999999999995e-01   2.7128000000000001e+00   1.1317999999999999e+00  -2.8899999999999999e-02   1.1550000000000001e-01   4.5560000000000000e-01
  -4.8490000000000000e-01  -4.3999999999999997e-02  -2.5740000000000002e-01  -9.5500000000000002e-02   1.9000000000000000e-02   4.4000000000000003e-03   8.6560000000000004e-01   2.5571000000000002e+00   2.2635999999999998e+00   4.8200000000000000e-02   1.2509999999999999e-01   4.6889999999999998e-01
  -7.9349999999999998e-01  -6.6000000000000003e-02  -1.1152000000000000e+00  -2.4820000000000000e-01  -1.4269999999999999e-01   4.4000000000000003e-03   8.6560000000000004e-01   2.6015999999999999e+00   2.1764999999999999e+00   7.7100000000000002e-02   8.6599999999999996e-02   4.6000000000000002e-01
  -3.7469999999999998e-01   2.1999999999999999e-02   2.5740000000000002e-01  -1.4319999999999999e-01  -7.6100000000000001e-02  -4.4000000000000003e-03   7.9900000000000004e-01   2.6015999999999999e+00   1.3930000000000000e+00   0.0000000000000000e+00   1.4430000000000001e-01   4.4230000000000003e-01
  -5.5110000000000003e-01  -6.6000000000000003e-02  -1.0294000000000001e+00  -2.0999999999999999e-01   9.4999999999999998e-03  -8.8000000000000005e-03   9.1000000000000003e-01   2.5792999999999999e+00   2.2635999999999998e+00   0.0000000000000000e+00   1.4430000000000001e-01   4.9099999999999999e-01
  -5.5110000000000003e-01  -1.5390000000000001e-01  -5.1470000000000005e-01  -2.1959999999999999e-01   4.7600000000000003e-02   0.0000000000000000e+00   8.4340000000000004e-01   2.5125999999999999e+00   2.5247000000000002e+00   6.7400000000000002e-02   1.4430000000000001e-01   4.6450000000000002e-01
  -5.0700000000000001e-01   2.1999999999999999e-02   2.5740000000000002e-01  -1.3370000000000001e-01  -3.8100000000000002e-02   2.6300000000000000e-02   5.7709999999999995e-01   2.6682999999999999e+00   2.1764999999999999e+00   9.6299999999999997e-02   1.4430000000000001e-01   4.3790000000000001e-01
  -5.5110000000000003e-01   8.7900000000000006e-02  -5.1470000000000005e-01  -1.9089999999999999e-01  -9.4999999999999998e-03  -1.3200000000000000e-02   7.9900000000000004e-01   2.5571000000000002e+00   3.3083000000000000e+00   5.7799999999999997e-02   1.2509999999999999e-01   4.9099999999999999e-01
  -7.0530000000000004e-01   1.0990000000000000e-01  -9.4359999999999999e-01  -2.5779999999999997e-01  -9.5200000000000007e-02   4.4000000000000003e-03   8.6560000000000004e-01   2.5571000000000002e+00   2.1764999999999999e+00  -9.5999999999999992e-03   1.2509999999999999e-01   4.2020000000000002e-01
  -5.9509999999999996e-01   1.3189999999999999e-01  -3.4310000000000002e-01  -1.6230000000000000e-01  -7.6100000000000001e-02   0.0000000000000000e+00   7.3240000000000005e-01   2.6238000000000001e+00   1.8283000000000000e+00   1.9300000000000001e-02   7.6999999999999999e-02   4.9099999999999999e-01
  -5.5110000000000003e-01  -1.9789999999999999e-01  -2.5740000000000002e-01  -2.4820000000000000e-01  -3.8100000000000002e-02  -1.7500000000000002e-02   6.6579999999999995e-01   2.4237000000000002e+00   2.2635999999999998e+00   6.7400000000000002e-02   1.2509999999999999e-01   4.5119999999999999e-01
  -6.1719999999999997e-01   2.4179999999999999e-01  -8.5780000000000001e-01  -2.0999999999999999e-01  -2.8500000000000001e-02  -2.1899999999999999e-02   8.6560000000000004e-01   2.8016999999999999e+00   2.6989000000000001e+00   1.1559999999999999e-01   1.2509999999999999e-01   4.2909999999999998e-01
  -3.9679999999999999e-01  -8.7900000000000006e-02  -4.2890000000000000e-01  -2.4820000000000000e-01   2.8500000000000001e-02   4.8200000000000000e-02   8.2120000000000004e-01   2.5348999999999999e+00   1.9153000000000000e+00  -9.5999999999999992e-03   1.7319999999999999e-01   4.2909999999999998e-01
  -8.1559999999999999e-01   1.3189999999999999e-01  -5.1470000000000005e-01  -1.7190000000000000e-01   4.7600000000000003e-02   8.8000000000000005e-03   6.6579999999999995e-01   2.5125999999999999e+00   1.9153000000000000e+00  -9.6299999999999997e-02   1.3469999999999999e-01   4.4679999999999997e-01
  -5.2900000000000003e-01  -2.1999999999999999e-02  -4.2890000000000000e-01  -9.5500000000000002e-02   1.9000000000000000e-02  -1.7500000000000002e-02   8.4340000000000004e-01   2.4237000000000002e+00   2.5247000000000002e+00   4.8200000000000000e-02   1.4430000000000001e-01   4.6889999999999998e-01
  -4.4080000000000003e-01   6.6000000000000003e-02  -8.5800000000000001e-02  -2.4820000000000000e-01   5.7099999999999998e-02   3.0700000000000002e-02   9.5440000000000003e-01   2.6459999999999999e+00   1.7412000000000001e+00   7.7100000000000002e-02   1.5400000000000000e-01   4.6000000000000002e-01
  -3.9679999999999999e-01   1.5390000000000001e-01  -3.4310000000000002e-01  -1.7190000000000000e-01   2.8500000000000001e-02  -8.8000000000000005e-03   8.2120000000000004e-01   2.6682999999999999e+00   2.0893999999999999e+00   0.0000000000000000e+00   1.9239999999999999e-01   4.7330000000000000e-01
  -6.3919999999999999e-01   1.0990000000000000e-01  -1.3725000000000001e+00  -2.2910000000000000e-01   3.8100000000000002e-02  -6.1400000000000003e-02   8.2120000000000004e-01   2.6015999999999999e+00   2.4377000000000000e+00  -2.8899999999999999e-02   9.6199999999999994e-02   5.0870000000000004e-01
  -4.1880000000000001e-01   1.7590000000000000e-01  -5.1470000000000005e-01  -2.8639999999999999e-01  -2.8500000000000001e-02   8.8000000000000005e-03   8.6560000000000004e-01   2.5125999999999999e+00   1.5670999999999999e+00   9.6299999999999997e-02   1.3469999999999999e-01   4.5560000000000000e-01
  -6.6130000000000000e-01   4.3999999999999997e-02  -1.0294000000000001e+00  -2.4820000000000000e-01   5.7099999999999998e-02  -5.2600000000000001e-02   6.6579999999999995e-01   2.4459000000000000e+00   2.6118000000000001e+00  -9.5999999999999992e-03   1.7319999999999999e-01   4.8659999999999998e-01
  -5.7310000000000005e-01  -1.9789999999999999e-01  -6.8630000000000002e-01  -3.5330000000000000e-01   0.0000000000000000e+00   0.0000000000000000e+00   9.3220000000000003e-01   2.4237000000000002e+00   2.6989000000000001e+00  -3.8500000000000000e-02   1.6360000000000000e-01   4.5119999999999999e-01
  -4.6289999999999998e-01   0.0000000000000000e+00  -8.5800000000000001e-02  -3.3420000000000000e-01  -6.6600000000000006e-02   3.0700000000000002e-02   9.5440000000000003e-01   2.5571000000000002e+00   3.2212000000000001e+00   6.7400000000000002e-02   8.6599999999999996e-02   4.3350000000000000e-01
  -5.0700000000000001e-01  -2.1999999999999999e-02  -6.8630000000000002e-01  -3.0549999999999999e-01  -2.8500000000000001e-02  -4.4000000000000003e-03   6.2150000000000005e-01   2.7795000000000001e+00   1.9153000000000000e+00  -1.9300000000000001e-02   2.0210000000000000e-01   4.7770000000000001e-01
  -4.8490000000000000e-01  -8.7900000000000006e-02  -8.5800000000000001e-02  -2.0999999999999999e-01  -3.8100000000000002e-02   0.0000000000000000e+00   7.3240000000000005e-01   2.4459000000000000e+00   2.2635999999999998e+00   1.9300000000000001e-02   1.0580000000000001e-01   4.5560000000000000e-01
  -5.0700000000000001e-01   1.7590000000000000e-01  -4.2890000000000000e-01  -1.2410000000000000e-01  -9.4999999999999998e-03  -3.5099999999999999e-02   7.1020000000000005e-01   2.8683999999999998e+00   2.0893999999999999e+00   1.0600000000000000e-01   1.5400000000000000e-01   4.5560000000000000e-01
  -3.3060000000000000e-01  -2.6379999999999998e-01  -1.1152000000000000e+00  -2.5779999999999997e-01  -9.4999999999999998e-03  -1.3200000000000000e-02   7.5460000000000005e-01   2.5792999999999999e+00   1.9153000000000000e+00   4.8200000000000000e-02   1.5400000000000000e-01   4.6000000000000002e-01
  -4.6289999999999998e-01  -2.1999999999999999e-02  -5.1470000000000005e-01  -2.0050000000000001e-01   1.6180000000000000e-01  -4.3900000000000002e-02   7.7680000000000005e-01   2.6459999999999999e+00   2.1764999999999999e+00   8.6699999999999999e-02   1.1550000000000001e-01   4.5560000000000000e-01
  -6.1719999999999997e-01  -4.3999999999999997e-02  -7.7210000000000001e-01  -1.3370000000000001e-01   2.8500000000000001e-02  -4.4000000000000003e-03   7.7680000000000005e-01   2.6015999999999999e+00   2.0024000000000002e+00   5.7799999999999997e-02   1.4430000000000001e-01   4.8659999999999998e-01
  -5.2900000000000003e-01  -4.3999999999999997e-02  -1.7160000000000000e-01  -2.3870000000000000e-01  -8.5599999999999996e-02   2.1899999999999999e-02   7.5460000000000005e-01   2.6459999999999999e+00   2.0893999999999999e+00   1.0600000000000000e-01   9.6199999999999994e-02   4.1580000000000000e-01
  -5.9509999999999996e-01  -1.0990000000000000e-01  -7.7210000000000001e-01  -2.5779999999999997e-01   0.0000000000000000e+00   1.7500000000000002e-02   7.5460000000000005e-01   2.7128000000000001e+00   2.0024000000000002e+00  -1.9300000000000001e-02   8.6599999999999996e-02   4.1580000000000000e-01
  -5.7310000000000005e-01   1.5390000000000001e-01  -1.0294000000000001e+00  -1.8140000000000001e-01  -4.7600000000000003e-02   4.4000000000000003e-03   7.5460000000000005e-01   2.5125999999999999e+00   2.8730000000000002e+00  -4.8200000000000000e-02   1.6360000000000000e-01   4.8659999999999998e-01
  -1.5429999999999999e-01  -2.1999999999999999e-02  -6.0050000000000003e-01  -2.5779999999999997e-01  -9.4999999999999998e-03  -3.0700000000000002e-02   8.4340000000000004e-01   2.5348999999999999e+00   2.2635999999999998e+00   1.9300000000000001e-02   1.4430000000000001e-01   4.8659999999999998e-01
  -7.4939999999999996e-01   1.0990000000000000e-01  -8.5780000000000001e-01  -2.6729999999999998e-01   0.0000000000000000e+00   3.9500000000000000e-02   8.4340000000000004e-01   2.6459999999999999e+00   2.2635999999999998e+00   9.5999999999999992e-03   1.6360000000000000e-01   4.2020000000000002e-01
  -6.6130000000000000e-01  -2.1980000000000000e-01  -6.0050000000000003e-01  -1.5279999999999999e-01   1.0470000000000000e-01   3.0700000000000002e-02   8.2120000000000004e-01   2.5348999999999999e+00   2.3506000000000000e+00  -3.8500000000000000e-02   1.9239999999999999e-01   4.5560000000000000e-01
  -3.9679999999999999e-01  -8.7900000000000006e-02  -9.4359999999999999e-01  -1.6230000000000000e-01  -9.5200000000000007e-02  -6.1400000000000003e-02   1.0431999999999999e+00   2.6459999999999999e+00   2.4377000000000000e+00   4.8200000000000000e-02   1.5400000000000000e-01   4.6450000000000002e-01
  -6.3919999999999999e-01   2.1999999999999999e-02  -7.7210000000000001e-01  -2.1959999999999999e-01   0.0000000000000000e+00   2.1899999999999999e-02   7.9900000000000004e-01   2.7349999999999999e+00   1.7412000000000001e+00  -2.8899999999999999e-02   1.4430000000000001e-01   4.6000000000000002e-01
  -6.6130000000000000e-01   8.7900000000000006e-02  -5.1470000000000005e-01  -1.0500000000000000e-01  -9.4999999999999998e-03  -1.3200000000000000e-02   7.1020000000000005e-01   2.4904000000000002e+00   2.0024000000000002e+00  -2.8899999999999999e-02   9.6199999999999994e-02   4.3790000000000001e-01
  -7.9349999999999998e-01   4.3999999999999997e-02   2.5740000000000002e-01  -2.0999999999999999e-01   9.4999999999999998e-03   4.4000000000000003e-03   7.9900000000000004e-01   2.6015999999999999e+00   1.7412000000000001e+00   2.8899999999999999e-02   1.3469999999999999e-01   4.5560000000000000e-01
  -4.4080000000000003e-01   2.1999999999999999e-02  -4.2890000000000000e-01  -2.7689999999999998e-01  -2.8500000000000001e-02   4.8200000000000000e-02   6.8799999999999994e-01   2.6905000000000001e+00   2.1764999999999999e+00   4.8200000000000000e-02   1.9239999999999999e-01   4.6889999999999998e-01
  -3.7469999999999998e-01  -4.3999999999999997e-02  -7.7210000000000001e-01  -2.4820000000000000e-01  -1.2370000000000000e-01   3.5099999999999999e-02   6.8799999999999994e-01   2.4459000000000000e+00   2.1764999999999999e+00   4.8200000000000000e-02   1.3469999999999999e-01   4.6000000000000002e-01
  -5.7310000000000005e-01  -4.3999999999999997e-02  -8.5780000000000001e-01  -2.8639999999999999e-01   2.8500000000000001e-02  -5.7000000000000002e-02   7.3240000000000005e-01   2.4904000000000002e+00   2.7858999999999998e+00  -9.6299999999999997e-02   8.6599999999999996e-02   4.4230000000000003e-01
  -7.4939999999999996e-01  -1.0990000000000000e-01   5.1470000000000005e-01  -2.5779999999999997e-01   1.4269999999999999e-01   1.3200000000000000e-02   1.0209999999999999e+00   2.5571000000000002e+00   2.4377000000000000e+00   3.8500000000000000e-02   1.6360000000000000e-01   4.6000000000000002e-01
  -3.7469999999999998e-01  -1.0990000000000000e-01  -3.4310000000000002e-01  -1.3370000000000001e-01   3.8100000000000002e-02   4.4000000000000003e-03   8.4340000000000004e-01   2.4237000000000002e+00   2.0024000000000002e+00  -5.7799999999999997e-02   1.0580000000000001e-01   4.4230000000000003e-01
  -3.0859999999999999e-01  -1.0990000000000000e-01  -1.0294000000000001e+00  -1.7190000000000000e-01  -9.4999999999999998e-03  -2.1899999999999999e-02   6.8799999999999994e-01   2.6905000000000001e+00   2.0893999999999999e+00   9.6299999999999997e-02   1.4430000000000001e-01   4.9990000000000001e-01
  -8.3760000000000001e-01  -4.3999999999999997e-02  -7.7210000000000001e-01  -2.4820000000000000e-01  -5.7099999999999998e-02  -8.8000000000000005e-03   6.4370000000000005e-01   2.5792999999999999e+00   2.0024000000000002e+00   1.0600000000000000e-01   1.6360000000000000e-01   4.0699999999999997e-01
  -7.7149999999999996e-01  -2.1999999999999999e-02  -8.5800000000000001e-02  -2.8639999999999999e-01   5.7099999999999998e-02  -8.8000000000000005e-03   7.7680000000000005e-01   2.7349999999999999e+00   2.5247000000000002e+00   2.8899999999999999e-02   1.7319999999999999e-01   4.8220000000000002e-01
  -4.6289999999999998e-01  -1.3189999999999999e-01   2.5740000000000002e-01  -2.0999999999999999e-01   9.5200000000000007e-02   3.5099999999999999e-02   8.8780000000000003e-01   2.6015999999999999e+00   2.6989000000000001e+00   0.0000000000000000e+00   2.3089999999999999e-01   4.4679999999999997e-01
  -4.8490000000000000e-01  -8.7900000000000006e-02  -5.1470000000000005e-01  -2.9599999999999999e-01   3.8100000000000002e-02  -4.4000000000000003e-03   7.1020000000000005e-01   2.4904000000000002e+00   2.0024000000000002e+00  -2.8899999999999999e-02   1.1550000000000001e-01   4.3790000000000001e-01
  -6.6130000000000000e-01   4.3999999999999997e-02  -4.2890000000000000e-01  -2.0999999999999999e-01  -7.6100000000000001e-02   4.4000000000000003e-03   9.5440000000000003e-01   2.6015999999999999e+00   2.5247000000000002e+00   1.9300000000000001e-02   1.1550000000000001e-01   4.7770000000000001e-01
  -5.9509999999999996e-01  -4.3999999999999997e-02   0.0000000000000000e+00  -1.6230000000000000e-01   1.9000000000000000e-02  -3.0700000000000002e-02   6.4370000000000005e-01   2.6015999999999999e+00   2.7858999999999998e+00  -9.5999999999999992e-03   1.1550000000000001e-01   4.8659999999999998e-01
  -3.7469999999999998e-01   4.3999999999999997e-02  -5.1470000000000005e-01  -1.6230000000000000e-01  -5.7099999999999998e-02  -5.2600000000000001e-02   8.2120000000000004e-01   2.6905000000000001e+00   2.4377000000000000e+00  -9.5999999999999992e-03   7.6999999999999999e-02   4.4679999999999997e-01
  -5.5110000000000003e-01  -8.7900000000000006e-02  -1.2867999999999999e+00  -2.7689999999999998e-01  -1.9000000000000000e-02  -8.8000000000000005e-03   7.3240000000000005e-01   2.5571000000000002e+00   2.1764999999999999e+00   5.7799999999999997e-02   1.2509999999999999e-01   4.3350000000000000e-01
  -4.6289999999999998e-01  -4.3999999999999997e-02  -6.0050000000000003e-01  -2.7689999999999998e-01  -1.9000000000000000e-02   3.0700000000000002e-02   6.8799999999999994e-01   2.5792999999999999e+00   2.0893999999999999e+00   4.8200000000000000e-02   2.6939999999999997e-01   4.3350000000000000e-01
  -5.7310000000000005e-01   6.6000000000000003e-02  -1.0294000000000001e+00  -1.8140000000000001e-01   4.7600000000000003e-02  -1.7500000000000002e-02   9.1000000000000003e-01   2.6015999999999999e+00   2.1764999999999999e+00   9.5999999999999992e-03   1.0580000000000001e-01   4.2909999999999998e-01
  -3.9679999999999999e-01  -2.1999999999999999e-02   2.5740000000000002e-01  -2.0999999999999999e-01   0.0000000000000000e+00   1.7500000000000002e-02   6.8799999999999994e-01   2.5125999999999999e+00   2.6989000000000001e+00   4.8200000000000000e-02   1.8279999999999999e-01   4.3790000000000001e-01
  -6.3919999999999999e-01   4.3999999999999997e-02  -8.5780000000000001e-01  -2.3870000000000000e-01  -6.6600000000000006e-02   0.0000000000000000e+00   7.5460000000000005e-01   2.2902999999999998e+00   2.0024000000000002e+00   3.8500000000000000e-02   1.6360000000000000e-01   4.6889999999999998e-01
  -7.2740000000000005e-01   1.0990000000000000e-01  -2.5740000000000002e-01  -3.2460000000000000e-01   4.7600000000000003e-02  -3.9500000000000000e-02   6.4370000000000005e-01   2.6015999999999999e+00   1.9153000000000000e+00  -6.7400000000000002e-02   1.7319999999999999e-01   4.3790000000000001e-01
  -5.5110000000000003e-01  -6.6000000000000003e-02   3.4310000000000002e-01  -1.6230000000000000e-01   9.4999999999999998e-03  -4.8200000000000000e-02   7.5460000000000005e-01   2.4015000000000000e+00   2.0893999999999999e+00   0.0000000000000000e+00   1.1550000000000001e-01   4.7330000000000000e-01
  -5.5110000000000003e-01   8.7900000000000006e-02  -6.8630000000000002e-01  -2.3870000000000000e-01   4.7600000000000003e-02   0.0000000000000000e+00   6.6579999999999995e-01   2.4681999999999999e+00   2.0893999999999999e+00   0.0000000000000000e+00   3.8500000000000000e-02   4.5560000000000000e-01
  -6.6130000000000000e-01   1.3189999999999999e-01  -5.1470000000000005e-01  -1.7190000000000000e-01   4.7600000000000003e-02   8.8000000000000005e-03   8.4340000000000004e-01   2.5571000000000002e+00   1.5670999999999999e+00   7.7100000000000002e-02   4.8099999999999997e-02   4.9099999999999999e-01
  -4.4080000000000003e-01   2.1999999999999999e-02  -1.2867999999999999e+00  -2.0050000000000001e-01  -1.2370000000000000e-01   1.7500000000000002e-02   6.4370000000000005e-01   2.4681999999999999e+00   2.7858999999999998e+00   2.8899999999999999e-02   1.5400000000000000e-01   4.3350000000000000e-01
  -5.7310000000000005e-01  -4.3999999999999997e-02  -1.1152000000000000e+00  -1.3370000000000001e-01  -6.6600000000000006e-02   3.0700000000000002e-02   5.9930000000000005e-01   2.5792999999999999e+00   2.3506000000000000e+00  -3.8500000000000000e-02   9.6199999999999994e-02   4.4679999999999997e-01
  -7.7149999999999996e-01   0.0000000000000000e+00  -1.3725000000000001e+00  -2.0050000000000001e-01  -2.8500000000000001e-02  -3.9500000000000000e-02   6.8799999999999994e-01   2.5125999999999999e+00   1.9153000000000000e+00   3.8500000000000000e-02   5.7700000000000001e-02   4.4679999999999997e-01
  -3.3060000000000000e-01   0.0000000000000000e+00  -6.0050000000000003e-01  -1.7190000000000000e-01  -9.4999999999999998e-03  -3.5099999999999999e-02   6.8799999999999994e-01   2.7795000000000001e+00   2.2635999999999998e+00   1.9300000000000001e-02   1.7319999999999999e-01   4.6450000000000002e-01
  -5.2900000000000003e-01   1.0990000000000000e-01  -1.0294000000000001e+00  -1.8140000000000001e-01  -1.9000000000000000e-02   2.1899999999999999e-02   9.5440000000000003e-01   2.3792000000000000e+00   2.0893999999999999e+00   7.7100000000000002e-02   1.9239999999999999e-01   4.5560000000000000e-01
  -5.0700000000000001e-01  -1.3189999999999999e-01  -1.4582999999999999e+00  -2.1959999999999999e-01  -1.0470000000000000e-01   4.4000000000000003e-03   6.2150000000000005e-01   2.6015999999999999e+00   2.0893999999999999e+00  -2.8899999999999999e-02   1.4430000000000001e-01   4.7330000000000000e-01
  -3.9679999999999999e-01   6.6000000000000003e-02  -1.6298999999999999e+00  -1.5279999999999999e-01   3.8100000000000002e-02  -3.9500000000000000e-02   7.5460000000000005e-01   2.8016999999999999e+00   1.6540999999999999e+00   3.8500000000000000e-02   1.4430000000000001e-01   4.3790000000000001e-01
  -8.5960000000000003e-01   6.6000000000000003e-02  -6.0050000000000003e-01  -1.6230000000000000e-01  -3.8100000000000002e-02   5.2600000000000001e-02   7.5460000000000005e-01   2.7128000000000001e+00   2.9600000000000000e+00   3.8500000000000000e-02   1.4430000000000001e-01   4.5560000000000000e-01
  -4.6289999999999998e-01   2.8580000000000000e-01  -2.5740000000000002e-01  -2.1959999999999999e-01  -7.6100000000000001e-02  -8.8000000000000005e-03   7.7680000000000005e-01   2.6459999999999999e+00   2.0024000000000002e+00   9.5999999999999992e-03   1.4430000000000001e-01   4.8659999999999998e-01
  -3.7469999999999998e-01   2.4179999999999999e-01  -6.0050000000000003e-01  -1.0500000000000000e-01  -1.9030000000000000e-01  -3.5099999999999999e-02   7.3240000000000005e-01   2.7349999999999999e+00   2.0893999999999999e+00   4.8200000000000000e-02   3.8500000000000000e-02   4.6000000000000002e-01
  -5.9509999999999996e-01  -1.7590000000000000e-01  -7.7210000000000001e-01  -1.4319999999999999e-01  -9.4999999999999998e-03   3.9500000000000000e-02   6.8799999999999994e-01   2.5571000000000002e+00   1.8283000000000000e+00   0.0000000000000000e+00   1.6360000000000000e-01   4.7330000000000000e-01
  -5.2900000000000003e-01  -4.3999999999999997e-02  -8.5780000000000001e-01  -1.3370000000000001e-01  -6.6600000000000006e-02   9.2100000000000001e-02   7.5460000000000005e-01   2.6905000000000001e+00   1.7412000000000001e+00   4.8200000000000000e-02   6.7400000000000002e-02   4.6889999999999998e-01
  -5.5110000000000003e-01   0.0000000000000000e+00  -6.0050000000000003e-01  -3.2460000000000000e-01  -6.6600000000000006e-02   2.1899999999999999e-02   5.9930000000000005e-01   2.5125999999999999e+00   2.4377000000000000e+00   1.2520000000000001e-01   1.4430000000000001e-01   4.6889999999999998e-01
  -5.0700000000000001e-01  -1.3189999999999999e-01  -6.0050000000000003e-01  -2.1959999999999999e-01   0.0000000000000000e+00   4.4000000000000003e-03   7.1020000000000005e-01   2.6905000000000001e+00   2.7858999999999998e+00   1.3489999999999999e-01   1.9239999999999999e-01   4.5119999999999999e-01
  -5.5110000000000003e-01   3.0780000000000002e-01  -5.1470000000000005e-01  -2.3870000000000000e-01  -7.6100000000000001e-02   4.3900000000000002e-02   9.3220000000000003e-01   2.4681999999999999e+00   1.5670999999999999e+00   4.8200000000000000e-02   9.6199999999999994e-02   4.4679999999999997e-01
  -6.3919999999999999e-01   4.3999999999999997e-02  -4.2890000000000000e-01  -1.8140000000000001e-01   4.7600000000000003e-02   3.0700000000000002e-02   7.3240000000000005e-01   2.6459999999999999e+00   2.3506000000000000e+00   1.9300000000000001e-02   1.6360000000000000e-01   4.1139999999999999e-01
  -4.4080000000000003e-01   2.1980000000000000e-01  -1.2867999999999999e+00  -1.8140000000000001e-01   3.8100000000000002e-02   1.3200000000000000e-02   8.6560000000000004e-01   2.5571000000000002e+00   2.4377000000000000e+00  -2.8899999999999999e-02   7.6999999999999999e-02   4.2909999999999998e-01
  -3.5270000000000001e-01  -2.4179999999999999e-01  -8.5780000000000001e-01  -2.4820000000000000e-01   0.0000000000000000e+00  -8.8000000000000005e-03   8.2120000000000004e-01   2.9129000000000000e+00   1.8283000000000000e+00   1.9300000000000001e-02   1.0580000000000001e-01   4.9990000000000001e-01
  -3.9679999999999999e-01   0.0000000000000000e+00   0.0000000000000000e+00  -1.8140000000000001e-01  -9.4999999999999998e-03   3.9500000000000000e-02   7.9900000000000004e-01   2.6459999999999999e+00   2.4377000000000000e+00   7.7100000000000002e-02   7.6999999999999999e-02   4.6889999999999998e-01
  -7.9349999999999998e-01  -4.3999999999999997e-02  -8.5780000000000001e-01  -1.7190000000000000e-01   0.0000000000000000e+00   6.1400000000000003e-02   5.9930000000000005e-01   2.4459000000000000e+00   2.0893999999999999e+00  -3.8500000000000000e-02   1.1550000000000001e-01   4.4679999999999997e-01
  -6.6130000000000000e-01   0.0000000000000000e+00  -8.5780000000000001e-01  -1.9089999999999999e-01   2.8500000000000001e-02   1.7500000000000002e-02   5.5489999999999995e-01   2.6905000000000001e+00   1.8283000000000000e+00  -6.7400000000000002e-02   9.6199999999999994e-02   4.4679999999999997e-01
  -4.8490000000000000e-01  -4.3999999999999997e-02  -6.0050000000000003e-01  -2.0999999999999999e-01  -8.5599999999999996e-02   4.8200000000000000e-02   7.3240000000000005e-01   2.5348999999999999e+00   2.8730000000000002e+00  -4.8200000000000000e-02   1.2509999999999999e-01   4.8659999999999998e-01
  -3.9679999999999999e-01  -4.3999999999999997e-02  -4.2890000000000000e-01  -9.5500000000000002e-02  -3.8100000000000002e-02  -2.1899999999999999e-02   9.1000000000000003e-01   2.7349999999999999e+00   1.9153000000000000e+00   5.7799999999999997e-02   1.0580000000000001e-01   4.2470000000000002e-01
  -4.8490000000000000e-01   8.7900000000000006e-02  -9.4359999999999999e-01  -1.8140000000000001e-01  -3.8100000000000002e-02  -4.3900000000000002e-02   7.3240000000000005e-01   2.8239000000000001e+00   3.1341999999999999e+00   2.8899999999999999e-02   1.1550000000000001e-01   4.6000000000000002e-01
  -5.2900000000000003e-01  -1.0990000000000000e-01  -1.4582999999999999e+00  -1.4319999999999999e-01  -9.4999999999999998e-03   2.6300000000000000e-02   8.4340000000000004e-01   2.4904000000000002e+00   2.9600000000000000e+00   9.6299999999999997e-02   2.0210000000000000e-01   4.4230000000000003e-01
  -4.8490000000000000e-01  -2.1999999999999999e-02  -6.0050000000000003e-01  -2.6729999999999998e-01  -9.5200000000000007e-02   1.3200000000000000e-02   8.8780000000000003e-01   2.7349999999999999e+00   2.2635999999999998e+00   9.5999999999999992e-03   2.3089999999999999e-01   4.4679999999999997e-01
  -3.9679999999999999e-01  -1.0990000000000000e-01  -6.8630000000000002e-01  -9.5500000000000002e-02   6.6600000000000006e-02  -3.0700000000000002e-02   7.7680000000000005e-01   2.6459999999999999e+00   1.9153000000000000e+00  -1.9300000000000001e-02   1.6360000000000000e-01   5.0429999999999997e-01
  -7.4939999999999996e-01   0.0000000000000000e+00  -6.0050000000000003e-01  -2.4820000000000000e-01  -1.9000000000000000e-02  -3.0700000000000002e-02   7.1020000000000005e-01   2.6238000000000001e+00   2.2635999999999998e+00  -2.8899999999999999e-02   2.3089999999999999e-01   4.5119999999999999e-01
  -5.7310000000000005e-01  -1.3189999999999999e-01  -5.1470000000000005e-01  -1.9089999999999999e-01  -2.8500000000000001e-02   1.3200000000000000e-02   7.1020000000000005e-01   2.7128000000000001e+00   2.4377000000000000e+00   1.2520000000000001e-01   6.7400000000000002e-02   4.5560000000000000e-01
  -6.3919999999999999e-01   6.6000000000000003e-02  -6.0050000000000003e-01  -2.1959999999999999e-01  -6.6600000000000006e-02  -2.6300000000000000e-02   7.7680000000000005e-01   2.5125999999999999e+00   1.6540999999999999e+00  -4.8200000000000000e-02   6.7400000000000002e-02   4.3350000000000000e-01
  -3.7469999999999998e-01   6.6000000000000003e-02   8.5800000000000001e-02  -2.2910000000000000e-01   2.8500000000000001e-02  -8.8000000000000005e-03   9.1000000000000003e-01   2.6682999999999999e+00   2.8730000000000002e+00   5.7799999999999997e-02   6.7400000000000002e-02   4.9990000000000001e-01
  -7.7149999999999996e-01   6.6000000000000003e-02  -6.8630000000000002e-01  -1.8140000000000001e-01  -7.6100000000000001e-02  -8.8000000000000005e-03   8.2120000000000004e-01   2.6015999999999999e+00   2.2635999999999998e+00   9.6299999999999997e-02   6.7400000000000002e-02   4.7770000000000001e-01
  -6.6130000000000000e-01  -1.0990000000000000e-01  -5.1470000000000005e-01  -1.8140000000000001e-01  -1.4269999999999999e-01   3.5099999999999999e-02   8.2120000000000004e-01   2.3347000000000002e+00   2.2635999999999998e+00   5.7799999999999997e-02   7.6999999999999999e-02   4.7770000000000001e-01
  -4.4080000000000003e-01  -1.5390000000000001e-01   0.0000000000000000e+00  -2.0999999999999999e-01  -4.7600000000000003e-02  -1.7500000000000002e-02   8.8780000000000003e-01   2.5571000000000002e+00   1.4800000000000000e+00  -9.5999999999999992e-03   1.6360000000000000e-01   4.5119999999999999e-01
  -4.1880000000000001e-01  -2.1980000000000000e-01  -2.5740000000000002e-01  -2.1959999999999999e-01  -9.4999999999999998e-03  -3.0700000000000002e-02   8.2120000000000004e-01   2.6682999999999999e+00   2.0893999999999999e+00   9.6299999999999997e-02   4.8099999999999997e-02   4.5119999999999999e-01
  -6.1719999999999997e-01   2.1999999999999999e-02  -6.8630000000000002e-01  -2.6729999999999998e-01  -3.8100000000000002e-02   1.3200000000000000e-02   8.2120000000000004e-01   2.6905000000000001e+00   2.1764999999999999e+00   1.9300000000000001e-02   1.4430000000000001e-01   4.7770000000000001e-01
  -6.8330000000000002e-01   2.6379999999999998e-01  -9.4359999999999999e-01  -1.2410000000000000e-01  -1.1420000000000000e-01  -8.8000000000000005e-03   7.1020000000000005e-01   2.5571000000000002e+00   2.6118000000000001e+00   5.7799999999999997e-02   1.2509999999999999e-01   4.8220000000000002e-01
  -5.2900000000000003e-01   1.0990000000000000e-01  -6.8630000000000002e-01  -1.4319999999999999e-01  -4.7600000000000003e-02   0.0000000000000000e+00   8.8780000000000003e-01   2.5348999999999999e+00   1.3930000000000000e+00   9.5999999999999992e-03   1.3469999999999999e-01   4.3350000000000000e-01
  -4.1880000000000001e-01   0.0000000000000000e+00  -2.5740000000000002e-01  -2.3870000000000000e-01  -1.9000000000000000e-02  -2.6300000000000000e-02   7.9900000000000004e-01   2.4681999999999999e+00   2.6118000000000001e+00  -4.8200000000000000e-02   1.0580000000000001e-01   4.6000000000000002e-01
  -5.5110000000000003e-01   8.7900000000000006e-02  -7.7210000000000001e-01  -1.6230000000000000e-01  -5.7099999999999998e-02  -3.5099999999999999e-02   7.3240000000000005e-01   2.7349999999999999e+00   2.0024000000000002e+00   3.8500000000000000e-02   1.2509999999999999e-01   4.5119999999999999e-01
  -5.2900000000000003e-01   1.0990000000000000e-01  -1.6298999999999999e+00  -2.1959999999999999e-01  -1.0470000000000000e-01   0.0000000000000000e+00   7.5460000000000005e-01   2.5348999999999999e+00   3.0470999999999999e+00  -9.5999999999999992e-03   1.1550000000000001e-01   4.6000000000000002e-01
  -3.5270000000000001e-01  -1.0990000000000000e-01  -6.0050000000000003e-01  -3.2460000000000000e-01  -7.6100000000000001e-02  -2.6300000000000000e-02   7.7680000000000005e-01   2.6015999999999999e+00   1.9153000000000000e+00   5.7799999999999997e-02   7.6999999999999999e-02   4.9540000000000001e-01
  -3.5270000000000001e-01  -6.6000000000000003e-02  -1.2010000000000001e+00  -2.4820000000000000e-01  -5.7099999999999998e-02   0.0000000000000000e+00   8.8780000000000003e-01   2.4681999999999999e+00   1.8283000000000000e+00   7.7100000000000002e-02   1.6360000000000000e-01   4.1139999999999999e-01
  -7.4939999999999996e-01  -2.1999999999999999e-02  -1.2010000000000001e+00  -1.5279999999999999e-01   9.4999999999999998e-03   1.7500000000000002e-02   8.6560000000000004e-01   2.6238000000000001e+00   2.9600000000000000e+00   0.0000000000000000e+00   1.3469999999999999e-01   4.6000000000000002e-01
  -3.7469999999999998e-01   6.6000000000000003e-02  -5.1470000000000005e-01  -1.1459999999999999e-01   9.4999999999999998e-03  -1.3200000000000000e-02   7.9900000000000004e-01   2.7795000000000001e+00   1.4800000000000000e+00   1.0600000000000000e-01   1.5400000000000000e-01   4.6450000000000002e-01
  -4.6289999999999998e-01   4.3999999999999997e-02  -1.7160000000000000e-01  -1.9089999999999999e-01  -3.8100000000000002e-02   8.8000000000000005e-03   8.4340000000000004e-01   2.5125999999999999e+00   2.7858999999999998e+00  -2.8899999999999999e-02   1.4430000000000001e-01   4.7330000000000000e-01
  -4.4080000000000003e-01   2.1999999999999999e-02  -8.5780000000000001e-01  -1.6230000000000000e-01   6.6600000000000006e-02  -1.7500000000000002e-02   8.2120000000000004e-01   2.5125999999999999e+00   2.4377000000000000e+00   7.7100000000000002e-02   7.6999999999999999e-02   4.5560000000000000e-01
  -5.7310000000000005e-01   1.0990000000000000e-01   4.2890000000000000e-01  -2.4820000000000000e-01   0.0000000000000000e+00   2.6300000000000000e-02   5.7709999999999995e-01   2.4904000000000002e+00   2.4377000000000000e+00   1.0600000000000000e-01   4.8099999999999997e-02   4.9099999999999999e-01
  -4.4080000000000003e-01  -4.3999999999999997e-02  -8.5780000000000001e-01  -2.6729999999999998e-01   7.6100000000000001e-02  -1.3200000000000000e-02   6.8799999999999994e-01   2.5571000000000002e+00   2.2635999999999998e+00  -9.5999999999999992e-03   1.4430000000000001e-01   4.6889999999999998e-01
  -4.1880000000000001e-01   6.6000000000000003e-02  -1.6298999999999999e+00  -1.4319999999999999e-01   6.6600000000000006e-02  -4.4000000000000003e-03   8.8780000000000003e-01   2.4459000000000000e+00   2.1764999999999999e+00  -9.5999999999999992e-03   1.6360000000000000e-01   4.5119999999999999e-01
  -4.4080000000000003e-01   4.3999999999999997e-02  -4.2890000000000000e-01  -2.0050000000000001e-01  -3.8100000000000002e-02  -1.3200000000000000e-02   6.6579999999999995e-01   2.5125999999999999e+00   1.8283000000000000e+00   7.7100000000000002e-02   1.5400000000000000e-01   4.9099999999999999e-01
  -5.9509999999999996e-01   8.7900000000000006e-02  -2.5740000000000002e-01  -1.6230000000000000e-01  -5.7099999999999998e-02   1.3200000000000000e-02   8.2120000000000004e-01   2.5348999999999999e+00   2.8730000000000002e+00   8.6699999999999999e-02   1.7319999999999999e-01   4.5560000000000000e-01
  -5.2900000000000003e-01   8.7900000000000006e-02  -8.5780000000000001e-01  -2.0050000000000001e-01  -3.8100000000000002e-02  -1.7500000000000002e-02   9.3220000000000003e-01   2.5348999999999999e+00   2.7858999999999998e+00   1.0600000000000000e-01   1.3469999999999999e-01   4.5119999999999999e-01
  -5.7310000000000005e-01   4.3999999999999997e-02  -1.2867999999999999e+00  -1.6230000000000000e-01  -3.8100000000000002e-02   8.8000000000000005e-03   7.9900000000000004e-01   2.5792999999999999e+00   2.6989000000000001e+00   1.9300000000000001e-02   3.8500000000000000e-02   4.2470000000000002e-01
  -5.5110000000000003e-01  -1.5390000000000001e-01  -1.0294000000000001e+00  -2.0050000000000001e-01  -1.9000000000000000e-02   0.0000000000000000e+00   8.4340000000000004e-01   2.6238000000000001e+00   2.6118000000000001e+00   5.7799999999999997e-02   1.3469999999999999e-01   4.3350000000000000e-01
  -4.4080000000000003e-01   0.0000000000000000e+00  -1.3725000000000001e+00  -2.4820000000000000e-01  -1.3320000000000001e-01  -2.6300000000000000e-02   7.1020000000000005e-01   2.6682999999999999e+00   2.0893999999999999e+00   3.8500000000000000e-02   1.8279999999999999e-01   5.0870000000000004e-01
  -7.7149999999999996e-01  -6.6000000000000003e-02  -3.4310000000000002e-01  -1.6230000000000000e-01  -9.4999999999999998e-03  -8.8000000000000005e-03   5.7709999999999995e-01   2.5792999999999999e+00   2.0024000000000002e+00   1.9300000000000001e-02   3.8500000000000000e-02   4.6000000000000002e-01
  -3.5270000000000001e-01   1.0990000000000000e-01  -6.8630000000000002e-01  -2.0050000000000001e-01  -2.8500000000000001e-02   2.6300000000000000e-02   9.5440000000000003e-01   2.4237000000000002e+00   1.3930000000000000e+00   9.5999999999999992e-03   1.0580000000000001e-01   4.8659999999999998e-01
  -5.9509999999999996e-01   8.7900000000000006e-02  -5.1470000000000005e-01  -1.8140000000000001e-01  -9.5200000000000007e-02  -3.5099999999999999e-02   6.6579999999999995e-01   2.5125999999999999e+00   1.8283000000000000e+00  -9.5999999999999992e-03   1.5400000000000000e-01   4.2909999999999998e-01
  -5.5110000000000003e-01  -8.7900000000000006e-02  -1.6298999999999999e+00  -1.5279999999999999e-01   4.7600000000000003e-02   1.7500000000000002e-02   7.5460000000000005e-01   2.5125999999999999e+00   1.4800000000000000e+00   9.6299999999999997e-02   3.8500000000000000e-02   4.8220000000000002e-01
  -5.5110000000000003e-01   6.6000000000000003e-02   3.4310000000000002e-01  -2.5779999999999997e-01   2.8500000000000001e-02  -4.4000000000000003e-03   6.8799999999999994e-01   2.6238000000000001e+00   2.6118000000000001e+00   1.9300000000000001e-02   1.3469999999999999e-01   4.9990000000000001e-01
  -8.1559999999999999e-01  -6.6000000000000003e-02  -1.0294000000000001e+00  -2.3870000000000000e-01  -2.8500000000000001e-02   0.0000000000000000e+00   5.3269999999999995e-01   2.5571000000000002e+00   1.7412000000000001e+00  -2.8899999999999999e-02   1.0580000000000001e-01   4.4230000000000003e-01
