# Supplementary material for: Footwear and Foam Surface Alter Gait Initiation of Typical Subjects
Source: PLoS One. 2015 Aug 13;10(8):e0135821. doi: 10.1371/journal.pone.0135821 (PMC4536224; doi:10.1371/journal.pone.0135821)
Supplement: S1 Dataset — (ZIP) [file pone.0135821.s001.zip › 3_barefoot_av1_04.txt]

   2.1094300000000000e+01  -3.8031999999999999e+00   3.7753440000000001e+02   2.7114799999999999e+01   3.5655799999999999e+01  -2.6267000000000000e+00  -2.2416899999999998e+01   2.1791000000000000e+00   3.6217039999999997e+02   2.3889299999999999e+01  -2.6980200000000000e+01   3.6404999999999998e+00
   2.1050200000000000e+01  -3.2974999999999999e+00   3.7470359999999999e+02   2.7105200000000000e+01   3.5408400000000000e+01  -2.6661999999999999e+00  -2.2527899999999999e+01   1.4231000000000000e+00   3.6347629999999998e+02   2.3841200000000001e+01  -2.6874400000000001e+01   3.6404999999999998e+00
   2.1050200000000000e+01  -3.3855000000000000e+00   3.6955650000000003e+02   2.6675599999999999e+01   3.4970700000000001e+01  -2.6355000000000000e+00  -2.2483499999999999e+01   6.4480000000000004e-01   3.6243160000000000e+02   2.3812300000000000e+01  -2.7028300000000002e+01   3.5432000000000001e+00
   2.1072299999999998e+01  -3.5394000000000001e+00   3.6569630000000001e+02   2.6188700000000001e+01   3.4475900000000003e+01  -2.6398999999999999e+00  -2.2084000000000000e+01   2.3570000000000002e+00   3.6243160000000000e+02   2.3812300000000000e+01  -2.7095700000000001e+01   3.5565000000000002e+00
   2.0763700000000000e+01  -4.0010000000000003e+00   3.6140710000000001e+02   2.5730399999999999e+01   3.4095199999999998e+01  -2.5522000000000000e+00  -2.2017399999999999e+01   1.3564000000000001e+00   3.6452100000000002e+02   2.3638900000000000e+01  -2.7134200000000000e+01   3.5078000000000000e+00
   2.0763700000000000e+01  -4.7045000000000003e+00   3.5780419999999998e+02   2.5186199999999999e+01   3.3667000000000002e+01  -2.4293999999999998e+00  -2.3238099999999999e+01   2.8910000000000002e-01   3.6504340000000002e+02   2.3465499999999999e+01  -2.7239999999999998e+01   3.5520000000000000e+00
   2.0653500000000001e+01  -5.2980000000000000e+00   3.5265710000000001e+02   2.4527400000000000e+01   3.3200800000000001e+01  -2.2978999999999998e+00  -2.2461300000000001e+01   1.3341000000000001e+00   3.6765519999999998e+02   2.3494399999999999e+01  -2.7336200000000002e+01   3.4680000000000000e+00
   2.0190600000000000e+01  -5.7157000000000000e+00   3.4708120000000002e+02   2.3868600000000001e+01   3.2829599999999999e+01  -2.1838000000000002e+00  -2.2727599999999999e+01   9.5609999999999995e-01   3.6843869999999998e+02   2.3330600000000000e+01  -2.7547899999999998e+01   3.4016999999999999e+00
   1.9815899999999999e+01  -6.3971999999999998e+00   3.4133370000000002e+02   2.3057099999999998e+01   3.2391900000000000e+01  -2.0434999999999999e+00  -2.3038300000000000e+01  -3.3350000000000002e-01   3.7087639999999999e+02   2.3195799999999998e+01  -2.7778800000000000e+01   3.4104999999999999e+00
   1.9330900000000000e+01  -6.9687999999999999e+00   3.3661559999999997e+02   2.2321899999999999e+01   3.1916100000000000e+01  -1.8593000000000000e+00  -2.3904000000000000e+01   4.2249999999999999e-01   3.7479410000000001e+02   2.2887499999999999e+01  -2.7846200000000000e+01   3.3043000000000000e+00
   1.8956199999999999e+01  -7.8041999999999998e+00   3.3086810000000003e+02   2.1367200000000000e+01   3.1487900000000000e+01  -1.6313000000000000e+00  -2.3881799999999998e+01  -5.3369999999999995e-01   3.7705770000000001e+02   2.2858599999999999e+01  -2.8154100000000000e+01   3.3485999999999998e+00
   1.8272900000000000e+01  -8.1778999999999993e+00   3.2503480000000002e+02   2.0622499999999999e+01   3.1126300000000001e+01  -1.4997000000000000e+00  -2.4037099999999999e+01  -1.2452000000000001e+00   3.8045299999999997e+02   2.2685199999999998e+01  -2.8452400000000001e+01   3.2467999999999999e+00
   1.7788000000000000e+01  -8.5076000000000001e+00   3.2074560000000002e+02   1.9763200000000001e+01   3.0869399999999999e+01  -1.3463000000000001e+00  -2.4902699999999999e+01  -7.3380000000000001e-01   3.8471899999999999e+02   2.2386600000000001e+01  -2.8644800000000000e+01   3.1760999999999999e+00
   1.7214900000000000e+01  -8.5955999999999992e+00   3.1731420000000003e+02   1.8827600000000000e+01   3.0593399999999999e+01  -1.1357999999999999e+00  -2.5790500000000002e+01  -2.3792000000000000e+00   3.8759199999999998e+02   2.2232500000000002e+01  -2.8846900000000002e+01   3.2336000000000000e+00
   1.6663900000000002e+01  -8.8374000000000006e+00   3.1431180000000001e+02   1.7872800000000002e+01   3.0441199999999998e+01  -1.0174000000000001e+00  -2.6456399999999999e+01  -2.8016999999999999e+00   3.9020380000000000e+02   2.2010899999999999e+01  -2.9029699999999998e+01   3.0964000000000000e+00
   1.6134799999999998e+01  -9.2331000000000003e+00   3.1233879999999999e+02   1.6937200000000001e+01   3.0364999999999998e+01  -7.2360000000000002e-01  -2.6567299999999999e+01  -2.3792000000000000e+00   3.9272850000000000e+02   2.1693000000000001e+01  -2.9164400000000001e+01   3.1230000000000002e+00
   1.4834400000000000e+01  -1.0068500000000000e+01   3.1036570000000000e+02   1.5953799999999999e+01   3.0317499999999999e+01  -5.4379999999999995e-01  -2.7921199999999999e+01  -3.5354999999999999e+00   3.9612389999999999e+02   2.1538900000000002e+01  -2.9385700000000000e+01   3.0964000000000000e+00
   1.3666100000000000e+01  -1.0618100000000000e+01   3.0753489999999999e+02   1.4922700000000001e+01   3.0403099999999998e+01  -4.1660000000000003e-01  -2.8897800000000000e+01  -4.0468999999999999e+00   4.0012869999999998e+02   2.1327000000000002e+01  -2.9549299999999999e+01   3.0787000000000000e+00
   1.1748500000000000e+01  -1.0750000000000000e+01   3.0513290000000001e+02   1.4053800000000001e+01   3.0441199999999998e+01  -2.8070000000000001e-01  -2.9497100000000000e+01  -3.9357000000000002e+00   4.0387220000000002e+02   2.1124700000000001e+01  -2.9886099999999999e+01   3.0478000000000001e+00
   1.0712500000000000e+01  -1.0859900000000000e+01   3.0161579999999998e+02   1.3271000000000001e+01   3.0222300000000001e+01  -1.8859999999999999e-01  -2.9630199999999999e+01  -4.9585999999999997e+00   4.0622289999999998e+02   2.0845400000000001e+01  -3.0107399999999998e+01   2.9239000000000002e+00
   9.4780999999999995e+00  -1.0991800000000000e+01   2.9801290000000000e+02   1.2363899999999999e+01   3.0050999999999998e+01  -1.3200000000000000e-02  -3.0518000000000001e+01  -5.7145999999999999e+00   4.0987939999999998e+02   2.0479299999999999e+01  -3.0328700000000001e+01   2.9018000000000002e+00
   8.5963999999999992e+00  -1.1321500000000000e+01   2.9475310000000002e+02   1.1609700000000000e+01   2.9841699999999999e+01   4.3900000000000002e-02  -3.1450199999999999e+01  -5.8924000000000003e+00   4.1440649999999999e+02   2.0161400000000000e+01  -3.0569199999999999e+01   2.8353999999999999e+00
   7.5164000000000000e+00  -1.1101699999999999e+01   2.9157909999999998e+02   1.0874499999999999e+01   2.9660900000000002e+01   1.6230000000000000e-01  -3.1805299999999999e+01  -6.6261999999999999e+00   4.1736660000000001e+02   1.9882100000000001e+01  -3.0944500000000001e+01   2.8178000000000001e+00
   6.6566999999999998e+00  -1.1233599999999999e+01   2.8626049999999998e+02   1.0101200000000000e+01   2.9394400000000001e+01   3.2450000000000001e-01  -3.2182699999999997e+01  -7.0487000000000002e+00   4.2084899999999999e+02   1.9506399999999999e+01  -3.1184999999999999e+01   2.7292999999999998e+00
   5.7088999999999999e+00  -1.1629300000000001e+01   2.8342959999999999e+02   9.3850999999999996e+00   2.9156500000000001e+01   4.1220000000000001e-01  -3.2759700000000002e+01  -7.4489000000000001e+00   4.2581139999999999e+02   1.9313700000000001e+01  -3.1492899999999999e+01   2.6894999999999998e+00
   5.1798999999999999e+00  -1.1849200000000000e+01   2.7836840000000001e+02   8.6691000000000003e+00   2.8814000000000000e+01   4.5610000000000001e-01  -3.3403399999999998e+01  -8.0937999999999999e+00   4.3016440000000000e+02   1.8966999999999999e+01  -3.1743099999999998e+01   2.6674000000000002e+00
   5.0255999999999998e+00  -1.2090999999999999e+01   2.7459390000000002e+02   8.0676000000000005e+00   2.8442799999999998e+01   6.1829999999999996e-01  -3.3292400000000001e+01  -8.6496999999999993e+00   4.3382089999999999e+02   1.8697199999999999e+01  -3.2204999999999998e+01   2.5390999999999999e+00
   4.7831000000000001e+00  -1.2069000000000001e+01   2.7099099999999999e+02   7.3993000000000002e+00   2.8138300000000001e+01   6.4900000000000002e-01  -3.3736300000000000e+01  -9.0053999999999998e+00   4.3747750000000002e+02   1.8388999999999999e+01  -3.2561000000000000e+01   2.4992999999999999e+00
   4.9154000000000000e+00  -1.2090999999999999e+01   2.6713069999999999e+02   7.0651000000000002e+00   2.7700600000000001e+01   7.4109999999999998e-01  -3.4313400000000001e+01  -9.9170999999999996e+00   4.4061160000000001e+02   1.8042200000000001e+01  -3.2782299999999999e+01   2.3975000000000000e+00
   4.7169999999999996e+00  -1.1959099999999999e+01   2.6241260000000000e+02   6.4923000000000002e+00   2.7424600000000002e+01   8.4630000000000005e-01  -3.4735100000000003e+01  -1.0272900000000000e+01   4.4400700000000001e+02   1.7734000000000002e+01  -3.3080599999999997e+01   2.3443999999999998e+00
   5.4664000000000001e+00  -1.2047000000000001e+01   2.5958170000000001e+02   6.0244000000000000e+00   2.7110600000000002e+01   9.5160000000000000e-01  -3.4912599999999998e+01  -1.0606400000000001e+01   4.4818590000000000e+02   1.7445000000000000e+01  -3.3311500000000002e+01   2.2780999999999998e+00
   5.7750000000000004e+00  -1.2003000000000000e+01   2.5580719999999999e+02   5.7093999999999996e+00   2.6901299999999999e+01   1.0218000000000000e+00  -3.5245600000000003e+01  -1.1162300000000000e+01   4.5001409999999998e+02   1.7098199999999999e+01  -3.3619399999999999e+01   2.1541999999999999e+00
   6.4363000000000001e+00  -1.2090999999999999e+01   2.5426310000000001e+02   5.4516000000000000e+00   2.6501600000000000e+01   1.0963000000000001e+00  -3.5933599999999998e+01  -1.1606999999999999e+01   4.5419299999999998e+02   1.6789999999999999e+01  -3.3908099999999997e+01   2.1011000000000002e+00
   6.7228000000000003e+00  -1.2200900000000001e+01   2.5048869999999999e+02   4.9741999999999997e+00   2.6225600000000000e+01   1.1226000000000000e+00  -3.6444099999999999e+01  -1.1540300000000000e+01   4.5784960000000001e+02   1.6549099999999999e+01  -3.4167900000000003e+01   1.9905999999999999e+00
   7.1196000000000002e+00  -1.1959099999999999e+01   2.4834410000000000e+02   4.6210000000000004e+00   2.5959199999999999e+01   1.2498000000000000e+00  -3.7132100000000001e+01  -1.1784900000000000e+01   4.6246379999999999e+02   1.6385400000000001e+01  -3.4523899999999998e+01   1.9109000000000000e+00
   7.4501999999999997e+00  -1.2025000000000000e+01   2.4525579999999999e+02   4.4778000000000002e+00   2.5787900000000000e+01   1.2410000000000001e+00  -3.7620399999999997e+01  -1.2207400000000000e+01   4.6655560000000003e+02   1.6106000000000002e+01  -3.4735599999999998e+01   1.8623000000000001e+00
   7.6927000000000003e+00  -1.2266800000000000e+01   2.4388329999999999e+02   4.1245000000000003e+00   2.5559500000000000e+01   1.3111999999999999e+00  -3.8375100000000003e+01  -1.2452000000000000e+01   4.6890620000000001e+02   1.5913399999999999e+01  -3.4966500000000003e+01   1.7738000000000000e+00
   7.6927000000000003e+00  -1.2090999999999999e+01   2.4208179999999999e+02   3.9430999999999998e+00   2.5340699999999998e+01   1.4427000000000001e+00  -3.9218499999999999e+01  -1.2696600000000000e+01   4.7247570000000002e+02   1.5778499999999999e+01  -3.5255200000000002e+01   1.7206999999999999e+00
   7.5824999999999996e+00  -1.2069000000000001e+01   2.4028039999999999e+02   3.7808000000000002e+00   2.5254999999999999e+01   1.4515000000000000e+00  -3.9728900000000003e+01  -1.3230200000000000e+01   4.7560980000000001e+02   1.5508800000000001e+01  -3.5476500000000001e+01   1.6809000000000001e+00
   7.4722999999999997e+00  -1.2156900000000000e+01   2.3925100000000000e+02   3.5611999999999999e+00   2.5293099999999999e+01   1.4865999999999999e+00  -4.0239400000000003e+01  -1.3319200000000000e+01   4.7883109999999999e+02   1.5354699999999999e+01  -3.5697800000000001e+01   1.5748000000000000e+00
   6.9874000000000001e+00  -1.2420700000000000e+01   2.3976570000000001e+02   3.4083999999999999e+00   2.5340699999999998e+01   1.6006000000000000e+00  -4.1038400000000003e+01  -1.3430300000000001e+01   4.8118169999999998e+02   1.5239100000000001e+01  -3.5803600000000003e+01   1.5570999999999999e+00
   6.9211999999999998e+00  -1.2552600000000000e+01   2.3993719999999999e+02   3.1316000000000002e+00   2.5426300000000001e+01   1.5568000000000000e+00  -4.1770899999999997e+01  -1.4208600000000001e+01   4.8449000000000001e+02   1.5046400000000000e+01  -3.6034500000000001e+01   1.4863000000000000e+00
   6.3701999999999996e+00  -1.2530600000000000e+01   2.4028039999999999e+02   3.0455999999999999e+00   2.5416799999999999e+01   1.6137999999999999e+00  -4.2059399999999997e+01  -1.4631100000000000e+01   4.8666649999999998e+02   1.4911600000000000e+01  -3.6159599999999998e+01   1.3934000000000000e+00
   5.6207000000000003e+00  -1.2662500000000000e+01   2.4053770000000000e+02   2.7688000000000001e+00   2.5559500000000000e+01   1.6795000000000000e+00  -4.2725299999999997e+01  -1.4786700000000000e+01   4.8901710000000003e+02   1.4795999999999999e+01  -3.6506000000000000e+01   1.3447000000000000e+00
   5.4885000000000002e+00  -1.2882400000000001e+01   2.4079509999999999e+02   2.6732999999999998e+00   2.5749900000000000e+01   1.7101999999999999e+00  -4.3302300000000002e+01  -1.5320399999999999e+01   4.9075830000000002e+02   1.4574400000000001e+01  -3.6650300000000001e+01   1.3359000000000001e+00
   4.9595000000000002e+00  -1.3212100000000000e+01   2.4165289999999999e+02   2.5682999999999998e+00   2.5826000000000001e+01   1.8418000000000001e+00  -4.3835000000000001e+01  -1.5742800000000001e+01   4.9180300000000000e+02   1.4603300000000001e+01  -3.6698500000000003e+01   1.3226000000000000e+00
   4.8493000000000004e+00  -1.3585900000000001e+01   2.4242500000000001e+02   2.4155000000000002e+00   2.6073399999999999e+01   1.8506000000000000e+00  -4.4167900000000003e+01  -1.5809600000000000e+01   4.9354419999999999e+02   1.4478100000000000e+01  -3.6708100000000002e+01   1.2563000000000000e+00
   4.4965999999999999e+00  -1.3519900000000000e+01   2.4439800000000000e+02   2.2818000000000001e+00   2.6225600000000000e+01   1.8636999999999999e+00  -4.4966900000000003e+01  -1.5943000000000000e+01   4.9406659999999999e+02   1.4381800000000000e+01  -3.6736899999999999e+01   1.2518000000000000e+00
   4.0998000000000001e+00  -1.3959600000000000e+01   2.4654259999999999e+02   2.3199999999999998e+00   2.6501600000000000e+01   1.9251000000000000e+00  -4.5166699999999999e+01  -1.6343200000000000e+01   4.9432780000000002e+02   1.4256500000000001e+01  -3.6746600000000001e+01   1.2385999999999999e+00
   4.1879999999999997e+00  -1.4135400000000001e+01   2.4825829999999999e+02   2.1004000000000000e+00   2.6720500000000001e+01   1.9690000000000001e+00  -4.5632800000000003e+01  -1.5987399999999999e+01   4.9406659999999999e+02   1.4140900000000000e+01  -3.6650300000000001e+01   1.2518000000000000e+00
   4.0336999999999996e+00  -1.4289300000000001e+01   2.5126070000000001e+02   2.0527000000000002e+00   2.7091600000000000e+01   2.0918000000000001e+00  -4.5433000000000000e+01  -1.6209800000000001e+01   4.9363130000000001e+02   1.4054200000000000e+01  -3.6631100000000004e+01   1.2164999999999999e+00
   4.5627000000000004e+00  -1.4728999999999999e+01   2.5409160000000000e+02   1.9286000000000001e+00   2.7434200000000001e+01   2.0918000000000001e+00  -4.5876899999999999e+01  -1.6454400000000000e+01   4.9267360000000002e+02   1.4015700000000001e+01  -3.6765799999999999e+01   1.1899000000000000e+00
   4.6950000000000003e+00  -1.5410500000000001e+01   2.5700819999999999e+02   1.8808000000000000e+00   2.7776700000000002e+01   2.2364999999999999e+00  -4.5921300000000002e+01  -1.5876300000000001e+01   4.9328309999999999e+02   1.4006100000000000e+01  -3.6611899999999999e+01   1.2297000000000000e+00
   4.9374000000000002e+00  -1.6355799999999999e+01   2.5949599999999998e+02   1.7472000000000001e+00   2.7966999999999999e+01   2.3549000000000002e+00  -4.6076700000000002e+01  -1.5565000000000000e+01   4.9241250000000002e+02   1.3986800000000001e+01  -3.6534900000000000e+01   1.2297000000000000e+00
   5.5766999999999998e+00  -1.7191199999999998e+01   2.6267000000000002e+02   1.6326000000000001e+00   2.8300100000000000e+01   2.5083000000000002e+00  -4.5854700000000001e+01  -1.5653900000000000e+01   4.9223829999999998e+02   1.4006100000000000e+01  -3.6582999999999998e+01   1.2297000000000000e+00
   6.0616000000000003e+00  -1.8202400000000001e+01   2.6610129999999998e+02   1.5849000000000000e+00   2.8614100000000001e+01   2.6223999999999998e+00  -4.6232100000000003e+01  -1.5565000000000000e+01   4.9128070000000002e+02   1.3890499999999999e+01  -3.6448300000000003e+01   1.2032000000000000e+00
   6.9211999999999998e+00  -1.8818000000000001e+01   2.6901799999999997e+02   1.4226000000000001e+00   2.8832999999999998e+01   2.8065000000000002e+00  -4.6165500000000002e+01  -1.5742800000000001e+01   4.9014890000000003e+02   1.3852000000000000e+01  -3.6371299999999998e+01   1.1677999999999999e+00
   7.5824999999999996e+00  -1.9873200000000001e+01   2.7184879999999998e+02   1.3653000000000000e+00   2.9146999999999998e+01   2.9600000000000000e+00  -4.6409599999999998e+01  -1.6120899999999999e+01   4.8840769999999998e+02   1.3803800000000001e+01  -3.6332799999999999e+01   1.1545000000000001e+00
   8.3539999999999992e+00  -2.0356800000000000e+01   2.7588069999999999e+02   1.2030000000000001e+00   2.9413399999999999e+01   2.9687999999999999e+00  -4.6520600000000002e+01  -1.5742800000000001e+01   4.8727589999999998e+02   1.3832700000000001e+01  -3.6217399999999998e+01   1.0705000000000000e+00
   9.0373000000000001e+00  -2.1104199999999999e+01   2.7914040000000000e+02   1.2506999999999999e+00   2.9917800000000000e+01   3.1091000000000002e+00  -4.6764699999999998e+01  -1.5898500000000000e+01   4.8501229999999998e+02   1.3803800000000001e+01  -3.6015300000000003e+01   1.1324000000000001e+00
   9.6765000000000008e+00  -2.1829699999999999e+01   2.8085610000000003e+02   1.0980000000000001e+00   3.0155700000000000e+01   3.1749000000000001e+00  -4.7031100000000002e+01  -1.5587199999999999e+01   4.8309699999999998e+02   1.3765300000000000e+01  -3.5774700000000003e+01   1.1500999999999999e+00
   1.0425900000000000e+01  -2.2467199999999998e+01   2.8531689999999998e+02   1.0692999999999999e+00   3.0507800000000000e+01   3.3283999999999998e+00  -4.7563800000000001e+01  -1.5498300000000000e+01   4.8083350000000002e+02   1.3861599999999999e+01  -3.5438000000000002e+01   1.1279999999999999e+00
   1.1263500000000001e+01  -2.3214700000000001e+01   2.8891980000000001e+02   1.1171000000000000e+00   3.0926500000000001e+01   3.3765999999999998e+00  -4.7696899999999999e+01  -1.5320399999999999e+01   4.7726400000000001e+02   1.3697800000000001e+01  -3.5389899999999997e+01   1.1634000000000000e+00
   1.2233400000000000e+01  -2.3852200000000000e+01   2.9320900000000000e+02   1.2412000000000001e+00   3.1345199999999998e+01   3.4775000000000000e+00  -4.7741300000000003e+01  -1.4853400000000001e+01   4.7447809999999998e+02   1.3803800000000001e+01  -3.5072299999999998e+01   1.1589000000000000e+00
   1.2850600000000000e+01  -2.4467700000000001e+01   2.9835599999999999e+02   1.1456999999999999e+00   3.1668700000000001e+01   3.5783000000000000e+00  -4.8007700000000000e+01  -1.4586600000000001e+01   4.7056029999999998e+02   1.3880900000000000e+01  -3.4745199999999997e+01   1.2430000000000001e+00
   1.3511799999999999e+01  -2.5017299999999999e+01   3.0324570000000000e+02   1.2603000000000000e+00   3.2239699999999999e+01   3.6747999999999998e+00  -4.7830100000000002e+01  -1.4275300000000000e+01   4.6464030000000002e+02   1.3909700000000001e+01  -3.4321800000000003e+01   1.2385999999999999e+00
   1.3864500000000000e+01  -2.5830700000000000e+01   3.0787799999999999e+02   1.0789000000000000e+00   3.2762999999999998e+01   3.7844000000000002e+00  -4.7519399999999997e+01  -1.4408700000000000e+01   4.6159309999999999e+02   1.3909700000000001e+01  -3.4090899999999998e+01   1.2563000000000000e+00
   1.4459600000000000e+01  -2.6556200000000000e+01   3.1319659999999999e+02   1.1648000000000001e+00   3.3191200000000002e+01   3.9641999999999999e+00  -4.7497199999999999e+01  -1.4164099999999999e+01   4.5802370000000002e+02   1.3861599999999999e+01  -3.3648299999999999e+01   1.2385999999999999e+00
   1.5341300000000000e+01  -2.7567399999999999e+01   3.1911570000000000e+02   1.3748000000000000e+00   3.3895400000000002e+01   4.0431999999999997e+00  -4.7386200000000002e+01  -1.4386500000000000e+01   4.5306119999999999e+02   1.3852000000000000e+01  -3.3436599999999999e+01   1.2297000000000000e+00
   1.6024600000000000e+01  -2.8204899999999999e+01   3.2426270000000000e+02   1.2888999999999999e+00   3.4418799999999997e+01   4.2009999999999996e+00  -4.7297400000000003e+01  -1.4319800000000001e+01   4.4957880000000000e+02   1.3948300000000000e+01  -3.3061300000000003e+01   1.1855000000000000e+00
   1.6553599999999999e+01  -2.9216200000000001e+01   3.3078230000000002e+02   1.3366000000000000e+00   3.4989699999999999e+01   4.3940000000000001e+00  -4.6853499999999997e+01  -1.4319800000000001e+01   4.4531290000000001e+02   1.3938599999999999e+01  -3.2753399999999999e+01   1.1677999999999999e+00
   1.7016500000000001e+01  -3.0183499999999999e+01   3.3687290000000002e+02   1.4035000000000000e+00   3.5636800000000001e+01   4.4729000000000001e+00  -4.6564999999999998e+01  -1.4030700000000000e+01   4.4113400000000001e+02   1.4025300000000000e+01  -3.2503300000000003e+01   1.2076000000000000e+00
   1.7501500000000000e+01  -3.0974900000000002e+01   3.4279199999999997e+02   1.4512000000000000e+00   3.6312399999999997e+01   4.6921999999999997e+00  -4.6387400000000000e+01  -1.3541499999999999e+01   4.3521390000000002e+02   1.3967499999999999e+01  -3.2137599999999999e+01   1.2474000000000001e+00
   1.8228800000000000e+01  -3.2074100000000001e+01   3.4871109999999999e+02   1.3556999999999999e+00   3.6854799999999997e+01   4.7887000000000004e+00  -4.5899099999999997e+01  -1.3208000000000000e+01   4.2999029999999999e+02   1.4121700000000001e+01  -3.1743099999999998e+01   1.2695000000000001e+00
   1.9022400000000001e+01  -3.3085299999999997e+01   3.5600270000000000e+02   1.3462000000000001e+00   3.7587600000000002e+01   4.9947999999999997e+00  -4.4944800000000001e+01  -1.2807700000000001e+01   4.2459260000000000e+02   1.3977200000000000e+01  -3.1242799999999999e+01   1.2341000000000000e+00
   1.9727699999999999e+01  -3.4162500000000001e+01   3.6243650000000002e+02   1.4894000000000001e+00   3.8139499999999998e+01   5.2140000000000004e+00  -4.4900399999999998e+01  -1.2696600000000000e+01   4.1884660000000002e+02   1.4121700000000001e+01  -3.0915600000000001e+01   1.2961000000000000e+00
   2.0543299999999999e+01  -3.5019900000000000e+01   3.6955650000000003e+02   1.4130000000000000e+00   3.8938800000000001e+01   5.3236999999999997e+00  -4.4367699999999999e+01  -1.2718800000000000e+01   4.1223000000000002e+02   1.4150600000000001e+01  -3.0270900000000001e+01   1.2917000000000001e+00
   2.1204499999999999e+01  -3.6470799999999997e+01   3.7736290000000002e+02   1.4894000000000001e+00   3.9757199999999997e+01   5.4771000000000001e+00  -4.3945999999999998e+01  -1.2607600000000000e+01   4.0613580000000002e+02   1.4121700000000001e+01  -2.9818700000000000e+01   1.2961000000000000e+00
   2.2064200000000000e+01  -3.7526000000000003e+01   3.8499759999999998e+02   1.5849000000000000e+00   4.0680199999999999e+01   5.6394000000000002e+00  -4.3257899999999999e+01  -1.3007899999999999e+01   3.9978039999999999e+02   1.4121700000000001e+01  -2.9376100000000001e+01   1.2341000000000000e+00
   2.2923800000000000e+01  -3.8691099999999999e+01   3.9417649999999998e+02   1.6994000000000000e+00   4.1374899999999997e+01   5.8411000000000000e+00  -4.2636499999999998e+01  -1.3319200000000000e+01   3.9325090000000000e+02   1.4063900000000000e+01  -2.8895000000000000e+01   1.2164999999999999e+00
   2.3717300000000002e+01  -4.0054099999999998e+01   4.0309800000000001e+02   1.8140000000000001e+00   4.2469200000000001e+01   6.0515999999999996e+00  -4.1904000000000003e+01  -1.3497000000000000e+01   3.8654730000000001e+02   1.4140900000000000e+01  -2.8279199999999999e+01   1.1500999999999999e+00
   2.4687200000000001e+01  -4.1351100000000002e+01   4.1201949999999999e+02   2.1482000000000001e+00   4.3325600000000001e+01   6.2533000000000003e+00  -4.1171599999999998e+01  -1.4052899999999999e+01   3.7984359999999998e+02   1.4063900000000000e+01  -2.7682600000000001e+01   1.0838000000000001e+00
   2.5767299999999999e+01  -4.2692100000000003e+01   4.2145569999999998e+02   2.2437000000000000e+00   4.4220100000000002e+01   6.3630000000000004e+00  -4.0572400000000002e+01  -1.4386500000000000e+01   3.7253059999999999e+02   1.4073499999999999e+01  -2.7172599999999999e+01   1.0262000000000000e+00
   2.7155899999999999e+01  -4.3967199999999998e+01   4.3029149999999998e+02   2.3963999999999999e+00   4.5228800000000000e+01   6.6261000000000001e+00  -3.9862099999999998e+01  -1.5142500000000000e+01   3.6391160000000002e+02   1.4140900000000000e+01  -2.6499099999999999e+01   9.0239999999999998e-01
   2.8103700000000000e+01  -4.5198300000000003e+01   4.4032819999999998e+02   2.5777999999999999e+00   4.6113700000000001e+01   6.7839000000000000e+00  -3.9284999999999997e+01  -1.5853999999999999e+01   3.5590210000000002e+02   1.4160200000000000e+01  -2.5864000000000001e+01   9.2010000000000003e-01
   2.9007400000000001e+01  -4.6363399999999999e+01   4.4967860000000002e+02   2.7974000000000001e+00   4.7093899999999998e+01   6.9988000000000001e+00  -3.8663600000000002e+01  -1.6632300000000001e+01   3.4754430000000002e+02   1.4256500000000001e+01  -2.5036500000000000e+01   8.5370000000000001e-01
   2.9823000000000000e+01  -4.7836300000000001e+01   4.5894330000000002e+02   2.9788000000000001e+00   4.8150100000000002e+01   7.2312000000000003e+00  -3.8219700000000003e+01  -1.6765699999999999e+01   3.3892529999999999e+02   1.4593700000000000e+01  -2.4257200000000001e+01   8.9349999999999996e-01
   3.0726700000000001e+01  -4.9616999999999997e+01   4.6975200000000001e+02   3.2747999999999999e+00   4.9244500000000002e+01   7.4109999999999996e+00  -3.7842399999999998e+01  -1.7188199999999998e+01   3.2934870000000001e+02   1.4978999999999999e+01  -2.3593200000000000e+01   8.3160000000000001e-01
   3.1608400000000000e+01  -5.0672199999999997e+01   4.8030340000000001e+02   3.5611999999999999e+00   5.0338799999999999e+01   7.6303000000000001e+00  -3.7176499999999997e+01  -1.7121500000000001e+01   3.1951089999999999e+02   1.5489500000000000e+01  -2.2640699999999999e+01   8.6260000000000003e-01
   3.2578299999999999e+01  -5.2013199999999998e+01   4.9231310000000002e+02   3.7999000000000001e+00   5.1594900000000003e+01   7.7881999999999998e+00  -3.7154299999999999e+01  -1.6298700000000000e+01   3.1045670000000001e+02   1.5961499999999999e+01  -2.1678500000000000e+01   1.0571999999999999e+00
   3.3327700000000000e+01  -5.3354199999999999e+01   5.0397969999999998e+02   4.0959000000000003e+00   5.2822400000000002e+01   8.0556999999999999e+00  -3.6821399999999997e+01  -1.5275900000000000e+01   3.0035770000000002e+02   1.6741800000000001e+01  -2.0812500000000000e+01   1.1942999999999999e+00
   3.4077100000000002e+01  -5.4981000000000002e+01   5.1496010000000001e+02   4.3917999999999999e+00   5.3992899999999999e+01   8.2574000000000005e+00  -3.6022399999999998e+01  -1.3852800000000000e+01   2.9060690000000000e+02   1.7348700000000001e+01  -2.0052299999999999e+01   1.3270000000000000e+00
   3.4650199999999998e+01  -5.6322000000000003e+01   5.2688400000000001e+02   4.6113999999999997e+00   5.5305999999999997e+01   8.4283999999999999e+00  -3.5534100000000002e+01  -1.2652100000000001e+01   2.8068209999999999e+02   1.8032599999999999e+01  -1.9138200000000001e+01   1.4951000000000001e+00
   3.5355600000000003e+01  -5.8014699999999998e+01   5.3880799999999999e+02   4.9359999999999999e+00   5.6533600000000000e+01   8.7265999999999995e+00  -3.4779499999999999e+01  -1.0939900000000000e+01   2.6988659999999999e+02   1.8697199999999999e+01  -1.8291499999999999e+01   1.6941999999999999e+00
   3.6215200000000003e+01  -5.8960000000000001e+01   5.5073190000000000e+02   5.2320000000000002e+00   5.7723100000000002e+01   8.8668999999999993e+00  -3.4002600000000001e+01  -9.0053999999999998e+00   2.5961349999999999e+02   1.9313700000000001e+01  -1.7329300000000000e+01   1.8844000000000001e+00
   3.6832400000000000e+01  -6.0696700000000000e+01   5.6248429999999996e+02   5.6234000000000002e+00   5.9007700000000000e+01   9.0422999999999991e+00  -3.3092700000000001e+01  -7.3377999999999997e+00   2.4846979999999999e+02   1.9978400000000001e+01  -1.6549900000000001e+01   2.0436000000000001e+00
   3.7890400000000000e+01  -6.2147599999999997e+01   5.7612390000000005e+02   6.0721999999999996e+00   6.0244799999999998e+01   9.2528000000000006e+00  -3.1605599999999999e+01  -5.6256000000000004e+00   2.3802260000000001e+02   2.0431100000000001e+01  -1.5578099999999999e+01   2.1896000000000000e+00
   3.9124800000000000e+01  -6.4082200000000000e+01   5.8753309999999999e+02   6.5018000000000002e+00   6.1348599999999998e+01   9.4764999999999997e+00  -3.0407100000000000e+01  -3.8245000000000000e+00   2.2635650000000001e+02   2.0989799999999999e+01  -1.4808299999999999e+01   2.2957999999999998e+00
   4.0337100000000000e+01  -6.5335200000000000e+01   5.9808460000000002e+02   7.0269000000000004e+00   6.2528599999999997e+01   9.6123999999999992e+00  -2.9141999999999999e+01  -2.1568999999999998e+00   2.1625749999999999e+02   2.1433000000000000e+01  -1.3961600000000001e+01   2.4550000000000001e+00
   4.1880000000000003e+01  -6.6368499999999997e+01   6.0957960000000003e+02   7.5519999999999996e+00   6.3603800000000000e+01   9.7133000000000003e+00  -2.7832500000000000e+01  -6.0040000000000004e-01   2.0554910000000001e+02   2.1808599999999998e+01  -1.3249499999999999e+01   2.5876999999999999e+00
   4.3180500000000002e+01  -6.7511600000000001e+01   6.1910159999999996e+02   8.1343999999999994e+00   6.4574500000000000e+01   9.8491999999999997e+00  -2.6101199999999999e+01   1.0005999999999999e+00   1.9597250000000000e+02   2.2107299999999999e+01  -1.2576000000000001e+01   2.7027000000000001e+00
   4.4525100000000002e+01  -6.8171099999999996e+01   6.2802310000000000e+02   8.9459999999999997e+00   6.5440399999999997e+01   9.8536000000000001e+00  -2.5191299999999998e+01   2.4681999999999999e+00   1.8770179999999999e+02   2.2492599999999999e+01  -1.1892799999999999e+01   2.8885000000000001e+00
   4.5583100000000002e+01  -6.8434899999999999e+01   6.3634410000000003e+02   9.6524999999999999e+00   6.6173100000000005e+01   9.9281000000000006e+00  -2.3926100000000002e+01   4.2469999999999999e+00   1.8012750000000000e+02   2.2666000000000000e+01  -1.1334800000000000e+01   2.9636999999999998e+00
   4.6530900000000003e+01  -6.8940500000000000e+01   6.4397889999999995e+02   1.0416300000000000e+01   6.6896299999999997e+01   9.8973999999999993e+00  -2.2350300000000001e+01   5.5589000000000004e+00   1.7368510000000001e+02   2.2723800000000001e+01  -1.0930600000000000e+01   3.0432999999999999e+00
   4.7522799999999997e+01  -6.9160399999999996e+01   6.5135630000000003e+02   1.1084600000000000e+01   6.7467299999999994e+01   9.9324999999999992e+00  -2.1262799999999999e+01   6.0035999999999996e+00   1.6750380000000001e+02   2.2829699999999999e+01  -1.0497600000000000e+01   3.0432999999999999e+00
   4.8095900000000000e+01  -6.9468100000000007e+01   6.5676070000000004e+02   1.1743399999999999e+01   6.8142899999999997e+01   9.9544999999999995e+00  -2.0308399999999999e+01   6.3372000000000002e+00   1.6123550000000000e+02   2.2771899999999999e+01  -1.0218600000000000e+01   3.0124000000000000e+00
   4.8801299999999998e+01  -7.0215599999999995e+01   6.6250819999999999e+02   1.2402100000000001e+01   6.8485500000000002e+01   1.0007099999999999e+01  -1.9043299999999999e+01   5.8701999999999996e+00   1.5696950000000001e+02   2.2444400000000002e+01  -1.0026199999999999e+01   2.9813999999999998e+00
   4.9043700000000001e+01  -7.0743200000000002e+01   6.6705470000000003e+02   1.2955900000000000e+01   6.9142099999999999e+01   9.9675999999999991e+00  -1.7689399999999999e+01   5.4477000000000002e+00   1.5374830000000000e+02   2.2232500000000002e+01  -9.8145000000000007e+00   2.8753000000000002e+00
   4.9109900000000003e+01  -7.1754400000000004e+01   6.7151549999999997e+02   1.3337800000000000e+01   6.9560800000000000e+01   1.0072900000000001e+01  -1.6513000000000002e+01   4.6917000000000000e+00   1.4930820000000000e+02   2.1818300000000001e+01  -9.6219999999999999e+00   2.7911999999999999e+00
   4.9021700000000003e+01  -7.2831599999999995e+01   6.7563310000000001e+02   1.3872400000000001e+01   6.9960400000000007e+01   1.0138600000000000e+01  -1.5247900000000000e+01   4.0914000000000001e+00   1.4512930000000000e+02   2.1413699999999999e+01  -9.4585000000000008e+00   2.6850000000000001e+00
   4.8514699999999998e+01  -7.3952799999999996e+01   6.8017960000000005e+02   1.4235200000000001e+01   7.0426699999999997e+01   1.0191300000000000e+01  -1.4604300000000000e+01   3.4687999999999999e+00   1.4208220000000000e+02   2.0845400000000001e+01  -9.1698000000000004e+00   2.5655999999999999e+00
   4.8404499999999999e+01  -7.5293800000000005e+01   6.8515509999999995e+02   1.4645799999999999e+01   7.0959599999999995e+01   1.0322800000000001e+01  -1.5003800000000000e+01   2.7349999999999999e+00   1.3851280000000000e+02   2.0209599999999998e+01  -9.0736000000000008e+00   2.5169999999999999e+00
   4.7941600000000001e+01  -7.6942599999999999e+01   6.8867219999999998e+02   1.4941800000000001e+01   7.1483000000000004e+01   1.0353500000000000e+01  -1.4271300000000000e+01   1.9567000000000001e+00   1.3250559999999999e+02   1.9332999999999998e+01  -8.6694999999999993e+00   2.3666000000000000e+00
   4.7853499999999997e+01  -7.8635300000000001e+01   6.9321879999999999e+02   1.4913100000000000e+01   7.1939700000000002e+01   1.0493800000000000e+01  -1.2762100000000000e+01   6.6710000000000003e-01   1.2641140000000000e+02   1.8504600000000000e+01  -8.3422999999999998e+00   2.1497999999999999e+00
   4.7897500000000001e+01  -8.0877600000000001e+01   6.9776530000000002e+02   1.4999000000000001e+01   7.2387000000000000e+01   1.0555199999999999e+01  -1.0942100000000000e+01   1.7790000000000000e-01   1.1892420000000000e+02   1.7637599999999999e+01  -7.9863000000000000e+00   1.9683999999999999e+00
   4.7743299999999998e+01  -8.3339799999999997e+01   7.0188289999999995e+02   1.5027699999999999e+01   7.2777100000000004e+01   1.0783300000000001e+01  -9.5437999999999992e+00   9.5609999999999995e-01   1.1195940000000000e+02   1.6799600000000002e+01  -7.6207000000000003e+00   1.8667000000000000e+00
   4.7963700000000003e+01  -8.5582099999999997e+01   7.0514269999999999e+02   1.5170900000000000e+01   7.3062600000000003e+01   1.0840299999999999e+01  -8.7891999999999992e+00   1.1785000000000001e+00   1.0534280000000000e+02   1.5807399999999999e+01  -7.1299000000000001e+00   1.8402000000000001e+00
   4.8514699999999998e+01  -8.7318799999999996e+01   7.0900300000000004e+02   1.5380900000000000e+01   7.3405199999999994e+01   1.0901700000000000e+01  -8.0345999999999993e+00   1.2897000000000001e+00   9.8813299999999998e+01   1.4892300000000001e+01  -6.7161999999999997e+00   1.8091999999999999e+00
   4.9154000000000003e+01  -8.8923599999999993e+01   7.1277750000000003e+02   1.5791499999999999e+01   7.3595500000000001e+01   1.0932399999999999e+01  -6.7251000000000003e+00   1.9345000000000001e+00   9.0281400000000005e+01   1.3909700000000001e+01  -6.3121000000000000e+00   1.7030000000000001e+00
   4.9793199999999999e+01  -8.9890900000000002e+01   7.1457889999999998e+02   1.6202000000000002e+01   7.3795299999999997e+01   1.0963100000000001e+01  -5.4821999999999997e+00   2.9129000000000000e+00   8.3403700000000001e+01   1.3023500000000000e+01  -5.7925000000000004e+00   1.6323000000000001e+00
   5.0057699999999997e+01  -9.0814200000000000e+01   7.1758140000000003e+02   1.6784400000000002e+01   7.3871399999999994e+01   1.0910399999999999e+01  -4.4833999999999996e+00   3.6688999999999998e+00   7.5829400000000007e+01   1.2031400000000000e+01  -5.3883000000000001e+00   1.6411000000000000e+00
   5.0762999999999998e+01  -9.2023300000000006e+01   7.1981169999999997e+02   1.7538699999999999e+01   7.3918999999999997e+01   1.0853400000000001e+01  -4.4390000000000001e+00   4.5361000000000002e+00   6.7819900000000004e+01   1.0991000000000000e+01  -4.8784000000000001e+00   1.7119000000000000e+00
   5.1446300000000001e+01  -9.2089299999999994e+01   7.2238530000000003e+02   1.8388400000000001e+01   7.3833399999999997e+01   1.0757000000000000e+01  -2.6190000000000002e+00   5.1142000000000003e+00   5.9200899999999997e+01   9.7387999999999995e+00  -4.3973000000000004e+00   1.4021999999999999e+00
   5.1931300000000000e+01  -9.1627600000000001e+01   7.2315729999999996e+02   1.9333600000000001e+01   7.3966600000000000e+01   1.0594700000000000e+01  -1.2650999999999999e+00   2.9350999999999998e+00   5.1539600000000000e+01   8.3515999999999995e+00  -3.6371000000000002e+00   1.2120000000000000e+00
   5.2614600000000003e+01  -9.1122000000000000e+01   7.2487300000000005e+02   2.0374300000000002e+01   7.3747699999999995e+01   1.0349100000000000e+01  -2.6856000000000000e+00   3.4910000000000001e+00   4.2572400000000002e+01   7.0126999999999997e+00  -3.0501999999999998e+00   1.3801000000000001e+00
   5.2680700000000002e+01  -9.0572400000000002e+01   7.2452990000000000e+02   2.1586800000000000e+01   7.3652600000000007e+01   1.0112299999999999e+01  -1.2428999999999999e+00   5.4255000000000004e+00   3.5520600000000002e+01   5.8277999999999999e+00  -2.3862999999999999e+00   1.2695000000000001e+00
   5.2835000000000001e+01  -8.9759000000000000e+01   7.2521609999999998e+02   2.2608400000000000e+01   7.3367099999999994e+01   9.8798999999999992e+00  -2.2200000000000001e-02   5.3587999999999996e+00   2.7685099999999998e+01   4.7393000000000001e+00  -2.0206000000000000e+00   1.2297000000000000e+00
   5.3077500000000001e+01  -8.9363299999999995e+01   7.2504459999999995e+02   2.3964099999999998e+01   7.3176800000000000e+01   9.6212000000000000e+00   2.6629999999999998e-01   6.4927999999999999e+00   2.1155600000000000e+01   3.6701000000000001e+00  -1.5875999999999999e+00   1.1811000000000000e+00
   5.3077500000000001e+01  -8.8264099999999999e+01   7.2538770000000000e+02   2.5329400000000000e+01   7.3015000000000001e+01   9.3843999999999994e+00  -6.6600000000000006e-02   7.1821000000000002e+00   1.6454400000000000e+01   2.8416999999999999e+00  -9.6220000000000006e-01   1.2076000000000000e+00
   5.2724800000000002e+01  -8.6857200000000006e+01   7.2401509999999996e+02   2.6981100000000001e+01   7.2748599999999996e+01   9.0642999999999994e+00  -6.6600000000000006e-02   7.0709000000000000e+00   1.1753100000000000e+01   1.9843999999999999e+00  -5.9660000000000002e-01   1.1413000000000000e+00
   5.2592500000000001e+01  -8.5713999999999999e+01   7.2255679999999995e+02   2.8451400000000000e+01   7.2367900000000006e+01   8.7484999999999999e+00   4.8830000000000001e-01   6.6707000000000001e+00   8.1837000000000000e+00   1.3101000000000000e+00  -3.1750000000000000e-01   1.0174000000000001e+00
   5.2283900000000003e+01  -8.4702799999999996e+01   7.2127009999999996e+02   2.9940799999999999e+01   7.1873099999999994e+01   8.4196000000000009e+00   1.3539000000000001e+00   5.9368999999999996e+00   4.8754000000000000e+00   7.2250000000000003e-01  -2.7900000000000003e-01   7.1660000000000001e-01
   5.2085599999999999e+01  -8.4307100000000005e+01   7.1912549999999999e+02   3.1391999999999999e+01   7.1473399999999998e+01   8.1564999999999994e+00   9.5440000000000003e-01   3.3797999999999999e+00   2.8730000000000002e+00   2.0230000000000001e-01   5.7700000000000001e-02   5.7509999999999994e-01
   5.2372100000000003e+01  -8.4021299999999997e+01   7.1835339999999997e+02   3.2862299999999998e+01   7.0988100000000003e+01   7.9284999999999997e+00   8.4340000000000004e-01   2.0457000000000001e+00   2.1764999999999999e+00  -1.0600000000000000e-01   1.3469999999999999e-01   4.6450000000000002e-01
   5.2350099999999998e+01  -8.2988000000000000e+01   7.1526520000000005e+02   3.4408999999999999e+01   7.0455299999999994e+01   7.6609999999999996e+00   5.5489999999999995e-01   1.4231000000000000e+00   3.3953000000000002e+00  -9.6299999999999997e-02   2.5979999999999998e-01   3.8479999999999998e-01
   5.2350099999999998e+01  -8.2350499999999997e+01   7.1363530000000003e+02   3.5936599999999999e+01   7.0122200000000007e+01   7.3803000000000001e+00   3.5510000000000003e-01   2.0901999999999998e+00   2.9600000000000000e+00  -1.4449999999999999e-01   2.2130000000000000e-01   4.6000000000000002e-01
   5.2305999999999997e+01  -8.1954800000000006e+01   7.1209119999999996e+02   3.7330500000000001e+01   6.9322900000000004e+01   7.1215999999999999e+00   1.1762999999999999e+00   2.4904000000000002e+00   2.8730000000000002e+00  -5.7799999999999997e-02   8.6599999999999996e-02   4.5119999999999999e-01
   5.2526400000000002e+01  -8.1449200000000005e+01   7.0754470000000003e+02   3.8600299999999997e+01   6.8742400000000004e+01   6.8365999999999998e+00   1.5536000000000001e+00   2.7795000000000001e+00   2.8730000000000002e+00   1.0600000000000000e-01   1.2509999999999999e-01   4.6000000000000002e-01
   5.2526400000000002e+01  -8.1009500000000003e+01   7.0479960000000005e+02   3.9975200000000001e+01   6.8142899999999997e+01   6.6085000000000003e+00   1.1540999999999999e+00   3.2686000000000002e+00   2.4377000000000000e+00   1.1559999999999999e-01   0.0000000000000000e+00   5.2200000000000002e-01
   5.2195799999999998e+01  -8.1141400000000004e+01   7.0231190000000004e+02   4.1445500000000003e+01   6.7476799999999997e+01   6.3541999999999996e+00   9.3220000000000003e-01   2.5792999999999999e+00   2.6989000000000001e+00   9.5999999999999992e-03   1.6360000000000000e-01   4.5119999999999999e-01
   5.2328000000000003e+01  -8.0855599999999995e+01   6.9913789999999995e+02   4.2705700000000000e+01   6.6858300000000000e+01   6.1919000000000004e+00   7.5460000000000005e-01   2.2458000000000000e+00   2.5247000000000002e+00   9.5999999999999992e-03   2.2130000000000000e-01   4.2909999999999998e-01
   5.2107599999999998e+01  -8.0679800000000000e+01   6.9579229999999995e+02   4.4070999999999998e+01   6.6277799999999999e+01   5.8761999999999999e+00   8.4340000000000004e-01   2.5792999999999999e+00   2.7858999999999998e+00   0.0000000000000000e+00   1.9239999999999999e-01   4.9540000000000001e-01
   5.1975299999999997e+01  -8.0723699999999994e+01   6.9433399999999995e+02   4.5398099999999999e+01   6.5783000000000001e+01   5.6306000000000003e+00   1.1540999999999999e+00   2.5571000000000002e+00   2.5247000000000002e+00   7.7100000000000002e-02   2.2130000000000000e-01   4.6000000000000002e-01
   5.2019399999999997e+01  -8.0965599999999995e+01   6.9313300000000004e+02   4.6639299999999999e+01   6.5307199999999995e+01   5.4025999999999996e+00   1.3761000000000001e+00   2.5792999999999999e+00   2.4377000000000000e+00   8.6699999999999999e-02   6.7400000000000002e-02   4.5119999999999999e-01
   5.2019399999999997e+01  -8.1251300000000001e+01   6.9261829999999998e+02   4.7890000000000001e+01   6.4955100000000002e+01   5.1262999999999996e+00   9.7660000000000002e-01   2.7572000000000001e+00   2.6989000000000001e+00  -1.9300000000000001e-02   4.8099999999999997e-02   4.6450000000000002e-01
   5.2305999999999997e+01  -8.1866900000000001e+01   6.9244669999999996e+02   4.9389000000000003e+01   6.4631600000000006e+01   4.8676000000000004e+00   9.9880000000000002e-01   2.4237000000000002e+00   2.8730000000000002e+00  -9.5999999999999992e-03   1.9239999999999999e-01   5.0429999999999997e-01
   5.2790900000000001e+01  -8.2152699999999996e+01   6.9253250000000003e+02   5.0792400000000001e+01   6.4260400000000004e+01   4.6089000000000002e+00   7.7680000000000005e-01   2.4237000000000002e+00   3.1341999999999999e+00   3.8500000000000000e-02   1.5400000000000000e-01   4.5560000000000000e-01
   5.3496299999999998e+01  -8.2394499999999994e+01   6.9261829999999998e+02   5.2329599999999999e+01   6.4051100000000005e+01   4.3632999999999997e+00   1.1096999999999999e+00   2.4681999999999999e+00   2.0024000000000002e+00  -1.9300000000000001e-02   2.8899999999999999e-02   4.6889999999999998e-01
   5.4444099999999999e+01  -8.2416499999999999e+01   6.9330460000000005e+02   5.3952599999999997e+01   6.3832200000000000e+01   4.0212000000000003e+00   9.9880000000000002e-01   2.7349999999999999e+00   3.2212000000000001e+00   1.9300000000000001e-02   1.4430000000000001e-01   4.9540000000000001e-01
   5.4951000000000001e+01  -8.2130700000000004e+01   6.9450549999999998e+02   5.5585299999999997e+01   6.3641900000000000e+01   3.7625000000000002e+00   1.1762999999999999e+00   2.8016999999999999e+00   1.8283000000000000e+00   5.7799999999999997e-02   1.7319999999999999e-01   4.6450000000000002e-01
   5.5479999999999997e+01  -8.1493200000000002e+01   6.9622119999999995e+02   5.7466099999999997e+01   6.3651400000000002e+01   3.4117000000000002e+00   1.1984999999999999e+00   2.4904000000000002e+00   2.9600000000000000e+00   9.5999999999999992e-03   9.6199999999999994e-02   4.4230000000000003e-01
   5.5479999999999997e+01  -8.0459900000000005e+01   6.9665009999999995e+02   5.9318300000000001e+01   6.3603800000000000e+01   3.0783999999999998e+00   8.8780000000000003e-01   2.6238000000000001e+00   3.3953000000000002e+00  -3.8500000000000000e-02   1.0580000000000001e-01   4.7770000000000001e-01
   5.5788600000000002e+01  -7.9536600000000007e+01   6.9673590000000002e+02   6.1199199999999998e+01   6.3470599999999997e+01   2.7145000000000001e+00   1.0653999999999999e+00   2.6238000000000001e+00   2.9600000000000000e+00   6.7400000000000002e-02   2.2130000000000000e-01   4.6889999999999998e-01
   5.6009099999999997e+01  -7.8767200000000003e+01   6.9767949999999996e+02   6.3223199999999999e+01   6.3489699999999999e+01   2.2715000000000001e+00   9.3220000000000003e-01   2.6459999999999999e+00   2.9600000000000000e+00   4.8200000000000000e-02   1.2509999999999999e-01   4.9099999999999999e-01
   5.5766599999999997e+01  -7.8041700000000006e+01   6.9922360000000003e+02   6.5189999999999998e+01   6.3546799999999998e+01   1.9295000000000000e+00   1.1540999999999999e+00   2.5792999999999999e+00   2.6989000000000001e+00   5.7799999999999997e-02   1.1550000000000001e-01   4.9099999999999999e-01
   5.5061199999999999e+01  -7.7492099999999994e+01   7.0102509999999995e+02   6.7309500000000000e+01   6.3832200000000000e+01   1.4997000000000000e+00   9.9880000000000002e-01   2.6905000000000001e+00   3.0470999999999999e+00   4.8200000000000000e-02   1.5400000000000000e-01   4.6000000000000002e-01
   5.4532200000000003e+01  -7.6744699999999995e+01   7.0368439999999998e+02   6.9534099999999995e+01   6.4079599999999999e+01   1.2585999999999999e+00   1.1096999999999999e+00   2.4904000000000002e+00   2.9600000000000000e+00  -9.5999999999999992e-03   1.4430000000000001e-01   4.5119999999999999e-01
   5.5369799999999998e+01  -7.5689499999999995e+01   7.0557159999999999e+02   7.1834999999999994e+01   6.4269999999999996e+01   9.0339999999999998e-01   1.1318999999999999e+00   2.5125999999999999e+00   1.8283000000000000e+00   6.7400000000000002e-02   1.2509999999999999e-01   4.7770000000000001e-01
   5.5017200000000003e+01  -7.5337800000000001e+01   7.0900300000000004e+02   7.3849500000000006e+01   6.4469800000000006e+01   5.6130000000000002e-01   9.3220000000000003e-01   2.5571000000000002e+00   2.5247000000000002e+00   1.9300000000000001e-02   7.6999999999999999e-02   4.5119999999999999e-01
   5.3848900000000000e+01  -7.4963999999999999e+01   7.0986080000000004e+02   7.5969099999999997e+01   6.4783799999999999e+01   2.2359999999999999e-01   1.2428999999999999e+00   2.5125999999999999e+00   3.1341999999999999e+00   3.8500000000000000e-02   1.5400000000000000e-01   4.2470000000000002e-01
   5.3319899999999997e+01  -7.4458399999999997e+01   7.1209119999999996e+02   7.7983599999999996e+01   6.4993200000000002e+01  -3.5099999999999999e-02   8.4340000000000004e-01   2.5792999999999999e+00   2.8730000000000002e+00   5.7799999999999997e-02   1.1550000000000001e-01   4.2909999999999998e-01
   5.2856999999999999e+01  -7.4480400000000003e+01   7.1423580000000004e+02   8.0064899999999994e+01   6.5316699999999997e+01  -4.1660000000000003e-01   8.6560000000000004e-01   2.4459000000000000e+00   2.9600000000000000e+00  -2.8899999999999999e-02   1.3469999999999999e-01   4.4230000000000003e-01
   5.3077500000000001e+01  -7.4414400000000001e+01   7.1715239999999994e+02   8.2251300000000001e+01   6.5497500000000002e+01  -6.5339999999999998e-01   8.6560000000000004e-01   2.6682999999999999e+00   2.6989000000000001e+00   4.8200000000000000e-02   7.6999999999999999e-02   4.6000000000000002e-01
   5.2416200000000003e+01  -7.4370500000000007e+01   7.1861080000000004e+02   8.4132099999999994e+01   6.5725899999999996e+01  -8.6390000000000000e-01   8.4340000000000004e-01   2.4681999999999999e+00   1.6540999999999999e+00  -9.5999999999999992e-03   2.8899999999999999e-02   4.4230000000000003e-01
   5.2394100000000002e+01  -7.4766199999999998e+01   7.2169899999999996e+02   8.6242099999999994e+01   6.5925700000000006e+01  -1.1709000000000001e+00   1.1096999999999999e+00   2.6905000000000001e+00   2.4377000000000000e+00   2.8899999999999999e-02   1.9239999999999999e-01   4.1139999999999999e-01
   5.3055399999999999e+01  -7.4568299999999994e+01   7.2324310000000003e+02   8.8199299999999994e+01   6.6173100000000005e+01  -1.4646999999999999e+00   1.0653999999999999e+00   2.4904000000000002e+00   2.7858999999999998e+00  -2.8899999999999999e-02   1.2509999999999999e-01   4.6889999999999998e-01
   5.3011299999999999e+01  -7.4700199999999995e+01   7.2633130000000006e+02   9.0185199999999995e+01   6.6382499999999993e+01  -1.7101999999999999e+00   1.0431999999999999e+00   2.5571000000000002e+00   2.0024000000000002e+00   0.0000000000000000e+00   7.6999999999999999e-02   4.5119999999999999e-01
   5.3209699999999998e+01  -7.4898099999999999e+01   7.2847590000000002e+02   9.2113799999999998e+01   6.6686999999999998e+01  -1.9470000000000001e+00   1.0431999999999999e+00   2.3347000000000002e+00   3.1341999999999999e+00   6.7400000000000002e-02   1.4430000000000001e-01   4.8220000000000002e-01
   5.3562399999999997e+01  -7.5161900000000003e+01   7.3156410000000005e+02   9.4252399999999994e+01   6.7010499999999993e+01  -2.2803000000000000e+00   9.9880000000000002e-01   2.6905000000000001e+00   2.5247000000000002e+00   1.9300000000000001e-02   1.0580000000000001e-01   5.0429999999999997e-01
   5.4201599999999999e+01  -7.5205900000000000e+01   7.3533860000000004e+02   9.6219200000000001e+01   6.7277000000000001e+01  -2.5653999999999999e+00   9.9880000000000002e-01   2.6459999999999999e+00   3.0470999999999999e+00  -1.9300000000000001e-02   1.5400000000000000e-01   4.5119999999999999e-01
   5.4598399999999998e+01  -7.5030000000000001e+01   7.3962779999999998e+02   9.8033199999999994e+01   6.7790800000000004e+01  -2.8986000000000001e+00   1.1540999999999999e+00   2.6238000000000001e+00   2.0893999999999999e+00   9.5999999999999992e-03   1.2509999999999999e-01   4.7770000000000001e-01
   5.2129600000000003e+01  -7.0237600000000000e+01   7.4237289999999996e+02   9.9866299999999995e+01   6.8152400000000000e+01  -3.7888000000000002e+00   9.1000000000000003e-01   2.5125999999999999e+00   2.6118000000000001e+00  -9.5999999999999992e-03   9.6199999999999994e-02   4.2470000000000002e-01
   5.1270000000000003e+01  -7.3469200000000001e+01   7.4614739999999995e+02   1.0170900000000000e+02   6.8599699999999999e+01  -3.0476999999999999e+00   1.1096999999999999e+00   2.5571000000000002e+00   2.6118000000000001e+00   2.8899999999999999e-02   5.7700000000000001e-02   4.4679999999999997e-01
   5.2438200000000002e+01  -8.8989599999999996e+01   7.4880669999999998e+02   1.0170900000000000e+02   6.9303799999999995e+01  -2.9249000000000001e+00   9.1000000000000003e-01   2.4681999999999999e+00   2.6118000000000001e+00  -1.9300000000000001e-02   1.5400000000000000e-01   4.2020000000000002e-01
   5.3871000000000002e+01  -8.9187399999999997e+01   7.6030169999999998e+02   1.0326519999999999e+02   6.9969899999999996e+01  -3.1091000000000002e+00   1.1318999999999999e+00   2.6015999999999999e+00   2.7858999999999998e+00  -4.8200000000000000e-02   1.0580000000000001e-01   4.6450000000000002e-01
   5.8279400000000003e+01  -8.3603600000000000e+01   7.6682129999999995e+02   1.0541340000000000e+02   7.0788300000000007e+01  -3.2801000000000000e+00   9.7660000000000002e-01   2.6238000000000001e+00   2.3506000000000000e+00   2.8899999999999999e-02   7.6999999999999999e-02   4.5119999999999999e-01
   5.9161099999999998e+01  -9.0506399999999999e+01   7.7282610000000000e+02   1.0614850000000000e+02   7.1349699999999999e+01  -3.5213000000000001e+00   9.7660000000000002e-01   2.6238000000000001e+00   2.9600000000000000e+00   1.0600000000000000e-01   1.6360000000000000e-01   4.2020000000000002e-01
   5.9557800000000000e+01  -9.1825400000000002e+01   7.7763000000000000e+02   1.0709370000000000e+02   7.1806500000000000e+01  -3.1661000000000001e+00   1.1984999999999999e+00   2.6015999999999999e+00   2.7858999999999998e+00   8.6699999999999999e-02   1.4430000000000001e-01   4.6000000000000002e-01
   6.1651800000000001e+01  -9.6046300000000002e+01   7.8071820000000002e+02   1.0780029999999999e+02   7.2263300000000001e+01  -3.0257999999999998e+00   1.1096999999999999e+00   2.4237000000000002e+00   2.6989000000000001e+00  -6.7400000000000002e-02   1.6360000000000000e-01   4.6000000000000002e-01
   6.3084600000000002e+01  -9.9255899999999997e+01   7.8500739999999996e+02   1.0845900000000000e+02   7.2605800000000002e+01  -3.0872000000000002e+00   8.2120000000000004e-01   2.6015999999999999e+00   3.0470999999999999e+00   1.9300000000000001e-02   1.0580000000000001e-01   4.3350000000000000e-01
   6.4936099999999996e+01  -9.9915400000000005e+01   7.8758090000000004e+02   1.0931829999999999e+02   7.2853200000000001e+01  -2.9643999999999999e+00   1.0431999999999999e+00   2.7349999999999999e+00   2.6118000000000001e+00  -1.9300000000000001e-02   1.4430000000000001e-01   4.5560000000000000e-01
   6.5443100000000001e+01  -1.0404830000000000e+02   7.8895349999999996e+02   1.0970970000000000e+02   7.3110200000000006e+01  -2.8241000000000001e+00   8.6560000000000004e-01   2.7572000000000001e+00   2.2635999999999998e+00  -1.9300000000000001e-02   8.6599999999999996e-02   4.8220000000000002e-01
   6.6897900000000007e+01  -1.0670829999999999e+02   7.9066909999999996e+02   1.1005350000000000e+02   7.3233900000000006e+01  -2.6135999999999999e+00   1.0209999999999999e+00   2.6459999999999999e+00   1.5670999999999999e+00  -7.7100000000000002e-02   5.7700000000000001e-02   4.2909999999999998e-01
   6.7426900000000003e+01  -1.0910450000000000e+02   7.9041179999999997e+02   1.1035899999999999e+02   7.3224400000000003e+01  -2.3986999999999998e+00   6.6579999999999995e-01   2.9573000000000000e+00   2.5247000000000002e+00   6.7400000000000002e-02   1.6360000000000000e-01   4.5560000000000000e-01
   6.8154300000000006e+01  -1.1161069999999999e+02   7.9015440000000001e+02   1.1054989999999999e+02   7.3310000000000002e+01  -2.3241999999999998e+00   1.1540999999999999e+00   2.7795000000000001e+00   2.5247000000000002e+00   2.8899999999999999e-02   1.4430000000000001e-01   4.8220000000000002e-01
   6.8749399999999994e+01  -1.1339130000000000e+02   7.8981129999999996e+02   1.1089360000000001e+02   7.3376599999999996e+01  -2.1444000000000001e+00   9.5440000000000003e-01   2.5125999999999999e+00   2.5247000000000002e+00   2.8899999999999999e-02   1.0580000000000001e-01   4.6889999999999998e-01
   6.9079999999999998e+01  -1.1580950000000000e+02   7.8792409999999995e+02   1.1084590000000000e+02   7.3224400000000003e+01  -1.9119999999999999e+00   8.6560000000000004e-01   2.7572000000000001e+00   3.1341999999999999e+00   3.8500000000000000e-02   1.3469999999999999e-01   3.7600000000000000e-01
   6.8991900000000001e+01  -1.1778810000000000e+02   7.8552210000000002e+02   1.1086499999999999e+02   7.3072100000000006e+01  -1.7101999999999999e+00   9.3220000000000003e-01   2.4681999999999999e+00   2.8730000000000002e+00  -5.7799999999999997e-02   1.4430000000000001e-01   4.4230000000000003e-01
   6.8771400000000000e+01  -1.1910710000000000e+02   7.8286279999999999e+02   1.1088410000000000e+02   7.2929400000000001e+01  -1.5304000000000000e+00   1.0431999999999999e+00   2.6459999999999999e+00   1.8283000000000000e+00  -6.7400000000000002e-02   1.1550000000000001e-01   4.6000000000000002e-01
   6.8903700000000001e+01  -1.2075590000000000e+02   7.7925990000000002e+02   1.1063580000000000e+02   7.2729500000000002e+01  -1.3068000000000000e+00   1.0653999999999999e+00   2.8906000000000001e+00   2.8730000000000002e+00   3.8500000000000000e-02   1.4430000000000001e-01   4.5119999999999999e-01
   6.8793499999999995e+01  -1.2240460000000000e+02   7.7565700000000004e+02   1.1042580000000000e+02   7.2510700000000000e+01  -1.0831000000000000e+00   1.1096999999999999e+00   2.2235999999999998e+00   2.6118000000000001e+00  -4.8200000000000000e-02   6.7400000000000002e-02   4.2470000000000002e-01
   6.8727400000000003e+01  -1.2337190000000000e+02   7.7093889999999999e+02   1.1004389999999999e+02   7.2044399999999996e+01  -8.9900000000000002e-01   1.0209999999999999e+00   2.5792999999999999e+00   2.7858999999999998e+00  -4.8200000000000000e-02   1.2509999999999999e-01   4.8659999999999998e-01
   6.8771400000000000e+01  -1.2458100000000000e+02   7.6476239999999996e+02   1.0963339999999999e+02   7.1483000000000004e+01  -6.0519999999999996e-01   8.8780000000000003e-01   2.7572000000000001e+00   2.6989000000000001e+00   9.6299999999999997e-02   1.3469999999999999e-01   4.5560000000000000e-01
   6.8551000000000002e+01  -1.2605390000000000e+02   7.5815710000000001e+02   1.0893640000000001e+02   7.0845399999999998e+01  -3.2450000000000001e-01   9.3220000000000003e-01   2.5792999999999999e+00   3.1341999999999999e+00  -1.9300000000000001e-02   4.8099999999999997e-02   4.4230000000000003e-01
   6.7823599999999999e+01  -1.2741690000000000e+02   7.5052229999999997e+02   1.0806760000000000e+02   7.0188800000000001e+01  -2.6300000000000000e-02   1.0209999999999999e+00   2.6682999999999999e+00   2.4377000000000000e+00  -3.8500000000000000e-02   8.6599999999999996e-02   4.8220000000000002e-01
   6.7184399999999997e+01  -1.2814230000000001e+02   7.4194399999999996e+02   1.0721790000000000e+02   6.9427499999999995e+01   1.8859999999999999e-01   9.5440000000000003e-01   2.5571000000000002e+00   3.3083000000000000e+00   6.7400000000000002e-02   2.0210000000000000e-01   4.3790000000000001e-01
   6.6699500000000000e+01  -1.2840610000000001e+02   7.3156410000000005e+02   1.0611990000000000e+02   6.8513999999999996e+01   5.0429999999999997e-01   1.0431999999999999e+00   2.5348999999999999e+00   2.6118000000000001e+00   7.7100000000000002e-02   9.6199999999999994e-02   4.6450000000000002e-01
   6.5509200000000007e+01  -1.2829620000000000e+02   7.1886810000000003e+02   1.0454460000000000e+02   6.7429199999999994e+01   8.0249999999999999e-01   9.5440000000000003e-01   2.6238000000000001e+00   2.3506000000000000e+00  -1.9300000000000001e-02   8.6599999999999996e-02   4.3790000000000001e-01
   6.4230800000000002e+01  -1.2917560000000000e+02   7.0299810000000002e+02   1.0279740000000000e+02   6.6125500000000002e+01   1.2279000000000000e+00   9.5440000000000003e-01   2.6459999999999999e+00   2.6118000000000001e+00   4.8200000000000000e-02   5.7700000000000001e-02   4.5560000000000000e-01
   6.2379199999999997e+01  -1.2877990000000000e+02   6.8584140000000002e+02   1.0061100000000000e+02   6.4688699999999997e+01   1.5874999999999999e+00   7.1020000000000005e-01   2.8016999999999999e+00   2.2635999999999998e+00   2.8899999999999999e-02   1.3469999999999999e-01   4.3350000000000000e-01
   5.9800300000000000e+01  -1.2754880000000000e+02   6.6671159999999998e+02   9.8357799999999997e+01   6.2985300000000002e+01   1.9427000000000001e+00   8.6560000000000004e-01   2.6238000000000001e+00   2.7858999999999998e+00   2.8899999999999999e-02   1.7319999999999999e-01   4.4230000000000003e-01
   5.7463799999999999e+01  -1.2592200000000000e+02   6.4578030000000001e+02   9.5560400000000001e+01   6.1396200000000000e+01   2.3109999999999999e+00   1.0653999999999999e+00   2.6238000000000001e+00   2.0893999999999999e+00   3.8500000000000000e-02   1.4430000000000001e-01   4.7770000000000001e-01
   5.4113399999999999e+01  -1.2455900000000000e+02   6.2373389999999995e+02   9.2724800000000002e+01   5.9502499999999998e+01   2.6530999999999998e+00   8.6560000000000004e-01   2.5125999999999999e+00   1.9153000000000000e+00   0.0000000000000000e+00   1.5400000000000000e-01   4.5560000000000000e-01
   5.0652799999999999e+01  -1.2227270000000000e+02   5.9919970000000001e+02   8.9555099999999996e+01   5.7466099999999997e+01   3.0520999999999998e+00   9.3220000000000003e-01   2.6238000000000001e+00   2.5247000000000002e+00   6.7400000000000002e-02   7.6999999999999999e-02   4.6000000000000002e-01
   4.7324500000000000e+01  -1.2018429999999999e+02   5.7509450000000004e+02   8.6089399999999998e+01   5.5286999999999999e+01   3.4687000000000001e+00   9.7660000000000002e-01   2.6682999999999999e+00   3.0470999999999999e+00   8.6699999999999999e-02   1.0580000000000001e-01   4.1580000000000000e-01
   4.3819800000000001e+01  -1.1772210000000000e+02   5.4850149999999996e+02   8.2575900000000004e+01   5.2955599999999997e+01   3.7538000000000000e+00   1.1540999999999999e+00   2.7128000000000001e+00   2.1764999999999999e+00   5.7799999999999997e-02   1.0580000000000001e-01   4.7330000000000000e-01
   4.0160800000000002e+01  -1.1424870000000000e+02   5.2190850000000000e+02   7.8871499999999997e+01   5.0681300000000000e+01   4.0651000000000002e+00   9.1000000000000003e-01   2.6238000000000001e+00   3.0470999999999999e+00   3.8500000000000000e-02   1.5400000000000000e-01   4.5119999999999999e-01
   3.6193199999999997e+01  -1.1123699999999999e+02   4.9394299999999998e+02   7.4956999999999994e+01   4.8226300000000002e+01   4.3238000000000003e+00   1.0209999999999999e+00   2.5348999999999999e+00   2.3506000000000000e+00  -9.5999999999999992e-03   9.6199999999999994e-02   4.7770000000000001e-01
   3.2710500000000003e+01  -1.0824720000000001e+02   4.6400450000000001e+02   7.0803899999999999e+01   4.5666499999999999e+01   4.6658999999999997e+00   9.3220000000000003e-01   2.5571000000000002e+00   2.6989000000000001e+00   3.8500000000000000e-02   1.5400000000000000e-01   4.6889999999999998e-01
   2.8875200000000000e+01  -1.0479580000000000e+02   4.3492380000000003e+02   6.6440700000000007e+01   4.3068700000000000e+01   4.9420999999999999e+00   7.5460000000000005e-01   2.5348999999999999e+00   2.1764999999999999e+00  -9.5999999999999992e-03   1.1550000000000001e-01   4.0699999999999997e-01
   2.5414600000000000e+01  -1.0101460000000000e+02   4.0447050000000002e+02   6.2067999999999998e+01   4.0213900000000002e+01   5.2754000000000003e+00   8.8780000000000003e-01   2.6459999999999999e+00   2.5247000000000002e+00  -3.8500000000000000e-02   1.1550000000000001e-01   3.9810000000000001e-01
   2.1843800000000002e+01  -9.7013599999999997e+01   3.7367419999999998e+02   5.7676099999999998e+01   3.7444800000000001e+01   5.4463999999999997e+00   8.4340000000000004e-01   2.7128000000000001e+00   2.0024000000000002e+00   4.8200000000000000e-02   5.7700000000000001e-02   4.2020000000000002e-01
   1.8735800000000001e+01  -9.2616900000000001e+01   3.4356410000000000e+02   5.2940600000000003e+01   3.4399700000000003e+01   5.6086999999999998e+00   9.5440000000000003e-01   2.4237000000000002e+00   3.2212000000000001e+00   6.7400000000000002e-02   7.6999999999999999e-02   4.9540000000000001e-01
   1.5627900000000000e+01  -8.6527400000000000e+01   3.1139510000000001e+02   4.8281500000000001e+01   3.1345199999999998e+01   5.5605000000000002e+00   9.5440000000000003e-01   2.7795000000000001e+00   2.0024000000000002e+00   2.8899999999999999e-02   4.8099999999999997e-02   5.0429999999999997e-01
   1.3820399999999999e+01  -8.4328999999999994e+01   2.7854000000000002e+02   4.3192700000000002e+01   2.8062200000000001e+01   5.7972999999999999e+00   7.9900000000000004e-01   2.6238000000000001e+00   2.5247000000000002e+00  -2.8899999999999999e-02   1.2509999999999999e-01   4.9540000000000001e-01
   1.1263500000000001e+01  -8.0284099999999995e+01   2.4456960000000001e+02   3.8103900000000003e+01   2.4598400000000002e+01   5.6174999999999997e+00   9.5440000000000003e-01   2.6905000000000001e+00   2.7858999999999998e+00   3.8500000000000000e-02   7.6999999999999999e-02   4.6000000000000002e-01
   9.3459000000000003e+00  -7.1930300000000003e+01   2.1102809999999999e+02   3.3100999999999999e+01   2.1306000000000001e+01   5.2491000000000003e+00   9.9880000000000002e-01   2.7572000000000001e+00   2.1764999999999999e+00   0.0000000000000000e+00   5.7700000000000001e-02   4.5560000000000000e-01
   6.8771000000000004e+00  -6.2323500000000003e+01   1.7825870000000000e+02   2.8250900000000001e+01   1.8023000000000000e+01   4.7535999999999996e+00   8.6560000000000004e-01   2.5792999999999999e+00   2.0893999999999999e+00   9.5999999999999992e-03   2.8899999999999999e-02   4.7330000000000000e-01
   4.8712999999999997e+00  -5.3090400000000002e+01   1.4574670000000000e+02   2.3715900000000001e+01   1.4939900000000000e+01   4.0125000000000002e+00   9.7660000000000002e-01   2.5348999999999999e+00   2.0024000000000002e+00   3.8500000000000000e-02   1.5400000000000000e-01   4.8659999999999998e-01
   3.3062999999999998e+00  -4.3175800000000002e+01   1.1709490000000000e+02   1.9610499999999998e+01   1.2256399999999999e+01   3.3239999999999998e+00   1.0209999999999999e+00   2.6015999999999999e+00   2.1764999999999999e+00   0.0000000000000000e+00   9.6199999999999994e-02   4.6450000000000002e-01
   1.6532000000000000e+00  -3.1524500000000000e+01   9.5048400000000001e+01   1.6373899999999999e+01   9.9535999999999998e+00   2.4512999999999998e+00   9.1000000000000003e-01   2.6459999999999999e+00   2.5247000000000002e+00  -3.8500000000000000e-02   1.0580000000000001e-01   4.9990000000000001e-01
   4.1880000000000001e-01  -2.0334800000000001e+01   7.7548500000000004e+01   1.4130200000000000e+01   8.4215000000000000e+00   1.6137999999999999e+00   8.6560000000000004e-01   2.6238000000000001e+00   2.5247000000000002e+00  -3.8500000000000000e-02   9.5999999999999992e-03   4.5119999999999999e-01
  -5.2900000000000003e-01  -1.0881900000000000e+01   6.5538799999999995e+01   1.2354400000000000e+01   7.2606000000000002e+00   9.0769999999999995e-01   9.7660000000000002e-01   2.6682999999999999e+00   2.6118000000000001e+00  -4.8200000000000000e-02   1.3469999999999999e-01   4.4230000000000003e-01
  -1.2343999999999999e+00  -4.1548999999999996e+00   5.6445700000000002e+01   1.0931800000000001e+01   6.4421999999999997e+00   3.6840000000000001e-01   8.6560000000000004e-01   2.5792999999999999e+00   2.6118000000000001e+00   9.5999999999999992e-03   1.6360000000000000e-01   4.6450000000000002e-01
  -1.3005000000000000e+00  -1.3850000000000000e+00   4.5637000000000000e+01   8.9172999999999991e+00   5.1289999999999996e+00   3.6399999999999999e-01   9.9880000000000002e-01   2.6905000000000001e+00   2.4377000000000000e+00   2.8899999999999999e-02   7.6999999999999999e-02   5.0429999999999997e-01
  -1.6311000000000000e+00  -3.8471000000000002e+00   3.4227699999999999e+01   6.5495999999999999e+00   3.9775999999999998e+00   4.2980000000000002e-01   9.9880000000000002e-01   2.6015999999999999e+00   2.2635999999999998e+00   3.8500000000000000e-02   4.8099999999999997e-02   4.3790000000000001e-01
  -1.6752000000000000e+00  -2.3083000000000000e+00   2.3676300000000001e+01   4.7927999999999997e+00   2.9214000000000002e+00   2.7629999999999999e-01   9.1000000000000003e-01   2.6459999999999999e+00   2.3506000000000000e+00   2.8899999999999999e-02   2.0210000000000000e-01   4.7770000000000001e-01
  -1.1902999999999999e+00   3.2979999999999998e-01   1.5526899999999999e+01   3.3607000000000000e+00   1.8651000000000000e+00   1.1400000000000000e-01   1.1540999999999999e+00   2.5792999999999999e+00   2.7858999999999998e+00   1.9300000000000001e-02   1.1550000000000001e-01   4.6450000000000002e-01
  -3.9679999999999999e-01   1.5390000000000001e-01   8.8356999999999992e+00   1.9954000000000001e+00   1.0848000000000000e+00  -9.2100000000000001e-02   9.9880000000000002e-01   2.9350999999999998e+00   2.4377000000000000e+00   0.0000000000000000e+00   9.6199999999999994e-02   4.1580000000000000e-01
  -4.4080000000000003e-01   8.1340000000000001e-01   4.0317999999999996e+00   6.3009999999999999e-01   4.6629999999999999e-01  -1.7540000000000000e-01   1.0653999999999999e+00   2.9573000000000000e+00   1.3059000000000001e+00   0.0000000000000000e+00   1.6360000000000000e-01   4.5119999999999999e-01
  -1.1462000000000001e+00   1.5390000000000001e-01   0.0000000000000000e+00   2.0050000000000001e-01   2.4740000000000001e-01  -3.0700000000000002e-02   9.1000000000000003e-01   2.5792999999999999e+00   2.6118000000000001e+00   9.5999999999999992e-03   9.6199999999999994e-02   4.6000000000000002e-01
  -1.2564000000000000e+00   4.3969999999999998e-01  -8.5780000000000001e-01   8.5900000000000004e-02   2.2839999999999999e-01  -4.8200000000000000e-02   9.9880000000000002e-01   2.6459999999999999e+00   2.8730000000000002e+00   6.7400000000000002e-02   1.5400000000000000e-01   4.6000000000000002e-01
  -1.3230000000000000e-01  -5.0560000000000005e-01   8.5800000000000001e-02   1.9099999999999999e-02   5.7099999999999998e-02  -3.5099999999999999e-02   1.0209999999999999e+00   2.8239000000000001e+00   2.8730000000000002e+00  -5.7799999999999997e-02   1.3469999999999999e-01   4.5560000000000000e-01
   1.9839999999999999e-01  -2.1980000000000000e-01   2.5740000000000002e-01  -1.0500000000000000e-01   1.0470000000000000e-01  -8.3299999999999999e-02   9.5440000000000003e-01   2.6238000000000001e+00   1.6540999999999999e+00   9.5999999999999992e-03   1.2509999999999999e-01   4.8220000000000002e-01
  -3.5270000000000001e-01   8.7900000000000006e-02  -1.7160000000000000e-01   9.4999999999999998e-03   1.9000000000000000e-02  -9.2100000000000001e-02   1.1318999999999999e+00   2.6015999999999999e+00   3.2212000000000001e+00   9.5999999999999992e-03   1.8279999999999999e-01   4.9540000000000001e-01
  -6.6130000000000000e-01   4.3999999999999997e-02  -7.7210000000000001e-01  -2.8600000000000000e-02   9.5200000000000007e-02  -8.8000000000000005e-03   1.0209999999999999e+00   2.9129000000000000e+00   3.1341999999999999e+00   7.7100000000000002e-02   2.8899999999999999e-02   4.8659999999999998e-01
  -4.6289999999999998e-01   4.3999999999999997e-02  -4.2890000000000000e-01  -5.7299999999999997e-02  -9.4999999999999998e-03  -2.1899999999999999e-02   1.1762999999999999e+00   2.7349999999999999e+00   2.3506000000000000e+00   1.9300000000000001e-02   1.3469999999999999e-01   4.6889999999999998e-01
  -1.1020000000000001e-01  -1.7590000000000000e-01   4.2890000000000000e-01  -1.4319999999999999e-01   3.8100000000000002e-02  -2.1899999999999999e-02   8.4340000000000004e-01   2.5571000000000002e+00   3.1341999999999999e+00   0.0000000000000000e+00   1.2509999999999999e-01   5.0870000000000004e-01
  -4.6289999999999998e-01   1.5390000000000001e-01  -4.2890000000000000e-01  -1.1459999999999999e-01  -9.4999999999999998e-03  -5.7000000000000002e-02   1.0875999999999999e+00   2.5571000000000002e+00   3.2212000000000001e+00  -9.5999999999999992e-03   1.6360000000000000e-01   4.6000000000000002e-01
  -7.0530000000000004e-01  -1.9789999999999999e-01  -8.5800000000000001e-02  -2.4820000000000000e-01   5.7099999999999998e-02  -1.7500000000000002e-02   9.7660000000000002e-01   2.7349999999999999e+00   2.7858999999999998e+00   9.6299999999999997e-02   1.4430000000000001e-01   4.8220000000000002e-01
  -4.8490000000000000e-01   1.7590000000000000e-01  -7.7210000000000001e-01  -6.6799999999999998e-02   4.7600000000000003e-02  -5.2600000000000001e-02   1.0431999999999999e+00   2.6015999999999999e+00   2.2635999999999998e+00   2.8899999999999999e-02   1.0580000000000001e-01   4.7330000000000000e-01
  -2.8649999999999998e-01   6.6000000000000003e-02  -6.8630000000000002e-01  -5.7299999999999997e-02   1.2370000000000000e-01  -4.8200000000000000e-02   9.3220000000000003e-01   2.6682999999999999e+00   1.8283000000000000e+00   0.0000000000000000e+00   1.8279999999999999e-01   4.7770000000000001e-01
  -3.7469999999999998e-01  -8.7900000000000006e-02  -7.7210000000000001e-01  -3.8199999999999998e-02   7.6100000000000001e-02  -8.7700000000000000e-02   9.1000000000000003e-01   2.5792999999999999e+00   2.6118000000000001e+00   2.8899999999999999e-02   1.6360000000000000e-01   4.8220000000000002e-01
  -6.6130000000000000e-01   1.5390000000000001e-01   2.5740000000000002e-01  -1.5279999999999999e-01   9.5200000000000007e-02  -2.1899999999999999e-02   9.7660000000000002e-01   2.7572000000000001e+00   2.0024000000000002e+00   1.9300000000000001e-02   1.5400000000000000e-01   4.9099999999999999e-01
  -4.8490000000000000e-01   6.6000000000000003e-02  -4.2890000000000000e-01  -7.6399999999999996e-02   9.5200000000000007e-02   8.8000000000000005e-03   1.1984999999999999e+00   2.7795000000000001e+00   2.5247000000000002e+00   4.8200000000000000e-02   8.6599999999999996e-02   4.8659999999999998e-01
  -5.2900000000000003e-01  -1.5390000000000001e-01   2.5740000000000002e-01  -6.6799999999999998e-02   9.5200000000000007e-02  -5.2600000000000001e-02   8.8780000000000003e-01   2.7349999999999999e+00   2.0024000000000002e+00   0.0000000000000000e+00   1.2509999999999999e-01   4.6889999999999998e-01
  -2.2040000000000001e-01  -1.5390000000000001e-01  -8.5800000000000001e-02  -2.0050000000000001e-01   4.7600000000000003e-02  -5.7000000000000002e-02   1.0431999999999999e+00   2.7795000000000001e+00   2.6118000000000001e+00  -2.8899999999999999e-02   1.1550000000000001e-01   4.8220000000000002e-01
  -5.7310000000000005e-01   2.4179999999999999e-01   5.1470000000000005e-01  -4.7699999999999999e-02   7.6100000000000001e-02   2.6300000000000000e-02   1.0653999999999999e+00   2.6682999999999999e+00   2.9600000000000000e+00   2.8899999999999999e-02   1.3469999999999999e-01   4.4230000000000003e-01
  -7.0530000000000004e-01   8.7900000000000006e-02  -3.4310000000000002e-01  -1.1459999999999999e-01   1.6180000000000000e-01  -4.3900000000000002e-02   1.1096999999999999e+00   2.8016999999999999e+00   2.4377000000000000e+00  -3.8500000000000000e-02   1.5400000000000000e-01   4.6889999999999998e-01
  -6.1719999999999997e-01  -4.3999999999999997e-02  -6.8630000000000002e-01  -1.6230000000000000e-01   3.8100000000000002e-02  -5.7000000000000002e-02   1.0431999999999999e+00   2.6238000000000001e+00   2.9600000000000000e+00   3.8500000000000000e-02   1.2509999999999999e-01   4.6450000000000002e-01
  -3.9679999999999999e-01  -4.3999999999999997e-02  -1.7160000000000000e-01  -6.6799999999999998e-02   8.5599999999999996e-02  -7.4499999999999997e-02   9.5440000000000003e-01   2.5792999999999999e+00   2.5247000000000002e+00   4.8200000000000000e-02   1.8279999999999999e-01   4.4679999999999997e-01
  -3.5270000000000001e-01   2.8580000000000000e-01   0.0000000000000000e+00  -4.7699999999999999e-02   1.1420000000000000e-01  -2.6300000000000000e-02   9.1000000000000003e-01   2.7572000000000001e+00   2.7858999999999998e+00  -1.9300000000000001e-02   6.7400000000000002e-02   4.3350000000000000e-01
  -5.5110000000000003e-01   2.4179999999999999e-01  -2.5740000000000002e-01  -1.4319999999999999e-01   6.6600000000000006e-02  -3.0700000000000002e-02   7.7680000000000005e-01   2.7795000000000001e+00   2.1764999999999999e+00  -4.8200000000000000e-02   2.0210000000000000e-01   4.1139999999999999e-01
  -4.6289999999999998e-01  -1.0990000000000000e-01   0.0000000000000000e+00  -8.5900000000000004e-02   3.8100000000000002e-02  -5.7000000000000002e-02   8.6560000000000004e-01   2.6459999999999999e+00   2.4377000000000000e+00   1.9300000000000001e-02   1.9239999999999999e-01   4.4230000000000003e-01
  -5.2900000000000003e-01   0.0000000000000000e+00  -1.7160000000000000e-01  -1.8140000000000001e-01   8.5599999999999996e-02  -2.6300000000000000e-02   9.3220000000000003e-01   2.5571000000000002e+00   2.6989000000000001e+00  -1.9300000000000001e-02   1.4430000000000001e-01   4.3790000000000001e-01
  -5.2900000000000003e-01  -2.1999999999999999e-02  -6.0050000000000003e-01  -1.9099999999999999e-02  -9.4999999999999998e-03  -4.4000000000000003e-03   8.8780000000000003e-01   2.7572000000000001e+00   2.5247000000000002e+00  -1.9300000000000001e-02   1.6360000000000000e-01   4.7330000000000000e-01
  -7.0530000000000004e-01   0.0000000000000000e+00  -1.3725000000000001e+00  -1.8140000000000001e-01   0.0000000000000000e+00  -8.8000000000000005e-03   9.9880000000000002e-01   2.6015999999999999e+00   2.4377000000000000e+00   8.6699999999999999e-02   1.9239999999999999e-01   4.6450000000000002e-01
  -3.9679999999999999e-01   8.7900000000000006e-02  -6.0050000000000003e-01  -1.8140000000000001e-01  -2.8500000000000001e-02  -4.4000000000000003e-03   9.5440000000000003e-01   2.5125999999999999e+00   2.6989000000000001e+00   1.9300000000000001e-02   6.7400000000000002e-02   4.5119999999999999e-01
  -4.4080000000000003e-01   1.0990000000000000e-01   0.0000000000000000e+00  -8.5900000000000004e-02   4.7600000000000003e-02   2.1899999999999999e-02   9.1000000000000003e-01   2.7572000000000001e+00   2.6118000000000001e+00   1.9300000000000001e-02   1.2509999999999999e-01   4.4230000000000003e-01
  -4.8490000000000000e-01  -1.5390000000000001e-01   0.0000000000000000e+00  -1.7190000000000000e-01   8.5599999999999996e-02  -3.9500000000000000e-02   9.7660000000000002e-01   2.7349999999999999e+00   3.0470999999999999e+00  -4.8200000000000000e-02   1.4430000000000001e-01   5.2200000000000002e-01
  -4.8490000000000000e-01   6.6000000000000003e-02  -3.4310000000000002e-01  -1.0500000000000000e-01   4.7600000000000003e-02  -4.4000000000000003e-03   1.1096999999999999e+00   2.5792999999999999e+00   1.8283000000000000e+00   8.6699999999999999e-02   1.6360000000000000e-01   4.7770000000000001e-01
  -4.6289999999999998e-01  -6.6000000000000003e-02   2.5740000000000002e-01  -1.9099999999999999e-02   1.9000000000000000e-02  -5.7000000000000002e-02   1.1318999999999999e+00   2.6015999999999999e+00   2.9600000000000000e+00   5.7799999999999997e-02   1.0580000000000001e-01   4.8659999999999998e-01
  -3.9679999999999999e-01   1.7590000000000000e-01   8.5800000000000001e-02  -4.7699999999999999e-02   9.5200000000000007e-02  -1.7500000000000002e-02   8.8780000000000003e-01   2.4904000000000002e+00   2.6118000000000001e+00   9.5999999999999992e-03   2.2130000000000000e-01   4.2020000000000002e-01
  -2.8649999999999998e-01   1.9789999999999999e-01  -5.1470000000000005e-01  -1.3370000000000001e-01   0.0000000000000000e+00  -5.2600000000000001e-02   7.1020000000000005e-01   2.6905000000000001e+00   2.4377000000000000e+00   2.8899999999999999e-02   1.2509999999999999e-01   4.0250000000000002e-01
  -4.1880000000000001e-01   1.0990000000000000e-01  -8.5800000000000001e-02  -1.9089999999999999e-01   3.8100000000000002e-02  -1.3200000000000000e-02   9.1000000000000003e-01   2.6905000000000001e+00   1.7412000000000001e+00   5.7799999999999997e-02   1.3469999999999999e-01   4.3790000000000001e-01
  -5.5110000000000003e-01  -1.7590000000000000e-01  -8.5800000000000001e-02  -1.9089999999999999e-01   2.8500000000000001e-02  -4.4000000000000003e-03   9.7660000000000002e-01   2.5792999999999999e+00   3.3083000000000000e+00  -3.8500000000000000e-02   1.1550000000000001e-01   4.6889999999999998e-01
  -4.6289999999999998e-01   1.7590000000000000e-01  -4.2890000000000000e-01  -1.4319999999999999e-01  -9.4999999999999998e-03  -5.2600000000000001e-02   1.0875999999999999e+00   2.5792999999999999e+00   2.3506000000000000e+00   9.5999999999999992e-03   1.4430000000000001e-01   4.9099999999999999e-01
  -3.3060000000000000e-01   8.7900000000000006e-02  -1.7160000000000000e-01  -1.5279999999999999e-01   6.6600000000000006e-02  -2.6300000000000000e-02   1.0431999999999999e+00   2.5792999999999999e+00   2.8730000000000002e+00  -3.8500000000000000e-02   1.6360000000000000e-01   4.8659999999999998e-01
  -5.0700000000000001e-01   0.0000000000000000e+00  -3.4310000000000002e-01  -8.5900000000000004e-02   6.6600000000000006e-02  -5.2600000000000001e-02   9.5440000000000003e-01   2.8016999999999999e+00   2.0024000000000002e+00   6.7400000000000002e-02   1.3469999999999999e-01   4.1580000000000000e-01
  -3.3060000000000000e-01  -6.6000000000000003e-02   6.8630000000000002e-01  -1.5279999999999999e-01   1.9000000000000000e-02  -3.5099999999999999e-02   1.0431999999999999e+00   2.7349999999999999e+00   2.1764999999999999e+00   2.8899999999999999e-02   1.5400000000000000e-01   4.6000000000000002e-01
  -5.9509999999999996e-01   1.0990000000000000e-01   0.0000000000000000e+00  -1.0500000000000000e-01   7.6100000000000001e-02  -6.1400000000000003e-02   9.3220000000000003e-01   2.6238000000000001e+00   2.9600000000000000e+00   3.8500000000000000e-02   1.3469999999999999e-01   4.5119999999999999e-01
  -5.0700000000000001e-01   0.0000000000000000e+00   1.7160000000000000e-01  -1.2410000000000000e-01   7.6100000000000001e-02  -4.8200000000000000e-02   7.9900000000000004e-01   2.5571000000000002e+00   2.0893999999999999e+00   0.0000000000000000e+00   1.3469999999999999e-01   4.2470000000000002e-01
  -4.1880000000000001e-01   3.2979999999999998e-01   2.5740000000000002e-01  -3.8199999999999998e-02  -9.4999999999999998e-03  -3.9500000000000000e-02   8.6560000000000004e-01   2.5792999999999999e+00   2.6118000000000001e+00   8.6699999999999999e-02   1.2509999999999999e-01   4.6450000000000002e-01
  -4.4080000000000003e-01  -4.3999999999999997e-02  -6.8630000000000002e-01  -1.5279999999999999e-01   7.6100000000000001e-02  -5.7000000000000002e-02   9.5440000000000003e-01   2.7572000000000001e+00   2.6989000000000001e+00   3.8500000000000000e-02   6.7400000000000002e-02   4.4230000000000003e-01
  -5.9509999999999996e-01   4.3999999999999997e-02   0.0000000000000000e+00  -1.0500000000000000e-01   4.7600000000000003e-02  -2.1899999999999999e-02   9.5440000000000003e-01   2.5792999999999999e+00   2.6989000000000001e+00   4.8200000000000000e-02  -4.8099999999999997e-02   4.8220000000000002e-01
  -4.1880000000000001e-01   2.1999999999999999e-02  -8.5800000000000001e-02  -1.5279999999999999e-01   8.5599999999999996e-02  -3.5099999999999999e-02   9.5440000000000003e-01   2.6905000000000001e+00   2.6989000000000001e+00  -8.6699999999999999e-02   9.6199999999999994e-02   4.3350000000000000e-01
  -4.8490000000000000e-01  -2.1999999999999999e-02  -1.7160000000000000e-01  -1.1459999999999999e-01  -2.8500000000000001e-02   2.6300000000000000e-02   8.4340000000000004e-01   2.8683999999999998e+00   2.4377000000000000e+00   8.6699999999999999e-02   1.5400000000000000e-01   4.7330000000000000e-01
  -4.8490000000000000e-01   1.9789999999999999e-01   1.7160000000000000e-01  -1.8140000000000001e-01   1.9000000000000000e-02   0.0000000000000000e+00   9.3220000000000003e-01   2.8906000000000001e+00   2.0893999999999999e+00  -3.8500000000000000e-02   1.2509999999999999e-01   4.5119999999999999e-01
  -5.2900000000000003e-01   6.6000000000000003e-02   3.4310000000000002e-01  -1.7190000000000000e-01   1.9000000000000000e-02  -3.5099999999999999e-02   9.5440000000000003e-01   2.5792999999999999e+00   2.6118000000000001e+00   6.7400000000000002e-02   1.0580000000000001e-01   4.7770000000000001e-01
  -4.4080000000000003e-01  -2.1999999999999999e-02  -1.7160000000000000e-01  -1.0500000000000000e-01   1.9000000000000000e-02  -2.1899999999999999e-02   1.4205000000000001e+00   2.7795000000000001e+00   2.0024000000000002e+00   4.8200000000000000e-02   5.7700000000000001e-02   4.5560000000000000e-01
  -4.4080000000000003e-01   6.6000000000000003e-02  -6.0050000000000003e-01  -1.9089999999999999e-01   5.7099999999999998e-02  -8.8000000000000005e-03   1.0875999999999999e+00   2.6905000000000001e+00   1.5670999999999999e+00   2.8899999999999999e-02   1.4430000000000001e-01   4.5119999999999999e-01
  -3.9679999999999999e-01   2.1999999999999999e-02   8.5800000000000001e-02  -1.5279999999999999e-01   3.8100000000000002e-02  -4.3900000000000002e-02   8.4340000000000004e-01   2.5571000000000002e+00   2.4377000000000000e+00  -3.8500000000000000e-02   1.3469999999999999e-01   5.1749999999999996e-01
  -4.4080000000000003e-01   4.3999999999999997e-02  -8.5800000000000001e-02  -1.9099999999999999e-02   7.6100000000000001e-02  -1.3200000000000000e-02   8.2120000000000004e-01   2.9350999999999998e+00   1.9153000000000000e+00   7.7100000000000002e-02   6.7400000000000002e-02   4.6450000000000002e-01
  -6.3919999999999999e-01  -4.3999999999999997e-02  -8.5780000000000001e-01  -1.1459999999999999e-01   2.8500000000000001e-02  -7.4499999999999997e-02   1.0875999999999999e+00   2.6905000000000001e+00   2.5247000000000002e+00  -7.7100000000000002e-02   6.7400000000000002e-02   5.1310000000000000e-01
  -4.4080000000000003e-01  -6.6000000000000003e-02  -1.7160000000000000e-01  -1.8140000000000001e-01   1.9000000000000000e-02  -2.1899999999999999e-02   8.8780000000000003e-01   2.6682999999999999e+00   3.1341999999999999e+00   9.6299999999999997e-02  -1.9199999999999998e-02   4.6889999999999998e-01
  -3.9679999999999999e-01   0.0000000000000000e+00  -4.2890000000000000e-01  -1.2410000000000000e-01   2.8500000000000001e-02  -5.2600000000000001e-02   9.1000000000000003e-01   2.5125999999999999e+00   2.2635999999999998e+00  -3.8500000000000000e-02   5.7700000000000001e-02   4.3790000000000001e-01
  -5.0700000000000001e-01   0.0000000000000000e+00  -8.5780000000000001e-01  -1.5279999999999999e-01  -9.4999999999999998e-03  -1.7500000000000002e-02   1.0875999999999999e+00   2.7349999999999999e+00   1.6540999999999999e+00  -2.8899999999999999e-02   8.6599999999999996e-02   4.9990000000000001e-01
  -3.9679999999999999e-01  -4.3999999999999997e-02  -1.7160000000000000e-01  -2.8639999999999999e-01  -6.6600000000000006e-02   4.4000000000000003e-03   1.0431999999999999e+00   2.4015000000000000e+00   2.8730000000000002e+00  -3.8500000000000000e-02   9.6199999999999994e-02   4.6450000000000002e-01
  -3.0859999999999999e-01   6.6000000000000003e-02  -4.2890000000000000e-01  -7.6399999999999996e-02   9.5200000000000007e-02   2.1899999999999999e-02   9.3220000000000003e-01   2.4681999999999999e+00   2.0024000000000002e+00  -2.8899999999999999e-02   9.6199999999999994e-02   4.6000000000000002e-01
  -5.7310000000000005e-01  -6.6000000000000003e-02   4.2890000000000000e-01  -1.3370000000000001e-01   0.0000000000000000e+00  -1.3200000000000000e-02   1.1096999999999999e+00   2.5571000000000002e+00   2.1764999999999999e+00  -9.5999999999999992e-03   1.4430000000000001e-01   4.5119999999999999e-01
  -4.1880000000000001e-01   2.6379999999999998e-01   2.5740000000000002e-01  -1.2410000000000000e-01   4.7600000000000003e-02  -5.7000000000000002e-02   9.1000000000000003e-01   2.5348999999999999e+00   2.0024000000000002e+00   4.8200000000000000e-02   1.5400000000000000e-01   4.7770000000000001e-01
  -3.9679999999999999e-01   1.0990000000000000e-01   2.5740000000000002e-01  -1.8140000000000001e-01   6.6600000000000006e-02  -8.8000000000000005e-03   9.5440000000000003e-01   2.8016999999999999e+00   3.0470999999999999e+00  -3.8500000000000000e-02   1.7319999999999999e-01   4.5560000000000000e-01
  -5.2900000000000003e-01   1.0990000000000000e-01   5.1470000000000005e-01  -7.6399999999999996e-02   6.6600000000000006e-02  -2.6300000000000000e-02   9.1000000000000003e-01   2.6459999999999999e+00   2.4377000000000000e+00   3.8500000000000000e-02   1.3469999999999999e-01   4.5560000000000000e-01
  -6.1719999999999997e-01  -4.3999999999999997e-02  -3.4310000000000002e-01  -1.7190000000000000e-01   1.0470000000000000e-01  -7.4499999999999997e-02   9.1000000000000003e-01   2.5792999999999999e+00   3.2212000000000001e+00   1.0600000000000000e-01   1.7319999999999999e-01   4.8659999999999998e-01
  -3.3060000000000000e-01   1.5390000000000001e-01  -5.1470000000000005e-01  -1.9089999999999999e-01   1.9000000000000000e-02  -2.6300000000000000e-02   8.2120000000000004e-01   2.4681999999999999e+00   2.6118000000000001e+00  -9.5999999999999992e-03   9.5999999999999992e-03   4.6000000000000002e-01
  -3.0859999999999999e-01   1.3189999999999999e-01   4.2890000000000000e-01  -1.4319999999999999e-01   9.5200000000000007e-02   0.0000000000000000e+00   9.9880000000000002e-01   2.7572000000000001e+00   1.9153000000000000e+00  -9.5999999999999992e-03   1.3469999999999999e-01   4.9099999999999999e-01
  -5.5110000000000003e-01   0.0000000000000000e+00  -3.4310000000000002e-01  -1.8140000000000001e-01   6.6600000000000006e-02  -5.7000000000000002e-02   9.1000000000000003e-01   2.5792999999999999e+00   2.7858999999999998e+00  -9.6299999999999997e-02   8.6599999999999996e-02   4.7330000000000000e-01
  -5.0700000000000001e-01  -6.6000000000000003e-02  -7.7210000000000001e-01  -1.8140000000000001e-01   1.9000000000000000e-02  -3.0700000000000002e-02   9.3220000000000003e-01   2.7128000000000001e+00   2.6989000000000001e+00   4.8200000000000000e-02   9.6199999999999994e-02   4.8220000000000002e-01
  -7.0530000000000004e-01   1.0990000000000000e-01  -1.7160000000000000e-01  -1.0500000000000000e-01   7.6100000000000001e-02  -5.7000000000000002e-02   1.0431999999999999e+00   2.5792999999999999e+00   2.3506000000000000e+00   1.9300000000000001e-02   1.1550000000000001e-01   4.6000000000000002e-01
  -5.7310000000000005e-01  -2.1999999999999999e-02   0.0000000000000000e+00  -1.4319999999999999e-01   3.8100000000000002e-02  -3.0700000000000002e-02   9.1000000000000003e-01   2.5348999999999999e+00   2.6118000000000001e+00   8.6699999999999999e-02   1.8279999999999999e-01   4.4679999999999997e-01
  -6.1719999999999997e-01   0.0000000000000000e+00  -7.7210000000000001e-01  -5.7299999999999997e-02   2.8500000000000001e-02   3.0700000000000002e-02   8.8780000000000003e-01   2.6015999999999999e+00   2.5247000000000002e+00  -1.9300000000000001e-02   1.9239999999999999e-01   4.0250000000000002e-01
  -3.9679999999999999e-01  -1.0990000000000000e-01  -5.1470000000000005e-01  -8.5900000000000004e-02   1.2370000000000000e-01  -4.8200000000000000e-02   9.3220000000000003e-01   2.5348999999999999e+00   2.6118000000000001e+00  -9.5999999999999992e-03   1.2509999999999999e-01   5.0429999999999997e-01
  -4.8490000000000000e-01  -1.0990000000000000e-01  -7.7210000000000001e-01  -1.0500000000000000e-01   1.1420000000000000e-01  -4.8200000000000000e-02   9.1000000000000003e-01   2.5125999999999999e+00   2.7858999999999998e+00   6.7400000000000002e-02   1.1550000000000001e-01   4.3350000000000000e-01
  -7.0530000000000004e-01   1.0990000000000000e-01   2.5740000000000002e-01  -2.1959999999999999e-01   1.4269999999999999e-01  -3.9500000000000000e-02   1.0209999999999999e+00   2.6905000000000001e+00   2.5247000000000002e+00   1.9300000000000001e-02   5.7700000000000001e-02   4.2909999999999998e-01
  -3.7469999999999998e-01  -8.7900000000000006e-02  -6.8630000000000002e-01  -1.0500000000000000e-01   5.7099999999999998e-02  -3.5099999999999999e-02   1.0875999999999999e+00   2.4904000000000002e+00   2.6989000000000001e+00  -1.9300000000000001e-02   8.6599999999999996e-02   4.3790000000000001e-01
  -3.7469999999999998e-01   1.0990000000000000e-01  -3.4310000000000002e-01  -2.3870000000000000e-01   5.7099999999999998e-02  -4.3900000000000002e-02   7.1020000000000005e-01   2.6459999999999999e+00   2.1764999999999999e+00  -9.5999999999999992e-03   6.7400000000000002e-02   4.5119999999999999e-01
  -5.9509999999999996e-01   4.3999999999999997e-02  -8.5780000000000001e-01  -2.0999999999999999e-01   0.0000000000000000e+00  -2.6300000000000000e-02   9.1000000000000003e-01   2.6905000000000001e+00   3.1341999999999999e+00  -8.6699999999999999e-02   7.6999999999999999e-02   4.7770000000000001e-01
  -7.0530000000000004e-01   1.7590000000000000e-01   4.2890000000000000e-01  -1.9089999999999999e-01  -3.8100000000000002e-02   0.0000000000000000e+00   9.1000000000000003e-01   2.6459999999999999e+00   3.0470999999999999e+00  -5.7799999999999997e-02   1.3469999999999999e-01   4.3790000000000001e-01
  -5.2900000000000003e-01   2.4179999999999999e-01  -8.5800000000000001e-02  -1.0500000000000000e-01   1.0470000000000000e-01   0.0000000000000000e+00   1.0653999999999999e+00   2.5571000000000002e+00   2.2635999999999998e+00   2.8899999999999999e-02   2.8899999999999999e-02   4.4679999999999997e-01
  -4.8490000000000000e-01   2.1999999999999999e-02   1.7160000000000000e-01  -1.5279999999999999e-01   9.4999999999999998e-03  -6.5799999999999997e-02   9.1000000000000003e-01   2.5792999999999999e+00   2.0893999999999999e+00   7.7100000000000002e-02   1.6360000000000000e-01   4.6000000000000002e-01
  -4.6289999999999998e-01  -2.1999999999999999e-02  -2.5740000000000002e-01  -1.7190000000000000e-01   6.6600000000000006e-02  -5.7000000000000002e-02   8.2120000000000004e-01   2.7572000000000001e+00   2.2635999999999998e+00  -2.8899999999999999e-02   2.0210000000000000e-01   4.1580000000000000e-01
  -4.1880000000000001e-01   1.7590000000000000e-01  -6.0050000000000003e-01  -2.5779999999999997e-01   6.6600000000000006e-02  -5.7000000000000002e-02   7.9900000000000004e-01   2.5571000000000002e+00   2.4377000000000000e+00   2.8899999999999999e-02   1.9239999999999999e-01   4.5119999999999999e-01
  -4.8490000000000000e-01   1.7590000000000000e-01  -5.1470000000000005e-01  -1.8140000000000001e-01   5.7099999999999998e-02  -3.5099999999999999e-02   8.8780000000000003e-01   2.5571000000000002e+00   2.4377000000000000e+00   4.8200000000000000e-02   1.6360000000000000e-01   4.6889999999999998e-01
  -7.4939999999999996e-01   1.5390000000000001e-01   4.2890000000000000e-01  -1.8140000000000001e-01   5.7099999999999998e-02  -1.7500000000000002e-02   8.2120000000000004e-01   2.6682999999999999e+00   2.1764999999999999e+00   0.0000000000000000e+00   1.4430000000000001e-01   4.6889999999999998e-01
  -6.8330000000000002e-01   2.1999999999999999e-02   8.5800000000000001e-02  -1.7190000000000000e-01   1.9000000000000000e-02  -4.4000000000000003e-03   1.1096999999999999e+00   2.5348999999999999e+00   3.0470999999999999e+00  -5.7799999999999997e-02   7.6999999999999999e-02   4.6450000000000002e-01
  -2.8649999999999998e-01   1.9789999999999999e-01  -8.5780000000000001e-01  -1.4319999999999999e-01   1.9000000000000000e-02  -2.1899999999999999e-02   9.1000000000000003e-01   2.6015999999999999e+00   1.9153000000000000e+00  -9.5999999999999992e-03   1.1550000000000001e-01   5.0870000000000004e-01
  -6.8330000000000002e-01   1.3189999999999999e-01   3.4310000000000002e-01  -2.1959999999999999e-01   2.8500000000000001e-02  -2.1899999999999999e-02   8.2120000000000004e-01   2.6905000000000001e+00   2.3506000000000000e+00   4.8200000000000000e-02   1.4430000000000001e-01   4.8220000000000002e-01
  -5.5110000000000003e-01  -4.3999999999999997e-02  -6.0050000000000003e-01  -2.3870000000000000e-01  -1.1420000000000000e-01   2.1899999999999999e-02   8.6560000000000004e-01   2.6905000000000001e+00   2.6989000000000001e+00  -5.7799999999999997e-02   1.3469999999999999e-01   4.9540000000000001e-01
  -9.4779999999999998e-01   2.1999999999999999e-02  -3.4310000000000002e-01  -1.6230000000000000e-01   5.7099999999999998e-02  -3.5099999999999999e-02   1.0209999999999999e+00   2.5792999999999999e+00   2.6989000000000001e+00  -2.8899999999999999e-02   1.5400000000000000e-01   4.6450000000000002e-01
  -8.5960000000000003e-01  -4.3999999999999997e-02  -2.5740000000000002e-01  -1.0500000000000000e-01  -9.4999999999999998e-03  -8.8000000000000005e-03   8.8780000000000003e-01   2.8239000000000001e+00   2.5247000000000002e+00   1.9300000000000001e-02   6.7400000000000002e-02   4.9099999999999999e-01
   3.7469999999999998e-01   1.7590000000000000e-01   8.5800000000000001e-02  -2.6729999999999998e-01  -1.3320000000000001e-01   4.4000000000000003e-03   9.9880000000000002e-01   2.7795000000000001e+00   2.8730000000000002e+00   9.6299999999999997e-02   1.6360000000000000e-01   4.6000000000000002e-01
  -7.7149999999999996e-01  -1.7590000000000000e-01  -6.8630000000000002e-01  -2.0999999999999999e-01   5.7099999999999998e-02  -1.7500000000000002e-02   8.6560000000000004e-01   2.6682999999999999e+00   2.6118000000000001e+00  -9.5999999999999992e-03   1.5400000000000000e-01   4.7770000000000001e-01
  -1.2564000000000000e+00   2.1999999999999999e-02   8.5800000000000001e-02  -1.5279999999999999e-01   1.1420000000000000e-01  -3.9500000000000000e-02   9.7660000000000002e-01   3.0017999999999998e+00   2.5247000000000002e+00   4.8200000000000000e-02   1.0580000000000001e-01   4.4679999999999997e-01
  -4.4100000000000000e-02   2.1999999999999999e-02  -4.2890000000000000e-01  -2.4820000000000000e-01  -9.5200000000000007e-02   8.8000000000000005e-03   1.0209999999999999e+00   2.7572000000000001e+00   3.3953000000000002e+00   3.8500000000000000e-02   1.2509999999999999e-01   4.6450000000000002e-01
  -8.8200000000000001e-02   8.7900000000000006e-02   0.0000000000000000e+00  -2.0050000000000001e-01  -9.5200000000000007e-02  -5.7000000000000002e-02   9.1000000000000003e-01   2.6682999999999999e+00   2.2635999999999998e+00   2.8899999999999999e-02   9.6199999999999994e-02   5.1749999999999996e-01
  -5.5110000000000003e-01   1.3189999999999999e-01  -8.5780000000000001e-01  -1.0500000000000000e-01   5.7099999999999998e-02  -3.0700000000000002e-02   9.3220000000000003e-01   2.8462000000000001e+00   2.0893999999999999e+00  -4.8200000000000000e-02   6.7400000000000002e-02   4.4679999999999997e-01
  -8.8170000000000004e-01  -8.7900000000000006e-02  -2.5740000000000002e-01  -2.1959999999999999e-01   6.6600000000000006e-02  -3.9500000000000000e-02   8.6560000000000004e-01   2.8016999999999999e+00   2.2635999999999998e+00  -9.5999999999999992e-03   1.4430000000000001e-01   4.6889999999999998e-01
  -4.4080000000000003e-01  -1.3189999999999999e-01   6.0050000000000003e-01  -2.2910000000000000e-01   9.4999999999999998e-03  -1.3200000000000000e-02   1.1096999999999999e+00   2.6459999999999999e+00   2.6989000000000001e+00  -3.8500000000000000e-02   1.8279999999999999e-01   4.6889999999999998e-01
  -6.6100000000000006e-02  -2.1999999999999999e-02   6.0050000000000003e-01  -1.2410000000000000e-01  -9.5200000000000007e-02   1.3200000000000000e-02   1.0875999999999999e+00   2.6682999999999999e+00   2.6118000000000001e+00   7.7100000000000002e-02   1.7319999999999999e-01   4.3350000000000000e-01
  -5.9509999999999996e-01   2.1980000000000000e-01  -8.5800000000000001e-02  -1.5279999999999999e-01   1.9000000000000000e-02  -8.8000000000000005e-03   7.7680000000000005e-01   3.0684999999999998e+00   1.5670999999999999e+00   0.0000000000000000e+00   1.6360000000000000e-01   4.4230000000000003e-01
  -8.8170000000000004e-01  -2.1999999999999999e-02  -1.0294000000000001e+00  -1.7190000000000000e-01   0.0000000000000000e+00   1.7500000000000002e-02   8.6560000000000004e-01   2.3792000000000000e+00   2.1764999999999999e+00   9.5999999999999992e-03   1.0580000000000001e-01   4.9990000000000001e-01
  -7.4939999999999996e-01  -1.0990000000000000e-01  -8.5800000000000001e-02  -1.9089999999999999e-01   7.6100000000000001e-02   2.1899999999999999e-02   7.7680000000000005e-01   2.6905000000000001e+00   3.1341999999999999e+00  -1.4449999999999999e-01   7.6999999999999999e-02   4.4230000000000003e-01
  -2.8649999999999998e-01   8.7900000000000006e-02   6.8630000000000002e-01  -1.7190000000000000e-01   9.4999999999999998e-03   2.1899999999999999e-02   1.0209999999999999e+00   2.8016999999999999e+00   2.6118000000000001e+00   1.0600000000000000e-01   1.5400000000000000e-01   4.6889999999999998e-01
  -4.8490000000000000e-01   0.0000000000000000e+00   6.8630000000000002e-01  -2.6729999999999998e-01  -1.9000000000000000e-02  -1.3200000000000000e-02   1.2428999999999999e+00   2.4237000000000002e+00   2.6989000000000001e+00   0.0000000000000000e+00   1.6360000000000000e-01   4.9099999999999999e-01
  -5.9509999999999996e-01   6.6000000000000003e-02  -6.8630000000000002e-01  -2.0999999999999999e-01   4.7600000000000003e-02  -1.7500000000000002e-02   9.3220000000000003e-01   2.6459999999999999e+00   1.9153000000000000e+00   6.7400000000000002e-02   1.4430000000000001e-01   4.5119999999999999e-01
  -7.4939999999999996e-01  -4.3969999999999998e-01  -1.7160000000000000e-01  -1.9089999999999999e-01   5.7099999999999998e-02   4.3900000000000002e-02   7.7680000000000005e-01   2.7795000000000001e+00   3.2212000000000001e+00  -2.8899999999999999e-02   1.7319999999999999e-01   5.2200000000000002e-01
  -3.3060000000000000e-01  -5.2759999999999996e-01   5.1470000000000005e-01  -3.6280000000000001e-01   0.0000000000000000e+00  -7.8899999999999998e-02   9.3220000000000003e-01   2.5125999999999999e+00   2.5247000000000002e+00   2.8899999999999999e-02   1.1550000000000001e-01   4.9990000000000001e-01
  -4.1880000000000001e-01   1.4729000000000001e+00  -2.5740000000000002e-01  -5.7299999999999997e-02  -2.8500000000000001e-02   1.7500000000000002e-02   1.1318999999999999e+00   2.5792999999999999e+00   2.4377000000000000e+00  -9.5999999999999992e-03   1.3469999999999999e-01   4.5560000000000000e-01
  -6.8330000000000002e-01   5.0560000000000005e-01  -3.4310000000000002e-01  -1.3370000000000001e-01   8.5599999999999996e-02  -3.9500000000000000e-02   1.0209999999999999e+00   2.7795000000000001e+00   2.5247000000000002e+00  -9.5999999999999992e-03   1.5400000000000000e-01   4.3350000000000000e-01
  -7.7149999999999996e-01  -1.1431000000000000e+00   0.0000000000000000e+00  -3.0549999999999999e-01   1.0470000000000000e-01  -8.8000000000000005e-03   1.0653999999999999e+00   2.7349999999999999e+00   2.6989000000000001e+00  -3.8500000000000000e-02   1.1550000000000001e-01   4.4679999999999997e-01
  -3.9679999999999999e-01   2.1980000000000000e-01  -8.5800000000000001e-02  -1.8140000000000001e-01  -7.6100000000000001e-02  -4.4000000000000003e-03   9.1000000000000003e-01   2.7795000000000001e+00   2.9600000000000000e+00  -6.7400000000000002e-02   1.7319999999999999e-01   4.7770000000000001e-01
  -3.0859999999999999e-01   7.0350000000000001e-01   3.4310000000000002e-01  -1.0500000000000000e-01   5.7099999999999998e-02  -3.5099999999999999e-02   8.2120000000000004e-01   2.7128000000000001e+00   2.6989000000000001e+00   4.8200000000000000e-02   7.6999999999999999e-02   4.5560000000000000e-01
  -6.1719999999999997e-01  -5.0560000000000005e-01   1.7160000000000000e-01  -1.6230000000000000e-01   4.7600000000000003e-02   1.3200000000000000e-02   8.8780000000000003e-01   2.9573000000000000e+00   2.1764999999999999e+00   1.0600000000000000e-01   6.7400000000000002e-02   4.9990000000000001e-01
  -5.0700000000000001e-01  -1.3189999999999999e-01  -4.2890000000000000e-01  -2.3870000000000000e-01   8.5599999999999996e-02  -4.8200000000000000e-02   8.6560000000000004e-01   2.6682999999999999e+00   2.4377000000000000e+00   4.8200000000000000e-02   8.6599999999999996e-02   4.6450000000000002e-01
  -1.7630000000000001e-01   8.5740000000000005e-01  -4.2890000000000000e-01  -1.0500000000000000e-01   1.9000000000000000e-02  -5.2600000000000001e-02   9.3220000000000003e-01   2.5571000000000002e+00   2.4377000000000000e+00   0.0000000000000000e+00   1.0580000000000001e-01   4.8659999999999998e-01
  -4.8490000000000000e-01  -3.7369999999999998e-01   4.2890000000000000e-01  -2.0050000000000001e-01  -8.5599999999999996e-02   0.0000000000000000e+00   6.4370000000000005e-01   2.6238000000000001e+00   2.6989000000000001e+00   3.8500000000000000e-02   1.1550000000000001e-01   4.4679999999999997e-01
  -5.5110000000000003e-01  -2.6379999999999998e-01  -3.4310000000000002e-01  -2.4820000000000000e-01   1.9000000000000000e-02   1.7500000000000002e-02   1.0653999999999999e+00   2.6905000000000001e+00   1.9153000000000000e+00   2.8899999999999999e-02   1.7319999999999999e-01   4.5560000000000000e-01
  -6.1719999999999997e-01   4.3969999999999998e-01   3.4310000000000002e-01  -1.8140000000000001e-01   5.7099999999999998e-02   1.7500000000000002e-02   8.4340000000000004e-01   2.5125999999999999e+00   2.6118000000000001e+00   0.0000000000000000e+00   1.3469999999999999e-01   4.3350000000000000e-01
  -4.8490000000000000e-01   1.7590000000000000e-01  -2.5740000000000002e-01  -2.0050000000000001e-01   2.8500000000000001e-02  -1.3200000000000000e-02   1.0653999999999999e+00   2.9796000000000000e+00   3.0470999999999999e+00  -3.8500000000000000e-02   8.6599999999999996e-02   4.6450000000000002e-01
  -3.7469999999999998e-01  -4.3969999999999998e-01  -2.5740000000000002e-01  -2.2910000000000000e-01   8.5599999999999996e-02  -1.3200000000000000e-02   9.5440000000000003e-01   2.6682999999999999e+00   2.8730000000000002e+00   3.8500000000000000e-02   1.8279999999999999e-01   4.4679999999999997e-01
  -7.0530000000000004e-01   3.0780000000000002e-01  -1.1152000000000000e+00  -1.7190000000000000e-01  -2.8500000000000001e-02   2.1899999999999999e-02   1.0209999999999999e+00   2.4015000000000000e+00   3.3083000000000000e+00  -4.8200000000000000e-02   2.3089999999999999e-01   4.2470000000000002e-01
  -6.6130000000000000e-01   4.1770000000000002e-01  -2.5740000000000002e-01  -1.7190000000000000e-01  -2.8500000000000001e-02   8.8000000000000005e-03   8.2120000000000004e-01   2.7572000000000001e+00   2.4377000000000000e+00   0.0000000000000000e+00   1.6360000000000000e-01   4.9540000000000001e-01
  -7.0530000000000004e-01  -1.7590000000000000e-01  -5.1470000000000005e-01  -2.0999999999999999e-01   5.7099999999999998e-02  -8.3299999999999999e-02   1.0653999999999999e+00   2.7128000000000001e+00   3.0470999999999999e+00   9.5999999999999992e-03   1.6360000000000000e-01   4.2470000000000002e-01
  -6.6130000000000000e-01   1.5390000000000001e-01   6.0050000000000003e-01  -1.6230000000000000e-01   8.5599999999999996e-02   2.6300000000000000e-02   1.0209999999999999e+00   2.4904000000000002e+00   1.8283000000000000e+00   6.7400000000000002e-02   7.6999999999999999e-02   4.2909999999999998e-01
  -4.6289999999999998e-01   1.0990000000000000e-01   3.4310000000000002e-01  -1.6230000000000000e-01   5.7099999999999998e-02  -1.7500000000000002e-02   7.9900000000000004e-01   2.6238000000000001e+00   1.6540999999999999e+00   3.8500000000000000e-02   8.6599999999999996e-02   4.5560000000000000e-01
  -7.7149999999999996e-01  -1.0990000000000000e-01  -3.4310000000000002e-01  -1.9089999999999999e-01   3.8100000000000002e-02  -1.7500000000000002e-02   8.8780000000000003e-01   2.7572000000000001e+00   2.3506000000000000e+00  -4.8200000000000000e-02   3.8500000000000000e-02   4.5560000000000000e-01
  -8.5960000000000003e-01   4.3999999999999997e-02   0.0000000000000000e+00  -1.6230000000000000e-01  -3.8100000000000002e-02   4.3900000000000002e-02   1.0431999999999999e+00   2.4237000000000002e+00   2.6989000000000001e+00   1.9300000000000001e-02   1.4430000000000001e-01   4.6889999999999998e-01
  -4.1880000000000001e-01   2.6379999999999998e-01   0.0000000000000000e+00  -1.2410000000000000e-01  -3.8100000000000002e-02   3.5099999999999999e-02   7.9900000000000004e-01   2.6238000000000001e+00   2.2635999999999998e+00   7.7100000000000002e-02   1.3469999999999999e-01   5.0870000000000004e-01
  -4.4080000000000003e-01  -1.5390000000000001e-01   8.5800000000000001e-02  -2.0999999999999999e-01  -1.9000000000000000e-02  -5.2600000000000001e-02   9.1000000000000003e-01   2.8016999999999999e+00   2.0024000000000002e+00   3.8500000000000000e-02   6.7400000000000002e-02   4.7770000000000001e-01
  -5.0700000000000001e-01   4.3999999999999997e-02  -2.5740000000000002e-01  -2.1959999999999999e-01   9.4999999999999998e-03   3.0700000000000002e-02   8.8780000000000003e-01   2.4904000000000002e+00   1.9153000000000000e+00   1.9300000000000001e-02   1.0580000000000001e-01   4.5560000000000000e-01
  -6.3919999999999999e-01   6.6000000000000003e-02  -5.1470000000000005e-01  -2.0050000000000001e-01  -1.9000000000000000e-02  -3.5099999999999999e-02   1.0653999999999999e+00   2.9350999999999998e+00   2.6989000000000001e+00   1.2520000000000001e-01   1.1550000000000001e-01   4.9099999999999999e-01
  -4.8490000000000000e-01  -4.3999999999999997e-02  -8.5800000000000001e-02  -1.8140000000000001e-01   3.8100000000000002e-02  -1.3200000000000000e-02   1.0209999999999999e+00   2.4904000000000002e+00   2.8730000000000002e+00   3.8500000000000000e-02   6.7400000000000002e-02   4.6450000000000002e-01
  -5.0700000000000001e-01  -6.6000000000000003e-02  -8.5800000000000001e-02  -1.8140000000000001e-01   2.8500000000000001e-02  -1.3200000000000000e-02   8.6560000000000004e-01   2.7128000000000001e+00   2.0893999999999999e+00   2.8899999999999999e-02   1.3469999999999999e-01   4.6450000000000002e-01
  -3.3060000000000000e-01   2.1999999999999999e-02  -2.5740000000000002e-01  -2.2910000000000000e-01   3.8100000000000002e-02  -1.3200000000000000e-02   9.9880000000000002e-01   2.7572000000000001e+00   2.4377000000000000e+00   7.7100000000000002e-02   1.5400000000000000e-01   4.4230000000000003e-01
  -7.0530000000000004e-01   3.5170000000000001e-01  -8.5800000000000001e-02  -1.9089999999999999e-01  -1.9000000000000000e-02  -2.1899999999999999e-02   8.8780000000000003e-01   2.8683999999999998e+00   2.9600000000000000e+00   5.7799999999999997e-02   9.6199999999999994e-02   4.5119999999999999e-01
  -6.8330000000000002e-01  -4.3999999999999997e-02  -3.4310000000000002e-01  -3.1509999999999999e-01  -2.8500000000000001e-02   1.7500000000000002e-02   9.1000000000000003e-01   2.6459999999999999e+00   2.0024000000000002e+00   3.8500000000000000e-02   1.2509999999999999e-01   5.2639999999999998e-01
  -3.5270000000000001e-01   1.7590000000000000e-01   8.5800000000000001e-02  -1.0500000000000000e-01   0.0000000000000000e+00   1.7500000000000002e-02   9.1000000000000003e-01   2.5571000000000002e+00   2.1764999999999999e+00  -9.5999999999999992e-03   1.2509999999999999e-01   4.4230000000000003e-01
  -5.9509999999999996e-01   8.7900000000000006e-02   1.7160000000000000e-01  -2.3870000000000000e-01   9.4999999999999998e-03   3.5099999999999999e-02   1.0209999999999999e+00   2.5125999999999999e+00   2.6118000000000001e+00   1.8300000000000000e-01   6.7400000000000002e-02   4.5119999999999999e-01
  -4.8490000000000000e-01  -2.1999999999999999e-02  -4.2890000000000000e-01  -7.6399999999999996e-02  -2.8500000000000001e-02  -3.0700000000000002e-02   7.7680000000000005e-01   2.6682999999999999e+00   2.0893999999999999e+00  -3.8500000000000000e-02   5.7700000000000001e-02   4.3350000000000000e-01
  -5.2900000000000003e-01  -1.7590000000000000e-01  -5.1470000000000005e-01  -2.3870000000000000e-01  -2.8500000000000001e-02   0.0000000000000000e+00   9.5440000000000003e-01   2.4681999999999999e+00   2.4377000000000000e+00  -1.0600000000000000e-01   1.4430000000000001e-01   4.6000000000000002e-01
  -5.5110000000000003e-01   4.3999999999999997e-02   4.2890000000000000e-01  -2.5779999999999997e-01   7.6100000000000001e-02  -4.4000000000000003e-03   6.8799999999999994e-01   2.5348999999999999e+00   2.4377000000000000e+00   9.5999999999999992e-03   9.6199999999999994e-02   4.4230000000000003e-01
  -1.5429999999999999e-01   1.9789999999999999e-01   4.2890000000000000e-01  -2.1959999999999999e-01   9.4999999999999998e-03   0.0000000000000000e+00   1.0653999999999999e+00   2.7349999999999999e+00   2.4377000000000000e+00   7.7100000000000002e-02   1.9239999999999999e-01   4.4230000000000003e-01
  -5.0700000000000001e-01  -1.5390000000000001e-01   0.0000000000000000e+00  -2.0050000000000001e-01   1.3320000000000001e-01  -2.6300000000000000e-02   8.8780000000000003e-01   2.8016999999999999e+00   2.5247000000000002e+00   4.8200000000000000e-02   6.7400000000000002e-02   4.2020000000000002e-01
  -5.0700000000000001e-01   1.7590000000000000e-01  -5.1470000000000005e-01  -1.6230000000000000e-01  -4.7600000000000003e-02  -2.6300000000000000e-02   6.8799999999999994e-01   2.6459999999999999e+00   2.5247000000000002e+00   5.7799999999999997e-02   5.7700000000000001e-02   4.8220000000000002e-01
  -5.9509999999999996e-01   6.6000000000000003e-02   8.5800000000000001e-02  -2.0999999999999999e-01   4.7600000000000003e-02  -3.5099999999999999e-02   9.3220000000000003e-01   2.6459999999999999e+00   2.0024000000000002e+00  -4.8200000000000000e-02   7.6999999999999999e-02   4.9990000000000001e-01
  -6.6130000000000000e-01   1.9789999999999999e-01  -6.8630000000000002e-01  -1.3370000000000001e-01   1.9000000000000000e-02   2.1899999999999999e-02   1.0209999999999999e+00   2.5348999999999999e+00   1.9153000000000000e+00  -5.7799999999999997e-02   4.8099999999999997e-02   4.6450000000000002e-01
  -6.6130000000000000e-01   2.1999999999999999e-02  -8.5800000000000001e-02  -1.7190000000000000e-01   2.8500000000000001e-02   3.9500000000000000e-02   8.8780000000000003e-01   2.8016999999999999e+00   2.7858999999999998e+00  -9.5999999999999992e-03   1.5400000000000000e-01   4.3790000000000001e-01
  -4.6289999999999998e-01   0.0000000000000000e+00  -6.0050000000000003e-01  -1.9089999999999999e-01  -6.6600000000000006e-02   1.3200000000000000e-02   9.1000000000000003e-01   2.4681999999999999e+00   3.1341999999999999e+00  -4.8200000000000000e-02   1.0580000000000001e-01   4.8659999999999998e-01
  -5.5110000000000003e-01   4.3999999999999997e-02  -8.5780000000000001e-01  -2.2910000000000000e-01   4.7600000000000003e-02  -3.9500000000000000e-02   9.5440000000000003e-01   2.6682999999999999e+00   2.6118000000000001e+00   0.0000000000000000e+00   2.2130000000000000e-01   5.3969999999999996e-01
  -4.6289999999999998e-01   6.6000000000000003e-02   3.4310000000000002e-01  -2.0050000000000001e-01   4.7600000000000003e-02  -4.4000000000000003e-03   8.8780000000000003e-01   2.6015999999999999e+00   2.0893999999999999e+00  -1.9300000000000001e-02   1.6360000000000000e-01   4.4230000000000003e-01
  -6.1719999999999997e-01   2.1999999999999999e-02  -1.4582999999999999e+00  -2.4820000000000000e-01  -1.9030000000000000e-01   5.2600000000000001e-02   1.0653999999999999e+00   2.5125999999999999e+00   2.1764999999999999e+00  -5.7799999999999997e-02   1.3469999999999999e-01   4.6889999999999998e-01
  -5.5110000000000003e-01   1.5390000000000001e-01  -6.8630000000000002e-01  -1.4319999999999999e-01   5.7099999999999998e-02  -1.3200000000000000e-02   8.2120000000000004e-01   2.7572000000000001e+00   2.0024000000000002e+00   9.5999999999999992e-03   1.0580000000000001e-01   4.5560000000000000e-01
  -5.7310000000000005e-01   6.6000000000000003e-02   1.7160000000000000e-01  -1.4319999999999999e-01   3.8100000000000002e-02  -6.1400000000000003e-02   9.7660000000000002e-01   2.7572000000000001e+00   1.9153000000000000e+00   6.7400000000000002e-02   1.3469999999999999e-01   4.5119999999999999e-01
  -5.5110000000000003e-01   8.7900000000000006e-02  -5.1470000000000005e-01  -2.2910000000000000e-01   3.8100000000000002e-02  -4.4000000000000003e-03   9.9880000000000002e-01   2.6905000000000001e+00   2.5247000000000002e+00   9.5999999999999992e-03   1.0580000000000001e-01   4.4230000000000003e-01
  -6.6130000000000000e-01   1.0990000000000000e-01  -8.5780000000000001e-01  -1.8140000000000001e-01   0.0000000000000000e+00  -8.8000000000000005e-03   1.1096999999999999e+00   2.6015999999999999e+00   2.6118000000000001e+00  -2.8899999999999999e-02   9.6199999999999994e-02   4.6000000000000002e-01
  -5.7310000000000005e-01   1.0990000000000000e-01  -3.4310000000000002e-01  -2.0050000000000001e-01  -1.9000000000000000e-02  -2.1899999999999999e-02   9.9880000000000002e-01   2.7349999999999999e+00   3.3083000000000000e+00  -8.6699999999999999e-02   1.6360000000000000e-01   4.2470000000000002e-01
  -4.8490000000000000e-01   4.3999999999999997e-02  -4.2890000000000000e-01  -2.3870000000000000e-01  -5.7099999999999998e-02  -3.0700000000000002e-02   9.5440000000000003e-01   2.3347000000000002e+00   2.2635999999999998e+00   7.7100000000000002e-02   2.0210000000000000e-01   4.9099999999999999e-01
  -7.2740000000000005e-01   2.1999999999999999e-02  -5.1470000000000005e-01  -3.0549999999999999e-01  -3.8100000000000002e-02  -1.3200000000000000e-02   9.1000000000000003e-01   2.6682999999999999e+00   2.6989000000000001e+00   9.5999999999999992e-03   1.3469999999999999e-01   4.6000000000000002e-01
  -6.6130000000000000e-01   0.0000000000000000e+00  -6.0050000000000003e-01  -1.3370000000000001e-01   1.2370000000000000e-01  -3.9500000000000000e-02   7.9900000000000004e-01   2.5571000000000002e+00   2.6989000000000001e+00   4.8200000000000000e-02   1.0580000000000001e-01   4.5119999999999999e-01
  -5.9509999999999996e-01   0.0000000000000000e+00  -8.5780000000000001e-01  -3.0549999999999999e-01   4.7600000000000003e-02  -7.8899999999999998e-02   1.0875999999999999e+00   2.4904000000000002e+00   2.3506000000000000e+00  -2.8899999999999999e-02   2.1170000000000000e-01   4.4679999999999997e-01
  -5.5110000000000003e-01   1.5390000000000001e-01  -4.2890000000000000e-01  -2.3870000000000000e-01  -5.7099999999999998e-02  -4.3900000000000002e-02   9.7660000000000002e-01   2.7128000000000001e+00   3.1341999999999999e+00  -6.7400000000000002e-02   1.4430000000000001e-01   4.7330000000000000e-01
  -4.4080000000000003e-01  -2.6379999999999998e-01   0.0000000000000000e+00  -5.7299999999999997e-02   9.4999999999999998e-03   1.3200000000000000e-02   9.5440000000000003e-01   2.6459999999999999e+00   2.3506000000000000e+00   5.7799999999999997e-02   1.5400000000000000e-01   4.5560000000000000e-01
  -5.9509999999999996e-01   8.7900000000000006e-02  -1.2867999999999999e+00  -1.8140000000000001e-01   3.8100000000000002e-02  -8.8000000000000005e-03   9.1000000000000003e-01   2.7349999999999999e+00   1.9153000000000000e+00  -2.8899999999999999e-02   1.4430000000000001e-01   4.4230000000000003e-01
  -7.7149999999999996e-01  -4.3999999999999997e-02  -5.1470000000000005e-01  -1.3370000000000001e-01  -3.8100000000000002e-02   3.0700000000000002e-02   1.0431999999999999e+00   2.6905000000000001e+00   2.3506000000000000e+00   1.9300000000000001e-02   1.1550000000000001e-01   4.6450000000000002e-01
  -5.0700000000000001e-01   4.3999999999999997e-02  -8.5800000000000001e-02  -1.9089999999999999e-01  -1.9000000000000000e-02  -2.1899999999999999e-02   1.0209999999999999e+00   2.6238000000000001e+00   3.4824000000000002e+00  -3.8500000000000000e-02   1.4430000000000001e-01   4.6889999999999998e-01
  -6.1719999999999997e-01   1.5390000000000001e-01  -3.4310000000000002e-01  -1.8140000000000001e-01   5.7099999999999998e-02  -4.3900000000000002e-02   7.5460000000000005e-01   2.7128000000000001e+00   2.3506000000000000e+00   0.0000000000000000e+00   7.6999999999999999e-02   4.7770000000000001e-01
  -5.5110000000000003e-01   0.0000000000000000e+00  -6.8630000000000002e-01  -2.6729999999999998e-01   0.0000000000000000e+00   2.6300000000000000e-02   8.2120000000000004e-01   2.6905000000000001e+00   3.0470999999999999e+00   2.8899999999999999e-02   6.7400000000000002e-02   4.5560000000000000e-01
  -5.2900000000000003e-01   6.6000000000000003e-02  -6.0050000000000003e-01  -2.0050000000000001e-01  -1.3320000000000001e-01   3.0700000000000002e-02   9.1000000000000003e-01   2.7349999999999999e+00   1.5670999999999999e+00  -4.8200000000000000e-02   1.1550000000000001e-01   4.5560000000000000e-01
  -4.1880000000000001e-01  -1.0990000000000000e-01  -8.5800000000000001e-02  -1.6230000000000000e-01  -9.4999999999999998e-03  -4.8200000000000000e-02   9.1000000000000003e-01   2.6015999999999999e+00   3.2212000000000001e+00   3.8500000000000000e-02   1.4430000000000001e-01   4.8220000000000002e-01
  -4.8490000000000000e-01   8.7900000000000006e-02  -8.5800000000000001e-02  -1.4319999999999999e-01   1.9000000000000000e-02  -4.4000000000000003e-03   1.0875999999999999e+00   2.7572000000000001e+00   2.4377000000000000e+00  -5.7799999999999997e-02   2.0210000000000000e-01   4.5119999999999999e-01
  -5.9509999999999996e-01  -4.3999999999999997e-02  -1.7160000000000000e-01  -1.7190000000000000e-01  -3.8100000000000002e-02   2.6300000000000000e-02   1.1318999999999999e+00   2.6238000000000001e+00   3.0470999999999999e+00   9.5999999999999992e-03   9.5999999999999992e-03   4.2909999999999998e-01
  -5.7310000000000005e-01   0.0000000000000000e+00  -4.2890000000000000e-01  -1.3370000000000001e-01  -2.8500000000000001e-02   0.0000000000000000e+00   8.6560000000000004e-01   2.5792999999999999e+00   2.6989000000000001e+00  -2.8899999999999999e-02   8.6599999999999996e-02   4.7770000000000001e-01
  -5.7310000000000005e-01   1.7590000000000000e-01  -3.4310000000000002e-01  -8.5900000000000004e-02  -8.5599999999999996e-02  -1.3200000000000000e-02   8.4340000000000004e-01   2.4681999999999999e+00   2.5247000000000002e+00   1.0600000000000000e-01   9.6199999999999994e-02   4.6450000000000002e-01
  -5.7310000000000005e-01  -2.1999999999999999e-02  -8.5800000000000001e-02  -9.5500000000000002e-02   9.4999999999999998e-03  -3.9500000000000000e-02   9.5440000000000003e-01   2.5571000000000002e+00   2.6989000000000001e+00  -5.7799999999999997e-02   1.2509999999999999e-01   4.6889999999999998e-01
  -4.8490000000000000e-01  -1.3189999999999999e-01  -4.2890000000000000e-01  -1.8140000000000001e-01   1.9000000000000000e-02  -2.6300000000000000e-02   9.5440000000000003e-01   2.6238000000000001e+00   2.6118000000000001e+00   5.7799999999999997e-02   1.0580000000000001e-01   4.6889999999999998e-01
  -5.0700000000000001e-01   1.9789999999999999e-01   8.5800000000000001e-02  -1.7190000000000000e-01   5.7099999999999998e-02  -3.0700000000000002e-02   1.0209999999999999e+00   2.4015000000000000e+00   2.8730000000000002e+00  -3.8500000000000000e-02   7.6999999999999999e-02   4.6000000000000002e-01
  -6.8330000000000002e-01   3.0780000000000002e-01  -9.4359999999999999e-01  -2.0050000000000001e-01  -1.2370000000000000e-01   3.5099999999999999e-02   1.1096999999999999e+00   2.6015999999999999e+00   2.2635999999999998e+00  -4.8200000000000000e-02   1.4430000000000001e-01   4.6889999999999998e-01
  -6.1719999999999997e-01  -6.6000000000000003e-02   8.5800000000000001e-02  -1.8140000000000001e-01   9.4999999999999998e-03  -4.8200000000000000e-02   6.6579999999999995e-01   2.6459999999999999e+00   2.4377000000000000e+00   5.7799999999999997e-02   1.2509999999999999e-01   4.5119999999999999e-01
  -5.7310000000000005e-01   2.1980000000000000e-01   0.0000000000000000e+00  -2.0999999999999999e-01  -2.8500000000000001e-02  -8.8000000000000005e-03   9.3220000000000003e-01   2.5792999999999999e+00   2.4377000000000000e+00  -6.7400000000000002e-02   1.1550000000000001e-01   4.5560000000000000e-01
  -7.0530000000000004e-01   0.0000000000000000e+00  -3.4310000000000002e-01  -1.5279999999999999e-01  -5.7099999999999998e-02  -4.3900000000000002e-02   7.7680000000000005e-01   2.6459999999999999e+00   2.7858999999999998e+00   6.7400000000000002e-02   1.9239999999999999e-01   4.7770000000000001e-01
  -5.2900000000000003e-01   8.7900000000000006e-02   0.0000000000000000e+00  -1.5279999999999999e-01  -5.7099999999999998e-02   8.8000000000000005e-03   8.6560000000000004e-01   2.5792999999999999e+00   1.8283000000000000e+00   1.3489999999999999e-01   1.0580000000000001e-01   4.5560000000000000e-01
  -3.7469999999999998e-01  -2.1999999999999999e-02  -6.0050000000000003e-01  -1.2410000000000000e-01   1.9000000000000000e-02   0.0000000000000000e+00   9.3220000000000003e-01   2.5792999999999999e+00   2.5247000000000002e+00   1.0600000000000000e-01   1.1550000000000001e-01   4.9099999999999999e-01
  -4.1880000000000001e-01   3.7369999999999998e-01  -1.7160000000000000e-01  -1.5279999999999999e-01  -8.5599999999999996e-02   0.0000000000000000e+00   9.3220000000000003e-01   2.7349999999999999e+00   2.5247000000000002e+00   1.7340000000000000e-01   1.4430000000000001e-01   4.5560000000000000e-01
  -6.8330000000000002e-01   2.1999999999999999e-02  -7.7210000000000001e-01  -2.4820000000000000e-01   3.8100000000000002e-02  -8.8000000000000005e-03   1.0875999999999999e+00   2.6459999999999999e+00   2.0893999999999999e+00   1.9300000000000001e-02   1.6360000000000000e-01   4.5119999999999999e-01
  -4.8490000000000000e-01   0.0000000000000000e+00  -6.0050000000000003e-01  -1.3370000000000001e-01  -2.8500000000000001e-02   8.8000000000000005e-03   7.3240000000000005e-01   2.5792999999999999e+00   2.0024000000000002e+00  -9.5999999999999992e-03   1.5400000000000000e-01   4.2020000000000002e-01
  -6.6130000000000000e-01  -6.6000000000000003e-02  -2.5740000000000002e-01  -1.1459999999999999e-01   0.0000000000000000e+00   1.3200000000000000e-02   6.6579999999999995e-01   2.6459999999999999e+00   3.0470999999999999e+00   9.5999999999999992e-03   1.2509999999999999e-01   4.9099999999999999e-01
  -6.3919999999999999e-01  -4.3999999999999997e-02   4.2890000000000000e-01  -1.7190000000000000e-01  -1.9000000000000000e-02   4.3900000000000002e-02   1.1762999999999999e+00   2.6682999999999999e+00   2.7858999999999998e+00   4.8200000000000000e-02   9.6199999999999994e-02   4.8659999999999998e-01
  -6.3919999999999999e-01   4.3999999999999997e-02   2.5740000000000002e-01  -1.9089999999999999e-01  -8.5599999999999996e-02   2.1899999999999999e-02   8.2120000000000004e-01   2.6459999999999999e+00   2.1764999999999999e+00   4.8200000000000000e-02   6.7400000000000002e-02   4.8659999999999998e-01
  -5.9509999999999996e-01   4.3999999999999997e-02   2.5740000000000002e-01  -1.8140000000000001e-01   5.7099999999999998e-02  -5.2600000000000001e-02   6.4370000000000005e-01   2.5792999999999999e+00   2.6989000000000001e+00   3.8500000000000000e-02   5.7700000000000001e-02   4.7330000000000000e-01
  -5.0700000000000001e-01   4.3999999999999997e-02  -8.5780000000000001e-01  -1.7190000000000000e-01  -3.8100000000000002e-02  -1.3200000000000000e-02   1.0209999999999999e+00   2.6238000000000001e+00   2.0024000000000002e+00   4.8200000000000000e-02   2.3089999999999999e-01   4.4230000000000003e-01
  -4.6289999999999998e-01   2.1999999999999999e-02   1.7160000000000000e-01  -2.5779999999999997e-01   0.0000000000000000e+00  -1.7500000000000002e-02   8.8780000000000003e-01   2.6905000000000001e+00   3.1341999999999999e+00   5.7799999999999997e-02   1.9239999999999999e-01   4.5119999999999999e-01
  -5.5110000000000003e-01   4.3999999999999997e-02  -2.5740000000000002e-01  -1.3370000000000001e-01   1.0470000000000000e-01  -4.3900000000000002e-02   9.1000000000000003e-01   2.4904000000000002e+00   2.6989000000000001e+00  -2.8899999999999999e-02   8.6599999999999996e-02   4.7770000000000001e-01
  -4.8490000000000000e-01   2.6379999999999998e-01  -1.7160000000000000e-01  -1.3370000000000001e-01  -1.9000000000000000e-02   4.4000000000000003e-03   9.3220000000000003e-01   2.7795000000000001e+00   2.9600000000000000e+00   8.6699999999999999e-02   1.5400000000000000e-01   4.5119999999999999e-01
  -4.6289999999999998e-01   1.0990000000000000e-01   0.0000000000000000e+00  -1.9089999999999999e-01   2.8500000000000001e-02  -2.1899999999999999e-02   1.0653999999999999e+00   2.6238000000000001e+00   2.5247000000000002e+00  -3.8500000000000000e-02   1.0580000000000001e-01   4.4679999999999997e-01
  -4.1880000000000001e-01   8.7900000000000006e-02  -8.5780000000000001e-01  -2.3870000000000000e-01   1.0470000000000000e-01  -4.3900000000000002e-02   9.3220000000000003e-01   2.7349999999999999e+00   2.5247000000000002e+00   4.8200000000000000e-02   1.3469999999999999e-01   4.7770000000000001e-01
  -3.9679999999999999e-01   0.0000000000000000e+00  -5.1470000000000005e-01  -3.0549999999999999e-01  -3.8100000000000002e-02  -8.8000000000000005e-03   8.4340000000000004e-01   2.6015999999999999e+00   2.5247000000000002e+00   4.8200000000000000e-02   1.0580000000000001e-01   4.6450000000000002e-01
  -5.5110000000000003e-01   1.9789999999999999e-01  -5.1470000000000005e-01  -1.5279999999999999e-01  -5.7099999999999998e-02   1.3200000000000000e-02   1.0209999999999999e+00   2.8239000000000001e+00   2.1764999999999999e+00   5.7799999999999997e-02   1.8279999999999999e-01   4.7770000000000001e-01
  -6.8330000000000002e-01  -2.1999999999999999e-02  -9.4359999999999999e-01  -1.5279999999999999e-01  -8.5599999999999996e-02  -1.7500000000000002e-02   7.1020000000000005e-01   2.6238000000000001e+00   3.0470999999999999e+00   5.7799999999999997e-02   1.0580000000000001e-01   4.9099999999999999e-01
  -6.1719999999999997e-01  -1.0990000000000000e-01   5.1470000000000005e-01  -1.2410000000000000e-01  -4.7600000000000003e-02  -5.7000000000000002e-02   9.1000000000000003e-01   2.5792999999999999e+00   3.2212000000000001e+00   6.7400000000000002e-02   1.9239999999999999e-01   4.8220000000000002e-01
  -5.2900000000000003e-01   2.1999999999999999e-02  -3.4310000000000002e-01  -2.4820000000000000e-01  -1.1420000000000000e-01  -8.8000000000000005e-03   9.3220000000000003e-01   2.6459999999999999e+00   1.9153000000000000e+00   5.7799999999999997e-02   1.9239999999999999e-01   4.4679999999999997e-01
  -7.7149999999999996e-01   6.6000000000000003e-02  -5.1470000000000005e-01  -1.2410000000000000e-01   1.9000000000000000e-02   1.3200000000000000e-02   9.1000000000000003e-01   2.6682999999999999e+00   2.7858999999999998e+00   4.8200000000000000e-02   1.7319999999999999e-01   4.6000000000000002e-01
  -4.6289999999999998e-01   8.7900000000000006e-02   1.7160000000000000e-01  -1.3370000000000001e-01   0.0000000000000000e+00  -6.5799999999999997e-02   8.6560000000000004e-01   2.3347000000000002e+00   2.3506000000000000e+00   5.7799999999999997e-02   1.1550000000000001e-01   4.4679999999999997e-01
  -5.0700000000000001e-01  -1.7590000000000000e-01   4.2890000000000000e-01  -7.6399999999999996e-02   9.4999999999999998e-03  -1.7500000000000002e-02   1.0431999999999999e+00   2.5125999999999999e+00   2.6989000000000001e+00  -4.8200000000000000e-02   1.0580000000000001e-01   4.3350000000000000e-01
  -5.9509999999999996e-01   3.0780000000000002e-01  -7.7210000000000001e-01  -1.5279999999999999e-01   1.9000000000000000e-02   0.0000000000000000e+00   1.0431999999999999e+00   2.7128000000000001e+00   2.0893999999999999e+00  -9.5999999999999992e-03   7.6999999999999999e-02   4.6450000000000002e-01
  -6.8330000000000002e-01   1.7590000000000000e-01  -4.2890000000000000e-01  -6.6799999999999998e-02  -1.0470000000000000e-01   4.4000000000000003e-03   9.7660000000000002e-01   2.6015999999999999e+00   2.2635999999999998e+00   1.9300000000000001e-02   1.0580000000000001e-01   4.5119999999999999e-01
  -3.9679999999999999e-01  -1.7590000000000000e-01   0.0000000000000000e+00  -2.7689999999999998e-01   9.4999999999999998e-03   1.3200000000000000e-02   9.1000000000000003e-01   2.6015999999999999e+00   2.8730000000000002e+00   7.7100000000000002e-02   2.8899999999999999e-02   4.7770000000000001e-01
  -1.9839999999999999e-01  -6.6000000000000003e-02  -1.0294000000000001e+00  -2.9599999999999999e-01  -2.8500000000000001e-02  -8.8000000000000005e-03   9.7660000000000002e-01   2.7349999999999999e+00   2.3506000000000000e+00   9.5999999999999992e-03   1.8279999999999999e-01   4.2909999999999998e-01
  -8.1559999999999999e-01   3.2979999999999998e-01  -1.0294000000000001e+00  -1.6230000000000000e-01   1.9000000000000000e-02   8.8000000000000005e-03   8.4340000000000004e-01   2.6905000000000001e+00   1.7412000000000001e+00   9.5999999999999992e-03   7.6999999999999999e-02   4.8659999999999998e-01
  -1.1462000000000001e+00  -1.9789999999999999e-01   8.5800000000000001e-02  -2.0050000000000001e-01   5.7099999999999998e-02  -8.8000000000000005e-03   8.4340000000000004e-01   2.6015999999999999e+00   2.7858999999999998e+00  -9.6299999999999997e-02   8.6599999999999996e-02   4.8659999999999998e-01
  -2.1999999999999999e-02  -6.6000000000000003e-02  -5.1470000000000005e-01  -2.1959999999999999e-01  -7.6100000000000001e-02  -2.6300000000000000e-02   9.3220000000000003e-01   2.7128000000000001e+00   1.5670999999999999e+00   4.8200000000000000e-02   2.0210000000000000e-01   4.4679999999999997e-01
  -3.3060000000000000e-01   2.8580000000000000e-01  -3.4310000000000002e-01  -1.9089999999999999e-01  -6.6600000000000006e-02   5.2600000000000001e-02   9.7660000000000002e-01   2.6238000000000001e+00   2.6989000000000001e+00   9.5999999999999992e-03   1.0580000000000001e-01   4.8220000000000002e-01
  -1.0360000000000000e+00   1.7590000000000000e-01  -6.0050000000000003e-01  -2.1959999999999999e-01   1.0470000000000000e-01  -8.8000000000000005e-03   7.9900000000000004e-01   2.7572000000000001e+00   2.2635999999999998e+00  -3.8500000000000000e-02  -9.5999999999999992e-03   4.5560000000000000e-01
  -8.3760000000000001e-01   1.5390000000000001e-01  -8.5780000000000001e-01  -1.1459999999999999e-01   7.6100000000000001e-02  -2.1899999999999999e-02   8.2120000000000004e-01   2.7349999999999999e+00   3.8306000000000000e+00   3.8500000000000000e-02   1.1550000000000001e-01   4.3790000000000001e-01
  -2.6450000000000001e-01   2.4179999999999999e-01   1.0294000000000001e+00  -2.3870000000000000e-01  -7.6100000000000001e-02   2.1899999999999999e-02   8.4340000000000004e-01   2.8906000000000001e+00   2.0024000000000002e+00  -9.5999999999999992e-03   5.7700000000000001e-02   4.8220000000000002e-01
   6.6100000000000006e-02   2.8580000000000000e-01  -2.5740000000000002e-01  -1.2410000000000000e-01  -8.5599999999999996e-02  -4.4000000000000003e-03   1.0431999999999999e+00   2.4459000000000000e+00   1.1317999999999999e+00  -1.9300000000000001e-02   5.7700000000000001e-02   4.6889999999999998e-01
  -8.8170000000000004e-01   1.3189999999999999e-01  -6.0050000000000003e-01  -1.4319999999999999e-01  -1.9000000000000000e-02  -4.8200000000000000e-02   1.1318999999999999e+00   2.5125999999999999e+00   2.6118000000000001e+00  -9.5999999999999992e-03   1.1550000000000001e-01   4.7330000000000000e-01
  -8.5960000000000003e-01   2.1980000000000000e-01  -1.1152000000000000e+00  -2.0999999999999999e-01   3.8100000000000002e-02  -2.6300000000000000e-02   6.4370000000000005e-01   3.3576000000000001e+00   3.7435999999999998e+00   2.8899999999999999e-02   1.9239999999999999e-01   4.8220000000000002e-01
  -2.4249999999999999e-01  -4.3999999999999997e-02   2.5740000000000002e-01  -2.7689999999999998e-01  -2.8500000000000001e-02  -1.7500000000000002e-02   6.8799999999999994e-01   2.9350999999999998e+00   7.8349999999999997e-01  -9.5999999999999992e-03   1.7319999999999999e-01   4.6000000000000002e-01
  -2.2040000000000001e-01  -6.6000000000000003e-02  -4.2890000000000000e-01  -1.7190000000000000e-01  -9.4999999999999998e-03   1.3200000000000000e-02   1.6424000000000001e+00   1.9123000000000001e+00   5.2239999999999998e-01  -9.5999999999999992e-03   2.8899999999999999e-02   4.5560000000000000e-01
  -9.2579999999999996e-01   1.9789999999999999e-01  -3.4310000000000002e-01  -2.0050000000000001e-01   1.9000000000000000e-02  -1.7500000000000002e-02   8.8780000000000003e-01   3.1797000000000000e+00   3.7435999999999998e+00   1.2520000000000001e-01   6.7400000000000002e-02   4.4679999999999997e-01
  -8.3760000000000001e-01   8.7900000000000006e-02  -1.0294000000000001e+00  -1.2410000000000000e-01   4.7600000000000003e-02  -4.3900000000000002e-02   4.2170000000000002e-01   3.5798999999999999e+00   3.3083000000000000e+00   5.7799999999999997e-02   2.5979999999999998e-01   5.0429999999999997e-01
  -5.0700000000000001e-01  -2.1999999999999999e-02  -3.4310000000000002e-01  -2.0050000000000001e-01   6.6600000000000006e-02  -2.6300000000000000e-02   1.2873000000000001e+00   1.4453000000000000e+00   1.2188000000000001e+00  -5.7799999999999997e-02   2.8899999999999999e-02   4.2020000000000002e-01
  -1.5429999999999999e-01   6.6000000000000003e-02  -3.4310000000000002e-01  -1.6230000000000000e-01  -1.3320000000000001e-01   8.8000000000000005e-03   9.9880000000000002e-01   2.8016999999999999e+00   2.6118000000000001e+00   8.6699999999999999e-02   1.0580000000000001e-01   4.4679999999999997e-01
  -6.8330000000000002e-01   3.0780000000000002e-01  -5.1470000000000005e-01  -1.8140000000000001e-01   2.8500000000000001e-02  -3.9500000000000000e-02   6.2150000000000005e-01   3.8022999999999998e+00   3.0470999999999999e+00   4.8200000000000000e-02   1.3469999999999999e-01   4.6889999999999998e-01
  -8.5960000000000003e-01   1.0990000000000000e-01  -5.1470000000000005e-01  -1.9089999999999999e-01  -1.9000000000000000e-02  -1.7500000000000002e-02   1.1318999999999999e+00   1.9567000000000001e+00   2.3506000000000000e+00  -8.6699999999999999e-02   7.6999999999999999e-02   4.5560000000000000e-01
  -5.9509999999999996e-01  -4.3999999999999997e-02  -6.0050000000000003e-01  -1.7190000000000000e-01  -3.8100000000000002e-02   1.3200000000000000e-02   8.4340000000000004e-01   2.3792000000000000e+00   7.8349999999999997e-01   4.8200000000000000e-02  -9.5999999999999992e-03   4.4230000000000003e-01
  -3.0859999999999999e-01   2.6379999999999998e-01   2.5740000000000002e-01  -1.3370000000000001e-01  -9.4999999999999998e-03   1.3200000000000000e-02   7.5460000000000005e-01   3.4687999999999999e+00   3.4824000000000002e+00   4.8200000000000000e-02   1.8279999999999999e-01   4.6450000000000002e-01
  -4.4080000000000003e-01   0.0000000000000000e+00  -3.4310000000000002e-01  -2.0050000000000001e-01  -1.0470000000000000e-01   1.3200000000000000e-02   1.1096999999999999e+00   2.4237000000000002e+00   2.9600000000000000e+00   1.9300000000000001e-02   1.9239999999999999e-01   4.6000000000000002e-01
  -8.5960000000000003e-01   1.9789999999999999e-01  -1.1152000000000000e+00  -1.9089999999999999e-01  -1.9000000000000000e-02   8.8000000000000005e-03   9.3220000000000003e-01   2.6015999999999999e+00   1.4800000000000000e+00  -9.5999999999999992e-03   1.3469999999999999e-01   4.3350000000000000e-01
  -4.8490000000000000e-01  -4.3999999999999997e-02  -8.5780000000000001e-01  -2.8639999999999999e-01  -7.6100000000000001e-02   1.7500000000000002e-02   1.1540999999999999e+00   3.1575000000000002e+00   2.6989000000000001e+00   4.8200000000000000e-02   1.5400000000000000e-01   4.4230000000000003e-01
  -1.5429999999999999e-01   2.1999999999999999e-02   0.0000000000000000e+00  -2.4820000000000000e-01  -8.5599999999999996e-02  -4.3900000000000002e-02   7.9900000000000004e-01   2.8462000000000001e+00   2.9600000000000000e+00   9.5999999999999992e-03   2.0210000000000000e-01   4.2909999999999998e-01
  -1.3230000000000000e-01  -4.3999999999999997e-02  -3.4310000000000002e-01  -1.4319999999999999e-01  -1.9000000000000000e-02  -3.0700000000000002e-02   9.3220000000000003e-01   2.4237000000000002e+00   1.9153000000000000e+00   1.9300000000000001e-02   1.3469999999999999e-01   4.4679999999999997e-01
  -7.2740000000000005e-01   2.6379999999999998e-01  -3.4310000000000002e-01  -1.6230000000000000e-01   2.8500000000000001e-02  -1.3200000000000000e-02   9.7660000000000002e-01   2.5571000000000002e+00   2.3506000000000000e+00   2.8899999999999999e-02   1.1550000000000001e-01   4.8659999999999998e-01
  -9.4779999999999998e-01   6.6000000000000003e-02  -5.1470000000000005e-01  -1.9089999999999999e-01   1.9000000000000000e-02  -4.3900000000000002e-02   9.7660000000000002e-01   2.9350999999999998e+00   2.4377000000000000e+00   3.8500000000000000e-02   1.4430000000000001e-01   4.7770000000000001e-01
  -4.1880000000000001e-01  -1.5390000000000001e-01   4.2890000000000000e-01  -1.5279999999999999e-01   3.8100000000000002e-02  -7.4499999999999997e-02   7.3240000000000005e-01   2.4681999999999999e+00   1.6540999999999999e+00   5.7799999999999997e-02   8.6599999999999996e-02   4.6450000000000002e-01
  -2.2040000000000001e-01   1.3189999999999999e-01  -6.8630000000000002e-01  -1.6230000000000000e-01   9.4999999999999998e-03  -4.4000000000000003e-03   9.9880000000000002e-01   2.2902999999999998e+00   2.0893999999999999e+00   2.8899999999999999e-02   6.7400000000000002e-02   4.4679999999999997e-01
  -6.3919999999999999e-01  -1.7590000000000000e-01  -2.5740000000000002e-01  -1.8140000000000001e-01  -4.7600000000000003e-02   4.4000000000000003e-03   8.6560000000000004e-01   3.0017999999999998e+00   2.5247000000000002e+00  -4.8200000000000000e-02   2.4060000000000001e-01   4.6450000000000002e-01
  -7.7149999999999996e-01  -4.3999999999999997e-02  -2.5740000000000002e-01  -1.8140000000000001e-01  -2.8500000000000001e-02  -4.4000000000000003e-03   7.3240000000000005e-01   2.8239000000000001e+00   2.2635999999999998e+00   4.8200000000000000e-02   8.6599999999999996e-02   4.5560000000000000e-01
  -5.7310000000000005e-01  -2.1999999999999999e-02   4.2890000000000000e-01  -2.5779999999999997e-01   3.8100000000000002e-02  -3.0700000000000002e-02   1.0875999999999999e+00   2.3125000000000000e+00   2.0893999999999999e+00  -3.8500000000000000e-02   5.7700000000000001e-02   4.9540000000000001e-01
  -3.5270000000000001e-01   0.0000000000000000e+00  -4.2890000000000000e-01  -1.3370000000000001e-01   9.4999999999999998e-03  -4.4000000000000003e-03   8.2120000000000004e-01   2.7128000000000001e+00   2.6989000000000001e+00   5.7799999999999997e-02   1.2509999999999999e-01   4.3350000000000000e-01
  -5.7310000000000005e-01  -8.7900000000000006e-02  -2.5740000000000002e-01  -1.7190000000000000e-01  -3.8100000000000002e-02  -8.8000000000000005e-03   8.4340000000000004e-01   3.0240000000000000e+00   2.3506000000000000e+00   4.8200000000000000e-02   1.2509999999999999e-01   4.7330000000000000e-01
  -6.8330000000000002e-01  -4.3999999999999997e-02  -9.4359999999999999e-01  -1.9089999999999999e-01   4.7600000000000003e-02  -3.0700000000000002e-02   1.0653999999999999e+00   2.4237000000000002e+00   2.2635999999999998e+00  -1.9300000000000001e-02   1.7319999999999999e-01   4.8659999999999998e-01
  -3.7469999999999998e-01   2.4179999999999999e-01  -6.0050000000000003e-01  -1.6230000000000000e-01   5.7099999999999998e-02  -3.9500000000000000e-02   9.5440000000000003e-01   2.5125999999999999e+00   2.4377000000000000e+00   1.9300000000000001e-02   1.5400000000000000e-01   4.6889999999999998e-01
  -3.5270000000000001e-01   6.6000000000000003e-02  -8.5780000000000001e-01  -1.7190000000000000e-01  -7.6100000000000001e-02   2.1899999999999999e-02   9.3220000000000003e-01   2.7572000000000001e+00   2.8730000000000002e+00   0.0000000000000000e+00   1.0580000000000001e-01   4.2909999999999998e-01
  -3.9679999999999999e-01  -8.7900000000000006e-02  -5.1470000000000005e-01  -9.5500000000000002e-02  -7.6100000000000001e-02  -8.8000000000000005e-03   7.1020000000000005e-01   2.6238000000000001e+00   2.5247000000000002e+00  -2.8899999999999999e-02   6.7400000000000002e-02   4.4679999999999997e-01
  -7.9349999999999998e-01   2.4179999999999999e-01  -9.4359999999999999e-01  -2.0999999999999999e-01  -1.9000000000000000e-02  -3.5099999999999999e-02   1.1318999999999999e+00   2.7572000000000001e+00   2.1764999999999999e+00   0.0000000000000000e+00   1.5400000000000000e-01   4.6889999999999998e-01
  -8.8170000000000004e-01   2.1980000000000000e-01  -7.7210000000000001e-01  -2.4820000000000000e-01   3.8100000000000002e-02   2.6300000000000000e-02   8.6560000000000004e-01   2.9796000000000000e+00   2.9600000000000000e+00   5.7799999999999997e-02   2.1170000000000000e-01   4.9099999999999999e-01
  -3.5270000000000001e-01   8.7900000000000006e-02   2.5740000000000002e-01  -2.3870000000000000e-01  -9.4999999999999998e-03  -3.9500000000000000e-02   9.3220000000000003e-01   2.6015999999999999e+00   2.9600000000000000e+00  -5.7799999999999997e-02   1.5400000000000000e-01   4.9990000000000001e-01
  -3.7469999999999998e-01   2.1999999999999999e-02  -8.5780000000000001e-01  -2.0999999999999999e-01   1.9000000000000000e-02  -3.9500000000000000e-02   8.2120000000000004e-01   2.5348999999999999e+00   1.4800000000000000e+00   4.8200000000000000e-02   7.6999999999999999e-02   4.5119999999999999e-01
  -7.7149999999999996e-01   3.2979999999999998e-01  -6.0050000000000003e-01  -2.0999999999999999e-01   1.9000000000000000e-02  -2.6300000000000000e-02   9.7660000000000002e-01   2.6905000000000001e+00   2.1764999999999999e+00   3.8500000000000000e-02   1.0580000000000001e-01   4.7330000000000000e-01
  -5.2900000000000003e-01   2.1980000000000000e-01  -1.0294000000000001e+00  -1.0500000000000000e-01  -4.7600000000000003e-02  -2.1899999999999999e-02   8.2120000000000004e-01   2.4904000000000002e+00   2.4377000000000000e+00   1.3489999999999999e-01   2.1170000000000000e-01   4.7330000000000000e-01
  -3.9679999999999999e-01   2.1999999999999999e-02  -8.5800000000000001e-02  -2.0999999999999999e-01   6.6600000000000006e-02  -3.9500000000000000e-02   9.7660000000000002e-01   2.4904000000000002e+00   2.1764999999999999e+00   7.7100000000000002e-02   1.8279999999999999e-01   4.6889999999999998e-01
  -4.6289999999999998e-01   2.6379999999999998e-01  -8.5780000000000001e-01  -2.1959999999999999e-01   8.5599999999999996e-02  -8.8000000000000005e-03   8.2120000000000004e-01   2.5571000000000002e+00   2.9600000000000000e+00  -1.9300000000000001e-02   1.6360000000000000e-01   4.2470000000000002e-01
  -7.9349999999999998e-01  -1.5390000000000001e-01  -7.7210000000000001e-01  -1.7190000000000000e-01   9.4999999999999998e-03   0.0000000000000000e+00   1.0209999999999999e+00   2.8683999999999998e+00   3.3953000000000002e+00  -9.5999999999999992e-03   1.7319999999999999e-01   4.8220000000000002e-01
  -8.3760000000000001e-01  -2.1999999999999999e-02  -7.7210000000000001e-01  -1.8140000000000001e-01  -7.6100000000000001e-02  -1.3200000000000000e-02   8.2120000000000004e-01   2.5792999999999999e+00   2.4377000000000000e+00   9.5999999999999992e-03   7.6999999999999999e-02   4.8220000000000002e-01
  -5.7310000000000005e-01   1.7590000000000000e-01  -6.0050000000000003e-01  -2.5779999999999997e-01   1.9000000000000000e-02  -3.5099999999999999e-02   9.5440000000000003e-01   2.6459999999999999e+00   2.6989000000000001e+00   0.0000000000000000e+00   1.6360000000000000e-01   4.5560000000000000e-01
  -5.5110000000000003e-01   1.9789999999999999e-01  -5.1470000000000005e-01  -3.1509999999999999e-01  -6.6600000000000006e-02  -3.5099999999999999e-02   9.9880000000000002e-01   2.5792999999999999e+00   1.6540999999999999e+00   5.7799999999999997e-02   1.9239999999999999e-01   4.5119999999999999e-01
  -4.8490000000000000e-01  -1.3189999999999999e-01  -6.0050000000000003e-01  -1.2410000000000000e-01  -4.7600000000000003e-02  -2.1899999999999999e-02   9.5440000000000003e-01   2.6459999999999999e+00   2.6118000000000001e+00   3.8500000000000000e-02   2.2130000000000000e-01   4.3790000000000001e-01
  -6.6130000000000000e-01   4.3999999999999997e-02  -7.7210000000000001e-01  -1.3370000000000001e-01  -1.9000000000000000e-02   1.3200000000000000e-02   1.0653999999999999e+00   2.5348999999999999e+00   2.0024000000000002e+00   8.6699999999999999e-02   1.9239999999999999e-01   4.3350000000000000e-01
  -4.8490000000000000e-01   1.0990000000000000e-01   8.5800000000000001e-02  -1.8140000000000001e-01   4.7600000000000003e-02  -1.3200000000000000e-02   1.0653999999999999e+00   2.8016999999999999e+00   2.6118000000000001e+00   1.9300000000000001e-02   1.7319999999999999e-01   4.2909999999999998e-01
  -7.0530000000000004e-01   1.0990000000000000e-01  -3.4310000000000002e-01  -2.1959999999999999e-01  -2.8500000000000001e-02  -5.2600000000000001e-02   1.0209999999999999e+00   2.8016999999999999e+00   2.5247000000000002e+00  -1.9300000000000001e-02   1.7319999999999999e-01   4.3350000000000000e-01
  -2.8649999999999998e-01   4.3999999999999997e-02  -3.4310000000000002e-01  -1.3370000000000001e-01   6.6600000000000006e-02  -8.8000000000000005e-03   9.5440000000000003e-01   2.8016999999999999e+00   2.0893999999999999e+00   9.5999999999999992e-03   1.3469999999999999e-01   4.5119999999999999e-01
  -6.6130000000000000e-01   6.6000000000000003e-02  -4.2890000000000000e-01  -9.5500000000000002e-02   5.7099999999999998e-02  -1.7500000000000002e-02   7.7680000000000005e-01   2.8462000000000001e+00   2.1764999999999999e+00  -1.9300000000000001e-02   9.6199999999999994e-02   4.8220000000000002e-01
  -7.7149999999999996e-01   1.3189999999999999e-01  -8.5780000000000001e-01  -2.5779999999999997e-01   9.5200000000000007e-02   2.1899999999999999e-02   1.0431999999999999e+00   2.7572000000000001e+00   2.1764999999999999e+00   3.8500000000000000e-02   7.6999999999999999e-02   4.2909999999999998e-01
  -6.6130000000000000e-01   4.3999999999999997e-02   2.5740000000000002e-01  -1.4319999999999999e-01   5.7099999999999998e-02  -2.6300000000000000e-02   9.9880000000000002e-01   2.7349999999999999e+00   2.0893999999999999e+00   1.8300000000000000e-01   7.6999999999999999e-02   4.4679999999999997e-01
  -5.2900000000000003e-01   2.4179999999999999e-01  -1.7160000000000000e-01  -2.0999999999999999e-01  -1.9000000000000000e-02  -3.5099999999999999e-02   8.4340000000000004e-01   2.8016999999999999e+00   2.0024000000000002e+00   1.9300000000000001e-02   6.7400000000000002e-02   4.6000000000000002e-01
  -5.9509999999999996e-01   4.3999999999999997e-02  -8.5800000000000001e-02  -1.9089999999999999e-01   2.8500000000000001e-02  -2.1899999999999999e-02   8.4340000000000004e-01   2.8462000000000001e+00   2.6118000000000001e+00   1.9300000000000001e-02   1.4430000000000001e-01   4.6889999999999998e-01
  -6.3919999999999999e-01   6.6000000000000003e-02  -1.1152000000000000e+00  -1.6230000000000000e-01  -3.8100000000000002e-02   4.4000000000000003e-03   8.8780000000000003e-01   2.8239000000000001e+00   2.5247000000000002e+00   1.9300000000000001e-02   1.5400000000000000e-01   4.5560000000000000e-01
  -6.1719999999999997e-01   0.0000000000000000e+00   0.0000000000000000e+00  -2.6729999999999998e-01   4.7600000000000003e-02   5.2600000000000001e-02   9.5440000000000003e-01   2.5792999999999999e+00   2.2635999999999998e+00  -1.9300000000000001e-02   1.2509999999999999e-01   4.4679999999999997e-01
  -5.0700000000000001e-01  -4.3999999999999997e-02  -1.7160000000000000e-01  -1.9089999999999999e-01  -7.6100000000000001e-02  -1.7500000000000002e-02   8.2120000000000004e-01   2.6238000000000001e+00   1.9153000000000000e+00   3.8500000000000000e-02   2.0210000000000000e-01   4.3790000000000001e-01
  -9.6989999999999998e-01   4.3999999999999997e-02   1.7160000000000000e-01  -1.8140000000000001e-01   5.7099999999999998e-02  -4.4000000000000003e-03   1.0653999999999999e+00   2.6459999999999999e+00   2.4377000000000000e+00   1.1559999999999999e-01   1.9239999999999999e-01   4.7770000000000001e-01
  -5.9509999999999996e-01   8.7900000000000006e-02  -8.5800000000000001e-02  -1.3370000000000001e-01   5.7099999999999998e-02  -3.9500000000000000e-02   9.1000000000000003e-01   2.7349999999999999e+00   2.4377000000000000e+00   6.7400000000000002e-02   1.3469999999999999e-01   4.3350000000000000e-01
  -5.9509999999999996e-01   2.4179999999999999e-01  -4.2890000000000000e-01  -1.4319999999999999e-01   2.8500000000000001e-02  -1.7500000000000002e-02   1.0653999999999999e+00   2.6238000000000001e+00   2.5247000000000002e+00  -2.8899999999999999e-02   1.7319999999999999e-01   4.8659999999999998e-01
  -5.0700000000000001e-01   1.3189999999999999e-01  -2.5740000000000002e-01  -2.2910000000000000e-01   5.7099999999999998e-02  -2.6300000000000000e-02   9.7660000000000002e-01   2.8016999999999999e+00   1.9153000000000000e+00   0.0000000000000000e+00   8.6599999999999996e-02   4.4230000000000003e-01
  -5.7310000000000005e-01   2.1999999999999999e-02  -1.7160000000000000e-01  -1.2410000000000000e-01   1.9000000000000000e-02   2.6300000000000000e-02   8.2120000000000004e-01   2.8239000000000001e+00   2.3506000000000000e+00   5.7799999999999997e-02   1.0580000000000001e-01   4.8220000000000002e-01
  -5.9509999999999996e-01   4.3999999999999997e-02  -9.4359999999999999e-01  -2.5779999999999997e-01   2.8500000000000001e-02  -2.1899999999999999e-02   1.0209999999999999e+00   2.7349999999999999e+00   2.2635999999999998e+00  -1.9300000000000001e-02   1.7319999999999999e-01   4.4679999999999997e-01
  -7.2740000000000005e-01   1.5390000000000001e-01  -1.7160000000000000e-01  -2.6729999999999998e-01  -4.7600000000000003e-02  -3.5099999999999999e-02   1.0209999999999999e+00   2.7349999999999999e+00   2.2635999999999998e+00  -3.8500000000000000e-02   2.2130000000000000e-01   4.6450000000000002e-01
  -3.7469999999999998e-01  -2.1999999999999999e-02  -2.5740000000000002e-01  -2.1959999999999999e-01  -5.7099999999999998e-02   3.0700000000000002e-02   1.0875999999999999e+00   2.5348999999999999e+00   2.3506000000000000e+00  -1.9300000000000001e-02   1.7319999999999999e-01   4.5560000000000000e-01
  -5.5110000000000003e-01   1.9789999999999999e-01   0.0000000000000000e+00  -1.7190000000000000e-01  -5.7099999999999998e-02  -8.8000000000000005e-03   9.5440000000000003e-01   2.7128000000000001e+00   1.9153000000000000e+00   0.0000000000000000e+00   8.6599999999999996e-02   4.9990000000000001e-01
  -6.1719999999999997e-01   1.5390000000000001e-01  -4.2890000000000000e-01  -1.6230000000000000e-01  -2.8500000000000001e-02   3.0700000000000002e-02   1.0431999999999999e+00   2.6905000000000001e+00   1.9153000000000000e+00  -2.8899999999999999e-02   1.5400000000000000e-01   4.3790000000000001e-01
  -6.1719999999999997e-01  -1.5390000000000001e-01   0.0000000000000000e+00  -2.1959999999999999e-01   9.4999999999999998e-03  -3.9500000000000000e-02   7.3240000000000005e-01   2.6459999999999999e+00   2.1764999999999999e+00   4.8200000000000000e-02   1.6360000000000000e-01   4.3350000000000000e-01
  -4.4080000000000003e-01  -8.7900000000000006e-02   0.0000000000000000e+00  -4.7699999999999999e-02   9.4999999999999998e-03  -2.6300000000000000e-02   9.3220000000000003e-01   2.9350999999999998e+00   1.3930000000000000e+00  -5.7799999999999997e-02   5.7700000000000001e-02   4.3790000000000001e-01
  -6.1719999999999997e-01   1.0990000000000000e-01   1.7160000000000000e-01  -2.1959999999999999e-01   9.4999999999999998e-03  -2.1899999999999999e-02   1.1984999999999999e+00   2.7349999999999999e+00   2.3506000000000000e+00  -9.5999999999999992e-03   9.6199999999999994e-02   4.7330000000000000e-01
  -7.2740000000000005e-01   2.1980000000000000e-01  -6.0050000000000003e-01  -1.9089999999999999e-01  -2.8500000000000001e-02  -3.0700000000000002e-02   8.2120000000000004e-01   2.6905000000000001e+00   2.1764999999999999e+00   3.8500000000000000e-02   8.6599999999999996e-02   4.2020000000000002e-01
  -4.8490000000000000e-01   1.5390000000000001e-01  -1.1152000000000000e+00  -1.0500000000000000e-01  -7.6100000000000001e-02  -6.5799999999999997e-02   8.8780000000000003e-01   2.7795000000000001e+00   2.6989000000000001e+00   0.0000000000000000e+00   3.8500000000000000e-02   4.2909999999999998e-01
  -5.9509999999999996e-01   1.5390000000000001e-01  -6.0050000000000003e-01  -1.8140000000000001e-01  -4.7600000000000003e-02   8.8000000000000005e-03   8.4340000000000004e-01   2.6905000000000001e+00   2.3506000000000000e+00   4.8200000000000000e-02   1.8279999999999999e-01   4.7770000000000001e-01
  -6.3919999999999999e-01   2.1980000000000000e-01  -7.7210000000000001e-01  -3.1509999999999999e-01  -5.7099999999999998e-02  -5.2600000000000001e-02   9.1000000000000003e-01   2.9350999999999998e+00   2.5247000000000002e+00   4.8200000000000000e-02   1.1550000000000001e-01   4.6000000000000002e-01
  -5.7310000000000005e-01  -2.1999999999999999e-02  -3.4310000000000002e-01  -2.0050000000000001e-01  -1.3320000000000001e-01   1.3200000000000000e-02   9.9880000000000002e-01   2.6682999999999999e+00   2.1764999999999999e+00   4.8200000000000000e-02   1.5400000000000000e-01   4.5119999999999999e-01
  -4.1880000000000001e-01   8.7900000000000006e-02  -9.4359999999999999e-01  -2.0999999999999999e-01  -1.9000000000000000e-02   8.8000000000000005e-03   1.0431999999999999e+00   2.8016999999999999e+00   2.4377000000000000e+00   9.5999999999999992e-03   1.3469999999999999e-01   4.9099999999999999e-01
  -4.8490000000000000e-01   1.5390000000000001e-01   5.1470000000000005e-01  -2.1959999999999999e-01   5.7099999999999998e-02  -4.8200000000000000e-02   7.1020000000000005e-01   2.5348999999999999e+00   2.0893999999999999e+00   9.5999999999999992e-03   4.8099999999999997e-02   4.6889999999999998e-01
  -6.6130000000000000e-01   8.7900000000000006e-02  -4.2890000000000000e-01  -2.3870000000000000e-01  -6.6600000000000006e-02  -3.0700000000000002e-02   8.2120000000000004e-01   2.8906000000000001e+00   2.3506000000000000e+00   3.8500000000000000e-02   1.0580000000000001e-01   4.4679999999999997e-01
  -6.3919999999999999e-01   6.6000000000000003e-02  -3.4310000000000002e-01  -2.0999999999999999e-01   0.0000000000000000e+00  -4.4000000000000003e-03   8.6560000000000004e-01   2.7572000000000001e+00   2.1764999999999999e+00   3.8500000000000000e-02   1.9199999999999998e-02   4.3790000000000001e-01
  -6.8330000000000002e-01   1.3189999999999999e-01  -9.4359999999999999e-01  -1.4319999999999999e-01  -7.6100000000000001e-02   8.8000000000000005e-03   8.2120000000000004e-01   2.8683999999999998e+00   2.5247000000000002e+00  -9.5999999999999992e-03   1.3469999999999999e-01   4.6000000000000002e-01
  -7.4939999999999996e-01  -4.3999999999999997e-02  -2.5740000000000002e-01  -2.2910000000000000e-01  -9.4999999999999998e-03  -3.0700000000000002e-02   8.6560000000000004e-01   2.7572000000000001e+00   2.1764999999999999e+00   2.8899999999999999e-02   5.7700000000000001e-02   4.3350000000000000e-01
  -3.3060000000000000e-01   1.3189999999999999e-01  -1.7160000000000000e-01  -2.0050000000000001e-01  -2.8500000000000001e-02  -5.7000000000000002e-02   7.9900000000000004e-01   2.4904000000000002e+00   2.6989000000000001e+00  -3.8500000000000000e-02   8.6599999999999996e-02   4.7330000000000000e-01
  -5.2900000000000003e-01  -2.1999999999999999e-02  -1.2010000000000001e+00  -1.8140000000000001e-01   7.6100000000000001e-02   3.0700000000000002e-02   8.4340000000000004e-01   2.6015999999999999e+00   2.0024000000000002e+00  -2.8899999999999999e-02   2.0210000000000000e-01   4.4230000000000003e-01
  -6.6130000000000000e-01   1.7590000000000000e-01  -2.5740000000000002e-01  -2.2910000000000000e-01  -7.6100000000000001e-02   0.0000000000000000e+00   1.0653999999999999e+00   2.6459999999999999e+00   1.8283000000000000e+00   9.6299999999999997e-02   1.6360000000000000e-01   4.6450000000000002e-01
  -5.9509999999999996e-01  -1.3189999999999999e-01  -4.2890000000000000e-01  -1.6230000000000000e-01   3.8100000000000002e-02  -1.7500000000000002e-02   8.8780000000000003e-01   2.5348999999999999e+00   2.1764999999999999e+00   6.7400000000000002e-02   1.5400000000000000e-01   4.6450000000000002e-01
  -3.9679999999999999e-01  -2.1999999999999999e-02  -8.5800000000000001e-02  -2.0999999999999999e-01  -2.8500000000000001e-02  -4.3900000000000002e-02   9.5440000000000003e-01   2.7128000000000001e+00   2.4377000000000000e+00   5.7799999999999997e-02   1.0580000000000001e-01   4.5560000000000000e-01
  -5.0700000000000001e-01   2.1980000000000000e-01  -5.1470000000000005e-01  -1.1459999999999999e-01   0.0000000000000000e+00  -4.4000000000000003e-03   8.2120000000000004e-01   2.7572000000000001e+00   2.1764999999999999e+00   2.8899999999999999e-02   1.5400000000000000e-01   4.2909999999999998e-01
  -6.3919999999999999e-01   1.5390000000000001e-01  -5.1470000000000005e-01  -2.3870000000000000e-01  -6.6600000000000006e-02  -1.7500000000000002e-02   8.8780000000000003e-01   2.8239000000000001e+00   2.6989000000000001e+00  -9.5999999999999992e-03   1.8279999999999999e-01   4.2020000000000002e-01
  -5.9509999999999996e-01   8.7900000000000006e-02  -5.1470000000000005e-01  -1.6230000000000000e-01   7.6100000000000001e-02  -3.9500000000000000e-02   8.8780000000000003e-01   2.6905000000000001e+00   2.5247000000000002e+00   1.9300000000000001e-02   1.1550000000000001e-01   4.6450000000000002e-01
  -6.1719999999999997e-01  -1.0990000000000000e-01  -8.5800000000000001e-02  -1.9089999999999999e-01   6.6600000000000006e-02  -8.8000000000000005e-03   7.7680000000000005e-01   2.6459999999999999e+00   2.6118000000000001e+00  -9.5999999999999992e-03   1.6360000000000000e-01   4.5119999999999999e-01
  -4.8490000000000000e-01   1.3189999999999999e-01  -8.5800000000000001e-02  -9.5500000000000002e-02   9.4999999999999998e-03   1.3200000000000000e-02   8.6560000000000004e-01   2.6459999999999999e+00   2.6989000000000001e+00  -2.8899999999999999e-02   1.6360000000000000e-01   4.1139999999999999e-01
  -7.2740000000000005e-01   1.9789999999999999e-01   2.5740000000000002e-01  -2.1959999999999999e-01   8.5599999999999996e-02  -2.6300000000000000e-02   9.7660000000000002e-01   2.5348999999999999e+00   2.6989000000000001e+00  -2.8899999999999999e-02   1.6360000000000000e-01   4.2909999999999998e-01
  -5.9509999999999996e-01   6.6000000000000003e-02  -1.2867999999999999e+00  -1.5279999999999999e-01   1.9000000000000000e-02  -3.9500000000000000e-02   1.0209999999999999e+00   2.6905000000000001e+00   2.2635999999999998e+00   0.0000000000000000e+00   3.8500000000000000e-02   4.7770000000000001e-01
  -6.1719999999999997e-01  -1.3189999999999999e-01   1.7160000000000000e-01  -2.0999999999999999e-01   1.9000000000000000e-02  -3.5099999999999999e-02   7.1020000000000005e-01   2.5571000000000002e+00   2.1764999999999999e+00   4.8200000000000000e-02   1.4430000000000001e-01   4.6889999999999998e-01
  -5.9509999999999996e-01   1.5390000000000001e-01   1.7160000000000000e-01  -2.1959999999999999e-01  -3.8100000000000002e-02   4.8200000000000000e-02   9.3220000000000003e-01   2.6238000000000001e+00   2.3506000000000000e+00   9.5999999999999992e-03   4.8099999999999997e-02   4.9990000000000001e-01
  -6.1719999999999997e-01   0.0000000000000000e+00  -8.5800000000000001e-02  -2.7689999999999998e-01   9.4999999999999998e-03  -4.4000000000000003e-03   1.0209999999999999e+00   2.8016999999999999e+00   2.7858999999999998e+00   9.5999999999999992e-03   1.3469999999999999e-01   4.7770000000000001e-01
  -6.1719999999999997e-01   3.0780000000000002e-01  -6.8630000000000002e-01  -1.8140000000000001e-01  -3.8100000000000002e-02  -1.3200000000000000e-02   7.1020000000000005e-01   2.8016999999999999e+00   2.0893999999999999e+00   4.8200000000000000e-02   1.1550000000000001e-01   4.9990000000000001e-01
  -5.0700000000000001e-01  -6.6000000000000003e-02  -4.2890000000000000e-01  -1.6230000000000000e-01   4.7600000000000003e-02  -3.0700000000000002e-02   1.0209999999999999e+00   2.7128000000000001e+00   2.5247000000000002e+00  -3.8500000000000000e-02   1.2509999999999999e-01   4.6889999999999998e-01
  -5.0700000000000001e-01   4.3999999999999997e-02  -8.5800000000000001e-02  -1.6230000000000000e-01  -1.9000000000000000e-02  -3.0700000000000002e-02   7.1020000000000005e-01   2.5792999999999999e+00   2.7858999999999998e+00  -4.8200000000000000e-02   2.6939999999999997e-01   4.7770000000000001e-01
  -5.7310000000000005e-01  -6.6000000000000003e-02   1.7160000000000000e-01  -1.8140000000000001e-01   1.1420000000000000e-01   8.8000000000000005e-03   9.1000000000000003e-01   2.5792999999999999e+00   1.9153000000000000e+00   3.8500000000000000e-02   1.4430000000000001e-01   4.5119999999999999e-01
  -8.3760000000000001e-01   8.7900000000000006e-02  -1.7160000000000000e-01  -2.7689999999999998e-01   9.4999999999999998e-03   3.0700000000000002e-02   9.7660000000000002e-01   2.7572000000000001e+00   2.5247000000000002e+00   6.7400000000000002e-02   1.5400000000000000e-01   4.6450000000000002e-01
  -6.1719999999999997e-01   1.3189999999999999e-01  -4.2890000000000000e-01  -2.0050000000000001e-01   1.9000000000000000e-02  -3.5099999999999999e-02   6.8799999999999994e-01   2.8239000000000001e+00   2.3506000000000000e+00   5.7799999999999997e-02   1.4430000000000001e-01   4.2020000000000002e-01
  -5.9509999999999996e-01   2.1999999999999999e-02  -8.5800000000000001e-02  -2.6729999999999998e-01   9.4999999999999998e-03  -1.3200000000000000e-02   8.4340000000000004e-01   2.8239000000000001e+00   1.5670999999999999e+00  -5.7799999999999997e-02   1.4430000000000001e-01   4.7770000000000001e-01
  -7.2740000000000005e-01  -6.6000000000000003e-02  -4.2890000000000000e-01  -2.7689999999999998e-01  -6.6600000000000006e-02   1.7500000000000002e-02   7.9900000000000004e-01   2.6905000000000001e+00   2.7858999999999998e+00   9.5999999999999992e-03   8.6599999999999996e-02   4.8220000000000002e-01
  -5.0700000000000001e-01   1.7590000000000000e-01   8.5800000000000001e-02  -2.6729999999999998e-01  -6.6600000000000006e-02   4.3900000000000002e-02   9.1000000000000003e-01   2.7795000000000001e+00   3.0470999999999999e+00  -1.9300000000000001e-02   1.3469999999999999e-01   4.1139999999999999e-01
  -5.7310000000000005e-01   1.7590000000000000e-01  -6.8630000000000002e-01  -3.3420000000000000e-01  -1.9000000000000000e-02   4.4000000000000003e-03   7.9900000000000004e-01   2.5571000000000002e+00   2.0893999999999999e+00  -1.9300000000000001e-02   5.7700000000000001e-02   4.7330000000000000e-01
  -5.5110000000000003e-01   2.6379999999999998e-01  -3.4310000000000002e-01  -1.3370000000000001e-01  -2.8500000000000001e-02   4.4000000000000003e-03   9.3220000000000003e-01   2.7572000000000001e+00   2.5247000000000002e+00   8.6699999999999999e-02   1.7319999999999999e-01   4.5119999999999999e-01
  -5.5110000000000003e-01   1.9789999999999999e-01  -5.1470000000000005e-01  -2.3870000000000000e-01  -5.7099999999999998e-02  -4.8200000000000000e-02   7.9900000000000004e-01   2.8462000000000001e+00   2.0024000000000002e+00  -3.8500000000000000e-02   1.7319999999999999e-01   4.5560000000000000e-01
  -7.4939999999999996e-01   6.6000000000000003e-02  -1.1152000000000000e+00  -2.0999999999999999e-01  -7.6100000000000001e-02  -4.8200000000000000e-02   7.7680000000000005e-01   2.6015999999999999e+00   1.9153000000000000e+00  -3.8500000000000000e-02   1.2509999999999999e-01   4.2020000000000002e-01
  -5.9509999999999996e-01   1.5390000000000001e-01  -5.1470000000000005e-01  -1.9089999999999999e-01  -7.6100000000000001e-02   3.9500000000000000e-02   8.6560000000000004e-01   2.8462000000000001e+00   2.8730000000000002e+00   4.8200000000000000e-02   1.7319999999999999e-01   4.7330000000000000e-01
  -6.1719999999999997e-01   0.0000000000000000e+00  -4.2890000000000000e-01  -2.6729999999999998e-01  -8.5599999999999996e-02   3.0700000000000002e-02   7.7680000000000005e-01   2.8683999999999998e+00   2.1764999999999999e+00  -3.8500000000000000e-02   1.2509999999999999e-01   4.6889999999999998e-01
  -4.4080000000000003e-01  -4.3999999999999997e-02  -4.2890000000000000e-01  -1.9089999999999999e-01  -1.9000000000000000e-02  -3.5099999999999999e-02   7.7680000000000005e-01   2.7128000000000001e+00   2.0893999999999999e+00   1.9300000000000001e-02   1.1550000000000001e-01   4.2470000000000002e-01
  -4.8490000000000000e-01  -1.0990000000000000e-01  -8.5780000000000001e-01  -1.5279999999999999e-01   9.4999999999999998e-03   4.4000000000000003e-03   8.4340000000000004e-01   2.4904000000000002e+00   2.3506000000000000e+00   4.8200000000000000e-02   1.5400000000000000e-01   4.6889999999999998e-01
  -4.1880000000000001e-01   1.7590000000000000e-01  -2.5740000000000002e-01  -1.7190000000000000e-01  -4.7600000000000003e-02  -1.3200000000000000e-02   7.9900000000000004e-01   2.5125999999999999e+00   2.9600000000000000e+00  -3.8500000000000000e-02   1.1550000000000001e-01   4.2909999999999998e-01
  -2.8649999999999998e-01   4.3999999999999997e-02  -5.1470000000000005e-01  -1.8140000000000001e-01  -7.6100000000000001e-02  -5.7000000000000002e-02   9.1000000000000003e-01   2.6238000000000001e+00   2.5247000000000002e+00  -7.7100000000000002e-02   1.3469999999999999e-01   4.5119999999999999e-01
  -6.3919999999999999e-01  -1.0990000000000000e-01  -1.9730000000000001e+00  -2.0050000000000001e-01  -4.7600000000000003e-02   3.9500000000000000e-02   7.9900000000000004e-01   2.5792999999999999e+00   2.4377000000000000e+00   4.8200000000000000e-02   1.6360000000000000e-01   4.5119999999999999e-01
  -1.1902999999999999e+00   1.5390000000000001e-01   8.5800000000000001e-02  -1.2410000000000000e-01   1.9000000000000000e-02  -1.3200000000000000e-02   7.5460000000000005e-01   2.4459000000000000e+00   2.6118000000000001e+00  -3.8500000000000000e-02   1.4430000000000001e-01   4.2020000000000002e-01
  -3.3060000000000000e-01   5.0560000000000005e-01  -7.7210000000000001e-01  -2.3870000000000000e-01  -2.8500000000000001e-02  -2.6300000000000000e-02   8.4340000000000004e-01   2.8016999999999999e+00   2.5247000000000002e+00   6.7400000000000002e-02   7.6999999999999999e-02   4.4230000000000003e-01
  -1.5429999999999999e-01  -1.9789999999999999e-01  -1.5441000000000000e+00  -2.2910000000000000e-01   0.0000000000000000e+00  -2.6300000000000000e-02   7.9900000000000004e-01   2.7349999999999999e+00   1.6540999999999999e+00   1.4449999999999999e-01   1.6360000000000000e-01   4.9540000000000001e-01
  -2.0720000000000001e+00   2.6379999999999998e-01   3.4310000000000002e-01  -8.5900000000000004e-02   1.4269999999999999e-01  -1.7500000000000002e-02   7.5460000000000005e-01   2.6682999999999999e+00   2.5247000000000002e+00   3.8500000000000000e-02   2.2130000000000000e-01   4.5560000000000000e-01
  -3.3060000000000000e-01   5.7160000000000000e-01  -9.4359999999999999e-01  -3.5330000000000000e-01   3.8100000000000002e-02  -2.1899999999999999e-02   7.9900000000000004e-01   2.7349999999999999e+00   2.4377000000000000e+00   9.5999999999999992e-03   1.4430000000000001e-01   4.6000000000000002e-01
  -4.1880000000000001e-01  -2.4179999999999999e-01   8.5800000000000001e-02  -2.4820000000000000e-01  -3.8100000000000002e-02   6.1400000000000003e-02   7.9900000000000004e-01   2.7128000000000001e+00   2.5247000000000002e+00   3.8500000000000000e-02   1.0580000000000001e-01   4.8220000000000002e-01
  -1.1021000000000001e+00   1.3189999999999999e-01   1.7160000000000000e-01  -2.7689999999999998e-01   5.7099999999999998e-02   4.3900000000000002e-02   7.9900000000000004e-01   2.7572000000000001e+00   2.7858999999999998e+00  -6.7400000000000002e-02   7.6999999999999999e-02   4.6450000000000002e-01
  -8.8200000000000001e-02   7.4739999999999995e-01  -1.1152000000000000e+00  -1.7190000000000000e-01  -6.6600000000000006e-02   8.7700000000000000e-02   8.2120000000000004e-01   2.5571000000000002e+00   2.6989000000000001e+00   1.2520000000000001e-01   1.5400000000000000e-01   4.6450000000000002e-01
  -1.0801000000000001e+00  -1.5390000000000001e-01  -6.0050000000000003e-01  -2.2910000000000000e-01   4.7600000000000003e-02   3.0700000000000002e-02   1.0653999999999999e+00   2.6459999999999999e+00   2.0893999999999999e+00  -1.9300000000000001e-02   1.0580000000000001e-01   5.3520000000000001e-01
  -3.3060000000000000e-01   6.6000000000000003e-02  -5.1470000000000005e-01  -3.0549999999999999e-01   9.4999999999999998e-03   4.3900000000000002e-02   6.4370000000000005e-01   2.5571000000000002e+00   2.9600000000000000e+00   1.9300000000000001e-02   1.4430000000000001e-01   4.3790000000000001e-01
  -2.1999999999999999e-02   5.2759999999999996e-01   3.4310000000000002e-01  -1.0500000000000000e-01  -3.8100000000000002e-02   7.8899999999999998e-02   8.2120000000000004e-01   2.5571000000000002e+00   2.8730000000000002e+00   0.0000000000000000e+00   7.6999999999999999e-02   4.5119999999999999e-01
  -7.2740000000000005e-01  -2.1999999999999999e-02  -6.0050000000000003e-01  -2.4820000000000000e-01   4.7600000000000003e-02   1.3200000000000000e-02   9.3220000000000003e-01   2.4681999999999999e+00   2.0024000000000002e+00   7.7100000000000002e-02   4.8099999999999997e-02   4.6889999999999998e-01
  -1.1681999999999999e+00   2.1999999999999999e-02  -9.4359999999999999e-01  -1.9089999999999999e-01   6.6600000000000006e-02  -8.8000000000000005e-03   9.1000000000000003e-01   2.6015999999999999e+00   2.3506000000000000e+00   6.7400000000000002e-02   1.0580000000000001e-01   4.7330000000000000e-01
  -2.1999999999999999e-02   4.8359999999999997e-01  -3.4310000000000002e-01  -1.0500000000000000e-01  -4.7600000000000003e-02   1.7500000000000002e-02   5.7709999999999995e-01   3.1797000000000000e+00   2.6118000000000001e+00   2.8899999999999999e-02   1.8279999999999999e-01   4.6889999999999998e-01
  -1.5429999999999999e-01  -1.9789999999999999e-01  -2.5740000000000002e-01  -2.6729999999999998e-01  -9.4999999999999998e-03  -1.3200000000000000e-02   1.2206999999999999e+00   2.2012999999999998e+00   1.9153000000000000e+00  -4.8200000000000000e-02   1.3469999999999999e-01   4.6450000000000002e-01
  -1.0360000000000000e+00   1.0990000000000000e-01   3.4310000000000002e-01  -1.7190000000000000e-01   0.0000000000000000e+00  -1.3200000000000000e-02   7.3240000000000005e-01   2.9129000000000000e+00   2.4377000000000000e+00   1.9300000000000001e-02   9.6199999999999994e-02   5.0870000000000004e-01
  -4.4080000000000003e-01   4.1770000000000002e-01  -1.4582999999999999e+00  -1.7190000000000000e-01  -2.8500000000000001e-02  -2.1899999999999999e-02   5.5489999999999995e-01   2.8683999999999998e+00   1.5670999999999999e+00  -7.7100000000000002e-02   1.1550000000000001e-01   4.2909999999999998e-01
  -6.8330000000000002e-01   4.3999999999999997e-02  -3.4310000000000002e-01  -2.3870000000000000e-01   2.8500000000000001e-02  -1.3200000000000000e-02   1.1984999999999999e+00   2.0011999999999999e+00   3.0470999999999999e+00  -2.8899999999999999e-02   1.4430000000000001e-01   4.4679999999999997e-01
  -1.1020000000000001e-01  -2.6379999999999998e-01  -4.2890000000000000e-01  -3.1509999999999999e-01  -9.4999999999999998e-03  -8.8000000000000005e-03   7.3240000000000005e-01   2.8016999999999999e+00   2.2635999999999998e+00   3.8500000000000000e-02   1.3469999999999999e-01   4.8659999999999998e-01
  -6.6130000000000000e-01  -6.6000000000000003e-02  -3.4310000000000002e-01  -1.1459999999999999e-01  -3.8100000000000002e-02  -5.2600000000000001e-02   6.6579999999999995e-01   2.8906000000000001e+00   2.4377000000000000e+00  -1.9300000000000001e-02   1.6360000000000000e-01   4.3350000000000000e-01
  -1.0580000000000001e+00   3.9570000000000000e-01  -1.5441000000000000e+00  -1.4319999999999999e-01  -9.4999999999999998e-03  -3.9500000000000000e-02   9.9880000000000002e-01   2.3125000000000000e+00   2.2635999999999998e+00  -3.8500000000000000e-02   1.2509999999999999e-01   4.2470000000000002e-01
  -5.2900000000000003e-01  -3.9570000000000000e-01  -8.5780000000000001e-01  -2.0050000000000001e-01  -9.5200000000000007e-02   4.4000000000000003e-03   8.2120000000000004e-01   2.8906000000000001e+00   2.6118000000000001e+00   6.7400000000000002e-02   2.0210000000000000e-01   5.1749999999999996e-01
  -2.8649999999999998e-01   1.3189999999999999e-01   0.0000000000000000e+00  -2.0999999999999999e-01  -9.5200000000000007e-02  -6.5799999999999997e-02   9.9880000000000002e-01   2.8462000000000001e+00   2.6118000000000001e+00   2.8899999999999999e-02   1.2509999999999999e-01   4.3790000000000001e-01
  -4.6289999999999998e-01   1.7590000000000000e-01  -1.1152000000000000e+00  -5.7299999999999997e-02   0.0000000000000000e+00  -2.6300000000000000e-02   8.8780000000000003e-01   2.3570000000000002e+00   2.0893999999999999e+00  -3.8500000000000000e-02   5.7700000000000001e-02   4.3790000000000001e-01
  -9.4779999999999998e-01  -1.0990000000000000e-01   1.7160000000000000e-01  -2.2910000000000000e-01   9.5200000000000007e-02   3.5099999999999999e-02   5.7709999999999995e-01   2.6238000000000001e+00   2.8730000000000002e+00   1.9300000000000001e-02   1.9239999999999999e-01   4.3790000000000001e-01
  -4.4080000000000003e-01   2.6379999999999998e-01   3.4310000000000002e-01  -1.8140000000000001e-01  -9.4999999999999998e-03  -1.7500000000000002e-02   9.7660000000000002e-01   2.5571000000000002e+00   2.6118000000000001e+00  -8.6699999999999999e-02   1.9199999999999998e-02   4.3350000000000000e-01
  -1.9839999999999999e-01   4.3999999999999997e-02   4.2890000000000000e-01  -2.3870000000000000e-01   0.0000000000000000e+00  -3.9500000000000000e-02   8.8780000000000003e-01   2.5125999999999999e+00   2.6118000000000001e+00   7.7100000000000002e-02   1.3469999999999999e-01   4.7330000000000000e-01
  -4.6289999999999998e-01  -1.7590000000000000e-01  -8.5800000000000001e-02  -2.0050000000000001e-01  -1.9000000000000000e-02   1.7500000000000002e-02   8.4340000000000004e-01   2.6682999999999999e+00   2.9600000000000000e+00   4.8200000000000000e-02   1.6360000000000000e-01   4.7330000000000000e-01
  -9.0369999999999995e-01  -2.1999999999999999e-02  -8.5800000000000001e-02  -2.2910000000000000e-01  -4.7600000000000003e-02  -8.8000000000000005e-03   9.5440000000000003e-01   2.4904000000000002e+00   2.7858999999999998e+00   0.0000000000000000e+00   2.0210000000000000e-01   4.7770000000000001e-01
  -7.4939999999999996e-01   2.6379999999999998e-01  -5.1470000000000005e-01  -2.0999999999999999e-01   1.9000000000000000e-02  -7.0199999999999999e-02   9.3220000000000003e-01   2.8462000000000001e+00   3.4824000000000002e+00  -2.8899999999999999e-02   7.6999999999999999e-02   4.4679999999999997e-01
  -1.3230000000000000e-01   1.0990000000000000e-01  -8.5780000000000001e-01  -2.1959999999999999e-01   9.4999999999999998e-03  -1.7500000000000002e-02   9.7660000000000002e-01   2.4237000000000002e+00   1.9153000000000000e+00   6.7400000000000002e-02   1.4430000000000001e-01   4.3350000000000000e-01
  -6.1719999999999997e-01  -1.3189999999999999e-01  -3.4310000000000002e-01  -2.1959999999999999e-01  -2.8500000000000001e-02  -4.3900000000000002e-02   9.5440000000000003e-01   2.5348999999999999e+00   2.9600000000000000e+00   1.9300000000000001e-02   6.7400000000000002e-02   4.6450000000000002e-01
  -5.7310000000000005e-01   6.6000000000000003e-02  -1.2010000000000001e+00  -1.8140000000000001e-01   9.5200000000000007e-02  -3.0700000000000002e-02   8.4340000000000004e-01   2.8462000000000001e+00   2.3506000000000000e+00  -5.7799999999999997e-02   2.1170000000000000e-01   4.6000000000000002e-01
  -7.7149999999999996e-01   8.7900000000000006e-02  -1.0294000000000001e+00  -1.3370000000000001e-01  -4.7600000000000003e-02  -4.8200000000000000e-02   8.4340000000000004e-01   2.6682999999999999e+00   2.6118000000000001e+00   9.5999999999999992e-03   1.7319999999999999e-01   4.2909999999999998e-01
  -5.5110000000000003e-01  -1.0990000000000000e-01  -3.4310000000000002e-01  -1.5279999999999999e-01  -6.6600000000000006e-02  -4.8200000000000000e-02   1.0209999999999999e+00   2.6682999999999999e+00   1.9153000000000000e+00  -5.7799999999999997e-02   9.6199999999999994e-02   5.0870000000000004e-01
  -3.9679999999999999e-01   4.3999999999999997e-02   8.5800000000000001e-02  -1.5279999999999999e-01  -5.7099999999999998e-02  -3.5099999999999999e-02   9.9880000000000002e-01   2.7572000000000001e+00   3.0470999999999999e+00   2.8899999999999999e-02   1.6360000000000000e-01   4.6000000000000002e-01
  -6.1719999999999997e-01   1.3189999999999999e-01  -5.1470000000000005e-01  -2.4820000000000000e-01   1.9000000000000000e-02   8.8000000000000005e-03   9.1000000000000003e-01   2.7349999999999999e+00   2.9600000000000000e+00   9.5999999999999992e-03   1.7319999999999999e-01   4.7330000000000000e-01
  -6.6130000000000000e-01  -1.0990000000000000e-01  -1.8872000000000000e+00  -2.3870000000000000e-01  -4.7600000000000003e-02  -1.3200000000000000e-02   7.9900000000000004e-01   2.4681999999999999e+00   1.9153000000000000e+00  -2.8899999999999999e-02   1.3469999999999999e-01   4.3350000000000000e-01
  -6.6130000000000000e-01  -1.0990000000000000e-01  -6.8630000000000002e-01  -1.9089999999999999e-01  -3.8100000000000002e-02  -2.1899999999999999e-02   9.5440000000000003e-01   2.8016999999999999e+00   3.1341999999999999e+00  -1.9300000000000001e-02   8.6599999999999996e-02   4.9540000000000001e-01
  -3.0859999999999999e-01   4.3999999999999997e-02   1.7160000000000000e-01  -2.6729999999999998e-01  -9.4999999999999998e-03   8.8000000000000005e-03   8.2120000000000004e-01   2.7349999999999999e+00   2.3506000000000000e+00   6.7400000000000002e-02   1.8279999999999999e-01   4.7330000000000000e-01
  -5.7310000000000005e-01   0.0000000000000000e+00  -2.5740000000000002e-01  -2.0999999999999999e-01  -9.5200000000000007e-02   8.8000000000000005e-03   8.8780000000000003e-01   2.6905000000000001e+00   1.5670999999999999e+00  -9.5999999999999992e-03   1.6360000000000000e-01   4.4230000000000003e-01
  -6.8330000000000002e-01   1.7590000000000000e-01   8.5800000000000001e-02  -2.1959999999999999e-01  -2.8500000000000001e-02   4.4000000000000003e-03   9.9880000000000002e-01   3.0240000000000000e+00   3.1341999999999999e+00  -2.8899999999999999e-02   1.2509999999999999e-01   4.5560000000000000e-01
  -4.4080000000000003e-01   6.6000000000000003e-02  -6.0050000000000003e-01  -1.8140000000000001e-01   5.7099999999999998e-02  -1.3200000000000000e-02   8.8780000000000003e-01   2.8683999999999998e+00   2.5247000000000002e+00   7.7100000000000002e-02   6.7400000000000002e-02   4.6889999999999998e-01
  -3.9679999999999999e-01   6.6000000000000003e-02  -5.1470000000000005e-01  -2.3870000000000000e-01  -9.4999999999999998e-03  -2.6300000000000000e-02   9.1000000000000003e-01   2.7572000000000001e+00   2.4377000000000000e+00   2.8899999999999999e-02   6.7400000000000002e-02   4.3350000000000000e-01
  -5.7310000000000005e-01   6.6000000000000003e-02  -1.0294000000000001e+00  -1.6230000000000000e-01   2.8500000000000001e-02  -8.8000000000000005e-03   9.7660000000000002e-01   2.5792999999999999e+00   2.3506000000000000e+00   4.8200000000000000e-02   1.9199999999999998e-02   4.4679999999999997e-01
  -8.8170000000000004e-01  -4.3999999999999997e-02  -3.4310000000000002e-01  -2.2910000000000000e-01   1.9000000000000000e-02  -4.4000000000000003e-03   6.2150000000000005e-01   2.7572000000000001e+00   2.2635999999999998e+00  -2.8899999999999999e-02   5.7700000000000001e-02   4.7330000000000000e-01
  -5.2900000000000003e-01   2.1999999999999999e-02  -5.1470000000000005e-01  -2.7689999999999998e-01   2.8500000000000001e-02  -1.7500000000000002e-02   1.0431999999999999e+00   2.6682999999999999e+00   1.8283000000000000e+00  -4.8200000000000000e-02   7.6999999999999999e-02   4.7330000000000000e-01
  -4.6289999999999998e-01  -6.6000000000000003e-02  -8.5800000000000001e-02  -1.8140000000000001e-01   9.4999999999999998e-03  -4.4000000000000003e-03   8.4340000000000004e-01   2.6459999999999999e+00   2.7858999999999998e+00   1.0600000000000000e-01   1.4430000000000001e-01   4.9099999999999999e-01
  -7.4939999999999996e-01   8.7900000000000006e-02   2.5740000000000002e-01  -1.9089999999999999e-01   9.4999999999999998e-03  -1.7500000000000002e-02   7.9900000000000004e-01   2.6459999999999999e+00   1.8283000000000000e+00   3.8500000000000000e-02   7.6999999999999999e-02   4.6450000000000002e-01
  -4.8490000000000000e-01  -1.3189999999999999e-01  -6.0050000000000003e-01  -2.8600000000000000e-02  -7.6100000000000001e-02  -8.8000000000000005e-03   9.7660000000000002e-01   2.7572000000000001e+00   2.3506000000000000e+00  -9.5999999999999992e-03   1.1550000000000001e-01   4.6450000000000002e-01
  -5.2900000000000003e-01   8.7900000000000006e-02  -1.7160000000000000e-01  -1.9089999999999999e-01   0.0000000000000000e+00   2.1899999999999999e-02   1.0653999999999999e+00   2.4904000000000002e+00   2.1764999999999999e+00  -5.7799999999999997e-02   1.8279999999999999e-01   4.7330000000000000e-01
  -4.8490000000000000e-01   6.6000000000000003e-02   2.5740000000000002e-01  -2.0050000000000001e-01  -3.8100000000000002e-02   3.9500000000000000e-02   8.2120000000000004e-01   2.8683999999999998e+00   2.2635999999999998e+00   4.8200000000000000e-02   1.3469999999999999e-01   4.6889999999999998e-01
  -7.2740000000000005e-01   2.1999999999999999e-02  -8.5800000000000001e-02  -2.2910000000000000e-01   2.8500000000000001e-02  -4.8200000000000000e-02   9.9880000000000002e-01   2.6905000000000001e+00   1.8283000000000000e+00  -4.8200000000000000e-02   1.1550000000000001e-01   4.5560000000000000e-01
  -7.4939999999999996e-01   1.3189999999999999e-01  -5.1470000000000005e-01  -1.4319999999999999e-01  -5.7099999999999998e-02   3.5099999999999999e-02   6.4370000000000005e-01   2.7128000000000001e+00   2.1764999999999999e+00   0.0000000000000000e+00   1.9239999999999999e-01   3.8040000000000002e-01
  -5.5110000000000003e-01   1.0990000000000000e-01  -3.4310000000000002e-01  -2.0999999999999999e-01  -2.8500000000000001e-02   4.4000000000000003e-03   9.1000000000000003e-01   2.6459999999999999e+00   2.2635999999999998e+00  -3.8500000000000000e-02   1.5400000000000000e-01   4.6889999999999998e-01
  -4.8490000000000000e-01  -1.3189999999999999e-01  -5.1470000000000005e-01  -2.2910000000000000e-01  -9.4999999999999998e-03   8.8000000000000005e-03   1.0653999999999999e+00   2.6905000000000001e+00   2.9600000000000000e+00   2.8899999999999999e-02   9.6199999999999994e-02   4.6889999999999998e-01
  -3.7469999999999998e-01   8.7900000000000006e-02  -2.5740000000000002e-01  -1.5279999999999999e-01  -4.7600000000000003e-02  -4.8200000000000000e-02   8.8780000000000003e-01   2.5348999999999999e+00   2.0893999999999999e+00   7.7100000000000002e-02   1.3469999999999999e-01   4.4230000000000003e-01
  -7.7149999999999996e-01  -2.1999999999999999e-02  -1.1152000000000000e+00  -3.0549999999999999e-01   4.7600000000000003e-02  -4.3900000000000002e-02   8.8780000000000003e-01   2.4681999999999999e+00   2.1764999999999999e+00   1.9300000000000001e-02   7.6999999999999999e-02   4.9099999999999999e-01
  -5.2900000000000003e-01   1.3189999999999999e-01  -2.5740000000000002e-01  -2.1959999999999999e-01  -9.4999999999999998e-03  -1.3200000000000000e-02   8.6560000000000004e-01   2.5792999999999999e+00   2.3506000000000000e+00  -7.7100000000000002e-02   7.6999999999999999e-02   4.7330000000000000e-01
  -5.2900000000000003e-01   8.7900000000000006e-02  -2.5740000000000002e-01  -1.3370000000000001e-01  -8.5599999999999996e-02  -8.8000000000000005e-03   1.1318999999999999e+00   2.6238000000000001e+00   2.4377000000000000e+00  -9.5999999999999992e-03   1.4430000000000001e-01   4.6450000000000002e-01
  -3.9679999999999999e-01   8.7900000000000006e-02  -5.1470000000000005e-01  -1.8140000000000001e-01   9.4999999999999998e-03  -1.3200000000000000e-02   7.9900000000000004e-01   2.6905000000000001e+00   3.1341999999999999e+00  -2.8899999999999999e-02   2.0210000000000000e-01   4.8659999999999998e-01
  -7.7149999999999996e-01  -1.0990000000000000e-01   2.5740000000000002e-01  -2.2910000000000000e-01  -6.6600000000000006e-02   8.8000000000000005e-03   8.8780000000000003e-01   2.7572000000000001e+00   2.6118000000000001e+00   6.7400000000000002e-02   2.3089999999999999e-01   4.3790000000000001e-01
  -5.0700000000000001e-01   1.0990000000000000e-01  -3.4310000000000002e-01  -1.8140000000000001e-01   3.8100000000000002e-02   4.4000000000000003e-03   8.2120000000000004e-01   2.6015999999999999e+00   2.5247000000000002e+00  -3.8500000000000000e-02   1.1550000000000001e-01   5.0870000000000004e-01
  -5.0700000000000001e-01  -8.7900000000000006e-02  -2.5740000000000002e-01  -1.8140000000000001e-01   2.8500000000000001e-02  -1.7500000000000002e-02   1.0431999999999999e+00   2.8462000000000001e+00   1.3930000000000000e+00   9.5999999999999992e-03   2.0210000000000000e-01   4.4230000000000003e-01
  -6.1719999999999997e-01   2.6379999999999998e-01  -1.7160000000000000e-01  -2.3870000000000000e-01   9.4999999999999998e-03  -1.7500000000000002e-02   8.4340000000000004e-01   2.6015999999999999e+00   2.9600000000000000e+00   6.7400000000000002e-02   9.6199999999999994e-02   4.5119999999999999e-01
  -5.9509999999999996e-01  -1.7590000000000000e-01  -1.7160000000000000e-01  -2.6729999999999998e-01  -2.8500000000000001e-02   0.0000000000000000e+00   8.6560000000000004e-01   2.8239000000000001e+00   1.8283000000000000e+00   4.8200000000000000e-02   8.6599999999999996e-02   4.7330000000000000e-01
  -4.6289999999999998e-01   8.7900000000000006e-02  -6.0050000000000003e-01  -2.0050000000000001e-01  -2.8500000000000001e-02  -2.1899999999999999e-02   8.2120000000000004e-01   2.5571000000000002e+00   2.0024000000000002e+00   4.8200000000000000e-02   1.2509999999999999e-01   4.4679999999999997e-01
  -7.7149999999999996e-01   1.7590000000000000e-01  -8.5800000000000001e-02  -2.4820000000000000e-01  -7.6100000000000001e-02  -1.3200000000000000e-02   1.0653999999999999e+00   2.7128000000000001e+00   2.4377000000000000e+00   2.8899999999999999e-02   1.2509999999999999e-01   4.1580000000000000e-01
  -4.6289999999999998e-01  -1.0990000000000000e-01  -6.8630000000000002e-01  -2.3870000000000000e-01   0.0000000000000000e+00  -3.0700000000000002e-02   9.5440000000000003e-01   2.5571000000000002e+00   2.1764999999999999e+00   1.0600000000000000e-01   1.5400000000000000e-01   4.6000000000000002e-01
  -6.1719999999999997e-01   1.9789999999999999e-01  -6.8630000000000002e-01  -9.5500000000000002e-02   9.4999999999999998e-03  -2.6300000000000000e-02   7.7680000000000005e-01   2.5792999999999999e+00   2.6989000000000001e+00   6.7400000000000002e-02   9.6199999999999994e-02   4.5560000000000000e-01
  -7.0530000000000004e-01  -8.7900000000000006e-02  -5.1470000000000005e-01  -2.0050000000000001e-01  -3.8100000000000002e-02  -1.7500000000000002e-02   7.3240000000000005e-01   2.8239000000000001e+00   2.1764999999999999e+00  -3.8500000000000000e-02   2.1170000000000000e-01   4.5119999999999999e-01
  -6.3919999999999999e-01   2.6379999999999998e-01  -8.5800000000000001e-02  -2.0999999999999999e-01   1.9000000000000000e-02   4.4000000000000003e-03   1.0875999999999999e+00   2.6015999999999999e+00   2.5247000000000002e+00  -1.9300000000000001e-02   1.7319999999999999e-01   4.4230000000000003e-01
  -4.8490000000000000e-01   2.4179999999999999e-01  -1.4582999999999999e+00  -1.3370000000000001e-01   3.8100000000000002e-02  -4.4000000000000003e-03   8.6560000000000004e-01   2.3792000000000000e+00   1.6540999999999999e+00   6.7400000000000002e-02   1.3469999999999999e-01   4.5119999999999999e-01
  -6.1719999999999997e-01   1.9789999999999999e-01  -6.8630000000000002e-01  -1.1459999999999999e-01   6.6600000000000006e-02  -3.0700000000000002e-02   1.0653999999999999e+00   2.8239000000000001e+00   2.3506000000000000e+00  -3.8500000000000000e-02   1.2509999999999999e-01   4.5119999999999999e-01
  -5.7310000000000005e-01   3.0780000000000002e-01  -2.5740000000000002e-01  -2.3870000000000000e-01   4.7600000000000003e-02  -5.7000000000000002e-02   7.3240000000000005e-01   2.7572000000000001e+00   1.9153000000000000e+00   0.0000000000000000e+00   1.0580000000000001e-01   4.8220000000000002e-01
  -7.7149999999999996e-01   2.1980000000000000e-01  -6.8630000000000002e-01  -1.5279999999999999e-01  -6.6600000000000006e-02   2.1899999999999999e-02   8.8780000000000003e-01   2.7572000000000001e+00   1.8283000000000000e+00  -6.7400000000000002e-02   8.6599999999999996e-02   4.7770000000000001e-01
  -4.1880000000000001e-01  -1.0990000000000000e-01   6.8630000000000002e-01  -8.5900000000000004e-02   9.4999999999999998e-03   1.3200000000000000e-02   7.7680000000000005e-01   2.6682999999999999e+00   2.6118000000000001e+00   5.7799999999999997e-02   1.1550000000000001e-01   4.9990000000000001e-01
  -5.0700000000000001e-01  -1.0990000000000000e-01  -2.5740000000000002e-01  -2.9599999999999999e-01  -9.4999999999999998e-03   2.6300000000000000e-02   7.9900000000000004e-01   2.6682999999999999e+00   1.6540999999999999e+00   1.9300000000000001e-02   9.6199999999999994e-02   4.3790000000000001e-01
  -5.0700000000000001e-01   8.7900000000000006e-02  -5.1470000000000005e-01  -1.7190000000000000e-01   5.7099999999999998e-02   2.1899999999999999e-02   7.7680000000000005e-01   2.7349999999999999e+00   2.7858999999999998e+00   8.6699999999999999e-02   2.1170000000000000e-01   4.8220000000000002e-01
  -5.0700000000000001e-01  -6.6000000000000003e-02  -2.5740000000000002e-01  -8.5900000000000004e-02   0.0000000000000000e+00  -1.7500000000000002e-02   1.0209999999999999e+00   2.7128000000000001e+00   2.5247000000000002e+00   3.8500000000000000e-02   5.7700000000000001e-02   4.7770000000000001e-01
  -5.5110000000000003e-01   1.0990000000000000e-01  -1.7160000000000000e-01  -1.8140000000000001e-01  -6.6600000000000006e-02   8.8000000000000005e-03   8.8780000000000003e-01   2.4459000000000000e+00   2.0024000000000002e+00   9.5999999999999992e-03   1.7319999999999999e-01   4.0250000000000002e-01
  -6.3919999999999999e-01   1.7590000000000000e-01   3.4310000000000002e-01  -2.0050000000000001e-01   2.8500000000000001e-02  -5.7000000000000002e-02   1.0209999999999999e+00   2.6682999999999999e+00   2.6989000000000001e+00  -3.8500000000000000e-02   1.7319999999999999e-01   4.5560000000000000e-01
  -5.0700000000000001e-01  -2.1999999999999999e-02  -4.2890000000000000e-01  -1.1459999999999999e-01  -3.8100000000000002e-02   1.7500000000000002e-02   1.0209999999999999e+00   2.8462000000000001e+00   2.1764999999999999e+00  -1.9300000000000001e-02   1.5400000000000000e-01   4.5560000000000000e-01
  -7.0530000000000004e-01   2.4179999999999999e-01   1.7160000000000000e-01  -2.0050000000000001e-01   5.7099999999999998e-02  -2.1899999999999999e-02   9.7660000000000002e-01   2.4681999999999999e+00   2.0893999999999999e+00   5.7799999999999997e-02   4.8099999999999997e-02   4.4679999999999997e-01
  -5.2900000000000003e-01   6.6000000000000003e-02  -6.8630000000000002e-01  -1.9089999999999999e-01  -1.9000000000000000e-02  -8.8000000000000005e-03   7.9900000000000004e-01   2.7795000000000001e+00   2.6118000000000001e+00   1.0600000000000000e-01   1.2509999999999999e-01   4.6889999999999998e-01
  -6.1719999999999997e-01   1.0990000000000000e-01  -4.2890000000000000e-01  -2.5779999999999997e-01  -3.8100000000000002e-02   0.0000000000000000e+00   8.4340000000000004e-01   2.6682999999999999e+00   2.7858999999999998e+00   2.8899999999999999e-02   1.1550000000000001e-01   4.5119999999999999e-01
  -6.1719999999999997e-01   1.5390000000000001e-01  -6.0050000000000003e-01  -1.6230000000000000e-01   1.9000000000000000e-02   3.0700000000000002e-02   7.1020000000000005e-01   3.0240000000000000e+00   2.5247000000000002e+00  -9.5999999999999992e-03   8.6599999999999996e-02   4.4679999999999997e-01
  -6.6130000000000000e-01   1.3189999999999999e-01  -8.5780000000000001e-01  -2.0999999999999999e-01  -4.7600000000000003e-02  -1.7500000000000002e-02   5.1049999999999995e-01   2.8683999999999998e+00   1.3059000000000001e+00  -2.8899999999999999e-02   1.8279999999999999e-01   4.4230000000000003e-01
  -4.6289999999999998e-01   4.3999999999999997e-02   0.0000000000000000e+00  -1.8140000000000001e-01   4.7600000000000003e-02   4.4000000000000003e-03   9.1000000000000003e-01   2.7349999999999999e+00   2.5247000000000002e+00   4.8200000000000000e-02   1.1550000000000001e-01   4.5560000000000000e-01
  -5.5110000000000003e-01   2.1999999999999999e-02  -2.5740000000000002e-01  -1.6230000000000000e-01   2.8500000000000001e-02  -8.8000000000000005e-03   7.1020000000000005e-01   2.7572000000000001e+00   2.6989000000000001e+00  -9.5999999999999992e-03   1.5400000000000000e-01   4.5560000000000000e-01
  -4.6289999999999998e-01   1.3189999999999999e-01  -5.1470000000000005e-01  -1.7190000000000000e-01  -1.9000000000000000e-02  -3.0700000000000002e-02   9.9880000000000002e-01   2.5792999999999999e+00   2.3506000000000000e+00   9.5999999999999992e-03   2.1170000000000000e-01   4.3350000000000000e-01
  -7.2740000000000005e-01   1.0990000000000000e-01  -5.1470000000000005e-01  -2.4820000000000000e-01  -4.7600000000000003e-02  -5.2600000000000001e-02   1.0875999999999999e+00   2.6015999999999999e+00   2.6989000000000001e+00  -6.7400000000000002e-02   1.1550000000000001e-01   4.4230000000000003e-01
  -4.4080000000000003e-01   1.3189999999999999e-01  -1.1152000000000000e+00  -8.5900000000000004e-02  -2.8500000000000001e-02  -1.3200000000000000e-02   9.1000000000000003e-01   2.5125999999999999e+00   2.4377000000000000e+00   0.0000000000000000e+00   7.6999999999999999e-02   4.8659999999999998e-01
  -7.2740000000000005e-01   2.1980000000000000e-01  -8.5800000000000001e-02  -1.1459999999999999e-01   9.4999999999999998e-03  -2.1899999999999999e-02   9.1000000000000003e-01   2.6682999999999999e+00   2.7858999999999998e+00   2.8899999999999999e-02   1.2509999999999999e-01   4.4679999999999997e-01
  -6.3919999999999999e-01  -1.5390000000000001e-01   0.0000000000000000e+00  -1.7190000000000000e-01   6.6600000000000006e-02  -2.1899999999999999e-02   7.3240000000000005e-01   2.7795000000000001e+00   2.5247000000000002e+00   4.8200000000000000e-02   1.7319999999999999e-01   4.9099999999999999e-01
  -7.0530000000000004e-01   1.3189999999999999e-01  -2.5740000000000002e-01  -1.1459999999999999e-01  -7.6100000000000001e-02  -5.7000000000000002e-02   8.8780000000000003e-01   2.6682999999999999e+00   2.5247000000000002e+00   5.7799999999999997e-02   9.5999999999999992e-03   4.7330000000000000e-01
  -5.5110000000000003e-01   1.7590000000000000e-01  -8.5800000000000001e-02  -1.9089999999999999e-01  -8.5599999999999996e-02  -1.7500000000000002e-02   6.6579999999999995e-01   2.6682999999999999e+00   1.9153000000000000e+00   9.6299999999999997e-02   1.3469999999999999e-01   4.6000000000000002e-01
  -5.2900000000000003e-01   1.7590000000000000e-01   8.5800000000000001e-02  -1.8140000000000001e-01  -8.5599999999999996e-02  -1.3200000000000000e-02   7.7680000000000005e-01   2.8016999999999999e+00   2.1764999999999999e+00   2.8899999999999999e-02   2.3089999999999999e-01   4.4679999999999997e-01
  -4.6289999999999998e-01   1.7590000000000000e-01  -7.7210000000000001e-01  -2.3870000000000000e-01  -2.8500000000000001e-02   2.1899999999999999e-02   8.2120000000000004e-01   2.4237000000000002e+00   2.7858999999999998e+00  -5.7799999999999997e-02   9.6199999999999994e-02   4.6889999999999998e-01
  -6.1719999999999997e-01   2.1980000000000000e-01  -6.0050000000000003e-01  -2.5779999999999997e-01  -2.8500000000000001e-02  -5.7000000000000002e-02   1.0209999999999999e+00   2.6459999999999999e+00   2.9600000000000000e+00   2.8899999999999999e-02   9.6199999999999994e-02   4.4230000000000003e-01
  -5.0700000000000001e-01   0.0000000000000000e+00  -1.3725000000000001e+00  -2.0999999999999999e-01  -1.1420000000000000e-01   5.7000000000000002e-02   7.9900000000000004e-01   2.6905000000000001e+00   2.2635999999999998e+00   0.0000000000000000e+00   1.8279999999999999e-01   4.6450000000000002e-01
  -5.7310000000000005e-01   1.0990000000000000e-01  -4.2890000000000000e-01  -2.0999999999999999e-01  -3.8100000000000002e-02  -8.8000000000000005e-03   9.7660000000000002e-01   2.7128000000000001e+00   3.2212000000000001e+00  -1.9300000000000001e-02   2.1170000000000000e-01   4.5560000000000000e-01
  -5.9509999999999996e-01   2.1999999999999999e-02  -7.7210000000000001e-01  -1.4319999999999999e-01  -9.4999999999999998e-03   4.4000000000000003e-03   9.1000000000000003e-01   2.6015999999999999e+00   2.4377000000000000e+00  -1.9300000000000001e-02   4.8099999999999997e-02   4.7770000000000001e-01
  -6.1719999999999997e-01  -8.7900000000000006e-02  -6.8630000000000002e-01  -2.0050000000000001e-01   3.8100000000000002e-02  -8.8000000000000005e-03   9.1000000000000003e-01   2.6459999999999999e+00   1.8283000000000000e+00   2.8899999999999999e-02   1.4430000000000001e-01   4.8220000000000002e-01
  -7.0530000000000004e-01  -6.6000000000000003e-02  -9.4359999999999999e-01  -1.8140000000000001e-01   9.4999999999999998e-03   3.5099999999999999e-02   8.6560000000000004e-01   2.6905000000000001e+00   1.7412000000000001e+00   3.8500000000000000e-02   9.6199999999999994e-02   4.5119999999999999e-01
  -5.2900000000000003e-01   4.3999999999999997e-02  -1.4582999999999999e+00  -2.6729999999999998e-01   3.8100000000000002e-02  -3.0700000000000002e-02   7.9900000000000004e-01   2.6015999999999999e+00   3.1341999999999999e+00   7.7100000000000002e-02   1.3469999999999999e-01   4.4679999999999997e-01
  -5.5110000000000003e-01  -6.6000000000000003e-02   0.0000000000000000e+00  -2.5779999999999997e-01  -1.9000000000000000e-02  -4.8200000000000000e-02   7.5460000000000005e-01   2.8239000000000001e+00   2.2635999999999998e+00   9.5999999999999992e-03   7.6999999999999999e-02   4.7770000000000001e-01
  -7.0530000000000004e-01   1.5390000000000001e-01  -8.5800000000000001e-02  -2.0050000000000001e-01  -9.4999999999999998e-03  -2.1899999999999999e-02   7.9900000000000004e-01   2.7795000000000001e+00   1.6540999999999999e+00  -9.5999999999999992e-03   1.3469999999999999e-01   4.5119999999999999e-01
  -5.2900000000000003e-01   6.6000000000000003e-02  -9.4359999999999999e-01  -3.0549999999999999e-01   4.7600000000000003e-02   4.4000000000000003e-03   7.7680000000000005e-01   2.9129000000000000e+00   2.5247000000000002e+00   4.8200000000000000e-02   4.8099999999999997e-02   4.6889999999999998e-01
  -5.2900000000000003e-01   1.7590000000000000e-01   2.5740000000000002e-01  -1.8140000000000001e-01   0.0000000000000000e+00   8.8000000000000005e-03   8.6560000000000004e-01   2.7128000000000001e+00   2.0893999999999999e+00   4.8200000000000000e-02   4.8099999999999997e-02   4.6000000000000002e-01
  -5.2900000000000003e-01   4.3999999999999997e-02  -4.2890000000000000e-01  -2.2910000000000000e-01  -6.6600000000000006e-02  -4.4000000000000003e-03   7.7680000000000005e-01   2.8016999999999999e+00   1.5670999999999999e+00   1.1559999999999999e-01   1.2509999999999999e-01   4.1139999999999999e-01
  -5.0700000000000001e-01   4.3999999999999997e-02  -8.5800000000000001e-02  -1.8140000000000001e-01   3.8100000000000002e-02  -1.7500000000000002e-02   7.3240000000000005e-01   2.6682999999999999e+00   2.1764999999999999e+00   3.8500000000000000e-02   1.6360000000000000e-01   4.7330000000000000e-01
  -5.9509999999999996e-01   1.5390000000000001e-01  -5.1470000000000005e-01  -1.6230000000000000e-01  -4.7600000000000003e-02  -1.7500000000000002e-02   7.1020000000000005e-01   2.8016999999999999e+00   2.2635999999999998e+00  -6.7400000000000002e-02   1.0580000000000001e-01   4.6450000000000002e-01
  -5.0700000000000001e-01   1.5390000000000001e-01  -5.1470000000000005e-01  -2.3870000000000000e-01  -4.7600000000000003e-02  -2.1899999999999999e-02   8.4340000000000004e-01   2.6682999999999999e+00   2.0893999999999999e+00  -4.8200000000000000e-02   2.2130000000000000e-01   4.9099999999999999e-01
  -4.6289999999999998e-01   2.1980000000000000e-01  -3.4310000000000002e-01  -2.2910000000000000e-01   6.6600000000000006e-02  -1.7500000000000002e-02   8.8780000000000003e-01   2.7572000000000001e+00   2.3506000000000000e+00   5.7799999999999997e-02   8.6599999999999996e-02   4.5560000000000000e-01
  -4.1880000000000001e-01   2.4179999999999999e-01  -5.1470000000000005e-01  -1.5279999999999999e-01   2.8500000000000001e-02  -2.1899999999999999e-02   8.6560000000000004e-01   2.6905000000000001e+00   3.1341999999999999e+00   9.5999999999999992e-03   1.3469999999999999e-01   4.6889999999999998e-01
  -6.3919999999999999e-01   1.9789999999999999e-01  -7.7210000000000001e-01  -2.2910000000000000e-01  -3.8100000000000002e-02  -4.4000000000000003e-03   8.2120000000000004e-01   2.6015999999999999e+00   2.5247000000000002e+00   9.5999999999999992e-03   2.0210000000000000e-01   4.8659999999999998e-01
  -3.9679999999999999e-01   1.5390000000000001e-01   3.4310000000000002e-01  -2.8639999999999999e-01  -4.7600000000000003e-02  -1.7500000000000002e-02   7.1020000000000005e-01   2.8462000000000001e+00   2.3506000000000000e+00   3.8500000000000000e-02   1.1550000000000001e-01   4.1139999999999999e-01
  -5.2900000000000003e-01   8.7900000000000006e-02  -1.4582999999999999e+00  -2.0050000000000001e-01  -9.5200000000000007e-02   0.0000000000000000e+00   9.1000000000000003e-01   2.6459999999999999e+00   2.0893999999999999e+00  -8.6699999999999999e-02   1.4430000000000001e-01   4.2909999999999998e-01
  -5.5110000000000003e-01   8.7900000000000006e-02  -2.5740000000000002e-01  -2.0999999999999999e-01  -5.7099999999999998e-02  -1.7500000000000002e-02   9.7660000000000002e-01   2.6238000000000001e+00   2.7858999999999998e+00  -2.8899999999999999e-02   1.4430000000000001e-01   4.8220000000000002e-01
  -6.6130000000000000e-01   2.6379999999999998e-01  -5.1470000000000005e-01  -2.5779999999999997e-01  -1.9000000000000000e-02  -4.4000000000000003e-03   1.0653999999999999e+00   2.6682999999999999e+00   2.4377000000000000e+00   0.0000000000000000e+00   1.6360000000000000e-01   4.4230000000000003e-01
  -8.1559999999999999e-01   6.6000000000000003e-02  -5.1470000000000005e-01  -2.0050000000000001e-01   0.0000000000000000e+00  -4.4000000000000003e-03   8.2120000000000004e-01   2.8239000000000001e+00   2.4377000000000000e+00   0.0000000000000000e+00   1.5400000000000000e-01   5.0429999999999997e-01
  -7.4939999999999996e-01   2.4179999999999999e-01   0.0000000000000000e+00  -1.9089999999999999e-01  -9.4999999999999998e-03  -4.8200000000000000e-02   7.7680000000000005e-01   2.9350999999999998e+00   3.2212000000000001e+00   4.8200000000000000e-02   1.6360000000000000e-01   4.4679999999999997e-01
  -4.8490000000000000e-01   1.0990000000000000e-01  -6.0050000000000003e-01  -2.7689999999999998e-01   9.4999999999999998e-03  -4.4000000000000003e-03   1.0209999999999999e+00   2.9796000000000000e+00   1.9153000000000000e+00   6.7400000000000002e-02   8.6599999999999996e-02   4.9990000000000001e-01
  -4.1880000000000001e-01  -6.6000000000000003e-02  -3.4310000000000002e-01  -2.3870000000000000e-01  -2.8500000000000001e-02  -4.4000000000000003e-03   1.0431999999999999e+00   2.7572000000000001e+00   1.3930000000000000e+00   7.7100000000000002e-02   1.2509999999999999e-01   4.4230000000000003e-01
  -5.5110000000000003e-01  -2.1999999999999999e-02  -8.5800000000000001e-02  -2.4820000000000000e-01  -6.6600000000000006e-02   2.6300000000000000e-02   8.4340000000000004e-01   2.7572000000000001e+00   1.8283000000000000e+00   9.5999999999999992e-03   6.7400000000000002e-02   4.5560000000000000e-01
  -5.2900000000000003e-01   8.7900000000000006e-02  -8.5780000000000001e-01  -2.1959999999999999e-01   8.5599999999999996e-02  -3.5099999999999999e-02   8.2120000000000004e-01   2.6682999999999999e+00   2.3506000000000000e+00   7.7100000000000002e-02  -9.5999999999999992e-03   4.6000000000000002e-01
  -4.8490000000000000e-01   2.1999999999999999e-02  -2.5740000000000002e-01  -3.2460000000000000e-01   3.8100000000000002e-02   4.4000000000000003e-03   8.6560000000000004e-01   2.8016999999999999e+00   1.3059000000000001e+00   0.0000000000000000e+00   5.7700000000000001e-02   4.6000000000000002e-01
  -5.9509999999999996e-01   8.7900000000000006e-02  -7.7210000000000001e-01  -2.0999999999999999e-01  -8.5599999999999996e-02   0.0000000000000000e+00   7.9900000000000004e-01   2.5348999999999999e+00   3.1341999999999999e+00   0.0000000000000000e+00   1.7319999999999999e-01   4.5119999999999999e-01
  -6.6130000000000000e-01   1.5390000000000001e-01  -7.7210000000000001e-01  -1.9089999999999999e-01   0.0000000000000000e+00   0.0000000000000000e+00   1.0653999999999999e+00   2.7349999999999999e+00   1.7412000000000001e+00   1.9300000000000001e-02   1.3469999999999999e-01   4.5560000000000000e-01
  -6.3919999999999999e-01   1.5390000000000001e-01  -4.2890000000000000e-01  -2.7689999999999998e-01   1.9000000000000000e-02   0.0000000000000000e+00   7.1020000000000005e-01   2.7572000000000001e+00   1.4800000000000000e+00   4.8200000000000000e-02   1.1550000000000001e-01   4.3790000000000001e-01
  -5.5110000000000003e-01   4.3999999999999997e-02  -7.7210000000000001e-01  -1.4319999999999999e-01  -3.8100000000000002e-02   0.0000000000000000e+00   1.1762999999999999e+00   2.5125999999999999e+00   1.8283000000000000e+00   1.9300000000000001e-02   1.2509999999999999e-01   4.5119999999999999e-01
  -4.8490000000000000e-01   1.5390000000000001e-01   1.7160000000000000e-01  -2.0050000000000001e-01  -9.4999999999999998e-03   0.0000000000000000e+00   9.1000000000000003e-01   2.8239000000000001e+00   2.1764999999999999e+00   4.8200000000000000e-02   1.4430000000000001e-01   4.5560000000000000e-01
  -5.2900000000000003e-01  -8.7900000000000006e-02  -8.5800000000000001e-02  -1.2410000000000000e-01  -2.8500000000000001e-02  -3.9500000000000000e-02   9.7660000000000002e-01   2.8239000000000001e+00   2.4377000000000000e+00  -5.7799999999999997e-02   1.3469999999999999e-01   4.7770000000000001e-01
  -5.9509999999999996e-01  -2.1999999999999999e-02  -1.7160000000000000e-01  -2.6729999999999998e-01  -1.9000000000000000e-02  -2.1899999999999999e-02   7.5460000000000005e-01   2.5792999999999999e+00   2.6989000000000001e+00   2.8899999999999999e-02   1.5400000000000000e-01   4.6000000000000002e-01
  -4.6289999999999998e-01   1.0990000000000000e-01  -2.5740000000000002e-01  -1.5279999999999999e-01  -2.8500000000000001e-02  -1.3200000000000000e-02   8.2120000000000004e-01   2.8239000000000001e+00   2.6118000000000001e+00  -2.8899999999999999e-02   1.1550000000000001e-01   4.5560000000000000e-01
  -5.7310000000000005e-01   2.1999999999999999e-02  -5.1470000000000005e-01  -1.4319999999999999e-01  -9.4999999999999998e-03  -3.9500000000000000e-02   9.3220000000000003e-01   2.7572000000000001e+00   1.7412000000000001e+00  -9.5999999999999992e-03   1.9199999999999998e-02   4.8659999999999998e-01
  -5.5110000000000003e-01  -1.9789999999999999e-01  -5.1470000000000005e-01  -2.4820000000000000e-01  -1.2370000000000000e-01   0.0000000000000000e+00   8.6560000000000004e-01   2.5348999999999999e+00   2.8730000000000002e+00   5.7799999999999997e-02   1.1550000000000001e-01   4.5119999999999999e-01
  -7.2740000000000005e-01   4.3999999999999997e-02  -1.2867999999999999e+00  -1.8140000000000001e-01  -1.2370000000000000e-01  -4.4000000000000003e-03   9.3220000000000003e-01   2.6459999999999999e+00   2.3506000000000000e+00   4.8200000000000000e-02   1.6360000000000000e-01   4.9990000000000001e-01
  -6.8330000000000002e-01   2.1999999999999999e-02  -1.3725000000000001e+00  -1.9089999999999999e-01   3.8100000000000002e-02   0.0000000000000000e+00   1.0431999999999999e+00   2.5571000000000002e+00   2.1764999999999999e+00  -6.7400000000000002e-02   4.8099999999999997e-02   4.6000000000000002e-01
  -3.7469999999999998e-01  -8.7900000000000006e-02  -1.1152000000000000e+00  -8.5900000000000004e-02   3.8100000000000002e-02  -1.3200000000000000e-02   8.6560000000000004e-01   2.6238000000000001e+00   2.3506000000000000e+00   5.7799999999999997e-02   1.7319999999999999e-01   4.4679999999999997e-01
  -5.0700000000000001e-01  -1.9789999999999999e-01  -3.4310000000000002e-01  -1.6230000000000000e-01   0.0000000000000000e+00  -5.7000000000000002e-02   1.0875999999999999e+00   2.8683999999999998e+00   2.2635999999999998e+00  -1.9300000000000001e-02   9.6199999999999994e-02   4.8220000000000002e-01
  -4.6289999999999998e-01   1.0990000000000000e-01  -2.5740000000000002e-01  -1.3370000000000001e-01  -9.4999999999999998e-03  -7.0199999999999999e-02   5.7709999999999995e-01   2.6682999999999999e+00   1.7412000000000001e+00   4.8200000000000000e-02   1.9239999999999999e-01   4.4679999999999997e-01
  -5.2900000000000003e-01  -6.6000000000000003e-02  -2.5740000000000002e-01  -2.0999999999999999e-01   3.8100000000000002e-02  -5.7000000000000002e-02   7.7680000000000005e-01   2.7349999999999999e+00   3.0470999999999999e+00  -5.7799999999999997e-02   1.2509999999999999e-01   4.2470000000000002e-01
  -5.0700000000000001e-01   2.1999999999999999e-02  -1.2010000000000001e+00  -2.6729999999999998e-01  -9.4999999999999998e-03   0.0000000000000000e+00   8.4340000000000004e-01   2.4459000000000000e+00   2.2635999999999998e+00  -8.6699999999999999e-02   9.6199999999999994e-02   4.5560000000000000e-01
  -5.0700000000000001e-01   6.6000000000000003e-02  -5.1470000000000005e-01  -2.1959999999999999e-01   2.8500000000000001e-02  -2.1899999999999999e-02   7.5460000000000005e-01   2.8906000000000001e+00   2.6989000000000001e+00  -6.7400000000000002e-02   1.0580000000000001e-01   4.3350000000000000e-01
  -4.6289999999999998e-01   3.2979999999999998e-01  -1.2867999999999999e+00  -2.2910000000000000e-01   3.8100000000000002e-02  -4.8200000000000000e-02   7.5460000000000005e-01   2.6238000000000001e+00   2.6118000000000001e+00  -1.9300000000000001e-02   1.1550000000000001e-01   4.7330000000000000e-01
  -7.4939999999999996e-01   1.0990000000000000e-01  -4.2890000000000000e-01  -1.8140000000000001e-01  -8.5599999999999996e-02  -3.5099999999999999e-02   7.9900000000000004e-01   2.7128000000000001e+00   2.4377000000000000e+00   9.5999999999999992e-03   2.8899999999999999e-02   4.6000000000000002e-01
  -6.3919999999999999e-01   1.9789999999999999e-01  -8.5780000000000001e-01  -2.6729999999999998e-01  -9.5200000000000007e-02   0.0000000000000000e+00   8.4340000000000004e-01   2.7349999999999999e+00   2.7858999999999998e+00   4.8200000000000000e-02   5.7700000000000001e-02   4.6889999999999998e-01
  -3.5270000000000001e-01  -1.3189999999999999e-01  -9.4359999999999999e-01  -2.4820000000000000e-01  -2.8500000000000001e-02  -1.7500000000000002e-02   7.5460000000000005e-01   2.7349999999999999e+00   2.2635999999999998e+00  -2.8899999999999999e-02   1.7319999999999999e-01   4.4230000000000003e-01
  -5.9509999999999996e-01   2.1999999999999999e-02  -2.5740000000000002e-01  -1.9089999999999999e-01  -9.5200000000000007e-02  -3.5099999999999999e-02   9.9880000000000002e-01   2.7795000000000001e+00   2.5247000000000002e+00   9.5999999999999992e-03   1.3469999999999999e-01   4.5560000000000000e-01
  -5.5110000000000003e-01   2.1999999999999999e-02  -5.1470000000000005e-01  -2.5779999999999997e-01  -8.5599999999999996e-02  -2.1899999999999999e-02   7.7680000000000005e-01   2.8683999999999998e+00   2.5247000000000002e+00   0.0000000000000000e+00   9.6199999999999994e-02   4.2470000000000002e-01
  -5.9509999999999996e-01   1.7590000000000000e-01   1.7160000000000000e-01  -2.0050000000000001e-01   6.6600000000000006e-02   2.1899999999999999e-02   9.9880000000000002e-01   2.6459999999999999e+00   2.6118000000000001e+00  -1.9300000000000001e-02   1.6360000000000000e-01   4.7770000000000001e-01
  -5.0700000000000001e-01   1.7590000000000000e-01  -2.5740000000000002e-01  -2.0050000000000001e-01   4.7600000000000003e-02   1.7500000000000002e-02   8.8780000000000003e-01   2.6459999999999999e+00   2.3506000000000000e+00   0.0000000000000000e+00   8.6599999999999996e-02   4.8659999999999998e-01
  -4.6289999999999998e-01   1.9789999999999999e-01  -9.4359999999999999e-01  -1.6230000000000000e-01  -9.4999999999999998e-03   3.0700000000000002e-02   8.4340000000000004e-01   2.6015999999999999e+00   2.2635999999999998e+00   8.6699999999999999e-02   2.2130000000000000e-01   4.7770000000000001e-01
  -6.3919999999999999e-01   1.0990000000000000e-01   0.0000000000000000e+00  -1.7190000000000000e-01  -2.8500000000000001e-02   3.0700000000000002e-02   1.0209999999999999e+00   2.8683999999999998e+00   2.7858999999999998e+00   9.6299999999999997e-02   3.8500000000000000e-02   4.6450000000000002e-01
  -5.5110000000000003e-01   2.4179999999999999e-01  -6.8630000000000002e-01  -1.9089999999999999e-01   3.8100000000000002e-02  -3.5099999999999999e-02   7.5460000000000005e-01   2.6905000000000001e+00   1.7412000000000001e+00   3.8500000000000000e-02   1.0580000000000001e-01   4.7770000000000001e-01
  -6.3919999999999999e-01   0.0000000000000000e+00  -2.5740000000000002e-01  -2.1959999999999999e-01  -7.6100000000000001e-02   4.4000000000000003e-03   9.7660000000000002e-01   2.7572000000000001e+00   1.5670999999999999e+00   2.8899999999999999e-02   2.6939999999999997e-01   4.7330000000000000e-01
  -5.9509999999999996e-01   6.6000000000000003e-02  -2.5740000000000002e-01  -2.2910000000000000e-01  -5.7099999999999998e-02   1.7500000000000002e-02   7.5460000000000005e-01   2.6905000000000001e+00   2.5247000000000002e+00  -1.4449999999999999e-01   1.6360000000000000e-01   4.3350000000000000e-01
  -5.2900000000000003e-01   2.4179999999999999e-01  -2.5740000000000002e-01  -8.5900000000000004e-02   1.9000000000000000e-02   8.8000000000000005e-03   7.1020000000000005e-01   2.8239000000000001e+00   3.0470999999999999e+00   0.0000000000000000e+00   1.1550000000000001e-01   4.6000000000000002e-01
  -6.3919999999999999e-01   1.9789999999999999e-01  -5.1470000000000005e-01  -2.3870000000000000e-01  -4.7600000000000003e-02  -5.7000000000000002e-02   8.4340000000000004e-01   2.7572000000000001e+00   1.9153000000000000e+00   2.8899999999999999e-02   1.7319999999999999e-01   4.6450000000000002e-01
  -5.0700000000000001e-01   1.3189999999999999e-01   5.1470000000000005e-01  -2.3870000000000000e-01   0.0000000000000000e+00   3.5099999999999999e-02   9.5440000000000003e-01   2.6015999999999999e+00   2.1764999999999999e+00   5.7799999999999997e-02   1.8279999999999999e-01   4.2020000000000002e-01
  -5.5110000000000003e-01   8.7900000000000006e-02   3.4310000000000002e-01  -2.0050000000000001e-01   1.9000000000000000e-02  -2.1899999999999999e-02   8.4340000000000004e-01   2.5348999999999999e+00   2.5247000000000002e+00   3.8500000000000000e-02   1.1550000000000001e-01   4.7770000000000001e-01
  -5.2900000000000003e-01  -4.3999999999999997e-02  -4.2890000000000000e-01  -1.6230000000000000e-01   4.7600000000000003e-02   4.3900000000000002e-02   9.5440000000000003e-01   2.6905000000000001e+00   1.2188000000000001e+00   8.6699999999999999e-02   1.1550000000000001e-01   4.4230000000000003e-01
  -6.3919999999999999e-01  -6.6000000000000003e-02  -8.5800000000000001e-02  -1.6230000000000000e-01   1.9000000000000000e-02  -2.1899999999999999e-02   8.2120000000000004e-01   2.6459999999999999e+00   2.7858999999999998e+00   3.8500000000000000e-02   9.6199999999999994e-02   4.5560000000000000e-01
  -5.0700000000000001e-01   6.6000000000000003e-02  -7.7210000000000001e-01  -1.4319999999999999e-01   0.0000000000000000e+00   0.0000000000000000e+00   7.9900000000000004e-01   2.6459999999999999e+00   1.9153000000000000e+00  -9.5999999999999992e-03   1.1550000000000001e-01   4.9099999999999999e-01
  -6.6130000000000000e-01   1.3189999999999999e-01  -5.1470000000000005e-01  -1.6230000000000000e-01  -2.8500000000000001e-02  -8.8000000000000005e-03   9.5440000000000003e-01   2.5348999999999999e+00   2.5247000000000002e+00  -9.6299999999999997e-02   4.8099999999999997e-02   5.0429999999999997e-01
  -3.9679999999999999e-01   1.0990000000000000e-01  -8.5780000000000001e-01  -2.3870000000000000e-01  -1.4269999999999999e-01   4.3900000000000002e-02   9.7660000000000002e-01   2.5792999999999999e+00   2.1764999999999999e+00  -1.9300000000000001e-02   9.5999999999999992e-03   4.6889999999999998e-01
  -5.9509999999999996e-01   1.7590000000000000e-01  -8.5800000000000001e-02  -1.9089999999999999e-01  -9.5200000000000007e-02   5.2600000000000001e-02   7.1020000000000005e-01   2.6238000000000001e+00   2.8730000000000002e+00  -1.9300000000000001e-02   1.1550000000000001e-01   4.6000000000000002e-01
  -4.6289999999999998e-01   6.6000000000000003e-02  -1.0294000000000001e+00  -7.6399999999999996e-02  -2.8500000000000001e-02   4.4000000000000003e-03   1.0209999999999999e+00   2.7128000000000001e+00   2.6989000000000001e+00  -3.8500000000000000e-02   1.0580000000000001e-01   4.6000000000000002e-01
  -5.0700000000000001e-01   1.0990000000000000e-01  -4.2890000000000000e-01  -2.3870000000000000e-01  -3.8100000000000002e-02   0.0000000000000000e+00   7.3240000000000005e-01   2.7128000000000001e+00   2.4377000000000000e+00   7.7100000000000002e-02   1.2509999999999999e-01   4.4230000000000003e-01
  -8.3760000000000001e-01   6.6000000000000003e-02  -9.4359999999999999e-01  -1.5279999999999999e-01  -5.7099999999999998e-02  -3.0700000000000002e-02   7.9900000000000004e-01   2.6459999999999999e+00   2.5247000000000002e+00  -4.8200000000000000e-02   1.7319999999999999e-01   4.3350000000000000e-01
  -6.1719999999999997e-01   1.9789999999999999e-01  -6.0050000000000003e-01  -2.5779999999999997e-01   4.7600000000000003e-02  -1.7500000000000002e-02   6.6579999999999995e-01   2.5792999999999999e+00   2.0024000000000002e+00   0.0000000000000000e+00   8.6599999999999996e-02   4.5119999999999999e-01
  -5.5110000000000003e-01   1.3189999999999999e-01  -5.1470000000000005e-01  -2.1959999999999999e-01   2.8500000000000001e-02   4.4000000000000003e-03   9.1000000000000003e-01   2.8016999999999999e+00   2.6118000000000001e+00   1.9300000000000001e-02   1.5400000000000000e-01   4.3350000000000000e-01
  -7.2740000000000005e-01  -1.5390000000000001e-01  -8.5780000000000001e-01  -2.6729999999999998e-01  -2.8500000000000001e-02   4.3900000000000002e-02   6.6579999999999995e-01   2.6238000000000001e+00   2.3506000000000000e+00   6.7400000000000002e-02   1.4430000000000001e-01   4.8659999999999998e-01
  -6.3919999999999999e-01   0.0000000000000000e+00  -8.5780000000000001e-01  -1.9089999999999999e-01  -3.8100000000000002e-02  -4.4000000000000003e-03   7.7680000000000005e-01   2.9129000000000000e+00   2.6118000000000001e+00   3.8500000000000000e-02   1.7319999999999999e-01   4.9540000000000001e-01
  -4.8490000000000000e-01   2.1999999999999999e-02  -2.5740000000000002e-01  -2.7689999999999998e-01  -1.9000000000000000e-02  -4.3900000000000002e-02   6.4370000000000005e-01   2.5571000000000002e+00   2.0024000000000002e+00   2.8899999999999999e-02   8.6599999999999996e-02   4.9540000000000001e-01
  -5.5110000000000003e-01  -4.3999999999999997e-02  -5.1470000000000005e-01  -4.6779999999999999e-01  -2.8500000000000001e-02  -2.6300000000000000e-02   1.2206999999999999e+00   2.6238000000000001e+00   2.6989000000000001e+00   0.0000000000000000e+00   1.2509999999999999e-01   4.6889999999999998e-01
  -7.7149999999999996e-01   1.7590000000000000e-01  -4.2890000000000000e-01  -1.7190000000000000e-01  -9.4999999999999998e-03  -3.0700000000000002e-02   7.9900000000000004e-01   2.6015999999999999e+00   2.0893999999999999e+00  -9.5999999999999992e-03   6.7400000000000002e-02   4.7330000000000000e-01
  -6.3919999999999999e-01  -8.7900000000000006e-02  -1.1152000000000000e+00  -1.9089999999999999e-01  -5.7099999999999998e-02  -8.8000000000000005e-03   7.9900000000000004e-01   3.0017999999999998e+00   2.8730000000000002e+00   3.8500000000000000e-02   9.6199999999999994e-02   4.7330000000000000e-01
  -3.0859999999999999e-01   1.9789999999999999e-01  -7.7210000000000001e-01  -2.4820000000000000e-01  -5.7099999999999998e-02  -4.8200000000000000e-02   8.4340000000000004e-01   2.7795000000000001e+00   2.5247000000000002e+00   1.9300000000000001e-02   1.3469999999999999e-01   4.8659999999999998e-01
  -5.5110000000000003e-01   8.7900000000000006e-02  -7.7210000000000001e-01  -2.1959999999999999e-01   1.9000000000000000e-02  -3.0700000000000002e-02   1.0875999999999999e+00   2.8683999999999998e+00   2.2635999999999998e+00  -3.8500000000000000e-02   1.4430000000000001e-01   4.7330000000000000e-01
  -6.8330000000000002e-01   2.1980000000000000e-01  -6.0050000000000003e-01  -1.1459999999999999e-01   9.4999999999999998e-03   1.7500000000000002e-02   1.0209999999999999e+00   2.7128000000000001e+00   3.3083000000000000e+00   1.9300000000000001e-02   1.2509999999999999e-01   4.4679999999999997e-01
  -5.9509999999999996e-01   4.3999999999999997e-02  -6.8630000000000002e-01  -4.7699999999999999e-02  -2.8500000000000001e-02  -2.1899999999999999e-02   8.4340000000000004e-01   2.6015999999999999e+00   2.0893999999999999e+00   4.8200000000000000e-02   1.4430000000000001e-01   4.2909999999999998e-01
  -6.6130000000000000e-01   2.1980000000000000e-01  -9.4359999999999999e-01  -2.0050000000000001e-01  -1.9000000000000000e-02  -2.1899999999999999e-02   9.1000000000000003e-01   2.7572000000000001e+00   1.9153000000000000e+00   6.7400000000000002e-02   2.0210000000000000e-01   4.4230000000000003e-01
  -5.7310000000000005e-01  -3.0780000000000002e-01   1.7160000000000000e-01  -2.0050000000000001e-01  -7.6100000000000001e-02   2.1899999999999999e-02   7.9900000000000004e-01   2.6459999999999999e+00   2.0893999999999999e+00  -2.8899999999999999e-02   1.5400000000000000e-01   4.5560000000000000e-01
  -4.8490000000000000e-01   1.0990000000000000e-01  -1.7160000000000000e-01  -2.0050000000000001e-01   4.7600000000000003e-02  -4.4000000000000003e-03   7.5460000000000005e-01   2.8016999999999999e+00   2.2635999999999998e+00   9.5999999999999992e-03   3.8500000000000000e-02   4.8220000000000002e-01
  -5.9509999999999996e-01  -6.6000000000000003e-02  -6.8630000000000002e-01  -2.4820000000000000e-01  -9.4999999999999998e-03  -2.6300000000000000e-02   1.0653999999999999e+00   2.8016999999999999e+00   1.5670999999999999e+00   4.8200000000000000e-02   1.6360000000000000e-01   4.6450000000000002e-01
  -6.3919999999999999e-01   4.3999999999999997e-02  -1.2010000000000001e+00  -1.7190000000000000e-01  -1.9000000000000000e-02  -5.2600000000000001e-02   9.1000000000000003e-01   2.6459999999999999e+00   2.7858999999999998e+00   4.8200000000000000e-02   8.6599999999999996e-02   5.0429999999999997e-01
  -7.0530000000000004e-01   1.9789999999999999e-01  -2.5740000000000002e-01  -2.0050000000000001e-01  -9.4999999999999998e-03   1.7500000000000002e-02   8.4340000000000004e-01   2.6015999999999999e+00   2.9600000000000000e+00  -1.9300000000000001e-02   3.8500000000000000e-02   4.5119999999999999e-01
  -5.2900000000000003e-01   1.7590000000000000e-01  -1.2010000000000001e+00  -2.0050000000000001e-01  -5.7099999999999998e-02  -1.3200000000000000e-02   9.5440000000000003e-01   2.7572000000000001e+00   2.5247000000000002e+00   8.6699999999999999e-02   1.9239999999999999e-01   4.4679999999999997e-01
  -4.1880000000000001e-01   1.3189999999999999e-01  -7.7210000000000001e-01  -1.8140000000000001e-01  -9.4999999999999998e-03   2.6300000000000000e-02   8.6560000000000004e-01   2.8016999999999999e+00   2.2635999999999998e+00   1.0600000000000000e-01   1.6360000000000000e-01   3.9810000000000001e-01
  -6.8330000000000002e-01   4.3999999999999997e-02  -1.0294000000000001e+00  -1.5279999999999999e-01   9.4999999999999998e-03  -5.2600000000000001e-02   9.1000000000000003e-01   2.7572000000000001e+00   2.4377000000000000e+00   8.6699999999999999e-02   4.8099999999999997e-02   4.6889999999999998e-01
  -5.9509999999999996e-01   8.7900000000000006e-02  -9.4359999999999999e-01  -1.9089999999999999e-01   9.4999999999999998e-03  -3.0700000000000002e-02   9.1000000000000003e-01   2.6238000000000001e+00   1.9153000000000000e+00   2.8899999999999999e-02   7.6999999999999999e-02   4.5119999999999999e-01
  -5.5110000000000003e-01  -6.6000000000000003e-02  -2.5740000000000002e-01  -2.1959999999999999e-01  -2.8500000000000001e-02   0.0000000000000000e+00   1.0431999999999999e+00   2.8239000000000001e+00   2.1764999999999999e+00   9.5999999999999992e-03   1.7319999999999999e-01   4.3350000000000000e-01
  -5.0700000000000001e-01   8.7900000000000006e-02  -1.2010000000000001e+00  -1.3370000000000001e-01  -6.6600000000000006e-02  -8.8000000000000005e-03   9.1000000000000003e-01   2.7349999999999999e+00   2.8730000000000002e+00   3.8500000000000000e-02   1.4430000000000001e-01   4.6889999999999998e-01
  -3.7469999999999998e-01   1.5390000000000001e-01   8.5800000000000001e-02  -2.0999999999999999e-01   1.9000000000000000e-02  -1.7500000000000002e-02   7.1020000000000005e-01   2.4904000000000002e+00   2.6118000000000001e+00   8.6699999999999999e-02   8.6599999999999996e-02   4.6000000000000002e-01
  -5.5110000000000003e-01   1.0990000000000000e-01  -6.0050000000000003e-01  -2.5779999999999997e-01  -2.8500000000000001e-02  -4.4000000000000003e-03   9.1000000000000003e-01   2.6905000000000001e+00   2.6989000000000001e+00  -1.9300000000000001e-02   1.8279999999999999e-01   4.6000000000000002e-01
  -5.0700000000000001e-01   0.0000000000000000e+00  -6.8630000000000002e-01  -1.7190000000000000e-01  -1.9000000000000000e-02  -8.8000000000000005e-03   9.3220000000000003e-01   2.5571000000000002e+00   2.4377000000000000e+00  -9.5999999999999992e-03   1.6360000000000000e-01   4.4230000000000003e-01
  -5.0700000000000001e-01   6.6000000000000003e-02  -1.2010000000000001e+00  -2.0999999999999999e-01  -1.9000000000000000e-02   0.0000000000000000e+00   7.5460000000000005e-01   2.6905000000000001e+00   2.1764999999999999e+00   5.7799999999999997e-02   1.1550000000000001e-01   4.6889999999999998e-01
  -6.3919999999999999e-01   8.7900000000000006e-02  -6.0050000000000003e-01  -2.2910000000000000e-01  -9.5200000000000007e-02   2.1899999999999999e-02   7.1020000000000005e-01   2.6459999999999999e+00   2.6989000000000001e+00   8.6699999999999999e-02   1.4430000000000001e-01   4.6889999999999998e-01
  -5.7310000000000005e-01  -1.3189999999999999e-01  -5.1470000000000005e-01  -2.6729999999999998e-01  -2.8500000000000001e-02  -2.6300000000000000e-02   8.8780000000000003e-01   2.7795000000000001e+00   1.7412000000000001e+00  -1.9300000000000001e-02   2.0210000000000000e-01   4.3790000000000001e-01
  -6.6130000000000000e-01   1.7590000000000000e-01  -8.5780000000000001e-01  -1.8140000000000001e-01  -9.4999999999999998e-03  -1.7500000000000002e-02   7.5460000000000005e-01   2.8462000000000001e+00   2.1764999999999999e+00   5.7799999999999997e-02   1.0580000000000001e-01   4.4679999999999997e-01
  -5.5110000000000003e-01   2.6379999999999998e-01  -3.4310000000000002e-01  -2.5779999999999997e-01   1.9000000000000000e-02   3.0700000000000002e-02   8.8780000000000003e-01   3.0240000000000000e+00   2.6989000000000001e+00   1.2520000000000001e-01   1.5400000000000000e-01   4.6450000000000002e-01
  -5.5110000000000003e-01   6.6000000000000003e-02  -3.4310000000000002e-01  -2.1959999999999999e-01   7.6100000000000001e-02  -1.7500000000000002e-02   8.8780000000000003e-01   2.6459999999999999e+00   2.5247000000000002e+00   8.6699999999999999e-02   9.6199999999999994e-02   4.6450000000000002e-01
  -6.6130000000000000e-01  -8.7900000000000006e-02  -1.6298999999999999e+00  -2.4820000000000000e-01  -5.7099999999999998e-02  -4.3900000000000002e-02   8.8780000000000003e-01   2.6015999999999999e+00   1.5670999999999999e+00   5.7799999999999997e-02   5.7700000000000001e-02   4.8220000000000002e-01
  -4.6289999999999998e-01   1.0990000000000000e-01   3.4310000000000002e-01  -1.1459999999999999e-01  -7.6100000000000001e-02  -3.5099999999999999e-02   8.4340000000000004e-01   2.6682999999999999e+00   2.2635999999999998e+00  -1.3489999999999999e-01   1.6360000000000000e-01   4.4679999999999997e-01
  -3.9679999999999999e-01   8.7900000000000006e-02  -4.2890000000000000e-01  -2.1959999999999999e-01  -8.5599999999999996e-02   3.0700000000000002e-02   7.7680000000000005e-01   2.6238000000000001e+00   2.4377000000000000e+00  -3.8500000000000000e-02   9.6199999999999994e-02   4.9540000000000001e-01
  -5.7310000000000005e-01   2.4179999999999999e-01  -6.0050000000000003e-01  -1.5279999999999999e-01  -9.5200000000000007e-02  -3.9500000000000000e-02   8.6560000000000004e-01   2.6905000000000001e+00   1.6540999999999999e+00  -9.5999999999999992e-03   0.0000000000000000e+00   4.6889999999999998e-01
  -6.3919999999999999e-01   1.5390000000000001e-01  -3.4310000000000002e-01  -1.9089999999999999e-01   4.7600000000000003e-02  -6.5799999999999997e-02   8.2120000000000004e-01   2.7572000000000001e+00   3.0470999999999999e+00  -9.5999999999999992e-03   7.6999999999999999e-02   4.6450000000000002e-01
  -5.7310000000000005e-01  -6.6000000000000003e-02  -5.1470000000000005e-01  -2.2910000000000000e-01   3.8100000000000002e-02  -1.3200000000000000e-02   9.9880000000000002e-01   2.6238000000000001e+00   2.3506000000000000e+00   2.8899999999999999e-02   1.9239999999999999e-01   4.3790000000000001e-01
  -6.1719999999999997e-01   4.3999999999999997e-02  -6.0050000000000003e-01  -2.1959999999999999e-01  -1.9000000000000000e-02  -3.5099999999999999e-02   8.8780000000000003e-01   2.6459999999999999e+00   2.5247000000000002e+00   0.0000000000000000e+00   1.9239999999999999e-01   4.3350000000000000e-01
  -5.0700000000000001e-01   4.3999999999999997e-02  -8.5780000000000001e-01  -1.9089999999999999e-01  -6.6600000000000006e-02  -3.0700000000000002e-02   8.6560000000000004e-01   2.5792999999999999e+00   2.4377000000000000e+00   1.9300000000000001e-02   2.8899999999999999e-02   4.5119999999999999e-01
  -5.5110000000000003e-01  -4.3999999999999997e-02   5.1470000000000005e-01  -1.4319999999999999e-01  -9.4999999999999998e-03  -1.7500000000000002e-02   9.7660000000000002e-01   2.7349999999999999e+00   2.4377000000000000e+00   9.5999999999999992e-03   1.3469999999999999e-01   4.4230000000000003e-01
  -6.6130000000000000e-01   2.1980000000000000e-01  -1.7157000000000000e+00  -2.0999999999999999e-01  -2.8500000000000001e-02   4.3900000000000002e-02   9.3220000000000003e-01   2.8462000000000001e+00   2.0893999999999999e+00   5.7799999999999997e-02   1.0580000000000001e-01   4.7770000000000001e-01
  -6.8330000000000002e-01   1.9789999999999999e-01  -6.0050000000000003e-01  -1.7190000000000000e-01  -8.5599999999999996e-02  -6.1400000000000003e-02   8.6560000000000004e-01   2.6015999999999999e+00   1.7412000000000001e+00  -6.7400000000000002e-02   1.3469999999999999e-01   4.8220000000000002e-01
  -4.8490000000000000e-01   1.7590000000000000e-01  -1.1152000000000000e+00  -1.7190000000000000e-01  -9.4999999999999998e-03   8.8000000000000005e-03   7.7680000000000005e-01   2.6682999999999999e+00   2.3506000000000000e+00   5.7799999999999997e-02   7.6999999999999999e-02   4.8220000000000002e-01
  -5.7310000000000005e-01   1.3189999999999999e-01  -2.5740000000000002e-01  -3.0549999999999999e-01  -3.8100000000000002e-02   8.8000000000000005e-03   9.3220000000000003e-01   2.8239000000000001e+00   2.6989000000000001e+00   0.0000000000000000e+00   1.6360000000000000e-01   4.1580000000000000e-01
  -5.2900000000000003e-01   6.6000000000000003e-02  -7.7210000000000001e-01  -2.6729999999999998e-01  -7.6100000000000001e-02  -4.4000000000000003e-03   1.1762999999999999e+00   2.8016999999999999e+00   2.5247000000000002e+00   0.0000000000000000e+00   1.1550000000000001e-01   4.6889999999999998e-01
  -5.5110000000000003e-01  -1.0990000000000000e-01  -9.4359999999999999e-01  -5.7299999999999997e-02   2.8500000000000001e-02  -3.5099999999999999e-02   6.8799999999999994e-01   2.7572000000000001e+00   1.7412000000000001e+00  -2.8899999999999999e-02   1.6360000000000000e-01   4.7330000000000000e-01
  -7.7149999999999996e-01   1.0990000000000000e-01  -6.8630000000000002e-01  -2.0050000000000001e-01  -1.9000000000000000e-02   3.0700000000000002e-02   7.7680000000000005e-01   2.7349999999999999e+00   2.6989000000000001e+00  -7.7100000000000002e-02   5.7700000000000001e-02   4.3350000000000000e-01
  -3.0859999999999999e-01   2.6379999999999998e-01  -5.1470000000000005e-01  -2.3870000000000000e-01  -5.7099999999999998e-02  -8.8000000000000005e-03   1.0209999999999999e+00   2.6905000000000001e+00   2.0893999999999999e+00   7.7100000000000002e-02   1.7319999999999999e-01   4.4230000000000003e-01
  -6.6130000000000000e-01   0.0000000000000000e+00  -6.0050000000000003e-01  -4.7699999999999999e-02  -1.9000000000000000e-02   4.4000000000000003e-03   1.0431999999999999e+00   2.7795000000000001e+00   2.5247000000000002e+00  -1.9300000000000001e-02   2.2130000000000000e-01   4.8220000000000002e-01
  -4.4080000000000003e-01   1.7590000000000000e-01  -9.4359999999999999e-01  -2.2910000000000000e-01   9.4999999999999998e-03  -1.7500000000000002e-02   9.1000000000000003e-01   2.8016999999999999e+00   2.1764999999999999e+00  -1.9300000000000001e-02   1.7319999999999999e-01   4.5560000000000000e-01
  -6.6130000000000000e-01   4.3999999999999997e-02  -3.4310000000000002e-01  -2.0050000000000001e-01  -9.4999999999999998e-03  -3.0700000000000002e-02   8.4340000000000004e-01   2.7572000000000001e+00   1.7412000000000001e+00  -9.5999999999999992e-03   1.1550000000000001e-01   4.9099999999999999e-01
  -5.5110000000000003e-01   6.6000000000000003e-02  -9.4359999999999999e-01  -2.2910000000000000e-01   2.8500000000000001e-02   8.8000000000000005e-03   9.1000000000000003e-01   2.5571000000000002e+00   2.0893999999999999e+00   1.9300000000000001e-02   1.1550000000000001e-01   4.2020000000000002e-01
  -7.2740000000000005e-01   1.5390000000000001e-01  -6.8630000000000002e-01  -1.0500000000000000e-01  -5.7099999999999998e-02  -1.7500000000000002e-02   6.8799999999999994e-01   2.6459999999999999e+00   2.1764999999999999e+00   1.3489999999999999e-01   1.1550000000000001e-01   5.0870000000000004e-01
  -4.4080000000000003e-01   1.5390000000000001e-01  -5.1470000000000005e-01  -1.4319999999999999e-01  -5.7099999999999998e-02   4.4000000000000003e-03   9.1000000000000003e-01   2.6015999999999999e+00   2.4377000000000000e+00   9.5999999999999992e-03   1.1550000000000001e-01   4.6000000000000002e-01
  -5.9509999999999996e-01   2.1999999999999999e-02  -3.4310000000000002e-01  -2.4820000000000000e-01  -9.5200000000000007e-02   2.6300000000000000e-02   9.3220000000000003e-01   2.8016999999999999e+00   3.0470999999999999e+00   4.8200000000000000e-02   6.7400000000000002e-02   4.5560000000000000e-01
  -4.4080000000000003e-01  -6.6000000000000003e-02  -6.8630000000000002e-01  -2.6729999999999998e-01   9.4999999999999998e-03  -2.1899999999999999e-02   7.9900000000000004e-01   2.7349999999999999e+00   2.2635999999999998e+00  -6.7400000000000002e-02   7.6999999999999999e-02   4.7330000000000000e-01
  -6.1719999999999997e-01  -1.0990000000000000e-01  -1.1152000000000000e+00  -2.0050000000000001e-01   0.0000000000000000e+00  -3.0700000000000002e-02   8.8780000000000003e-01   2.7128000000000001e+00   2.6118000000000001e+00  -8.6699999999999999e-02   5.7700000000000001e-02   4.3790000000000001e-01
  -5.7310000000000005e-01   4.3999999999999997e-02  -4.2890000000000000e-01  -1.2410000000000000e-01  -6.6600000000000006e-02  -2.1899999999999999e-02   9.3220000000000003e-01   2.7795000000000001e+00   2.2635999999999998e+00  -9.5999999999999992e-03   1.2509999999999999e-01   4.0250000000000002e-01
  -5.0700000000000001e-01   1.3189999999999999e-01  -6.0050000000000003e-01  -2.7689999999999998e-01   1.9000000000000000e-02  -7.4499999999999997e-02   7.9900000000000004e-01   2.6459999999999999e+00   3.2212000000000001e+00  -2.8899999999999999e-02   1.6360000000000000e-01   4.6000000000000002e-01
  -6.1719999999999997e-01   4.3999999999999997e-02  -6.0050000000000003e-01  -1.5279999999999999e-01  -2.8500000000000001e-02   8.8000000000000005e-03   9.9880000000000002e-01   2.5125999999999999e+00   2.5247000000000002e+00  -1.9300000000000001e-02   1.0580000000000001e-01   4.4679999999999997e-01
  -7.9349999999999998e-01   1.3189999999999999e-01  -9.4359999999999999e-01  -1.4319999999999999e-01  -3.8100000000000002e-02  -2.6300000000000000e-02   6.8799999999999994e-01   2.4904000000000002e+00   2.5247000000000002e+00   2.8899999999999999e-02   7.6999999999999999e-02   4.6889999999999998e-01
  -5.0700000000000001e-01  -8.7900000000000006e-02  -6.0050000000000003e-01  -1.7190000000000000e-01  -9.4999999999999998e-03  -5.2600000000000001e-02   9.1000000000000003e-01   2.7572000000000001e+00   2.3506000000000000e+00   9.5999999999999992e-03   1.6360000000000000e-01   4.3790000000000001e-01
  -4.6289999999999998e-01   1.7590000000000000e-01   5.1470000000000005e-01  -1.8140000000000001e-01   1.9000000000000000e-02  -1.3200000000000000e-02   1.0875999999999999e+00   2.6238000000000001e+00   3.0470999999999999e+00  -2.8899999999999999e-02   1.4430000000000001e-01   4.9990000000000001e-01
  -3.3060000000000000e-01   2.1999999999999999e-02  -9.4359999999999999e-01  -2.3870000000000000e-01  -2.8500000000000001e-02   4.3900000000000002e-02   8.6560000000000004e-01   2.8462000000000001e+00   1.5670999999999999e+00   3.8500000000000000e-02   1.4430000000000001e-01   4.9099999999999999e-01
  -4.4080000000000003e-01   1.5390000000000001e-01  -5.1470000000000005e-01  -2.1959999999999999e-01  -3.8100000000000002e-02  -1.3200000000000000e-02   7.3240000000000005e-01   2.8462000000000001e+00   1.4800000000000000e+00   7.7100000000000002e-02   1.2509999999999999e-01   4.6450000000000002e-01
  -5.5110000000000003e-01   8.7900000000000006e-02  -6.8630000000000002e-01  -1.9089999999999999e-01  -2.8500000000000001e-02   0.0000000000000000e+00   8.8780000000000003e-01   2.7349999999999999e+00   2.1764999999999999e+00   4.8200000000000000e-02   1.1550000000000001e-01   4.5119999999999999e-01
  -6.1719999999999997e-01   2.1980000000000000e-01  -7.7210000000000001e-01  -1.9089999999999999e-01  -6.6600000000000006e-02   3.9500000000000000e-02   9.9880000000000002e-01   2.8239000000000001e+00   2.2635999999999998e+00   1.4449999999999999e-01   1.4430000000000001e-01   4.8220000000000002e-01
  -6.6130000000000000e-01   1.5390000000000001e-01  -8.5800000000000001e-02  -1.5279999999999999e-01   4.7600000000000003e-02  -3.5099999999999999e-02   1.0431999999999999e+00   2.6682999999999999e+00   2.3506000000000000e+00  -2.8899999999999999e-02   1.7319999999999999e-01   4.4679999999999997e-01
  -5.7310000000000005e-01   1.0990000000000000e-01  -1.7160000000000000e-01  -1.2410000000000000e-01   0.0000000000000000e+00  -3.5099999999999999e-02   8.4340000000000004e-01   2.7349999999999999e+00   2.0893999999999999e+00   0.0000000000000000e+00   9.6199999999999994e-02   4.8659999999999998e-01
  -6.1719999999999997e-01  -8.7900000000000006e-02  -8.5780000000000001e-01  -1.5279999999999999e-01   4.7600000000000003e-02   2.1899999999999999e-02   7.5460000000000005e-01   2.5348999999999999e+00   1.6540999999999999e+00   6.7400000000000002e-02   1.1550000000000001e-01   4.7770000000000001e-01
  -3.0859999999999999e-01   4.3999999999999997e-02  -4.2890000000000000e-01  -2.3870000000000000e-01   0.0000000000000000e+00   3.5099999999999999e-02   8.2120000000000004e-01   2.6459999999999999e+00   2.6989000000000001e+00  -2.8899999999999999e-02   1.2509999999999999e-01   4.6000000000000002e-01
  -4.1880000000000001e-01   1.0990000000000000e-01  -3.4310000000000002e-01  -2.2910000000000000e-01  -2.8500000000000001e-02  -3.9500000000000000e-02   6.6579999999999995e-01   2.5792999999999999e+00   2.2635999999999998e+00  -1.9300000000000001e-02   1.3469999999999999e-01   4.5560000000000000e-01
  -6.8330000000000002e-01   4.3999999999999997e-02  -6.8630000000000002e-01  -1.0500000000000000e-01  -1.9000000000000000e-02  -3.5099999999999999e-02   7.7680000000000005e-01   2.6905000000000001e+00   2.3506000000000000e+00   1.1559999999999999e-01   3.8500000000000000e-02   4.4679999999999997e-01
  -5.9509999999999996e-01   0.0000000000000000e+00  -4.2890000000000000e-01  -2.3870000000000000e-01  -9.4999999999999998e-03  -3.9500000000000000e-02   9.7660000000000002e-01   2.6682999999999999e+00   3.0470999999999999e+00   1.2520000000000001e-01   9.6199999999999994e-02   4.6889999999999998e-01
  -6.1719999999999997e-01   1.0990000000000000e-01  -7.7210000000000001e-01  -2.3870000000000000e-01   1.9000000000000000e-02  -8.8000000000000005e-03   8.8780000000000003e-01   2.8462000000000001e+00   3.0470999999999999e+00   4.8200000000000000e-02   1.4430000000000001e-01   4.4230000000000003e-01
  -5.9509999999999996e-01  -1.5390000000000001e-01  -5.1470000000000005e-01  -1.9089999999999999e-01  -3.8100000000000002e-02  -8.8000000000000005e-03   8.4340000000000004e-01   2.5571000000000002e+00   1.9153000000000000e+00  -9.5999999999999992e-03   6.7400000000000002e-02   4.6889999999999998e-01
  -5.2900000000000003e-01   1.3189999999999999e-01  -8.5780000000000001e-01  -1.9089999999999999e-01  -1.6180000000000000e-01  -8.8000000000000005e-03   1.0209999999999999e+00   2.6015999999999999e+00   1.9153000000000000e+00   1.9300000000000001e-02   1.0580000000000001e-01   4.5560000000000000e-01
  -4.4080000000000003e-01   2.1980000000000000e-01  -2.5740000000000002e-01  -3.4370000000000001e-01  -2.8500000000000001e-02  -3.5099999999999999e-02   8.8780000000000003e-01   2.8239000000000001e+00   1.8283000000000000e+00   2.8899999999999999e-02   2.4060000000000001e-01   4.3350000000000000e-01
  -4.6289999999999998e-01   6.6000000000000003e-02  -4.2890000000000000e-01  -1.4319999999999999e-01   3.8100000000000002e-02   2.1899999999999999e-02   8.4340000000000004e-01   2.5348999999999999e+00   2.1764999999999999e+00  -5.7799999999999997e-02   9.6199999999999994e-02   4.0699999999999997e-01
  -6.8330000000000002e-01   1.0990000000000000e-01  -9.4359999999999999e-01  -1.3370000000000001e-01  -5.7099999999999998e-02  -2.1899999999999999e-02   7.7680000000000005e-01   2.6238000000000001e+00   2.6989000000000001e+00   0.0000000000000000e+00   1.6360000000000000e-01   4.3350000000000000e-01
  -6.8330000000000002e-01   1.0990000000000000e-01  -5.1470000000000005e-01  -1.9089999999999999e-01  -3.8100000000000002e-02   2.6300000000000000e-02   8.6560000000000004e-01   2.6459999999999999e+00   2.1764999999999999e+00   2.8899999999999999e-02   1.8279999999999999e-01   4.6889999999999998e-01
  -5.0700000000000001e-01  -6.6000000000000003e-02  -1.0294000000000001e+00  -2.5779999999999997e-01   2.8500000000000001e-02   0.0000000000000000e+00   6.6579999999999995e-01   2.9573000000000000e+00   2.0893999999999999e+00   0.0000000000000000e+00   1.0580000000000001e-01   4.4679999999999997e-01
  -5.7310000000000005e-01   6.6000000000000003e-02   0.0000000000000000e+00  -2.3870000000000000e-01   3.8100000000000002e-02  -1.7500000000000002e-02   7.7680000000000005e-01   2.4459000000000000e+00   2.1764999999999999e+00   1.9300000000000001e-02   1.0580000000000001e-01   4.5119999999999999e-01
  -7.0530000000000004e-01   2.4179999999999999e-01  -8.5800000000000001e-02  -1.9089999999999999e-01   9.4999999999999998e-03   4.4000000000000003e-03   8.8780000000000003e-01   2.7795000000000001e+00   2.5247000000000002e+00   0.0000000000000000e+00   1.3469999999999999e-01   4.6000000000000002e-01
  -3.5270000000000001e-01   0.0000000000000000e+00  -1.1152000000000000e+00  -2.3870000000000000e-01   3.8100000000000002e-02   3.0700000000000002e-02   6.2150000000000005e-01   2.7795000000000001e+00   2.5247000000000002e+00   9.5999999999999992e-03   1.3469999999999999e-01   4.3790000000000001e-01
  -6.3919999999999999e-01   1.5390000000000001e-01  -1.7160000000000000e-01  -1.7190000000000000e-01  -6.6600000000000006e-02   1.7500000000000002e-02   9.3220000000000003e-01   2.6015999999999999e+00   2.6118000000000001e+00   1.5409999999999999e-01   8.6599999999999996e-02   4.4230000000000003e-01
  -7.0530000000000004e-01   0.0000000000000000e+00  -5.1470000000000005e-01  -2.9599999999999999e-01  -6.6600000000000006e-02  -2.1899999999999999e-02   7.3240000000000005e-01   2.6682999999999999e+00   2.2635999999999998e+00   1.9300000000000001e-02   1.5400000000000000e-01   4.4679999999999997e-01
  -6.8330000000000002e-01   6.6000000000000003e-02  -1.2867999999999999e+00  -2.0999999999999999e-01  -8.5599999999999996e-02   0.0000000000000000e+00   8.6560000000000004e-01   2.7128000000000001e+00   1.9153000000000000e+00  -3.8500000000000000e-02   1.8279999999999999e-01   4.8659999999999998e-01
  -6.6130000000000000e-01   8.7900000000000006e-02  -7.7210000000000001e-01  -1.6230000000000000e-01   6.6600000000000006e-02  -3.0700000000000002e-02   8.4340000000000004e-01   2.7795000000000001e+00   2.1764999999999999e+00  -1.9300000000000001e-02   1.7319999999999999e-01   4.7330000000000000e-01
  -5.5110000000000003e-01   8.7900000000000006e-02  -5.1470000000000005e-01  -1.2410000000000000e-01  -9.4999999999999998e-03  -1.7500000000000002e-02   9.3220000000000003e-01   2.6459999999999999e+00   2.8730000000000002e+00   1.0600000000000000e-01   1.6360000000000000e-01   4.7330000000000000e-01
  -5.5110000000000003e-01  -6.6000000000000003e-02  -7.7210000000000001e-01  -1.7190000000000000e-01  -4.7600000000000003e-02   4.3900000000000002e-02   9.9880000000000002e-01   2.6459999999999999e+00   1.9153000000000000e+00   3.8500000000000000e-02   1.1550000000000001e-01   4.6000000000000002e-01
  -6.1719999999999997e-01  -4.3999999999999997e-02  -5.1470000000000005e-01  -1.8140000000000001e-01  -2.8500000000000001e-02  -1.3200000000000000e-02   7.1020000000000005e-01   2.6459999999999999e+00   2.0893999999999999e+00  -9.5999999999999992e-03   7.6999999999999999e-02   4.6889999999999998e-01
  -4.4080000000000003e-01   2.1980000000000000e-01  -1.0294000000000001e+00  -2.9599999999999999e-01  -8.5599999999999996e-02  -3.9500000000000000e-02   9.3220000000000003e-01   2.7349999999999999e+00   2.6118000000000001e+00  -1.9300000000000001e-02   1.3469999999999999e-01   4.6450000000000002e-01
  -5.2900000000000003e-01   1.9789999999999999e-01  -4.2890000000000000e-01  -2.0050000000000001e-01   2.8500000000000001e-02  -8.8000000000000005e-03   7.9900000000000004e-01   2.6015999999999999e+00   2.6118000000000001e+00   8.6699999999999999e-02   4.8099999999999997e-02   4.8659999999999998e-01
  -5.5110000000000003e-01   6.6000000000000003e-02  -2.5740000000000002e-01  -2.2910000000000000e-01  -4.7600000000000003e-02  -1.3200000000000000e-02   7.3240000000000005e-01   2.5348999999999999e+00   2.2635999999999998e+00   9.5999999999999992e-03   7.6999999999999999e-02   4.3350000000000000e-01
  -6.6130000000000000e-01   1.3189999999999999e-01  -2.5740000000000002e-01  -2.0999999999999999e-01  -9.4999999999999998e-03  -4.4000000000000003e-03   8.6560000000000004e-01   2.7572000000000001e+00   2.9600000000000000e+00   7.7100000000000002e-02   1.0580000000000001e-01   4.7770000000000001e-01
  -4.8490000000000000e-01   6.6000000000000003e-02  -8.5800000000000001e-02  -2.5779999999999997e-01   9.4999999999999998e-03  -4.8200000000000000e-02   7.7680000000000005e-01   2.6682999999999999e+00   2.0024000000000002e+00  -2.8899999999999999e-02   1.5400000000000000e-01   4.9540000000000001e-01
  -6.3919999999999999e-01   3.0780000000000002e-01  -1.8015000000000001e+00  -2.0050000000000001e-01  -3.8100000000000002e-02   1.7500000000000002e-02   1.0209999999999999e+00   2.8906000000000001e+00   1.1317999999999999e+00   1.9300000000000001e-02   2.2130000000000000e-01   4.6889999999999998e-01
  -4.6289999999999998e-01   1.3189999999999999e-01  -4.2890000000000000e-01  -1.6230000000000000e-01  -3.8100000000000002e-02  -1.7500000000000002e-02   9.9880000000000002e-01   2.6459999999999999e+00   2.5247000000000002e+00  -1.9300000000000001e-02   1.7319999999999999e-01   4.3350000000000000e-01
  -5.2900000000000003e-01   2.1999999999999999e-02  -6.8630000000000002e-01  -1.7190000000000000e-01   2.8500000000000001e-02   4.4000000000000003e-03   1.1984999999999999e+00   2.7572000000000001e+00   2.3506000000000000e+00   9.5999999999999992e-03   1.2509999999999999e-01   4.4230000000000003e-01
  -7.2740000000000005e-01   2.1999999999999999e-02  -5.1470000000000005e-01  -2.5779999999999997e-01   1.9000000000000000e-02  -1.3200000000000000e-02   9.7660000000000002e-01   2.7349999999999999e+00   1.9153000000000000e+00   1.0600000000000000e-01   6.7400000000000002e-02   4.7770000000000001e-01
  -5.5110000000000003e-01   8.7900000000000006e-02  -6.0050000000000003e-01  -1.5279999999999999e-01  -3.8100000000000002e-02  -8.8000000000000005e-03   8.2120000000000004e-01   2.8462000000000001e+00   2.1764999999999999e+00   2.8899999999999999e-02   1.2509999999999999e-01   3.9810000000000001e-01
  -5.9509999999999996e-01   0.0000000000000000e+00  -3.4310000000000002e-01  -2.1959999999999999e-01   6.6600000000000006e-02  -8.8000000000000005e-03   9.9880000000000002e-01   2.6905000000000001e+00   2.2635999999999998e+00  -1.9300000000000001e-02   3.8500000000000000e-02   4.9990000000000001e-01
  -6.1719999999999997e-01   1.7590000000000000e-01  -6.0050000000000003e-01  -1.8140000000000001e-01  -7.6100000000000001e-02  -4.4000000000000003e-03   6.8799999999999994e-01   2.8016999999999999e+00   2.5247000000000002e+00   3.8500000000000000e-02   1.1550000000000001e-01   4.5119999999999999e-01
  -7.0530000000000004e-01   8.7900000000000006e-02  -7.7210000000000001e-01  -2.3870000000000000e-01  -7.6100000000000001e-02   8.8000000000000005e-03   9.1000000000000003e-01   2.6015999999999999e+00   2.6118000000000001e+00  -9.5999999999999992e-03   1.1550000000000001e-01   4.5560000000000000e-01
  -5.5110000000000003e-01   2.6379999999999998e-01  -1.5441000000000000e+00  -7.6399999999999996e-02   0.0000000000000000e+00   2.6300000000000000e-02   6.4370000000000005e-01   2.7572000000000001e+00   1.8283000000000000e+00  -2.8899999999999999e-02   6.7400000000000002e-02   4.2909999999999998e-01
  -8.3760000000000001e-01   3.7369999999999998e-01  -1.3725000000000001e+00  -2.6729999999999998e-01  -8.5599999999999996e-02  -4.4000000000000003e-03   9.7660000000000002e-01   2.6682999999999999e+00   2.7858999999999998e+00  -9.5999999999999992e-03   2.2130000000000000e-01   4.4679999999999997e-01
  -5.9509999999999996e-01   1.3189999999999999e-01  -5.1470000000000005e-01  -2.0050000000000001e-01  -6.6600000000000006e-02   3.0700000000000002e-02   1.0431999999999999e+00   2.7572000000000001e+00   2.2635999999999998e+00   5.7799999999999997e-02   1.0580000000000001e-01   4.3790000000000001e-01
  -5.2900000000000003e-01   6.6000000000000003e-02  -6.0050000000000003e-01  -1.9089999999999999e-01   9.4999999999999998e-03   1.7500000000000002e-02   7.5460000000000005e-01   2.7795000000000001e+00   1.7412000000000001e+00   9.5999999999999992e-03   6.7400000000000002e-02   5.1310000000000000e-01
  -4.6289999999999998e-01   1.7590000000000000e-01  -7.7210000000000001e-01  -8.5900000000000004e-02   7.6100000000000001e-02   4.3900000000000002e-02   9.1000000000000003e-01   2.5792999999999999e+00   2.0024000000000002e+00  -2.8899999999999999e-02   1.9239999999999999e-01   4.7330000000000000e-01
  -6.8330000000000002e-01   2.1999999999999999e-02  -6.8630000000000002e-01  -2.2910000000000000e-01   6.6600000000000006e-02  -3.0700000000000002e-02   9.7660000000000002e-01   2.6905000000000001e+00   2.6989000000000001e+00  -5.7799999999999997e-02   6.7400000000000002e-02   4.5560000000000000e-01
  -6.1719999999999997e-01   1.5390000000000001e-01  -8.5780000000000001e-01  -1.4319999999999999e-01  -4.7600000000000003e-02   4.4000000000000003e-03   9.1000000000000003e-01   2.6238000000000001e+00   2.1764999999999999e+00  -9.5999999999999992e-03   8.6599999999999996e-02   4.6000000000000002e-01
  -5.5110000000000003e-01   2.1980000000000000e-01  -1.0294000000000001e+00  -2.4820000000000000e-01   2.8500000000000001e-02  -6.5799999999999997e-02   8.4340000000000004e-01   2.5571000000000002e+00   1.8283000000000000e+00  -6.7400000000000002e-02   1.6360000000000000e-01   4.4679999999999997e-01
  -5.9509999999999996e-01   1.5390000000000001e-01  -2.5740000000000002e-01  -2.6729999999999998e-01  -1.9000000000000000e-02   8.8000000000000005e-03   8.6560000000000004e-01   2.7349999999999999e+00   2.1764999999999999e+00   9.5999999999999992e-03   1.1550000000000001e-01   4.7770000000000001e-01
  -5.5110000000000003e-01   6.6000000000000003e-02  -6.8630000000000002e-01  -1.0500000000000000e-01  -1.1420000000000000e-01   8.8000000000000005e-03   7.9900000000000004e-01   2.8906000000000001e+00   2.0024000000000002e+00   3.8500000000000000e-02   1.6360000000000000e-01   4.5560000000000000e-01
  -7.2740000000000005e-01  -8.7900000000000006e-02  -6.0050000000000003e-01  -2.5779999999999997e-01  -5.7099999999999998e-02  -3.9500000000000000e-02   7.1020000000000005e-01   2.6459999999999999e+00   1.9153000000000000e+00   0.0000000000000000e+00   1.5400000000000000e-01   4.5560000000000000e-01
  -5.7310000000000005e-01   1.3189999999999999e-01  -1.4582999999999999e+00  -1.9089999999999999e-01  -3.8100000000000002e-02  -4.4000000000000003e-03   8.8780000000000003e-01   2.5571000000000002e+00   2.0024000000000002e+00   3.8500000000000000e-02   1.3469999999999999e-01   4.7770000000000001e-01
  -4.1880000000000001e-01  -8.7900000000000006e-02  -1.2867999999999999e+00  -2.9599999999999999e-01  -2.8500000000000001e-02   8.8000000000000005e-03   9.3220000000000003e-01   2.7572000000000001e+00   2.8730000000000002e+00   9.5999999999999992e-03   1.3469999999999999e-01   4.5560000000000000e-01
  -6.6130000000000000e-01   4.3999999999999997e-02  -7.7210000000000001e-01  -1.1459999999999999e-01   3.8100000000000002e-02  -2.1899999999999999e-02   9.1000000000000003e-01   2.7128000000000001e+00   2.1764999999999999e+00  -2.8899999999999999e-02   1.5400000000000000e-01   4.4679999999999997e-01
  -5.7310000000000005e-01   8.7900000000000006e-02  -1.7160000000000000e-01  -2.8600000000000000e-02   0.0000000000000000e+00  -4.4000000000000003e-03   8.2120000000000004e-01   2.6459999999999999e+00   1.7412000000000001e+00   2.8899999999999999e-02   2.0210000000000000e-01   4.6889999999999998e-01
  -4.8490000000000000e-01   1.9789999999999999e-01   1.7160000000000000e-01  -1.7190000000000000e-01   2.8500000000000001e-02  -2.1899999999999999e-02   8.8780000000000003e-01   2.7128000000000001e+00   2.3506000000000000e+00   3.8500000000000000e-02   1.8279999999999999e-01   4.4230000000000003e-01
  -4.8490000000000000e-01   8.7900000000000006e-02   0.0000000000000000e+00  -1.8140000000000001e-01  -9.4999999999999998e-03  -3.0700000000000002e-02   9.7660000000000002e-01   2.6238000000000001e+00   2.6989000000000001e+00   2.8899999999999999e-02   1.0580000000000001e-01   4.6450000000000002e-01
  -5.2900000000000003e-01   0.0000000000000000e+00  -1.0294000000000001e+00  -2.3870000000000000e-01  -9.4999999999999998e-03   3.5099999999999999e-02   9.5440000000000003e-01   2.7572000000000001e+00   2.0024000000000002e+00  -1.9300000000000001e-02   1.3469999999999999e-01   4.8659999999999998e-01
  -6.3919999999999999e-01   4.3999999999999997e-02  -1.0294000000000001e+00  -3.1509999999999999e-01  -6.6600000000000006e-02   2.1899999999999999e-02   1.0209999999999999e+00   2.5792999999999999e+00   2.0893999999999999e+00   0.0000000000000000e+00   5.7700000000000001e-02   4.5119999999999999e-01
  -5.7310000000000005e-01   1.9789999999999999e-01  -6.0050000000000003e-01  -2.6729999999999998e-01  -1.0470000000000000e-01  -8.8000000000000005e-03   9.7660000000000002e-01   2.6238000000000001e+00   2.3506000000000000e+00   9.5999999999999992e-03   6.7400000000000002e-02   4.8220000000000002e-01
  -6.1719999999999997e-01   1.0990000000000000e-01  -1.1152000000000000e+00  -2.2910000000000000e-01  -9.4999999999999998e-03   2.1899999999999999e-02   9.1000000000000003e-01   2.7349999999999999e+00   2.5247000000000002e+00  -3.8500000000000000e-02   1.7319999999999999e-01   4.6000000000000002e-01
  -8.5960000000000003e-01  -2.1980000000000000e-01  -5.1470000000000005e-01  -2.0999999999999999e-01  -2.8500000000000001e-02   6.1400000000000003e-02   8.8780000000000003e-01   2.6238000000000001e+00   2.1764999999999999e+00   1.9300000000000001e-02   9.6199999999999994e-02   4.6450000000000002e-01
  -6.3919999999999999e-01   1.7590000000000000e-01  -1.4582999999999999e+00  -9.5500000000000002e-02   9.4999999999999998e-03  -1.7500000000000002e-02   6.4370000000000005e-01   2.7128000000000001e+00   2.3506000000000000e+00   5.7799999999999997e-02   1.3469999999999999e-01   4.5560000000000000e-01
  -6.3919999999999999e-01  -2.1999999999999999e-02  -6.0050000000000003e-01  -8.5900000000000004e-02  -1.9000000000000000e-02  -4.4000000000000003e-03   6.8799999999999994e-01   2.4904000000000002e+00   2.6118000000000001e+00  -2.8899999999999999e-02   1.6360000000000000e-01   4.4679999999999997e-01
  -8.1559999999999999e-01   1.7590000000000000e-01   8.5800000000000001e-02  -2.0999999999999999e-01  -3.8100000000000002e-02  -1.7500000000000002e-02   6.8799999999999994e-01   2.6905000000000001e+00   2.2635999999999998e+00   1.0600000000000000e-01   1.4430000000000001e-01   4.7330000000000000e-01
  -5.9509999999999996e-01  -2.1999999999999999e-02  -1.0294000000000001e+00  -2.8639999999999999e-01  -5.7099999999999998e-02  -1.3200000000000000e-02   8.2120000000000004e-01   2.6682999999999999e+00   2.0893999999999999e+00   1.9300000000000001e-02   1.4430000000000001e-01   4.6000000000000002e-01
  -7.0530000000000004e-01   1.9789999999999999e-01   0.0000000000000000e+00  -2.2910000000000000e-01   0.0000000000000000e+00  -1.7500000000000002e-02   8.6560000000000004e-01   2.7572000000000001e+00   2.6118000000000001e+00  -1.9300000000000001e-02   1.0580000000000001e-01   4.8659999999999998e-01
  -6.3919999999999999e-01  -1.0990000000000000e-01  -6.0050000000000003e-01  -1.6230000000000000e-01   0.0000000000000000e+00  -8.8000000000000005e-03   8.6560000000000004e-01   3.0240000000000000e+00   2.0024000000000002e+00   7.7100000000000002e-02   1.4430000000000001e-01   4.8659999999999998e-01
  -7.4939999999999996e-01   1.0990000000000000e-01  -1.7160000000000000e-01  -2.7689999999999998e-01  -2.8500000000000001e-02  -3.9500000000000000e-02   9.7660000000000002e-01   2.9129000000000000e+00   2.3506000000000000e+00  -9.5999999999999992e-03   2.3089999999999999e-01   4.3350000000000000e-01
  -4.1880000000000001e-01   6.6000000000000003e-02  -1.7160000000000000e-01  -2.3870000000000000e-01  -7.6100000000000001e-02  -4.8200000000000000e-02   8.8780000000000003e-01   2.8683999999999998e+00   2.3506000000000000e+00   4.8200000000000000e-02   5.7700000000000001e-02   4.6000000000000002e-01
  -8.1559999999999999e-01   1.3189999999999999e-01  -5.1470000000000005e-01  -1.9089999999999999e-01  -2.8500000000000001e-02  -5.7000000000000002e-02   8.4340000000000004e-01   2.6905000000000001e+00   1.8283000000000000e+00   1.9300000000000001e-02   9.6199999999999994e-02   4.6000000000000002e-01
  -6.1719999999999997e-01   8.7900000000000006e-02  -4.2890000000000000e-01  -1.6230000000000000e-01   1.9000000000000000e-02   4.4000000000000003e-03   9.1000000000000003e-01   2.5571000000000002e+00   2.3506000000000000e+00   0.0000000000000000e+00   1.6360000000000000e-01   4.7770000000000001e-01
  -6.6130000000000000e-01   2.8580000000000000e-01  -2.5740000000000002e-01  -7.6399999999999996e-02  -1.4269999999999999e-01  -5.7000000000000002e-02   7.7680000000000005e-01   2.7795000000000001e+00   2.6118000000000001e+00   7.7100000000000002e-02   1.3469999999999999e-01   4.5119999999999999e-01
  -5.9509999999999996e-01  -1.0990000000000000e-01   0.0000000000000000e+00  -1.9089999999999999e-01  -4.7600000000000003e-02  -8.8000000000000005e-03   6.6579999999999995e-01   2.7795000000000001e+00   2.5247000000000002e+00  -8.6699999999999999e-02   4.8099999999999997e-02   4.5119999999999999e-01
  -5.5110000000000003e-01  -6.6000000000000003e-02  -8.5780000000000001e-01  -1.5279999999999999e-01   1.9000000000000000e-02   3.5099999999999999e-02   9.1000000000000003e-01   2.6682999999999999e+00   2.0893999999999999e+00   2.8899999999999999e-02   7.6999999999999999e-02   4.1580000000000000e-01
  -6.3919999999999999e-01   3.0780000000000002e-01  -5.1470000000000005e-01  -1.9089999999999999e-01   2.8500000000000001e-02   0.0000000000000000e+00   9.9880000000000002e-01   2.8016999999999999e+00   2.1764999999999999e+00   0.0000000000000000e+00  -9.5999999999999992e-03   5.1310000000000000e-01
  -4.6289999999999998e-01   3.0780000000000002e-01  -1.7160000000000000e-01  -1.6230000000000000e-01   2.8500000000000001e-02   1.3200000000000000e-02   8.8780000000000003e-01   2.6459999999999999e+00   1.9153000000000000e+00  -6.7400000000000002e-02   1.5400000000000000e-01   4.6450000000000002e-01
  -5.7310000000000005e-01   1.7590000000000000e-01   0.0000000000000000e+00  -2.9599999999999999e-01  -7.6100000000000001e-02  -2.1899999999999999e-02   8.8780000000000003e-01   2.5571000000000002e+00   2.2635999999999998e+00   9.6299999999999997e-02   7.6999999999999999e-02   4.7330000000000000e-01
  -6.1719999999999997e-01   6.6000000000000003e-02  -1.1152000000000000e+00  -3.0549999999999999e-01  -5.7099999999999998e-02   0.0000000000000000e+00   8.4340000000000004e-01   2.5792999999999999e+00   2.1764999999999999e+00   9.6299999999999997e-02   1.0580000000000001e-01   4.7330000000000000e-01
  -5.7310000000000005e-01   4.3999999999999997e-02  -8.5780000000000001e-01  -2.6729999999999998e-01  -9.5200000000000007e-02   1.3200000000000000e-02   8.4340000000000004e-01   2.8462000000000001e+00   2.9600000000000000e+00   0.0000000000000000e+00   1.6360000000000000e-01   4.6889999999999998e-01
  -7.9349999999999998e-01   6.6000000000000003e-02  -7.7210000000000001e-01  -2.0999999999999999e-01   9.4999999999999998e-03  -1.3200000000000000e-02   8.4340000000000004e-01   2.6905000000000001e+00   2.1764999999999999e+00  -6.7400000000000002e-02   9.5999999999999992e-03   4.5119999999999999e-01
  -5.9509999999999996e-01   4.3999999999999997e-02  -6.8630000000000002e-01  -2.1959999999999999e-01  -8.5599999999999996e-02   3.0700000000000002e-02   8.4340000000000004e-01   2.7572000000000001e+00   2.7858999999999998e+00   4.8200000000000000e-02   7.6999999999999999e-02   4.7330000000000000e-01
  -6.1719999999999997e-01   4.3999999999999997e-02  -8.5800000000000001e-02  -1.6230000000000000e-01  -9.5200000000000007e-02   8.8000000000000005e-03   7.9900000000000004e-01   2.6459999999999999e+00   2.3506000000000000e+00  -2.8899999999999999e-02   1.0580000000000001e-01   4.7770000000000001e-01
  -5.5110000000000003e-01   3.0780000000000002e-01  -5.1470000000000005e-01  -2.5779999999999997e-01  -1.9000000000000000e-02  -3.0700000000000002e-02   9.3220000000000003e-01   2.6459999999999999e+00   2.1764999999999999e+00   3.8500000000000000e-02   1.2509999999999999e-01   5.0429999999999997e-01
  -5.5110000000000003e-01   2.8580000000000000e-01  -1.8015000000000001e+00  -6.6799999999999998e-02   1.1420000000000000e-01  -7.0199999999999999e-02   7.3240000000000005e-01   2.7795000000000001e+00   2.4377000000000000e+00   3.8500000000000000e-02   1.4430000000000001e-01   4.8220000000000002e-01
  -6.1719999999999997e-01  -4.3999999999999997e-02  -1.2867999999999999e+00  -2.4820000000000000e-01  -7.6100000000000001e-02  -2.6300000000000000e-02   9.1000000000000003e-01   2.6459999999999999e+00   2.6989000000000001e+00  -7.7100000000000002e-02   1.2509999999999999e-01   4.3350000000000000e-01
  -3.9679999999999999e-01   1.0990000000000000e-01   6.0050000000000003e-01  -1.9089999999999999e-01   1.9000000000000000e-02  -1.7500000000000002e-02   7.3240000000000005e-01   2.8016999999999999e+00   3.0470999999999999e+00   3.8500000000000000e-02   2.1170000000000000e-01   4.5560000000000000e-01
  -3.9679999999999999e-01  -1.5390000000000001e-01   0.0000000000000000e+00  -2.0050000000000001e-01  -6.6600000000000006e-02   4.4000000000000003e-03   7.9900000000000004e-01   2.6015999999999999e+00   2.4377000000000000e+00   9.5999999999999992e-03   5.7700000000000001e-02   5.0429999999999997e-01
  -6.1719999999999997e-01   8.7900000000000006e-02   8.5800000000000001e-02  -2.7689999999999998e-01  -2.8500000000000001e-02   8.8000000000000005e-03   6.8799999999999994e-01   2.8239000000000001e+00   1.4800000000000000e+00   2.8899999999999999e-02   2.8899999999999999e-02   4.6000000000000002e-01
  -5.7310000000000005e-01  -2.1999999999999999e-02  -1.2010000000000001e+00  -2.1959999999999999e-01   2.8500000000000001e-02   0.0000000000000000e+00   8.2120000000000004e-01   2.7128000000000001e+00   1.8283000000000000e+00   1.9300000000000001e-02   1.2509999999999999e-01   4.6000000000000002e-01
  -6.1719999999999997e-01   2.1999999999999999e-02  -4.2890000000000000e-01  -2.7689999999999998e-01  -7.6100000000000001e-02   3.0700000000000002e-02   7.9900000000000004e-01   2.7128000000000001e+00   2.0893999999999999e+00   6.7400000000000002e-02   6.7400000000000002e-02   4.6450000000000002e-01
  -5.5110000000000003e-01   4.3999999999999997e-02  -6.0050000000000003e-01  -2.0050000000000001e-01  -3.8100000000000002e-02  -4.4000000000000003e-03   8.6560000000000004e-01   2.7128000000000001e+00   2.0893999999999999e+00   5.7799999999999997e-02   1.3469999999999999e-01   4.8659999999999998e-01
  -7.0530000000000004e-01  -2.1999999999999999e-02  -5.1470000000000005e-01  -1.7190000000000000e-01  -1.9000000000000000e-02   3.9500000000000000e-02   8.6560000000000004e-01   2.7349999999999999e+00   1.8283000000000000e+00  -9.5999999999999992e-03   1.3469999999999999e-01   4.6000000000000002e-01
  -6.3919999999999999e-01   1.9789999999999999e-01  -6.8630000000000002e-01  -1.5279999999999999e-01  -3.8100000000000002e-02  -1.7500000000000002e-02   8.2120000000000004e-01   2.7795000000000001e+00   3.2212000000000001e+00   3.8500000000000000e-02   2.2130000000000000e-01   4.7330000000000000e-01
  -5.2900000000000003e-01   2.6379999999999998e-01  -7.7210000000000001e-01  -1.8140000000000001e-01   2.8500000000000001e-02  -1.7500000000000002e-02   8.8780000000000003e-01   2.6459999999999999e+00   2.5247000000000002e+00  -2.8899999999999999e-02   1.8279999999999999e-01   4.6000000000000002e-01
  -7.0530000000000004e-01  -4.3999999999999997e-02   1.7160000000000000e-01  -1.9089999999999999e-01  -1.0470000000000000e-01  -3.5099999999999999e-02   9.3220000000000003e-01   2.6459999999999999e+00   2.8730000000000002e+00   2.8899999999999999e-02   9.6199999999999994e-02   4.3350000000000000e-01
  -7.0530000000000004e-01   8.7900000000000006e-02  -3.4310000000000002e-01  -2.3870000000000000e-01  -4.7600000000000003e-02  -6.5799999999999997e-02   8.4340000000000004e-01   2.7795000000000001e+00   3.2212000000000001e+00  -1.9300000000000001e-02   1.5400000000000000e-01   4.6450000000000002e-01
  -6.8330000000000002e-01   1.3189999999999999e-01  -3.4310000000000002e-01  -1.9089999999999999e-01   9.4999999999999998e-03  -3.5099999999999999e-02   8.2120000000000004e-01   2.7572000000000001e+00   2.5247000000000002e+00   4.8200000000000000e-02   4.8099999999999997e-02   4.5119999999999999e-01
  -5.5110000000000003e-01  -1.5390000000000001e-01  -4.2890000000000000e-01  -2.3870000000000000e-01  -2.8500000000000001e-02  -4.4000000000000003e-03   8.6560000000000004e-01   2.8683999999999998e+00   2.3506000000000000e+00   3.8500000000000000e-02   1.8279999999999999e-01   4.5560000000000000e-01
  -5.5110000000000003e-01   2.1980000000000000e-01   8.5800000000000001e-02  -2.5779999999999997e-01  -8.5599999999999996e-02  -1.3200000000000000e-02   8.6560000000000004e-01   2.6015999999999999e+00   2.2635999999999998e+00   2.8899999999999999e-02   3.8500000000000000e-02   4.9990000000000001e-01
  -7.2740000000000005e-01  -1.0990000000000000e-01  -2.5740000000000002e-01  -1.8140000000000001e-01  -4.7600000000000003e-02   3.0700000000000002e-02   8.2120000000000004e-01   2.6015999999999999e+00   1.3930000000000000e+00   0.0000000000000000e+00   1.4430000000000001e-01   4.6450000000000002e-01
  -5.0700000000000001e-01   0.0000000000000000e+00  -6.8630000000000002e-01  -2.3870000000000000e-01  -1.1420000000000000e-01  -1.7500000000000002e-02   7.5460000000000005e-01   2.8016999999999999e+00   2.7858999999999998e+00   4.8200000000000000e-02   1.1550000000000001e-01   4.7770000000000001e-01
  -5.0700000000000001e-01  -4.3999999999999997e-02  -6.8630000000000002e-01  -1.9089999999999999e-01  -1.9000000000000000e-02  -6.1400000000000003e-02   7.7680000000000005e-01   2.6238000000000001e+00   2.4377000000000000e+00   5.7799999999999997e-02   8.6599999999999996e-02   4.5119999999999999e-01
  -5.0700000000000001e-01   1.9789999999999999e-01  -8.5780000000000001e-01  -1.6230000000000000e-01   9.4999999999999998e-03  -1.7500000000000002e-02   8.2120000000000004e-01   2.8016999999999999e+00   1.8283000000000000e+00   9.5999999999999992e-03   8.6599999999999996e-02   4.3350000000000000e-01
  -5.2900000000000003e-01  -8.7900000000000006e-02  -1.1152000000000000e+00  -1.6230000000000000e-01   5.7099999999999998e-02  -1.3200000000000000e-02   8.6560000000000004e-01   2.6905000000000001e+00   2.6118000000000001e+00   2.8899999999999999e-02   1.4430000000000001e-01   4.6889999999999998e-01
  -6.6130000000000000e-01   1.0990000000000000e-01  -6.8630000000000002e-01  -2.0999999999999999e-01  -9.4999999999999998e-03   1.3200000000000000e-02   6.2150000000000005e-01   2.7572000000000001e+00   2.5247000000000002e+00   1.1559999999999999e-01   1.8279999999999999e-01   4.4230000000000003e-01
  -4.8490000000000000e-01   6.6000000000000003e-02   0.0000000000000000e+00  -1.8140000000000001e-01  -2.8500000000000001e-02  -8.8000000000000005e-03   7.1020000000000005e-01   2.6015999999999999e+00   1.7412000000000001e+00   9.5999999999999992e-03   1.9239999999999999e-01   4.4230000000000003e-01
  -6.3919999999999999e-01   1.9789999999999999e-01  -1.7160000000000000e-01  -1.4319999999999999e-01  -9.4999999999999998e-03  -8.8000000000000005e-03   6.6579999999999995e-01   2.7795000000000001e+00   2.5247000000000002e+00   6.7400000000000002e-02   3.8500000000000000e-02   4.9099999999999999e-01
  -5.0700000000000001e-01   1.0990000000000000e-01  -1.2867999999999999e+00  -1.8140000000000001e-01   3.8100000000000002e-02   8.8000000000000005e-03   8.8780000000000003e-01   2.7128000000000001e+00   2.6989000000000001e+00   8.6699999999999999e-02   3.8500000000000000e-02   4.8659999999999998e-01
  -4.8490000000000000e-01   0.0000000000000000e+00  -1.0294000000000001e+00  -2.3870000000000000e-01  -7.6100000000000001e-02  -1.7500000000000002e-02   9.3220000000000003e-01   2.5125999999999999e+00   1.3930000000000000e+00  -1.9300000000000001e-02   1.0580000000000001e-01   4.5560000000000000e-01
  -5.9509999999999996e-01  -4.3999999999999997e-02  -1.7160000000000000e-01  -1.7190000000000000e-01  -2.8500000000000001e-02   8.8000000000000005e-03   8.8780000000000003e-01   2.7572000000000001e+00   1.8283000000000000e+00   1.9300000000000001e-02   8.6599999999999996e-02   4.6450000000000002e-01
  -5.7310000000000005e-01  -8.7900000000000006e-02  -3.4310000000000002e-01  -1.4319999999999999e-01  -7.6100000000000001e-02  -3.0700000000000002e-02   9.1000000000000003e-01   2.5792999999999999e+00   2.4377000000000000e+00   1.9300000000000001e-02   6.7400000000000002e-02   4.8659999999999998e-01
  -4.8490000000000000e-01   2.1999999999999999e-02  -5.1470000000000005e-01  -2.1959999999999999e-01   9.4999999999999998e-03  -1.3200000000000000e-02   7.9900000000000004e-01   2.5792999999999999e+00   1.8283000000000000e+00   9.6299999999999997e-02   2.0210000000000000e-01   4.6000000000000002e-01
  -6.1719999999999997e-01   1.3189999999999999e-01  -8.5780000000000001e-01  -1.8140000000000001e-01   0.0000000000000000e+00  -3.5099999999999999e-02   7.3240000000000005e-01   2.7795000000000001e+00   1.3930000000000000e+00   8.6699999999999999e-02   1.0580000000000001e-01   4.1580000000000000e-01
  -6.8330000000000002e-01   2.6379999999999998e-01  -3.4310000000000002e-01  -1.0500000000000000e-01   4.7600000000000003e-02  -4.4000000000000003e-03   7.7680000000000005e-01   2.6015999999999999e+00   2.1764999999999999e+00   2.8899999999999999e-02   1.4430000000000001e-01   4.6889999999999998e-01
  -7.7149999999999996e-01   2.1999999999999999e-02  -6.8630000000000002e-01  -1.9089999999999999e-01  -2.8500000000000001e-02   1.3200000000000000e-02   9.9880000000000002e-01   2.9129000000000000e+00   2.0893999999999999e+00   6.7400000000000002e-02   1.1550000000000001e-01   4.8659999999999998e-01
  -6.6130000000000000e-01   4.3999999999999997e-02  -1.7160000000000000e-01  -1.8140000000000001e-01   1.9000000000000000e-02   0.0000000000000000e+00   6.6579999999999995e-01   2.6459999999999999e+00   2.2635999999999998e+00   1.9300000000000001e-02   1.2509999999999999e-01   4.5560000000000000e-01
  -5.0700000000000001e-01  -8.7900000000000006e-02  -2.5740000000000002e-01  -2.0999999999999999e-01   9.5200000000000007e-02  -3.0700000000000002e-02   7.7680000000000005e-01   2.7572000000000001e+00   2.7858999999999998e+00  -1.9300000000000001e-02   1.0580000000000001e-01   4.3350000000000000e-01
  -6.1719999999999997e-01   1.3189999999999999e-01  -9.4359999999999999e-01  -2.5779999999999997e-01   2.8500000000000001e-02   1.7500000000000002e-02   5.9930000000000005e-01   2.6905000000000001e+00   2.4377000000000000e+00   0.0000000000000000e+00   1.8279999999999999e-01   4.4230000000000003e-01
  -7.2740000000000005e-01   6.6000000000000003e-02  -5.1470000000000005e-01  -2.7689999999999998e-01  -4.7600000000000003e-02  -8.8000000000000005e-03   8.6560000000000004e-01   2.6459999999999999e+00   2.0893999999999999e+00  -7.7100000000000002e-02   4.8099999999999997e-02   4.2470000000000002e-01
  -6.1719999999999997e-01   8.7900000000000006e-02  -5.1470000000000005e-01  -2.1959999999999999e-01  -9.5200000000000007e-02   4.4000000000000003e-03   8.6560000000000004e-01   2.6905000000000001e+00   2.9600000000000000e+00   1.9300000000000001e-02   8.6599999999999996e-02   4.7770000000000001e-01
  -5.5110000000000003e-01   0.0000000000000000e+00  -8.5800000000000001e-02  -2.0999999999999999e-01  -1.9000000000000000e-02   1.7500000000000002e-02   6.8799999999999994e-01   2.7572000000000001e+00   2.3506000000000000e+00   1.9300000000000001e-02   1.4430000000000001e-01   4.6450000000000002e-01
  -5.5110000000000003e-01   2.1999999999999999e-02  -6.8630000000000002e-01  -2.3870000000000000e-01  -3.8100000000000002e-02  -4.3900000000000002e-02   9.1000000000000003e-01   2.5125999999999999e+00   2.1764999999999999e+00   5.7799999999999997e-02   7.6999999999999999e-02   4.2470000000000002e-01
  -3.7469999999999998e-01  -1.3189999999999999e-01  -1.7160000000000000e-01  -2.4820000000000000e-01   3.8100000000000002e-02  -8.8000000000000005e-03   7.7680000000000005e-01   2.6459999999999999e+00   2.4377000000000000e+00  -2.8899999999999999e-02   2.1170000000000000e-01   4.9990000000000001e-01
  -5.5110000000000003e-01   1.0990000000000000e-01  -2.5740000000000002e-01  -1.2410000000000000e-01   9.4999999999999998e-03  -1.7500000000000002e-02   8.2120000000000004e-01   2.8239000000000001e+00   2.6989000000000001e+00   0.0000000000000000e+00   2.3089999999999999e-01   4.3350000000000000e-01
  -6.1719999999999997e-01   2.1999999999999999e-02  -1.3725000000000001e+00  -2.2910000000000000e-01  -1.2370000000000000e-01   4.4000000000000003e-03   7.9900000000000004e-01   2.7572000000000001e+00   1.9153000000000000e+00   3.8500000000000000e-02   9.6199999999999994e-02   4.7330000000000000e-01
  -6.3919999999999999e-01   1.7590000000000000e-01  -1.6298999999999999e+00  -1.2410000000000000e-01  -2.8500000000000001e-02   1.3200000000000000e-02   8.4340000000000004e-01   2.7349999999999999e+00   2.2635999999999998e+00   5.7799999999999997e-02   1.6360000000000000e-01   4.6889999999999998e-01
  -6.1719999999999997e-01  -6.6000000000000003e-02  -1.3725000000000001e+00  -1.4319999999999999e-01  -9.4999999999999998e-03  -3.9500000000000000e-02   8.6560000000000004e-01   2.6682999999999999e+00   2.1764999999999999e+00   0.0000000000000000e+00   1.8279999999999999e-01   4.6889999999999998e-01
  -7.0530000000000004e-01   1.0990000000000000e-01   0.0000000000000000e+00  -1.9089999999999999e-01   3.8100000000000002e-02  -8.8000000000000005e-03   8.8780000000000003e-01   2.7128000000000001e+00   1.8283000000000000e+00   5.7799999999999997e-02   1.4430000000000001e-01   4.6450000000000002e-01
  -6.8330000000000002e-01  -8.7900000000000006e-02  -6.8630000000000002e-01  -2.6729999999999998e-01  -1.7130000000000001e-01  -1.3200000000000000e-02   8.6560000000000004e-01   2.7572000000000001e+00   2.1764999999999999e+00   3.8500000000000000e-02   5.7700000000000001e-02   4.3350000000000000e-01
  -7.0530000000000004e-01   8.7900000000000006e-02  -7.7210000000000001e-01  -1.5279999999999999e-01  -7.6100000000000001e-02  -3.9500000000000000e-02   9.1000000000000003e-01   2.6238000000000001e+00   2.2635999999999998e+00  -4.8200000000000000e-02   1.1550000000000001e-01   4.6450000000000002e-01
  -5.7310000000000005e-01   1.9789999999999999e-01  -6.0050000000000003e-01  -1.5279999999999999e-01  -1.1420000000000000e-01   3.5099999999999999e-02   9.1000000000000003e-01   2.6238000000000001e+00   2.5247000000000002e+00  -9.5999999999999992e-03   1.3469999999999999e-01   4.5119999999999999e-01
  -6.8330000000000002e-01  -2.1999999999999999e-02  -6.0050000000000003e-01  -2.4820000000000000e-01  -1.9000000000000000e-02   2.1899999999999999e-02   7.5460000000000005e-01   2.9796000000000000e+00   2.8730000000000002e+00   8.6699999999999999e-02   2.2130000000000000e-01   4.6000000000000002e-01
  -3.7469999999999998e-01  -2.1999999999999999e-02  -8.5780000000000001e-01  -1.9089999999999999e-01  -2.8500000000000001e-02   4.4000000000000003e-03   9.3220000000000003e-01   2.6682999999999999e+00   2.4377000000000000e+00  -1.9300000000000001e-02   7.6999999999999999e-02   4.5119999999999999e-01
  -5.0700000000000001e-01   0.0000000000000000e+00  -8.5800000000000001e-02  -2.4820000000000000e-01  -4.7600000000000003e-02   2.1899999999999999e-02   6.6579999999999995e-01   2.7349999999999999e+00   2.2635999999999998e+00   7.7100000000000002e-02   1.3469999999999999e-01   4.9540000000000001e-01
  -7.4939999999999996e-01   3.0780000000000002e-01  -1.0294000000000001e+00  -1.7190000000000000e-01   2.8500000000000001e-02   4.4000000000000003e-03   1.0209999999999999e+00   2.6905000000000001e+00   2.9600000000000000e+00   1.9300000000000001e-02   1.5400000000000000e-01   4.5560000000000000e-01
  -6.3919999999999999e-01   1.7590000000000000e-01  -9.4359999999999999e-01  -1.7190000000000000e-01  -9.4999999999999998e-03  -2.6300000000000000e-02   8.2120000000000004e-01   2.6682999999999999e+00   2.4377000000000000e+00  -2.8899999999999999e-02   8.6599999999999996e-02   4.3350000000000000e-01
  -4.6289999999999998e-01   4.3999999999999997e-02  -1.0294000000000001e+00  -1.8140000000000001e-01   9.4999999999999998e-03  -2.1899999999999999e-02   7.7680000000000005e-01   2.8016999999999999e+00   2.1764999999999999e+00   9.5999999999999992e-03   7.6999999999999999e-02   4.7330000000000000e-01
  -5.5110000000000003e-01   1.7590000000000000e-01  -1.1152000000000000e+00  -2.0050000000000001e-01  -9.5200000000000007e-02  -5.2600000000000001e-02   7.5460000000000005e-01   2.7795000000000001e+00   1.7412000000000001e+00  -3.8500000000000000e-02   1.5400000000000000e-01   4.8659999999999998e-01
  -6.3919999999999999e-01   1.3189999999999999e-01  -6.8630000000000002e-01  -1.9089999999999999e-01  -1.9000000000000000e-02   2.6300000000000000e-02   7.9900000000000004e-01   2.8462000000000001e+00   2.0024000000000002e+00   0.0000000000000000e+00   5.7700000000000001e-02   4.9099999999999999e-01
  -5.9509999999999996e-01   2.1999999999999999e-02  -1.2010000000000001e+00  -2.5779999999999997e-01   9.4999999999999998e-03  -2.1899999999999999e-02   1.0209999999999999e+00   2.6905000000000001e+00   1.7412000000000001e+00   9.5999999999999992e-03   1.2509999999999999e-01   4.8220000000000002e-01
  -5.7310000000000005e-01  -2.1999999999999999e-02  -1.2867999999999999e+00  -2.5779999999999997e-01  -9.5200000000000007e-02   2.6300000000000000e-02   9.7660000000000002e-01   2.8239000000000001e+00   2.0024000000000002e+00  -9.5999999999999992e-03   1.4430000000000001e-01   4.3350000000000000e-01
  -4.4080000000000003e-01   6.6000000000000003e-02  -7.7210000000000001e-01  -2.5779999999999997e-01  -4.7600000000000003e-02  -6.1400000000000003e-02   9.5440000000000003e-01   2.6459999999999999e+00   2.0893999999999999e+00  -1.5409999999999999e-01   2.2130000000000000e-01   4.9990000000000001e-01
  -4.4080000000000003e-01  -1.0990000000000000e-01  -2.5740000000000002e-01  -2.7689999999999998e-01  -9.4999999999999998e-03  -5.2600000000000001e-02   8.8780000000000003e-01   2.6459999999999999e+00   1.9153000000000000e+00  -5.7799999999999997e-02   1.1550000000000001e-01   5.2200000000000002e-01
  -4.8490000000000000e-01   1.0990000000000000e-01  -1.7160000000000000e-01  -1.3370000000000001e-01   0.0000000000000000e+00  -4.4000000000000003e-03   6.8799999999999994e-01   2.7572000000000001e+00   2.6989000000000001e+00  -2.8899999999999999e-02   1.7319999999999999e-01   4.4679999999999997e-01
  -4.8490000000000000e-01  -8.7900000000000006e-02   2.5740000000000002e-01  -2.7689999999999998e-01  -9.4999999999999998e-03   0.0000000000000000e+00   7.9900000000000004e-01   2.7795000000000001e+00   2.6989000000000001e+00  -9.5999999999999992e-03   1.7319999999999999e-01   4.9540000000000001e-01
  -7.4939999999999996e-01   2.4179999999999999e-01  -4.2890000000000000e-01  -2.0050000000000001e-01   0.0000000000000000e+00  -5.7000000000000002e-02   8.4340000000000004e-01   2.7795000000000001e+00   2.8730000000000002e+00   2.8899999999999999e-02   1.0580000000000001e-01   4.8220000000000002e-01
  -4.8490000000000000e-01   2.1999999999999999e-02  -3.4310000000000002e-01  -1.5279999999999999e-01  -2.8500000000000001e-02  -4.4000000000000003e-03   9.5440000000000003e-01   2.4904000000000002e+00   2.3506000000000000e+00  -6.7400000000000002e-02   8.6599999999999996e-02   4.7770000000000001e-01
  -7.7149999999999996e-01   8.7900000000000006e-02  -6.0050000000000003e-01  -2.1959999999999999e-01  -9.4999999999999998e-03   4.4000000000000003e-03   8.8780000000000003e-01   2.6015999999999999e+00   2.2635999999999998e+00  -2.8899999999999999e-02   1.1550000000000001e-01   4.5560000000000000e-01
  -5.7310000000000005e-01   1.7590000000000000e-01  -3.4310000000000002e-01  -1.8140000000000001e-01  -6.6600000000000006e-02   5.2600000000000001e-02   9.9880000000000002e-01   2.6015999999999999e+00   2.6989000000000001e+00  -6.7400000000000002e-02   1.4430000000000001e-01   4.8220000000000002e-01
  -5.9509999999999996e-01  -4.3999999999999997e-02  -5.1470000000000005e-01  -2.1959999999999999e-01  -9.4999999999999998e-03  -5.2600000000000001e-02   9.3220000000000003e-01   2.6905000000000001e+00   1.5670999999999999e+00  -6.7400000000000002e-02   3.8500000000000000e-02   4.2470000000000002e-01
  -6.1719999999999997e-01   1.0990000000000000e-01  -5.1470000000000005e-01  -1.9089999999999999e-01   3.8100000000000002e-02  -2.1899999999999999e-02   8.4340000000000004e-01   2.5792999999999999e+00   3.3953000000000002e+00  -3.8500000000000000e-02   1.1550000000000001e-01   4.7330000000000000e-01
  -4.4080000000000003e-01   8.7900000000000006e-02  -6.0050000000000003e-01  -1.2410000000000000e-01   9.4999999999999998e-03  -5.2600000000000001e-02   9.7660000000000002e-01   2.8239000000000001e+00   2.2635999999999998e+00   0.0000000000000000e+00   1.9239999999999999e-01   4.7330000000000000e-01
  -5.2900000000000003e-01   1.3189999999999999e-01  -2.5740000000000002e-01  -9.5500000000000002e-02  -6.6600000000000006e-02  -3.9500000000000000e-02   8.2120000000000004e-01   2.8462000000000001e+00   2.0024000000000002e+00   1.0600000000000000e-01   1.3469999999999999e-01   4.3790000000000001e-01
  -5.7310000000000005e-01   2.4179999999999999e-01   2.5740000000000002e-01  -1.5279999999999999e-01  -2.8500000000000001e-02   1.7500000000000002e-02   1.0209999999999999e+00   2.7128000000000001e+00   2.2635999999999998e+00   6.7400000000000002e-02   1.7319999999999999e-01   4.6450000000000002e-01
  -4.4080000000000003e-01  -4.3999999999999997e-02  -2.5740000000000002e-01  -1.8140000000000001e-01  -9.4999999999999998e-03   8.8000000000000005e-03   9.9880000000000002e-01   2.7128000000000001e+00   2.1764999999999999e+00   5.7799999999999997e-02   1.7319999999999999e-01   4.5560000000000000e-01
  -5.7310000000000005e-01   4.3999999999999997e-02  -9.4359999999999999e-01  -1.8140000000000001e-01  -3.8100000000000002e-02   8.8000000000000005e-03   8.4340000000000004e-01   2.6238000000000001e+00   1.7412000000000001e+00  -1.9300000000000001e-02   1.1550000000000001e-01   4.3350000000000000e-01
  -5.5110000000000003e-01   1.5390000000000001e-01  -4.2890000000000000e-01  -1.1459999999999999e-01   9.4999999999999998e-03  -4.4000000000000003e-03   7.9900000000000004e-01   2.4904000000000002e+00   2.4377000000000000e+00  -3.8500000000000000e-02   1.9239999999999999e-01   4.4230000000000003e-01
  -3.9679999999999999e-01  -6.6000000000000003e-02  -2.5740000000000002e-01  -2.7689999999999998e-01   1.9000000000000000e-02   8.8000000000000005e-03   7.7680000000000005e-01   2.4237000000000002e+00   2.3506000000000000e+00   3.8500000000000000e-02   1.3469999999999999e-01   4.7330000000000000e-01
  -4.6289999999999998e-01  -1.3189999999999999e-01  -5.1470000000000005e-01  -3.5330000000000000e-01  -2.8500000000000001e-02   4.4000000000000003e-03   9.5440000000000003e-01   2.5571000000000002e+00   1.5670999999999999e+00   1.2520000000000001e-01   1.0580000000000001e-01   4.6000000000000002e-01
  -4.4080000000000003e-01  -2.1999999999999999e-02  -1.2867999999999999e+00  -3.1509999999999999e-01  -5.7099999999999998e-02  -1.3200000000000000e-02   6.8799999999999994e-01   2.7128000000000001e+00   2.4377000000000000e+00   0.0000000000000000e+00   1.2509999999999999e-01   4.6889999999999998e-01
  -6.1719999999999997e-01  -8.7900000000000006e-02  -3.4310000000000002e-01  -1.7190000000000000e-01  -3.8100000000000002e-02  -1.7500000000000002e-02   1.1540999999999999e+00   2.7349999999999999e+00   1.3930000000000000e+00  -1.9300000000000001e-02   3.8500000000000000e-02   4.6889999999999998e-01
  -5.7310000000000005e-01   2.4179999999999999e-01  -4.2890000000000000e-01  -2.5779999999999997e-01  -2.8500000000000001e-02   1.3200000000000000e-02   9.7660000000000002e-01   2.7795000000000001e+00   2.2635999999999998e+00  -4.8200000000000000e-02   1.1550000000000001e-01   4.7770000000000001e-01
  -6.1719999999999997e-01  -2.1999999999999999e-02  -8.5780000000000001e-01  -2.1959999999999999e-01   9.4999999999999998e-03  -6.1400000000000003e-02   9.5440000000000003e-01   2.4681999999999999e+00   2.0893999999999999e+00   7.7100000000000002e-02   1.4430000000000001e-01   4.6450000000000002e-01
  -5.2900000000000003e-01   1.3189999999999999e-01   8.5800000000000001e-02  -2.2910000000000000e-01   0.0000000000000000e+00  -5.7000000000000002e-02   7.5460000000000005e-01   2.8016999999999999e+00   2.5247000000000002e+00   2.8899999999999999e-02   2.0210000000000000e-01   4.5119999999999999e-01
  -6.8330000000000002e-01   1.0990000000000000e-01  -5.1470000000000005e-01  -2.9599999999999999e-01   7.6100000000000001e-02  -2.1899999999999999e-02   8.4340000000000004e-01   2.6015999999999999e+00   2.4377000000000000e+00   0.0000000000000000e+00   7.6999999999999999e-02   4.5560000000000000e-01
  -4.6289999999999998e-01   1.9789999999999999e-01  -1.2010000000000001e+00  -1.6230000000000000e-01   9.4999999999999998e-03  -1.3200000000000000e-02   7.1020000000000005e-01   2.6459999999999999e+00   2.6118000000000001e+00  -3.8500000000000000e-02   1.1550000000000001e-01   4.8659999999999998e-01
  -5.7310000000000005e-01   2.6379999999999998e-01  -6.0050000000000003e-01  -1.6230000000000000e-01   5.7099999999999998e-02   3.5099999999999999e-02   9.5440000000000003e-01   2.5792999999999999e+00   1.9153000000000000e+00  -1.9300000000000001e-02   1.0580000000000001e-01   4.6450000000000002e-01
  -5.0700000000000001e-01   2.1999999999999999e-02  -9.4359999999999999e-01  -2.3870000000000000e-01  -9.4999999999999998e-03   8.8000000000000005e-03   9.3220000000000003e-01   2.4459000000000000e+00   2.2635999999999998e+00   2.8899999999999999e-02   1.1550000000000001e-01   4.5560000000000000e-01
  -5.5110000000000003e-01   2.1999999999999999e-02  -1.7160000000000000e-01  -2.4820000000000000e-01   9.4999999999999998e-03   3.0700000000000002e-02   8.2120000000000004e-01   2.7795000000000001e+00   1.4800000000000000e+00   4.8200000000000000e-02   9.5999999999999992e-03   4.9540000000000001e-01
  -4.8490000000000000e-01   1.7590000000000000e-01  -1.7160000000000000e-01  -2.5779999999999997e-01   6.6600000000000006e-02  -3.0700000000000002e-02   9.3220000000000003e-01   2.6459999999999999e+00   2.5247000000000002e+00   1.1559999999999999e-01   5.7700000000000001e-02   4.7770000000000001e-01
  -5.5110000000000003e-01   6.6000000000000003e-02  -5.1470000000000005e-01  -1.6230000000000000e-01  -9.4999999999999998e-03   4.4000000000000003e-03   7.1020000000000005e-01   2.7795000000000001e+00   1.6540999999999999e+00   9.5999999999999992e-03   1.3469999999999999e-01   4.4230000000000003e-01
  -6.6130000000000000e-01   2.1980000000000000e-01  -1.7160000000000000e-01  -1.5279999999999999e-01  -1.9000000000000000e-02   4.4000000000000003e-03   7.1020000000000005e-01   2.7572000000000001e+00   2.0893999999999999e+00  -9.5999999999999992e-03   9.6199999999999994e-02   4.6889999999999998e-01
  -6.1719999999999997e-01   2.8580000000000000e-01  -6.0050000000000003e-01  -9.5500000000000002e-02   0.0000000000000000e+00  -8.8000000000000005e-03   8.6560000000000004e-01   2.8239000000000001e+00   2.3506000000000000e+00   1.9300000000000001e-02   1.2509999999999999e-01   4.9099999999999999e-01
  -4.8490000000000000e-01   4.3999999999999997e-02  -6.8630000000000002e-01  -2.2910000000000000e-01  -9.4999999999999998e-03  -2.6300000000000000e-02   7.1020000000000005e-01   2.6238000000000001e+00   1.6540999999999999e+00   5.7799999999999997e-02   2.0210000000000000e-01   4.0699999999999997e-01
  -5.5110000000000003e-01   8.7900000000000006e-02  -6.0050000000000003e-01  -2.4820000000000000e-01  -2.8500000000000001e-02  -1.7500000000000002e-02   9.3220000000000003e-01   2.9796000000000000e+00   2.0024000000000002e+00  -9.5999999999999992e-03   1.5400000000000000e-01   4.7330000000000000e-01
  -7.0530000000000004e-01   4.3999999999999997e-02  -7.7210000000000001e-01  -1.7190000000000000e-01   9.4999999999999998e-03  -4.4000000000000003e-03   8.6560000000000004e-01   2.5125999999999999e+00   2.8730000000000002e+00  -3.8500000000000000e-02   1.6360000000000000e-01   4.9099999999999999e-01
  -6.6130000000000000e-01   8.7900000000000006e-02  -3.4310000000000002e-01  -2.6729999999999998e-01  -2.8500000000000001e-02   4.4000000000000003e-03   7.5460000000000005e-01   2.6682999999999999e+00   1.9153000000000000e+00  -5.7799999999999997e-02   4.8099999999999997e-02   4.8220000000000002e-01
