# Supplementary material for: Footwear and Foam Surface Alter Gait Initiation of Typical Subjects
Source: PLoS One. 2015 Aug 13;10(8):e0135821. doi: 10.1371/journal.pone.0135821 (PMC4536224; doi:10.1371/journal.pone.0135821)
Supplement: S1 Dataset — (ZIP) [file pone.0135821.s001.zip › 3_foam_av1_01.txt]

   4.7169999999999996e+00   1.3189999999999999e-01   3.9520589999999999e+02   2.6207699999999999e+01   4.3934600000000003e+01  -1.5261000000000000e+00  -6.4587000000000003e+00  -1.6010000000000000e+00   3.4571600000000001e+02   2.2637100000000000e+01  -2.5392600000000002e+01   1.3270000000000000e+00
   4.7169999999999996e+00   4.1770000000000002e-01   3.9391910000000001e+02   2.6131399999999999e+01   4.3810899999999997e+01  -1.5128999999999999e+00  -6.2590000000000003e+00  -1.1785000000000001e+00   3.4728309999999999e+02   2.2637100000000000e+01  -2.5517600000000002e+01   1.3092999999999999e+00
   4.8712999999999997e+00  -6.6000000000000003e-02   3.9143140000000000e+02   2.5959499999999998e+01   4.3658700000000003e+01  -1.4515000000000000e+00  -6.4142999999999999e+00  -2.7572000000000001e+00   3.4641250000000002e+02   2.2454000000000001e+01  -2.5661999999999999e+01   1.3845000000000001e+00
   4.5186000000000002e+00  -1.9789999999999999e-01   3.8817160000000001e+02   2.5606300000000001e+01   4.3220900000000000e+01  -1.3813000000000000e+00  -6.6363000000000003e+00  -1.8232999999999999e+00   3.4832780000000002e+02   2.2473299999999998e+01  -2.5594600000000000e+01   1.3048999999999999e+00
   4.8052000000000001e+00  -3.9570000000000000e-01   3.8448289999999997e+02   2.5205300000000001e+01   4.2821300000000001e+01  -1.3331000000000000e+00  -6.6363000000000003e+00  -1.7788999999999999e+00   3.5006900000000002e+02   2.2405899999999999e+01  -2.5719700000000000e+01   1.3005000000000000e+00
   4.6729000000000003e+00  -1.0331999999999999e+00   3.7933589999999998e+02   2.4661100000000001e+01   4.2297899999999998e+01  -1.2892999999999999e+00  -6.4809000000000001e+00  -2.7349999999999999e+00   3.5006900000000002e+02   2.2376999999999999e+01  -2.5883299999999998e+01   1.3403000000000000e+00
   4.9374000000000002e+00  -1.9126000000000001e+00   3.7315949999999998e+02   2.3820900000000002e+01   4.1488999999999997e+01  -1.2016000000000000e+00  -6.5918999999999999e+00  -1.9567000000000001e+00   3.5250670000000002e+02   2.2251700000000000e+01  -2.6094999999999999e+01   1.2563000000000000e+00
   4.7169999999999996e+00  -2.1983999999999999e+00   3.6612520000000001e+02   2.3085699999999999e+01   4.0832500000000003e+01  -1.0525000000000000e+00  -6.9248000000000003e+00  -2.3570000000000002e+00   3.5381259999999997e+02   2.2088000000000001e+01  -2.6171900000000001e+01   1.2253000000000001e+00
   3.9455000000000000e+00  -2.8359000000000001e+00   3.5874779999999998e+02   2.1987800000000000e+01   4.0014099999999999e+01  -8.7700000000000000e-01  -6.9913999999999996e+00  -3.1797000000000000e+00   3.5450909999999999e+02   2.2020600000000002e+01  -2.6191199999999998e+01   1.2871999999999999e+00
   3.9895999999999998e+00  -3.8910999999999998e+00   3.5171350000000001e+02   2.0861200000000000e+01   3.9433599999999998e+01  -7.7180000000000004e-01  -6.8803999999999998e+00  -2.4015000000000000e+00   3.5764330000000001e+02   2.1856800000000000e+01  -2.6499099999999999e+01   1.1279999999999999e+00
   3.3062999999999998e+00  -4.7923999999999998e+00   3.4579440000000000e+02   1.9868200000000002e+01   3.8777000000000001e+01  -5.1310000000000000e-01  -7.0579999999999998e+00  -3.3576000000000001e+00   3.5921039999999999e+02   2.1664100000000001e+01  -2.6614599999999999e+01   1.1324000000000001e+00
   2.9977000000000000e+00  -5.8696000000000002e+00   3.4184840000000003e+02   1.8560199999999998e+01   3.8539099999999998e+01  -4.2980000000000002e-01  -7.5240999999999998e+00  -4.2469999999999999e+00   3.6138690000000003e+02   2.1278800000000000e+01  -2.6797400000000000e+01   1.0484000000000000e+00
   2.1160000000000001e+00  -7.3205000000000000e+00   3.3773079999999999e+02   1.7443200000000001e+01   3.8244100000000003e+01  -1.5790000000000001e-01  -7.7460000000000004e+00  -4.2469999999999999e+00   3.6408569999999997e+02   2.0960999999999999e+01  -2.7095700000000001e+01   9.1120000000000001e-01
   1.3225000000000000e+00  -8.3977000000000004e+00   3.3498570000000001e+02   1.6163799999999998e+01   3.8082400000000000e+01   4.4000000000000003e-03  -8.0123999999999995e+00  -5.6256000000000004e+00   3.6582690000000002e+02   2.0411899999999999e+01  -2.7307300000000001e+01   8.1830000000000003e-01
   4.8490000000000000e-01  -9.4309999999999992e+00   3.3232639999999998e+02   1.4999000000000001e+01   3.8034799999999997e+01   1.9289999999999999e-01  -8.3009000000000004e+00  -6.8708000000000000e+00   3.6835169999999999e+02   1.9882100000000001e+01  -2.7653700000000001e+01   6.5469999999999995e-01
  -2.8649999999999998e-01  -1.0683999999999999e+01   3.2863770000000000e+02   1.3681500000000000e+01   3.7701700000000002e+01   3.5080000000000000e-01  -8.8780000000000001e+00  -7.4489000000000001e+00   3.7313999999999999e+02   1.9140400000000000e+01  -2.8019400000000001e+01   5.4849999999999999e-01
  -1.0801000000000001e+00  -1.1255599999999999e+01   3.2409109999999998e+02   1.2602600000000001e+01   3.7378200000000000e+01   5.8320000000000005e-01  -9.6326000000000001e+00  -9.1388999999999996e+00   3.7784120000000001e+02   1.8591300000000000e+01  -2.8452400000000001e+01   4.1139999999999999e-01
  -2.2483000000000000e+00  -1.1761200000000001e+01   3.1902990000000000e+02   1.1504700000000000e+01   3.7016599999999997e+01   6.8850000000000000e-01  -1.0476000000000001e+01  -1.0962199999999999e+01   3.8437079999999997e+02   1.7917000000000002e+01  -2.8991199999999999e+01   2.7870000000000000e-01
  -3.3062999999999998e+00  -1.1607300000000000e+01   3.1293920000000003e+02   1.0788600000000001e+01   3.6540799999999997e+01   8.0689999999999995e-01  -1.1696700000000000e+01  -1.2118399999999999e+01   3.9011669999999998e+02   1.7204200000000000e+01  -2.9453099999999999e+01   5.3100000000000001e-02
  -4.0777999999999999e+00  -1.1739200000000000e+01   3.0822109999999998e+02   9.7766000000000002e+00   3.6084099999999999e+01   8.5070000000000001e-01  -1.3117200000000000e+01  -1.3808299999999999e+01   3.9516620000000000e+02   1.6655100000000001e+01  -2.9963000000000001e+01  -8.8499999999999995e-02
  -4.7390999999999996e+00  -1.1189600000000000e+01   3.0238780000000003e+02   8.9937000000000005e+00   3.5532100000000000e+01   8.9019999999999999e-01  -1.4271300000000000e+01  -1.4497600000000000e+01   4.0195690000000002e+02   1.6173500000000001e+01  -3.0444099999999999e+01  -2.5209999999999999e-01
  -5.4002999999999997e+00  -1.0969799999999999e+01   2.9638299999999998e+02   8.3348999999999993e+00   3.5046799999999998e+01   9.2090000000000005e-01  -1.5691800000000001e+01  -1.5009100000000000e+01   4.0796409999999997e+02   1.5817000000000000e+01  -3.0867500000000000e+01  -3.8479999999999998e-01
  -5.9733999999999998e+00  -1.0508200000000000e+01   2.9166489999999999e+02   7.5998000000000001e+00   3.4475900000000003e+01   9.1210000000000002e-01  -1.7067900000000002e+01  -1.5831799999999999e+01   4.1214299999999997e+02   1.5383599999999999e+01  -3.1194700000000001e+01  -5.0429999999999997e-01
  -6.3921999999999999e+00  -9.8705999999999996e+00   2.8574579999999997e+02   6.9983000000000004e+00   3.3895400000000002e+01   9.3840000000000001e-01  -1.8688099999999999e+01  -1.6054099999999998e+01   4.1701830000000001e+02   1.5123500000000000e+01  -3.1608400000000000e+01  -6.5469999999999995e-01
  -6.3261000000000003e+00  -9.1452000000000009e+00   2.7948360000000002e+02   6.5305000000000000e+00   3.3219799999999999e+01   9.2969999999999997e-01  -2.0774500000000000e+01  -1.6031900000000000e+01   4.2137130000000002e+02   1.4661099999999999e+01  -3.1791200000000000e+01  -7.1660000000000001e-01
  -6.4142999999999999e+00  -8.3317999999999994e+00   2.7330709999999999e+02   5.9672000000000001e+00   3.2629800000000003e+01   9.1649999999999998e-01  -2.2150600000000001e+01  -1.6498899999999999e+01   4.2415730000000002e+02   1.4295100000000000e+01  -3.2099100000000000e+01  -7.2540000000000004e-01
  -6.1718000000000002e+00  -7.6502999999999997e+00   2.6764540000000000e+02   5.3943000000000003e+00   3.2039800000000000e+01   9.2530000000000001e-01  -2.3571000000000002e+01  -1.6543299999999999e+01   4.2720440000000002e+02   1.3986800000000001e+01  -3.2214599999999997e+01  -8.0510000000000004e-01
  -5.8411999999999997e+00  -7.0787000000000004e+00   2.6172629999999998e+02   5.0315000000000003e+00   3.1316600000000001e+01   8.4199999999999997e-01  -2.4880500000000001e+01  -1.6276499999999999e+01   4.3129620000000000e+02   1.3514799999999999e+01  -3.2512900000000002e+01  -9.6870000000000001e-01
  -5.8632000000000000e+00  -6.2214000000000000e+00   2.5666510000000000e+02   4.6687000000000003e+00   3.0736200000000000e+01   8.9019999999999999e-01  -2.5723900000000000e+01  -1.6276499999999999e+01   4.3547510000000000e+02   1.3033200000000001e+01  -3.2965100000000000e+01  -1.0350999999999999e+00
  -5.4443999999999999e+00  -5.4080000000000004e+00   2.5237590000000000e+02   4.3154000000000003e+00   3.0127099999999999e+01   8.1569999999999998e-01  -2.6567299999999999e+01  -1.6365400000000001e+01   4.3965400000000000e+02   1.2445600000000001e+01  -3.3321100000000001e+01  -1.1324000000000001e+00
  -5.0255999999999998e+00  -4.5506000000000002e+00   2.4740039999999999e+02   4.0289999999999999e+00   2.9718000000000000e+01   8.0689999999999995e-01  -2.7100000000000001e+01  -1.6743500000000001e+01   4.4522579999999999e+02   1.1906100000000000e+01  -3.3831099999999999e+01  -1.2341000000000000e+00
  -4.6509000000000000e+00  -3.8910999999999998e+00   2.4414070000000001e+02   3.8380999999999998e+00   2.9194600000000001e+01   7.4109999999999998e-01  -2.7632700000000000e+01  -1.7299299999999999e+01   4.5105889999999999e+02   1.1260700000000000e+01  -3.4264099999999999e+01  -1.3403000000000000e+00
  -4.4745999999999997e+00  -3.3195000000000001e+00   2.4070930000000001e+02   3.4752999999999998e+00   2.8899600000000000e+01   7.1479999999999999e-01  -2.8231999999999999e+01  -1.8010899999999999e+01   4.5549889999999999e+02   1.0653900000000000e+01  -3.4879899999999999e+01  -1.4906999999999999e+00
  -3.9895999999999998e+00  -3.2096000000000000e+00   2.3942250000000001e+02   3.1983999999999999e+00   2.8604600000000001e+01   7.5429999999999997e-01  -2.8476099999999999e+01  -1.8966999999999999e+01   4.6150610000000000e+02   9.9121000000000006e+00  -3.5457200000000000e+01  -1.5969000000000000e+00
  -3.9015000000000000e+00  -3.2315999999999998e+00   2.3616280000000000e+02   2.9119999999999999e+00   2.8423800000000000e+01   7.4990000000000001e-01  -2.8875599999999999e+01  -1.9856400000000001e+01   4.6612029999999999e+02   9.1897000000000002e+00  -3.5899799999999999e+01  -1.6941999999999999e+00
  -3.5929000000000002e+00  -3.0337000000000001e+00   2.3418969999999999e+02   2.7115000000000000e+00   2.8147800000000000e+01   7.1479999999999999e-01  -2.9563700000000001e+01  -2.0790299999999998e+01   4.7143099999999998e+02   8.5153999999999996e+00  -3.6275100000000002e+01  -1.8623000000000001e+00
  -3.4165000000000001e+00  -3.2096000000000000e+00   2.3298880000000000e+02   2.3105000000000002e+00   2.7986100000000000e+01   7.8500000000000003e-01  -3.0051900000000000e+01  -2.1657499999999999e+01   4.7595810000000000e+02   7.8411000000000000e+00  -3.6727300000000000e+01  -1.9286000000000001e+00
  -3.3504000000000000e+00  -3.4514000000000000e+00   2.3127310000000000e+02   2.1385999999999998e+00   2.7900400000000001e+01   8.4199999999999997e-01  -3.1161700000000000e+01  -2.2057800000000000e+01   4.8004989999999998e+02   7.3209000000000000e+00  -3.7131500000000003e+01  -2.0304000000000002e+00
  -3.2181999999999999e+00  -3.6493000000000002e+00   2.3170200000000000e+02   1.9477000000000000e+00   2.7824300000000001e+01   8.8139999999999996e-01  -3.1805299999999999e+01  -2.2524699999999999e+01   4.8449000000000001e+02   6.7622000000000000e+00  -3.7468200000000003e+01  -2.0922999999999998e+00
  -2.9977000000000000e+00  -4.6604999999999999e+00   2.3161619999999999e+02   1.6708000000000001e+00   2.7824300000000001e+01   9.4279999999999997e-01  -3.2338000000000001e+01  -2.3036100000000001e+01   4.8762410000000000e+02   6.2805999999999997e+00  -3.7756900000000002e+01  -2.1320999999999999e+00
  -2.7772999999999999e+00  -4.8803999999999998e+00   2.3195939999999999e+02   1.5658000000000001e+00   2.8014600000000002e+01   9.9980000000000002e-01  -3.3070500000000003e+01  -2.3591999999999999e+01   4.9058420000000001e+02   5.7797000000000001e+00  -3.7930100000000003e+01  -2.2339000000000002e+00
  -2.4466999999999999e+00  -5.6718000000000002e+00   2.3316030000000001e+02   1.3938999999999999e+00   2.8090699999999998e+01   1.0261000000000000e+00  -3.4224600000000002e+01  -2.3903300000000002e+01   4.9276069999999999e+02   5.3846999999999996e+00  -3.8064799999999998e+01  -2.2957999999999998e+00
  -2.5569000000000002e+00  -6.3752000000000004e+00   2.3496180000000001e+02   1.1839000000000000e+00   2.8338200000000001e+01   1.0788000000000000e+00  -3.5090200000000003e+01  -2.4503699999999998e+01   4.9441480000000001e+02   5.0091000000000001e+00  -3.8257199999999997e+01  -2.3443999999999998e+00
  -2.5348000000000002e+00  -7.1447000000000003e+00   2.3590539999999999e+02   1.0120000000000000e+00   2.8490400000000001e+01   1.1533000000000000e+00  -3.5822600000000001e+01  -2.5748899999999999e+01   4.9676549999999997e+02   4.4791999999999996e+00  -3.8334200000000003e+01  -2.4373000000000000e+00
  -2.0939999999999999e+00  -7.9141000000000004e+00   2.3762110000000001e+02   7.6380000000000003e-01   2.8661700000000000e+01   1.2146999999999999e+00  -3.6799199999999999e+01  -2.6193600000000000e+01   4.9833260000000001e+02   4.0265000000000004e+00  -3.8536299999999997e+01  -2.4815999999999998e+00
  -2.2263000000000002e+00  -8.7055000000000007e+00   2.3942250000000001e+02   6.0150000000000003e-01   2.8947199999999999e+01   1.3111999999999999e+00  -3.7509399999999999e+01  -2.7705600000000000e+01   4.9989960000000002e+02   3.6027000000000000e+00  -3.8536299999999997e+01  -2.5434999999999999e+00
  -1.9177000000000000e+00  -9.5409000000000006e+00   2.4285390000000001e+02   5.3469999999999995e-01   2.9223099999999999e+01   1.3989000000000000e+00  -3.8397199999999998e+01  -2.8550599999999999e+01   5.0024790000000002e+02   3.2174000000000000e+00  -3.8555500000000002e+01  -2.6187000000000000e+00
  -1.8294999999999999e+00  -1.0332300000000000e+01   2.4654259999999999e+02   4.2009999999999997e-01   2.9651299999999999e+01   1.5041000000000000e+00  -3.9307200000000002e+01  -2.9328800000000001e+01   5.0172789999999998e+02   2.8706000000000000e+00  -3.8574800000000003e+01  -2.6585000000000001e+00
  -1.7854000000000001e+00  -1.1145700000000000e+01   2.4971660000000000e+02   3.6280000000000001e-01   2.9946300000000001e+01   1.5610999999999999e+00  -3.9950899999999997e+01  -3.0307200000000002e+01   5.0233730000000003e+02   2.5333999999999999e+00  -3.8603600000000000e+01  -2.6718000000000002e+00
  -1.4988999999999999e+00  -1.2354799999999999e+01   2.5237590000000000e+02   9.5500000000000002e-02   3.0422100000000000e+01   1.6927000000000001e+00  -4.0483600000000003e+01  -3.0707400000000000e+01   5.0294670000000002e+02   2.1962999999999999e+00  -3.8613199999999999e+01  -2.7071999999999998e+00
  -1.3005000000000000e+00  -1.3080200000000000e+01   2.5683670000000001e+02   1.6230000000000000e-01   3.0821800000000000e+01   1.8110999999999999e+00  -4.1171599999999998e+01  -3.1263300000000001e+01   5.0216320000000002e+02   2.0518000000000001e+00  -3.8420800000000000e+01  -2.7425999999999999e+00
  -8.8170000000000004e-01  -1.3915600000000000e+01   2.6104010000000000e+02   1.4319999999999999e-01   3.1326100000000000e+01   1.9162999999999999e+00  -4.1571100000000001e+01  -3.1774799999999999e+01   5.0111849999999998e+02   1.9073000000000000e+00  -3.8257199999999997e+01  -2.7602000000000002e+00
  -5.7310000000000005e-01  -1.4377300000000000e+01   2.6412830000000002e+02   1.3370000000000001e-01   3.1801900000000000e+01   1.9601999999999999e+00  -4.1904000000000003e+01  -3.2130499999999998e+01   5.0024790000000002e+02   1.7821000000000000e+00  -3.7958900000000000e+01  -2.8222000000000000e+00
  -2.6450000000000001e-01  -1.5366500000000000e+01   2.6816010000000000e+02   5.7299999999999997e-02   3.2163499999999999e+01   2.1223999999999998e+00  -4.1948399999999999e+01  -3.2464100000000002e+01   4.9728780000000000e+02   1.5701000000000001e+00  -3.7843499999999999e+01  -2.7690999999999999e+00
   5.2900000000000003e-01  -1.5828200000000001e+01   2.7193459999999999e+02   2.1959999999999999e-01   3.2610799999999998e+01   2.1838000000000002e+00  -4.2347900000000003e+01  -3.2930999999999997e+01   4.9589490000000001e+02   1.5123000000000000e+00  -3.7718400000000003e+01  -2.8266000000000000e+00
   5.7310000000000005e-01  -1.6289800000000000e+01   2.7605220000000003e+02   1.8140000000000001e-01   3.3029499999999999e+01   2.2890999999999999e+00  -4.2414499999999997e+01  -3.3242300000000000e+01   4.9310890000000001e+02   1.4159999999999999e+00  -3.7526000000000003e+01  -2.7734999999999999e+00
   1.4107000000000001e+00  -1.6663599999999999e+01   2.7974090000000001e+02   2.8639999999999999e-01   3.3457700000000003e+01   2.3635999999999999e+00  -4.2325800000000001e+01  -3.3842700000000001e+01   4.9006180000000001e+02   1.3292999999999999e+00  -3.7256500000000003e+01  -2.8620000000000001e+00
   1.7193000000000001e+00  -1.6839400000000001e+01   2.8300069999999999e+02   3.2460000000000000e-01   3.3752699999999997e+01   2.4382000000000001e+00  -4.2458900000000000e+01  -3.3953899999999997e+01   4.8701470000000000e+02   1.4834000000000001e+00  -3.6900500000000001e+01  -2.7955999999999999e+00
   2.2483000000000000e+00  -1.6971299999999999e+01   2.8651780000000002e+02   4.2959999999999998e-01   3.4199900000000000e+01   2.5566000000000000e+00  -4.2125999999999998e+01  -3.4354100000000003e+01   4.8353230000000002e+02   1.4834000000000001e+00  -3.6708100000000002e+01  -2.8443000000000001e+00
   2.5789000000000000e+00  -1.7323100000000000e+01   2.8986340000000001e+02   4.1049999999999998e-01   3.4580500000000001e+01   2.6398999999999999e+00  -4.1881900000000002e+01  -3.4265200000000000e+01   4.8118169999999998e+02   1.5701000000000001e+00  -3.6361699999999999e+01  -2.8576000000000001e+00
   2.7111999999999998e+00  -1.7982600000000001e+01   2.9441000000000003e+02   6.3970000000000005e-01   3.5075400000000002e+01   2.7145000000000001e+00  -4.1859699999999997e+01  -3.4576500000000003e+01   4.7717689999999999e+02   1.7050000000000001e+00  -3.6092300000000002e+01  -2.8797000000000001e+00
   3.1960999999999999e+00  -1.8136500000000002e+01   2.9801290000000000e+02   8.6880000000000002e-01   3.5636800000000001e+01   2.8153000000000001e+00  -4.1548900000000003e+01  -3.4331899999999997e+01   4.7465219999999999e+02   1.8302000000000000e+00  -3.5774700000000003e+01  -2.8753000000000002e+00
   3.4165000000000001e+00  -1.8774000000000001e+01   3.0290249999999997e+02   9.9290000000000000e-01   3.6160200000000003e+01   2.9337000000000000e+00  -4.1593299999999999e+01  -3.4554200000000002e+01   4.7151799999999997e+02   2.1385000000000001e+00  -3.5389899999999997e+01  -2.8753000000000002e+00
   3.9895999999999998e+00  -1.9367500000000000e+01   3.0976519999999999e+02   1.1361000000000001e+00   3.6883400000000002e+01   3.0653000000000001e+00  -4.1659900000000000e+01  -3.4309600000000003e+01   4.6716500000000002e+02   2.4466999999999999e+00  -3.5033799999999999e+01  -2.8620000000000001e+00
   4.2981999999999996e+00  -2.0005099999999999e+01   3.1611320000000001e+02   1.3080000000000001e+00   3.7739800000000002e+01   3.1837000000000000e+00  -4.1615499999999997e+01  -3.3798200000000001e+01   4.6411790000000002e+02   2.9765000000000001e+00  -3.4533499999999997e+01  -2.8132999999999999e+00
   4.5186000000000002e+00  -2.0642600000000002e+01   3.2228969999999998e+02   1.4512000000000000e+00   3.8586700000000000e+01   3.4117000000000002e+00  -4.1548900000000003e+01  -3.3553600000000003e+01   4.6002609999999999e+02   3.5063000000000000e+00  -3.4235199999999999e+01  -2.7646999999999999e+00
   5.0035999999999996e+00  -2.1411999999999999e+01   3.3078230000000002e+02   1.6422000000000001e+00   3.9300400000000003e+01   3.5651999999999999e+00  -4.1659900000000000e+01  -3.2886499999999998e+01   4.5636950000000002e+02   4.0747000000000000e+00  -3.3840699999999998e+01  -2.7513999999999998e+00
   5.4443999999999999e+00  -2.2401299999999999e+01   3.3790230000000003e+02   1.7948999999999999e+00   4.0318600000000004e+01   3.7625000000000002e+00  -4.1371400000000001e+01  -3.2086100000000002e+01   4.5219060000000002e+02   4.7586000000000004e+00  -3.3532800000000002e+01  -2.6674000000000002e+00
   6.0175000000000001e+00  -2.3170700000000000e+01   3.4690960000000001e+02   2.0909000000000000e+00   4.1298699999999997e+01   3.9510999999999998e+00  -4.0772100000000002e+01  -3.1129899999999999e+01   4.4740230000000003e+02   5.5484999999999998e+00  -3.2965100000000000e+01  -2.6097999999999999e+00
   6.7008000000000001e+00  -2.3786200000000001e+01   3.5600270000000000e+02   2.3582000000000001e+00   4.2535800000000002e+01   4.1571999999999996e+00  -4.0106299999999997e+01  -3.0040400000000002e+01   4.4261399999999998e+02   6.2613000000000003e+00  -3.2484000000000002e+01  -2.5922000000000001e+00
   7.3620999999999999e+00  -2.4731500000000000e+01   3.6646830000000000e+02   2.8355999999999999e+00   4.3725299999999997e+01   4.3852000000000002e+00  -3.9462600000000002e+01  -2.9284400000000002e+01   4.3747750000000002e+02   6.8777999999999997e+00  -3.2031799999999997e+01  -2.5478999999999998e+00
   8.3539999999999992e+00  -2.5457000000000001e+01   3.7590449999999998e+02   3.1219999999999999e+00   4.4867199999999997e+01   4.5430999999999999e+00  -3.8574800000000003e+01  -2.8706199999999999e+01   4.3068680000000001e+02   7.6195000000000004e+00  -3.1444800000000001e+01  -2.5125000000000002e+00
   9.3238000000000003e+00  -2.6248400000000000e+01   3.8697070000000002e+02   3.5516999999999999e+00   4.6123300000000000e+01   4.7887000000000004e+00  -3.7487299999999998e+01  -2.8461600000000001e+01   4.2354780000000000e+02   8.2360000000000007e+00  -3.0780899999999999e+01  -2.4727000000000001e+00
   1.0227499999999999e+01  -2.7413499999999999e+01   3.9872300000000001e+02   3.8190000000000000e+00   4.7293700000000001e+01   4.9859999999999998e+00  -3.6444099999999999e+01  -2.8016900000000000e+01   4.1449360000000001e+02   8.8429000000000002e+00  -3.0059300000000000e+01  -2.4152000000000000e+00
   1.1153300000000000e+01  -2.8007100000000001e+01   4.0970339999999999e+02   4.2964000000000002e+00   4.8778199999999998e+01   5.2316000000000003e+00  -3.4890400000000000e+01  -2.7661200000000001e+01   4.0535230000000001e+02   9.3341999999999992e+00  -2.9299099999999999e+01  -2.3754000000000000e+00
   1.1880699999999999e+01  -2.9436000000000000e+01   4.2325720000000001e+02   4.4873000000000003e+00   5.0348300000000002e+01   5.4025999999999996e+00  -3.3447800000000001e+01  -2.7372100000000000e+01   3.9542739999999998e+02   9.8351000000000006e+00  -2.8452400000000001e+01  -2.3178999999999998e+00
   1.2762400000000000e+01  -3.0667100000000001e+01   4.3835509999999999e+02   4.8692000000000002e+00   5.2165799999999997e+01   5.7138999999999998e+00  -3.1894100000000002e+01  -2.7438800000000001e+01   3.8445780000000002e+02   1.0316700000000001e+01  -2.7509399999999999e+01  -2.2780999999999998e+00
   1.3820399999999999e+01  -3.2491700000000002e+01   4.5293840000000000e+02   5.1269999999999998e+00   5.4040399999999998e+01   6.0515999999999996e+00  -3.0384899999999998e+01  -2.7238700000000001e+01   3.7261759999999998e+02   1.0827299999999999e+01  -2.6701200000000000e+01  -2.2073000000000000e+00
   1.4746200000000000e+01  -3.4580199999999998e+01   4.7018090000000001e+02   5.4706999999999999e+00   5.6171999999999997e+01   6.3147000000000002e+00  -2.8986599999999999e+01  -2.6971900000000002e+01   3.6095159999999998e+02   1.1482300000000000e+01  -2.5661999999999999e+01  -2.0746000000000002e+00
   1.5870300000000000e+01  -3.6668599999999998e+01   4.8802400000000000e+02   5.6330000000000000e+00   5.8198900000000002e+01   6.6830999999999996e+00  -2.7299800000000001e+01  -2.6260300000000001e+01   3.4841489999999999e+02   1.1954300000000000e+01  -2.4565100000000001e+01  -2.0215000000000001e+00
   1.7280999999999999e+01  -3.8932899999999997e+01   5.0509490000000000e+02   5.7667000000000002e+00   6.0197200000000002e+01   7.0514000000000001e+00  -2.5834900000000001e+01  -2.5548800000000000e+01   3.3518169999999998e+02   1.2590100000000000e+01  -2.3487400000000001e+01  -1.9198000000000000e+00
   1.8647600000000001e+01  -4.1460999999999999e+01   5.2122230000000002e+02   5.8525999999999998e+00   6.2119399999999999e+01   7.3583999999999996e+00  -2.4148099999999999e+01  -2.4592600000000001e+01   3.2255799999999999e+02   1.3235500000000000e+01  -2.2390499999999999e+01  -1.7959000000000001e+00
   2.0322800000000001e+01  -4.4033099999999997e+01   5.3649180000000001e+02   6.0053000000000001e+00   6.4079599999999999e+01   7.7355000000000000e+00  -2.2328099999999999e+01  -2.3236300000000000e+01   3.0862840000000000e+02   1.3986800000000001e+01  -2.1389800000000001e+01  -1.6499999999999999e+00
   2.1909900000000000e+01  -4.6539299999999997e+01   5.5210440000000006e+02   5.9958000000000000e+00   6.5735399999999998e+01   8.0206000000000000e+00  -2.0552499999999998e+01  -2.1568600000000000e+01   2.9487290000000002e+02   1.4699600000000000e+01  -2.0167800000000000e+01  -1.4509000000000001e+00
   2.4356600000000000e+01  -4.9177300000000002e+01   5.6728819999999996e+02   6.1390000000000002e+00   6.7438699999999997e+01   8.3100000000000005e+00  -1.8799099999999999e+01  -1.9589600000000001e+01   2.8120440000000002e+02   1.5547300000000000e+01  -1.9157499999999999e+01  -1.3447000000000000e+00
   2.6119900000000001e+01  -5.1155799999999999e+01   5.7998419999999999e+02   6.3872000000000000e+00   6.8980300000000000e+01   8.6126000000000005e+00  -1.7001300000000001e+01  -1.7254899999999999e+01   2.6744889999999998e+02   1.6337199999999999e+01  -1.8002800000000001e+01  -1.1279999999999999e+00
   2.8147800000000000e+01  -5.2914499999999997e+01   5.9388109999999995e+02   6.4349999999999996e+00   7.0407700000000006e+01   8.8668999999999993e+00  -1.4959400000000000e+01  -1.5075799999999999e+01   2.5386750000000001e+02   1.7127099999999999e+01  -1.6896300000000000e+01  -9.6430000000000005e-01
   2.9911200000000001e+01  -5.5112900000000003e+01   6.0597670000000005e+02   6.6355000000000004e+00   7.1768400000000000e+01   9.0642999999999994e+00  -1.3317000000000000e+01  -1.2429700000000000e+01   2.4194030000000001e+02   1.7936299999999999e+01  -1.5731999999999999e+01  -7.9620000000000002e-01
   3.1674499999999998e+01  -5.6959499999999998e+01   6.1601340000000005e+02   6.9791999999999996e+00   7.2948400000000007e+01   9.3449000000000009e+00  -1.1563599999999999e+01  -9.9170999999999996e+00   2.2879419999999999e+02   1.8745400000000000e+01  -1.4760199999999999e+01  -5.7060000000000000e-01
   3.2953000000000003e+01  -5.8410400000000003e+01   6.2682209999999998e+02   7.4375000000000000e+00   7.4128399999999999e+01   9.4764999999999997e+00  -1.0054300000000000e+01  -7.5156999999999998e+00   2.1834700000000001e+02   1.9487100000000002e+01  -1.4000100000000000e+01  -4.3790000000000001e-01
   3.4011000000000003e+01  -5.9399700000000003e+01   6.3685879999999997e+02   8.0676000000000005e+00   7.5289299999999997e+01   9.5554000000000006e+00  -8.9667999999999992e+00  -5.1809000000000003e+00   2.0746440000000001e+02   2.0055499999999999e+01  -1.3172599999999999e+01  -2.8749999999999998e-01
   3.4165300000000002e+01  -5.9949199999999998e+01   6.4569460000000004e+02   8.6785999999999994e+00   7.6288499999999999e+01   9.6212000000000000e+00  -7.8570000000000002e+00  -3.3130999999999999e+00   1.9971610000000001e+02   2.0652699999999999e+01  -1.2489400000000000e+01  -1.7690000000000000e-01
   3.4562100000000001e+01  -6.0191099999999999e+01   6.5401559999999995e+02   9.5570000000000004e+00   7.7278099999999995e+01   9.7044999999999995e+00  -7.2134000000000000e+00  -1.9790000000000001e+00   1.9170650000000001e+02   2.0980200000000000e+01  -1.1931300000000000e+01  -4.8700000000000000e-02
   3.4650199999999998e+01  -6.0916499999999999e+01   6.6122140000000002e+02   1.0225300000000001e+01   7.8067899999999995e+01   9.7703000000000007e+00  -6.7473000000000001e+00  -1.3119000000000001e+00   1.8509000000000000e+02   2.1153600000000001e+01  -1.1507999999999999e+01   2.2100000000000002e-02
   3.4363700000000001e+01  -6.1927799999999998e+01   6.6696889999999996e+02   1.0970000000000001e+01   7.8943399999999997e+01   9.8755000000000006e+00  -5.9481999999999999e+00  -1.2007000000000001e+00   1.7960520000000000e+02   2.1143999999999998e+01  -1.1171200000000001e+01  -8.8000000000000005e-03
   3.4077100000000002e+01  -6.3092900000000000e+01   6.7486099999999999e+02   1.1838800000000001e+01   7.9761700000000005e+01   9.9675999999999991e+00  -5.7484999999999999e+00  -1.7788999999999999e+00   1.7472980000000001e+02   2.1066900000000000e+01  -1.0718999999999999e+01  -2.6499999999999999e-02
   3.4341600000000000e+01  -6.3136899999999997e+01   6.8215269999999998e+02   1.2736300000000000e+01   8.0513499999999993e+01   9.9763999999999999e+00  -5.5265000000000004e+00  -2.3125000000000000e+00   1.6933210000000000e+02   2.0816500000000001e+01  -1.0420700000000000e+01  -3.9800000000000002e-02
   3.3834699999999998e+01  -6.3708399999999997e+01   6.8807169999999996e+02   1.3566900000000000e+01   8.1312799999999996e+01   1.0064100000000000e+01  -4.9717000000000002e+00  -3.5798999999999999e+00   1.6497909999999999e+02   2.0392600000000002e+01  -9.9780999999999995e+00  -1.7249999999999999e-01
   3.3570200000000000e+01  -6.4433899999999994e+01   6.9553489999999999e+02   1.4397600000000001e+01   8.2083600000000004e+01   1.0081600000000000e+01  -4.1947999999999999e+00  -4.3136999999999999e+00   1.5966839999999999e+02   1.9911000000000001e+01  -9.7567000000000004e+00  -2.7429999999999999e-01
   3.4319600000000001e+01  -6.5533100000000005e+01   7.0102509999999995e+02   1.5142300000000001e+01   8.2654600000000002e+01   1.0134200000000000e+01  -3.3957999999999999e+00  -4.8029000000000002e+00   1.5514130000000000e+02   1.9429300000000001e+01  -9.5353999999999992e+00  -3.8929999999999998e-01
   3.5002899999999997e+01  -6.6302499999999995e+01   7.0763040000000001e+02   1.5867900000000001e+01   8.3358699999999999e+01   1.0178100000000001e+01  -2.4413999999999998e+00  -5.8924000000000003e+00   1.4774109999999999e+02   1.8629799999999999e+01  -9.1601999999999997e+00  -4.2909999999999998e-01
   3.5774400000000000e+01  -6.8105199999999996e+01   7.1346370000000002e+02   1.6545700000000000e+01   8.3958200000000005e+01   1.0248300000000000e+01  -1.2650999999999999e+00  -7.1154000000000002e+00   1.4138579999999999e+02   1.7820699999999999e+01  -8.7657000000000007e+00  -6.3260000000000005e-01
   3.6678100000000001e+01  -6.9556100000000001e+01   7.1912549999999999e+02   1.7185400000000001e+01   8.4529200000000003e+01   1.0309699999999999e+01  -3.5510000000000003e-01  -8.3827999999999996e+00   1.3355029999999999e+02   1.6895900000000001e+01  -8.3422999999999998e+00  -7.0330000000000004e-01
   3.8198999999999998e+01  -7.0984999999999999e+01   7.2435829999999999e+02   1.7614999999999998e+01   8.4966899999999995e+01   1.0239500000000000e+01   1.1318999999999999e+00  -1.0183900000000000e+01   1.2467019999999999e+02   1.5730300000000000e+01  -7.8516000000000004e+00  -8.3599999999999997e-01
   4.0050600000000003e+01  -7.2238100000000003e+01   7.3053470000000004e+02   1.8187899999999999e+01   8.5423699999999997e+01   1.0055300000000001e+01   2.3304999999999998e+00  -1.1918300000000000e+01   1.1500650000000000e+02   1.4487700000000000e+01  -7.3704999999999998e+00  -1.0129999999999999e+00
   4.2298800000000000e+01  -7.4194599999999994e+01   7.3465229999999997e+02   1.8674800000000001e+01   8.5794799999999995e+01   1.0059699999999999e+01   3.0851000000000002e+00  -1.3852800000000000e+01   1.0464640000000000e+02   1.3062099999999999e+01  -6.7835000000000001e+00  -1.1235999999999999e+00
   4.5142299999999999e+01  -7.6393000000000001e+01   7.4005669999999998e+02   1.9314499999999999e+01   8.6032700000000006e+01   9.8973999999999993e+00   3.9062999999999999e+00  -1.5320399999999999e+01   9.3415599999999998e+01   1.1588200000000001e+01  -5.9272000000000000e+00  -1.2871999999999999e+00
   4.7236300000000000e+01  -7.7865899999999996e+01   7.4546109999999999e+02   1.9973299999999998e+01   8.6356200000000001e+01   9.6167999999999996e+00   4.4833999999999996e+00  -1.6632300000000001e+01   8.0008300000000006e+01   9.7965000000000000e+00  -5.1093000000000002e+00  -1.3359000000000001e+00
   4.8558799999999998e+01  -7.9206900000000005e+01   7.4923559999999998e+02   2.0756200000000000e+01   8.6736800000000002e+01   9.3843999999999994e+00   4.2614000000000001e+00  -1.5587199999999999e+01   6.6688100000000006e+01   8.2071000000000005e+00  -4.4165000000000001e+00  -1.1721999999999999e+00
   4.9947499999999998e+01  -8.0679800000000000e+01   7.5215219999999999e+02   2.1529499999999999e+01   8.6774900000000002e+01   9.3010999999999999e+00   5.5930999999999997e+00  -1.3163500000000001e+01   5.4586700000000000e+01   6.5984999999999996e+00  -3.5985999999999998e+00  -1.2917000000000001e+00
   5.0983400000000003e+01  -8.1317300000000003e+01   7.5352480000000003e+02   2.2226500000000001e+01   8.6736800000000002e+01   9.2966999999999995e+00   6.6806999999999999e+00  -1.3230200000000000e+01   4.3356000000000002e+01   5.0765000000000002e+00  -2.7229999999999999e+00  -1.2076000000000000e+00
   5.1931300000000000e+01  -8.1954800000000006e+01   7.5309590000000003e+02   2.2990300000000001e+01   8.6622699999999995e+01   9.1256000000000004e+00   3.5733999999999999e+00  -1.0339600000000001e+01   3.2821700000000000e+01   3.6797000000000000e+00  -1.9148000000000001e+00  -6.5910000000000002e-01
   5.2151699999999998e+01  -8.2768199999999993e+01   7.5386789999999996e+02   2.3820900000000002e+01   8.6222999999999999e+01   9.0071999999999992e+00   3.6844000000000001e+00  -5.7145999999999999e+00   2.4289800000000000e+01   2.6009000000000002e+00  -1.2316000000000000e+00  -5.5740000000000001e-01
   5.2129600000000003e+01  -8.2878100000000003e+01   7.5266690000000006e+02   2.4689699999999998e+01   8.5975600000000000e+01   8.8142999999999994e+00   2.9963000000000002e+00  -3.6465999999999998e+00   1.6628499999999999e+01   1.8688000000000000e+00  -9.9109999999999998e-01  -1.9910000000000000e-01
   5.2041499999999999e+01  -8.2526399999999995e+01   7.5043660000000000e+02   2.5453499999999998e+01   8.5604500000000002e+01   8.5642999999999994e+00   1.5536000000000001e+00  -1.2897000000000001e+00   1.0534300000000000e+01   1.0500000000000000e+00  -5.0029999999999997e-01   2.6100000000000001e-01
   5.1865099999999998e+01  -8.2218599999999995e+01   7.4751990000000001e+02   2.6398700000000002e+01   8.4938400000000001e+01   8.2530000000000001e+00  -7.3240000000000005e-01   1.0450999999999999e+00   8.0966000000000005e+00   5.7799999999999996e-01  -5.7700000000000001e-02   5.8389999999999997e-01
   5.1402200000000001e+01  -8.1800899999999999e+01   7.4340229999999997e+02   2.7152899999999999e+01   8.4234200000000001e+01   8.0206000000000000e+00  -2.4192000000000000e+00   2.2458000000000000e+00   6.1813000000000002e+00   8.6699999999999999e-02   3.8490000000000002e-01   9.6430000000000005e-01
   5.1071599999999997e+01  -8.1383200000000002e+01   7.3902729999999997e+02   2.7983599999999999e+01   8.3625200000000007e+01   7.6698000000000004e+00  -3.1073000000000000e+00   1.7565999999999999e+00   3.7435999999999998e+00  -1.9270000000000001e-01   4.5219999999999999e-01   1.0528000000000000e+00
   4.9683000000000000e+01  -8.1009500000000003e+01   7.3405190000000005e+02   2.8900099999999998e+01   8.3016199999999998e+01   7.4767999999999999e+00  -2.1972999999999998e+00   1.3119000000000001e+00   4.0048000000000004e+00  -3.8500000000000000e-02   4.9070000000000003e-01   9.3779999999999997e-01
   4.8514699999999998e+01  -8.0877600000000001e+01   7.2873329999999999e+02   2.9625699999999998e+01   8.2321500000000000e+01   7.2618999999999998e+00  -1.8866000000000001e+00   1.8899999999999999e+00   4.2659000000000002e+00  -1.0600000000000000e-01   6.3510000000000000e-01   8.5370000000000001e-01
   4.7610999999999997e+01  -8.1053500000000000e+01   7.2452990000000000e+02   3.0360900000000001e+01   8.1779100000000000e+01   7.1260000000000003e+00  -1.7090000000000001e+00   2.4237000000000002e+00   5.1365999999999996e+00  -3.8500000000000000e-02   8.4670000000000001e-01   9.4660000000000000e-01
   4.6376600000000003e+01  -8.0811700000000002e+01   7.2024069999999995e+02   3.1181999999999999e+01   8.1274799999999999e+01   6.8891999999999998e+00  -1.3761000000000001e+00   1.4898000000000000e+00   4.4401000000000002e+00  -6.7400000000000002e-02   7.7939999999999998e-01   9.5099999999999996e-01
   4.5693300000000001e+01  -8.1229399999999998e+01   7.1603729999999996e+02   3.1888500000000001e+01   8.0779899999999998e+01   6.7445000000000004e+00  -1.2650999999999999e+00   1.9123000000000001e+00   4.8754000000000000e+00  -1.4449999999999999e-01   6.6390000000000005e-01   9.5099999999999996e-01
   4.4855699999999999e+01  -8.1778899999999993e+01   7.1337800000000004e+02   3.2575899999999997e+01   8.0218500000000006e+01   6.6085000000000003e+00  -1.2206999999999999e+00   2.1568999999999998e+00   4.3529999999999998e+00  -8.6699999999999999e-02   5.9660000000000002e-01   9.4220000000000004e-01
   4.4172400000000003e+01  -8.2086699999999993e+01   7.1011820000000000e+02   3.3692999999999998e+01   7.9923500000000004e+01   6.4901000000000000e+00  -8.2120000000000004e-01   1.7788999999999999e+00   4.6142000000000003e+00  -3.8500000000000000e-02   5.4849999999999999e-01   8.9349999999999996e-01
   4.3202599999999997e+01  -8.2526399999999995e+01   7.0634370000000001e+02   3.4542700000000004e+01   7.9466700000000003e+01   6.2884000000000002e+00  -6.6579999999999995e-01   2.1124000000000001e+00   3.3953000000000002e+00  -1.0600000000000000e-01   4.5219999999999999e-01   7.9179999999999995e-01
   4.3004199999999997e+01  -8.2218599999999995e+01   7.0299810000000002e+02   3.5678800000000003e+01   7.8991000000000000e+01   6.1524999999999999e+00   8.8800000000000004e-02   2.0901999999999998e+00   3.7435999999999998e+00  -1.3489999999999999e-01   3.8490000000000002e-01   7.9179999999999995e-01
   4.3070300000000003e+01  -8.1910799999999995e+01   7.0016729999999995e+02   3.6738599999999998e+01   7.8343900000000005e+01   5.9287999999999998e+00   4.4400000000000002e-02   1.7565999999999999e+00   3.6564999999999999e+00  -1.9270000000000001e-01   3.7530000000000002e-01   7.3870000000000002e-01
   4.2541300000000000e+01  -8.1449200000000005e+01   6.9682169999999996e+02   3.7951099999999997e+01   7.7887100000000004e+01   5.7138999999999998e+00   2.6629999999999998e-01   1.6899000000000000e+00   2.9600000000000000e+00  -1.9270000000000001e-01   3.2710000000000000e-01   7.0779999999999998e-01
   4.2629500000000000e+01  -8.1031499999999994e+01   6.9502020000000005e+02   3.9259099999999997e+01   7.7363699999999994e+01   5.4814999999999996e+00   4.4390000000000002e-01   1.4676000000000000e+00   4.2659000000000002e+00  -1.6380000000000000e-01   3.7530000000000002e-01   6.8120000000000003e-01
   4.2629500000000000e+01  -8.0547899999999998e+01   6.9244669999999996e+02   4.0595799999999997e+01   7.7068799999999996e+01   5.2271999999999998e+00   4.4390000000000002e-01   1.7788999999999999e+00   4.4401000000000002e+00  -7.7100000000000002e-02   4.2340000000000000e-01   7.4309999999999998e-01
   4.2717599999999997e+01  -7.9536600000000007e+01   6.9176040000000000e+02   4.2180599999999998e+01   7.6726200000000006e+01   4.9333999999999998e+00   5.9930000000000005e-01   1.8677999999999999e+00   4.3529999999999998e+00  -1.4449999999999999e-01   3.8490000000000002e-01   6.8559999999999999e-01
   4.2651499999999999e+01  -7.8393500000000003e+01   6.8961580000000004e+02   4.3603200000000001e+01   7.6478800000000007e+01   4.6658999999999997e+00   6.2150000000000005e-01   1.9123000000000001e+00   4.3529999999999998e+00  -1.3489999999999999e-01   4.5219999999999999e-01   7.0779999999999998e-01
   4.2298800000000000e+01  -7.7206400000000002e+01   6.8901540000000000e+02   4.5245399999999997e+01   7.6117199999999997e+01   4.4115000000000002e+00   6.2150000000000005e-01   1.9345000000000001e+00   3.9177000000000000e+00  -1.7340000000000000e-01   4.4259999999999999e-01   7.5200000000000000e-01
   4.2387000000000000e+01  -7.6436899999999994e+01   6.8841489999999999e+02   4.6906599999999997e+01   7.5860200000000006e+01   4.1440000000000001e+00   4.2170000000000002e-01   2.0457000000000001e+00   3.8306000000000000e+00  -6.7400000000000002e-02   4.6189999999999998e-01   7.4309999999999998e-01
   4.2585400000000000e+01  -7.5601600000000005e+01   6.8798599999999999e+02   4.8529699999999998e+01   7.5660399999999996e+01   3.9072000000000000e+00   3.7730000000000002e-01   1.8899999999999999e+00   4.1788999999999996e+00  -9.6299999999999997e-02   3.2710000000000000e-01   7.2989999999999999e-01
   4.2717599999999997e+01  -7.4942099999999996e+01   6.8832910000000004e+02   5.0219600000000000e+01   7.5517700000000005e+01   3.6309999999999998e+00   5.3269999999999995e-01   1.9790000000000001e+00   3.9177000000000000e+00  -7.7100000000000002e-02   4.3300000000000000e-01   7.2540000000000004e-01
   4.2585400000000000e+01  -7.3688999999999993e+01   6.8798599999999999e+02   5.1995399999999997e+01   7.5156099999999995e+01   3.3765999999999998e+00   4.8830000000000001e-01   1.8010999999999999e+00   4.0048000000000004e+00  -1.4449999999999999e-01   4.1370000000000001e-01   7.3429999999999995e-01
   4.2871899999999997e+01  -7.2787700000000001e+01   6.8738549999999998e+02   5.3704400000000000e+01   7.4994299999999996e+01   3.0960000000000001e+00   5.1049999999999995e-01   1.9790000000000001e+00   3.9177000000000000e+00  -1.2520000000000001e-01   4.6189999999999998e-01   6.9889999999999997e-01
   4.2695599999999999e+01  -7.1688500000000005e+01   6.8644179999999994e+02   5.5470700000000001e+01   7.4651700000000005e+01   2.8635999999999999e+00   5.3269999999999995e-01   2.2458000000000000e+00   4.0048000000000004e+00  -8.6699999999999999e-02   4.4259999999999999e-01   7.4760000000000004e-01
   4.3180500000000002e+01  -7.0831100000000006e+01   6.8481200000000001e+02   5.7275199999999998e+01   7.4404300000000006e+01   2.6705999999999999e+00   7.9900000000000004e-01   1.8677999999999999e+00   4.3529999999999998e+00  -1.7340000000000000e-01   3.6559999999999998e-01   7.2540000000000004e-01
   4.3290700000000001e+01  -6.9973799999999997e+01   6.8481200000000001e+02   5.9222799999999999e+01   7.4156899999999993e+01   2.4338000000000002e+00   4.6610000000000001e-01   2.3347000000000002e+00   4.4401000000000002e+00  -1.6380000000000000e-01   3.8490000000000002e-01   7.3429999999999995e-01
   4.3533200000000001e+01  -6.9753900000000002e+01   6.8369680000000005e+02   6.0979599999999998e+01   7.4090299999999999e+01   2.2584000000000000e+00   7.1020000000000005e-01   2.1791000000000000e+00   4.6142000000000003e+00  -4.8200000000000000e-02   4.1370000000000001e-01   7.3870000000000002e-01
   4.3577300000000001e+01  -6.9116399999999999e+01   6.8395410000000004e+02   6.2831800000000001e+01   7.3861900000000006e+01   2.0874000000000001e+00   5.5489999999999995e-01   2.3570000000000002e+00   3.7435999999999998e+00  -8.6699999999999999e-02   3.9450000000000002e-01   7.1660000000000001e-01
   4.3356900000000003e+01  -6.8852599999999995e+01   6.8421150000000000e+02   6.4693500000000000e+01   7.3900000000000006e+01   1.8813000000000000e+00   5.9930000000000005e-01   2.2458000000000000e+00   3.5695000000000001e+00  -1.1559999999999999e-01   4.4259999999999999e-01   7.5639999999999996e-01
   4.3643400000000000e+01  -6.8698700000000002e+01   6.8446879999999999e+02   6.6517099999999999e+01   7.3890500000000003e+01   1.7628999999999999e+00   5.1049999999999995e-01   2.1791000000000000e+00   4.0918000000000001e+00  -1.0600000000000000e-01   3.8490000000000002e-01   7.6970000000000005e-01
   4.2563400000000001e+01  -6.8369000000000000e+01   6.8498350000000005e+02   6.8331100000000006e+01   7.3766800000000003e+01   1.4339999999999999e+00   5.7709999999999995e-01   2.4237000000000002e+00   3.9177000000000000e+00  -1.5409999999999999e-01   4.0410000000000001e-01   7.6529999999999998e-01
   4.3312800000000003e+01  -6.8478899999999996e+01   6.8455460000000005e+02   7.0211900000000000e+01   7.4071299999999994e+01   1.5610999999999999e+00   7.1020000000000005e-01   2.1345999999999998e+00   3.6564999999999999e+00  -6.7400000000000002e-02   4.1370000000000001e-01   7.4760000000000004e-01
   4.4348799999999997e+01  -6.8237099999999998e+01   6.8687080000000003e+02   7.2035499999999999e+01   7.4185500000000005e+01   1.4164000000000001e+00   5.9930000000000005e-01   2.3125000000000000e+00   3.3953000000000002e+00  -1.8300000000000000e-01   3.9450000000000002e-01   7.4309999999999998e-01
   4.4040199999999999e+01  -6.8654700000000005e+01   6.8970159999999998e+02   7.3668099999999995e+01   7.4404300000000006e+01   1.3024000000000000e+00   7.3240000000000005e-01   2.5792999999999999e+00   4.1788999999999996e+00  -1.5409999999999999e-01   4.9070000000000003e-01   7.5639999999999996e-01
   4.2607399999999998e+01  -6.8896600000000007e+01   6.9038789999999995e+02   7.5644400000000005e+01   7.4861099999999993e+01   1.3111999999999999e+00   6.2150000000000005e-01   2.2679999999999998e+00   4.7012999999999998e+00  -1.1559999999999999e-01   4.2340000000000000e-01   7.4760000000000004e-01
   4.2387000000000000e+01  -6.9050500000000000e+01   6.9544910000000004e+02   7.7420299999999997e+01   7.5308300000000003e+01   1.2279000000000000e+00   4.8830000000000001e-01   2.4459000000000000e+00   3.6564999999999999e+00  -1.8300000000000000e-01   4.5219999999999999e-01   6.7240000000000000e-01
   4.3158499999999997e+01  -6.9512100000000004e+01   6.9922360000000003e+02   7.9157899999999998e+01   7.5765100000000004e+01   1.1137999999999999e+00   7.7680000000000005e-01   2.3347000000000002e+00   4.0918000000000001e+00  -1.0600000000000000e-01   5.2920000000000000e-01   6.9889999999999997e-01
   4.2673600000000000e+01  -6.8984499999999997e+01   7.0231190000000004e+02   8.1010099999999994e+01   7.6316999999999993e+01   1.0305000000000000e+00   5.7709999999999995e-01   2.5125999999999999e+00   4.0048000000000004e+00  -2.2159999999999999e-01   4.5219999999999999e-01   6.8559999999999999e-01
   4.2320900000000002e+01  -6.9204300000000003e+01   7.0660100000000000e+02   8.2719099999999997e+01   7.6840400000000002e+01   9.6470000000000000e-01   8.6560000000000004e-01   2.7349999999999999e+00   3.2212000000000001e+00  -2.0230000000000001e-01   3.3679999999999999e-01   7.2540000000000004e-01
   4.2629500000000000e+01  -6.9578100000000006e+01   7.1114760000000001e+02   8.4160799999999995e+01   7.7439899999999994e+01   9.1210000000000002e-01   7.9900000000000004e-01   2.4904000000000002e+00   3.6564999999999999e+00  -2.3119999999999999e-01   3.3679999999999999e-01   7.2989999999999999e-01
   4.3312800000000003e+01  -6.9885800000000003e+01   7.1526520000000005e+02   8.5774299999999997e+01   7.7877600000000001e+01   8.1130000000000002e-01   9.1000000000000003e-01   2.2679999999999998e+00   3.7435999999999998e+00  -1.1559999999999999e-01   4.0410000000000001e-01   6.7679999999999996e-01
   4.3268700000000003e+01  -7.0193600000000004e+01   7.2049800000000005e+02   8.7397400000000005e+01   7.8686400000000006e+01   7.6300000000000001e-01   9.3220000000000003e-01   2.4015000000000000e+00   3.8306000000000000e+00  -1.5409999999999999e-01   3.7530000000000002e-01   6.9450000000000001e-01
   4.3246699999999997e+01  -7.0853099999999998e+01   7.2504459999999995e+02   8.8743499999999997e+01   7.9362099999999998e+01   7.2360000000000002e-01   8.2120000000000004e-01   2.5125999999999999e+00   4.1788999999999996e+00  -1.1559999999999999e-01   3.7530000000000002e-01   6.7679999999999996e-01
   4.3687500000000000e+01  -7.1798400000000001e+01   7.3104939999999999e+02   9.0185199999999995e+01   7.9971100000000007e+01   6.7530000000000001e-01   9.1000000000000003e-01   2.5792999999999999e+00   3.9177000000000000e+00  -1.9270000000000001e-01   4.5219999999999999e-01   6.9450000000000001e-01
   4.4481000000000002e+01  -7.2809600000000003e+01   7.3593910000000005e+02   9.1617300000000000e+01   8.0589600000000004e+01   6.7969999999999997e-01   8.4340000000000004e-01   2.6015999999999999e+00   4.1788999999999996e+00  -1.7340000000000000e-01   4.8110000000000003e-01   6.9889999999999997e-01
   4.4921900000000001e+01  -7.4062700000000007e+01   7.4160080000000005e+02   9.2906199999999998e+01   8.1522199999999998e+01   6.6220000000000001e-01   1.0431999999999999e+00   2.6459999999999999e+00   3.9177000000000000e+00  -2.2159999999999999e-01   4.4259999999999999e-01   6.6790000000000005e-01
   4.6817500000000003e+01  -7.4304500000000004e+01   7.4631889999999999e+02   9.4137900000000002e+01   8.2207300000000004e+01   6.7090000000000005e-01   7.1020000000000005e-01   2.7795000000000001e+00   3.9177000000000000e+00  -1.9270000000000001e-01   4.0410000000000001e-01   6.4580000000000004e-01
   4.7456699999999998e+01  -8.0108199999999997e+01   7.5095129999999995e+02   9.4815700000000007e+01   8.2635499999999993e+01   1.5874999999999999e+00   6.2150000000000005e-01   2.5571000000000002e+00   4.0048000000000004e+00  -1.9270000000000001e-01   4.8110000000000003e-01   5.9719999999999995e-01
   4.6442799999999998e+01  -8.5604100000000003e+01   7.5378210000000001e+02   9.5550899999999999e+01   8.3234999999999999e+01   1.5787000000000000e+00   4.4390000000000002e-01   2.3792000000000000e+00   3.8306000000000000e+00  -1.3489999999999999e-01   3.9450000000000002e-01   5.6620000000000004e-01
   4.6729300000000002e+01  -8.1734999999999999e+01   7.5935810000000004e+02   9.7135800000000003e+01   8.4015299999999996e+01   1.4252000000000000e+00   2.6629999999999998e-01   2.3125000000000000e+00   4.0918000000000001e+00  -1.5409999999999999e-01   4.3300000000000000e-01   5.8830000000000005e-01
   4.7963700000000003e+01  -8.4373000000000005e+01   7.6399040000000002e+02   9.7975899999999996e+01   8.4567200000000000e+01   1.5787000000000000e+00   3.7730000000000002e-01   2.3347000000000002e+00   3.9177000000000000e+00  -2.2159999999999999e-01   4.9070000000000003e-01   5.2200000000000002e-01
   4.8316400000000002e+01  -8.9363299999999995e+01   7.6870849999999996e+02   9.8730199999999996e+01   8.5043000000000006e+01   1.7716000000000001e+00   4.6610000000000001e-01   2.4681999999999999e+00   4.3529999999999998e+00  -6.7400000000000002e-02   4.5219999999999999e-01   5.3969999999999996e-01
   4.8448599999999999e+01  -9.0550399999999996e+01   7.7196830000000000e+02   9.9732699999999994e+01   8.5709100000000007e+01   2.0434999999999999e+00   3.3289999999999997e-01   2.7128000000000001e+00   4.0048000000000004e+00  -1.9270000000000001e-01   5.1000000000000001e-01   6.0160000000000002e-01
   4.8184100000000001e+01  -9.3254400000000004e+01   7.7617169999999999e+02   1.0039140000000000e+02   8.6280100000000004e+01   2.0830000000000002e+00   2.6629999999999998e-01   2.7349999999999999e+00   3.8306000000000000e+00  -1.6380000000000000e-01   5.1000000000000001e-01   6.1040000000000005e-01
   4.9793199999999999e+01  -9.4837199999999996e+01   7.7934569999999997e+02   1.0126980000000000e+02   8.6575100000000006e+01   2.1882000000000001e+00   6.6579999999999995e-01   2.8462000000000001e+00   3.8306000000000000e+00  -7.7100000000000002e-02   5.1959999999999995e-01   6.5029999999999999e-01
   5.0873199999999997e+01  -9.6881699999999995e+01   7.8174760000000003e+02   1.0205270000000000e+02   8.6993799999999993e+01   2.2847000000000000e+00   3.3289999999999997e-01   3.1130000000000000e+00   3.5695000000000001e+00  -1.4449999999999999e-01   4.5219999999999999e-01   6.3260000000000005e-01
   5.1071599999999997e+01  -1.0031110000000000e+02   7.8380640000000005e+02   1.0265420000000000e+02   8.7298299999999998e+01   2.4382000000000001e+00   6.6579999999999995e-01   2.6682999999999999e+00   3.6564999999999999e+00  -9.6299999999999997e-02   5.1000000000000001e-01   6.5029999999999999e-01
   5.1777000000000001e+01  -1.0187190000000000e+02   7.8492160000000001e+02   1.0316970000000001e+02   8.7431500000000000e+01   2.5653999999999999e+00   5.3269999999999995e-01   3.0908000000000002e+00   4.2659000000000002e+00  -1.0600000000000000e-01   4.6189999999999998e-01   6.9450000000000001e-01
   5.3077500000000001e+01  -1.0378449999999999e+02   7.8672310000000004e+02   1.0362800000000000e+02   8.7545699999999997e+01   2.6486999999999998e+00   4.6610000000000001e-01   2.9796000000000000e+00   3.4824000000000002e+00  -7.7100000000000002e-02   4.9070000000000003e-01   6.6790000000000005e-01
   5.3848900000000000e+01  -1.0563110000000000e+02   7.8715200000000004e+02   1.0409580000000000e+02   8.7536199999999994e+01   2.7275999999999998e+00   8.2120000000000004e-01   2.7572000000000001e+00   4.0048000000000004e+00  -9.6299999999999997e-02   4.1370000000000001e-01   6.6790000000000005e-01
   5.4157499999999999e+01  -1.0745580000000000e+02   7.8586530000000005e+02   1.0440140000000000e+02   8.7555199999999999e+01   2.8942000000000001e+00   7.7680000000000005e-01   2.9573000000000000e+00   3.2212000000000001e+00  -1.7340000000000000e-01   4.5219999999999999e-01   6.8120000000000003e-01
   5.4973100000000002e+01  -1.0972010000000000e+02   7.8457849999999996e+02   1.0463050000000000e+02   8.7498099999999994e+01   2.9994999999999998e+00   7.9900000000000004e-01   2.9573000000000000e+00   3.4824000000000002e+00  -1.0600000000000000e-01   4.7149999999999997e-01   5.9270000000000000e-01
   5.5678400000000003e+01  -1.1152270000000000e+02   7.8517899999999997e+02   1.0490740000000000e+02   8.7526700000000005e+01   3.1046999999999998e+00   1.0653999999999999e+00   2.9350999999999998e+00   3.3953000000000002e+00  -4.8200000000000000e-02   4.6189999999999998e-01   6.7679999999999996e-01
   5.5942900000000002e+01  -1.1290770000000001e+02   7.8243389999999999e+02   1.0505060000000000e+02   8.7326800000000006e+01   3.2406999999999999e+00   1.1318999999999999e+00   3.0908000000000002e+00   4.2659000000000002e+00  -9.6299999999999997e-02   4.3300000000000000e-01   6.1929999999999996e-01
   5.6185400000000001e+01  -1.1495220000000000e+02   7.7934569999999997e+02   1.0497420000000000e+02   8.7126999999999995e+01   3.3898000000000001e+00   9.9880000000000002e-01   2.8239000000000001e+00   3.9177000000000000e+00  -1.9300000000000001e-02   3.9450000000000002e-01   6.1490000000000000e-01
   5.6449900000000000e+01  -1.1662290000000000e+02   7.7805889999999999e+02   1.0506010000000001e+02   8.6908100000000005e+01   3.5783000000000000e+00   1.1318999999999999e+00   2.9129000000000000e+00   3.1341999999999999e+00  -9.6299999999999997e-02   3.6559999999999998e-01   6.0599999999999998e-01
   5.6515999999999998e+01  -1.1809580000000000e+02   7.7299770000000001e+02   1.0496469999999999e+02   8.6460899999999995e+01   3.7844000000000002e+00   1.2873000000000001e+00   3.0463000000000000e+00   3.6564999999999999e+00  -1.1559999999999999e-01   5.4849999999999999e-01   5.6620000000000004e-01
   5.6185400000000001e+01  -1.1928290000000000e+02   7.6939480000000003e+02   1.0451590000000000e+02   8.6070700000000002e+01   3.9641999999999999e+00   1.2428999999999999e+00   2.9350999999999998e+00   4.0918000000000001e+00   0.0000000000000000e+00   3.6559999999999998e-01   5.4849999999999999e-01
   5.5854799999999997e+01  -1.2068989999999999e+02   7.6424770000000001e+02   1.0434410000000000e+02   8.5556899999999999e+01   4.1045999999999996e+00   1.1096999999999999e+00   2.9129000000000000e+00   3.9177000000000000e+00  -1.6380000000000000e-01   4.6189999999999998e-01   6.0599999999999998e-01
   5.6053100000000001e+01  -1.2161320000000001e+02   7.5824289999999996e+02   1.0392400000000001e+02   8.4928799999999995e+01   4.2930999999999999e+00   1.2428999999999999e+00   2.8683999999999998e+00   3.2212000000000001e+00  -1.3489999999999999e-01   4.4259999999999999e-01   5.9719999999999995e-01
   5.5413899999999998e+01  -1.2192100000000001e+02   7.5326739999999995e+02   1.0336069999999999e+02   8.4376900000000006e+01   4.4861000000000004e+00   1.2873000000000001e+00   2.7572000000000001e+00   4.0918000000000001e+00  -3.8500000000000000e-02   4.2340000000000000e-01   5.9719999999999995e-01
   5.4730600000000003e+01  -1.2211879999999999e+02   7.4477480000000003e+02   1.0272100000000000e+02   8.3606099999999998e+01   4.6878000000000002e+00   1.2873000000000001e+00   2.9573000000000000e+00   3.7435999999999998e+00  -1.5409999999999999e-01   4.2340000000000000e-01   5.8830000000000005e-01
   5.3915100000000002e+01  -1.2222880000000001e+02   7.3688270000000000e+02   1.0194770000000000e+02   8.2778300000000002e+01   4.8807999999999998e+00   1.4205000000000001e+00   2.8683999999999998e+00   3.5695000000000001e+00  -1.6380000000000000e-01   3.3679999999999999e-01   6.0599999999999998e-01
   5.2768900000000002e+01  -1.2143729999999999e+02   7.2598820000000001e+02   1.0092610000000001e+02   8.1645899999999997e+01   5.0693000000000001e+00   1.4205000000000001e+00   2.7128000000000001e+00   3.6564999999999999e+00  -8.6699999999999999e-02   5.0029999999999997e-01   5.5740000000000001e-01
   5.1380200000000002e+01  -1.1989850000000000e+02   7.1475049999999999e+02   9.9761300000000006e+01   8.0361199999999997e+01   5.2709999999999999e+00   1.5315000000000001e+00   3.1130000000000000e+00   3.4824000000000002e+00  -1.3489999999999999e-01   4.4259999999999999e-01   5.7060000000000000e-01
   4.9925400000000003e+01  -1.1813979999999999e+02   6.9999570000000006e+02   9.8262400000000000e+01   7.8867199999999997e+01   5.5166000000000004e+00   1.3983000000000001e+00   3.0240000000000000e+00   3.6564999999999999e+00  -1.1559999999999999e-01   4.0410000000000001e-01   6.0160000000000002e-01
   4.8184100000000001e+01  -1.1620520000000000e+02   6.8489769999999999e+02   9.6572500000000005e+01   7.7373300000000000e+01   5.5955000000000004e+00   1.4427000000000001e+00   2.8462000000000001e+00   3.6564999999999999e+00  -1.0600000000000000e-01   4.5219999999999999e-01   5.8389999999999997e-01
   4.6090100000000000e+01  -1.1334739999999999e+02   6.6868460000000005e+02   9.4548400000000001e+01   7.5698499999999996e+01   5.7226999999999997e+00   1.6202000000000001e+00   3.0463000000000000e+00   3.3953000000000002e+00  -3.8500000000000000e-02   4.1370000000000001e-01   5.3969999999999996e-01
   4.3687500000000000e+01  -1.1044550000000000e+02   6.5161360000000002e+02   9.2581599999999995e+01   7.3900000000000006e+01   5.8543000000000003e+00   1.5093000000000001e+00   2.7795000000000001e+00   4.0048000000000004e+00  -1.7340000000000000e-01   3.5599999999999998e-01   5.7950000000000002e-01
   4.1417200000000001e+01  -1.0745580000000000e+02   6.3334169999999995e+02   9.0366600000000005e+01   7.1939700000000002e+01   5.9112999999999998e+00   1.3317000000000001e+00   2.9796000000000000e+00   3.8306000000000000e+00  -1.7340000000000000e-01   4.1370000000000001e-01   5.7060000000000000e-01
   3.8794100000000000e+01  -1.0444400000000000e+02   6.1301089999999999e+02   8.7817400000000006e+01   6.9846199999999996e+01   6.0121000000000002e+00   1.6868000000000001e+00   3.1352000000000002e+00   4.2659000000000002e+00  -1.0600000000000000e-01   4.8110000000000003e-01   5.4849999999999999e-01
   3.6281300000000002e+01  -1.0094860000000000e+02   5.9182230000000004e+02   8.5220500000000001e+01   6.7524400000000000e+01   6.0603999999999996e+00   1.5536000000000001e+00   2.9129000000000000e+00   4.0048000000000004e+00  -5.7799999999999997e-02   3.3679999999999999e-01   5.8389999999999997e-01
   3.3746499999999997e+01  -9.7716999999999999e+01   5.6917539999999997e+02   8.2289500000000004e+01   6.5202500000000001e+01   6.1612000000000000e+00   1.6646000000000001e+00   2.9129000000000000e+00   4.1788999999999996e+00  -1.3489999999999999e-01   3.4639999999999999e-01   5.6179999999999997e-01
   3.1145499999999998e+01  -9.4463499999999996e+01   5.4730060000000003e+02   7.9348900000000000e+01   6.2814000000000000e+01   6.2752999999999997e+00   1.3761000000000001e+00   2.8016999999999999e+00   3.1341999999999999e+00  -1.1559999999999999e-01   4.4259999999999999e-01   5.9270000000000000e-01
   2.8390300000000000e+01  -9.1144000000000005e+01   5.2388160000000005e+02   7.6159999999999997e+01   6.0216200000000001e+01   6.3147000000000002e+00   1.5315000000000001e+00   2.8239000000000001e+00   4.0048000000000004e+00  -1.8300000000000000e-01   4.0410000000000001e-01   5.5740000000000001e-01
   2.5657000000000000e+01  -8.7802499999999995e+01   4.9840379999999999e+02   7.2999799999999993e+01   5.7580300000000001e+01   6.4375000000000000e+00   1.2650999999999999e+00   2.8462000000000001e+00   4.9623999999999997e+00  -1.7340000000000000e-01   3.7530000000000002e-01   5.4849999999999999e-01
   2.2703399999999998e+01  -8.4680800000000005e+01   4.7369810000000001e+02   6.9467200000000005e+01   5.4839799999999997e+01   6.5076999999999998e+00   1.3317000000000001e+00   2.8016999999999999e+00   3.7435999999999998e+00  -1.9300000000000001e-02   3.6559999999999998e-01   6.5469999999999995e-01
   2.0036300000000001e+01  -8.1273300000000006e+01   4.4890649999999999e+02   6.5848799999999997e+01   5.2013599999999997e+01   6.5602999999999998e+00   1.5093000000000001e+00   2.6682999999999999e+00   3.8306000000000000e+00  -1.5409999999999999e-01   4.1370000000000001e-01   5.4849999999999999e-01
   1.7236899999999999e+01  -7.7624099999999999e+01   4.2274250000000001e+02   6.2096600000000002e+01   4.8987499999999997e+01   6.5734000000000004e+00   1.4427000000000001e+00   2.7349999999999999e+00   3.4824000000000002e+00  -9.6299999999999997e-02   3.8490000000000002e-01   5.9270000000000000e-01
   1.5076800000000000e+01  -7.4568299999999994e+01   3.9614949999999999e+02   5.8439900000000002e+01   4.6009099999999997e+01   6.5514999999999999e+00   1.3761000000000001e+00   2.6459999999999999e+00   3.2212000000000001e+00  -1.3489999999999999e-01   3.7530000000000002e-01   5.7060000000000000e-01
   1.2608100000000000e+01  -7.0941000000000003e+01   3.6784089999999998e+02   5.4248600000000003e+01   4.2735599999999998e+01   6.5033000000000003e+00   1.4205000000000001e+00   2.7128000000000001e+00   4.6142000000000003e+00  -7.7100000000000002e-02   3.2710000000000000e-01   5.6620000000000004e-01
   1.0668400000000000e+01  -6.7775400000000005e+01   3.3841699999999997e+02   5.0295999999999999e+01   3.9509799999999998e+01   6.3979999999999997e+00   1.3761000000000001e+00   2.8462000000000001e+00   3.7435999999999998e+00  -8.6699999999999999e-02   3.6559999999999998e-01   5.7950000000000002e-01
   8.8609000000000009e+00  -6.3994199999999999e+01   3.1036570000000000e+02   4.6209699999999998e+01   3.6150700000000001e+01   6.2488999999999999e+00   1.4871000000000001e+00   2.6459999999999999e+00   4.1788999999999996e+00  -1.6380000000000000e-01   3.1750000000000000e-01   5.7950000000000002e-01
   7.1196000000000002e+00  -5.9949199999999998e+01   2.8145659999999998e+02   4.2123300000000000e+01   3.2820099999999996e+01   5.9901999999999997e+00   1.3095000000000001e+00   2.7795000000000001e+00   3.5695000000000001e+00  -1.2520000000000001e-01   3.8490000000000002e-01   5.6179999999999997e-01
   5.6868999999999996e+00  -5.5684399999999997e+01   2.5297640000000001e+02   3.7922499999999999e+01   2.9432500000000001e+01   5.7359000000000000e+00   1.2873000000000001e+00   2.6459999999999999e+00   4.1788999999999996e+00  -7.7100000000000002e-02   4.0410000000000001e-01   5.8389999999999997e-01
   4.4305000000000003e+00  -5.0869999999999997e+01   2.2423880000000000e+02   3.3998500000000000e+01   2.6111499999999999e+01   5.2930000000000001e+00   1.4205000000000001e+00   2.5792999999999999e+00   3.4824000000000002e+00  -2.0230000000000001e-01   3.7530000000000002e-01   5.8830000000000005e-01
   2.8875000000000002e+00  -4.5879700000000000e+01   1.9670220000000000e+02   3.0131799999999998e+01   2.2942699999999999e+01   4.8764000000000003e+00   1.1984999999999999e+00   2.6015999999999999e+00   3.7435999999999998e+00  -7.7100000000000002e-02   4.4259999999999999e-01   6.1490000000000000e-01
   1.6091000000000000e+00  -4.1658900000000003e+01   1.6993770000000001e+02   2.6245899999999999e+01   1.9831000000000000e+01   4.4421999999999997e+00   1.2206999999999999e+00   2.6459999999999999e+00   3.6564999999999999e+00  -8.6699999999999999e-02   4.1370000000000001e-01   6.4580000000000004e-01
   2.2040000000000001e-01  -3.6778500000000001e+01   1.4497460000000001e+02   2.2990300000000001e+01   1.7052399999999999e+01   3.8984999999999999e+00   9.9880000000000002e-01   2.5571000000000002e+00   4.4401000000000002e+00  -1.0600000000000000e-01   3.8490000000000002e-01   6.0599999999999998e-01
  -1.0360000000000000e+00  -3.0381300000000000e+01   1.2292820000000000e+02   1.9811000000000000e+01   1.4502100000000000e+01   3.3765999999999998e+00   8.6560000000000004e-01   2.6238000000000001e+00   3.7435999999999998e+00  -1.3489999999999999e-01   3.1750000000000000e-01   6.0599999999999998e-01
  -1.6752000000000000e+00  -2.5061299999999999e+01   1.0302630000000001e+02   1.7080400000000001e+01   1.2304000000000000e+01   2.8416000000000001e+00   1.0653999999999999e+00   2.4237000000000002e+00   4.2659000000000002e+00  -1.2520000000000001e-01   3.3679999999999999e-01   6.3260000000000005e-01
  -2.6671000000000000e+00  -2.0950399999999998e+01   8.7928399999999996e+01   1.4722200000000001e+01   1.0534000000000001e+01   2.3022000000000000e+00   7.9900000000000004e-01   2.6238000000000001e+00   4.0048000000000004e+00  -9.5999999999999992e-03   4.0410000000000001e-01   6.4580000000000004e-01
  -3.3504000000000000e+00  -1.5872199999999999e+01   7.4546099999999996e+01   1.2593100000000000e+01   9.0210000000000008e+00   1.7453000000000001e+00   9.1000000000000003e-01   2.5125999999999999e+00   3.5695000000000001e+00  -1.0600000000000000e-01   4.1370000000000001e-01   5.7950000000000002e-01
  -2.2703000000000002e+00  -1.1915100000000001e+01   6.2107500000000002e+01   1.0578600000000000e+01   7.5746000000000002e+00   1.2892999999999999e+00   9.1000000000000003e-01   2.1568999999999998e+00   3.6564999999999999e+00  -1.7340000000000000e-01   4.0410000000000001e-01   5.7509999999999994e-01
  -1.7634000000000001e+00  -1.4553100000000001e+01   4.8982500000000002e+01   8.1631000000000000e+00   5.8426999999999998e+00   1.5391999999999999e+00   6.4370000000000005e-01   2.2679999999999998e+00   3.8306000000000000e+00  -1.4449999999999999e-01   4.4259999999999999e-01   5.9719999999999995e-01
  -8.5960000000000003e-01  -1.4750999999999999e+01   3.7230200000000004e+01   6.0434999999999999e+00   4.4058000000000002e+00   1.1226000000000000e+00   5.1049999999999995e-01   2.1568999999999998e+00   3.9177000000000000e+00  -6.7400000000000002e-02   3.3679999999999999e-01   5.0870000000000004e-01
   4.4080000000000003e-01  -1.4882899999999999e+01   2.6335599999999999e+01   4.2868000000000004e+00   3.4161999999999999e+00   1.1182000000000001e+00   3.9950000000000002e-01   1.7565999999999999e+00   4.0918000000000001e+00  -2.0230000000000001e-01   4.5219999999999999e-01   5.3969999999999996e-01
   2.2040000000000001e-01  -1.2640599999999999e+01   2.0673900000000000e+01   2.9693000000000001e+00   2.3504000000000000e+00   7.9810000000000003e-01   1.7760000000000001e-01   1.8899999999999999e+00   4.0048000000000004e+00  -1.7340000000000000e-01   5.0029999999999997e-01   5.4849999999999999e-01
   6.3919999999999999e-01  -6.9687999999999999e+00   1.5012200000000000e+01   2.2341000000000002e+00   1.6748000000000001e+00   1.1840000000000001e-01   5.1049999999999995e-01   1.6899000000000000e+00   4.2659000000000002e+00  -2.6010000000000000e-01   4.3300000000000000e-01   4.9099999999999999e-01
  -1.5429999999999999e-01  -6.8149999999999999e-01   1.2953400000000000e+01   2.0718000000000001e+00   1.4083000000000001e+00  -1.4470000000000000e-01   6.4370000000000005e-01   1.8232999999999999e+00   3.9177000000000000e+00  -2.1190000000000001e-01   4.3300000000000000e-01   5.7060000000000000e-01
   3.3060000000000000e-01  -1.3410000000000000e+00   7.8063000000000002e+00   1.1361000000000001e+00   8.0879999999999996e-01  -6.2270000000000003e-01   6.6579999999999995e-01   2.1791000000000000e+00   3.5695000000000001e+00  -3.2750000000000001e-01   3.8490000000000002e-01   5.2639999999999998e-01
   3.0859999999999999e-01  -1.3850000000000000e+00   4.9755000000000003e+00   5.2510000000000001e-01   4.4719999999999999e-01  -4.1660000000000003e-01   4.6610000000000001e-01   2.2012999999999998e+00   3.7435999999999998e+00  -1.1559999999999999e-01   4.0410000000000001e-01   6.1040000000000005e-01
  -1.9839999999999999e-01  -3.2979999999999998e-01   3.1739999999999999e+00   2.5779999999999997e-01   2.1890000000000001e-01  -4.6479999999999999e-01   3.5510000000000003e-01   1.9345000000000001e+00   4.2659000000000002e+00  -1.1559999999999999e-01   4.4259999999999999e-01   5.6179999999999997e-01
  -2.4249999999999999e-01   1.2969999999999999e+00   2.0588000000000002e+00   1.0500000000000000e-01   4.7600000000000003e-02  -5.2180000000000004e-01   6.6579999999999995e-01   1.6232000000000000e+00   4.3529999999999998e+00  -1.7340000000000000e-01   4.3300000000000000e-01   6.1490000000000000e-01
   1.9839999999999999e-01   2.4179999999999999e-01   1.2867999999999999e+00   2.8600000000000000e-02   7.6100000000000001e-02  -5.7010000000000005e-01   5.5489999999999995e-01   1.7121000000000000e+00   4.7012999999999998e+00  -1.8300000000000000e-01   5.4849999999999999e-01   5.7060000000000000e-01
   5.9509999999999996e-01   5.4959999999999998e-01   2.6593000000000000e+00   1.8140000000000001e-01  -6.6600000000000006e-02  -5.7450000000000001e-01   5.7709999999999995e-01   1.7343999999999999e+00   3.9177000000000000e+00  -1.3489999999999999e-01   4.3300000000000000e-01   5.6620000000000004e-01
   6.1719999999999997e-01   1.4729000000000001e+00   3.1739999999999999e+00   1.8140000000000001e-01  -1.1420000000000000e-01  -5.3939999999999999e-01   7.5460000000000005e-01   1.7788999999999999e+00   3.9177000000000000e+00  -9.6299999999999997e-02   4.0410000000000001e-01   5.9719999999999995e-01
   4.1880000000000001e-01   3.9570000000000000e-01   2.7450999999999999e+00   1.9089999999999999e-01  -2.0930000000000001e-01  -5.8760000000000001e-01   7.3240000000000005e-01   1.9790000000000001e+00   4.2659000000000002e+00  -1.5409999999999999e-01   5.3879999999999995e-01   6.3260000000000005e-01
   5.9509999999999996e-01   5.2759999999999996e-01   3.1739999999999999e+00   1.6230000000000000e-01  -2.0930000000000001e-01  -5.1749999999999996e-01   7.1020000000000005e-01   2.0011999999999999e+00   4.0918000000000001e+00  -9.5999999999999992e-03   4.3300000000000000e-01   6.3260000000000005e-01
   5.2900000000000003e-01   6.8149999999999999e-01   3.6886999999999999e+00   1.0500000000000000e-01  -2.7600000000000002e-01  -4.6479999999999999e-01   5.9930000000000005e-01   1.6232000000000000e+00   4.7882999999999996e+00  -6.7400000000000002e-02   4.9070000000000003e-01   5.6620000000000004e-01
   5.2900000000000003e-01   6.8149999999999999e-01   4.1176000000000004e+00   0.0000000000000000e+00  -4.1870000000000002e-01  -4.3409999999999999e-01   1.1100000000000000e-01   1.8010999999999999e+00   4.8754000000000000e+00  -1.2520000000000001e-01   5.2920000000000000e-01   6.0160000000000002e-01
   4.4080000000000003e-01  -1.3189999999999999e-01   3.3456000000000001e+00  -5.7299999999999997e-02  -3.8059999999999999e-01  -3.8590000000000002e-01   4.2170000000000002e-01   1.8899999999999999e+00   4.6142000000000003e+00  -8.6699999999999999e-02   5.4849999999999999e-01   5.6620000000000004e-01
   4.8490000000000000e-01   8.1340000000000001e-01   4.2892000000000001e+00   7.6399999999999996e-02  -2.4740000000000001e-01  -4.5610000000000001e-01   3.3289999999999997e-01   1.7121000000000000e+00   4.8754000000000000e+00  -1.9300000000000001e-02   5.0029999999999997e-01   5.9719999999999995e-01
   1.3230000000000000e-01   6.5949999999999998e-01   3.7745000000000002e+00   8.5900000000000004e-02  -1.5229999999999999e-01  -3.5520000000000002e-01  -1.5540000000000001e-01   1.9123000000000001e+00   4.7882999999999996e+00  -5.7799999999999997e-02   6.3510000000000000e-01   6.0599999999999998e-01
   1.5429999999999999e-01  -8.7900000000000006e-02   3.1739999999999999e+00   3.8199999999999998e-02  -1.0470000000000000e-01  -3.2890000000000003e-01   1.5540000000000001e-01   1.9123000000000001e+00   4.7012999999999998e+00  -9.5999999999999992e-03   6.9279999999999997e-01   5.8830000000000005e-01
   3.0859999999999999e-01   2.8580000000000000e-01   1.8015000000000001e+00   6.6799999999999998e-02  -7.6100000000000001e-02  -3.0259999999999998e-01  -2.2189999999999999e-01   2.0678999999999998e+00   3.8306000000000000e+00  -9.6299999999999997e-02   5.4849999999999999e-01   5.8830000000000005e-01
  -8.8200000000000001e-02   3.7369999999999998e-01   2.0588000000000002e+00   0.0000000000000000e+00  -1.9000000000000000e-02  -3.4200000000000003e-01   0.0000000000000000e+00   1.8677999999999999e+00   4.8754000000000000e+00  -5.7799999999999997e-02   7.1199999999999997e-01   5.7950000000000002e-01
  -2.6450000000000001e-01   3.2979999999999998e-01   2.7450999999999999e+00  -1.2410000000000000e-01   5.7099999999999998e-02  -3.2890000000000003e-01   2.6629999999999998e-01   1.9790000000000001e+00   5.3106999999999998e+00  -1.0600000000000000e-01   6.1580000000000001e-01   5.9719999999999995e-01
  -2.2040000000000001e-01  -4.3999999999999997e-02   3.1739999999999999e+00   8.5900000000000004e-02   2.8500000000000001e-02  -2.5430000000000003e-01   1.3320000000000001e-01   2.2458000000000000e+00   4.9623999999999997e+00  -1.0600000000000000e-01   5.4849999999999999e-01   5.5289999999999995e-01
   4.4100000000000000e-02   1.5390000000000001e-01   3.1739999999999999e+00  -3.8199999999999998e-02   1.9000000000000000e-02  -3.0700000000000000e-01   6.4370000000000005e-01   2.0901999999999998e+00   3.9177000000000000e+00  -2.8899999999999999e-02   5.5810000000000004e-01   6.4580000000000004e-01
   1.9839999999999999e-01   6.6000000000000003e-02   2.3161999999999998e+00   5.7299999999999997e-02  -1.5229999999999999e-01  -2.9820000000000002e-01   5.5489999999999995e-01   2.3347000000000002e+00   4.0918000000000001e+00   9.5999999999999992e-03   5.4849999999999999e-01   6.0599999999999998e-01
  -4.8490000000000000e-01  -2.1999999999999999e-02   2.4018999999999999e+00  -6.6799999999999998e-02  -3.8100000000000002e-02  -3.0700000000000000e-01   2.4410000000000001e-01   2.2012999999999998e+00   4.7882999999999996e+00  -2.8899999999999999e-02   5.7730000000000004e-01   6.0599999999999998e-01
  -1.3230000000000000e-01   2.8580000000000000e-01   1.8872000000000000e+00  -6.6799999999999998e-02  -1.1420000000000000e-01  -3.1569999999999998e-01   3.9950000000000002e-01   2.5792999999999999e+00   4.4401000000000002e+00  -4.8200000000000000e-02   5.8689999999999998e-01   6.1040000000000005e-01
  -4.4100000000000000e-02   2.4179999999999999e-01   3.0024000000000002e+00  -8.5900000000000004e-02  -1.4269999999999999e-01  -3.5520000000000002e-01   5.9930000000000005e-01   2.4015000000000000e+00   4.2659000000000002e+00   9.5999999999999992e-03   6.0619999999999996e-01   6.1490000000000000e-01
  -8.8200000000000001e-02   1.7590000000000000e-01   3.1739999999999999e+00  -5.7299999999999997e-02  -1.2370000000000000e-01  -3.0259999999999998e-01   4.4390000000000002e-01   2.5571000000000002e+00   4.7882999999999996e+00   1.9300000000000001e-02   5.4849999999999999e-01   6.0160000000000002e-01
  -4.4080000000000003e-01   3.0780000000000002e-01   2.9165999999999999e+00   4.7699999999999999e-02  -6.6600000000000006e-02  -3.4639999999999999e-01   7.7680000000000005e-01   2.7128000000000001e+00   4.8754000000000000e+00   5.7799999999999997e-02   4.9070000000000003e-01   6.2809999999999999e-01
  -1.7630000000000001e-01   2.6379999999999998e-01   3.0024000000000002e+00   0.0000000000000000e+00  -3.8100000000000002e-02  -3.4200000000000003e-01   7.1020000000000005e-01   2.6682999999999999e+00   4.8754000000000000e+00  -2.8899999999999999e-02   6.0619999999999996e-01   6.1040000000000005e-01
  -3.5270000000000001e-01   6.6000000000000003e-02   3.0882000000000001e+00  -1.2410000000000000e-01  -5.7099999999999998e-02  -3.2010000000000000e-01   7.7680000000000005e-01   2.6015999999999999e+00   4.8754000000000000e+00   9.5999999999999992e-03   6.1580000000000001e-01   6.0599999999999998e-01
  -3.9679999999999999e-01   1.7590000000000000e-01   3.1739999999999999e+00   9.4999999999999998e-03  -3.8100000000000002e-02  -2.7189999999999998e-01   4.4390000000000002e-01   2.4904000000000002e+00   4.7882999999999996e+00  -1.9300000000000001e-02   6.2539999999999996e-01   6.3700000000000001e-01
  -3.7469999999999998e-01   4.6170000000000000e-01   2.9165999999999999e+00  -4.7699999999999999e-02  -1.3320000000000001e-01  -3.1140000000000001e-01   4.2170000000000002e-01   2.3125000000000000e+00   4.9623999999999997e+00   0.0000000000000000e+00   5.2920000000000000e-01   7.1220000000000006e-01
  -5.2900000000000003e-01   8.7900000000000006e-02   3.0024000000000002e+00  -5.7299999999999997e-02  -1.2370000000000000e-01  -2.6750000000000002e-01   5.5489999999999995e-01   2.5571000000000002e+00   4.8754000000000000e+00  -5.7799999999999997e-02   4.9070000000000003e-01   6.4139999999999997e-01
  -3.7469999999999998e-01   6.6000000000000003e-02   2.6593000000000000e+00  -2.0050000000000001e-01  -1.2370000000000000e-01  -3.1140000000000001e-01   6.8799999999999994e-01   2.5125999999999999e+00   4.3529999999999998e+00  -8.6699999999999999e-02   5.1959999999999995e-01   6.4139999999999997e-01
  -1.3230000000000000e-01   4.3999999999999997e-02   2.8309000000000002e+00  -9.5500000000000002e-02  -1.0470000000000000e-01  -2.5000000000000000e-01   6.4370000000000005e-01   2.3125000000000000e+00   4.8754000000000000e+00  -4.8200000000000000e-02   4.4259999999999999e-01   6.1929999999999996e-01
  -3.3060000000000000e-01   1.9789999999999999e-01   2.4018999999999999e+00  -6.6799999999999998e-02  -1.7130000000000001e-01  -2.9820000000000002e-01   6.8799999999999994e-01   2.4681999999999999e+00   5.0495000000000001e+00   9.5999999999999992e-03   5.1959999999999995e-01   6.0599999999999998e-01
  -1.3230000000000000e-01   1.3189999999999999e-01   2.7450999999999999e+00   1.9099999999999999e-02  -8.5599999999999996e-02  -2.4560000000000001e-01   7.7680000000000005e-01   2.6682999999999999e+00   4.3529999999999998e+00   4.8200000000000000e-02   5.8689999999999998e-01   6.4580000000000004e-01
  -4.4100000000000000e-02   4.6170000000000000e-01   2.6593000000000000e+00  -8.5900000000000004e-02  -4.7600000000000003e-02  -2.9380000000000001e-01   8.4340000000000004e-01   2.4904000000000002e+00   4.9623999999999997e+00  -2.8899999999999999e-02   5.1000000000000001e-01   6.2370000000000003e-01
   4.4100000000000000e-02  -2.1999999999999999e-02   2.4876999999999998e+00  -1.0500000000000000e-01  -1.3320000000000001e-01  -2.7629999999999999e-01   7.1020000000000005e-01   2.7349999999999999e+00   4.4401000000000002e+00  -3.8500000000000000e-02   5.0029999999999997e-01   6.7679999999999996e-01
  -2.2040000000000001e-01   1.7590000000000000e-01   2.4876999999999998e+00   8.5900000000000004e-02  -1.2370000000000000e-01  -2.7189999999999998e-01   6.8799999999999994e-01   2.4237000000000002e+00   4.7882999999999996e+00   8.6699999999999999e-02   5.5810000000000004e-01   6.1490000000000000e-01
  -1.3230000000000000e-01   3.5170000000000001e-01   2.2303999999999999e+00   5.7299999999999997e-02  -1.1420000000000000e-01  -2.7189999999999998e-01   6.4370000000000005e-01   2.5571000000000002e+00   3.9177000000000000e+00   2.8899999999999999e-02   5.5810000000000004e-01   6.5469999999999995e-01
  -3.5270000000000001e-01   3.2979999999999998e-01   1.9730000000000001e+00   0.0000000000000000e+00  -2.1890000000000001e-01  -2.3240000000000000e-01   5.7709999999999995e-01   2.6459999999999999e+00   4.7012999999999998e+00  -4.8200000000000000e-02   4.8110000000000003e-01   6.4580000000000004e-01
   1.5429999999999999e-01   2.4179999999999999e-01   3.1739999999999999e+00  -7.6399999999999996e-02  -9.5200000000000007e-02  -2.6310000000000000e-01   7.7680000000000005e-01   2.6905000000000001e+00   4.5270999999999999e+00   3.8500000000000000e-02   5.1000000000000001e-01   6.3700000000000001e-01
  -1.7630000000000001e-01   8.7900000000000006e-02   1.8872000000000000e+00  -8.5900000000000004e-02  -1.8079999999999999e-01  -3.0700000000000000e-01   6.4370000000000005e-01   2.4681999999999999e+00   3.7435999999999998e+00  -1.9300000000000001e-02   4.8110000000000003e-01   6.1929999999999996e-01
   3.0859999999999999e-01   2.8580000000000000e-01   2.7450999999999999e+00   9.4999999999999998e-03  -1.5229999999999999e-01  -2.5000000000000000e-01   5.7709999999999995e-01   2.6682999999999999e+00   4.2659000000000002e+00   0.0000000000000000e+00   4.7149999999999997e-01   6.2809999999999999e-01
  -8.8200000000000001e-02   1.9789999999999999e-01   2.3161999999999998e+00  -1.0500000000000000e-01  -1.7130000000000001e-01  -2.7189999999999998e-01   5.3269999999999995e-01   2.7349999999999999e+00   4.0918000000000001e+00   1.9300000000000001e-02   4.7149999999999997e-01   6.3700000000000001e-01
   1.3230000000000000e-01   1.0990000000000000e-01   2.7450999999999999e+00  -9.4999999999999998e-03  -1.4269999999999999e-01  -2.8499999999999998e-01   5.3269999999999995e-01   2.5571000000000002e+00   4.8754000000000000e+00   0.0000000000000000e+00   4.8110000000000003e-01   6.3260000000000005e-01
  -1.1020000000000001e-01   1.3189999999999999e-01   2.3161999999999998e+00  -8.5900000000000004e-02  -1.6180000000000000e-01  -2.7629999999999999e-01   5.7709999999999995e-01   2.6682999999999999e+00   5.0495000000000001e+00   1.9300000000000001e-02   4.2340000000000000e-01   7.0330000000000004e-01
   2.6450000000000001e-01   2.6379999999999998e-01   2.9165999999999999e+00   3.8199999999999998e-02  -1.3320000000000001e-01  -2.6310000000000000e-01   5.3269999999999995e-01   2.4904000000000002e+00   4.2659000000000002e+00  -1.9300000000000001e-02   5.1959999999999995e-01   6.4139999999999997e-01
   1.5429999999999999e-01   2.1999999999999999e-02   2.1446000000000001e+00  -1.1459999999999999e-01  -1.5229999999999999e-01  -2.8499999999999998e-01   7.5460000000000005e-01   2.7128000000000001e+00   4.1788999999999996e+00  -9.6299999999999997e-02   4.7149999999999997e-01   6.4139999999999997e-01
   1.3230000000000000e-01   1.3189999999999999e-01   2.6593000000000000e+00  -7.6399999999999996e-02  -1.6180000000000000e-01  -2.9380000000000001e-01   5.9930000000000005e-01   2.6905000000000001e+00   4.3529999999999998e+00  -4.8200000000000000e-02   5.1000000000000001e-01   6.1040000000000005e-01
   4.4100000000000000e-02   1.7590000000000000e-01   2.4018999999999999e+00  -5.7299999999999997e-02  -1.1420000000000000e-01  -2.9820000000000002e-01   3.7730000000000002e-01   2.6015999999999999e+00   5.1365999999999996e+00  -1.9300000000000001e-02   4.0410000000000001e-01   6.5469999999999995e-01
   6.6100000000000006e-02   4.3999999999999997e-02   2.4876999999999998e+00  -1.0500000000000000e-01  -1.6180000000000000e-01  -2.6310000000000000e-01   3.9950000000000002e-01   2.8016999999999999e+00   3.7435999999999998e+00   8.6699999999999999e-02   5.6769999999999998e-01   6.5469999999999995e-01
   8.8200000000000001e-02   0.0000000000000000e+00   2.6593000000000000e+00  -7.6399999999999996e-02  -1.5229999999999999e-01  -2.6750000000000002e-01   5.9930000000000005e-01   2.6905000000000001e+00   4.7012999999999998e+00   5.7799999999999997e-02   5.1959999999999995e-01   6.7679999999999996e-01
   0.0000000000000000e+00   1.5390000000000001e-01   2.5735000000000001e+00  -8.5900000000000004e-02  -1.9980000000000001e-01  -2.8499999999999998e-01   4.4390000000000002e-01   2.4904000000000002e+00   4.5270999999999999e+00   9.5999999999999992e-03   5.4849999999999999e-01   6.3700000000000001e-01
   6.6100000000000006e-02  -2.1999999999999999e-02   2.7450999999999999e+00  -1.0500000000000000e-01  -1.7130000000000001e-01  -2.9380000000000001e-01   3.1069999999999998e-01   2.7349999999999999e+00   3.9177000000000000e+00   7.7100000000000002e-02   4.8110000000000003e-01   6.1929999999999996e-01
   1.5429999999999999e-01   0.0000000000000000e+00   3.0882000000000001e+00  -1.1459999999999999e-01  -1.7130000000000001e-01  -2.4560000000000001e-01   5.5489999999999995e-01   2.7349999999999999e+00   4.8754000000000000e+00  -7.7100000000000002e-02   4.5219999999999999e-01   7.1220000000000006e-01
   4.4100000000000000e-02   1.0990000000000000e-01   3.4314000000000000e+00  -5.7299999999999997e-02  -1.7130000000000001e-01  -2.8499999999999998e-01   5.3269999999999995e-01   2.4459000000000000e+00   4.7882999999999996e+00   1.9300000000000001e-02   4.4259999999999999e-01   6.5469999999999995e-01
   1.5429999999999999e-01   1.3189999999999999e-01   3.2597999999999998e+00  -1.9099999999999999e-02  -1.4269999999999999e-01  -2.9820000000000002e-01   6.6579999999999995e-01   2.7349999999999999e+00   4.0048000000000004e+00  -9.5999999999999992e-03   5.4849999999999999e-01   6.8120000000000003e-01
   1.3230000000000000e-01   2.1980000000000000e-01   2.9165999999999999e+00  -7.6399999999999996e-02  -1.3320000000000001e-01  -2.5430000000000003e-01   3.7730000000000002e-01   2.5571000000000002e+00   4.5270999999999999e+00   2.8899999999999999e-02   5.1000000000000001e-01   6.1040000000000005e-01
   2.6450000000000001e-01   2.1999999999999999e-02   1.8015000000000001e+00   0.0000000000000000e+00  -6.6600000000000006e-02  -2.6310000000000000e-01   3.5510000000000003e-01   2.5125999999999999e+00   3.8306000000000000e+00   3.8500000000000000e-02   4.3300000000000000e-01   6.6790000000000005e-01
  -2.1999999999999999e-02   1.0990000000000000e-01   2.4018999999999999e+00  -3.8199999999999998e-02  -1.2370000000000000e-01  -2.7189999999999998e-01   2.6629999999999998e-01   2.4015000000000000e+00   4.8754000000000000e+00  -2.8899999999999999e-02   4.8110000000000003e-01   6.7679999999999996e-01
   1.5429999999999999e-01   4.3999999999999997e-02   3.0024000000000002e+00  -9.4999999999999998e-03  -1.9030000000000000e-01  -2.4120000000000000e-01   5.5489999999999995e-01   2.6682999999999999e+00   4.5270999999999999e+00  -9.5999999999999992e-03   4.4259999999999999e-01   6.5469999999999995e-01
   4.4100000000000000e-02   8.7900000000000006e-02   3.1739999999999999e+00  -1.4319999999999999e-01  -1.6180000000000000e-01  -2.5000000000000000e-01   3.7730000000000002e-01   2.4459000000000000e+00   4.5270999999999999e+00  -6.7400000000000002e-02   4.8110000000000003e-01   6.5910000000000002e-01
   1.1020000000000001e-01   0.0000000000000000e+00   3.6029000000000000e+00  -5.7299999999999997e-02  -2.0930000000000001e-01  -2.2800000000000001e-01   5.7709999999999995e-01   2.7795000000000001e+00   4.8754000000000000e+00   2.8899999999999999e-02   4.7149999999999997e-01   6.3700000000000001e-01
   1.5429999999999999e-01   1.9789999999999999e-01   2.1446000000000001e+00  -6.6799999999999998e-02  -1.9030000000000000e-01  -2.7629999999999999e-01   4.2170000000000002e-01   2.5571000000000002e+00   4.0048000000000004e+00  -9.5999999999999992e-03   4.6189999999999998e-01   6.5469999999999995e-01
   1.1020000000000001e-01   1.3189999999999999e-01   2.4018999999999999e+00  -1.1459999999999999e-01  -1.6180000000000000e-01  -2.5430000000000003e-01   4.6610000000000001e-01   2.7128000000000001e+00   3.9177000000000000e+00   2.8899999999999999e-02   5.4849999999999999e-01   6.5910000000000002e-01
   6.6100000000000006e-02   1.9789999999999999e-01   2.4018999999999999e+00  -1.6230000000000000e-01  -1.8079999999999999e-01  -2.8070000000000001e-01   2.4410000000000001e-01   2.6238000000000001e+00   4.7012999999999998e+00  -7.7100000000000002e-02   5.1959999999999995e-01   6.4580000000000004e-01
   1.9839999999999999e-01   1.5390000000000001e-01   2.6593000000000000e+00   1.9099999999999999e-02  -1.3320000000000001e-01  -2.8939999999999999e-01   3.7730000000000002e-01   2.8016999999999999e+00   5.3977000000000004e+00   1.0600000000000000e-01   5.0029999999999997e-01   6.4580000000000004e-01
   6.6100000000000006e-02   0.0000000000000000e+00   2.9165999999999999e+00  -1.6230000000000000e-01  -1.1420000000000000e-01  -2.7629999999999999e-01   2.4410000000000001e-01   2.7349999999999999e+00   4.7882999999999996e+00   7.7100000000000002e-02   5.7730000000000004e-01   6.2370000000000003e-01
  -2.1999999999999999e-02   1.0990000000000000e-01   3.2597999999999998e+00  -1.4319999999999999e-01  -1.6180000000000000e-01  -2.6310000000000000e-01   3.7730000000000002e-01   2.5571000000000002e+00   4.8754000000000000e+00   8.6699999999999999e-02   5.4849999999999999e-01   6.8559999999999999e-01
  -2.1999999999999999e-02   3.9570000000000000e-01   2.9165999999999999e+00  -6.6799999999999998e-02  -1.5229999999999999e-01  -3.1140000000000001e-01   3.5510000000000003e-01   2.5571000000000002e+00   4.8754000000000000e+00  -4.8200000000000000e-02   5.1959999999999995e-01   6.5910000000000002e-01
   1.5429999999999999e-01  -4.3999999999999997e-02   3.1739999999999999e+00  -1.4319999999999999e-01  -2.3790000000000000e-01  -2.6750000000000002e-01   3.3289999999999997e-01   2.5348999999999999e+00   4.9623999999999997e+00   9.5999999999999992e-03   5.1000000000000001e-01   6.3260000000000005e-01
   1.5429999999999999e-01   1.0990000000000000e-01   2.9165999999999999e+00  -9.5500000000000002e-02  -2.0930000000000001e-01  -2.6750000000000002e-01   1.7760000000000001e-01   2.4237000000000002e+00   4.0918000000000001e+00   9.5999999999999992e-03   5.0029999999999997e-01   6.3260000000000005e-01
   2.4249999999999999e-01   6.6000000000000003e-02   2.4876999999999998e+00  -2.8600000000000000e-02  -1.3320000000000001e-01  -2.4560000000000001e-01   4.6610000000000001e-01   2.5792999999999999e+00   4.7012999999999998e+00  -9.5999999999999992e-03   4.4259999999999999e-01   6.4139999999999997e-01
   2.2040000000000001e-01  -6.6000000000000003e-02   2.4876999999999998e+00  -7.6399999999999996e-02  -1.5229999999999999e-01  -2.6750000000000002e-01   2.4410000000000001e-01   2.5571000000000002e+00   4.3529999999999998e+00  -9.5999999999999992e-03   5.1959999999999995e-01   6.1929999999999996e-01
  -4.4100000000000000e-02   4.3999999999999997e-02   1.8872000000000000e+00  -1.5279999999999999e-01  -1.9980000000000001e-01  -2.3680000000000001e-01   4.2170000000000002e-01   2.6015999999999999e+00   4.4401000000000002e+00  -2.8899999999999999e-02   5.0029999999999997e-01   6.2809999999999999e-01
   1.1020000000000001e-01   1.7590000000000000e-01   3.1739999999999999e+00  -5.7299999999999997e-02  -1.8079999999999999e-01  -2.4120000000000000e-01   3.5510000000000003e-01   2.5792999999999999e+00   5.1365999999999996e+00   0.0000000000000000e+00   4.7149999999999997e-01   6.1040000000000005e-01
   6.6100000000000006e-02   2.1999999999999999e-02   2.7450999999999999e+00  -1.2410000000000000e-01  -1.3320000000000001e-01  -1.9730000000000000e-01   4.2170000000000002e-01   2.8016999999999999e+00   4.7882999999999996e+00   9.5999999999999992e-03   5.1959999999999995e-01   6.2809999999999999e-01
  -2.1999999999999999e-02   4.1770000000000002e-01   2.9165999999999999e+00  -8.5900000000000004e-02  -1.8079999999999999e-01  -2.6750000000000002e-01   3.5510000000000003e-01   2.7128000000000001e+00   3.8306000000000000e+00   8.6699999999999999e-02   5.1000000000000001e-01   5.8830000000000005e-01
   3.0859999999999999e-01  -2.1999999999999999e-02   2.1446000000000001e+00  -1.2410000000000000e-01  -1.6180000000000000e-01  -2.4120000000000000e-01   5.5489999999999995e-01   2.8683999999999998e+00   4.5270999999999999e+00   5.7799999999999997e-02   4.8110000000000003e-01   6.0599999999999998e-01
   2.6450000000000001e-01   3.0780000000000002e-01   2.2303999999999999e+00  -1.6230000000000000e-01  -1.7130000000000001e-01  -2.5000000000000000e-01   3.5510000000000003e-01   2.7128000000000001e+00   4.5270999999999999e+00  -3.8500000000000000e-02   4.7149999999999997e-01   6.1929999999999996e-01
   6.6100000000000006e-02   0.0000000000000000e+00   2.4876999999999998e+00  -9.4999999999999998e-03  -2.4740000000000001e-01  -2.0169999999999999e-01   3.1069999999999998e-01   2.9129000000000000e+00   4.7012999999999998e+00   6.7400000000000002e-02   5.1959999999999995e-01   6.1929999999999996e-01
   1.9839999999999999e-01   6.6000000000000003e-02   1.9730000000000001e+00  -6.6799999999999998e-02  -2.2839999999999999e-01  -2.1049999999999999e-01   3.5510000000000003e-01   2.6905000000000001e+00   5.0495000000000001e+00   0.0000000000000000e+00   5.0029999999999997e-01   6.4139999999999997e-01
   8.8200000000000001e-02   2.4179999999999999e-01   2.6593000000000000e+00  -1.5279999999999999e-01  -2.3790000000000000e-01  -2.7189999999999998e-01   4.2170000000000002e-01   2.6238000000000001e+00   4.4401000000000002e+00   1.9300000000000001e-02   5.4849999999999999e-01   6.2370000000000003e-01
   1.9839999999999999e-01   1.7590000000000000e-01   2.6593000000000000e+00  -1.1459999999999999e-01  -1.5229999999999999e-01  -2.1490000000000001e-01   2.8849999999999998e-01   2.6905000000000001e+00   4.8754000000000000e+00   1.9300000000000001e-02   4.8110000000000003e-01   6.4580000000000004e-01
   2.2040000000000001e-01  -2.1999999999999999e-02   2.7450999999999999e+00  -8.5900000000000004e-02  -1.9980000000000001e-01  -2.3240000000000000e-01   4.6610000000000001e-01   2.5792999999999999e+00   4.4401000000000002e+00   2.8899999999999999e-02   5.2920000000000000e-01   6.5910000000000002e-01
   4.4100000000000000e-02  -6.6000000000000003e-02   3.5171000000000001e+00  -4.7699999999999999e-02  -1.4269999999999999e-01  -2.2359999999999999e-01   4.8830000000000001e-01   2.5792999999999999e+00   4.1788999999999996e+00   7.7100000000000002e-02   4.6189999999999998e-01   6.2809999999999999e-01
   1.9839999999999999e-01  -1.3189999999999999e-01   2.3161999999999998e+00  -1.3370000000000001e-01  -1.9980000000000001e-01  -2.8939999999999999e-01   3.3289999999999997e-01   2.6682999999999999e+00   4.9623999999999997e+00   7.7100000000000002e-02   4.3300000000000000e-01   6.6349999999999998e-01
   2.2040000000000001e-01   2.8580000000000000e-01   3.4314000000000000e+00  -4.7699999999999999e-02  -2.5690000000000002e-01  -2.2359999999999999e-01   3.7730000000000002e-01   2.8906000000000001e+00   5.1365999999999996e+00   3.8500000000000000e-02   4.4259999999999999e-01   6.6349999999999998e-01
   4.4100000000000000e-02   6.6000000000000003e-02   2.2303999999999999e+00  -6.6799999999999998e-02  -1.9030000000000000e-01  -2.3240000000000000e-01   2.6629999999999998e-01   2.4904000000000002e+00   4.5270999999999999e+00   4.8200000000000000e-02   5.1000000000000001e-01   6.1040000000000005e-01
   1.9839999999999999e-01   1.0990000000000000e-01   3.0024000000000002e+00  -5.7299999999999997e-02  -2.1890000000000001e-01  -2.2359999999999999e-01   2.6629999999999998e-01   2.6682999999999999e+00   4.3529999999999998e+00  -8.6699999999999999e-02   5.1000000000000001e-01   6.3700000000000001e-01
   1.7630000000000001e-01  -4.3999999999999997e-02   2.7450999999999999e+00  -1.0500000000000000e-01  -2.2839999999999999e-01  -2.8499999999999998e-01   3.7730000000000002e-01   2.7349999999999999e+00   4.7882999999999996e+00   2.8899999999999999e-02   5.2920000000000000e-01   6.4139999999999997e-01
   1.9839999999999999e-01   4.3999999999999997e-02   2.2303999999999999e+00  -2.1959999999999999e-01  -2.4740000000000001e-01  -2.8939999999999999e-01   1.5540000000000001e-01   2.5571000000000002e+00   4.6142000000000003e+00   2.8899999999999999e-02   4.7149999999999997e-01   6.3700000000000001e-01
   1.5429999999999999e-01   4.1770000000000002e-01   1.8872000000000000e+00  -1.0500000000000000e-01  -3.1400000000000000e-01  -2.3680000000000001e-01   4.8830000000000001e-01   2.5348999999999999e+00   5.0495000000000001e+00   2.8899999999999999e-02   4.8110000000000003e-01   6.0599999999999998e-01
   2.1999999999999999e-02   3.9570000000000000e-01   2.2303999999999999e+00  -1.7190000000000000e-01  -2.2839999999999999e-01  -2.3680000000000001e-01   3.1069999999999998e-01   2.5571000000000002e+00   4.1788999999999996e+00   9.5999999999999992e-03   4.2340000000000000e-01   6.0599999999999998e-01
  -8.8200000000000001e-02   3.5170000000000001e-01   2.7450999999999999e+00  -1.0500000000000000e-01  -1.8079999999999999e-01  -1.8420000000000000e-01   2.8849999999999998e-01   2.4904000000000002e+00   4.8754000000000000e+00   2.8899999999999999e-02   5.5810000000000004e-01   6.3700000000000001e-01
   0.0000000000000000e+00   3.0780000000000002e-01   2.7450999999999999e+00  -1.0500000000000000e-01  -1.5229999999999999e-01  -2.8070000000000001e-01   1.9980000000000001e-01   2.8016999999999999e+00   4.9623999999999997e+00   7.7100000000000002e-02   3.9450000000000002e-01   6.1040000000000005e-01
   3.9679999999999999e-01   2.6379999999999998e-01   2.4018999999999999e+00  -4.7699999999999999e-02  -1.9980000000000001e-01  -2.6310000000000000e-01   1.3320000000000001e-01   2.6015999999999999e+00   4.7012999999999998e+00   9.5999999999999992e-03   4.3300000000000000e-01   6.3700000000000001e-01
   1.3230000000000000e-01   3.7369999999999998e-01   2.0588000000000002e+00  -6.6799999999999998e-02  -2.3790000000000000e-01  -2.3240000000000000e-01   0.0000000000000000e+00   2.7128000000000001e+00   4.2659000000000002e+00   4.8200000000000000e-02   5.2920000000000000e-01   6.2809999999999999e-01
  -1.1020000000000001e-01  -1.9789999999999999e-01   2.3161999999999998e+00  -6.6799999999999998e-02  -2.6640000000000003e-01  -2.1490000000000001e-01   3.1069999999999998e-01   2.5348999999999999e+00   4.7012999999999998e+00  -9.5999999999999992e-03   4.9070000000000003e-01   6.1490000000000000e-01
   2.1999999999999999e-02  -4.3999999999999997e-02   2.4876999999999998e+00  -1.0500000000000000e-01  -2.1890000000000001e-01  -2.1929999999999999e-01   3.5510000000000003e-01   2.4904000000000002e+00   5.0495000000000001e+00   7.7100000000000002e-02   4.5219999999999999e-01   6.4580000000000004e-01
   3.7469999999999998e-01   4.3969999999999998e-01   3.2597999999999998e+00  -1.1459999999999999e-01  -3.4260000000000002e-01  -1.7540000000000000e-01   2.2189999999999999e-01   2.4681999999999999e+00   5.1365999999999996e+00  -2.8899999999999999e-02   5.9660000000000002e-01   6.6790000000000005e-01
   5.0700000000000001e-01   4.1770000000000002e-01   2.0588000000000002e+00  -1.4319999999999999e-01  -3.9970000000000000e-01  -2.1049999999999999e-01   2.6629999999999998e-01   2.5348999999999999e+00   4.7882999999999996e+00  -4.8200000000000000e-02   4.3300000000000000e-01   6.3260000000000005e-01
  -3.5270000000000001e-01  -2.1999999999999999e-02   2.1446000000000001e+00  -1.3370000000000001e-01  -1.9980000000000001e-01  -2.8070000000000001e-01   3.5510000000000003e-01   2.4904000000000002e+00   5.3977000000000004e+00   3.8500000000000000e-02   5.5810000000000004e-01   5.7950000000000002e-01
  -2.4249999999999999e-01   2.1980000000000000e-01   2.2303999999999999e+00  -2.8600000000000000e-02  -2.7600000000000002e-01  -1.9730000000000000e-01   4.4400000000000002e-02   2.6459999999999999e+00   4.1788999999999996e+00   1.9300000000000001e-02   4.7149999999999997e-01   6.1929999999999996e-01
   7.2740000000000005e-01   1.7590000000000000e-01   3.0024000000000002e+00  -7.6399999999999996e-02  -3.2350000000000001e-01  -1.7540000000000000e-01   3.1069999999999998e-01   2.6015999999999999e+00   4.6142000000000003e+00   4.8200000000000000e-02   3.7530000000000002e-01   5.5740000000000001e-01
   3.0859999999999999e-01   8.7900000000000006e-02   3.0882000000000001e+00  -9.5500000000000002e-02  -2.3790000000000000e-01  -2.5000000000000000e-01   3.5510000000000003e-01   2.2902999999999998e+00   3.6564999999999999e+00   0.0000000000000000e+00   4.1370000000000001e-01   6.0599999999999998e-01
  -1.9839999999999999e-01   4.3999999999999997e-02   2.6593000000000000e+00  -6.6799999999999998e-02  -1.7130000000000001e-01  -1.7540000000000000e-01   6.6600000000000006e-02   2.6459999999999999e+00   4.7012999999999998e+00   8.6699999999999999e-02   4.9070000000000003e-01   6.1929999999999996e-01
   6.6100000000000006e-02   3.5170000000000001e-01   2.4018999999999999e+00  -1.3370000000000001e-01  -1.8079999999999999e-01  -2.4120000000000000e-01   1.7760000000000001e-01   2.6015999999999999e+00   6.0072000000000001e+00  -9.5999999999999992e-03   4.9070000000000003e-01   6.1929999999999996e-01
   2.4249999999999999e-01   1.0990000000000000e-01   2.4018999999999999e+00  -2.0050000000000001e-01  -2.6640000000000003e-01  -2.6310000000000000e-01   2.2189999999999999e-01   2.6905000000000001e+00   5.1365999999999996e+00   3.8500000000000000e-02   4.1370000000000001e-01   6.1040000000000005e-01
   4.1880000000000001e-01   0.0000000000000000e+00   2.4876999999999998e+00  -6.6799999999999998e-02  -3.0449999999999999e-01  -2.7189999999999998e-01   3.7730000000000002e-01   2.5125999999999999e+00   4.5270999999999999e+00  -9.5999999999999992e-03   3.7530000000000002e-01   6.3260000000000005e-01
  -4.4100000000000000e-02   2.1980000000000000e-01   2.4018999999999999e+00  -7.6399999999999996e-02  -2.2839999999999999e-01  -2.3240000000000000e-01   3.9950000000000002e-01   2.7349999999999999e+00   4.7012999999999998e+00  -5.7799999999999997e-02   4.6189999999999998e-01   6.2809999999999999e-01
   8.8200000000000001e-02   2.6379999999999998e-01   2.1446000000000001e+00  -8.5900000000000004e-02  -1.8079999999999999e-01  -2.0610000000000001e-01   1.3320000000000001e-01   2.6459999999999999e+00   4.4401000000000002e+00  -1.9300000000000001e-02   4.0410000000000001e-01   6.1929999999999996e-01
   5.5110000000000003e-01  -2.1999999999999999e-02   2.8309000000000002e+00  -4.7699999999999999e-02  -1.7130000000000001e-01  -2.1490000000000001e-01   1.1100000000000000e-01   2.5792999999999999e+00   4.2659000000000002e+00   6.7400000000000002e-02   4.1370000000000001e-01   6.1040000000000005e-01
   4.1880000000000001e-01   8.7900000000000006e-02   2.3161999999999998e+00  -2.3870000000000000e-01  -3.1400000000000000e-01  -1.5790000000000001e-01   1.3320000000000001e-01   2.8239000000000001e+00   4.7882999999999996e+00  -2.8899999999999999e-02   5.1959999999999995e-01   5.9270000000000000e-01
   1.5429999999999999e-01  -6.6000000000000003e-02   1.3725000000000001e+00  -1.2410000000000000e-01  -2.8549999999999998e-01  -1.2280000000000001e-01   1.7760000000000001e-01   2.6905000000000001e+00   5.8330000000000002e+00   6.7400000000000002e-02   4.8110000000000003e-01   6.1040000000000005e-01
   4.4100000000000000e-02  -2.6379999999999998e-01   2.8309000000000002e+00  -1.3370000000000001e-01  -2.2839999999999999e-01  -2.5000000000000000e-01   3.3289999999999997e-01   2.4681999999999999e+00   4.7882999999999996e+00   8.6699999999999999e-02   4.8110000000000003e-01   6.0599999999999998e-01
   1.7630000000000001e-01   3.9570000000000000e-01   2.3161999999999998e+00   9.4999999999999998e-03  -1.6180000000000000e-01  -2.5869999999999999e-01   1.1100000000000000e-01   2.5571000000000002e+00   4.7882999999999996e+00   4.8200000000000000e-02   5.7730000000000004e-01   6.0599999999999998e-01
   6.6100000000000006e-02   1.1651000000000000e+00   2.1446000000000001e+00  -7.6399999999999996e-02  -2.5690000000000002e-01  -2.3240000000000000e-01   4.4400000000000002e-02   2.5571000000000002e+00   4.5270999999999999e+00  -1.9300000000000001e-02   5.1959999999999995e-01   5.7950000000000002e-01
   1.1020000000000001e-01   6.6000000000000003e-02   2.7450999999999999e+00  -1.6230000000000000e-01  -1.7130000000000001e-01  -2.1929999999999999e-01   2.4410000000000001e-01   2.4904000000000002e+00   5.0495000000000001e+00  -5.7799999999999997e-02   3.7530000000000002e-01   6.0599999999999998e-01
   2.8649999999999998e-01  -5.9360000000000002e-01   2.6593000000000000e+00  -9.5500000000000002e-02  -1.7130000000000001e-01  -2.1490000000000001e-01   1.1100000000000000e-01   2.6459999999999999e+00   4.6142000000000003e+00  -2.8899999999999999e-02   4.5219999999999999e-01   6.5029999999999999e-01
   3.5270000000000001e-01   4.1770000000000002e-01   2.9165999999999999e+00  -2.5779999999999997e-01  -2.8549999999999998e-01  -1.9730000000000000e-01   2.4410000000000001e-01   2.5348999999999999e+00   3.9177000000000000e+00  -1.9300000000000001e-02   4.3300000000000000e-01   5.9719999999999995e-01
   1.1020000000000001e-01   4.8359999999999997e-01   2.5735000000000001e+00  -8.5900000000000004e-02  -2.5690000000000002e-01  -2.1929999999999999e-01   2.2189999999999999e-01   2.7349999999999999e+00   5.1365999999999996e+00   7.7100000000000002e-02   3.9450000000000002e-01   6.3260000000000005e-01
  -6.6100000000000006e-02  -2.1980000000000000e-01   1.9730000000000001e+00  -1.1459999999999999e-01  -2.1890000000000001e-01  -1.8859999999999999e-01   2.8849999999999998e-01   2.7572000000000001e+00   4.2659000000000002e+00   3.8500000000000000e-02   5.1000000000000001e-01   6.0599999999999998e-01
   6.6100000000000006e-02  -8.7900000000000006e-02   1.8872000000000000e+00  -1.5279999999999999e-01  -2.3790000000000000e-01  -2.2359999999999999e-01   2.4410000000000001e-01   2.7795000000000001e+00   4.5270999999999999e+00   9.6299999999999997e-02   5.2920000000000000e-01   5.9719999999999995e-01
   3.5270000000000001e-01   4.6170000000000000e-01   2.7450999999999999e+00  -1.7190000000000000e-01  -2.6640000000000003e-01  -1.7540000000000000e-01   3.5510000000000003e-01   2.6682999999999999e+00   5.2236000000000002e+00   3.8500000000000000e-02   5.0029999999999997e-01   5.9270000000000000e-01
   2.4249999999999999e-01   2.1980000000000000e-01   2.6593000000000000e+00  -6.6799999999999998e-02  -3.5210000000000002e-01  -2.2800000000000001e-01   1.3320000000000001e-01   2.5571000000000002e+00   4.7882999999999996e+00   2.8899999999999999e-02   5.2920000000000000e-01   6.2370000000000003e-01
   2.1999999999999999e-02  -1.3189999999999999e-01   2.2303999999999999e+00  -1.5279999999999999e-01  -2.8549999999999998e-01  -2.1049999999999999e-01   1.3320000000000001e-01   2.7795000000000001e+00   5.2236000000000002e+00   9.5999999999999992e-03   4.6189999999999998e-01   6.0599999999999998e-01
  -2.1999999999999999e-02   3.0780000000000002e-01   2.5735000000000001e+00  -1.4319999999999999e-01  -2.4740000000000001e-01  -2.0169999999999999e-01   1.9980000000000001e-01   3.0017999999999998e+00   5.1365999999999996e+00   4.8200000000000000e-02   5.1959999999999995e-01   6.4580000000000004e-01
   1.3230000000000000e-01   8.7900000000000006e-02   2.4876999999999998e+00  -1.1459999999999999e-01  -1.7130000000000001e-01  -2.4560000000000001e-01   2.2189999999999999e-01   2.7349999999999999e+00   4.0918000000000001e+00   6.7400000000000002e-02   3.9450000000000002e-01   6.3260000000000005e-01
   4.6289999999999998e-01  -2.4179999999999999e-01   2.1446000000000001e+00  -6.6799999999999998e-02  -2.7600000000000002e-01  -2.1049999999999999e-01   1.9980000000000001e-01   2.7349999999999999e+00   4.5270999999999999e+00   0.0000000000000000e+00   4.5219999999999999e-01   6.3700000000000001e-01
   6.6100000000000006e-02   1.9789999999999999e-01   2.4018999999999999e+00  -1.7190000000000000e-01  -2.5690000000000002e-01  -1.7540000000000000e-01   3.3289999999999997e-01   2.6682999999999999e+00   4.6142000000000003e+00  -1.9300000000000001e-02   4.8110000000000003e-01   6.7240000000000000e-01
   8.8200000000000001e-02  -4.3999999999999997e-02   1.2867999999999999e+00  -9.5500000000000002e-02  -2.7600000000000002e-01  -1.7100000000000001e-01   1.9980000000000001e-01   3.0908000000000002e+00   4.6142000000000003e+00   2.8899999999999999e-02   5.0029999999999997e-01   6.7679999999999996e-01
   1.7630000000000001e-01   6.6000000000000003e-02   3.1739999999999999e+00  -1.0500000000000000e-01  -2.4740000000000001e-01  -2.4120000000000000e-01   4.4400000000000002e-02   2.8016999999999999e+00   4.7882999999999996e+00   6.7400000000000002e-02   4.8110000000000003e-01   6.9010000000000005e-01
   4.4100000000000000e-02  -1.9789999999999999e-01   2.0588000000000002e+00  -1.2410000000000000e-01  -2.5690000000000002e-01  -2.5000000000000000e-01   3.7730000000000002e-01   2.7572000000000001e+00   4.3529999999999998e+00   2.8899999999999999e-02   5.1000000000000001e-01   6.1929999999999996e-01
   4.4100000000000000e-02   2.1999999999999999e-02   3.0882000000000001e+00  -8.5900000000000004e-02  -3.1400000000000000e-01  -1.6660000000000000e-01   2.8849999999999998e-01   2.6905000000000001e+00   4.5270999999999999e+00   7.7100000000000002e-02   4.6189999999999998e-01   7.0779999999999998e-01
  -1.5429999999999999e-01   1.0990000000000000e-01   2.0588000000000002e+00  -2.8600000000000000e-02  -2.0930000000000001e-01  -2.0610000000000001e-01   1.9980000000000001e-01   2.7349999999999999e+00   4.2659000000000002e+00   0.0000000000000000e+00   4.5219999999999999e-01   6.3700000000000001e-01
   1.5429999999999999e-01   1.0990000000000000e-01   2.5735000000000001e+00  -1.7190000000000000e-01  -1.9030000000000000e-01  -2.7189999999999998e-01   2.6629999999999998e-01   2.5571000000000002e+00   3.8306000000000000e+00   3.8500000000000000e-02   4.4259999999999999e-01   6.1490000000000000e-01
   6.6100000000000006e-02   1.7590000000000000e-01   2.5735000000000001e+00  -1.3370000000000001e-01  -2.1890000000000001e-01  -1.7100000000000001e-01   1.1100000000000000e-01   2.7128000000000001e+00   4.0918000000000001e+00  -9.5999999999999992e-03   4.8110000000000003e-01   6.5029999999999999e-01
   1.7630000000000001e-01  -2.1999999999999999e-02   2.2303999999999999e+00  -1.0500000000000000e-01  -2.7600000000000002e-01  -1.6230000000000000e-01   1.7760000000000001e-01   2.6682999999999999e+00   4.3529999999999998e+00   9.5999999999999992e-03   4.1370000000000001e-01   6.6790000000000005e-01
   1.3230000000000000e-01  -8.7900000000000006e-02   2.1446000000000001e+00  -6.6799999999999998e-02  -2.2839999999999999e-01  -2.5430000000000003e-01   4.4390000000000002e-01   2.5792999999999999e+00   4.0048000000000004e+00   2.8899999999999999e-02   4.7149999999999997e-01   6.4580000000000004e-01
   2.6450000000000001e-01   8.7900000000000006e-02   1.6298999999999999e+00  -1.7190000000000000e-01  -2.2839999999999999e-01  -2.0169999999999999e-01   1.9980000000000001e-01   2.8462000000000001e+00   4.5270999999999999e+00  -3.8500000000000000e-02   5.5810000000000004e-01   6.4139999999999997e-01
   3.3060000000000000e-01   3.0780000000000002e-01   2.7450999999999999e+00  -1.7190000000000000e-01  -3.1400000000000000e-01  -2.0169999999999999e-01   1.7760000000000001e-01   2.5792999999999999e+00   4.9623999999999997e+00   3.8500000000000000e-02   5.6769999999999998e-01   6.3260000000000005e-01
   3.0859999999999999e-01   1.3189999999999999e-01   2.0588000000000002e+00  -6.6799999999999998e-02  -2.7600000000000002e-01  -2.2800000000000001e-01   2.8849999999999998e-01   2.9573000000000000e+00   4.3529999999999998e+00   8.6699999999999999e-02   4.6189999999999998e-01   6.5029999999999999e-01
   8.8200000000000001e-02   2.4179999999999999e-01   2.4018999999999999e+00  -2.0050000000000001e-01  -2.9499999999999998e-01  -2.2800000000000001e-01   2.8849999999999998e-01   2.8016999999999999e+00   4.8754000000000000e+00   9.5999999999999992e-03   5.1000000000000001e-01   6.3700000000000001e-01
   8.8200000000000001e-02   8.7900000000000006e-02   1.8872000000000000e+00  -1.8140000000000001e-01  -2.9499999999999998e-01  -1.9730000000000000e-01   1.7760000000000001e-01   2.8239000000000001e+00   4.2659000000000002e+00   0.0000000000000000e+00   5.1959999999999995e-01   6.3700000000000001e-01
   2.2040000000000001e-01   2.1999999999999999e-02   2.4876999999999998e+00  -7.6399999999999996e-02  -1.5229999999999999e-01  -1.8859999999999999e-01   2.2200000000000001e-02   2.8906000000000001e+00   5.1365999999999996e+00   0.0000000000000000e+00   4.4259999999999999e-01   6.6790000000000005e-01
   3.0859999999999999e-01  -2.1999999999999999e-02   2.6593000000000000e+00  -1.1459999999999999e-01  -1.7130000000000001e-01  -2.2359999999999999e-01   4.8830000000000001e-01   2.5792999999999999e+00   4.9623999999999997e+00   0.0000000000000000e+00   5.4849999999999999e-01   6.2809999999999999e-01
   8.8200000000000001e-02  -4.3999999999999997e-02   2.9165999999999999e+00  -1.1459999999999999e-01  -2.3790000000000000e-01  -1.6660000000000000e-01   2.2189999999999999e-01   2.5348999999999999e+00   4.8754000000000000e+00  -1.9300000000000001e-02   5.1000000000000001e-01   6.5029999999999999e-01
   3.0859999999999999e-01   1.0990000000000000e-01   2.5735000000000001e+00  -1.4319999999999999e-01  -2.9499999999999998e-01  -2.0169999999999999e-01   1.1100000000000000e-01   2.8906000000000001e+00   5.2236000000000002e+00   3.8500000000000000e-02   4.3300000000000000e-01   6.0599999999999998e-01
   1.1020000000000001e-01   1.5390000000000001e-01   2.1446000000000001e+00  -1.3370000000000001e-01  -9.5200000000000007e-02  -2.1929999999999999e-01   3.1069999999999998e-01   2.7128000000000001e+00   4.9623999999999997e+00  -3.8500000000000000e-02   4.3300000000000000e-01   6.0599999999999998e-01
   1.1020000000000001e-01   1.7590000000000000e-01   3.3456000000000001e+00  -1.7190000000000000e-01  -2.4740000000000001e-01  -2.0169999999999999e-01   6.6600000000000006e-02   2.7349999999999999e+00   4.4401000000000002e+00   0.0000000000000000e+00   4.8110000000000003e-01   6.1490000000000000e-01
   1.1020000000000001e-01   2.1999999999999999e-02   1.8015000000000001e+00  -1.2410000000000000e-01  -1.7130000000000001e-01  -1.5350000000000000e-01   4.4400000000000002e-02   2.8016999999999999e+00   4.3529999999999998e+00  -4.8200000000000000e-02   4.6189999999999998e-01   6.2809999999999999e-01
   1.9839999999999999e-01   0.0000000000000000e+00   2.0588000000000002e+00  -1.9089999999999999e-01  -3.1400000000000000e-01  -2.4120000000000000e-01   3.1069999999999998e-01   2.7795000000000001e+00   4.5270999999999999e+00   6.7400000000000002e-02   5.0029999999999997e-01   6.4580000000000004e-01
   6.6100000000000006e-02   1.0990000000000000e-01   2.0588000000000002e+00  -1.8140000000000001e-01  -2.8549999999999998e-01  -2.1929999999999999e-01   2.2200000000000001e-02   2.9129000000000000e+00   4.8754000000000000e+00   9.5999999999999992e-03   5.1959999999999995e-01   6.7240000000000000e-01
   1.1020000000000001e-01   1.3189999999999999e-01   2.0588000000000002e+00  -1.5279999999999999e-01  -3.3310000000000001e-01  -1.7540000000000000e-01   3.9950000000000002e-01   2.6905000000000001e+00   4.9623999999999997e+00   5.7799999999999997e-02   4.2340000000000000e-01   6.3700000000000001e-01
   0.0000000000000000e+00   8.7900000000000006e-02   3.0024000000000002e+00  -7.6399999999999996e-02  -1.3320000000000001e-01  -1.7979999999999999e-01   1.5540000000000001e-01   2.7128000000000001e+00   5.5719000000000003e+00   4.8200000000000000e-02   4.8110000000000003e-01   6.9450000000000001e-01
   2.8649999999999998e-01   6.6000000000000003e-02   1.4582999999999999e+00  -9.5500000000000002e-02  -2.7600000000000002e-01  -2.1049999999999999e-01   2.2189999999999999e-01   2.6459999999999999e+00   4.8754000000000000e+00   6.7400000000000002e-02   5.2920000000000000e-01   6.2370000000000003e-01
   4.4100000000000000e-02   2.1999999999999999e-02   2.4876999999999998e+00  -1.5279999999999999e-01  -2.1890000000000001e-01  -1.7100000000000001e-01   2.2189999999999999e-01   2.7349999999999999e+00   4.7012999999999998e+00   0.0000000000000000e+00   3.8490000000000002e-01   6.7240000000000000e-01
   1.5429999999999999e-01   1.5390000000000001e-01   2.7450999999999999e+00  -1.4319999999999999e-01  -1.3320000000000001e-01  -1.8859999999999999e-01   2.6629999999999998e-01   2.7349999999999999e+00   4.7012999999999998e+00   7.7100000000000002e-02   5.5810000000000004e-01   6.4580000000000004e-01
   2.1999999999999999e-02   6.6000000000000003e-02   1.8872000000000000e+00  -1.4319999999999999e-01  -1.4269999999999999e-01  -2.1929999999999999e-01   2.2189999999999999e-01   2.7349999999999999e+00   4.7012999999999998e+00   5.7799999999999997e-02   5.0029999999999997e-01   6.3700000000000001e-01
   2.2040000000000001e-01   4.3999999999999997e-02   1.9730000000000001e+00  -1.5279999999999999e-01  -2.2839999999999999e-01  -2.1490000000000001e-01   3.3289999999999997e-01   2.7349999999999999e+00   4.3529999999999998e+00   9.5999999999999992e-03   5.1959999999999995e-01   6.0160000000000002e-01
   2.2040000000000001e-01   1.5390000000000001e-01   2.2303999999999999e+00  -1.5279999999999999e-01  -2.7600000000000002e-01  -2.6750000000000002e-01   2.6629999999999998e-01   2.6238000000000001e+00   4.8754000000000000e+00   1.5409999999999999e-01   5.2920000000000000e-01   6.2809999999999999e-01
   1.7630000000000001e-01   0.0000000000000000e+00   1.8872000000000000e+00  -1.8140000000000001e-01  -2.8549999999999998e-01  -2.2359999999999999e-01   2.2200000000000001e-02   2.6905000000000001e+00   4.7882999999999996e+00   4.8200000000000000e-02   4.5219999999999999e-01   6.2809999999999999e-01
   0.0000000000000000e+00   0.0000000000000000e+00   2.7450999999999999e+00  -2.9599999999999999e-01  -2.3790000000000000e-01  -1.9730000000000000e-01   2.6629999999999998e-01   2.8239000000000001e+00   4.5270999999999999e+00   2.8899999999999999e-02   3.9450000000000002e-01   6.2370000000000003e-01
   1.3230000000000000e-01   2.1980000000000000e-01   1.5441000000000000e+00  -1.7190000000000000e-01  -2.2839999999999999e-01  -1.5350000000000000e-01   2.6629999999999998e-01   2.5125999999999999e+00   4.2659000000000002e+00   1.3489999999999999e-01   4.5219999999999999e-01   6.1929999999999996e-01
   1.9839999999999999e-01   4.3999999999999997e-02   1.6298999999999999e+00  -9.5500000000000002e-02  -2.7600000000000002e-01  -2.5000000000000000e-01   2.6629999999999998e-01   2.8906000000000001e+00   4.3529999999999998e+00   0.0000000000000000e+00   4.5219999999999999e-01   6.2809999999999999e-01
   1.5429999999999999e-01   2.6379999999999998e-01   2.5735000000000001e+00  -1.7190000000000000e-01  -2.8549999999999998e-01  -2.0610000000000001e-01   1.7760000000000001e-01   2.8239000000000001e+00   4.9623999999999997e+00  -9.5999999999999992e-03   5.5810000000000004e-01   6.6790000000000005e-01
   2.6450000000000001e-01   0.0000000000000000e+00   2.0588000000000002e+00  -2.3870000000000000e-01  -2.8549999999999998e-01  -2.1929999999999999e-01   4.8830000000000001e-01   2.5792999999999999e+00   4.5270999999999999e+00   5.7799999999999997e-02   4.9070000000000003e-01   6.6790000000000005e-01
  -8.8200000000000001e-02  -2.4179999999999999e-01   2.4018999999999999e+00  -1.3370000000000001e-01  -2.2839999999999999e-01  -1.9730000000000000e-01   1.9980000000000001e-01   2.7795000000000001e+00   4.0918000000000001e+00   5.7799999999999997e-02   5.0029999999999997e-01   6.4580000000000004e-01
   1.1020000000000001e-01   1.5390000000000001e-01   2.2303999999999999e+00  -1.3370000000000001e-01  -1.9980000000000001e-01  -1.9730000000000000e-01   8.8800000000000004e-02   2.7572000000000001e+00   4.8754000000000000e+00   8.6699999999999999e-02   4.2340000000000000e-01   6.5469999999999995e-01
  -6.6100000000000006e-02   3.5170000000000001e-01   2.3161999999999998e+00  -2.1959999999999999e-01  -3.4260000000000002e-01  -1.7100000000000001e-01   2.4410000000000001e-01   2.7128000000000001e+00   4.7882999999999996e+00  -1.9300000000000001e-02   5.5810000000000004e-01   6.5029999999999999e-01
   6.6100000000000006e-02   1.0990000000000000e-01   1.8015000000000001e+00  -2.1959999999999999e-01  -3.9010000000000000e-01  -1.7540000000000000e-01   1.7760000000000001e-01   2.7795000000000001e+00   4.6142000000000003e+00  -3.8500000000000000e-02   4.3300000000000000e-01   6.0160000000000002e-01
   1.9839999999999999e-01   1.7590000000000000e-01   3.0882000000000001e+00  -1.7190000000000000e-01  -2.1890000000000001e-01  -1.7540000000000000e-01   2.2200000000000001e-02   2.6682999999999999e+00   4.9623999999999997e+00  -1.9300000000000001e-02   4.3300000000000000e-01   6.5029999999999999e-01
   8.8200000000000001e-02  -4.3999999999999997e-02   1.5441000000000000e+00  -1.1459999999999999e-01  -2.9499999999999998e-01  -1.8859999999999999e-01   2.4410000000000001e-01   2.6459999999999999e+00   4.3529999999999998e+00   5.7799999999999997e-02   4.2340000000000000e-01   6.4139999999999997e-01
  -2.1999999999999999e-02   6.6000000000000003e-02   2.3161999999999998e+00  -2.2910000000000000e-01  -3.1400000000000000e-01  -2.3680000000000001e-01   1.3320000000000001e-01   2.8239000000000001e+00   4.2659000000000002e+00   5.7799999999999997e-02   5.2920000000000000e-01   6.4139999999999997e-01
   1.5429999999999999e-01   0.0000000000000000e+00   2.8309000000000002e+00  -1.0500000000000000e-01  -2.1890000000000001e-01  -1.9730000000000000e-01   1.3320000000000001e-01   2.7572000000000001e+00   5.3106999999999998e+00   1.4449999999999999e-01   4.5219999999999999e-01   6.6349999999999998e-01
   8.8200000000000001e-02  -6.6000000000000003e-02   1.9730000000000001e+00  -7.6399999999999996e-02  -2.2839999999999999e-01  -1.9289999999999999e-01   6.6600000000000006e-02   2.7572000000000001e+00   4.6142000000000003e+00  -9.5999999999999992e-03   4.8110000000000003e-01   6.2370000000000003e-01
   1.7630000000000001e-01   0.0000000000000000e+00   2.7450999999999999e+00  -1.4319999999999999e-01  -2.5690000000000002e-01  -1.4910000000000001e-01   1.1100000000000000e-01   2.8462000000000001e+00   4.8754000000000000e+00   1.1559999999999999e-01   5.4849999999999999e-01   6.2370000000000003e-01
  -2.1999999999999999e-02   1.3189999999999999e-01   1.8015000000000001e+00  -8.5900000000000004e-02  -2.2839999999999999e-01  -1.9289999999999999e-01   1.5540000000000001e-01   2.6015999999999999e+00   4.5270999999999999e+00   1.9300000000000001e-02   3.8490000000000002e-01   6.5910000000000002e-01
   3.7469999999999998e-01   6.6000000000000003e-02   2.5735000000000001e+00  -1.7190000000000000e-01  -2.2839999999999999e-01  -2.3680000000000001e-01   0.0000000000000000e+00   2.6238000000000001e+00   4.5270999999999999e+00   6.7400000000000002e-02   4.1370000000000001e-01   5.9719999999999995e-01
   1.3230000000000000e-01  -6.6000000000000003e-02   1.6298999999999999e+00  -1.7190000000000000e-01  -2.4740000000000001e-01  -1.8420000000000000e-01   2.2189999999999999e-01   2.8016999999999999e+00   4.3529999999999998e+00   3.8500000000000000e-02   3.7530000000000002e-01   6.9450000000000001e-01
   8.8200000000000001e-02   8.7900000000000006e-02   1.9730000000000001e+00  -1.5279999999999999e-01  -2.5690000000000002e-01  -1.8420000000000000e-01   1.1100000000000000e-01   2.7128000000000001e+00   4.5270999999999999e+00   7.7100000000000002e-02   4.8110000000000003e-01   6.4580000000000004e-01
   6.6100000000000006e-02   8.7900000000000006e-02   2.1446000000000001e+00  -1.4319999999999999e-01  -2.4740000000000001e-01  -2.1049999999999999e-01   1.5540000000000001e-01   2.6238000000000001e+00   4.6142000000000003e+00   3.8500000000000000e-02   4.3300000000000000e-01   6.1490000000000000e-01
   1.5429999999999999e-01   1.3189999999999999e-01   2.2303999999999999e+00  -1.8140000000000001e-01  -3.2350000000000001e-01  -1.9289999999999999e-01   1.9980000000000001e-01   2.7795000000000001e+00   4.4401000000000002e+00   3.8500000000000000e-02   4.6189999999999998e-01   5.8830000000000005e-01
   2.8649999999999998e-01  -1.3189999999999999e-01   2.2303999999999999e+00  -2.0999999999999999e-01  -2.2839999999999999e-01  -2.1049999999999999e-01  -2.2200000000000001e-02   2.7128000000000001e+00   4.9623999999999997e+00   4.8200000000000000e-02   4.6189999999999998e-01   6.3700000000000001e-01
   3.5270000000000001e-01   1.7590000000000000e-01   2.4876999999999998e+00  -1.8140000000000001e-01  -2.3790000000000000e-01  -1.9289999999999999e-01   2.2189999999999999e-01   2.7349999999999999e+00   4.1788999999999996e+00   3.8500000000000000e-02   4.7149999999999997e-01   6.4139999999999997e-01
   1.1020000000000001e-01   8.7900000000000006e-02   2.8309000000000002e+00  -9.5500000000000002e-02  -3.2350000000000001e-01  -1.7100000000000001e-01   6.6600000000000006e-02   2.6015999999999999e+00   4.4401000000000002e+00  -1.9300000000000001e-02   4.3300000000000000e-01   6.7240000000000000e-01
  -1.1020000000000001e-01   1.0990000000000000e-01   1.3725000000000001e+00  -1.4319999999999999e-01  -2.2839999999999999e-01  -1.6230000000000000e-01   1.3320000000000001e-01   2.5571000000000002e+00   4.4401000000000002e+00   1.9300000000000001e-02   5.1000000000000001e-01   6.4139999999999997e-01
   1.9839999999999999e-01   1.5390000000000001e-01   2.1446000000000001e+00  -2.0999999999999999e-01  -2.6640000000000003e-01  -1.7540000000000000e-01   1.5540000000000001e-01   2.6682999999999999e+00   4.7882999999999996e+00   5.7799999999999997e-02   4.8110000000000003e-01   6.1490000000000000e-01
   2.4249999999999999e-01  -1.5390000000000001e-01   2.6593000000000000e+00  -1.9089999999999999e-01  -2.9499999999999998e-01  -2.2800000000000001e-01   1.1100000000000000e-01   2.8016999999999999e+00   5.1365999999999996e+00   6.7400000000000002e-02   4.4259999999999999e-01   6.5910000000000002e-01
   3.0859999999999999e-01   8.7900000000000006e-02   2.1446000000000001e+00  -2.5779999999999997e-01  -3.6159999999999998e-01  -1.8859999999999999e-01   1.1100000000000000e-01   2.6238000000000001e+00   4.7012999999999998e+00   1.0600000000000000e-01   4.8110000000000003e-01   6.4580000000000004e-01
   2.6450000000000001e-01   2.1999999999999999e-02   2.5735000000000001e+00  -2.0999999999999999e-01  -2.9499999999999998e-01  -1.5790000000000001e-01  -2.2200000000000001e-02   2.9350999999999998e+00   4.8754000000000000e+00   2.8899999999999999e-02   5.0029999999999997e-01   6.7679999999999996e-01
   4.4100000000000000e-02   6.6000000000000003e-02   2.4018999999999999e+00  -1.1459999999999999e-01  -2.7600000000000002e-01  -1.8420000000000000e-01   3.1069999999999998e-01   2.9129000000000000e+00   4.4401000000000002e+00   5.7799999999999997e-02   4.4259999999999999e-01   6.5910000000000002e-01
  -2.1999999999999999e-02   1.9789999999999999e-01   2.1446000000000001e+00  -1.7190000000000000e-01  -3.9010000000000000e-01  -2.1490000000000001e-01   5.1049999999999995e-01   2.7349999999999999e+00   4.5270999999999999e+00   2.8899999999999999e-02   5.3879999999999995e-01   6.5469999999999995e-01
   8.8200000000000001e-02   1.9789999999999999e-01   2.5735000000000001e+00  -1.2410000000000000e-01  -3.0449999999999999e-01  -1.5790000000000001e-01   1.3320000000000001e-01   2.6905000000000001e+00   5.1365999999999996e+00   7.7100000000000002e-02   5.1959999999999995e-01   6.3260000000000005e-01
   2.2040000000000001e-01  -6.6000000000000003e-02   2.5735000000000001e+00  -6.6799999999999998e-02  -1.9030000000000000e-01  -2.0610000000000001e-01   2.2189999999999999e-01   2.6015999999999999e+00   4.5270999999999999e+00   3.8500000000000000e-02   4.4259999999999999e-01   6.2809999999999999e-01
   3.7469999999999998e-01   4.3999999999999997e-02   2.2303999999999999e+00  -1.8140000000000001e-01  -1.9030000000000000e-01  -1.9730000000000000e-01   3.7730000000000002e-01   2.7349999999999999e+00   4.3529999999999998e+00   9.6299999999999997e-02   4.4259999999999999e-01   6.1490000000000000e-01
   1.3230000000000000e-01  -2.1999999999999999e-02   2.7450999999999999e+00  -1.3370000000000001e-01  -2.8549999999999998e-01  -1.7100000000000001e-01   2.6629999999999998e-01   2.6905000000000001e+00   5.1365999999999996e+00   2.8899999999999999e-02   4.9070000000000003e-01   6.7240000000000000e-01
   1.1020000000000001e-01   1.7590000000000000e-01   2.8309000000000002e+00  -1.3370000000000001e-01  -2.4740000000000001e-01  -2.2800000000000001e-01   2.8849999999999998e-01   2.7128000000000001e+00   4.7882999999999996e+00   6.7400000000000002e-02   5.0029999999999997e-01   6.3260000000000005e-01
   1.9839999999999999e-01   6.6000000000000003e-02   2.1446000000000001e+00  -1.7190000000000000e-01  -2.6640000000000003e-01  -2.3240000000000000e-01   1.9980000000000001e-01   2.6015999999999999e+00   5.0495000000000001e+00   5.7799999999999997e-02   4.2340000000000000e-01   6.6790000000000005e-01
   4.4100000000000000e-02   1.3189999999999999e-01   2.0588000000000002e+00  -1.3370000000000001e-01  -3.3310000000000001e-01  -1.2720000000000001e-01   1.3320000000000001e-01   2.5348999999999999e+00   4.8754000000000000e+00   1.9300000000000001e-02   5.2920000000000000e-01   6.5469999999999995e-01
   2.2040000000000001e-01  -4.3999999999999997e-02   2.3161999999999998e+00  -1.5279999999999999e-01  -2.9499999999999998e-01  -1.8420000000000000e-01   1.1100000000000000e-01   2.7795000000000001e+00   4.5270999999999999e+00   1.9300000000000001e-02   4.6189999999999998e-01   6.2370000000000003e-01
   3.5270000000000001e-01   0.0000000000000000e+00   1.8872000000000000e+00  -2.2910000000000000e-01  -2.1890000000000001e-01  -1.6660000000000000e-01   1.5540000000000001e-01   2.5348999999999999e+00   4.7012999999999998e+00  -1.9300000000000001e-02   3.6559999999999998e-01   6.6790000000000005e-01
   1.9839999999999999e-01  -2.1999999999999999e-02   1.9730000000000001e+00  -1.4319999999999999e-01  -3.4260000000000002e-01  -1.0520000000000000e-01   2.2189999999999999e-01   2.6015999999999999e+00   4.0918000000000001e+00   9.5999999999999992e-03   4.8110000000000003e-01   6.2809999999999999e-01
   2.2040000000000001e-01   1.9789999999999999e-01   1.8872000000000000e+00  -2.1959999999999999e-01  -2.6640000000000003e-01  -2.4120000000000000e-01   2.2200000000000001e-02   3.0463000000000000e+00   4.8754000000000000e+00   1.9300000000000001e-02   5.1000000000000001e-01   6.3700000000000001e-01
   1.7630000000000001e-01   1.3189999999999999e-01   2.6593000000000000e+00  -1.2410000000000000e-01  -2.4740000000000001e-01  -1.3589999999999999e-01   6.6600000000000006e-02   2.6905000000000001e+00   4.8754000000000000e+00   1.9300000000000001e-02   4.7149999999999997e-01   6.3260000000000005e-01
   3.7469999999999998e-01   6.6000000000000003e-02   2.4876999999999998e+00  -1.7190000000000000e-01  -2.3790000000000000e-01  -2.0169999999999999e-01   1.3320000000000001e-01   2.7349999999999999e+00   4.4401000000000002e+00   7.7100000000000002e-02   4.5219999999999999e-01   6.2809999999999999e-01
   2.1999999999999999e-02   1.3189999999999999e-01   2.5735000000000001e+00  -9.5500000000000002e-02  -3.1400000000000000e-01  -1.7979999999999999e-01   3.3289999999999997e-01   2.5792999999999999e+00   4.9623999999999997e+00   9.5999999999999992e-03   4.1370000000000001e-01   6.4580000000000004e-01
   3.7469999999999998e-01  -1.7590000000000000e-01   2.2303999999999999e+00  -1.3370000000000001e-01  -2.4740000000000001e-01  -1.7979999999999999e-01   2.8849999999999998e-01   2.8239000000000001e+00   4.9623999999999997e+00   1.9300000000000001e-02   3.7530000000000002e-01   6.5910000000000002e-01
   4.4100000000000000e-02   8.7900000000000006e-02   2.5735000000000001e+00  -1.5279999999999999e-01  -3.4260000000000002e-01  -1.7100000000000001e-01   2.2189999999999999e-01   2.8239000000000001e+00   4.4401000000000002e+00   6.7400000000000002e-02   4.9070000000000003e-01   6.4580000000000004e-01
   1.5429999999999999e-01   1.7590000000000000e-01   1.8872000000000000e+00  -2.3870000000000000e-01  -2.7600000000000002e-01  -1.9730000000000000e-01   8.8800000000000004e-02   2.6682999999999999e+00   4.2659000000000002e+00   4.8200000000000000e-02   5.6769999999999998e-01   6.2809999999999999e-01
   8.8200000000000001e-02   6.6000000000000003e-02   2.1446000000000001e+00  -1.9089999999999999e-01  -2.9499999999999998e-01  -1.6230000000000000e-01   1.5540000000000001e-01   2.7572000000000001e+00   4.9623999999999997e+00   4.8200000000000000e-02   4.6189999999999998e-01   6.1040000000000005e-01
  -8.8200000000000001e-02   2.6379999999999998e-01   2.4018999999999999e+00  -1.7190000000000000e-01  -3.2350000000000001e-01  -1.7100000000000001e-01   2.2189999999999999e-01   2.6905000000000001e+00   4.7882999999999996e+00   9.5999999999999992e-03   4.8110000000000003e-01   6.5469999999999995e-01
   0.0000000000000000e+00  -1.9789999999999999e-01   2.4018999999999999e+00  -1.6230000000000000e-01  -3.0449999999999999e-01  -1.6660000000000000e-01   4.4400000000000002e-02   2.7128000000000001e+00   5.1365999999999996e+00   1.0600000000000000e-01   4.6189999999999998e-01   6.1929999999999996e-01
   2.4249999999999999e-01  -4.3999999999999997e-02   2.6593000000000000e+00  -1.7190000000000000e-01  -3.2350000000000001e-01  -1.9730000000000000e-01   1.7760000000000001e-01   2.6015999999999999e+00   5.0495000000000001e+00   7.7100000000000002e-02   5.2920000000000000e-01   6.3260000000000005e-01
   3.7469999999999998e-01   2.8580000000000000e-01   2.3161999999999998e+00  -7.6399999999999996e-02  -3.2350000000000001e-01  -1.9289999999999999e-01   3.5510000000000003e-01   2.6905000000000001e+00   4.2659000000000002e+00   1.9300000000000001e-02   5.1000000000000001e-01   6.2809999999999999e-01
  -1.1020000000000001e-01   1.3189999999999999e-01   1.8872000000000000e+00  -1.3370000000000001e-01  -2.5690000000000002e-01  -1.6230000000000000e-01   8.8800000000000004e-02   2.6905000000000001e+00   4.2659000000000002e+00   3.8500000000000000e-02   4.5219999999999999e-01   6.3260000000000005e-01
   2.6450000000000001e-01  -2.1999999999999999e-02   2.3161999999999998e+00  -1.4319999999999999e-01  -3.2350000000000001e-01  -1.7100000000000001e-01   0.0000000000000000e+00   2.8683999999999998e+00   4.1788999999999996e+00  -2.8899999999999999e-02   4.9070000000000003e-01   6.6790000000000005e-01
   4.4080000000000003e-01   0.0000000000000000e+00   1.7157000000000000e+00  -1.8140000000000001e-01  -2.4740000000000001e-01  -1.9289999999999999e-01   3.3289999999999997e-01   2.6238000000000001e+00   5.3977000000000004e+00  -3.8500000000000000e-02   5.1000000000000001e-01   6.9010000000000005e-01
   1.5429999999999999e-01   2.1999999999999999e-02   2.5735000000000001e+00  -2.0999999999999999e-01  -2.1890000000000001e-01  -1.9289999999999999e-01   0.0000000000000000e+00   2.6238000000000001e+00   4.0048000000000004e+00   4.8200000000000000e-02   4.1370000000000001e-01   6.3260000000000005e-01
   2.1999999999999999e-02  -1.3189999999999999e-01   1.4582999999999999e+00  -1.9089999999999999e-01  -2.3790000000000000e-01  -1.7540000000000000e-01   1.7760000000000001e-01   2.7572000000000001e+00   5.3977000000000004e+00  -1.9300000000000001e-02   5.3879999999999995e-01   6.1929999999999996e-01
  -4.4100000000000000e-02   1.0990000000000000e-01   2.3161999999999998e+00  -1.8140000000000001e-01  -2.0930000000000001e-01  -1.5350000000000000e-01   8.8800000000000004e-02   2.9573000000000000e+00   5.1365999999999996e+00   3.8500000000000000e-02   4.5219999999999999e-01   7.0330000000000004e-01
   3.5270000000000001e-01  -8.7900000000000006e-02   2.4876999999999998e+00  -1.3370000000000001e-01  -2.8549999999999998e-01  -2.1049999999999999e-01   2.2189999999999999e-01   2.9350999999999998e+00   4.7012999999999998e+00   3.8500000000000000e-02   5.1000000000000001e-01   6.5910000000000002e-01
   1.7630000000000001e-01  -1.0990000000000000e-01   2.0588000000000002e+00  -1.6230000000000000e-01  -2.7600000000000002e-01  -2.3680000000000001e-01   3.1069999999999998e-01   2.7349999999999999e+00   4.1788999999999996e+00   5.7799999999999997e-02   4.5219999999999999e-01   6.2370000000000003e-01
  -1.1020000000000001e-01   0.0000000000000000e+00   1.7157000000000000e+00  -1.7190000000000000e-01  -2.2839999999999999e-01  -1.5790000000000001e-01  -6.6600000000000006e-02   2.8016999999999999e+00   5.1365999999999996e+00   1.9300000000000001e-02   5.0029999999999997e-01   6.4139999999999997e-01
   6.6100000000000006e-02   1.0990000000000000e-01   1.8015000000000001e+00  -9.5500000000000002e-02  -1.4269999999999999e-01  -2.3240000000000000e-01  -1.3320000000000001e-01   3.1352000000000002e+00   4.7882999999999996e+00   4.8200000000000000e-02   4.7149999999999997e-01   6.3700000000000001e-01
   5.0700000000000001e-01   8.7900000000000006e-02   2.5735000000000001e+00  -1.0500000000000000e-01  -2.6640000000000003e-01  -1.9730000000000000e-01   4.6610000000000001e-01   2.3570000000000002e+00   3.6564999999999999e+00  -3.8500000000000000e-02   5.4849999999999999e-01   6.5029999999999999e-01
   2.6450000000000001e-01   6.6000000000000003e-02   2.1446000000000001e+00  -9.5500000000000002e-02  -2.4740000000000001e-01  -1.7540000000000000e-01   1.5540000000000001e-01   2.8683999999999998e+00   4.6142000000000003e+00   9.6299999999999997e-02   4.4259999999999999e-01   6.5029999999999999e-01
  -8.8200000000000001e-02   6.6000000000000003e-02   1.6298999999999999e+00  -1.6230000000000000e-01  -2.3790000000000000e-01  -1.8420000000000000e-01  -1.3320000000000001e-01   3.3130999999999999e+00   5.4847999999999999e+00   2.8899999999999999e-02   5.0029999999999997e-01   6.4580000000000004e-01
   1.7630000000000001e-01   2.1999999999999999e-02   1.8872000000000000e+00  -2.1959999999999999e-01  -2.9499999999999998e-01  -2.1049999999999999e-01   1.9980000000000001e-01   2.3125000000000000e+00   4.7882999999999996e+00   2.8899999999999999e-02   4.3300000000000000e-01   6.3700000000000001e-01
   2.8649999999999998e-01   1.0990000000000000e-01   1.9730000000000001e+00  -1.2410000000000000e-01  -3.8059999999999999e-01  -2.0169999999999999e-01   1.9980000000000001e-01   2.6682999999999999e+00   4.2659000000000002e+00   0.0000000000000000e+00   4.6189999999999998e-01   6.3260000000000005e-01
   3.7469999999999998e-01   8.7900000000000006e-02   2.5735000000000001e+00  -2.0999999999999999e-01  -2.7600000000000002e-01  -1.4030000000000001e-01   4.4400000000000002e-02   3.0463000000000000e+00   5.7460000000000004e+00   5.7799999999999997e-02   5.4849999999999999e-01   6.7240000000000000e-01
   1.1020000000000001e-01   2.1999999999999999e-02   1.4582999999999999e+00  -1.8140000000000001e-01  -1.9030000000000000e-01  -2.1049999999999999e-01   1.7760000000000001e-01   2.5792999999999999e+00   4.6142000000000003e+00   1.0600000000000000e-01   4.1370000000000001e-01   6.5910000000000002e-01
  -8.8200000000000001e-02  -2.1999999999999999e-02   1.7157000000000000e+00  -1.7190000000000000e-01  -3.0449999999999999e-01  -1.8420000000000000e-01   1.1100000000000000e-01   2.7128000000000001e+00   4.0048000000000004e+00   1.9300000000000001e-02   4.6189999999999998e-01   6.1929999999999996e-01
   3.3060000000000000e-01   6.6000000000000003e-02   2.7450999999999999e+00  -1.6230000000000000e-01  -2.3790000000000000e-01  -2.0169999999999999e-01   1.7760000000000001e-01   2.6905000000000001e+00   4.7012999999999998e+00   3.8500000000000000e-02   5.0029999999999997e-01   6.5469999999999995e-01
   3.3060000000000000e-01   1.7590000000000000e-01   2.4018999999999999e+00  -1.8140000000000001e-01  -3.2350000000000001e-01  -1.5350000000000000e-01   2.2200000000000001e-02   2.9796000000000000e+00   4.6142000000000003e+00   6.7400000000000002e-02   4.4259999999999999e-01   6.5469999999999995e-01
   1.5429999999999999e-01   1.3189999999999999e-01   2.4876999999999998e+00  -1.5279999999999999e-01  -1.9030000000000000e-01  -1.6660000000000000e-01   1.1100000000000000e-01   2.5571000000000002e+00   4.1788999999999996e+00   1.0600000000000000e-01   5.2920000000000000e-01   6.5469999999999995e-01
  -1.9839999999999999e-01  -6.6000000000000003e-02   2.6593000000000000e+00  -2.4820000000000000e-01  -2.7600000000000002e-01  -2.0169999999999999e-01   1.1100000000000000e-01   2.7795000000000001e+00   4.0918000000000001e+00  -2.8899999999999999e-02   5.1000000000000001e-01   6.1040000000000005e-01
   3.5270000000000001e-01   1.7590000000000000e-01   2.3161999999999998e+00   1.9099999999999999e-02  -3.4260000000000002e-01  -1.8420000000000000e-01   1.7760000000000001e-01   2.8683999999999998e+00   5.4847999999999999e+00   2.8899999999999999e-02   4.4259999999999999e-01   6.7679999999999996e-01
   3.3060000000000000e-01  -1.9789999999999999e-01   2.0588000000000002e+00  -2.0999999999999999e-01  -2.8549999999999998e-01  -1.9730000000000000e-01   6.6600000000000006e-02   2.7128000000000001e+00   4.7012999999999998e+00  -5.7799999999999997e-02   4.4259999999999999e-01   6.5029999999999999e-01
   1.5429999999999999e-01   1.3189999999999999e-01   1.9730000000000001e+00  -2.5779999999999997e-01  -2.6640000000000003e-01  -2.4560000000000001e-01   8.8800000000000004e-02   2.5125999999999999e+00   4.0918000000000001e+00   3.8500000000000000e-02   4.9070000000000003e-01   6.3700000000000001e-01
  -3.3060000000000000e-01   3.7369999999999998e-01   1.9730000000000001e+00  -2.0999999999999999e-01  -2.5690000000000002e-01  -1.9730000000000000e-01   1.3320000000000001e-01   2.8016999999999999e+00   5.2236000000000002e+00   7.7100000000000002e-02   4.4259999999999999e-01   6.1929999999999996e-01
   1.9839999999999999e-01   1.0990000000000000e-01   2.9165999999999999e+00  -1.1459999999999999e-01  -2.2839999999999999e-01  -1.8420000000000000e-01   2.2200000000000001e-02   2.7349999999999999e+00   4.6142000000000003e+00   9.5999999999999992e-03   4.7149999999999997e-01   6.1490000000000000e-01
   3.7469999999999998e-01   8.7900000000000006e-02   2.4876999999999998e+00  -1.8140000000000001e-01  -3.0449999999999999e-01  -1.4470000000000000e-01   2.8849999999999998e-01   2.6238000000000001e+00   4.4401000000000002e+00   3.8500000000000000e-02   4.5219999999999999e-01   6.6349999999999998e-01
   2.6450000000000001e-01   2.4179999999999999e-01   1.8872000000000000e+00  -1.7190000000000000e-01  -2.7600000000000002e-01  -2.1929999999999999e-01  -6.6600000000000006e-02   2.8239000000000001e+00   5.4847999999999999e+00   9.5999999999999992e-03   3.9450000000000002e-01   6.3700000000000001e-01
   1.1020000000000001e-01  -4.3999999999999997e-02   1.7157000000000000e+00  -6.6799999999999998e-02  -1.9980000000000001e-01  -2.1049999999999999e-01   8.8800000000000004e-02   2.8906000000000001e+00   4.8754000000000000e+00   2.8899999999999999e-02   5.1000000000000001e-01   6.7679999999999996e-01
   3.0859999999999999e-01   1.3189999999999999e-01   2.0588000000000002e+00  -2.3870000000000000e-01  -2.5690000000000002e-01  -2.2359999999999999e-01  -8.8800000000000004e-02   2.6905000000000001e+00   4.2659000000000002e+00   7.7100000000000002e-02   4.4259999999999999e-01   6.7679999999999996e-01
   2.2040000000000001e-01   8.7900000000000006e-02   1.9730000000000001e+00  -2.0999999999999999e-01  -2.7600000000000002e-01  -1.7979999999999999e-01   4.4400000000000002e-02   2.8683999999999998e+00   4.1788999999999996e+00   6.7400000000000002e-02   4.1370000000000001e-01   6.1490000000000000e-01
   2.6450000000000001e-01  -6.6000000000000003e-02   1.5441000000000000e+00  -2.0050000000000001e-01  -2.7600000000000002e-01  -1.7100000000000001e-01   4.4400000000000002e-02   2.9796000000000000e+00   4.5270999999999999e+00   6.7400000000000002e-02   3.8490000000000002e-01   6.6349999999999998e-01
   4.4100000000000000e-02   1.7590000000000000e-01   1.8015000000000001e+00  -1.1459999999999999e-01  -1.8079999999999999e-01  -1.5790000000000001e-01   0.0000000000000000e+00   2.8462000000000001e+00   4.3529999999999998e+00  -9.5999999999999992e-03   5.0029999999999997e-01   6.5910000000000002e-01
   1.3230000000000000e-01  -4.3999999999999997e-02   2.0588000000000002e+00  -2.5779999999999997e-01  -3.6159999999999998e-01  -1.4470000000000000e-01  -8.8800000000000004e-02   2.7128000000000001e+00   4.7882999999999996e+00   4.8200000000000000e-02   4.8110000000000003e-01   6.3260000000000005e-01
   2.2040000000000001e-01  -6.6000000000000003e-02   2.5735000000000001e+00  -1.7190000000000000e-01  -2.7600000000000002e-01  -1.7100000000000001e-01   3.1069999999999998e-01   2.8906000000000001e+00   4.9623999999999997e+00   4.8200000000000000e-02   5.1000000000000001e-01   6.5910000000000002e-01
   2.4249999999999999e-01   1.0990000000000000e-01   2.6593000000000000e+00  -2.0050000000000001e-01  -3.2350000000000001e-01  -2.0169999999999999e-01   1.1100000000000000e-01   2.9350999999999998e+00   4.3529999999999998e+00   8.6699999999999999e-02   4.7149999999999997e-01   6.7679999999999996e-01
  -4.4100000000000000e-02   1.3189999999999999e-01   1.8015000000000001e+00  -2.0999999999999999e-01  -2.5690000000000002e-01  -1.5790000000000001e-01   3.1069999999999998e-01   2.9129000000000000e+00   4.4401000000000002e+00   2.8899999999999999e-02   5.5810000000000004e-01   6.3260000000000005e-01
   1.5429999999999999e-01  -8.7900000000000006e-02   1.9730000000000001e+00  -1.6230000000000000e-01  -3.0449999999999999e-01  -1.7540000000000000e-01   8.8800000000000004e-02   2.7349999999999999e+00   4.8754000000000000e+00   6.7400000000000002e-02   4.7149999999999997e-01   6.3700000000000001e-01
   3.3060000000000000e-01   4.3999999999999997e-02   2.6593000000000000e+00  -1.9089999999999999e-01  -2.7600000000000002e-01  -1.7540000000000000e-01   0.0000000000000000e+00   2.8016999999999999e+00   4.5270999999999999e+00  -9.5999999999999992e-03   4.7149999999999997e-01   6.4580000000000004e-01
   1.3230000000000000e-01   8.7900000000000006e-02   1.9730000000000001e+00  -7.6399999999999996e-02  -2.1890000000000001e-01  -1.6230000000000000e-01   1.5540000000000001e-01   2.8683999999999998e+00   4.6142000000000003e+00   8.6699999999999999e-02   4.8110000000000003e-01   6.2370000000000003e-01
   1.5429999999999999e-01   1.7590000000000000e-01   2.1446000000000001e+00  -1.9089999999999999e-01  -2.7600000000000002e-01  -2.0169999999999999e-01   2.2200000000000001e-02   2.6682999999999999e+00   4.1788999999999996e+00   7.7100000000000002e-02   4.3300000000000000e-01   6.2370000000000003e-01
   2.2040000000000001e-01   4.3999999999999997e-02   1.8872000000000000e+00  -1.7190000000000000e-01  -2.7600000000000002e-01  -1.7540000000000000e-01   3.5510000000000003e-01   2.8906000000000001e+00   5.9200999999999997e+00   3.8500000000000000e-02   4.1370000000000001e-01   6.1490000000000000e-01
   1.7630000000000001e-01   1.0990000000000000e-01   2.4018999999999999e+00  -1.3370000000000001e-01  -3.2350000000000001e-01  -1.9730000000000000e-01   2.2189999999999999e-01   2.7349999999999999e+00   4.1788999999999996e+00   9.5999999999999992e-03   4.1370000000000001e-01   6.7679999999999996e-01
   2.6450000000000001e-01   1.7590000000000000e-01   2.0588000000000002e+00  -2.0050000000000001e-01  -3.1400000000000000e-01  -1.8420000000000000e-01   2.2189999999999999e-01   2.6682999999999999e+00   4.7882999999999996e+00   8.6699999999999999e-02   4.1370000000000001e-01   6.3260000000000005e-01
   1.5429999999999999e-01   0.0000000000000000e+00   2.0588000000000002e+00  -2.4820000000000000e-01  -3.4260000000000002e-01  -1.9289999999999999e-01   1.9980000000000001e-01   2.9129000000000000e+00   5.8330000000000002e+00   1.0600000000000000e-01   4.4259999999999999e-01   6.5910000000000002e-01
   2.2040000000000001e-01   6.6000000000000003e-02   3.0024000000000002e+00  -2.5779999999999997e-01  -2.2839999999999999e-01  -1.7100000000000001e-01   1.9980000000000001e-01   2.8016999999999999e+00   5.3106999999999998e+00  -6.7400000000000002e-02   4.4259999999999999e-01   6.4580000000000004e-01
   1.9839999999999999e-01   4.3999999999999997e-02   1.4582999999999999e+00  -1.8140000000000001e-01  -3.4260000000000002e-01  -1.5350000000000000e-01  -6.6600000000000006e-02   2.6905000000000001e+00   4.7882999999999996e+00   8.6699999999999999e-02   4.8110000000000003e-01   6.6790000000000005e-01
   1.7630000000000001e-01  -8.7900000000000006e-02   1.8872000000000000e+00  -2.3870000000000000e-01  -2.1890000000000001e-01  -1.9730000000000000e-01   8.8800000000000004e-02   2.6238000000000001e+00   5.1365999999999996e+00   8.6699999999999999e-02   4.7149999999999997e-01   6.7240000000000000e-01
   2.8649999999999998e-01  -2.1999999999999999e-02   2.1446000000000001e+00  -3.8199999999999998e-02  -1.9030000000000000e-01  -2.0610000000000001e-01   6.6600000000000006e-02   2.7349999999999999e+00   4.5270999999999999e+00  -8.6699999999999999e-02   4.8110000000000003e-01   6.3260000000000005e-01
   1.7630000000000001e-01   4.3999999999999997e-02   2.7450999999999999e+00  -7.6399999999999996e-02  -2.3790000000000000e-01  -1.5350000000000000e-01   6.6600000000000006e-02   2.8683999999999998e+00   4.7012999999999998e+00   1.0600000000000000e-01   4.8110000000000003e-01   6.5469999999999995e-01
   3.3060000000000000e-01   2.4179999999999999e-01   2.5735000000000001e+00  -1.4319999999999999e-01  -3.1400000000000000e-01  -1.8859999999999999e-01   1.7760000000000001e-01   2.6238000000000001e+00   4.9623999999999997e+00  -3.8500000000000000e-02   4.0410000000000001e-01   6.2370000000000003e-01
   6.6100000000000006e-02   2.4179999999999999e-01   1.8872000000000000e+00  -9.5500000000000002e-02  -3.1400000000000000e-01  -1.4470000000000000e-01   4.4400000000000002e-02   2.9129000000000000e+00   4.6142000000000003e+00   1.1559999999999999e-01   4.3300000000000000e-01   6.4580000000000004e-01
   2.2040000000000001e-01  -1.7590000000000000e-01   2.4876999999999998e+00  -1.4319999999999999e-01  -1.9030000000000000e-01  -2.1490000000000001e-01   2.8849999999999998e-01   2.7128000000000001e+00   4.4401000000000002e+00   8.6699999999999999e-02   3.9450000000000002e-01   6.5469999999999995e-01
   1.5429999999999999e-01   1.3189999999999999e-01   1.9730000000000001e+00  -1.0500000000000000e-01  -3.0449999999999999e-01  -1.6230000000000000e-01   4.4400000000000002e-02   2.8239000000000001e+00   5.2236000000000002e+00  -1.9300000000000001e-02   5.0029999999999997e-01   6.2370000000000003e-01
   2.2040000000000001e-01  -1.3189999999999999e-01   1.9730000000000001e+00  -2.0050000000000001e-01  -2.8549999999999998e-01  -1.4910000000000001e-01   2.2200000000000001e-02   2.8016999999999999e+00   4.7882999999999996e+00   1.0600000000000000e-01   4.7149999999999997e-01   6.5029999999999999e-01
   1.9839999999999999e-01   0.0000000000000000e+00   1.8872000000000000e+00  -1.5279999999999999e-01  -3.1400000000000000e-01  -1.4470000000000000e-01   2.2200000000000001e-02   2.7128000000000001e+00   4.5270999999999999e+00  -3.8500000000000000e-02   4.2340000000000000e-01   6.5029999999999999e-01
   1.1020000000000001e-01  -6.6000000000000003e-02   2.4018999999999999e+00  -1.3370000000000001e-01  -3.4260000000000002e-01  -1.9289999999999999e-01   4.4400000000000002e-02   2.6015999999999999e+00   4.6142000000000003e+00   5.7799999999999997e-02   4.7149999999999997e-01   6.3260000000000005e-01
   1.9839999999999999e-01   2.1999999999999999e-02   1.8015000000000001e+00  -1.3370000000000001e-01  -3.2350000000000001e-01  -1.7100000000000001e-01   1.5540000000000001e-01   2.8683999999999998e+00   5.0495000000000001e+00   0.0000000000000000e+00   5.1959999999999995e-01   6.4139999999999997e-01
   8.8200000000000001e-02   6.6000000000000003e-02   1.9730000000000001e+00  -1.4319999999999999e-01  -2.8549999999999998e-01  -1.8859999999999999e-01  -4.4400000000000002e-02   2.7572000000000001e+00   5.1365999999999996e+00   1.9300000000000001e-02   3.7530000000000002e-01   6.5910000000000002e-01
   2.2040000000000001e-01   1.7590000000000000e-01   1.6298999999999999e+00  -1.6230000000000000e-01  -3.0449999999999999e-01  -2.1490000000000001e-01   2.6629999999999998e-01   2.8016999999999999e+00   4.1788999999999996e+00   9.5999999999999992e-03   5.0029999999999997e-01   6.1040000000000005e-01
   2.4249999999999999e-01   2.4179999999999999e-01   1.4582999999999999e+00  -2.1959999999999999e-01  -2.2839999999999999e-01  -1.9289999999999999e-01   1.7760000000000001e-01   2.6905000000000001e+00   5.0495000000000001e+00   6.7400000000000002e-02   4.8110000000000003e-01   6.3260000000000005e-01
   3.3060000000000000e-01  -8.7900000000000006e-02   1.8015000000000001e+00  -2.0999999999999999e-01  -3.0449999999999999e-01  -1.6660000000000000e-01  -2.2200000000000001e-02   2.7572000000000001e+00   5.0495000000000001e+00  -9.6299999999999997e-02   4.8110000000000003e-01   6.8559999999999999e-01
   3.5270000000000001e-01  -2.1999999999999999e-02   2.6593000000000000e+00  -1.3370000000000001e-01  -2.3790000000000000e-01  -1.8859999999999999e-01  -6.6600000000000006e-02   2.8683999999999998e+00   4.0918000000000001e+00   1.9300000000000001e-02   3.8490000000000002e-01   7.0779999999999998e-01
   2.4249999999999999e-01  -4.3999999999999997e-02   1.7157000000000000e+00  -2.0050000000000001e-01  -2.4740000000000001e-01  -1.5790000000000001e-01   1.9980000000000001e-01   2.6459999999999999e+00   4.7012999999999998e+00   5.7799999999999997e-02   4.0410000000000001e-01   6.4580000000000004e-01
   1.3230000000000000e-01  -2.1999999999999999e-02   2.3161999999999998e+00  -2.0999999999999999e-01  -3.4260000000000002e-01  -1.9289999999999999e-01  -1.1100000000000000e-01   2.4904000000000002e+00   4.6142000000000003e+00   5.7799999999999997e-02   4.2340000000000000e-01   6.7679999999999996e-01
   0.0000000000000000e+00   1.3189999999999999e-01   1.9730000000000001e+00  -1.3370000000000001e-01  -3.3310000000000001e-01  -1.7979999999999999e-01   4.4400000000000002e-02   2.5348999999999999e+00   4.2659000000000002e+00   0.0000000000000000e+00   5.0029999999999997e-01   6.8120000000000003e-01
   3.3060000000000000e-01  -6.6000000000000003e-02   2.9165999999999999e+00  -2.0999999999999999e-01  -1.5229999999999999e-01  -1.7979999999999999e-01   8.8800000000000004e-02   2.6682999999999999e+00   4.5270999999999999e+00   9.6299999999999997e-02   4.0410000000000001e-01   6.7679999999999996e-01
   1.9839999999999999e-01   1.0990000000000000e-01   1.9730000000000001e+00  -1.1459999999999999e-01  -3.1400000000000000e-01  -1.3589999999999999e-01   1.3320000000000001e-01   2.7795000000000001e+00   5.3106999999999998e+00   5.7799999999999997e-02   5.3879999999999995e-01   5.7950000000000002e-01
   8.8200000000000001e-02  -2.4179999999999999e-01   1.6298999999999999e+00  -1.3370000000000001e-01  -3.1400000000000000e-01  -1.9289999999999999e-01   2.2189999999999999e-01   2.7349999999999999e+00   4.7012999999999998e+00  -2.8899999999999999e-02   4.9070000000000003e-01   6.7679999999999996e-01
   1.9839999999999999e-01   6.6000000000000003e-02   2.2303999999999999e+00  -3.8199999999999998e-02  -2.0930000000000001e-01  -1.9730000000000000e-01   4.4400000000000002e-02   2.8906000000000001e+00   4.7882999999999996e+00   1.2520000000000001e-01   4.5219999999999999e-01   6.7240000000000000e-01
   1.9839999999999999e-01   0.0000000000000000e+00   2.2303999999999999e+00  -2.6729999999999998e-01  -2.1890000000000001e-01  -2.2359999999999999e-01   2.2200000000000001e-02   2.7349999999999999e+00   4.0918000000000001e+00   6.7400000000000002e-02   5.0029999999999997e-01   6.3700000000000001e-01
   2.4249999999999999e-01   8.7900000000000006e-02   2.0588000000000002e+00  -1.8140000000000001e-01  -3.0449999999999999e-01  -1.6660000000000000e-01   1.1100000000000000e-01   2.6682999999999999e+00   4.7882999999999996e+00  -9.5999999999999992e-03   4.8110000000000003e-01   6.3700000000000001e-01
   2.6450000000000001e-01  -2.1999999999999999e-02   2.3161999999999998e+00  -9.5500000000000002e-02  -3.7109999999999999e-01  -1.7540000000000000e-01   6.6600000000000006e-02   2.6459999999999999e+00   4.3529999999999998e+00  -1.9300000000000001e-02   3.7530000000000002e-01   6.5469999999999995e-01
   8.8200000000000001e-02   4.3999999999999997e-02   2.3161999999999998e+00  -2.2910000000000000e-01  -2.3790000000000000e-01  -1.2280000000000001e-01   1.3320000000000001e-01   2.6905000000000001e+00   4.8754000000000000e+00   6.7400000000000002e-02   4.7149999999999997e-01   6.3700000000000001e-01
   0.0000000000000000e+00   8.7900000000000006e-02   1.2867999999999999e+00  -2.0999999999999999e-01  -3.2350000000000001e-01  -1.6230000000000000e-01   0.0000000000000000e+00   2.4904000000000002e+00   4.7882999999999996e+00  -4.8200000000000000e-02   4.4259999999999999e-01   6.7679999999999996e-01
   2.4249999999999999e-01  -2.1980000000000000e-01   2.0588000000000002e+00  -1.8140000000000001e-01  -2.0930000000000001e-01  -1.6660000000000000e-01   2.2189999999999999e-01   2.8462000000000001e+00   5.0495000000000001e+00   2.8899999999999999e-02   4.0410000000000001e-01   6.4580000000000004e-01
   1.9839999999999999e-01   2.1999999999999999e-02   2.5735000000000001e+00  -1.9089999999999999e-01  -2.4740000000000001e-01  -1.9289999999999999e-01   6.6600000000000006e-02   2.9129000000000000e+00   5.2236000000000002e+00   3.8500000000000000e-02   5.0029999999999997e-01   6.3700000000000001e-01
   8.8200000000000001e-02   1.9789999999999999e-01   1.2867999999999999e+00  -2.7689999999999998e-01  -2.9499999999999998e-01  -1.8420000000000000e-01   3.1069999999999998e-01   2.8016999999999999e+00   5.3977000000000004e+00   1.0600000000000000e-01   5.2920000000000000e-01   6.9450000000000001e-01
   8.8200000000000001e-02   1.5390000000000001e-01   2.4876999999999998e+00  -1.4319999999999999e-01  -2.0930000000000001e-01  -2.4560000000000001e-01   1.3320000000000001e-01   3.0684999999999998e+00   4.7882999999999996e+00   1.9300000000000001e-02   4.6189999999999998e-01   6.1929999999999996e-01
   1.7630000000000001e-01   1.5390000000000001e-01   1.8015000000000001e+00  -2.2910000000000000e-01  -2.8549999999999998e-01  -2.3240000000000000e-01   2.2200000000000001e-02   2.7795000000000001e+00   4.1788999999999996e+00   0.0000000000000000e+00   3.9450000000000002e-01   6.7240000000000000e-01
   1.1020000000000001e-01   0.0000000000000000e+00   2.3161999999999998e+00  -1.8140000000000001e-01  -3.0449999999999999e-01  -1.9730000000000000e-01   0.0000000000000000e+00   2.8683999999999998e+00   5.0495000000000001e+00   3.8500000000000000e-02   4.2340000000000000e-01   6.2809999999999999e-01
   1.5429999999999999e-01   2.1980000000000000e-01   2.4018999999999999e+00  -1.3370000000000001e-01  -3.1400000000000000e-01  -2.1929999999999999e-01   1.1100000000000000e-01   2.7795000000000001e+00   4.9623999999999997e+00  -1.9300000000000001e-02   3.4639999999999999e-01   6.6349999999999998e-01
   2.2040000000000001e-01  -2.1999999999999999e-02   2.3161999999999998e+00  -2.0050000000000001e-01  -2.8549999999999998e-01  -1.9730000000000000e-01   2.2200000000000001e-02   2.7349999999999999e+00   4.9623999999999997e+00   1.9300000000000001e-02   4.7149999999999997e-01   6.3700000000000001e-01
   6.6100000000000006e-02   1.7590000000000000e-01   1.8872000000000000e+00  -2.2910000000000000e-01  -3.1400000000000000e-01  -1.7100000000000001e-01   4.4400000000000002e-02   2.6015999999999999e+00   3.9177000000000000e+00   1.3489999999999999e-01   4.6189999999999998e-01   6.2370000000000003e-01
   1.3230000000000000e-01   1.0990000000000000e-01   1.2867999999999999e+00  -2.1959999999999999e-01  -3.0449999999999999e-01  -1.6230000000000000e-01   1.7760000000000001e-01   2.6682999999999999e+00   4.3529999999999998e+00   1.9300000000000001e-02   4.2340000000000000e-01   6.6349999999999998e-01
   2.6450000000000001e-01  -4.3999999999999997e-02   3.2597999999999998e+00  -1.2410000000000000e-01  -2.0930000000000001e-01  -2.1490000000000001e-01  -2.2200000000000001e-02   2.7128000000000001e+00   5.0495000000000001e+00  -1.9300000000000001e-02   4.3300000000000000e-01   6.5029999999999999e-01
   2.6450000000000001e-01  -8.7900000000000006e-02   2.2303999999999999e+00  -1.8140000000000001e-01  -2.5690000000000002e-01  -2.3680000000000001e-01  -2.2200000000000001e-02   2.8016999999999999e+00   4.5270999999999999e+00   9.6299999999999997e-02   4.8110000000000003e-01   6.4139999999999997e-01
   8.8200000000000001e-02  -1.3189999999999999e-01   2.1446000000000001e+00  -1.0500000000000000e-01  -3.0449999999999999e-01  -1.9730000000000000e-01   2.2200000000000001e-02   3.0684999999999998e+00   4.7012999999999998e+00   8.6699999999999999e-02   4.9070000000000003e-01   6.5029999999999999e-01
   1.9839999999999999e-01   0.0000000000000000e+00   2.1446000000000001e+00  -1.0500000000000000e-01  -2.9499999999999998e-01  -2.5430000000000003e-01   2.2189999999999999e-01   2.8683999999999998e+00   5.0495000000000001e+00   1.9300000000000001e-02   5.1959999999999995e-01   6.2809999999999999e-01
   3.7469999999999998e-01   8.7900000000000006e-02   2.0588000000000002e+00  -5.7299999999999997e-02  -2.6640000000000003e-01  -1.4910000000000001e-01   6.6600000000000006e-02   2.7795000000000001e+00   4.3529999999999998e+00  -3.8500000000000000e-02   4.2340000000000000e-01   6.5469999999999995e-01
   6.6100000000000006e-02   0.0000000000000000e+00   3.0024000000000002e+00  -2.4820000000000000e-01  -3.5210000000000002e-01  -2.1049999999999999e-01   0.0000000000000000e+00   2.7128000000000001e+00   4.7882999999999996e+00   6.7400000000000002e-02   4.7149999999999997e-01   6.4139999999999997e-01
   6.6100000000000006e-02   0.0000000000000000e+00   2.4018999999999999e+00  -1.7190000000000000e-01  -2.7600000000000002e-01  -2.0610000000000001e-01  -8.8800000000000004e-02   2.7128000000000001e+00   4.7882999999999996e+00   4.8200000000000000e-02   4.4259999999999999e-01   6.7240000000000000e-01
   3.5270000000000001e-01   8.7900000000000006e-02   1.3725000000000001e+00  -9.5500000000000002e-02  -2.7600000000000002e-01  -2.5869999999999999e-01  -6.6600000000000006e-02   3.0017999999999998e+00   4.0918000000000001e+00   8.6699999999999999e-02   4.5219999999999999e-01   6.5029999999999999e-01
   4.4100000000000000e-02  -8.7900000000000006e-02   1.7157000000000000e+00  -2.5779999999999997e-01  -3.1400000000000000e-01  -1.1840000000000001e-01   1.7760000000000001e-01   2.5348999999999999e+00   5.3106999999999998e+00   9.5999999999999992e-03   4.6189999999999998e-01   6.1040000000000005e-01
   3.3060000000000000e-01   6.6000000000000003e-02   2.4018999999999999e+00  -1.9089999999999999e-01  -2.9499999999999998e-01  -2.1490000000000001e-01   1.7760000000000001e-01   2.8462000000000001e+00   4.5270999999999999e+00   0.0000000000000000e+00   4.1370000000000001e-01   6.5029999999999999e-01
   3.0859999999999999e-01   1.3189999999999999e-01   2.2303999999999999e+00  -1.5279999999999999e-01  -3.3310000000000001e-01  -2.4560000000000001e-01  -1.5540000000000001e-01   2.8906000000000001e+00   4.6142000000000003e+00   2.8899999999999999e-02   4.2340000000000000e-01   6.1040000000000005e-01
   1.3230000000000000e-01   2.1999999999999999e-02   1.8872000000000000e+00  -2.1959999999999999e-01  -2.1890000000000001e-01  -1.5790000000000001e-01  -4.4400000000000002e-02   2.6015999999999999e+00   5.2236000000000002e+00   3.8500000000000000e-02   4.3300000000000000e-01   6.1929999999999996e-01
   1.3230000000000000e-01  -2.1999999999999999e-02   2.3161999999999998e+00  -1.6230000000000000e-01  -3.5210000000000002e-01  -1.4910000000000001e-01   4.4400000000000002e-02   2.7572000000000001e+00   4.7012999999999998e+00   7.7100000000000002e-02   4.2340000000000000e-01   6.1040000000000005e-01
   6.6100000000000006e-02   1.0990000000000000e-01   2.3161999999999998e+00  -7.6399999999999996e-02  -1.9030000000000000e-01  -1.7540000000000000e-01   2.2189999999999999e-01   2.6905000000000001e+00   4.4401000000000002e+00  -8.6699999999999999e-02   4.3300000000000000e-01   6.2370000000000003e-01
   3.3060000000000000e-01   2.1999999999999999e-02   2.4876999999999998e+00  -1.2410000000000000e-01  -2.5690000000000002e-01  -1.7979999999999999e-01   2.2200000000000001e-02   2.8683999999999998e+00   4.4401000000000002e+00   7.7100000000000002e-02   5.3879999999999995e-01   6.5910000000000002e-01
   4.4100000000000000e-02  -1.5390000000000001e-01   2.5735000000000001e+00  -2.4820000000000000e-01  -2.5690000000000002e-01  -1.7979999999999999e-01   4.4400000000000002e-02   2.9796000000000000e+00   4.7012999999999998e+00   3.8500000000000000e-02   3.6559999999999998e-01   6.3260000000000005e-01
   1.7630000000000001e-01   4.3999999999999997e-02   2.3161999999999998e+00  -1.1459999999999999e-01  -2.3790000000000000e-01  -1.8420000000000000e-01   1.7760000000000001e-01   2.6238000000000001e+00   4.7012999999999998e+00   3.8500000000000000e-02   3.7530000000000002e-01   6.5029999999999999e-01
   2.1999999999999999e-02   4.3999999999999997e-02   2.7450999999999999e+00  -2.0999999999999999e-01  -3.6159999999999998e-01  -2.2800000000000001e-01   1.1100000000000000e-01   2.8239000000000001e+00   4.3529999999999998e+00  -2.8899999999999999e-02   4.8110000000000003e-01   6.3700000000000001e-01
   6.6100000000000006e-02   1.5390000000000001e-01   1.8015000000000001e+00  -2.5779999999999997e-01  -2.0930000000000001e-01  -1.6230000000000000e-01   3.7730000000000002e-01   2.4681999999999999e+00   4.4401000000000002e+00   2.8899999999999999e-02   4.3300000000000000e-01   6.1040000000000005e-01
   4.4080000000000003e-01  -4.3999999999999997e-02   1.8015000000000001e+00  -1.8140000000000001e-01  -2.2839999999999999e-01  -2.3680000000000001e-01   1.3320000000000001e-01   2.9573000000000000e+00   4.3529999999999998e+00   4.8200000000000000e-02   5.1000000000000001e-01   6.0599999999999998e-01
   1.3230000000000000e-01  -1.3189999999999999e-01   1.8015000000000001e+00  -1.7190000000000000e-01  -3.5210000000000002e-01  -1.7100000000000001e-01   2.2200000000000001e-02   2.7795000000000001e+00   4.6142000000000003e+00   8.6699999999999999e-02   4.4259999999999999e-01   6.7679999999999996e-01
   2.8649999999999998e-01   0.0000000000000000e+00   1.7157000000000000e+00  -1.4319999999999999e-01  -3.6159999999999998e-01  -2.0169999999999999e-01   2.4410000000000001e-01   2.7572000000000001e+00   4.8754000000000000e+00   5.7799999999999997e-02   5.1000000000000001e-01   6.5029999999999999e-01
   2.8649999999999998e-01   8.7900000000000006e-02   2.2303999999999999e+00  -3.5330000000000000e-01  -2.6640000000000003e-01  -1.5790000000000001e-01   4.4400000000000002e-02   2.9129000000000000e+00   4.2659000000000002e+00   3.8500000000000000e-02   5.0029999999999997e-01   6.5910000000000002e-01
  -4.4100000000000000e-02   1.0990000000000000e-01   1.9730000000000001e+00  -1.0500000000000000e-01  -1.7130000000000001e-01  -1.7979999999999999e-01   2.2189999999999999e-01   2.7349999999999999e+00   5.1365999999999996e+00   9.6299999999999997e-02   3.6559999999999998e-01   6.5469999999999995e-01
   2.4249999999999999e-01   8.7900000000000006e-02   1.1152000000000000e+00  -2.0999999999999999e-01  -3.1400000000000000e-01  -1.8859999999999999e-01   2.2200000000000001e-02   2.7572000000000001e+00   4.9623999999999997e+00   6.7400000000000002e-02   4.7149999999999997e-01   6.0599999999999998e-01
   4.1880000000000001e-01  -2.1980000000000000e-01   3.0024000000000002e+00  -2.0050000000000001e-01  -2.5690000000000002e-01  -1.7100000000000001e-01   6.6600000000000006e-02   2.7349999999999999e+00   4.4401000000000002e+00  -5.7799999999999997e-02   4.8110000000000003e-01   6.1490000000000000e-01
   6.6100000000000006e-02   1.3189999999999999e-01   1.4582999999999999e+00  -2.6729999999999998e-01  -2.4740000000000001e-01  -1.9289999999999999e-01   1.9980000000000001e-01   2.9129000000000000e+00   4.7012999999999998e+00   1.0600000000000000e-01   4.4259999999999999e-01   6.5469999999999995e-01
   4.6289999999999998e-01   8.7900000000000006e-02   2.3161999999999998e+00  -1.7190000000000000e-01  -3.6159999999999998e-01  -2.2359999999999999e-01   1.7760000000000001e-01   2.6682999999999999e+00   4.4401000000000002e+00   3.8500000000000000e-02   4.5219999999999999e-01   6.3700000000000001e-01
   1.1020000000000001e-01  -2.4179999999999999e-01   2.2303999999999999e+00  -2.1959999999999999e-01  -2.6640000000000003e-01  -1.8420000000000000e-01   4.4400000000000002e-02   2.7349999999999999e+00   4.2659000000000002e+00   4.8200000000000000e-02   5.7730000000000004e-01   6.9010000000000005e-01
   4.4080000000000003e-01   2.1999999999999999e-02   2.2303999999999999e+00  -7.6399999999999996e-02  -3.3310000000000001e-01  -1.9289999999999999e-01   2.2189999999999999e-01   2.6459999999999999e+00   4.3529999999999998e+00   1.1559999999999999e-01   4.5219999999999999e-01   6.4580000000000004e-01
   2.2040000000000001e-01  -4.3999999999999997e-02   2.5735000000000001e+00  -7.6399999999999996e-02  -3.1400000000000000e-01  -1.9289999999999999e-01  -8.8800000000000004e-02   2.9129000000000000e+00   4.7012999999999998e+00   2.8899999999999999e-02   4.0410000000000001e-01   6.6790000000000005e-01
   6.6100000000000006e-02   1.9789999999999999e-01   1.1152000000000000e+00  -7.6399999999999996e-02  -2.7600000000000002e-01  -1.9289999999999999e-01   4.4400000000000002e-02   2.9350999999999998e+00   4.9623999999999997e+00   8.6699999999999999e-02   5.0029999999999997e-01   6.9010000000000005e-01
   2.8649999999999998e-01   6.6000000000000003e-02   1.8015000000000001e+00  -8.5900000000000004e-02  -2.7600000000000002e-01  -2.3240000000000000e-01   1.1100000000000000e-01   2.6459999999999999e+00   4.9623999999999997e+00   2.8899999999999999e-02   4.4259999999999999e-01   6.5910000000000002e-01
   2.4249999999999999e-01   0.0000000000000000e+00   3.0024000000000002e+00  -1.0500000000000000e-01  -2.9499999999999998e-01  -1.7979999999999999e-01   1.1100000000000000e-01   3.0463000000000000e+00   4.2659000000000002e+00   4.8200000000000000e-02   4.2340000000000000e-01   6.3260000000000005e-01
   3.9679999999999999e-01  -2.6379999999999998e-01   1.9730000000000001e+00  -1.0500000000000000e-01  -2.7600000000000002e-01  -1.6660000000000000e-01   1.5540000000000001e-01   2.7349999999999999e+00   4.4401000000000002e+00   4.8200000000000000e-02   4.2340000000000000e-01   6.4580000000000004e-01
   3.5270000000000001e-01  -4.3999999999999997e-02   2.7450999999999999e+00  -2.2910000000000000e-01  -2.1890000000000001e-01  -1.5790000000000001e-01   1.7760000000000001e-01   2.7128000000000001e+00   4.7012999999999998e+00  -2.8899999999999999e-02   4.5219999999999999e-01   6.1929999999999996e-01
   2.2040000000000001e-01  -2.1999999999999999e-02   2.0588000000000002e+00  -1.3370000000000001e-01  -3.8059999999999999e-01  -1.6660000000000000e-01  -6.6600000000000006e-02   2.8906000000000001e+00   4.1788999999999996e+00   2.8899999999999999e-02   5.6769999999999998e-01   6.6349999999999998e-01
   4.6289999999999998e-01   3.2979999999999998e-01   2.4876999999999998e+00  -1.0500000000000000e-01  -2.2839999999999999e-01  -2.1490000000000001e-01   1.9980000000000001e-01   2.6682999999999999e+00   4.5270999999999999e+00  -2.8899999999999999e-02   4.1370000000000001e-01   6.5910000000000002e-01
   1.1020000000000001e-01   6.6000000000000003e-02   2.2303999999999999e+00  -2.5779999999999997e-01  -3.4260000000000002e-01  -2.1049999999999999e-01   1.7760000000000001e-01   2.6905000000000001e+00   4.4401000000000002e+00  -3.8500000000000000e-02   3.1750000000000000e-01   6.0599999999999998e-01
   1.7630000000000001e-01  -6.6000000000000003e-02   2.0588000000000002e+00  -2.1959999999999999e-01  -2.4740000000000001e-01  -1.4470000000000000e-01   1.9980000000000001e-01   2.7349999999999999e+00   4.2659000000000002e+00   1.2520000000000001e-01   4.3300000000000000e-01   6.4580000000000004e-01
   1.1020000000000001e-01   6.6000000000000003e-02   1.9730000000000001e+00  -2.1959999999999999e-01  -3.2350000000000001e-01  -1.7540000000000000e-01   2.2189999999999999e-01   2.6459999999999999e+00   4.6142000000000003e+00   0.0000000000000000e+00   3.7530000000000002e-01   6.3700000000000001e-01
   3.7469999999999998e-01   1.7590000000000000e-01   1.6298999999999999e+00  -5.7299999999999997e-02  -3.1400000000000000e-01  -1.7979999999999999e-01   4.4400000000000002e-02   2.9573000000000000e+00   4.5270999999999999e+00   4.8200000000000000e-02   5.0029999999999997e-01   6.2370000000000003e-01
   3.0859999999999999e-01   1.9789999999999999e-01   1.2867999999999999e+00  -1.2410000000000000e-01  -3.7109999999999999e-01  -2.0169999999999999e-01   8.8800000000000004e-02   2.9796000000000000e+00   4.2659000000000002e+00   1.9300000000000001e-02   4.5219999999999999e-01   6.4139999999999997e-01
   1.5429999999999999e-01   2.4179999999999999e-01   1.6298999999999999e+00  -1.5279999999999999e-01  -1.6180000000000000e-01  -2.0169999999999999e-01   1.3320000000000001e-01   2.6682999999999999e+00   4.9623999999999997e+00   5.7799999999999997e-02   4.6189999999999998e-01   6.3260000000000005e-01
   0.0000000000000000e+00   4.3999999999999997e-02   2.1446000000000001e+00  -1.1459999999999999e-01  -2.0930000000000001e-01  -1.7540000000000000e-01   1.1100000000000000e-01   2.8683999999999998e+00   4.7012999999999998e+00   0.0000000000000000e+00   4.6189999999999998e-01   6.5029999999999999e-01
   8.8200000000000001e-02   1.0990000000000000e-01   1.3725000000000001e+00  -1.9089999999999999e-01  -2.4740000000000001e-01  -1.9289999999999999e-01   8.8800000000000004e-02   2.5571000000000002e+00   4.3529999999999998e+00  -1.1559999999999999e-01   3.8490000000000002e-01   6.3260000000000005e-01
   6.3919999999999999e-01   8.7900000000000006e-02   3.1739999999999999e+00  -1.9089999999999999e-01  -2.2839999999999999e-01  -1.3159999999999999e-01   6.6600000000000006e-02   2.6682999999999999e+00   4.3529999999999998e+00   6.7400000000000002e-02   3.7530000000000002e-01   6.7240000000000000e-01
   1.1020000000000001e-01  -8.7900000000000006e-02   2.6593000000000000e+00  -5.7299999999999997e-02  -3.2350000000000001e-01  -1.8859999999999999e-01  -1.1100000000000000e-01   2.6905000000000001e+00   3.8306000000000000e+00   2.8899999999999999e-02   4.6189999999999998e-01   6.4580000000000004e-01
   4.4100000000000000e-02   1.9789999999999999e-01   1.0294000000000001e+00  -1.9089999999999999e-01  -3.7109999999999999e-01  -1.6230000000000000e-01   6.6600000000000006e-02   2.8016999999999999e+00   4.7882999999999996e+00   7.7100000000000002e-02   4.5219999999999999e-01   6.5910000000000002e-01
   6.6100000000000006e-02  -6.6000000000000003e-02   2.6593000000000000e+00  -1.7190000000000000e-01  -2.0930000000000001e-01  -2.0610000000000001e-01   1.5540000000000001e-01   2.7349999999999999e+00   4.9623999999999997e+00   8.6699999999999999e-02   4.5219999999999999e-01   6.6349999999999998e-01
   5.5110000000000003e-01   0.0000000000000000e+00   1.7157000000000000e+00  -1.2410000000000000e-01  -2.6640000000000003e-01  -1.8420000000000000e-01  -4.4400000000000002e-02   2.7128000000000001e+00   4.4401000000000002e+00  -9.5999999999999992e-03   5.1000000000000001e-01   5.9719999999999995e-01
   2.6450000000000001e-01   2.1980000000000000e-01   2.2303999999999999e+00  -1.0500000000000000e-01  -3.2350000000000001e-01  -2.0169999999999999e-01  -1.3320000000000001e-01   2.8016999999999999e+00   4.4401000000000002e+00   2.8899999999999999e-02   5.1000000000000001e-01   6.2809999999999999e-01
   0.0000000000000000e+00   4.3999999999999997e-02   2.6593000000000000e+00  -2.3870000000000000e-01  -2.1890000000000001e-01  -2.0610000000000001e-01   8.8800000000000004e-02   2.6905000000000001e+00   4.6142000000000003e+00   1.9300000000000001e-02   4.7149999999999997e-01   6.5029999999999999e-01
   2.1999999999999999e-02   6.6000000000000003e-02   1.8872000000000000e+00  -1.6230000000000000e-01  -2.5690000000000002e-01  -2.1049999999999999e-01   4.4400000000000002e-02   2.8016999999999999e+00   4.2659000000000002e+00  -3.8500000000000000e-02   3.3679999999999999e-01   6.3700000000000001e-01
   2.4249999999999999e-01   1.5390000000000001e-01   2.9165999999999999e+00  -2.3870000000000000e-01  -3.3310000000000001e-01  -2.0610000000000001e-01  -2.2200000000000001e-02   2.8683999999999998e+00   4.2659000000000002e+00   3.8500000000000000e-02   4.3300000000000000e-01   6.7679999999999996e-01
   2.2040000000000001e-01   4.3999999999999997e-02   1.2867999999999999e+00  -2.5779999999999997e-01  -2.7600000000000002e-01  -1.4470000000000000e-01   1.5540000000000001e-01   2.9573000000000000e+00   4.3529999999999998e+00   3.8500000000000000e-02   4.2340000000000000e-01   6.5029999999999999e-01
  -4.4100000000000000e-02   1.3189999999999999e-01   2.6593000000000000e+00  -2.0999999999999999e-01  -2.6640000000000003e-01  -2.1049999999999999e-01   4.4400000000000002e-02   2.6682999999999999e+00   4.9623999999999997e+00   4.8200000000000000e-02   5.0029999999999997e-01   6.7679999999999996e-01
   1.7630000000000001e-01  -1.0990000000000000e-01   1.9730000000000001e+00  -1.8140000000000001e-01  -3.1400000000000000e-01  -1.9730000000000000e-01   1.1100000000000000e-01   2.6238000000000001e+00   4.9623999999999997e+00   0.0000000000000000e+00   4.2340000000000000e-01   6.8120000000000003e-01
   2.6450000000000001e-01  -4.3999999999999997e-02   1.8872000000000000e+00  -2.4820000000000000e-01  -2.6640000000000003e-01  -1.7100000000000001e-01   2.2200000000000001e-02   2.7795000000000001e+00   4.6142000000000003e+00   5.7799999999999997e-02   4.6189999999999998e-01   6.7240000000000000e-01
   4.4080000000000003e-01   1.5390000000000001e-01   2.6593000000000000e+00  -2.2910000000000000e-01  -2.9499999999999998e-01  -1.7540000000000000e-01   2.4410000000000001e-01   2.9129000000000000e+00   4.9623999999999997e+00  -1.0600000000000000e-01   4.3300000000000000e-01   6.4139999999999997e-01
   3.0859999999999999e-01   0.0000000000000000e+00   2.3161999999999998e+00  -1.6230000000000000e-01  -2.4740000000000001e-01  -1.9289999999999999e-01   0.0000000000000000e+00   2.7128000000000001e+00   5.0495000000000001e+00  -9.5999999999999992e-03   4.0410000000000001e-01   6.3260000000000005e-01
   1.5429999999999999e-01   0.0000000000000000e+00   9.4359999999999999e-01  -1.9089999999999999e-01  -2.6640000000000003e-01  -1.8420000000000000e-01   1.1100000000000000e-01   2.8462000000000001e+00   4.9623999999999997e+00   8.6699999999999999e-02   4.9070000000000003e-01   6.1490000000000000e-01
   1.9839999999999999e-01   2.1999999999999999e-02   1.8015000000000001e+00  -1.3370000000000001e-01  -2.8549999999999998e-01  -1.9730000000000000e-01   1.9980000000000001e-01   2.6905000000000001e+00   4.4401000000000002e+00   1.2520000000000001e-01   3.7530000000000002e-01   6.7679999999999996e-01
   2.2040000000000001e-01   6.6000000000000003e-02   2.4876999999999998e+00  -9.5500000000000002e-02  -2.1890000000000001e-01  -2.4560000000000001e-01   1.3320000000000001e-01   2.8683999999999998e+00   4.0048000000000004e+00   4.8200000000000000e-02   4.4259999999999999e-01   6.7240000000000000e-01
   3.3060000000000000e-01  -2.1999999999999999e-02   1.9730000000000001e+00  -1.1459999999999999e-01  -3.6159999999999998e-01  -2.1929999999999999e-01   6.6600000000000006e-02   2.8462000000000001e+00   5.3106999999999998e+00   6.7400000000000002e-02   4.8110000000000003e-01   6.3260000000000005e-01
   4.4100000000000000e-02   8.7900000000000006e-02   2.0588000000000002e+00  -2.1959999999999999e-01  -3.4260000000000002e-01  -1.2720000000000001e-01   2.8849999999999998e-01   2.7795000000000001e+00   4.5270999999999999e+00   4.8200000000000000e-02   4.6189999999999998e-01   6.4139999999999997e-01
   1.5429999999999999e-01   4.3999999999999997e-02   2.6593000000000000e+00  -1.7190000000000000e-01  -3.9010000000000000e-01  -2.1929999999999999e-01  -2.2200000000000001e-02   2.9129000000000000e+00   4.8754000000000000e+00   1.3489999999999999e-01   3.7530000000000002e-01   6.5469999999999995e-01
   1.3230000000000000e-01  -4.3999999999999997e-02   2.1446000000000001e+00  -1.6230000000000000e-01  -3.1400000000000000e-01  -2.1049999999999999e-01   1.3320000000000001e-01   2.7572000000000001e+00   4.7882999999999996e+00   5.7799999999999997e-02   4.7149999999999997e-01   6.1929999999999996e-01
   6.6100000000000006e-02   4.3999999999999997e-02   2.0588000000000002e+00  -1.1459999999999999e-01  -2.8549999999999998e-01  -2.0169999999999999e-01   4.4400000000000002e-02   2.5571000000000002e+00   4.7882999999999996e+00  -5.7799999999999997e-02   4.6189999999999998e-01   6.7679999999999996e-01
   0.0000000000000000e+00  -8.7900000000000006e-02   2.4876999999999998e+00  -2.2910000000000000e-01  -3.1400000000000000e-01  -1.8420000000000000e-01   2.2189999999999999e-01   2.5792999999999999e+00   4.4401000000000002e+00   1.1559999999999999e-01   3.5599999999999998e-01   6.1490000000000000e-01
   2.1999999999999999e-02   1.5390000000000001e-01   2.8309000000000002e+00  -1.6230000000000000e-01  -2.8549999999999998e-01  -1.8859999999999999e-01   1.3320000000000001e-01   2.7128000000000001e+00   4.6142000000000003e+00  -1.9300000000000001e-02   4.0410000000000001e-01   6.0599999999999998e-01
   3.0859999999999999e-01  -1.9789999999999999e-01   1.7157000000000000e+00  -2.2910000000000000e-01  -3.9010000000000000e-01  -1.7540000000000000e-01   1.3320000000000001e-01   2.8462000000000001e+00   4.6142000000000003e+00   4.8200000000000000e-02   5.0029999999999997e-01   6.3700000000000001e-01
   5.5110000000000003e-01  -4.3999999999999997e-02   2.5735000000000001e+00  -1.9089999999999999e-01  -3.2350000000000001e-01  -2.2359999999999999e-01   2.4410000000000001e-01   2.7349999999999999e+00   4.5270999999999999e+00   7.7100000000000002e-02   4.0410000000000001e-01   6.8120000000000003e-01
   8.8200000000000001e-02   0.0000000000000000e+00   2.0588000000000002e+00  -1.3370000000000001e-01  -2.1890000000000001e-01  -2.0169999999999999e-01   1.3320000000000001e-01   2.8239000000000001e+00   4.0918000000000001e+00   0.0000000000000000e+00   3.9450000000000002e-01   6.0160000000000002e-01
   3.0859999999999999e-01   1.7590000000000000e-01   1.2867999999999999e+00  -8.5900000000000004e-02  -3.2350000000000001e-01  -2.0610000000000001e-01  -2.2200000000000001e-02   2.5792999999999999e+00   4.9623999999999997e+00   0.0000000000000000e+00   4.0410000000000001e-01   6.9889999999999997e-01
   1.3230000000000000e-01  -1.7590000000000000e-01   1.7157000000000000e+00  -7.6399999999999996e-02  -2.8549999999999998e-01  -2.3240000000000000e-01  -1.3320000000000001e-01   2.6682999999999999e+00   3.8306000000000000e+00   6.7400000000000002e-02   4.4259999999999999e-01   6.5469999999999995e-01
   1.5429999999999999e-01   1.3189999999999999e-01   2.1446000000000001e+00  -2.0999999999999999e-01  -3.1400000000000000e-01  -2.0610000000000001e-01   1.5540000000000001e-01   2.7572000000000001e+00   4.5270999999999999e+00   5.7799999999999997e-02   3.7530000000000002e-01   6.4580000000000004e-01
   1.1020000000000001e-01  -1.0990000000000000e-01   1.9730000000000001e+00  -1.4319999999999999e-01  -3.4260000000000002e-01  -1.8420000000000000e-01   1.1100000000000000e-01   2.8462000000000001e+00   4.6142000000000003e+00   3.8500000000000000e-02   4.3300000000000000e-01   6.9889999999999997e-01
   4.4100000000000000e-02   1.0990000000000000e-01   2.4876999999999998e+00  -1.9089999999999999e-01  -2.9499999999999998e-01  -1.6660000000000000e-01  -1.1100000000000000e-01   2.7128000000000001e+00   4.4401000000000002e+00   9.5999999999999992e-03   4.3300000000000000e-01   6.3700000000000001e-01
   2.2040000000000001e-01   4.3999999999999997e-02   1.7157000000000000e+00  -2.0050000000000001e-01  -3.4260000000000002e-01  -1.8859999999999999e-01   8.8800000000000004e-02   2.9796000000000000e+00   4.3529999999999998e+00   2.8899999999999999e-02   4.1370000000000001e-01   6.5029999999999999e-01
   3.0859999999999999e-01   6.6000000000000003e-02   1.7157000000000000e+00  -1.6230000000000000e-01  -1.9980000000000001e-01  -2.0169999999999999e-01   8.8800000000000004e-02   2.8906000000000001e+00   4.5270999999999999e+00   2.8899999999999999e-02   5.1000000000000001e-01   6.4580000000000004e-01
   8.8200000000000001e-02   0.0000000000000000e+00   1.1152000000000000e+00  -2.0050000000000001e-01  -3.2350000000000001e-01  -2.1049999999999999e-01   0.0000000000000000e+00   2.6459999999999999e+00   4.4401000000000002e+00   1.2520000000000001e-01   4.9070000000000003e-01   6.7240000000000000e-01
   1.5429999999999999e-01   1.9789999999999999e-01   1.8015000000000001e+00  -1.1459999999999999e-01  -2.4740000000000001e-01  -2.0610000000000001e-01   0.0000000000000000e+00   2.9129000000000000e+00   4.0918000000000001e+00   1.0600000000000000e-01   4.3300000000000000e-01   6.4139999999999997e-01
   2.8649999999999998e-01  -2.1980000000000000e-01   3.0882000000000001e+00  -1.6230000000000000e-01  -1.9030000000000000e-01  -2.1049999999999999e-01   1.7760000000000001e-01   2.9129000000000000e+00   4.7882999999999996e+00   8.6699999999999999e-02   4.3300000000000000e-01   6.5469999999999995e-01
   3.3060000000000000e-01  -6.6000000000000003e-02   2.2303999999999999e+00  -1.4319999999999999e-01  -2.1890000000000001e-01  -1.8859999999999999e-01   1.3320000000000001e-01   2.7572000000000001e+00   4.7012999999999998e+00   1.5409999999999999e-01   4.6189999999999998e-01   6.4580000000000004e-01
   1.5429999999999999e-01   2.1999999999999999e-02   2.4876999999999998e+00  -1.6230000000000000e-01  -3.2350000000000001e-01  -1.7100000000000001e-01   1.1100000000000000e-01   2.7128000000000001e+00   4.2659000000000002e+00   6.7400000000000002e-02   4.2340000000000000e-01   6.5029999999999999e-01
   2.4249999999999999e-01  -6.6000000000000003e-02   1.8872000000000000e+00  -2.0050000000000001e-01  -2.4740000000000001e-01  -1.8859999999999999e-01   4.4400000000000002e-02   2.7795000000000001e+00   4.7882999999999996e+00  -1.2520000000000001e-01   5.0029999999999997e-01   6.1490000000000000e-01
   1.3230000000000000e-01   2.4179999999999999e-01   2.5735000000000001e+00  -1.4319999999999999e-01  -3.1400000000000000e-01  -1.7100000000000001e-01   6.6600000000000006e-02   2.8683999999999998e+00   4.5270999999999999e+00   9.5999999999999992e-03   4.8110000000000003e-01   7.0779999999999998e-01
   8.8200000000000001e-02   1.5390000000000001e-01   3.0024000000000002e+00  -1.9089999999999999e-01  -2.9499999999999998e-01  -1.8420000000000000e-01   2.2200000000000001e-02   2.7572000000000001e+00   3.9177000000000000e+00  -1.9300000000000001e-02   3.6559999999999998e-01   6.4139999999999997e-01
   1.3230000000000000e-01   2.1999999999999999e-02   2.3161999999999998e+00  -1.1459999999999999e-01  -3.2350000000000001e-01  -1.8420000000000000e-01   8.8800000000000004e-02   2.7795000000000001e+00   4.4401000000000002e+00   8.6699999999999999e-02   4.5219999999999999e-01   6.3700000000000001e-01
   3.3060000000000000e-01  -1.0990000000000000e-01   2.4018999999999999e+00  -1.7190000000000000e-01  -1.9030000000000000e-01  -1.9730000000000000e-01   1.9980000000000001e-01   2.8462000000000001e+00   4.7012999999999998e+00   4.8200000000000000e-02   5.2920000000000000e-01   6.2370000000000003e-01
   2.8649999999999998e-01  -4.3999999999999997e-02   1.5441000000000000e+00  -1.8140000000000001e-01  -3.7109999999999999e-01  -1.4470000000000000e-01   1.3320000000000001e-01   2.8683999999999998e+00   4.4401000000000002e+00   1.2520000000000001e-01   4.1370000000000001e-01   6.3700000000000001e-01
   3.0859999999999999e-01  -8.7900000000000006e-02   2.1446000000000001e+00  -2.5779999999999997e-01  -2.7600000000000002e-01  -1.9289999999999999e-01   1.3320000000000001e-01   2.8906000000000001e+00   4.7012999999999998e+00   8.6699999999999999e-02   4.2340000000000000e-01   6.1929999999999996e-01
   2.4249999999999999e-01  -4.3999999999999997e-02   2.1446000000000001e+00  -1.6230000000000000e-01  -2.7600000000000002e-01  -2.1490000000000001e-01   8.8800000000000004e-02   2.8239000000000001e+00   4.7882999999999996e+00   9.6299999999999997e-02   3.4639999999999999e-01   6.1490000000000000e-01
   1.3230000000000000e-01   0.0000000000000000e+00   1.8872000000000000e+00  -1.0500000000000000e-01  -2.5690000000000002e-01  -1.9289999999999999e-01  -4.4400000000000002e-02   2.6238000000000001e+00   4.4401000000000002e+00   7.7100000000000002e-02   4.6189999999999998e-01   6.7240000000000000e-01
   1.9839999999999999e-01   1.0990000000000000e-01   2.3161999999999998e+00  -6.6799999999999998e-02  -2.7600000000000002e-01  -1.9289999999999999e-01   1.1100000000000000e-01   2.8016999999999999e+00   4.7012999999999998e+00   0.0000000000000000e+00   4.6189999999999998e-01   6.7240000000000000e-01
   1.5429999999999999e-01   4.3999999999999997e-02   1.6298999999999999e+00  -2.3870000000000000e-01  -2.4740000000000001e-01  -1.6230000000000000e-01   0.0000000000000000e+00   2.8462000000000001e+00   4.5270999999999999e+00   1.0600000000000000e-01   4.9070000000000003e-01   6.9450000000000001e-01
   1.5429999999999999e-01   4.3999999999999997e-02   1.4582999999999999e+00  -1.5279999999999999e-01  -1.9030000000000000e-01  -1.8859999999999999e-01   8.8800000000000004e-02   2.8683999999999998e+00   4.7882999999999996e+00   4.8200000000000000e-02   4.4259999999999999e-01   6.3700000000000001e-01
   2.2040000000000001e-01   4.3999999999999997e-02   1.8015000000000001e+00  -2.5779999999999997e-01  -3.4260000000000002e-01  -1.7979999999999999e-01   1.9980000000000001e-01   2.6238000000000001e+00   4.6142000000000003e+00   1.3489999999999999e-01   4.7149999999999997e-01   6.6349999999999998e-01
   1.9839999999999999e-01   2.1999999999999999e-02   1.7157000000000000e+00  -2.4820000000000000e-01  -2.9499999999999998e-01  -1.8420000000000000e-01   1.3320000000000001e-01   2.8683999999999998e+00   4.7012999999999998e+00   4.8200000000000000e-02   5.0029999999999997e-01   6.7679999999999996e-01
   1.1020000000000001e-01  -6.6000000000000003e-02   1.2867999999999999e+00  -2.2910000000000000e-01  -2.3790000000000000e-01  -1.7100000000000001e-01   1.1100000000000000e-01   2.6682999999999999e+00   4.0048000000000004e+00   0.0000000000000000e+00   4.4259999999999999e-01   6.1490000000000000e-01
   0.0000000000000000e+00  -2.1999999999999999e-02   1.7157000000000000e+00  -2.1959999999999999e-01  -2.8549999999999998e-01  -1.4910000000000001e-01   2.4410000000000001e-01   2.6905000000000001e+00   4.7012999999999998e+00   0.0000000000000000e+00   4.9070000000000003e-01   6.4139999999999997e-01
   1.5429999999999999e-01  -1.0990000000000000e-01   2.2303999999999999e+00  -1.9089999999999999e-01  -2.9499999999999998e-01  -1.7979999999999999e-01   2.2189999999999999e-01   2.7349999999999999e+00   5.0495000000000001e+00   0.0000000000000000e+00   4.2340000000000000e-01   6.3700000000000001e-01
   2.2040000000000001e-01  -6.6000000000000003e-02   2.3161999999999998e+00  -1.4319999999999999e-01  -2.3790000000000000e-01  -2.0610000000000001e-01   1.7760000000000001e-01   2.8906000000000001e+00   4.7882999999999996e+00   6.7400000000000002e-02   4.4259999999999999e-01   6.4580000000000004e-01
   6.6100000000000006e-02  -4.3999999999999997e-02   2.5735000000000001e+00  -1.8140000000000001e-01  -3.5210000000000002e-01  -1.8420000000000000e-01   1.5540000000000001e-01   2.7795000000000001e+00   6.0072000000000001e+00   5.7799999999999997e-02   4.0410000000000001e-01   6.6349999999999998e-01
   8.8200000000000001e-02  -8.7900000000000006e-02   2.4018999999999999e+00  -2.3870000000000000e-01  -3.6159999999999998e-01  -2.0169999999999999e-01   2.2189999999999999e-01   2.7349999999999999e+00   4.0918000000000001e+00  -3.8500000000000000e-02   4.6189999999999998e-01   6.3700000000000001e-01
   2.8649999999999998e-01  -8.7900000000000006e-02   2.1446000000000001e+00  -1.9089999999999999e-01  -3.2350000000000001e-01  -1.8859999999999999e-01   8.8800000000000004e-02   2.8239000000000001e+00   4.4401000000000002e+00   3.8500000000000000e-02   4.3300000000000000e-01   6.5910000000000002e-01
   2.2040000000000001e-01   1.7590000000000000e-01   1.7157000000000000e+00  -1.0500000000000000e-01  -2.5690000000000002e-01  -1.8420000000000000e-01   1.3320000000000001e-01   2.8016999999999999e+00   4.2659000000000002e+00   1.1559999999999999e-01   4.4259999999999999e-01   6.5910000000000002e-01
   1.9839999999999999e-01  -4.3999999999999997e-02   2.0588000000000002e+00  -1.7190000000000000e-01  -2.0930000000000001e-01  -1.6660000000000000e-01   3.1069999999999998e-01   2.6682999999999999e+00   5.3106999999999998e+00   4.8200000000000000e-02   4.4259999999999999e-01   6.3700000000000001e-01
   2.2040000000000001e-01   6.6000000000000003e-02   1.8015000000000001e+00  -2.2910000000000000e-01  -2.5690000000000002e-01  -1.8859999999999999e-01  -4.4400000000000002e-02   2.7572000000000001e+00   4.8754000000000000e+00   5.7799999999999997e-02   4.1370000000000001e-01   6.6349999999999998e-01
   4.4100000000000000e-02   8.7900000000000006e-02   1.2867999999999999e+00  -1.7190000000000000e-01  -3.3310000000000001e-01  -1.2720000000000001e-01   2.2189999999999999e-01   2.7572000000000001e+00   4.7012999999999998e+00   9.5999999999999992e-03   4.4259999999999999e-01   6.4139999999999997e-01
   0.0000000000000000e+00   6.6000000000000003e-02   1.8015000000000001e+00  -1.9089999999999999e-01  -1.4269999999999999e-01  -1.9289999999999999e-01   1.7760000000000001e-01   2.8462000000000001e+00   4.2659000000000002e+00   3.8500000000000000e-02   4.3300000000000000e-01   6.5910000000000002e-01
   2.4249999999999999e-01  -2.1999999999999999e-02   2.4018999999999999e+00  -1.4319999999999999e-01  -3.6159999999999998e-01  -1.9289999999999999e-01   1.1100000000000000e-01   2.7572000000000001e+00   5.0495000000000001e+00   4.8200000000000000e-02   4.8110000000000003e-01   6.3700000000000001e-01
   3.7469999999999998e-01   6.6000000000000003e-02   3.0024000000000002e+00  -1.3370000000000001e-01  -2.5690000000000002e-01  -2.1490000000000001e-01   2.8849999999999998e-01   2.8683999999999998e+00   4.6142000000000003e+00   1.9300000000000001e-02   4.5219999999999999e-01   6.4580000000000004e-01
   3.5270000000000001e-01   6.6000000000000003e-02   2.1446000000000001e+00  -1.4319999999999999e-01  -2.3790000000000000e-01  -1.6660000000000000e-01   4.4400000000000002e-02   2.7349999999999999e+00   4.2659000000000002e+00  -3.8500000000000000e-02   4.0410000000000001e-01   6.3260000000000005e-01
   1.3230000000000000e-01   6.6000000000000003e-02   2.1446000000000001e+00  -1.9089999999999999e-01  -2.6640000000000003e-01  -2.2800000000000001e-01   0.0000000000000000e+00   2.7795000000000001e+00   4.0048000000000004e+00   9.6299999999999997e-02   4.1370000000000001e-01   6.2809999999999999e-01
   2.2040000000000001e-01   2.4179999999999999e-01   1.6298999999999999e+00  -2.3870000000000000e-01  -2.6640000000000003e-01  -1.9730000000000000e-01  -4.4400000000000002e-02   2.9573000000000000e+00   4.6142000000000003e+00   1.4449999999999999e-01   4.4259999999999999e-01   6.7679999999999996e-01
   2.6450000000000001e-01  -6.6000000000000003e-02   2.0588000000000002e+00  -1.7190000000000000e-01  -2.3790000000000000e-01  -2.4560000000000001e-01   2.6629999999999998e-01   2.9350999999999998e+00   4.9623999999999997e+00   1.3489999999999999e-01   3.7530000000000002e-01   6.8559999999999999e-01
   1.1020000000000001e-01   1.3189999999999999e-01   1.8872000000000000e+00  -3.0549999999999999e-01  -3.6159999999999998e-01  -2.0610000000000001e-01   8.8800000000000004e-02   2.8683999999999998e+00   5.3106999999999998e+00  -3.8500000000000000e-02   4.8110000000000003e-01   6.0160000000000002e-01
   1.9839999999999999e-01  -1.0990000000000000e-01   2.0588000000000002e+00  -2.1959999999999999e-01  -2.6640000000000003e-01  -1.5350000000000000e-01   6.6600000000000006e-02   2.7128000000000001e+00   4.7012999999999998e+00   4.8200000000000000e-02   4.8110000000000003e-01   6.7240000000000000e-01
   2.8649999999999998e-01   1.7590000000000000e-01   1.7157000000000000e+00  -2.0050000000000001e-01  -2.9499999999999998e-01  -1.7540000000000000e-01   6.6600000000000006e-02   2.6238000000000001e+00   4.1788999999999996e+00   1.3489999999999999e-01   4.1370000000000001e-01   6.5469999999999995e-01
   1.1020000000000001e-01   2.1980000000000000e-01   1.5441000000000000e+00  -3.8199999999999998e-02  -2.2839999999999999e-01  -1.5790000000000001e-01   1.3320000000000001e-01   2.8239000000000001e+00   4.6142000000000003e+00   6.7400000000000002e-02   5.1959999999999995e-01   6.3260000000000005e-01
   1.9839999999999999e-01   4.3999999999999997e-02   1.2010000000000001e+00  -8.5900000000000004e-02  -2.4740000000000001e-01  -2.0610000000000001e-01  -2.2189999999999999e-01   3.0463000000000000e+00   3.5695000000000001e+00   1.8300000000000000e-01   5.3879999999999995e-01   6.5469999999999995e-01
   1.5429999999999999e-01  -2.1999999999999999e-02   2.2303999999999999e+00  -1.1459999999999999e-01  -2.8549999999999998e-01  -2.3240000000000000e-01   6.6600000000000006e-02   2.9573000000000000e+00   5.1365999999999996e+00   6.7400000000000002e-02   5.0029999999999997e-01   6.9010000000000005e-01
   1.9839999999999999e-01   2.1999999999999999e-02   2.0588000000000002e+00  -2.0050000000000001e-01  -3.7109999999999999e-01  -1.3589999999999999e-01   4.4400000000000002e-02   2.6015999999999999e+00   4.6142000000000003e+00   2.8899999999999999e-02   4.6189999999999998e-01   6.2809999999999999e-01
   1.9839999999999999e-01   0.0000000000000000e+00   2.1446000000000001e+00  -1.7190000000000000e-01  -2.9499999999999998e-01  -1.9289999999999999e-01   1.9980000000000001e-01   2.9350999999999998e+00   5.0495000000000001e+00   9.5999999999999992e-03   3.9450000000000002e-01   6.5029999999999999e-01
   6.6100000000000006e-02  -1.5390000000000001e-01   2.3161999999999998e+00  -1.9089999999999999e-01  -2.5690000000000002e-01  -1.8859999999999999e-01   2.2200000000000001e-02   2.8683999999999998e+00   4.3529999999999998e+00   4.8200000000000000e-02   4.1370000000000001e-01   6.7240000000000000e-01
   2.2040000000000001e-01   0.0000000000000000e+00   1.9730000000000001e+00  -2.3870000000000000e-01  -2.3790000000000000e-01  -2.1929999999999999e-01   0.0000000000000000e+00   2.7128000000000001e+00   4.5270999999999999e+00   4.8200000000000000e-02   4.4259999999999999e-01   6.1490000000000000e-01
   4.4100000000000000e-02   1.0990000000000000e-01   1.9730000000000001e+00  -2.5779999999999997e-01  -3.5210000000000002e-01  -1.5350000000000000e-01   6.6600000000000006e-02   2.6459999999999999e+00   4.2659000000000002e+00   9.5999999999999992e-03   4.6189999999999998e-01   6.3260000000000005e-01
   4.4100000000000000e-02  -2.1999999999999999e-02   2.0588000000000002e+00  -2.2910000000000000e-01  -3.7109999999999999e-01  -1.7979999999999999e-01   1.7760000000000001e-01   2.7795000000000001e+00   4.5270999999999999e+00   4.8200000000000000e-02   3.9450000000000002e-01   6.8559999999999999e-01
   4.4100000000000000e-02  -1.3189999999999999e-01   1.2010000000000001e+00  -1.9089999999999999e-01  -2.4740000000000001e-01  -2.3240000000000000e-01   1.1100000000000000e-01   2.6238000000000001e+00   5.2236000000000002e+00   9.5999999999999992e-03   4.5219999999999999e-01   6.2370000000000003e-01
   1.1020000000000001e-01  -1.5390000000000001e-01   1.5441000000000000e+00  -1.7190000000000000e-01  -2.7600000000000002e-01  -1.7979999999999999e-01   2.2189999999999999e-01   2.9129000000000000e+00   4.7012999999999998e+00  -1.9300000000000001e-02   4.3300000000000000e-01   6.5469999999999995e-01
   2.4249999999999999e-01   1.5390000000000001e-01   1.9730000000000001e+00  -1.0500000000000000e-01  -2.7600000000000002e-01  -2.1490000000000001e-01   2.2200000000000001e-02   2.9129000000000000e+00   5.0495000000000001e+00   9.5999999999999992e-03   4.3300000000000000e-01   6.5029999999999999e-01
   3.7469999999999998e-01  -2.1999999999999999e-02   2.0588000000000002e+00  -1.8140000000000001e-01  -2.4740000000000001e-01  -1.7979999999999999e-01   6.6600000000000006e-02   2.8683999999999998e+00   4.4401000000000002e+00   9.6299999999999997e-02   4.2340000000000000e-01   6.2809999999999999e-01
  -4.4100000000000000e-02   0.0000000000000000e+00   1.8872000000000000e+00  -2.3870000000000000e-01  -3.3310000000000001e-01  -1.5790000000000001e-01   1.9980000000000001e-01   2.7128000000000001e+00   4.8754000000000000e+00   5.7799999999999997e-02   4.6189999999999998e-01   6.5029999999999999e-01
   2.8649999999999998e-01  -2.8580000000000000e-01   2.3161999999999998e+00  -1.5279999999999999e-01  -2.9499999999999998e-01  -1.7540000000000000e-01   3.1069999999999998e-01   2.8462000000000001e+00   4.1788999999999996e+00   9.5999999999999992e-03   4.7149999999999997e-01   6.2809999999999999e-01
   6.6100000000000006e-02   1.3189999999999999e-01   2.0588000000000002e+00  -1.6230000000000000e-01  -3.4260000000000002e-01  -1.9289999999999999e-01   2.2200000000000001e-02   2.8016999999999999e+00   4.2659000000000002e+00   7.7100000000000002e-02   3.9450000000000002e-01   6.7679999999999996e-01
   4.4080000000000003e-01   0.0000000000000000e+00   1.5441000000000000e+00  -1.8140000000000001e-01  -2.9499999999999998e-01  -2.1049999999999999e-01   6.6600000000000006e-02   2.7572000000000001e+00   4.4401000000000002e+00  -2.8899999999999999e-02   5.0029999999999997e-01   6.9450000000000001e-01
   2.6450000000000001e-01  -1.0990000000000000e-01   1.3725000000000001e+00  -1.6230000000000000e-01  -2.9499999999999998e-01  -1.7979999999999999e-01   1.5540000000000001e-01   2.9350999999999998e+00   5.3106999999999998e+00   5.7799999999999997e-02   3.9450000000000002e-01   6.2370000000000003e-01
   2.6450000000000001e-01  -1.5390000000000001e-01   1.8872000000000000e+00  -1.6230000000000000e-01  -3.3310000000000001e-01  -1.7100000000000001e-01   1.1100000000000000e-01   2.6682999999999999e+00   5.0495000000000001e+00   1.0600000000000000e-01   4.4259999999999999e-01   6.5910000000000002e-01
   1.7630000000000001e-01  -1.0990000000000000e-01   2.0588000000000002e+00  -7.6399999999999996e-02  -3.3310000000000001e-01  -1.8859999999999999e-01   0.0000000000000000e+00   2.7572000000000001e+00   4.7882999999999996e+00   7.7100000000000002e-02   4.3300000000000000e-01   6.2809999999999999e-01
   3.5270000000000001e-01   0.0000000000000000e+00   2.3161999999999998e+00  -1.9089999999999999e-01  -3.2350000000000001e-01  -1.8420000000000000e-01   3.5510000000000003e-01   2.8683999999999998e+00   5.4847999999999999e+00   1.4449999999999999e-01   4.0410000000000001e-01   6.4139999999999997e-01
   2.2040000000000001e-01   1.5390000000000001e-01   1.2867999999999999e+00  -2.1959999999999999e-01  -3.6159999999999998e-01  -2.1490000000000001e-01   4.4400000000000002e-02   2.7795000000000001e+00   4.7882999999999996e+00   6.7400000000000002e-02   4.4259999999999999e-01   6.3700000000000001e-01
   5.7310000000000005e-01  -6.6000000000000003e-02   2.2303999999999999e+00  -1.2410000000000000e-01  -4.3769999999999998e-01  -2.6750000000000002e-01   8.8800000000000004e-02   2.8683999999999998e+00   4.5270999999999999e+00   4.8200000000000000e-02   3.9450000000000002e-01   6.5469999999999995e-01
   1.3230000000000000e-01   6.6000000000000003e-02   1.9730000000000001e+00  -8.5900000000000004e-02  -2.9499999999999998e-01  -1.9730000000000000e-01   1.3320000000000001e-01   2.8683999999999998e+00   4.7012999999999998e+00   1.9300000000000001e-02   4.6189999999999998e-01   6.4139999999999997e-01
   3.3060000000000000e-01   2.1999999999999999e-02   2.9165999999999999e+00  -1.9089999999999999e-01  -3.5210000000000002e-01  -1.7540000000000000e-01   2.6629999999999998e-01   2.7572000000000001e+00   3.9177000000000000e+00   1.1559999999999999e-01   3.5599999999999998e-01   6.8120000000000003e-01
   2.2040000000000001e-01   6.6000000000000003e-02   2.0588000000000002e+00  -2.3870000000000000e-01  -1.4269999999999999e-01  -1.9730000000000000e-01   1.9980000000000001e-01   2.8906000000000001e+00   4.9623999999999997e+00   2.8899999999999999e-02   4.1370000000000001e-01   6.7240000000000000e-01
   4.4100000000000000e-02  -2.6379999999999998e-01   2.2303999999999999e+00  -1.5279999999999999e-01  -2.9499999999999998e-01  -1.1840000000000001e-01   1.1100000000000000e-01   2.6015999999999999e+00   4.7012999999999998e+00   1.0600000000000000e-01   4.3300000000000000e-01   6.5910000000000002e-01
   2.1999999999999999e-02   6.6000000000000003e-02   1.2867999999999999e+00  -1.4319999999999999e-01  -4.4719999999999999e-01  -2.0610000000000001e-01   8.8800000000000004e-02   2.6682999999999999e+00   4.4401000000000002e+00   6.7400000000000002e-02   3.7530000000000002e-01   6.4580000000000004e-01
   2.6450000000000001e-01  -4.3999999999999997e-02   2.0588000000000002e+00  -1.9089999999999999e-01  -3.4260000000000002e-01  -1.5790000000000001e-01   1.9980000000000001e-01   2.8016999999999999e+00   5.1365999999999996e+00   3.8500000000000000e-02   3.8490000000000002e-01   6.4139999999999997e-01
   1.5429999999999999e-01  -1.0990000000000000e-01   2.1446000000000001e+00  -1.6230000000000000e-01  -3.1400000000000000e-01  -1.8420000000000000e-01  -4.4400000000000002e-02   2.7128000000000001e+00   4.7882999999999996e+00   4.8200000000000000e-02   4.8110000000000003e-01   6.9450000000000001e-01
   1.3230000000000000e-01  -1.5390000000000001e-01   1.8872000000000000e+00  -1.2410000000000000e-01  -3.0449999999999999e-01  -2.2359999999999999e-01   6.6600000000000006e-02   2.6905000000000001e+00   4.4401000000000002e+00   1.9300000000000001e-02   4.0410000000000001e-01   6.5029999999999999e-01
   6.6100000000000006e-02   1.3189999999999999e-01   1.6298999999999999e+00  -2.5779999999999997e-01  -2.3790000000000000e-01  -2.0169999999999999e-01  -2.2200000000000001e-02   3.1130000000000000e+00   4.7012999999999998e+00   0.0000000000000000e+00   5.5810000000000004e-01   6.1929999999999996e-01
   2.8649999999999998e-01   1.9789999999999999e-01   1.9730000000000001e+00  -1.2410000000000000e-01  -2.5690000000000002e-01  -2.0610000000000001e-01   1.1100000000000000e-01   2.8906000000000001e+00   5.0495000000000001e+00  -3.8500000000000000e-02   4.1370000000000001e-01   6.6790000000000005e-01
   1.1020000000000001e-01   4.3999999999999997e-02   1.9730000000000001e+00  -3.8199999999999998e-02  -2.7600000000000002e-01  -1.7100000000000001e-01   0.0000000000000000e+00   2.7349999999999999e+00   4.7012999999999998e+00   9.6299999999999997e-02   4.0410000000000001e-01   6.2370000000000003e-01
   3.3060000000000000e-01  -1.0990000000000000e-01   1.5441000000000000e+00  -2.0050000000000001e-01  -3.7109999999999999e-01  -1.9730000000000000e-01   2.2200000000000001e-02   2.8462000000000001e+00   5.3106999999999998e+00  -9.5999999999999992e-03   4.7149999999999997e-01   6.6349999999999998e-01
   3.7469999999999998e-01   8.7900000000000006e-02   1.6298999999999999e+00  -1.6230000000000000e-01  -2.3790000000000000e-01  -1.2720000000000001e-01   6.6600000000000006e-02   2.7572000000000001e+00   4.9623999999999997e+00   3.8500000000000000e-02   3.7530000000000002e-01   6.1490000000000000e-01
   1.9839999999999999e-01   0.0000000000000000e+00   1.5441000000000000e+00  -2.0999999999999999e-01  -3.1400000000000000e-01  -2.1929999999999999e-01   1.5540000000000001e-01   2.8016999999999999e+00   4.2659000000000002e+00   7.7100000000000002e-02   4.1370000000000001e-01   7.1220000000000006e-01
   3.7469999999999998e-01  -2.1980000000000000e-01   1.7157000000000000e+00  -1.6230000000000000e-01  -3.2350000000000001e-01  -1.3159999999999999e-01   0.0000000000000000e+00   2.7572000000000001e+00   3.5695000000000001e+00  -9.5999999999999992e-03   4.5219999999999999e-01   6.4139999999999997e-01
   1.5429999999999999e-01   4.3999999999999997e-02   2.1446000000000001e+00  -1.7190000000000000e-01  -2.6640000000000003e-01  -1.4030000000000001e-01   1.5540000000000001e-01   2.8016999999999999e+00   4.0918000000000001e+00   7.7100000000000002e-02   4.2340000000000000e-01   6.4139999999999997e-01
   4.4100000000000000e-02   4.3999999999999997e-02   1.6298999999999999e+00  -1.3370000000000001e-01  -3.0449999999999999e-01  -2.1490000000000001e-01   6.6600000000000006e-02   2.7349999999999999e+00   5.1365999999999996e+00   9.5999999999999992e-03   4.3300000000000000e-01   6.2809999999999999e-01
   2.6450000000000001e-01  -4.3999999999999997e-02   1.8872000000000000e+00  -1.6230000000000000e-01  -2.4740000000000001e-01  -1.7979999999999999e-01   1.3320000000000001e-01   2.8239000000000001e+00   4.0048000000000004e+00   1.0600000000000000e-01   4.8110000000000003e-01   6.3700000000000001e-01
   2.2040000000000001e-01   1.0990000000000000e-01   2.7450999999999999e+00  -2.3870000000000000e-01  -2.4740000000000001e-01  -1.7979999999999999e-01   3.3289999999999997e-01   2.8016999999999999e+00   4.8754000000000000e+00   4.8200000000000000e-02   4.3300000000000000e-01   6.2809999999999999e-01
   3.0859999999999999e-01  -8.7900000000000006e-02   1.5441000000000000e+00  -1.9089999999999999e-01  -1.9980000000000001e-01  -2.2359999999999999e-01   6.6600000000000006e-02   2.7572000000000001e+00   4.4401000000000002e+00   1.2520000000000001e-01   4.3300000000000000e-01   6.6349999999999998e-01
   2.4249999999999999e-01  -4.3999999999999997e-02   1.7157000000000000e+00  -2.0999999999999999e-01  -2.0930000000000001e-01  -2.3240000000000000e-01   6.6600000000000006e-02   2.8016999999999999e+00   4.3529999999999998e+00   1.0600000000000000e-01   3.7530000000000002e-01   6.1929999999999996e-01
   2.4249999999999999e-01   8.7900000000000006e-02   2.5735000000000001e+00  -3.1509999999999999e-01  -3.6159999999999998e-01  -1.7100000000000001e-01   8.8800000000000004e-02   2.7795000000000001e+00   4.7882999999999996e+00   0.0000000000000000e+00   3.6559999999999998e-01   6.5469999999999995e-01
   8.8200000000000001e-02  -2.1999999999999999e-02   2.2303999999999999e+00  -1.3370000000000001e-01  -3.4260000000000002e-01  -2.0169999999999999e-01  -6.6600000000000006e-02   2.9573000000000000e+00   4.3529999999999998e+00   9.5999999999999992e-03   4.4259999999999999e-01   7.0330000000000004e-01
   1.7630000000000001e-01   1.3189999999999999e-01   2.5735000000000001e+00  -1.2410000000000000e-01  -2.2839999999999999e-01  -2.2359999999999999e-01   0.0000000000000000e+00   2.6905000000000001e+00   5.3106999999999998e+00   1.1559999999999999e-01   3.8490000000000002e-01   6.7240000000000000e-01
   4.4100000000000000e-02   6.6000000000000003e-02   2.1446000000000001e+00  -1.8140000000000001e-01  -3.0449999999999999e-01  -1.8420000000000000e-01   1.7760000000000001e-01   2.7349999999999999e+00   4.4401000000000002e+00   6.7400000000000002e-02   3.3679999999999999e-01   6.8120000000000003e-01
  -4.4100000000000000e-02   1.3189999999999999e-01   1.4582999999999999e+00  -2.0050000000000001e-01  -1.9980000000000001e-01  -2.1049999999999999e-01   1.3320000000000001e-01   2.7349999999999999e+00   4.9623999999999997e+00   1.2520000000000001e-01   4.1370000000000001e-01   6.8120000000000003e-01
   1.3230000000000000e-01  -6.6000000000000003e-02   1.5441000000000000e+00  -2.1959999999999999e-01  -1.9030000000000000e-01  -2.1490000000000001e-01   0.0000000000000000e+00   2.8462000000000001e+00   5.2236000000000002e+00   4.8200000000000000e-02   4.8110000000000003e-01   6.6790000000000005e-01
   2.8649999999999998e-01   2.1999999999999999e-02   2.7450999999999999e+00  -1.6230000000000000e-01  -2.6640000000000003e-01  -1.7100000000000001e-01   8.8800000000000004e-02   2.8239000000000001e+00   5.0495000000000001e+00   4.8200000000000000e-02   3.8490000000000002e-01   6.4580000000000004e-01
   2.2040000000000001e-01  -6.6000000000000003e-02   2.3161999999999998e+00  -1.4319999999999999e-01  -3.5210000000000002e-01  -2.0169999999999999e-01  -6.6600000000000006e-02   2.6682999999999999e+00   4.9623999999999997e+00   9.6299999999999997e-02   4.5219999999999999e-01   6.7240000000000000e-01
   1.5429999999999999e-01   2.8580000000000000e-01   1.6298999999999999e+00  -6.6799999999999998e-02  -2.3790000000000000e-01  -1.8859999999999999e-01  -1.1100000000000000e-01   2.7795000000000001e+00   4.4401000000000002e+00   2.8899999999999999e-02   3.6559999999999998e-01   6.3260000000000005e-01
   2.6450000000000001e-01   4.3999999999999997e-02   1.6298999999999999e+00  -1.1459999999999999e-01  -1.4269999999999999e-01  -1.9289999999999999e-01   1.5540000000000001e-01   2.7572000000000001e+00   5.0495000000000001e+00   3.8500000000000000e-02   3.8490000000000002e-01   6.9450000000000001e-01
   2.4249999999999999e-01   1.5390000000000001e-01   2.2303999999999999e+00  -2.2910000000000000e-01  -2.8549999999999998e-01  -2.2359999999999999e-01   1.3320000000000001e-01   2.7572000000000001e+00   4.2659000000000002e+00   5.7799999999999997e-02   4.2340000000000000e-01   6.4139999999999997e-01
   2.2040000000000001e-01   2.4179999999999999e-01   2.4876999999999998e+00  -1.5279999999999999e-01  -3.0449999999999999e-01  -1.7979999999999999e-01   8.8800000000000004e-02   2.6905000000000001e+00   5.4847999999999999e+00   7.7100000000000002e-02   4.6189999999999998e-01   6.0160000000000002e-01
   3.7469999999999998e-01  -1.5390000000000001e-01   1.9730000000000001e+00  -1.0500000000000000e-01  -3.1400000000000000e-01  -1.7979999999999999e-01   1.9980000000000001e-01   2.8239000000000001e+00   4.9623999999999997e+00  -1.9300000000000001e-02   4.3300000000000000e-01   6.5910000000000002e-01
   1.9839999999999999e-01  -2.1999999999999999e-02   1.7157000000000000e+00  -2.0050000000000001e-01  -2.0930000000000001e-01  -1.9289999999999999e-01   1.7760000000000001e-01   2.7795000000000001e+00   4.6142000000000003e+00  -1.9300000000000001e-02   3.9450000000000002e-01   6.2370000000000003e-01
   3.3060000000000000e-01  -6.6000000000000003e-02   2.0588000000000002e+00  -2.6729999999999998e-01  -2.4740000000000001e-01  -1.7540000000000000e-01   1.7760000000000001e-01   2.7128000000000001e+00   5.3106999999999998e+00   3.8500000000000000e-02   4.3300000000000000e-01   6.9450000000000001e-01
  -2.1999999999999999e-02   1.0990000000000000e-01   1.8015000000000001e+00  -1.7190000000000000e-01  -2.4740000000000001e-01  -2.0610000000000001e-01   1.9980000000000001e-01   2.8239000000000001e+00   4.5270999999999999e+00   2.8899999999999999e-02   3.7530000000000002e-01   6.9010000000000005e-01
   4.4100000000000000e-02   1.3189999999999999e-01   1.4582999999999999e+00  -2.0050000000000001e-01  -2.8549999999999998e-01  -1.6660000000000000e-01  -6.6600000000000006e-02   2.8462000000000001e+00   4.5270999999999999e+00  -2.8899999999999999e-02   3.9450000000000002e-01   6.3260000000000005e-01
   3.7469999999999998e-01  -4.3999999999999997e-02   1.8872000000000000e+00  -1.6230000000000000e-01  -3.0449999999999999e-01  -2.0610000000000001e-01   8.8800000000000004e-02   2.7128000000000001e+00   5.3977000000000004e+00  -4.8200000000000000e-02   5.2920000000000000e-01   6.2809999999999999e-01
   2.8649999999999998e-01   1.9789999999999999e-01   2.3161999999999998e+00  -1.7190000000000000e-01  -2.2839999999999999e-01  -1.6230000000000000e-01   3.3289999999999997e-01   2.9573000000000000e+00   4.8754000000000000e+00   3.8500000000000000e-02   5.5810000000000004e-01   6.5910000000000002e-01
   1.7630000000000001e-01  -8.7900000000000006e-02   2.4876999999999998e+00  -2.0999999999999999e-01  -2.7600000000000002e-01  -1.8859999999999999e-01   2.2200000000000001e-02   2.6682999999999999e+00   4.6142000000000003e+00  -3.8500000000000000e-02   4.6189999999999998e-01   6.2809999999999999e-01
   3.3060000000000000e-01   1.5390000000000001e-01   1.8015000000000001e+00  -2.3870000000000000e-01  -2.3790000000000000e-01  -2.0169999999999999e-01   0.0000000000000000e+00   2.8462000000000001e+00   4.7882999999999996e+00   3.8500000000000000e-02   4.1370000000000001e-01   6.6349999999999998e-01
   1.9839999999999999e-01   2.4179999999999999e-01   2.3161999999999998e+00  -1.6230000000000000e-01  -3.8059999999999999e-01  -1.9289999999999999e-01   8.8800000000000004e-02   2.7795000000000001e+00   4.5270999999999999e+00   5.7799999999999997e-02   3.5599999999999998e-01   6.5910000000000002e-01
   2.1999999999999999e-02   8.7900000000000006e-02   1.9730000000000001e+00  -1.1459999999999999e-01  -2.6640000000000003e-01  -1.8420000000000000e-01   1.7760000000000001e-01   2.8462000000000001e+00   4.4401000000000002e+00   9.5999999999999992e-03   3.4639999999999999e-01   6.6790000000000005e-01
   2.8649999999999998e-01  -1.0990000000000000e-01   2.1446000000000001e+00  -2.3870000000000000e-01  -3.2350000000000001e-01  -1.8859999999999999e-01   1.1100000000000000e-01   2.6905000000000001e+00   4.3529999999999998e+00   8.6699999999999999e-02   4.5219999999999999e-01   6.3260000000000005e-01
   2.6450000000000001e-01   0.0000000000000000e+00   1.8872000000000000e+00  -1.9089999999999999e-01  -2.7600000000000002e-01  -1.8859999999999999e-01   1.7760000000000001e-01   2.6682999999999999e+00   3.9177000000000000e+00   7.7100000000000002e-02   4.4259999999999999e-01   6.4580000000000004e-01
   1.3230000000000000e-01   4.3999999999999997e-02   2.0588000000000002e+00  -1.6230000000000000e-01  -2.5690000000000002e-01  -1.8859999999999999e-01   1.1100000000000000e-01   2.8016999999999999e+00   4.7012999999999998e+00   2.8899999999999999e-02   4.2340000000000000e-01   6.5029999999999999e-01
   0.0000000000000000e+00  -2.1980000000000000e-01   2.4876999999999998e+00  -2.5779999999999997e-01  -3.1400000000000000e-01  -2.5430000000000003e-01   6.6600000000000006e-02   2.7349999999999999e+00   4.7012999999999998e+00   7.7100000000000002e-02   4.6189999999999998e-01   6.0160000000000002e-01
   1.7630000000000001e-01   1.7590000000000000e-01   1.6298999999999999e+00  -1.4319999999999999e-01  -2.9499999999999998e-01  -2.1049999999999999e-01   1.5540000000000001e-01   2.6682999999999999e+00   4.6142000000000003e+00   1.9300000000000001e-02   3.7530000000000002e-01   6.5029999999999999e-01
   3.0859999999999999e-01   2.1980000000000000e-01   1.5441000000000000e+00  -9.5500000000000002e-02  -2.8549999999999998e-01  -1.8420000000000000e-01   1.1100000000000000e-01   2.7795000000000001e+00   4.7882999999999996e+00   8.6699999999999999e-02   5.1000000000000001e-01   6.3260000000000005e-01
   3.7469999999999998e-01   2.4179999999999999e-01   1.7157000000000000e+00  -2.3870000000000000e-01  -1.3320000000000001e-01  -2.4120000000000000e-01   3.3289999999999997e-01   2.7349999999999999e+00   4.6142000000000003e+00   6.7400000000000002e-02   3.5599999999999998e-01   6.6349999999999998e-01
   2.6450000000000001e-01  -2.1999999999999999e-02   2.0588000000000002e+00  -2.4820000000000000e-01  -1.8079999999999999e-01  -2.4120000000000000e-01  -4.4400000000000002e-02   2.7795000000000001e+00   5.5719000000000003e+00   1.9300000000000001e-02   3.8490000000000002e-01   6.5029999999999999e-01
   6.6100000000000006e-02   1.3189999999999999e-01   2.5735000000000001e+00  -1.1459999999999999e-01  -2.9499999999999998e-01  -1.4470000000000000e-01   1.7760000000000001e-01   2.9573000000000000e+00   4.9623999999999997e+00   9.5999999999999992e-03   4.3300000000000000e-01   6.5469999999999995e-01
   8.8200000000000001e-02  -2.1999999999999999e-02   1.5441000000000000e+00  -2.0050000000000001e-01  -3.5210000000000002e-01  -2.0169999999999999e-01   0.0000000000000000e+00   2.7572000000000001e+00   4.3529999999999998e+00   9.6299999999999997e-02   4.4259999999999999e-01   6.3700000000000001e-01
   2.8649999999999998e-01   8.7900000000000006e-02   1.8872000000000000e+00  -2.0050000000000001e-01  -3.8059999999999999e-01  -1.7100000000000001e-01   2.2200000000000001e-02   2.8462000000000001e+00   5.0495000000000001e+00   1.9300000000000001e-02   4.2340000000000000e-01   6.3700000000000001e-01
   1.7630000000000001e-01   1.9789999999999999e-01   2.0588000000000002e+00  -2.3870000000000000e-01  -2.1890000000000001e-01  -1.7100000000000001e-01   6.6600000000000006e-02   2.5792999999999999e+00   4.9623999999999997e+00   6.7400000000000002e-02   4.4259999999999999e-01   6.7679999999999996e-01
   2.4249999999999999e-01   1.0990000000000000e-01   2.3161999999999998e+00  -1.8140000000000001e-01  -3.2350000000000001e-01  -1.5350000000000000e-01   4.4400000000000002e-02   2.9573000000000000e+00   4.9623999999999997e+00   0.0000000000000000e+00   3.9450000000000002e-01   6.3700000000000001e-01
   3.9679999999999999e-01   1.3189999999999999e-01   1.9730000000000001e+00  -1.6230000000000000e-01  -1.8079999999999999e-01  -1.7979999999999999e-01   2.6629999999999998e-01   2.9129000000000000e+00   4.9623999999999997e+00   1.2520000000000001e-01   4.4259999999999999e-01   6.0599999999999998e-01
  -2.1999999999999999e-02  -1.5390000000000001e-01   2.3161999999999998e+00  -1.7190000000000000e-01  -2.0930000000000001e-01  -1.7100000000000001e-01   1.5540000000000001e-01   2.7795000000000001e+00   4.2659000000000002e+00   5.7799999999999997e-02   4.1370000000000001e-01   6.3260000000000005e-01
   2.8649999999999998e-01   8.7900000000000006e-02   2.2303999999999999e+00  -8.5900000000000004e-02  -2.3790000000000000e-01  -2.3240000000000000e-01   4.4400000000000002e-02   2.4459000000000000e+00   5.5719000000000003e+00   6.7400000000000002e-02   4.5219999999999999e-01   6.3700000000000001e-01
   8.8200000000000001e-02   1.7590000000000000e-01   1.8872000000000000e+00  -1.6230000000000000e-01  -2.6640000000000003e-01  -1.7979999999999999e-01   2.8849999999999998e-01   2.6905000000000001e+00   4.7882999999999996e+00  -9.5999999999999992e-03   4.3300000000000000e-01   7.0330000000000004e-01
   3.0859999999999999e-01   8.7900000000000006e-02   1.7157000000000000e+00  -1.5279999999999999e-01  -3.3310000000000001e-01  -2.0169999999999999e-01  -2.2200000000000001e-02   2.8683999999999998e+00   5.0495000000000001e+00  -2.8899999999999999e-02   4.9070000000000003e-01   6.6349999999999998e-01
   6.6100000000000006e-02  -6.6000000000000003e-02   2.7450999999999999e+00  -1.1459999999999999e-01  -4.1870000000000002e-01  -2.0610000000000001e-01  -6.6600000000000006e-02   2.7795000000000001e+00   5.3106999999999998e+00   1.9300000000000001e-02   4.2340000000000000e-01   6.8559999999999999e-01
   1.5429999999999999e-01   8.7900000000000006e-02   1.3725000000000001e+00  -4.7699999999999999e-02  -2.6640000000000003e-01  -1.7540000000000000e-01   2.2200000000000001e-02   2.7795000000000001e+00   4.5270999999999999e+00  -9.5999999999999992e-03   4.6189999999999998e-01   6.5469999999999995e-01
   2.2040000000000001e-01   2.1999999999999999e-02   2.2303999999999999e+00  -2.5779999999999997e-01  -3.1400000000000000e-01  -2.0169999999999999e-01   6.6600000000000006e-02   2.8239000000000001e+00   4.7882999999999996e+00   3.8500000000000000e-02   3.9450000000000002e-01   6.5469999999999995e-01
   3.7469999999999998e-01   1.0990000000000000e-01   2.4876999999999998e+00  -2.1959999999999999e-01  -3.0449999999999999e-01  -1.9289999999999999e-01   8.8800000000000004e-02   2.9350999999999998e+00   4.7012999999999998e+00   6.7400000000000002e-02   3.8490000000000002e-01   6.5469999999999995e-01
   1.1020000000000001e-01  -4.3999999999999997e-02   2.1446000000000001e+00  -1.4319999999999999e-01  -2.5690000000000002e-01  -2.1929999999999999e-01   8.8800000000000004e-02   2.8683999999999998e+00   5.2236000000000002e+00   4.8200000000000000e-02   4.1370000000000001e-01   6.8120000000000003e-01
  -4.4100000000000000e-02   8.7900000000000006e-02   2.5735000000000001e+00  -1.7190000000000000e-01  -2.6640000000000003e-01  -1.8420000000000000e-01   2.4410000000000001e-01   2.6238000000000001e+00   4.7012999999999998e+00  -4.8200000000000000e-02   4.4259999999999999e-01   6.2809999999999999e-01
   1.5429999999999999e-01   4.3999999999999997e-02   2.4018999999999999e+00  -9.5500000000000002e-02  -2.5690000000000002e-01  -1.9730000000000000e-01   0.0000000000000000e+00   2.8462000000000001e+00   5.0495000000000001e+00   4.8200000000000000e-02   4.5219999999999999e-01   6.5469999999999995e-01
   3.7469999999999998e-01   2.6379999999999998e-01   2.6593000000000000e+00  -1.5279999999999999e-01  -1.5229999999999999e-01  -1.6660000000000000e-01   1.3320000000000001e-01   2.8239000000000001e+00   4.8754000000000000e+00   0.0000000000000000e+00   4.2340000000000000e-01   6.6790000000000005e-01
   1.7630000000000001e-01   2.1999999999999999e-02   2.1446000000000001e+00  -2.4820000000000000e-01  -2.9499999999999998e-01  -1.7540000000000000e-01   1.5540000000000001e-01   2.8239000000000001e+00   4.0918000000000001e+00   1.2520000000000001e-01   3.5599999999999998e-01   6.9889999999999997e-01
   6.6100000000000006e-02  -2.1999999999999999e-02   1.6298999999999999e+00  -2.2910000000000000e-01  -3.0449999999999999e-01  -1.9730000000000000e-01  -8.8800000000000004e-02   2.9350999999999998e+00   4.7012999999999998e+00   1.0600000000000000e-01   3.8490000000000002e-01   6.5029999999999999e-01
   1.1020000000000001e-01   2.1980000000000000e-01   1.5441000000000000e+00  -1.5279999999999999e-01  -2.9499999999999998e-01  -2.0610000000000001e-01   1.3320000000000001e-01   2.8462000000000001e+00   4.5270999999999999e+00   3.8500000000000000e-02   4.3300000000000000e-01   6.5469999999999995e-01
   6.6100000000000006e-02   1.9789999999999999e-01   2.1446000000000001e+00  -9.5500000000000002e-02  -2.5690000000000002e-01  -1.9730000000000000e-01   2.2189999999999999e-01   2.7128000000000001e+00   5.0495000000000001e+00   3.8500000000000000e-02   5.0029999999999997e-01   6.7240000000000000e-01
   1.1020000000000001e-01   4.3999999999999997e-02   1.8015000000000001e+00  -2.0999999999999999e-01  -3.1400000000000000e-01  -1.8859999999999999e-01   2.2200000000000001e-02   2.8239000000000001e+00   4.5270999999999999e+00   8.6699999999999999e-02   4.3300000000000000e-01   6.8559999999999999e-01
   1.9839999999999999e-01  -1.3189999999999999e-01   1.3725000000000001e+00  -1.7190000000000000e-01  -2.5690000000000002e-01  -2.1490000000000001e-01   4.4400000000000002e-02   2.7128000000000001e+00   4.8754000000000000e+00   3.8500000000000000e-02   4.0410000000000001e-01   6.9889999999999997e-01
   3.0859999999999999e-01   2.1999999999999999e-02   1.8015000000000001e+00  -1.0500000000000000e-01  -2.9499999999999998e-01  -2.0169999999999999e-01   0.0000000000000000e+00   2.7572000000000001e+00   4.9623999999999997e+00   4.8200000000000000e-02   4.1370000000000001e-01   6.9450000000000001e-01
   2.4249999999999999e-01  -1.5390000000000001e-01   2.0588000000000002e+00  -2.8639999999999999e-01  -3.3310000000000001e-01  -1.6230000000000000e-01   8.8800000000000004e-02   2.8239000000000001e+00   4.8754000000000000e+00   1.6380000000000000e-01   4.7149999999999997e-01   6.6790000000000005e-01
  -6.6100000000000006e-02  -6.6000000000000003e-02   1.8872000000000000e+00  -1.9089999999999999e-01  -3.1400000000000000e-01  -2.0169999999999999e-01   3.3289999999999997e-01   2.7795000000000001e+00   4.6142000000000003e+00   0.0000000000000000e+00   3.9450000000000002e-01   6.0599999999999998e-01
   4.4080000000000003e-01   6.6000000000000003e-02   1.6298999999999999e+00  -1.9089999999999999e-01  -2.3790000000000000e-01  -2.0610000000000001e-01   4.4400000000000002e-02   2.6905000000000001e+00   4.3529999999999998e+00   2.8899999999999999e-02   5.0029999999999997e-01   6.4139999999999997e-01
   1.9839999999999999e-01   0.0000000000000000e+00   1.9730000000000001e+00  -1.2410000000000000e-01  -2.4740000000000001e-01  -1.8859999999999999e-01   0.0000000000000000e+00   2.9350999999999998e+00   4.8754000000000000e+00   9.5999999999999992e-03   4.6189999999999998e-01   6.3260000000000005e-01
   1.1020000000000001e-01   1.5390000000000001e-01   1.8872000000000000e+00  -2.1959999999999999e-01  -3.6159999999999998e-01  -1.8859999999999999e-01   3.3289999999999997e-01   2.8462000000000001e+00   4.8754000000000000e+00   0.0000000000000000e+00   4.6189999999999998e-01   6.3260000000000005e-01
   1.5429999999999999e-01  -2.1999999999999999e-02   1.6298999999999999e+00  -1.9089999999999999e-01  -2.6640000000000003e-01  -1.7100000000000001e-01   4.4400000000000002e-02   2.7572000000000001e+00   4.2659000000000002e+00  -9.5999999999999992e-03   4.9070000000000003e-01   6.6349999999999998e-01
   1.9839999999999999e-01   1.3189999999999999e-01   1.4582999999999999e+00  -1.6230000000000000e-01  -2.7600000000000002e-01  -1.7100000000000001e-01   6.6600000000000006e-02   2.8016999999999999e+00   5.0495000000000001e+00   6.7400000000000002e-02   3.6559999999999998e-01   6.7679999999999996e-01
   1.5429999999999999e-01  -1.9789999999999999e-01   1.2010000000000001e+00  -2.2910000000000000e-01  -2.5690000000000002e-01  -2.1049999999999999e-01   6.6600000000000006e-02   2.8683999999999998e+00   4.6142000000000003e+00   1.5409999999999999e-01   4.9070000000000003e-01   6.3700000000000001e-01
   1.9839999999999999e-01  -2.1999999999999999e-02   2.9165999999999999e+00  -1.4319999999999999e-01  -3.1400000000000000e-01  -1.8420000000000000e-01  -1.3320000000000001e-01   2.9129000000000000e+00   4.7882999999999996e+00   1.9300000000000001e-02   5.0029999999999997e-01   6.6790000000000005e-01
   1.3230000000000000e-01   2.1999999999999999e-02   2.5735000000000001e+00  -1.5279999999999999e-01  -2.7600000000000002e-01  -2.4560000000000001e-01   1.5540000000000001e-01   2.7795000000000001e+00   5.3977000000000004e+00   2.8899999999999999e-02   4.7149999999999997e-01   6.6349999999999998e-01
   1.7630000000000001e-01   6.6000000000000003e-02   1.4582999999999999e+00  -2.1959999999999999e-01  -2.6640000000000003e-01  -1.7100000000000001e-01   2.4410000000000001e-01   2.9350999999999998e+00   4.5270999999999999e+00   3.8500000000000000e-02   4.9070000000000003e-01   6.8559999999999999e-01
   1.7630000000000001e-01  -4.3999999999999997e-02   1.6298999999999999e+00  -2.0050000000000001e-01  -2.5690000000000002e-01  -2.1049999999999999e-01   6.6600000000000006e-02   2.9573000000000000e+00   4.2659000000000002e+00   7.7100000000000002e-02   4.2340000000000000e-01   6.1490000000000000e-01
   3.5270000000000001e-01   1.5390000000000001e-01   1.5441000000000000e+00  -5.7299999999999997e-02  -2.7600000000000002e-01  -1.6230000000000000e-01   2.2200000000000001e-02   2.9350999999999998e+00   4.3529999999999998e+00   2.8899999999999999e-02   4.5219999999999999e-01   7.0330000000000004e-01
   0.0000000000000000e+00  -2.1999999999999999e-02   2.5735000000000001e+00  -1.9089999999999999e-01  -2.8549999999999998e-01  -1.4030000000000001e-01  -1.5540000000000001e-01   2.8239000000000001e+00   5.3977000000000004e+00   1.0600000000000000e-01   4.5219999999999999e-01   6.6790000000000005e-01
   1.9839999999999999e-01   1.0990000000000000e-01   9.4359999999999999e-01  -2.5779999999999997e-01  -3.4260000000000002e-01  -1.7100000000000001e-01   1.1100000000000000e-01   2.8239000000000001e+00   4.9623999999999997e+00   9.6299999999999997e-02   3.7530000000000002e-01   6.6349999999999998e-01
   2.4249999999999999e-01   1.0990000000000000e-01   2.3161999999999998e+00  -1.6230000000000000e-01  -2.8549999999999998e-01  -2.0169999999999999e-01  -6.6600000000000006e-02   2.7795000000000001e+00   3.9177000000000000e+00   5.7799999999999997e-02   4.1370000000000001e-01   6.5910000000000002e-01
   1.9839999999999999e-01   8.7900000000000006e-02   2.0588000000000002e+00  -7.6399999999999996e-02  -2.9499999999999998e-01  -1.5790000000000001e-01  -8.8800000000000004e-02   2.6238000000000001e+00   4.1788999999999996e+00   9.5999999999999992e-03   4.5219999999999999e-01   6.7240000000000000e-01
   1.5429999999999999e-01  -1.5390000000000001e-01   2.1446000000000001e+00  -2.0050000000000001e-01  -2.8549999999999998e-01  -2.2359999999999999e-01  -2.2200000000000001e-02   2.7795000000000001e+00   3.8306000000000000e+00   4.8200000000000000e-02   3.6559999999999998e-01   6.5469999999999995e-01
   2.4249999999999999e-01   1.3189999999999999e-01   1.4582999999999999e+00  -1.6230000000000000e-01  -3.3310000000000001e-01  -2.1049999999999999e-01   2.2189999999999999e-01   3.0684999999999998e+00   5.0495000000000001e+00   0.0000000000000000e+00   3.9450000000000002e-01   6.4139999999999997e-01
   2.6450000000000001e-01   4.3999999999999997e-02   1.5441000000000000e+00  -2.0050000000000001e-01  -1.6180000000000000e-01  -2.1490000000000001e-01   2.2200000000000001e-02   2.7349999999999999e+00   4.8754000000000000e+00   7.7100000000000002e-02   4.6189999999999998e-01   7.0779999999999998e-01
   3.0859999999999999e-01   8.7900000000000006e-02   2.8309000000000002e+00  -2.1959999999999999e-01  -1.8079999999999999e-01  -2.0169999999999999e-01   2.2200000000000001e-02   2.7572000000000001e+00   4.3529999999999998e+00   3.8500000000000000e-02   4.6189999999999998e-01   6.5469999999999995e-01
   2.1999999999999999e-02   0.0000000000000000e+00   2.3161999999999998e+00  -1.7190000000000000e-01  -2.2839999999999999e-01  -2.4120000000000000e-01   1.9980000000000001e-01   2.8239000000000001e+00   5.0495000000000001e+00   0.0000000000000000e+00   4.1370000000000001e-01   6.2809999999999999e-01
   1.9839999999999999e-01  -8.7900000000000006e-02   2.4018999999999999e+00  -1.9089999999999999e-01  -2.1890000000000001e-01  -1.6660000000000000e-01   0.0000000000000000e+00   2.7572000000000001e+00   4.7012999999999998e+00   3.8500000000000000e-02   4.7149999999999997e-01   6.5029999999999999e-01
   6.6100000000000006e-02  -1.0990000000000000e-01   2.0588000000000002e+00  -1.6230000000000000e-01  -2.4740000000000001e-01  -1.8859999999999999e-01  -1.7760000000000001e-01   2.5792999999999999e+00   4.9623999999999997e+00   2.8899999999999999e-02   4.1370000000000001e-01   6.5910000000000002e-01
   2.2040000000000001e-01   2.1999999999999999e-02   1.5441000000000000e+00  -1.6230000000000000e-01  -2.1890000000000001e-01  -1.3589999999999999e-01   4.4400000000000002e-02   2.7572000000000001e+00   4.7882999999999996e+00   1.1559999999999999e-01   4.1370000000000001e-01   6.5910000000000002e-01
   1.5429999999999999e-01   2.1999999999999999e-02   2.1446000000000001e+00  -1.4319999999999999e-01  -3.2350000000000001e-01  -1.7100000000000001e-01   4.4400000000000002e-02   2.8239000000000001e+00   4.0918000000000001e+00   9.5999999999999992e-03   3.6559999999999998e-01   6.5910000000000002e-01
   1.5429999999999999e-01   2.8580000000000000e-01   1.9730000000000001e+00  -1.4319999999999999e-01  -3.0449999999999999e-01  -2.4120000000000000e-01   2.2200000000000001e-02   2.6238000000000001e+00   4.2659000000000002e+00  -2.8899999999999999e-02   4.3300000000000000e-01   6.8120000000000003e-01
   1.3230000000000000e-01   1.7590000000000000e-01   1.8015000000000001e+00  -1.6230000000000000e-01  -2.6640000000000003e-01  -1.6230000000000000e-01   1.9980000000000001e-01   2.8016999999999999e+00   4.4401000000000002e+00   1.2520000000000001e-01   4.0410000000000001e-01   6.5029999999999999e-01
   2.6450000000000001e-01   1.7590000000000000e-01   1.8015000000000001e+00  -1.8140000000000001e-01  -3.9970000000000000e-01  -1.5790000000000001e-01   1.3320000000000001e-01   2.6905000000000001e+00   4.9623999999999997e+00   4.8200000000000000e-02   4.7149999999999997e-01   6.3700000000000001e-01
   1.7630000000000001e-01  -2.1980000000000000e-01   1.9730000000000001e+00  -1.2410000000000000e-01  -1.6180000000000000e-01  -2.0169999999999999e-01   0.0000000000000000e+00   2.8016999999999999e+00   4.7012999999999998e+00   2.8899999999999999e-02   3.9450000000000002e-01   6.6349999999999998e-01
   2.2040000000000001e-01  -2.1999999999999999e-02   1.3725000000000001e+00  -1.0500000000000000e-01  -3.1400000000000000e-01  -2.1490000000000001e-01   2.2200000000000001e-02   2.8906000000000001e+00   4.7012999999999998e+00   1.4449999999999999e-01   4.9070000000000003e-01   5.9719999999999995e-01
   3.3060000000000000e-01  -8.7900000000000006e-02   1.6298999999999999e+00  -7.6399999999999996e-02  -2.7600000000000002e-01  -1.7100000000000001e-01   1.3320000000000001e-01   2.7795000000000001e+00   4.6142000000000003e+00   5.7799999999999997e-02   4.2340000000000000e-01   6.7240000000000000e-01
  -6.6100000000000006e-02  -8.7900000000000006e-02   1.0294000000000001e+00  -8.5900000000000004e-02  -3.9010000000000000e-01  -2.2359999999999999e-01   1.3320000000000001e-01   2.7795000000000001e+00   4.7012999999999998e+00   4.8200000000000000e-02   4.7149999999999997e-01   6.6349999999999998e-01
   1.7630000000000001e-01  -1.5390000000000001e-01   1.5441000000000000e+00  -1.0500000000000000e-01  -3.3310000000000001e-01  -1.7100000000000001e-01  -6.6600000000000006e-02   2.8239000000000001e+00   4.5270999999999999e+00   1.0600000000000000e-01   4.5219999999999999e-01   6.5029999999999999e-01
   3.3060000000000000e-01   6.6000000000000003e-02   2.1446000000000001e+00  -2.0999999999999999e-01  -3.4260000000000002e-01  -1.4030000000000001e-01   1.1100000000000000e-01   2.6238000000000001e+00   4.4401000000000002e+00   2.8899999999999999e-02   4.4259999999999999e-01   6.6790000000000005e-01
   2.8649999999999998e-01  -8.7900000000000006e-02   1.9730000000000001e+00  -1.5279999999999999e-01  -2.5690000000000002e-01  -1.7540000000000000e-01   2.2200000000000001e-02   2.9129000000000000e+00   5.0495000000000001e+00   4.8200000000000000e-02   3.9450000000000002e-01   6.9450000000000001e-01
   1.9839999999999999e-01  -1.0990000000000000e-01   1.6298999999999999e+00  -2.2910000000000000e-01  -2.8549999999999998e-01  -1.7979999999999999e-01   8.8800000000000004e-02   3.0684999999999998e+00   4.6142000000000003e+00   5.7799999999999997e-02   3.7530000000000002e-01   6.3700000000000001e-01
   1.3230000000000000e-01  -2.1999999999999999e-02   2.1446000000000001e+00  -2.3870000000000000e-01  -3.5210000000000002e-01  -1.8420000000000000e-01   1.1100000000000000e-01   2.7349999999999999e+00   4.4401000000000002e+00   1.5409999999999999e-01   3.5599999999999998e-01   6.4580000000000004e-01
   4.4100000000000000e-02   0.0000000000000000e+00   1.0294000000000001e+00  -1.7190000000000000e-01  -3.3310000000000001e-01  -2.1490000000000001e-01   8.8800000000000004e-02   2.8239000000000001e+00   5.0495000000000001e+00   1.9300000000000001e-02   4.3300000000000000e-01   6.1929999999999996e-01
   8.8200000000000001e-02   1.0990000000000000e-01   1.7157000000000000e+00  -1.9089999999999999e-01  -2.6640000000000003e-01  -1.4910000000000001e-01   1.7760000000000001e-01   2.7349999999999999e+00   4.5270999999999999e+00   3.8500000000000000e-02   4.4259999999999999e-01   6.5469999999999995e-01
   1.1020000000000001e-01   6.6000000000000003e-02   1.8872000000000000e+00  -1.6230000000000000e-01  -3.0449999999999999e-01  -1.6230000000000000e-01   6.6600000000000006e-02   2.7349999999999999e+00   5.0495000000000001e+00   4.8200000000000000e-02   3.9450000000000002e-01   6.5029999999999999e-01
   4.4100000000000000e-02   4.3999999999999997e-02   1.6298999999999999e+00  -1.9089999999999999e-01  -2.4740000000000001e-01  -1.9730000000000000e-01   2.4410000000000001e-01   2.8906000000000001e+00   4.2659000000000002e+00   3.8500000000000000e-02   4.9070000000000003e-01   6.1040000000000005e-01
   4.8490000000000000e-01   1.0990000000000000e-01   2.2303999999999999e+00  -1.8140000000000001e-01  -2.6640000000000003e-01  -2.1929999999999999e-01   1.3320000000000001e-01   2.8462000000000001e+00   5.3106999999999998e+00   3.8500000000000000e-02   3.4639999999999999e-01   6.7240000000000000e-01
   4.4100000000000000e-02   1.5390000000000001e-01   1.8015000000000001e+00  -1.8140000000000001e-01  -1.4269999999999999e-01  -1.8420000000000000e-01  -1.5540000000000001e-01   2.8683999999999998e+00   5.3106999999999998e+00   2.8899999999999999e-02   4.1370000000000001e-01   6.5910000000000002e-01
   2.4249999999999999e-01   4.3999999999999997e-02   2.1446000000000001e+00  -1.7190000000000000e-01  -3.1400000000000000e-01  -1.8859999999999999e-01   4.4400000000000002e-02   2.8239000000000001e+00   4.8754000000000000e+00   3.8500000000000000e-02   4.3300000000000000e-01   6.5469999999999995e-01
   2.2040000000000001e-01  -6.6000000000000003e-02   2.1446000000000001e+00  -2.5779999999999997e-01  -3.0449999999999999e-01  -1.9289999999999999e-01   1.1100000000000000e-01   2.6682999999999999e+00   4.4401000000000002e+00   9.5999999999999992e-03   4.6189999999999998e-01   6.5029999999999999e-01
   4.4100000000000000e-02   4.3999999999999997e-02   1.3725000000000001e+00  -2.1959999999999999e-01  -2.9499999999999998e-01  -2.0169999999999999e-01   2.4410000000000001e-01   2.5571000000000002e+00   4.7012999999999998e+00   5.7799999999999997e-02   4.7149999999999997e-01   6.9889999999999997e-01
   2.4249999999999999e-01   1.0990000000000000e-01   2.0588000000000002e+00  -1.7190000000000000e-01  -2.1890000000000001e-01  -1.7979999999999999e-01   4.4400000000000002e-02   2.8016999999999999e+00   4.2659000000000002e+00   2.8899999999999999e-02   4.2340000000000000e-01   6.8559999999999999e-01
   2.2040000000000001e-01   8.7900000000000006e-02   2.1446000000000001e+00  -2.5779999999999997e-01  -3.2350000000000001e-01  -1.5350000000000000e-01   1.1100000000000000e-01   2.6682999999999999e+00   5.0495000000000001e+00   6.7400000000000002e-02   4.6189999999999998e-01   6.6349999999999998e-01
   1.1020000000000001e-01   4.3999999999999997e-02   1.9730000000000001e+00  -6.6799999999999998e-02  -2.4740000000000001e-01  -2.0610000000000001e-01   2.6629999999999998e-01   2.7795000000000001e+00   4.7012999999999998e+00   1.9300000000000001e-02   4.5219999999999999e-01   6.6790000000000005e-01
   3.0859999999999999e-01   2.1999999999999999e-02   2.2303999999999999e+00  -1.5279999999999999e-01  -2.5690000000000002e-01  -1.5790000000000001e-01   8.8800000000000004e-02   2.6905000000000001e+00   4.4401000000000002e+00   6.7400000000000002e-02   4.9070000000000003e-01   6.5469999999999995e-01
   2.6450000000000001e-01   2.8580000000000000e-01   1.3725000000000001e+00  -1.2410000000000000e-01  -2.4740000000000001e-01  -1.3589999999999999e-01   8.8800000000000004e-02   2.7128000000000001e+00   4.6142000000000003e+00  -9.5999999999999992e-03   4.4259999999999999e-01   6.7679999999999996e-01
   3.7469999999999998e-01   6.6000000000000003e-02   1.8872000000000000e+00  -2.0050000000000001e-01  -1.7130000000000001e-01  -2.4120000000000000e-01   1.7760000000000001e-01   2.9573000000000000e+00   4.5270999999999999e+00  -3.8500000000000000e-02   4.2340000000000000e-01   6.5910000000000002e-01
   3.5270000000000001e-01   2.4179999999999999e-01   2.0588000000000002e+00  -1.8140000000000001e-01  -2.4740000000000001e-01  -2.0610000000000001e-01   0.0000000000000000e+00   2.8016999999999999e+00   5.3977000000000004e+00   8.6699999999999999e-02   4.1370000000000001e-01   6.5469999999999995e-01
   2.8649999999999998e-01   8.7900000000000006e-02   1.5441000000000000e+00  -2.0050000000000001e-01  -3.3310000000000001e-01  -1.9730000000000000e-01   1.3320000000000001e-01   2.8906000000000001e+00   4.7882999999999996e+00   9.6299999999999997e-02   3.8490000000000002e-01   6.2370000000000003e-01
   2.6450000000000001e-01   1.3189999999999999e-01   1.9730000000000001e+00  -1.9089999999999999e-01  -3.6159999999999998e-01  -2.0169999999999999e-01   0.0000000000000000e+00   2.9350999999999998e+00   4.9623999999999997e+00  -2.8899999999999999e-02   4.4259999999999999e-01   6.7240000000000000e-01
   2.8649999999999998e-01   6.6000000000000003e-02   2.3161999999999998e+00  -2.1959999999999999e-01  -3.2350000000000001e-01  -1.6660000000000000e-01  -6.6600000000000006e-02   2.8016999999999999e+00   4.9623999999999997e+00   6.7400000000000002e-02   3.9450000000000002e-01   6.2809999999999999e-01
   1.3230000000000000e-01  -1.3189999999999999e-01   1.5441000000000000e+00  -2.0999999999999999e-01  -2.9499999999999998e-01  -1.5350000000000000e-01   2.2200000000000001e-02   2.8906000000000001e+00   5.3106999999999998e+00   4.8200000000000000e-02   3.7530000000000002e-01   6.5469999999999995e-01
  -2.1999999999999999e-02   4.3999999999999997e-02   1.1152000000000000e+00  -2.2910000000000000e-01  -2.8549999999999998e-01  -1.7100000000000001e-01   6.6600000000000006e-02   2.7349999999999999e+00   4.4401000000000002e+00   9.5999999999999992e-03   5.1959999999999995e-01   6.6349999999999998e-01
   1.5429999999999999e-01   6.6000000000000003e-02   1.8015000000000001e+00  -1.7190000000000000e-01  -3.3310000000000001e-01  -2.2800000000000001e-01   2.2200000000000001e-02   2.8462000000000001e+00   4.7012999999999998e+00   6.7400000000000002e-02   4.0410000000000001e-01   6.6790000000000005e-01
   1.9839999999999999e-01   2.1980000000000000e-01   2.0588000000000002e+00  -1.8140000000000001e-01  -2.4740000000000001e-01  -2.1049999999999999e-01   2.2200000000000001e-02   3.0240000000000000e+00   4.7012999999999998e+00   4.8200000000000000e-02   4.4259999999999999e-01   5.7950000000000002e-01
   2.2040000000000001e-01  -2.4179999999999999e-01   1.9730000000000001e+00  -2.7689999999999998e-01  -2.8549999999999998e-01  -2.2359999999999999e-01   0.0000000000000000e+00   2.8462000000000001e+00   5.2236000000000002e+00   2.8899999999999999e-02   5.1959999999999995e-01   6.3700000000000001e-01
   1.7630000000000001e-01  -2.1999999999999999e-02   1.8015000000000001e+00  -3.8199999999999998e-02  -2.7600000000000002e-01  -1.6660000000000000e-01   2.2200000000000001e-02   2.8016999999999999e+00   4.9623999999999997e+00   1.9300000000000001e-02   4.6189999999999998e-01   6.6349999999999998e-01
   1.3230000000000000e-01  -2.1999999999999999e-02   2.4876999999999998e+00  -1.0500000000000000e-01  -1.9030000000000000e-01  -2.5000000000000000e-01   1.7760000000000001e-01   2.8016999999999999e+00   4.7882999999999996e+00   9.6299999999999997e-02   3.4639999999999999e-01   6.1929999999999996e-01
   2.8649999999999998e-01  -2.1999999999999999e-02   2.1446000000000001e+00  -1.6230000000000000e-01  -2.3790000000000000e-01  -2.0169999999999999e-01   8.8800000000000004e-02   2.8906000000000001e+00   4.9623999999999997e+00   9.5999999999999992e-03   4.7149999999999997e-01   6.6349999999999998e-01
   1.5429999999999999e-01  -1.7590000000000000e-01   2.4018999999999999e+00  -2.7689999999999998e-01  -2.7600000000000002e-01  -1.9730000000000000e-01   2.2200000000000001e-02   2.7128000000000001e+00   4.5270999999999999e+00   8.6699999999999999e-02   3.6559999999999998e-01   6.5910000000000002e-01
   2.2040000000000001e-01   1.7590000000000000e-01   1.8015000000000001e+00  -3.8199999999999998e-02  -3.5210000000000002e-01  -1.7979999999999999e-01   1.5540000000000001e-01   2.8016999999999999e+00   4.8754000000000000e+00   6.7400000000000002e-02   4.8110000000000003e-01   6.5469999999999995e-01
   1.5429999999999999e-01  -1.0990000000000000e-01   2.3161999999999998e+00  -2.5779999999999997e-01  -3.1400000000000000e-01  -2.1049999999999999e-01  -2.2200000000000001e-02   2.8683999999999998e+00   5.1365999999999996e+00  -2.8899999999999999e-02   5.0029999999999997e-01   6.6349999999999998e-01
   2.4249999999999999e-01   6.6000000000000003e-02   1.6298999999999999e+00  -1.6230000000000000e-01  -2.6640000000000003e-01  -2.0169999999999999e-01   1.7760000000000001e-01   2.8016999999999999e+00   5.3106999999999998e+00   1.1559999999999999e-01   5.2920000000000000e-01   6.5029999999999999e-01
   1.3230000000000000e-01  -2.1999999999999999e-02   1.8015000000000001e+00  -2.4820000000000000e-01  -3.4260000000000002e-01  -1.8859999999999999e-01  -4.4400000000000002e-02   2.6905000000000001e+00   4.9623999999999997e+00   3.8500000000000000e-02   5.0029999999999997e-01   6.8559999999999999e-01
   1.9839999999999999e-01  -6.6000000000000003e-02   2.4018999999999999e+00  -1.9089999999999999e-01  -3.5210000000000002e-01  -2.0610000000000001e-01  -8.8800000000000004e-02   2.6459999999999999e+00   4.7882999999999996e+00   1.1559999999999999e-01   4.3300000000000000e-01   6.4139999999999997e-01
   2.2040000000000001e-01  -2.1999999999999999e-02   1.7157000000000000e+00  -1.9089999999999999e-01  -3.8059999999999999e-01  -1.7979999999999999e-01   0.0000000000000000e+00   2.8239000000000001e+00   4.9623999999999997e+00  -4.8200000000000000e-02   4.6189999999999998e-01   6.5910000000000002e-01
   2.8649999999999998e-01   0.0000000000000000e+00   1.4582999999999999e+00  -1.1459999999999999e-01  -2.8549999999999998e-01  -1.5350000000000000e-01   1.1100000000000000e-01   2.7572000000000001e+00   4.6142000000000003e+00   9.5999999999999992e-03   4.3300000000000000e-01   6.5910000000000002e-01
   1.3230000000000000e-01  -2.1999999999999999e-02   2.0588000000000002e+00  -2.5779999999999997e-01  -2.5690000000000002e-01  -2.2359999999999999e-01   1.7760000000000001e-01   2.8462000000000001e+00   4.4401000000000002e+00   6.7400000000000002e-02   3.9450000000000002e-01   6.5469999999999995e-01
   3.9679999999999999e-01  -2.1999999999999999e-02   2.4876999999999998e+00  -1.3370000000000001e-01  -2.2839999999999999e-01  -2.1929999999999999e-01   4.4400000000000002e-02   2.9796000000000000e+00   4.7882999999999996e+00   4.8200000000000000e-02   5.0029999999999997e-01   6.5469999999999995e-01
   2.4249999999999999e-01   4.3999999999999997e-02   2.4018999999999999e+00  -1.7190000000000000e-01  -2.8549999999999998e-01  -2.4120000000000000e-01   6.6600000000000006e-02   2.7349999999999999e+00   4.7012999999999998e+00   0.0000000000000000e+00   4.5219999999999999e-01   6.5469999999999995e-01
   3.3060000000000000e-01   8.7900000000000006e-02   2.1446000000000001e+00  -1.4319999999999999e-01  -2.8549999999999998e-01  -2.5869999999999999e-01   1.3320000000000001e-01   2.7128000000000001e+00   4.7882999999999996e+00   0.0000000000000000e+00   4.2340000000000000e-01   6.2370000000000003e-01
   1.1020000000000001e-01  -4.3999999999999997e-02   1.9730000000000001e+00  -1.5279999999999999e-01  -3.7109999999999999e-01  -1.7979999999999999e-01   2.2200000000000001e-02   2.8016999999999999e+00   4.2659000000000002e+00   6.7400000000000002e-02   4.7149999999999997e-01   6.3260000000000005e-01
  -8.8200000000000001e-02   1.3189999999999999e-01   1.0294000000000001e+00  -2.0999999999999999e-01  -3.1400000000000000e-01  -2.1929999999999999e-01   8.8800000000000004e-02   2.8239000000000001e+00   4.8754000000000000e+00   1.0600000000000000e-01   4.2340000000000000e-01   6.6349999999999998e-01
   1.7630000000000001e-01  -2.1980000000000000e-01   2.2303999999999999e+00  -2.1959999999999999e-01  -2.5690000000000002e-01  -2.0610000000000001e-01   1.5540000000000001e-01   2.7795000000000001e+00   5.1365999999999996e+00  -1.9300000000000001e-02   3.9450000000000002e-01   6.7679999999999996e-01
   1.1020000000000001e-01  -2.1999999999999999e-02   2.2303999999999999e+00  -8.5900000000000004e-02  -2.6640000000000003e-01  -2.5000000000000000e-01   4.4400000000000002e-02   2.8239000000000001e+00   4.2659000000000002e+00   4.8200000000000000e-02   3.9450000000000002e-01   6.8120000000000003e-01
   3.0859999999999999e-01  -6.6000000000000003e-02   1.6298999999999999e+00  -2.0050000000000001e-01  -3.0449999999999999e-01  -2.1929999999999999e-01   8.8800000000000004e-02   2.8239000000000001e+00   5.2236000000000002e+00   8.6699999999999999e-02   4.5219999999999999e-01   6.3700000000000001e-01
   2.2040000000000001e-01   0.0000000000000000e+00   1.8872000000000000e+00  -1.7190000000000000e-01  -2.6640000000000003e-01  -1.9289999999999999e-01  -2.6629999999999998e-01   2.7795000000000001e+00   5.5719000000000003e+00   4.8200000000000000e-02   4.3300000000000000e-01   6.5469999999999995e-01
   1.5429999999999999e-01  -2.4179999999999999e-01   1.5441000000000000e+00  -4.7699999999999999e-02  -2.8549999999999998e-01  -1.3589999999999999e-01   2.8849999999999998e-01   2.9573000000000000e+00   4.7012999999999998e+00   2.8899999999999999e-02   4.5219999999999999e-01   6.5910000000000002e-01
   2.6450000000000001e-01   1.7590000000000000e-01   2.7450999999999999e+00  -1.7190000000000000e-01  -2.1890000000000001e-01  -1.9730000000000000e-01  -4.4400000000000002e-02   2.7349999999999999e+00   4.4401000000000002e+00   4.8200000000000000e-02   4.5219999999999999e-01   6.4139999999999997e-01
  -4.4100000000000000e-02   2.1999999999999999e-02   2.0588000000000002e+00  -2.5779999999999997e-01  -3.1400000000000000e-01  -1.7540000000000000e-01   6.6600000000000006e-02   2.8462000000000001e+00   3.9177000000000000e+00  -2.8899999999999999e-02   4.0410000000000001e-01   6.9889999999999997e-01
   3.9679999999999999e-01  -6.6000000000000003e-02   2.2303999999999999e+00  -1.4319999999999999e-01  -2.8549999999999998e-01  -1.9289999999999999e-01   6.6600000000000006e-02   2.7572000000000001e+00   4.8754000000000000e+00   7.7100000000000002e-02   3.9450000000000002e-01   6.6349999999999998e-01
   6.6100000000000006e-02   1.3189999999999999e-01   1.8872000000000000e+00  -2.5779999999999997e-01  -3.1400000000000000e-01  -1.6230000000000000e-01  -4.4400000000000002e-02   2.7572000000000001e+00   3.6564999999999999e+00   1.1559999999999999e-01   4.9070000000000003e-01   6.7240000000000000e-01
   2.8649999999999998e-01   1.0990000000000000e-01   1.5441000000000000e+00  -1.7190000000000000e-01  -2.4740000000000001e-01  -1.9730000000000000e-01   1.9980000000000001e-01   2.9350999999999998e+00   4.9623999999999997e+00  -3.8500000000000000e-02   4.5219999999999999e-01   6.7679999999999996e-01
   2.8649999999999998e-01  -2.1999999999999999e-02   2.2303999999999999e+00  -4.7699999999999999e-02  -3.0449999999999999e-01  -1.9289999999999999e-01  -1.3320000000000001e-01   2.6459999999999999e+00   4.2659000000000002e+00   2.8899999999999999e-02   3.7530000000000002e-01   6.6790000000000005e-01
   1.3230000000000000e-01   4.3999999999999997e-02   1.5441000000000000e+00  -1.3370000000000001e-01  -2.6640000000000003e-01  -2.2800000000000001e-01   2.2200000000000001e-02   2.7572000000000001e+00   4.8754000000000000e+00  -1.9300000000000001e-02   4.3300000000000000e-01   6.3700000000000001e-01
   3.5270000000000001e-01   2.1980000000000000e-01   2.3161999999999998e+00  -2.3870000000000000e-01  -2.3790000000000000e-01  -2.5430000000000003e-01  -4.4400000000000002e-02   3.0908000000000002e+00   4.4401000000000002e+00   1.0600000000000000e-01   4.3300000000000000e-01   6.4139999999999997e-01
   2.6450000000000001e-01  -1.9789999999999999e-01   1.8015000000000001e+00  -8.5900000000000004e-02  -1.5229999999999999e-01  -1.7979999999999999e-01   1.5540000000000001e-01   2.8239000000000001e+00   4.7012999999999998e+00   9.5999999999999992e-03   3.4639999999999999e-01   6.4139999999999997e-01
  -2.1999999999999999e-02   6.6000000000000003e-02   2.0588000000000002e+00  -1.5279999999999999e-01  -2.6640000000000003e-01  -2.0610000000000001e-01  -4.4400000000000002e-02   2.7572000000000001e+00   4.6142000000000003e+00   9.6299999999999997e-02   4.3300000000000000e-01   6.5469999999999995e-01
   3.7469999999999998e-01   0.0000000000000000e+00   1.8015000000000001e+00  -2.3870000000000000e-01  -3.4260000000000002e-01  -1.4910000000000001e-01   6.6600000000000006e-02   2.9350999999999998e+00   4.4401000000000002e+00   8.6699999999999999e-02   3.8490000000000002e-01   6.7240000000000000e-01
   3.5270000000000001e-01  -1.0990000000000000e-01   2.1446000000000001e+00  -1.7190000000000000e-01  -3.0449999999999999e-01  -2.2800000000000001e-01   1.3320000000000001e-01   3.0017999999999998e+00   3.8306000000000000e+00  -3.8500000000000000e-02   3.2710000000000000e-01   6.5029999999999999e-01
   1.5429999999999999e-01   0.0000000000000000e+00   2.3161999999999998e+00  -1.1459999999999999e-01  -3.4260000000000002e-01  -1.7100000000000001e-01   0.0000000000000000e+00   2.6905000000000001e+00   4.2659000000000002e+00   3.8500000000000000e-02   4.0410000000000001e-01   6.8120000000000003e-01
   1.7630000000000001e-01   2.1999999999999999e-02   1.2867999999999999e+00  -2.3870000000000000e-01  -3.2350000000000001e-01  -2.1929999999999999e-01   1.3320000000000001e-01   2.7349999999999999e+00   4.5270999999999999e+00   5.7799999999999997e-02   4.5219999999999999e-01   6.5029999999999999e-01
   1.5429999999999999e-01   8.7900000000000006e-02   1.7157000000000000e+00  -2.0999999999999999e-01  -2.4740000000000001e-01  -1.7540000000000000e-01   8.8800000000000004e-02   2.5571000000000002e+00   4.6142000000000003e+00   4.8200000000000000e-02   4.9070000000000003e-01   6.3260000000000005e-01
   2.8649999999999998e-01   0.0000000000000000e+00   2.5735000000000001e+00  -1.1459999999999999e-01  -1.9980000000000001e-01  -2.2800000000000001e-01   1.9980000000000001e-01   2.6015999999999999e+00   4.7012999999999998e+00   1.2520000000000001e-01   5.0029999999999997e-01   6.7240000000000000e-01
   2.8649999999999998e-01  -8.7900000000000006e-02   1.3725000000000001e+00  -1.5279999999999999e-01  -3.1400000000000000e-01  -2.2359999999999999e-01   1.7760000000000001e-01   2.7349999999999999e+00   4.1788999999999996e+00   3.8500000000000000e-02   4.2340000000000000e-01   6.6790000000000005e-01
   2.2040000000000001e-01   1.9789999999999999e-01   2.4876999999999998e+00  -2.0999999999999999e-01  -2.1890000000000001e-01  -1.7979999999999999e-01   1.5540000000000001e-01   2.6238000000000001e+00   4.7882999999999996e+00   3.8500000000000000e-02   4.2340000000000000e-01   6.5469999999999995e-01
   1.1020000000000001e-01  -4.3999999999999997e-02   1.8872000000000000e+00  -2.0999999999999999e-01  -3.0449999999999999e-01  -1.8859999999999999e-01   1.1100000000000000e-01   2.9129000000000000e+00   4.2659000000000002e+00   1.2520000000000001e-01   3.4639999999999999e-01   6.7240000000000000e-01
   2.2040000000000001e-01   0.0000000000000000e+00   1.7157000000000000e+00  -8.5900000000000004e-02  -2.9499999999999998e-01  -1.7100000000000001e-01   2.2200000000000001e-02   2.8906000000000001e+00   4.4401000000000002e+00   1.9300000000000001e-02   4.9070000000000003e-01   6.4139999999999997e-01
   0.0000000000000000e+00   2.1999999999999999e-02   1.3725000000000001e+00  -1.8140000000000001e-01  -3.0449999999999999e-01  -2.0610000000000001e-01   2.8849999999999998e-01   2.8906000000000001e+00   4.9623999999999997e+00   8.6699999999999999e-02   4.7149999999999997e-01   6.2809999999999999e-01
   8.8200000000000001e-02  -1.3189999999999999e-01   2.3161999999999998e+00  -2.1959999999999999e-01  -2.5690000000000002e-01  -1.4470000000000000e-01  -6.6600000000000006e-02   2.7572000000000001e+00   5.0495000000000001e+00   1.9300000000000001e-02   4.4259999999999999e-01   6.7240000000000000e-01
   1.7630000000000001e-01   2.4179999999999999e-01   1.5441000000000000e+00  -2.4820000000000000e-01  -3.5210000000000002e-01  -1.9289999999999999e-01   2.2200000000000001e-02   2.7128000000000001e+00   4.8754000000000000e+00   5.7799999999999997e-02   4.5219999999999999e-01   6.5910000000000002e-01
  -4.4100000000000000e-02  -1.5390000000000001e-01   2.5735000000000001e+00  -2.7689999999999998e-01  -3.7109999999999999e-01  -2.1490000000000001e-01   8.8800000000000004e-02   2.6682999999999999e+00   4.7012999999999998e+00   1.9300000000000001e-02   4.4259999999999999e-01   6.4139999999999997e-01
   2.4249999999999999e-01  -8.7900000000000006e-02   1.5441000000000000e+00  -2.3870000000000000e-01  -2.9499999999999998e-01  -2.2800000000000001e-01   1.1100000000000000e-01   2.7128000000000001e+00   4.3529999999999998e+00   9.5999999999999992e-03   4.2340000000000000e-01   6.2370000000000003e-01
   1.1020000000000001e-01  -4.3999999999999997e-02   1.6298999999999999e+00  -1.4319999999999999e-01  -1.9980000000000001e-01  -1.9730000000000000e-01   4.4400000000000002e-02   2.8462000000000001e+00   5.0495000000000001e+00  -6.7400000000000002e-02   4.1370000000000001e-01   6.6349999999999998e-01
   1.7630000000000001e-01  -4.3999999999999997e-02   1.3725000000000001e+00  -1.2410000000000000e-01  -2.0930000000000001e-01  -2.1049999999999999e-01   2.2200000000000001e-02   2.6905000000000001e+00   4.5270999999999999e+00   2.8899999999999999e-02   4.7149999999999997e-01   6.0160000000000002e-01
   2.4249999999999999e-01   4.3999999999999997e-02   2.3161999999999998e+00  -2.0999999999999999e-01  -2.8549999999999998e-01  -1.8420000000000000e-01   2.2189999999999999e-01   2.7128000000000001e+00   4.9623999999999997e+00  -3.8500000000000000e-02   4.8110000000000003e-01   6.5029999999999999e-01
   2.2040000000000001e-01   1.0990000000000000e-01   1.6298999999999999e+00  -1.2410000000000000e-01  -2.3790000000000000e-01  -1.9730000000000000e-01   4.4400000000000002e-02   2.5571000000000002e+00   4.9623999999999997e+00  -5.7799999999999997e-02   4.7149999999999997e-01   6.5910000000000002e-01
   8.8200000000000001e-02   4.3999999999999997e-02   2.0588000000000002e+00  -2.1959999999999999e-01  -2.2839999999999999e-01  -2.1049999999999999e-01   1.9980000000000001e-01   2.8906000000000001e+00   4.4401000000000002e+00  -2.8899999999999999e-02   3.9450000000000002e-01   6.3260000000000005e-01
   2.2040000000000001e-01   0.0000000000000000e+00   1.3725000000000001e+00  -2.4820000000000000e-01  -2.4740000000000001e-01  -2.1049999999999999e-01   0.0000000000000000e+00   2.7572000000000001e+00   4.5270999999999999e+00   8.6699999999999999e-02   3.5599999999999998e-01   6.7240000000000000e-01
   4.4100000000000000e-02   0.0000000000000000e+00   9.4359999999999999e-01  -1.1459999999999999e-01  -3.7109999999999999e-01  -1.8859999999999999e-01   0.0000000000000000e+00   2.8462000000000001e+00   4.5270999999999999e+00   6.7400000000000002e-02   3.8490000000000002e-01   6.6349999999999998e-01
   2.1999999999999999e-02   4.3999999999999997e-02   2.0588000000000002e+00  -6.6799999999999998e-02  -3.6159999999999998e-01  -2.2800000000000001e-01   1.1100000000000000e-01   2.8683999999999998e+00   4.7882999999999996e+00   5.7799999999999997e-02   3.3679999999999999e-01   6.8559999999999999e-01
   1.1020000000000001e-01  -4.3999999999999997e-02   2.2303999999999999e+00  -2.3870000000000000e-01  -3.2350000000000001e-01  -1.9289999999999999e-01   6.6600000000000006e-02   2.7128000000000001e+00   3.9177000000000000e+00  -3.8500000000000000e-02   3.4639999999999999e-01   6.6790000000000005e-01
   2.6450000000000001e-01   6.6000000000000003e-02   1.8872000000000000e+00  -2.0999999999999999e-01  -3.4260000000000002e-01  -2.0169999999999999e-01   2.2189999999999999e-01   2.8683999999999998e+00   4.0918000000000001e+00   4.8200000000000000e-02   4.3300000000000000e-01   6.4580000000000004e-01
   1.1020000000000001e-01  -4.3999999999999997e-02   1.8872000000000000e+00  -2.2910000000000000e-01  -3.2350000000000001e-01  -2.0610000000000001e-01  -4.4400000000000002e-02   2.8462000000000001e+00   4.7012999999999998e+00   7.7100000000000002e-02   4.3300000000000000e-01   6.8559999999999999e-01
   2.8649999999999998e-01   1.5390000000000001e-01   1.7157000000000000e+00  -1.2410000000000000e-01  -1.7130000000000001e-01  -2.0610000000000001e-01  -4.4400000000000002e-02   2.6238000000000001e+00   4.9623999999999997e+00   8.6699999999999999e-02   3.9450000000000002e-01   6.6790000000000005e-01
   4.4100000000000000e-02   4.3999999999999997e-02   1.7157000000000000e+00  -2.8639999999999999e-01  -2.1890000000000001e-01  -2.0169999999999999e-01   1.3320000000000001e-01   2.9573000000000000e+00   4.8754000000000000e+00   7.7100000000000002e-02   4.7149999999999997e-01   6.4580000000000004e-01
   3.5270000000000001e-01  -1.3189999999999999e-01   2.1446000000000001e+00  -1.6230000000000000e-01  -2.3790000000000000e-01  -2.1490000000000001e-01   2.2200000000000001e-02   2.8906000000000001e+00   4.6142000000000003e+00   2.8899999999999999e-02   4.4259999999999999e-01   6.4580000000000004e-01
   8.8200000000000001e-02   2.4179999999999999e-01   2.2303999999999999e+00  -6.6799999999999998e-02  -3.0449999999999999e-01  -2.1049999999999999e-01  -2.2200000000000001e-02   2.6905000000000001e+00   4.7882999999999996e+00   2.8899999999999999e-02   3.6559999999999998e-01   6.7240000000000000e-01
   2.2040000000000001e-01   1.7590000000000000e-01   1.5441000000000000e+00  -2.0999999999999999e-01  -2.7600000000000002e-01  -1.7540000000000000e-01   0.0000000000000000e+00   2.8683999999999998e+00   4.8754000000000000e+00   2.8899999999999999e-02   3.4639999999999999e-01   6.8559999999999999e-01
   2.6450000000000001e-01  -6.6000000000000003e-02   1.6298999999999999e+00  -1.9089999999999999e-01  -3.7109999999999999e-01  -1.9289999999999999e-01   1.5540000000000001e-01   2.7795000000000001e+00   4.7882999999999996e+00   3.8500000000000000e-02   3.9450000000000002e-01   6.7679999999999996e-01
   1.1020000000000001e-01  -6.6000000000000003e-02   1.3725000000000001e+00  -1.2410000000000000e-01  -2.4740000000000001e-01  -1.9730000000000000e-01   2.2200000000000001e-02   2.8906000000000001e+00   4.7882999999999996e+00   8.6699999999999999e-02   4.1370000000000001e-01   6.5469999999999995e-01
   1.7630000000000001e-01  -6.6000000000000003e-02   2.0588000000000002e+00  -1.1459999999999999e-01  -2.4740000000000001e-01  -1.8859999999999999e-01  -6.6600000000000006e-02   2.8016999999999999e+00   4.5270999999999999e+00   8.6699999999999999e-02   4.2340000000000000e-01   6.5469999999999995e-01
   8.8200000000000001e-02   1.7590000000000000e-01   2.5735000000000001e+00  -8.5900000000000004e-02  -2.6640000000000003e-01  -2.0610000000000001e-01   0.0000000000000000e+00   2.7572000000000001e+00   4.1788999999999996e+00   3.8500000000000000e-02   4.4259999999999999e-01   6.0160000000000002e-01
   6.6100000000000006e-02   0.0000000000000000e+00   2.6593000000000000e+00  -1.3370000000000001e-01  -3.0449999999999999e-01  -1.8859999999999999e-01   1.3320000000000001e-01   2.7795000000000001e+00   4.4401000000000002e+00   9.5999999999999992e-03   4.3300000000000000e-01   6.6790000000000005e-01
   1.9839999999999999e-01  -4.3999999999999997e-02   1.3725000000000001e+00  -1.1459999999999999e-01  -3.0449999999999999e-01  -1.7540000000000000e-01   6.6600000000000006e-02   2.8016999999999999e+00   4.9623999999999997e+00   1.4449999999999999e-01   4.1370000000000001e-01   6.5910000000000002e-01
  -1.3230000000000000e-01  -2.1999999999999999e-02   2.4876999999999998e+00  -2.2910000000000000e-01  -3.2350000000000001e-01  -1.5790000000000001e-01  -2.2200000000000001e-02   2.8016999999999999e+00   4.0918000000000001e+00   2.8899999999999999e-02   4.0410000000000001e-01   6.7240000000000000e-01
   1.1020000000000001e-01  -8.7900000000000006e-02   1.2867999999999999e+00  -1.8140000000000001e-01  -2.5690000000000002e-01  -2.2800000000000001e-01   2.6629999999999998e-01   2.7128000000000001e+00   5.1365999999999996e+00   7.7100000000000002e-02   4.3300000000000000e-01   6.6349999999999998e-01
   1.9839999999999999e-01  -4.3999999999999997e-02   1.7157000000000000e+00  -1.3370000000000001e-01  -3.2350000000000001e-01  -2.2359999999999999e-01   6.6600000000000006e-02   2.8462000000000001e+00   4.9623999999999997e+00   7.7100000000000002e-02   3.8490000000000002e-01   6.7679999999999996e-01
   3.3060000000000000e-01   0.0000000000000000e+00   2.4018999999999999e+00  -1.7190000000000000e-01  -3.1400000000000000e-01  -2.2800000000000001e-01   8.8800000000000004e-02   2.8016999999999999e+00   4.1788999999999996e+00   1.9300000000000001e-02   4.0410000000000001e-01   6.4139999999999997e-01
   2.6450000000000001e-01  -6.6000000000000003e-02   2.0588000000000002e+00  -1.8140000000000001e-01  -3.0449999999999999e-01  -1.4030000000000001e-01   4.4400000000000002e-02   2.6682999999999999e+00   3.8306000000000000e+00   2.8899999999999999e-02   3.8490000000000002e-01   6.5910000000000002e-01
   4.4100000000000000e-02   4.3999999999999997e-02   1.8015000000000001e+00  -1.7190000000000000e-01  -2.5690000000000002e-01  -2.0169999999999999e-01   6.6600000000000006e-02   2.9350999999999998e+00   4.8754000000000000e+00   9.6299999999999997e-02   4.1370000000000001e-01   6.5029999999999999e-01
   1.5429999999999999e-01  -4.3999999999999997e-02   1.6298999999999999e+00  -1.6230000000000000e-01  -3.3310000000000001e-01  -1.7979999999999999e-01   4.4400000000000002e-02   2.7795000000000001e+00   4.5270999999999999e+00   1.1559999999999999e-01   3.4639999999999999e-01   6.4139999999999997e-01
   1.9839999999999999e-01   0.0000000000000000e+00   1.5441000000000000e+00  -2.2910000000000000e-01  -2.7600000000000002e-01  -2.0169999999999999e-01  -6.6600000000000006e-02   2.6905000000000001e+00   4.9623999999999997e+00   8.6699999999999999e-02   4.5219999999999999e-01   6.5029999999999999e-01
   1.3230000000000000e-01   8.7900000000000006e-02   1.8015000000000001e+00  -1.7190000000000000e-01  -2.1890000000000001e-01  -2.0610000000000001e-01   2.6629999999999998e-01   2.9129000000000000e+00   4.9623999999999997e+00   0.0000000000000000e+00   4.3300000000000000e-01   6.1490000000000000e-01
   1.3230000000000000e-01   2.1999999999999999e-02   2.4876999999999998e+00  -1.6230000000000000e-01  -3.1400000000000000e-01  -2.0610000000000001e-01   4.4400000000000002e-02   2.9350999999999998e+00   3.9177000000000000e+00   8.6699999999999999e-02   4.8110000000000003e-01   6.5029999999999999e-01
   5.9509999999999996e-01  -1.3189999999999999e-01   1.8015000000000001e+00  -2.2910000000000000e-01  -2.9499999999999998e-01  -2.1049999999999999e-01  -2.2200000000000001e-02   2.7572000000000001e+00   4.0918000000000001e+00  -2.8899999999999999e-02   3.5599999999999998e-01   6.4139999999999997e-01
  -4.4100000000000000e-02  -1.3189999999999999e-01   1.6298999999999999e+00  -1.3370000000000001e-01  -2.7600000000000002e-01  -2.0610000000000001e-01  -6.6600000000000006e-02   3.0017999999999998e+00   4.8754000000000000e+00  -4.8200000000000000e-02   4.8110000000000003e-01   6.7240000000000000e-01
  -2.2040000000000001e-01   1.5390000000000001e-01   2.3161999999999998e+00  -1.6230000000000000e-01  -2.7600000000000002e-01  -1.3159999999999999e-01   2.2189999999999999e-01   2.8906000000000001e+00   4.8754000000000000e+00   0.0000000000000000e+00   4.5219999999999999e-01   6.3260000000000005e-01
   1.9839999999999999e-01   0.0000000000000000e+00   1.4582999999999999e+00  -2.0999999999999999e-01  -4.2820000000000003e-01  -2.1049999999999999e-01   1.3320000000000001e-01   2.9573000000000000e+00   4.4401000000000002e+00  -9.5999999999999992e-03   4.3300000000000000e-01   6.6349999999999998e-01
   1.1020000000000001e-01  -4.3999999999999997e-02   2.5735000000000001e+00  -2.6729999999999998e-01  -3.2350000000000001e-01  -2.2359999999999999e-01   1.7760000000000001e-01   2.6905000000000001e+00   5.3977000000000004e+00   1.9300000000000001e-02   4.4259999999999999e-01   6.6790000000000005e-01
   4.4100000000000000e-02   1.0990000000000000e-01   1.6298999999999999e+00  -2.0050000000000001e-01  -2.0930000000000001e-01  -1.2280000000000001e-01   1.7760000000000001e-01   2.8239000000000001e+00   4.7882999999999996e+00  -4.8200000000000000e-02   3.8490000000000002e-01   6.5029999999999999e-01
  -4.6289999999999998e-01  -4.3999999999999997e-02   1.4582999999999999e+00  -9.5500000000000002e-02  -3.7109999999999999e-01  -2.1049999999999999e-01  -1.5540000000000001e-01   2.7572000000000001e+00   5.1365999999999996e+00  -9.5999999999999992e-03   4.3300000000000000e-01   6.5029999999999999e-01
   5.7310000000000005e-01  -6.6000000000000003e-02   1.4582999999999999e+00  -1.8140000000000001e-01  -2.9499999999999998e-01  -1.9730000000000000e-01   4.4400000000000002e-02   2.8683999999999998e+00   4.0048000000000004e+00   8.6699999999999999e-02   4.4259999999999999e-01   6.1929999999999996e-01
   2.4249999999999999e-01  -2.1999999999999999e-02   2.0588000000000002e+00  -1.4319999999999999e-01  -3.1400000000000000e-01  -1.7540000000000000e-01   1.1100000000000000e-01   2.7349999999999999e+00   5.2236000000000002e+00   7.7100000000000002e-02   4.4259999999999999e-01   6.3260000000000005e-01
  -3.7469999999999998e-01  -1.0990000000000000e-01   1.8015000000000001e+00  -3.8199999999999998e-02  -2.8549999999999998e-01  -2.1929999999999999e-01   3.9950000000000002e-01   2.7128000000000001e+00   4.6142000000000003e+00   1.0600000000000000e-01   4.3300000000000000e-01   6.5910000000000002e-01
   1.1020000000000001e-01   1.5390000000000001e-01   2.1446000000000001e+00  -1.5279999999999999e-01  -2.9499999999999998e-01  -1.8420000000000000e-01   1.7760000000000001e-01   2.6238000000000001e+00   4.6142000000000003e+00   6.7400000000000002e-02   4.6189999999999998e-01   6.8120000000000003e-01
   1.5429999999999999e-01  -8.7900000000000006e-02   2.4876999999999998e+00  -8.5900000000000004e-02  -3.1400000000000000e-01  -1.9730000000000000e-01   6.6600000000000006e-02   2.8906000000000001e+00   5.2236000000000002e+00  -3.8500000000000000e-02   5.1000000000000001e-01   6.6790000000000005e-01
   6.6130000000000000e-01   4.3999999999999997e-02   1.8015000000000001e+00  -1.8140000000000001e-01  -3.5210000000000002e-01  -1.7540000000000000e-01   1.7760000000000001e-01   2.7572000000000001e+00   4.3529999999999998e+00  -1.9300000000000001e-02   4.1370000000000001e-01   6.6349999999999998e-01
  -2.1999999999999999e-02   0.0000000000000000e+00   1.6298999999999999e+00  -1.7190000000000000e-01  -2.6640000000000003e-01  -1.9730000000000000e-01   8.8800000000000004e-02   2.7572000000000001e+00   4.9623999999999997e+00   6.7400000000000002e-02   4.3300000000000000e-01   6.3700000000000001e-01
   8.8200000000000001e-02  -2.1999999999999999e-02   1.0294000000000001e+00  -1.3370000000000001e-01  -2.9499999999999998e-01  -1.7540000000000000e-01   1.1100000000000000e-01   2.8239000000000001e+00   4.5270999999999999e+00   4.8200000000000000e-02   3.7530000000000002e-01   6.8120000000000003e-01
   1.5429999999999999e-01   4.3999999999999997e-02   1.7157000000000000e+00  -1.5279999999999999e-01  -3.1400000000000000e-01  -2.2359999999999999e-01  -2.2200000000000001e-02   2.7572000000000001e+00   5.2236000000000002e+00   6.7400000000000002e-02   4.0410000000000001e-01   6.2370000000000003e-01
   3.3060000000000000e-01  -2.1980000000000000e-01   2.6593000000000000e+00  -2.0999999999999999e-01  -3.2350000000000001e-01  -2.3240000000000000e-01   1.3320000000000001e-01   2.8683999999999998e+00   5.4847999999999999e+00   3.8500000000000000e-02   4.8110000000000003e-01   6.5029999999999999e-01
   4.6289999999999998e-01   0.0000000000000000e+00   6.8630000000000002e-01  -2.0999999999999999e-01  -1.9030000000000000e-01  -1.8420000000000000e-01  -1.3320000000000001e-01   2.8462000000000001e+00   4.0048000000000004e+00   6.7400000000000002e-02   4.2340000000000000e-01   6.8120000000000003e-01
  -2.8649999999999998e-01  -6.6000000000000003e-02   1.9730000000000001e+00  -1.5279999999999999e-01  -2.8549999999999998e-01  -1.9289999999999999e-01   1.5540000000000001e-01   2.7572000000000001e+00   4.4401000000000002e+00   9.5999999999999992e-03   4.3300000000000000e-01   6.4580000000000004e-01
   6.3919999999999999e-01   1.5390000000000001e-01   1.7157000000000000e+00  -1.2410000000000000e-01  -3.7109999999999999e-01  -1.8859999999999999e-01   1.7760000000000001e-01   2.8462000000000001e+00   4.9623999999999997e+00   4.8200000000000000e-02   4.3300000000000000e-01   6.0599999999999998e-01
   4.8490000000000000e-01  -3.2979999999999998e-01   2.4018999999999999e+00  -2.4820000000000000e-01  -3.0449999999999999e-01  -1.3159999999999999e-01   1.7760000000000001e-01   2.7349999999999999e+00   5.3977000000000004e+00   6.7400000000000002e-02   4.0410000000000001e-01   6.4580000000000004e-01
  -3.3060000000000000e-01   6.6000000000000003e-02   1.8015000000000001e+00  -8.5900000000000004e-02  -2.4740000000000001e-01  -2.0169999999999999e-01   1.7760000000000001e-01   2.7795000000000001e+00   4.7012999999999998e+00   6.7400000000000002e-02   3.5599999999999998e-01   6.6349999999999998e-01
   3.3060000000000000e-01   1.5390000000000001e-01   1.5441000000000000e+00  -1.8140000000000001e-01  -2.7600000000000002e-01  -2.6750000000000002e-01  -4.4400000000000002e-02   2.8906000000000001e+00   4.7012999999999998e+00   3.8500000000000000e-02   3.7530000000000002e-01   6.6349999999999998e-01
   1.3230000000000000e-01  -2.6379999999999998e-01   2.0588000000000002e+00  -2.3870000000000000e-01  -3.3310000000000001e-01  -1.1400000000000000e-01   2.4410000000000001e-01   2.7128000000000001e+00   4.5270999999999999e+00   5.7799999999999997e-02   4.1370000000000001e-01   6.1929999999999996e-01
   6.8330000000000002e-01  -2.8580000000000000e-01   1.9730000000000001e+00  -2.1959999999999999e-01  -3.9010000000000000e-01  -1.6230000000000000e-01   1.5540000000000001e-01   2.7572000000000001e+00   4.0048000000000004e+00   1.9300000000000001e-02   4.0410000000000001e-01   6.9010000000000005e-01
  -8.8200000000000001e-02   6.6000000000000003e-02   1.4582999999999999e+00  -8.5900000000000004e-02  -2.8549999999999998e-01  -1.6660000000000000e-01  -1.9980000000000001e-01   2.7572000000000001e+00   5.3977000000000004e+00   7.7100000000000002e-02   4.6189999999999998e-01   6.6790000000000005e-01
  -2.1999999999999999e-02  -1.0990000000000000e-01   1.6298999999999999e+00  -2.4820000000000000e-01  -2.2839999999999999e-01  -1.0520000000000000e-01   1.3320000000000001e-01   2.7349999999999999e+00   4.2659000000000002e+00  -9.5999999999999992e-03   4.5219999999999999e-01   6.3700000000000001e-01
   1.9839999999999999e-01  -4.3999999999999997e-02   2.1446000000000001e+00  -1.5279999999999999e-01  -2.5690000000000002e-01  -2.0610000000000001e-01   6.6600000000000006e-02   2.8016999999999999e+00   4.8754000000000000e+00   0.0000000000000000e+00   3.6559999999999998e-01   6.2370000000000003e-01
   3.7469999999999998e-01  -2.1999999999999999e-02   2.4876999999999998e+00  -2.3870000000000000e-01  -2.3790000000000000e-01  -1.8859999999999999e-01  -2.2200000000000001e-02   2.9573000000000000e+00   4.6142000000000003e+00   5.7799999999999997e-02   4.3300000000000000e-01   6.9010000000000005e-01
  -6.6100000000000006e-02  -6.6000000000000003e-02   1.6298999999999999e+00  -1.1459999999999999e-01  -3.0449999999999999e-01  -1.3589999999999999e-01   6.6600000000000006e-02   2.7572000000000001e+00   5.3106999999999998e+00   0.0000000000000000e+00   5.1959999999999995e-01   6.4139999999999997e-01
  -1.9839999999999999e-01  -2.4179999999999999e-01   1.6298999999999999e+00  -1.9089999999999999e-01  -2.1890000000000001e-01  -2.1490000000000001e-01   1.9980000000000001e-01   2.8016999999999999e+00   4.4401000000000002e+00   1.9300000000000001e-02   3.9450000000000002e-01   6.5469999999999995e-01
   2.2040000000000001e-01   4.3999999999999997e-02   1.2010000000000001e+00  -1.7190000000000000e-01  -3.2350000000000001e-01  -2.2359999999999999e-01   8.8800000000000004e-02   2.8906000000000001e+00   4.7012999999999998e+00   6.7400000000000002e-02   4.3300000000000000e-01   6.2370000000000003e-01
   6.3919999999999999e-01   1.7590000000000000e-01   1.2867999999999999e+00  -2.6729999999999998e-01  -3.3310000000000001e-01  -1.9289999999999999e-01  -8.8800000000000004e-02   2.5792999999999999e+00   4.7012999999999998e+00   0.0000000000000000e+00   3.3679999999999999e-01   6.9010000000000005e-01
   1.7630000000000001e-01   8.7900000000000006e-02   2.1446000000000001e+00  -1.9089999999999999e-01  -3.1400000000000000e-01  -2.0610000000000001e-01   1.3320000000000001e-01   2.8462000000000001e+00   4.9623999999999997e+00   1.9300000000000001e-02   4.3300000000000000e-01   6.9450000000000001e-01
  -1.9839999999999999e-01   1.0990000000000000e-01   1.3725000000000001e+00  -2.1959999999999999e-01  -2.3790000000000000e-01  -1.7540000000000000e-01   1.7760000000000001e-01   2.8906000000000001e+00   5.2236000000000002e+00   3.8500000000000000e-02   4.2340000000000000e-01   6.1040000000000005e-01
   3.0859999999999999e-01   2.1999999999999999e-02   1.4582999999999999e+00  -1.0500000000000000e-01  -3.2350000000000001e-01  -1.4470000000000000e-01   1.1100000000000000e-01   2.8016999999999999e+00   4.5270999999999999e+00   8.6699999999999999e-02   5.2920000000000000e-01   6.0160000000000002e-01
   4.1880000000000001e-01  -1.5390000000000001e-01   2.1446000000000001e+00  -2.4820000000000000e-01  -3.1400000000000000e-01  -2.1929999999999999e-01   1.1100000000000000e-01   2.7572000000000001e+00   4.5270999999999999e+00   1.9300000000000001e-02   4.5219999999999999e-01   6.9889999999999997e-01
  -4.4100000000000000e-02  -6.6000000000000003e-02   1.8015000000000001e+00  -2.4820000000000000e-01  -2.9499999999999998e-01  -1.6660000000000000e-01   4.4400000000000002e-02   2.7572000000000001e+00   5.0495000000000001e+00   2.8899999999999999e-02   4.2340000000000000e-01   6.0599999999999998e-01
  -6.6100000000000006e-02   2.1999999999999999e-02   1.8015000000000001e+00  -1.0500000000000000e-01  -2.7600000000000002e-01  -2.0169999999999999e-01   6.6600000000000006e-02   2.8016999999999999e+00   5.6589000000000000e+00  -9.5999999999999992e-03   4.1370000000000001e-01   6.9450000000000001e-01
   3.5270000000000001e-01   1.0990000000000000e-01   9.4359999999999999e-01  -6.6799999999999998e-02  -2.9499999999999998e-01  -2.1929999999999999e-01   2.4410000000000001e-01   2.6459999999999999e+00   4.7882999999999996e+00  -9.5999999999999992e-03   5.1959999999999995e-01   6.5910000000000002e-01
   2.4249999999999999e-01  -4.3999999999999997e-02   2.7450999999999999e+00  -2.9599999999999999e-01  -3.1400000000000000e-01  -1.5790000000000001e-01   1.9980000000000001e-01   2.8462000000000001e+00   5.4847999999999999e+00   6.7400000000000002e-02   4.6189999999999998e-01   6.8120000000000003e-01
   1.9839999999999999e-01   4.3999999999999997e-02   1.5441000000000000e+00  -1.4319999999999999e-01  -3.0449999999999999e-01  -2.0610000000000001e-01   6.6600000000000006e-02   2.8239000000000001e+00   5.0495000000000001e+00   7.7100000000000002e-02   4.7149999999999997e-01   6.1490000000000000e-01
   6.6100000000000006e-02  -2.1999999999999999e-02   2.4018999999999999e+00  -1.5279999999999999e-01  -2.0930000000000001e-01  -2.4120000000000000e-01   8.8800000000000004e-02   2.5792999999999999e+00   4.2659000000000002e+00   3.8500000000000000e-02   4.9070000000000003e-01   7.2099999999999997e-01
   2.6450000000000001e-01   1.3189999999999999e-01   1.2867999999999999e+00  -2.5779999999999997e-01  -3.0449999999999999e-01  -1.8859999999999999e-01   1.1100000000000000e-01   2.8016999999999999e+00   4.7012999999999998e+00   6.7400000000000002e-02   3.9450000000000002e-01   6.5910000000000002e-01
   2.4249999999999999e-01  -2.1999999999999999e-02   2.4018999999999999e+00  -1.7190000000000000e-01  -3.2350000000000001e-01  -1.9289999999999999e-01   1.1100000000000000e-01   2.8016999999999999e+00   4.7882999999999996e+00   4.8200000000000000e-02   3.1750000000000000e-01   6.4139999999999997e-01
   2.8649999999999998e-01   2.1980000000000000e-01   1.1152000000000000e+00  -6.6799999999999998e-02  -3.2350000000000001e-01  -2.0169999999999999e-01   1.3320000000000001e-01   2.5792999999999999e+00   4.5270999999999999e+00   3.8500000000000000e-02   4.0410000000000001e-01   7.0779999999999998e-01
   0.0000000000000000e+00   1.3189999999999999e-01   1.3725000000000001e+00  -1.0500000000000000e-01  -2.9499999999999998e-01  -1.5790000000000001e-01   8.8800000000000004e-02   2.7349999999999999e+00   4.4401000000000002e+00   2.8899999999999999e-02   4.4259999999999999e-01   6.2809999999999999e-01
   8.8200000000000001e-02   1.5390000000000001e-01   2.5735000000000001e+00  -2.0050000000000001e-01  -2.8549999999999998e-01  -2.2800000000000001e-01   0.0000000000000000e+00   2.8683999999999998e+00   4.9623999999999997e+00  -1.9300000000000001e-02   4.3300000000000000e-01   6.0599999999999998e-01
   4.6289999999999998e-01   0.0000000000000000e+00   1.9730000000000001e+00  -7.6399999999999996e-02  -3.0449999999999999e-01  -1.7979999999999999e-01   8.8800000000000004e-02   2.9573000000000000e+00   4.7012999999999998e+00  -3.8500000000000000e-02   4.4259999999999999e-01   6.6790000000000005e-01
   2.6450000000000001e-01  -4.3999999999999997e-02   2.0588000000000002e+00  -1.1459999999999999e-01  -2.3790000000000000e-01  -2.5000000000000000e-01   2.2200000000000001e-02   2.8239000000000001e+00   5.0495000000000001e+00   3.8500000000000000e-02   4.6189999999999998e-01   6.6349999999999998e-01
   4.4100000000000000e-02  -1.5390000000000001e-01   1.5441000000000000e+00  -2.1959999999999999e-01  -3.2350000000000001e-01  -2.2800000000000001e-01   4.4400000000000002e-02   2.9796000000000000e+00   4.2659000000000002e+00   6.7400000000000002e-02   4.2340000000000000e-01   6.3260000000000005e-01
   8.8200000000000001e-02   6.6000000000000003e-02   1.8015000000000001e+00  -1.4319999999999999e-01  -3.0449999999999999e-01  -2.7189999999999998e-01   2.4410000000000001e-01   2.8239000000000001e+00   6.0072000000000001e+00   9.6299999999999997e-02   4.2340000000000000e-01   6.3700000000000001e-01
   2.4249999999999999e-01   2.1999999999999999e-02   1.6298999999999999e+00  -1.2410000000000000e-01  -3.2350000000000001e-01  -2.0169999999999999e-01   2.4410000000000001e-01   2.5792999999999999e+00   4.7882999999999996e+00   3.8500000000000000e-02   3.8490000000000002e-01   6.4580000000000004e-01
   1.5429999999999999e-01   6.6000000000000003e-02   1.6298999999999999e+00  -2.3870000000000000e-01  -3.3310000000000001e-01  -1.8420000000000000e-01   0.0000000000000000e+00   2.9129000000000000e+00   5.3106999999999998e+00   1.1559999999999999e-01   3.8490000000000002e-01   6.6349999999999998e-01
   2.1999999999999999e-02  -4.3999999999999997e-02   1.7157000000000000e+00  -1.0500000000000000e-01  -3.2350000000000001e-01  -1.9289999999999999e-01   1.5540000000000001e-01   2.5571000000000002e+00   5.0495000000000001e+00  -6.7400000000000002e-02   3.2710000000000000e-01   6.5029999999999999e-01
   8.8200000000000001e-02   0.0000000000000000e+00   2.0588000000000002e+00  -1.0500000000000000e-01  -2.2839999999999999e-01  -1.4910000000000001e-01   3.1069999999999998e-01   2.7572000000000001e+00   4.2659000000000002e+00   5.7799999999999997e-02   3.2710000000000000e-01   6.8120000000000003e-01
   3.5270000000000001e-01  -6.6000000000000003e-02   1.9730000000000001e+00  -2.6729999999999998e-01  -2.1890000000000001e-01  -1.7100000000000001e-01   2.2200000000000001e-02   2.9350999999999998e+00   4.6142000000000003e+00   2.8899999999999999e-02   3.0790000000000001e-01   6.5029999999999999e-01
  -2.1999999999999999e-02   0.0000000000000000e+00   2.1446000000000001e+00  -1.1459999999999999e-01  -2.9499999999999998e-01  -2.1929999999999999e-01   1.3320000000000001e-01   2.4904000000000002e+00   4.3529999999999998e+00   0.0000000000000000e+00   3.6559999999999998e-01   6.5469999999999995e-01
   1.1020000000000001e-01  -3.0780000000000002e-01   1.8872000000000000e+00  -1.6230000000000000e-01  -2.6640000000000003e-01  -2.5000000000000000e-01  -1.1100000000000000e-01   2.6905000000000001e+00   4.2659000000000002e+00   0.0000000000000000e+00   4.1370000000000001e-01   6.5469999999999995e-01
   2.1999999999999999e-02   8.7900000000000006e-02   2.2303999999999999e+00  -1.1459999999999999e-01  -1.7130000000000001e-01  -1.7979999999999999e-01   2.4410000000000001e-01   2.8239000000000001e+00   4.7012999999999998e+00   4.8200000000000000e-02   4.1370000000000001e-01   6.3260000000000005e-01
   8.8200000000000001e-02   1.0990000000000000e-01   2.0588000000000002e+00  -2.1959999999999999e-01  -3.4260000000000002e-01  -2.3240000000000000e-01   2.6629999999999998e-01   2.8239000000000001e+00   4.7012999999999998e+00   4.8200000000000000e-02   3.8490000000000002e-01   6.5469999999999995e-01
   4.4100000000000000e-02   1.3189999999999999e-01   1.7157000000000000e+00  -2.1959999999999999e-01  -2.6640000000000003e-01  -1.6660000000000000e-01   8.8800000000000004e-02   2.8462000000000001e+00   4.7012999999999998e+00   4.8200000000000000e-02   4.3300000000000000e-01   6.7240000000000000e-01
   8.8200000000000001e-02   0.0000000000000000e+00   1.5441000000000000e+00  -1.6230000000000000e-01  -2.8549999999999998e-01  -1.8859999999999999e-01   0.0000000000000000e+00   2.6459999999999999e+00   3.6564999999999999e+00  -1.9300000000000001e-02   4.3300000000000000e-01   6.7679999999999996e-01
   1.5429999999999999e-01   6.6000000000000003e-02   1.8872000000000000e+00  -1.7190000000000000e-01  -3.7109999999999999e-01  -1.8859999999999999e-01   2.2200000000000001e-02   2.6459999999999999e+00   4.4401000000000002e+00  -1.9300000000000001e-02   4.2340000000000000e-01   6.4580000000000004e-01
   1.9839999999999999e-01   6.6000000000000003e-02   1.4582999999999999e+00  -2.5779999999999997e-01  -3.6159999999999998e-01  -2.2359999999999999e-01   2.2200000000000001e-02   2.8462000000000001e+00   4.4401000000000002e+00   2.8899999999999999e-02   4.4259999999999999e-01   6.6790000000000005e-01
   2.2040000000000001e-01  -6.6000000000000003e-02   2.4018999999999999e+00  -1.2410000000000000e-01  -2.5690000000000002e-01  -2.1490000000000001e-01   1.5540000000000001e-01   2.7572000000000001e+00   4.7012999999999998e+00   9.5999999999999992e-03   4.2340000000000000e-01   6.5029999999999999e-01
   2.8649999999999998e-01   6.6000000000000003e-02   1.1152000000000000e+00  -7.6399999999999996e-02  -3.4260000000000002e-01  -1.6230000000000000e-01   2.4410000000000001e-01   2.7572000000000001e+00   5.6589000000000000e+00  -5.7799999999999997e-02   4.4259999999999999e-01   6.3260000000000005e-01
   1.3230000000000000e-01  -3.2979999999999998e-01   1.2010000000000001e+00  -1.7190000000000000e-01  -2.2839999999999999e-01  -2.0169999999999999e-01   4.4400000000000002e-02   2.8239000000000001e+00   4.7012999999999998e+00   6.7400000000000002e-02   3.5599999999999998e-01   6.8120000000000003e-01
   6.6100000000000006e-02   6.6000000000000003e-02   1.8015000000000001e+00  -1.1459999999999999e-01  -2.4740000000000001e-01  -1.7100000000000001e-01   2.4410000000000001e-01   2.5571000000000002e+00   4.7012999999999998e+00   1.1559999999999999e-01   3.0790000000000001e-01   6.2370000000000003e-01
   1.7630000000000001e-01   3.0780000000000002e-01   2.0588000000000002e+00  -1.4319999999999999e-01  -3.9010000000000000e-01  -1.5790000000000001e-01   2.6629999999999998e-01   2.8239000000000001e+00   3.8306000000000000e+00  -2.8899999999999999e-02   4.8110000000000003e-01   6.4139999999999997e-01
   2.2040000000000001e-01  -4.3999999999999997e-02   1.3725000000000001e+00  -1.1459999999999999e-01  -3.3310000000000001e-01  -2.2359999999999999e-01   2.2200000000000001e-02   2.8462000000000001e+00   4.1788999999999996e+00   6.7400000000000002e-02   4.1370000000000001e-01   6.4580000000000004e-01
  -2.1999999999999999e-02   1.0990000000000000e-01   1.2010000000000001e+00  -8.5900000000000004e-02  -3.4260000000000002e-01  -2.1929999999999999e-01  -2.2200000000000001e-02   2.7572000000000001e+00   4.6142000000000003e+00   3.8500000000000000e-02   4.3300000000000000e-01   6.9010000000000005e-01
   2.6450000000000001e-01   8.7900000000000006e-02   1.2010000000000001e+00  -1.7190000000000000e-01  -1.9030000000000000e-01  -1.9730000000000000e-01   1.3320000000000001e-01   2.7128000000000001e+00   5.2236000000000002e+00  -9.5999999999999992e-03   4.1370000000000001e-01   6.4139999999999997e-01
   8.8200000000000001e-02   0.0000000000000000e+00   2.0588000000000002e+00  -2.9599999999999999e-01  -2.7600000000000002e-01  -2.1049999999999999e-01   2.8849999999999998e-01   2.8016999999999999e+00   4.5270999999999999e+00   9.5999999999999992e-03   4.4259999999999999e-01   6.9010000000000005e-01
   2.1999999999999999e-02   0.0000000000000000e+00   1.8872000000000000e+00  -1.5279999999999999e-01  -3.4260000000000002e-01  -1.7540000000000000e-01   2.2189999999999999e-01   2.8016999999999999e+00   4.5270999999999999e+00   1.9300000000000001e-02   4.2340000000000000e-01   6.9010000000000005e-01
   2.1999999999999999e-02   2.6379999999999998e-01   1.4582999999999999e+00  -1.7190000000000000e-01  -3.1400000000000000e-01  -2.1049999999999999e-01   8.8800000000000004e-02   2.7572000000000001e+00   4.2659000000000002e+00   4.8200000000000000e-02   4.3300000000000000e-01   5.9270000000000000e-01
   2.2040000000000001e-01   6.6000000000000003e-02   1.5441000000000000e+00  -2.5779999999999997e-01  -2.7600000000000002e-01  -2.5430000000000003e-01   1.9980000000000001e-01   2.7128000000000001e+00   4.8754000000000000e+00   0.0000000000000000e+00   3.7530000000000002e-01   6.5029999999999999e-01
   1.9839999999999999e-01   2.1980000000000000e-01   1.8015000000000001e+00  -1.5279999999999999e-01  -3.0449999999999999e-01  -1.7100000000000001e-01   1.7760000000000001e-01   2.8906000000000001e+00   4.5270999999999999e+00   9.6299999999999997e-02   4.0410000000000001e-01   6.6349999999999998e-01
   1.1020000000000001e-01  -1.3189999999999999e-01   1.6298999999999999e+00  -1.2410000000000000e-01  -2.6640000000000003e-01  -1.8859999999999999e-01   4.4400000000000002e-02   2.8683999999999998e+00   4.2659000000000002e+00   3.8500000000000000e-02   4.7149999999999997e-01   6.9010000000000005e-01
  -2.1999999999999999e-02   1.0990000000000000e-01   1.5441000000000000e+00  -1.1459999999999999e-01  -2.6640000000000003e-01  -1.9289999999999999e-01  -8.8800000000000004e-02   2.7795000000000001e+00   4.6142000000000003e+00   5.7799999999999997e-02   4.0410000000000001e-01   6.5029999999999999e-01
   1.1020000000000001e-01   6.6000000000000003e-02   2.2303999999999999e+00  -1.8140000000000001e-01  -3.2350000000000001e-01  -1.7100000000000001e-01   4.4390000000000002e-01   2.9573000000000000e+00   4.8754000000000000e+00   3.8500000000000000e-02   4.5219999999999999e-01   6.5029999999999999e-01
   2.8649999999999998e-01  -1.7590000000000000e-01   2.1446000000000001e+00  -9.5500000000000002e-02  -2.3790000000000000e-01  -1.4470000000000000e-01   2.2200000000000001e-02   2.6682999999999999e+00   4.3529999999999998e+00   4.8200000000000000e-02   3.6559999999999998e-01   6.7679999999999996e-01
   1.7630000000000001e-01  -1.3189999999999999e-01   2.1446000000000001e+00  -1.7190000000000000e-01  -2.9499999999999998e-01  -1.7979999999999999e-01   6.6600000000000006e-02   2.6682999999999999e+00   4.6142000000000003e+00   3.8500000000000000e-02   3.8490000000000002e-01   6.6349999999999998e-01
   2.4249999999999999e-01   1.0990000000000000e-01   1.8015000000000001e+00  -2.1959999999999999e-01  -2.8549999999999998e-01  -2.0169999999999999e-01  -4.4400000000000002e-02   2.6015999999999999e+00   5.2236000000000002e+00   9.5999999999999992e-03   3.9450000000000002e-01   6.3260000000000005e-01
   2.2040000000000001e-01   2.1999999999999999e-02   1.8872000000000000e+00  -2.2910000000000000e-01  -3.2350000000000001e-01  -1.6230000000000000e-01   1.1100000000000000e-01   2.7795000000000001e+00   5.1365999999999996e+00  -1.4449999999999999e-01   4.0410000000000001e-01   6.9450000000000001e-01
   2.2040000000000001e-01   0.0000000000000000e+00   2.1446000000000001e+00  -9.5500000000000002e-02  -2.6640000000000003e-01  -1.8859999999999999e-01   4.4400000000000002e-02   2.7795000000000001e+00   4.4401000000000002e+00   4.8200000000000000e-02   3.9450000000000002e-01   6.5469999999999995e-01
   2.2040000000000001e-01   0.0000000000000000e+00   1.5441000000000000e+00  -2.0050000000000001e-01  -3.4260000000000002e-01  -1.8420000000000000e-01   1.9980000000000001e-01   2.8683999999999998e+00   5.1365999999999996e+00  -9.5999999999999992e-03   4.6189999999999998e-01   6.4139999999999997e-01
   6.6100000000000006e-02   1.0990000000000000e-01   1.9730000000000001e+00  -1.6230000000000000e-01  -1.7130000000000001e-01  -2.2800000000000001e-01   4.4400000000000002e-02   2.7572000000000001e+00   5.6589000000000000e+00   1.9300000000000001e-02   4.2340000000000000e-01   6.5910000000000002e-01
   1.7630000000000001e-01  -4.3999999999999997e-02   1.8015000000000001e+00  -1.2410000000000000e-01  -2.3790000000000000e-01  -2.2800000000000001e-01   1.3320000000000001e-01   2.7349999999999999e+00   5.0495000000000001e+00  -6.7400000000000002e-02   4.5219999999999999e-01   6.5029999999999999e-01
   1.5429999999999999e-01   8.7900000000000006e-02   1.8872000000000000e+00  -8.5900000000000004e-02  -2.5690000000000002e-01  -1.9289999999999999e-01   1.5540000000000001e-01   2.8462000000000001e+00   4.6142000000000003e+00   1.9300000000000001e-02   4.0410000000000001e-01   6.6790000000000005e-01
   2.6450000000000001e-01  -1.3189999999999999e-01   1.8015000000000001e+00  -1.6230000000000000e-01  -3.2350000000000001e-01  -1.9730000000000000e-01   0.0000000000000000e+00   2.8462000000000001e+00   4.8754000000000000e+00   7.7100000000000002e-02   3.8490000000000002e-01   6.4139999999999997e-01
   2.2040000000000001e-01  -1.0990000000000000e-01   1.4582999999999999e+00  -2.3870000000000000e-01  -3.1400000000000000e-01  -1.6660000000000000e-01   1.1100000000000000e-01   2.7795000000000001e+00   4.3529999999999998e+00  -3.8500000000000000e-02   4.5219999999999999e-01   6.7240000000000000e-01
  -8.8200000000000001e-02   1.9789999999999999e-01   1.8015000000000001e+00  -2.0999999999999999e-01  -2.7600000000000002e-01  -2.1490000000000001e-01   6.6600000000000006e-02   2.7795000000000001e+00   4.4401000000000002e+00  -7.7100000000000002e-02   3.7530000000000002e-01   6.5469999999999995e-01
   1.1020000000000001e-01  -2.1980000000000000e-01   2.1446000000000001e+00  -2.8639999999999999e-01  -3.0449999999999999e-01  -1.7540000000000000e-01   2.4410000000000001e-01   2.6905000000000001e+00   4.1788999999999996e+00   1.0600000000000000e-01   4.0410000000000001e-01   6.8120000000000003e-01
   8.8200000000000001e-02  -1.3189999999999999e-01   2.5735000000000001e+00  -2.3870000000000000e-01  -2.8549999999999998e-01  -2.2800000000000001e-01   8.8800000000000004e-02   2.8462000000000001e+00   4.0048000000000004e+00  -1.9300000000000001e-02   4.0410000000000001e-01   6.6349999999999998e-01
   8.8200000000000001e-02  -6.6000000000000003e-02   1.8015000000000001e+00  -1.5279999999999999e-01  -2.5690000000000002e-01  -1.5350000000000000e-01   1.3320000000000001e-01   2.8016999999999999e+00   4.0918000000000001e+00   6.7400000000000002e-02   4.0410000000000001e-01   6.4580000000000004e-01
  -6.6100000000000006e-02   8.7900000000000006e-02   1.4582999999999999e+00  -1.9089999999999999e-01  -1.9980000000000001e-01  -1.6230000000000000e-01   1.7760000000000001e-01   2.6682999999999999e+00   4.6142000000000003e+00   4.8200000000000000e-02   4.7149999999999997e-01   6.9010000000000005e-01
   4.4080000000000003e-01  -2.1999999999999999e-02   1.8015000000000001e+00  -1.7190000000000000e-01  -3.4260000000000002e-01  -2.2359999999999999e-01   1.9980000000000001e-01   2.7795000000000001e+00   4.3529999999999998e+00   5.7799999999999997e-02   3.4639999999999999e-01   6.0160000000000002e-01
   0.0000000000000000e+00  -2.1999999999999999e-02   1.9730000000000001e+00  -1.9089999999999999e-01  -3.8059999999999999e-01  -1.7100000000000001e-01   1.1100000000000000e-01   2.5571000000000002e+00   5.0495000000000001e+00   4.8200000000000000e-02   4.1370000000000001e-01   6.5469999999999995e-01
  -4.4100000000000000e-02  -1.3189999999999999e-01   2.3161999999999998e+00  -2.0999999999999999e-01  -2.4740000000000001e-01  -2.1490000000000001e-01   1.3320000000000001e-01   2.8239000000000001e+00   5.1365999999999996e+00   4.8200000000000000e-02   3.8490000000000002e-01   6.5029999999999999e-01
   1.5429999999999999e-01  -1.0990000000000000e-01   1.8872000000000000e+00  -2.1959999999999999e-01  -3.1400000000000000e-01  -1.8420000000000000e-01   1.7760000000000001e-01   2.9573000000000000e+00   4.3529999999999998e+00   1.9300000000000001e-02   4.6189999999999998e-01   6.7240000000000000e-01
   1.3230000000000000e-01  -6.6000000000000003e-02   1.5441000000000000e+00  -2.1959999999999999e-01  -3.0449999999999999e-01  -1.8420000000000000e-01   1.1100000000000000e-01   3.0240000000000000e+00   4.0048000000000004e+00  -2.8899999999999999e-02   3.7530000000000002e-01   6.2370000000000003e-01
   1.9839999999999999e-01   0.0000000000000000e+00   2.3161999999999998e+00  -2.0050000000000001e-01  -2.8549999999999998e-01  -1.8420000000000000e-01  -2.2200000000000001e-02   2.7572000000000001e+00   3.4824000000000002e+00   9.5999999999999992e-03   4.1370000000000001e-01   6.5029999999999999e-01
   1.9839999999999999e-01  -1.0990000000000000e-01   1.7157000000000000e+00  -2.8639999999999999e-01  -2.8549999999999998e-01  -1.7979999999999999e-01   1.1100000000000000e-01   2.9796000000000000e+00   4.5270999999999999e+00  -7.7100000000000002e-02   4.2340000000000000e-01   6.7679999999999996e-01
   2.1999999999999999e-02   4.3999999999999997e-02   1.7157000000000000e+00  -1.5279999999999999e-01  -3.2350000000000001e-01  -2.1049999999999999e-01   2.6629999999999998e-01   2.8462000000000001e+00   4.1788999999999996e+00  -2.8899999999999999e-02   4.1370000000000001e-01   6.5029999999999999e-01
   1.3230000000000000e-01   2.1999999999999999e-02   1.9730000000000001e+00  -1.2410000000000000e-01  -3.1400000000000000e-01  -2.2800000000000001e-01   2.8849999999999998e-01   2.6905000000000001e+00   4.7012999999999998e+00   3.8500000000000000e-02   4.6189999999999998e-01   6.2809999999999999e-01
   1.5429999999999999e-01   1.3189999999999999e-01   2.3161999999999998e+00  -1.0500000000000000e-01  -2.8549999999999998e-01  -2.1049999999999999e-01   6.6600000000000006e-02   2.5348999999999999e+00   4.8754000000000000e+00   8.6699999999999999e-02   4.6189999999999998e-01   6.4139999999999997e-01
   2.4249999999999999e-01  -4.3999999999999997e-02   1.8015000000000001e+00  -1.6230000000000000e-01  -2.3790000000000000e-01  -1.8859999999999999e-01   2.2189999999999999e-01   2.9350999999999998e+00   5.2236000000000002e+00   5.7799999999999997e-02   3.8490000000000002e-01   6.2809999999999999e-01
   1.5429999999999999e-01   2.1999999999999999e-02   1.4582999999999999e+00  -7.6399999999999996e-02  -2.8549999999999998e-01  -2.0610000000000001e-01   1.1100000000000000e-01   2.9350999999999998e+00   4.8754000000000000e+00   9.5999999999999992e-03   4.8110000000000003e-01   6.4580000000000004e-01
   2.2040000000000001e-01  -2.1999999999999999e-02   1.8872000000000000e+00  -2.4820000000000000e-01  -2.7600000000000002e-01  -2.5000000000000000e-01   1.1100000000000000e-01   2.8239000000000001e+00   4.7882999999999996e+00  -4.8200000000000000e-02   4.9070000000000003e-01   6.2809999999999999e-01
   1.5429999999999999e-01  -1.0990000000000000e-01   2.1446000000000001e+00  -2.6729999999999998e-01  -2.7600000000000002e-01  -2.2800000000000001e-01   1.7760000000000001e-01   2.6238000000000001e+00   4.4401000000000002e+00   6.7400000000000002e-02   3.7530000000000002e-01   6.4580000000000004e-01
   4.4100000000000000e-02   1.0990000000000000e-01   2.2303999999999999e+00  -9.5500000000000002e-02  -2.4740000000000001e-01  -1.7979999999999999e-01   0.0000000000000000e+00   2.8462000000000001e+00   4.8754000000000000e+00   4.8200000000000000e-02   4.5219999999999999e-01   6.2809999999999999e-01
   2.6450000000000001e-01  -1.0990000000000000e-01   1.4582999999999999e+00  -2.0050000000000001e-01  -2.3790000000000000e-01  -2.0610000000000001e-01   1.5540000000000001e-01   2.7795000000000001e+00   5.3977000000000004e+00   4.8200000000000000e-02   4.8110000000000003e-01   6.5910000000000002e-01
   1.7630000000000001e-01  -1.3189999999999999e-01   1.2010000000000001e+00  -2.2910000000000000e-01  -3.2350000000000001e-01  -1.8859999999999999e-01   2.8849999999999998e-01   2.6459999999999999e+00   4.7882999999999996e+00   5.7799999999999997e-02   4.6189999999999998e-01   6.4139999999999997e-01
  -8.8200000000000001e-02   1.3189999999999999e-01   1.7157000000000000e+00  -2.3870000000000000e-01  -2.5690000000000002e-01  -2.5000000000000000e-01   3.1069999999999998e-01   2.9129000000000000e+00   3.5695000000000001e+00   1.4449999999999999e-01   3.6559999999999998e-01   7.1660000000000001e-01
  -2.1999999999999999e-02   2.6379999999999998e-01   1.6298999999999999e+00  -2.0050000000000001e-01  -2.5690000000000002e-01  -1.6230000000000000e-01   0.0000000000000000e+00   2.8906000000000001e+00   4.6142000000000003e+00   6.7400000000000002e-02   3.9450000000000002e-01   6.5469999999999995e-01
