# Supplementary material for: Footwear and Foam Surface Alter Gait Initiation of Typical Subjects
Source: PLoS One. 2015 Aug 13;10(8):e0135821. doi: 10.1371/journal.pone.0135821 (PMC4536224; doi:10.1371/journal.pone.0135821)
Supplement: S1 Dataset — (ZIP) [file pone.0135821.s001.zip › 3_foam_av1_02.txt]

   7.4501999999999997e+00  -5.4959999999999998e-01   3.8594130000000001e+02   1.9648700000000002e+01   3.7825400000000002e+01  -1.5743000000000000e+00  -7.5462999999999996e+00  -2.4904000000000002e+00   3.5468320000000000e+02   1.3717100000000000e+01  -2.8423500000000001e+01   8.8910000000000000e-01
   7.6044999999999998e+00  -7.0350000000000001e-01   3.8353930000000003e+02   1.9285799999999998e+01   3.7692200000000000e+01  -1.5217000000000001e+00  -7.6794000000000002e+00  -3.0017999999999998e+00   3.5537970000000001e+02   1.3582200000000000e+01  -2.8413900000000002e+01   8.9800000000000002e-01
   7.5164000000000000e+00  -1.5168999999999999e+00   3.8130889999999999e+02   1.9066299999999998e+01   3.7492400000000004e+01  -1.3770000000000000e+00  -7.7904000000000000e+00  -3.3130999999999999e+00   3.5433499999999998e+02   1.3466600000000000e+01  -2.8539000000000001e+01   8.6699999999999999e-01
   7.8250000000000002e+00  -1.4509000000000001e+00   3.7967899999999997e+02   1.8818000000000001e+01   3.7273499999999999e+01  -1.3813000000000000e+00  -7.8348000000000004e+00  -2.6459999999999999e+00   3.5511849999999998e+02   1.3418500000000000e+01  -2.8510100000000001e+01   7.9620000000000002e-01
   7.4501999999999997e+00  -1.8686000000000000e+00   3.7676240000000001e+02   1.8350200000000001e+01   3.7073700000000002e+01  -1.2892999999999999e+00  -8.1012000000000004e+00  -3.5798999999999999e+00   3.5459620000000001e+02   1.3187300000000000e+01  -2.8606300000000001e+01   8.0510000000000004e-01
   6.9653000000000000e+00  -2.2863000000000002e+00   3.7444619999999998e+02   1.8006499999999999e+01   3.6921399999999998e+01  -1.2585999999999999e+00  -8.2342999999999993e+00  -3.6465999999999998e+00   3.5494439999999997e+02   1.3062099999999999e+01  -2.8548600000000000e+01   7.8300000000000003e-01
   7.2298000000000000e+00  -2.5501000000000000e+00   3.7273050000000001e+02   1.7519600000000001e+01   3.6731099999999998e+01  -1.1445000000000001e+00  -8.3896999999999995e+00  -3.2909000000000002e+00   3.5503149999999999e+02   1.2869400000000001e+01  -2.8567799999999998e+01   7.7410000000000001e-01
   7.0754999999999999e+00  -2.8799000000000001e+00   3.7058600000000001e+02   1.7089900000000000e+01   3.6616900000000001e+01  -1.1577000000000000e+00  -8.0123999999999995e+00  -3.9579000000000000e+00   3.5433499999999998e+02   1.2696000000000000e+01  -2.8567799999999998e+01   6.8559999999999999e-01
   6.7008000000000001e+00  -3.4293999999999998e+00   3.7084330000000000e+02   1.6622100000000000e+01   3.6712100000000000e+01  -1.1182000000000001e+00  -8.2120999999999995e+00  -4.3136999999999999e+00   3.5529270000000002e+02   1.2387800000000000e+01  -2.8615900000000000e+01   6.8120000000000003e-01
   6.4142999999999999e+00  -3.4075000000000002e+00   3.7007119999999998e+02   1.6125599999999999e+01   3.6693100000000001e+01  -9.6909999999999996e-01  -8.2120999999999995e+00  -4.6695000000000002e+00   3.5572800000000001e+02   1.2118000000000000e+01  -2.8692900000000002e+01   5.8389999999999997e-01
   5.9513999999999996e+00  -3.8910999999999998e+00   3.6955650000000003e+02   1.5705600000000000e+01   3.6731099999999998e+01  -8.1999999999999995e-01  -8.6115999999999993e+00  -5.1809000000000003e+00   3.5694680000000000e+02   1.1983200000000000e+01  -2.8837299999999999e+01   5.3520000000000001e-01
   5.6207000000000003e+00  -4.3308000000000000e+00   3.7015699999999998e+02   1.5218600000000000e+01   3.6778700000000001e+01  -7.1479999999999999e-01  -8.5228999999999999e+00  -5.1364000000000001e+00   3.5816559999999998e+02   1.1867599999999999e+01  -2.8933499999999999e+01   5.2639999999999998e-01
   4.9814999999999996e+00  -4.5065999999999997e+00   3.6912759999999997e+02   1.4846299999999999e+01   3.6854799999999997e+01  -7.0599999999999996e-01  -8.9667999999999992e+00  -5.5366999999999997e+00   3.6060329999999999e+02   1.1511200000000001e+01  -2.9164400000000001e+01   4.9990000000000001e-01
   4.4305000000000003e+00  -4.6825000000000001e+00   3.6964229999999998e+02   1.4502599999999999e+01   3.6921399999999998e+01  -5.8320000000000005e-01  -9.0998999999999999e+00  -6.1147999999999998e+00   3.6095159999999998e+02   1.1222200000000001e+01  -2.9241399999999999e+01   4.5560000000000000e-01
   4.2100000000000000e+00  -5.0342000000000002e+00   3.6947080000000000e+02   1.4101599999999999e+01   3.6940500000000000e+01  -5.3059999999999996e-01  -9.1887000000000008e+00  -6.1593000000000000e+00   3.6338920000000002e+02   1.1010300000000001e+01  -2.9414600000000000e+01   4.4679999999999997e-01
   4.0336999999999996e+00  -5.3639999999999999e+00   3.6964229999999998e+02   1.3671900000000001e+01   3.6864300000000000e+01  -4.8680000000000001e-01  -9.4107000000000003e+00  -6.4260999999999999e+00   3.6373750000000001e+02   1.0962100000000000e+01  -2.9327999999999999e+01   3.1850000000000001e-01
   3.8132999999999999e+00  -5.4080000000000004e+00   3.6758350000000002e+02   1.3347300000000001e+01   3.6940500000000000e+01  -4.1660000000000003e-01  -9.7213999999999992e+00  -6.8930999999999996e+00   3.6495630000000000e+02   1.0557499999999999e+01  -2.9549299999999999e+01   3.4499999999999997e-01
   3.8794000000000000e+00  -5.6718000000000002e+00   3.6629680000000002e+02   1.2755400000000000e+01   3.6788200000000003e+01  -3.9910000000000001e-01  -1.0409400000000000e+01  -6.8486000000000002e+00   3.6695870000000002e+02   1.0307100000000000e+01  -2.9664700000000000e+01   2.9640000000000000e-01
   3.8574000000000002e+00  -6.2432999999999996e+00   3.6535309999999998e+02   1.2440300000000001e+01   3.6578899999999997e+01  -2.8939999999999999e-01  -1.0520400000000000e+01  -7.2710999999999997e+00   3.6800340000000000e+02   1.0133699999999999e+01  -2.9751300000000001e+01   2.3890000000000000e-01
   3.7250999999999999e+00  -6.1334000000000000e+00   3.6415219999999999e+02   1.1857900000000001e+01   3.6464700000000001e+01  -2.5869999999999999e-01  -1.0698000000000000e+01  -7.6490999999999998e+00   3.6922230000000002e+02   9.9699000000000009e+00  -2.9982299999999999e+01   2.3000000000000001e-01
   3.9676000000000000e+00  -6.6170999999999998e+00   3.6217910000000001e+02   1.1361499999999999e+01   3.6293399999999998e+01  -2.4560000000000001e-01  -1.0897700000000000e+01  -7.4934000000000003e+00   3.7044110000000001e+02   9.7579999999999991e+00  -3.0107399999999998e+01   1.5920000000000001e-01
   3.8353000000000002e+00  -7.1665999999999999e+00   3.5926249999999999e+02   1.0865000000000000e+01   3.6141100000000002e+01  -1.4030000000000001e-01  -1.1252800000000001e+01  -7.8491999999999997e+00   3.7218230000000000e+02   9.6424000000000003e+00  -3.0222799999999999e+01   1.2830000000000000e-01
   4.0998000000000001e+00  -7.6283000000000003e+00   3.5814729999999997e+02   1.0311199999999999e+01   3.5950800000000001e+01  -6.5799999999999997e-02  -1.1652300000000000e+01  -8.0271000000000008e+00   3.7296589999999998e+02   9.3437999999999999e+00  -3.0280600000000000e+01   5.7500000000000002e-02
   4.0336999999999996e+00  -7.9141000000000004e+00   3.5488749999999999e+02   1.0005699999999999e+01   3.5703400000000002e+01   1.3200000000000000e-02  -1.1807700000000001e+01  -8.0715000000000003e+00   3.7366239999999999e+02   9.2186000000000003e+00  -3.0540400000000002e+01   3.9800000000000002e-02
   4.1879999999999997e+00  -8.5955999999999992e+00   3.5282870000000003e+02   9.5761000000000003e+00   3.5465499999999999e+01   1.3589999999999999e-01  -1.2029700000000000e+01  -8.1159999999999997e+00   3.7496830000000000e+02   9.0356000000000005e+00  -3.0492200000000000e+01   5.3100000000000001e-02
   4.0777999999999999e+00  -9.0132999999999992e+00   3.5016940000000000e+02   9.1082999999999998e+00   3.5303800000000003e+01   2.1929999999999999e-01  -1.2407000000000000e+01  -7.9825999999999997e+00   3.7583890000000002e+02   9.0548000000000002e+00  -3.0713600000000000e+01   4.4200000000000003e-02
   4.3202999999999996e+00  -9.0571999999999999e+00   3.4862529999999998e+02   8.7454999999999998e+00   3.5075400000000002e+01   2.8499999999999998e-01  -1.2628900000000000e+01  -7.8270000000000000e+00   3.7723180000000002e+02   8.8910999999999998e+00  -3.0771300000000000e+01  -8.8000000000000005e-03
   4.4084000000000003e+00  -9.2771000000000008e+00   3.4639490000000001e+02   8.3635999999999999e+00   3.4875500000000002e+01   2.6310000000000000e-01  -1.2806500000000000e+01  -8.0715000000000003e+00   3.7966950000000003e+02   8.6694999999999993e+00  -3.0944500000000001e+01  -3.9800000000000002e-02
   4.2981999999999996e+00  -9.2331000000000003e+00   3.4493660000000000e+02   8.0485000000000007e+00   3.4704300000000003e+01   3.5520000000000002e-01  -1.3117200000000000e+01  -7.9825999999999997e+00   3.8141070000000002e+02   8.4961000000000002e+00  -3.1127300000000002e+01  -1.7700000000000000e-02
   4.2762000000000002e+00  -9.4309999999999992e+00   3.4313510000000002e+02   7.8384999999999998e+00   3.4580500000000001e+01   3.9029999999999998e-01  -1.3760899999999999e+01  -7.9603999999999999e+00   3.8376130000000001e+02   8.4382999999999999e+00  -3.1319700000000001e+01  -1.1500000000000000e-01
   4.2981999999999996e+00  -9.7166999999999994e+00   3.4099050000000000e+02   7.4565999999999999e+00   3.4380699999999997e+01   4.2540000000000000e-01  -1.4337899999999999e+01  -8.2939000000000007e+00   3.8515429999999998e+02   8.2360000000000007e+00  -3.1473700000000001e+01  -9.2899999999999996e-02
   4.5186000000000002e+00  -9.8705999999999996e+00   3.4004689999999999e+02   7.2370000000000001e+00   3.4266500000000001e+01   4.9550000000000000e-01  -1.4848400000000000e+01  -8.4496000000000002e+00   3.8846260000000001e+02   8.1685999999999996e+00  -3.1598800000000001e+01  -1.4599999999999999e-01
   4.1879999999999997e+00  -9.8925999999999998e+00   3.3781650000000002e+02   6.9314000000000000e+00   3.4000100000000003e+01   5.5689999999999995e-01  -1.5225700000000000e+01  -8.0937999999999999e+00   3.9011669999999998e+02   7.9278000000000004e+00  -3.1820100000000000e+01  -2.0349999999999999e-01
   4.5186000000000002e+00  -1.0090500000000000e+01   3.3558620000000002e+02   6.5972999999999997e+00   3.3990600000000001e+01   5.2620000000000000e-01  -1.5891600000000000e+01  -8.6273999999999997e+00   3.9229320000000001e+02   7.8604000000000003e+00  -3.2031799999999997e+01  -2.2120000000000001e-01
   4.4084000000000003e+00  -1.0090500000000000e+01   3.3455680000000001e+02   6.3300000000000001e+00   3.3866900000000001e+01   5.4820000000000002e-01  -1.6535200000000000e+01  -8.9610000000000003e+00   3.9481799999999998e+02   7.6581000000000001e+00  -3.2079900000000002e+01  -1.9460000000000000e-01
   4.2541000000000002e+00  -9.8047000000000004e+00   3.3326999999999998e+02   6.1581000000000001e+00   3.3638500000000001e+01   6.0519999999999996e-01  -1.7090100000000000e+01  -9.1610999999999994e+00   3.9603680000000003e+02   7.5038999999999998e+00  -3.2224200000000003e+01  -2.6100000000000001e-01
   4.1660000000000004e+00  -9.8705999999999996e+00   3.3344159999999999e+02   5.9290000000000003e+00   3.3571899999999999e+01   7.1919999999999995e-01  -1.7645000000000000e+01  -9.6724999999999994e+00   3.9734269999999998e+02   7.2824000000000000e+00  -3.2368499999999997e+01  -3.0520000000000003e-01
   4.0117000000000003e+00  -9.6508000000000003e+00   3.3138279999999997e+02   5.8525999999999998e+00   3.3543300000000002e+01   6.5339999999999998e-01  -1.8000100000000000e+01  -9.8282000000000007e+00   3.9899689999999998e+02   7.0126999999999997e+00  -3.2503300000000003e+01  -2.7870000000000000e-01
   4.1660000000000004e+00  -9.6288000000000000e+00   3.2923820000000001e+02   5.7285000000000004e+00   3.3343499999999999e+01   7.1040000000000003e-01  -1.8488399999999999e+01  -1.0206200000000001e+01   4.0152159999999998e+02   6.8392999999999997e+00  -3.2647599999999997e+01  -3.3620000000000000e-01
   4.0998000000000001e+00  -9.7606999999999999e+00   3.2872350000000000e+02   5.5471000000000004e+00   3.3229300000000002e+01   6.7969999999999997e-01  -1.8910100000000000e+01  -1.0650900000000000e+01   4.0274050000000000e+02   6.6177000000000001e+00  -3.2772700000000000e+01  -3.5830000000000001e-01
   3.8574000000000002e+00  -9.5629000000000008e+00   3.2786559999999997e+02   5.3848000000000003e+00   3.3162700000000001e+01   6.7969999999999997e-01  -1.9376200000000001e+01  -1.0673100000000000e+01   4.0361110000000002e+02   6.4058000000000002e+00  -3.2984400000000001e+01  -3.8929999999999998e-01
   3.8574000000000002e+00  -9.3209999999999997e+00   3.2675040000000001e+02   5.5183999999999997e+00   3.3162700000000001e+01   7.3229999999999995e-01  -1.9642499999999998e+01  -1.0984400000000001e+01   4.0613580000000002e+02   6.2516999999999996e+00  -3.2965100000000000e+01  -4.4679999999999997e-01
   3.6589999999999998e+00  -9.4090000000000007e+00   3.2640730000000002e+02   5.2797000000000001e+00   3.2962899999999998e+01   7.1919999999999995e-01  -1.9953299999999999e+01  -1.1228999999999999e+01   4.0657110000000000e+02   6.0879000000000003e+00  -3.3205700000000000e+01  -4.7770000000000001e-01
   3.5708000000000002e+00  -9.1232000000000006e+00   3.2469159999999999e+02   5.3369999999999997e+00   3.3058000000000000e+01   7.4550000000000005e-01  -2.0175200000000000e+01  -1.1473599999999999e+01   4.0813819999999998e+02   6.0205000000000002e+00  -3.3224899999999998e+01  -4.8220000000000002e-01
   3.7250999999999999e+00  -9.4748999999999999e+00   3.2366219999999998e+02   5.0983000000000001e+00   3.2858199999999997e+01   7.8930000000000000e-01  -2.0508099999999999e+01  -1.1406900000000000e+01   4.0909589999999997e+02   5.8952999999999998e+00  -3.3369199999999999e+01  -4.9099999999999999e-01
   3.4826999999999999e+00  -9.6948000000000008e+00   3.2331909999999999e+02   4.9455999999999998e+00   3.2744000000000000e+01   8.0689999999999995e-01  -2.0574700000000000e+01  -1.1629200000000001e+01   4.0953120000000001e+02   5.7603999999999997e+00  -3.3359600000000000e+01  -5.1310000000000000e-01
   3.4386000000000001e+00  -9.8925999999999998e+00   3.2194650000000001e+02   4.7355000000000000e+00   3.2629800000000003e+01   8.5950000000000004e-01  -2.0774500000000000e+01  -1.1718200000000000e+01   4.1118529999999998e+02   5.7026000000000003e+00  -3.3561700000000002e+01  -5.3080000000000005e-01
   3.4605999999999999e+00  -1.0112500000000001e+01   3.1988770000000000e+02   4.5636999999999999e+00   3.2487099999999998e+01   8.5509999999999997e-01  -2.0952000000000002e+01  -1.1918300000000000e+01   4.1223000000000002e+02   5.5484999999999998e+00  -3.3628999999999998e+01  -5.8389999999999997e-01
   3.3283999999999998e+00  -1.0222400000000000e+01   3.1808629999999999e+02   4.3441000000000001e+00   3.2211100000000002e+01   8.9459999999999995e-01  -2.1173999999999999e+01  -1.2385300000000001e+01   4.1397120000000001e+02   5.4233000000000002e+00  -3.3686799999999998e+01  -5.9719999999999995e-01
   3.3504000000000000e+00  -1.0420199999999999e+01   3.1516960000000000e+02   4.2773000000000003e+00   3.2011299999999999e+01   9.9109999999999998e-01  -2.1373699999999999e+01  -1.2518700000000001e+01   4.1414530000000002e+02   5.4329000000000001e+00  -3.3802199999999999e+01  -5.6620000000000004e-01
   3.3283999999999998e+00  -1.0310300000000000e+01   3.1242450000000002e+02   4.1627000000000001e+00   3.1792400000000001e+01   1.0525000000000000e+00  -2.1151800000000001e+01  -1.2452000000000000e+01   4.1693130000000002e+02   5.2788000000000004e+00  -3.3994700000000002e+01  -6.7679999999999996e-01
   3.2181999999999999e+00  -1.0332300000000000e+01   3.1019420000000002e+02   4.1627000000000001e+00   3.1535499999999999e+01   1.0656000000000001e+00  -2.1506900000000002e+01  -1.2674300000000001e+01   4.1675709999999998e+02   5.3365999999999998e+00  -3.3975400000000000e+01  -6.8120000000000003e-01
   3.1960999999999999e+00  -1.0486200000000000e+01   3.0787799999999999e+02   3.8572000000000002e+00   3.1345199999999998e+01   1.1137999999999999e+00  -2.1906400000000001e+01  -1.3007899999999999e+01   4.1858539999999999e+02   5.2980000000000000e+00  -3.4119799999999998e+01  -6.9889999999999997e-01
   2.9977000000000000e+00  -1.0398199999999999e+01   3.0547609999999997e+02   3.8190000000000000e+00   3.1116800000000001e+01   1.1445000000000001e+00  -2.2194900000000001e+01  -1.3230200000000000e+01   4.1989130000000000e+02   5.2016999999999998e+00  -3.4196700000000000e+01  -7.2099999999999997e-01
   2.6450999999999998e+00  -1.0420199999999999e+01   3.0350299999999999e+02   3.7425999999999999e+00   3.0983599999999999e+01   1.1883999999999999e+00  -2.2461300000000001e+01  -1.3563800000000001e+01   4.2067489999999998e+02   5.0667999999999997e+00  -3.4417999999999999e+01  -7.5200000000000000e-01
   2.5789000000000000e+00  -1.0376300000000001e+01   3.0170159999999998e+02   3.7330999999999999e+00   3.0736200000000000e+01   1.1489000000000000e+00  -2.2594400000000000e+01  -1.3719400000000000e+01   4.2407020000000000e+02   5.0861000000000001e+00  -3.4600900000000003e+01  -7.7410000000000001e-01
   2.4466999999999999e+00  -1.0288300000000000e+01   3.0007170000000002e+02   3.7330999999999999e+00   3.0555299999999999e+01   1.2191000000000001e+00  -2.3127099999999999e+01  -1.4030700000000000e+01   4.2589850000000001e+02   4.8548999999999998e+00  -3.4793300000000002e+01  -7.9620000000000002e-01
   2.2924000000000002e+00  -1.0552099999999999e+01   2.9749820000000000e+02   3.6566999999999998e+00   3.0450700000000001e+01   1.2761000000000000e+00  -2.3349100000000000e+01  -1.4297499999999999e+01   4.2903260000000000e+02   4.8259999999999996e+00  -3.4899099999999997e+01  -8.0950000000000000e-01
   2.2483000000000000e+00  -1.0420199999999999e+01   2.9655450000000002e+02   3.4944000000000002e+00   3.0307900000000000e+01   1.2498000000000000e+00  -2.4148099999999999e+01  -1.5031300000000000e+01   4.3147030000000001e+02   4.5755999999999997e+00  -3.5033799999999999e+01  -8.9800000000000002e-01
   1.8294999999999999e+00  -1.0046500000000000e+01   2.9483890000000002e+02   3.5326000000000000e+00   3.0184200000000001e+01   1.2498000000000000e+00  -2.4969300000000000e+01  -1.5631700000000000e+01   4.3416919999999999e+02   4.4406999999999996e+00  -3.5283999999999999e+01  -9.8199999999999998e-01
   2.1381000000000001e+00  -1.0002500000000000e+01   2.9303739999999999e+02   3.4466000000000001e+00   3.0050999999999998e+01   1.2673000000000001e+00  -2.5857099999999999e+01  -1.6120899999999999e+01   4.3582330000000002e+02   4.2191999999999998e+00  -3.5332099999999997e+01  -9.6430000000000005e-01
   1.9177000000000000e+00  -9.8047000000000004e+00   2.9200799999999998e+02   3.4466000000000001e+00   2.9974900000000002e+01   1.2454000000000001e+00  -2.6300999999999998e+01  -1.6699000000000002e+01   4.3834809999999999e+02   4.0553999999999997e+00  -3.5543799999999997e+01  -1.0484000000000000e+00
   1.6752000000000000e+00  -9.8925999999999998e+00   2.9063549999999998e+02   3.3033999999999999e+00   2.9879700000000000e+01   1.3111999999999999e+00  -2.7321999999999999e+01  -1.6943600000000000e+01   4.4026339999999999e+02   3.9880000000000000e+00  -3.5726599999999998e+01  -1.0395000000000001e+00
   1.6532000000000000e+00  -1.0156400000000000e+01   2.8986340000000001e+02   3.2843000000000000e+00   2.9718000000000000e+01   1.2892999999999999e+00  -2.7876799999999999e+01  -1.7299299999999999e+01   4.4252699999999999e+02   3.7568000000000001e+00  -3.5861300000000000e+01  -1.0749000000000000e+00
   1.7634000000000001e+00  -1.0398199999999999e+01   2.8746150000000000e+02   3.1507000000000001e+00   2.9546700000000001e+01   1.3900999999999999e+00  -2.8342900000000000e+01  -1.7655100000000001e+01   4.4409399999999999e+02   3.7279000000000000e+00  -3.5957599999999999e+01  -1.0970000000000000e+00
   1.6532000000000000e+00  -1.0486200000000000e+01   2.8583159999999998e+02   2.9979000000000000e+00   2.9460999999999999e+01   1.4646999999999999e+00  -2.9119800000000001e+01  -1.8144300000000001e+01   4.4592230000000001e+02   3.6027000000000000e+00  -3.6092300000000002e+01  -1.1811000000000000e+00
   1.5208999999999999e+00  -1.0508200000000000e+01   2.8445900000000000e+02   2.9024000000000001e+00   2.9251700000000000e+01   1.5128999999999999e+00  -2.9719000000000001e+01  -1.8299900000000001e+01   4.4844709999999998e+02   3.4196000000000000e+00  -3.6101900000000001e+01  -1.1677999999999999e+00
   1.3005000000000000e+00  -1.1057700000000001e+01   2.8291489999999999e+02   2.8069999999999999e+00   2.9156500000000001e+01   1.5568000000000000e+00  -3.0185099999999998e+01  -1.8588999999999999e+01   4.4888240000000002e+02   3.4773999999999998e+00  -3.6188499999999998e+01  -1.2474000000000001e+00
   1.6091000000000000e+00  -1.1541399999999999e+01   2.8291489999999999e+02   2.5969000000000002e+00   2.9023299999999999e+01   1.5436000000000001e+00  -3.0828800000000001e+01  -1.8544499999999999e+01   4.5053649999999999e+02   3.4293000000000000e+00  -3.6207700000000003e+01  -1.2474000000000001e+00
   1.3887000000000000e+00  -1.1541399999999999e+01   2.8094189999999998e+02   2.5205000000000002e+00   2.9108899999999998e+01   1.5831000000000000e+00  -3.1339300000000001e+01  -1.9011500000000002e+01   4.5079770000000002e+02   3.4003999999999999e+00  -3.6390599999999999e+01  -1.2650999999999999e+00
   1.4767999999999999e+00  -1.2266800000000000e+01   2.8051299999999998e+02   2.4441000000000002e+00   2.8985199999999999e+01   1.6752000000000000e+00  -3.1894100000000002e+01  -1.9434000000000001e+01   4.5306119999999999e+02   3.3618000000000001e+00  -3.6429000000000002e+01  -1.3005000000000000e+00
   1.6532000000000000e+00  -1.2354799999999999e+01   2.7974090000000001e+02   2.4823000000000000e+00   2.8870999999999999e+01   1.6752000000000000e+00  -3.2426800000000000e+01  -1.9389500000000002e+01   4.5349660000000000e+02   3.4196000000000000e+00  -3.6496400000000001e+01  -1.3138000000000001e+00
   1.7854000000000001e+00  -1.2486700000000001e+01   2.8077030000000002e+02   2.3105000000000002e+00   2.8852000000000000e+01   1.7541000000000000e+00  -3.2870699999999999e+01  -1.9856400000000001e+01   4.5462830000000002e+02   3.4773999999999998e+00  -3.6611899999999999e+01  -1.3270000000000000e+00
   1.8735999999999999e+00  -1.2464700000000001e+01   2.8068450000000001e+02   2.2532000000000001e+00   2.8966200000000001e+01   1.7672000000000001e+00  -3.3225800000000000e+01  -2.0278900000000000e+01   4.5697899999999998e+02   3.4388999999999998e+00  -3.6650300000000001e+01  -1.4021999999999999e+00
   1.9177000000000000e+00  -1.2860400000000000e+01   2.8042720000000003e+02   2.2532000000000001e+00   2.8966200000000001e+01   1.7847999999999999e+00  -3.3825099999999999e+01  -2.0701400000000000e+01   4.5689190000000002e+02   3.3426000000000000e+00  -3.6756200000000000e+01  -1.4155000000000000e+00
   1.8294999999999999e+00  -1.3146200000000000e+01   2.8179969999999997e+02   2.1959000000000000e+00   2.9070900000000002e+01   1.8899999999999999e+00  -3.4135800000000003e+01  -2.0901499999999999e+01   4.5828489999999999e+02   3.4196000000000000e+00  -3.6756200000000000e+01  -1.4021999999999999e+00
   2.0278999999999998e+00  -1.3607799999999999e+01   2.8222870000000000e+02   2.0145000000000000e+00   2.9089900000000000e+01   1.9295000000000000e+00  -3.4579700000000003e+01  -2.0923800000000000e+01   4.5872019999999998e+02   3.5255999999999998e+00  -3.6698500000000003e+01  -1.4288000000000001e+00
   2.0057999999999998e+00  -1.4113500000000000e+01   2.8257180000000000e+02   2.1004000000000000e+00   2.9242200000000000e+01   2.0259999999999998e+00  -3.5090200000000003e+01  -2.0879300000000001e+01   4.5854599999999999e+02   3.5737999999999999e+00  -3.6736899999999999e+01  -1.4553000000000000e+00
   2.4466999999999999e+00  -1.4750999999999999e+01   2.8454480000000001e+02   2.0718000000000001e+00   2.9299299999999999e+01   2.0653999999999999e+00  -3.5289999999999999e+01  -2.1168299999999999e+01   4.5863310000000001e+02   3.7664000000000000e+00  -3.6775399999999998e+01  -1.4774000000000000e+00
   2.3805999999999998e+00  -1.5036799999999999e+01   2.8540269999999998e+02   2.1004000000000000e+00   2.9527600000000000e+01   2.1312000000000002e+00  -3.5511899999999997e+01  -2.0946000000000002e+01   4.5837189999999998e+02   3.7471999999999999e+00  -3.6611899999999999e+01  -1.4730000000000001e+00
   2.6450999999999998e+00  -1.5234600000000000e+01   2.8694680000000000e+02   2.1291000000000002e+00   2.9689399999999999e+01   2.1267999999999998e+00  -3.5800400000000003e+01  -2.1212800000000001e+01   4.5793660000000000e+02   3.8050000000000002e+00  -3.6525300000000001e+01  -1.5040000000000000e+00
   2.8433999999999999e+00  -1.5476400000000000e+01   2.9020650000000001e+02   2.0909000000000000e+00   2.9936800000000002e+01   2.2233000000000001e+00  -3.6044600000000003e+01  -2.1479600000000001e+01   4.5732720000000000e+02   3.9302000000000001e+00  -3.6448300000000003e+01  -1.5348999999999999e+00
   2.8214000000000001e+00  -1.5564399999999999e+01   2.9278010000000000e+02   2.1099999999999999e+00   3.0298400000000001e+01   2.2496000000000000e+00  -3.6244300000000003e+01  -2.1902100000000001e+01   4.5610840000000002e+02   3.9590999999999998e+00  -3.6361699999999999e+01  -1.5482000000000000e+00
   3.0638999999999998e+00  -1.6355799999999999e+01   2.9621140000000003e+02   2.2627000000000002e+00   3.0441199999999998e+01   2.3022000000000000e+00  -3.6510700000000000e+01  -2.2213400000000000e+01   4.5515069999999997e+02   4.0650000000000004e+00  -3.6275100000000002e+01  -1.5526000000000000e+00
   3.3944999999999999e+00  -1.6883400000000002e+01   2.9861340000000001e+02   2.2149999999999999e+00   3.0793199999999999e+01   2.4119000000000002e+00  -3.6799199999999999e+01  -2.2569199999999999e+01   4.5419299999999998e+02   4.1614000000000004e+00  -3.6140400000000000e+01  -1.5615000000000001e+00
   3.6149000000000000e+00  -1.7037299999999998e+01   3.0110109999999997e+02   2.1959000000000000e+00   3.1164400000000001e+01   2.4601000000000002e+00  -3.6621699999999997e+01  -2.2902699999999999e+01   4.5340949999999998e+02   4.2287999999999997e+00  -3.6034500000000001e+01  -1.6411000000000000e+00
   3.9015000000000000e+00  -1.7498899999999999e+01   3.0573340000000002e+02   2.2341000000000002e+00   3.1478400000000001e+01   2.5259000000000000e+00  -3.6710400000000000e+01  -2.3325199999999999e+01   4.5175529999999998e+02   4.4695999999999998e+00  -3.5967199999999998e+01  -1.6367000000000000e+00
   4.1660000000000004e+00  -1.7784700000000001e+01   3.0925049999999999e+02   2.3868999999999998e+00   3.1792400000000001e+01   2.5566000000000000e+00  -3.6799199999999999e+01  -2.3369700000000002e+01   4.5053649999999999e+02   4.5852000000000004e+00  -3.5736300000000000e+01  -1.6986000000000001e+00
   4.4305000000000003e+00  -1.7982600000000001e+01   3.1216719999999998e+02   2.4537000000000000e+00   3.2239699999999999e+01   2.6486999999999998e+00  -3.6688200000000002e+01  -2.3814399999999999e+01   4.4836000000000001e+02   4.9031000000000002e+00  -3.5428400000000003e+01  -1.6499999999999999e+00
   5.0035999999999996e+00  -1.8510200000000001e+01   3.1748579999999998e+02   2.6255000000000002e+00   3.2696399999999997e+01   2.6661999999999999e+00  -3.6621699999999997e+01  -2.3769900000000000e+01   4.4557409999999999e+02   5.1535000000000002e+00  -3.5187800000000003e+01  -1.6898000000000000e+00
   5.5105000000000004e+00  -1.8905899999999999e+01   3.2108870000000002e+02   2.9215000000000000e+00   3.3076999999999998e+01   2.7408000000000001e+00  -3.6488500000000002e+01  -2.4614899999999999e+01   4.4313639999999998e+02   5.3076999999999996e+00  -3.4976100000000002e+01  -1.6986000000000001e+00
   6.0616000000000003e+00  -1.8751999999999999e+01   3.2580680000000001e+02   3.0933999999999999e+00   3.3667000000000002e+01   2.7934000000000001e+00  -3.6066800000000001e+01  -2.5370899999999999e+01   4.3991520000000003e+02   5.4907000000000004e+00  -3.4610500000000002e+01  -1.6853000000000000e+00
   6.6125999999999996e+00  -1.9103700000000000e+01   3.3172590000000002e+02   3.3224999999999998e+00   3.4161900000000003e+01   2.9030000000000000e+00  -3.6133400000000002e+01  -2.6104700000000001e+01   4.3695510000000002e+02   5.7892999999999999e+00  -3.4341099999999997e+01  -1.7162999999999999e+00
   7.0754999999999999e+00  -1.9191700000000001e+01   3.3764499999999998e+02   3.6280000000000001e+00   3.4789900000000003e+01   2.8855000000000000e+00  -3.5889200000000002e+01  -2.7016300000000001e+01   4.3251499999999999e+02   6.0590000000000002e+00  -3.3879199999999997e+01  -1.7030000000000001e+00
   7.1417000000000002e+00  -1.9609400000000001e+01   3.4313510000000002e+02   3.8380999999999998e+00   3.5408400000000000e+01   2.9512999999999998e+00  -3.5489699999999999e+01  -2.7905799999999999e+01   4.2859730000000002e+02   6.4154000000000000e+00  -3.3580900000000000e+01  -1.7427999999999999e+00
   7.4282000000000004e+00  -2.0202900000000000e+01   3.4948309999999998e+02   4.1340000000000003e+00   3.6131599999999999e+01   3.0697000000000001e+00  -3.5045800000000000e+01  -2.9062000000000001e+01   4.2441840000000002e+02   6.7622000000000000e+00  -3.3061300000000003e+01  -1.7827000000000000e+00
   7.8910999999999998e+00  -2.0620600000000000e+01   3.5771839999999997e+02   4.4013999999999998e+00   3.6997599999999998e+01   3.1924000000000001e+00  -3.4668500000000002e+01  -2.9417800000000000e+01   4.2119720000000001e+02   7.1283000000000003e+00  -3.2705300000000001e+01  -1.7561000000000000e+00
   8.1555999999999997e+00  -2.1192200000000000e+01   3.6569630000000001e+02   4.8406000000000002e+00   3.7920600000000000e+01   3.2888999999999999e+00  -3.4579700000000003e+01  -3.0373899999999999e+01   4.1727949999999998e+02   7.6002999999999998e+00  -3.2310800000000000e+01  -1.7649999999999999e+00
   8.4641999999999999e+00  -2.1785699999999999e+01   3.7453199999999998e+02   4.9169000000000000e+00   3.8786499999999997e+01   3.3984999999999999e+00  -3.3825099999999999e+01  -3.0974299999999999e+01   4.1275240000000002e+02   8.1974999999999998e+00  -3.1733499999999999e+01  -1.7827000000000000e+00
   9.1915999999999993e+00  -2.2687100000000001e+01   3.8242410000000001e+02   5.2511000000000001e+00   3.9757199999999997e+01   3.5739999999999998e+00  -3.3736300000000000e+01  -3.0707400000000000e+01   4.0866059999999999e+02   8.7177000000000007e+00  -3.1262000000000000e+01  -1.7517000000000000e+00
   9.6324000000000005e+00  -2.3720300000000002e+01   3.9117410000000001e+02   5.4420000000000002e+00   4.0518400000000000e+01   3.7976000000000001e+00  -3.3758499999999998e+01  -3.0018100000000000e+01   4.0482990000000001e+02   9.4497999999999998e+00  -3.0655799999999999e+01  -1.6544000000000001e+00
   1.0359800000000000e+01  -2.4753499999999999e+01   3.9898039999999997e+02   5.5948000000000002e+00   4.1460500000000003e+01   3.9641999999999999e+00  -3.3825099999999999e+01  -2.9106500000000000e+01   3.9751679999999999e+02   1.0326400000000000e+01  -3.0030400000000000e+01  -1.5526000000000000e+00
   1.1065099999999999e+01  -2.6050599999999999e+01   4.0704410000000001e+02   5.8239000000000001e+00   4.2259799999999998e+01   4.1353000000000000e+00  -3.3647500000000001e+01  -2.6927399999999999e+01   3.9220620000000002e+02   1.1183700000000000e+01  -2.9260600000000000e+01  -1.4288000000000001e+00
   1.2255400000000000e+01  -2.7149699999999999e+01   4.1519349999999997e+02   6.0148999999999999e+00   4.3230400000000003e+01   4.3369999999999997e+00  -3.3203600000000002e+01  -2.4903900000000000e+01   3.8410960000000000e+02   1.2166200000000000e+01  -2.8519700000000000e+01  -1.2740000000000000e+00
   1.2960800000000001e+01  -2.8117000000000001e+01   4.2351450000000000e+02   6.1295000000000002e+00   4.4191499999999998e+01   4.5167999999999999e+00  -3.2915100000000002e+01  -2.3169599999999999e+01   3.7688360000000000e+02   1.3254700000000000e+01  -2.7788499999999999e+01  -1.1413000000000000e+00
   1.4084899999999999e+01  -2.9326100000000000e+01   4.3303649999999999e+02   6.2248999999999999e+00   4.5085999999999999e+01   4.6878000000000002e+00  -3.2116100000000003e+01  -2.1257300000000001e+01   3.6774230000000000e+02   1.4227600000000001e+01  -2.6893599999999999e+01  -9.7319999999999995e-01
   1.5032700000000000e+01  -3.0930900000000001e+01   4.4255849999999998e+02   6.2918000000000003e+00   4.6018599999999999e+01   4.9027000000000003e+00  -3.1294899999999998e+01  -1.9144900000000000e+01   3.5981979999999999e+02   1.5296900000000001e+01  -2.6046900000000001e+01  -8.1389999999999996e-01
   1.5914400000000001e+01  -3.2249899999999997e+01   4.5225209999999998e+02   6.2535999999999996e+00   4.7189000000000000e+01   5.1351000000000004e+00  -3.0518000000000001e+01  -1.7699600000000000e+01   3.5041730000000001e+02   1.6221599999999999e+01  -2.5171299999999999e+01  -6.0160000000000002e-01
   1.7038599999999999e+01  -3.4074599999999997e+01   4.6348980000000000e+02   6.5495999999999999e+00   4.8254800000000003e+01   5.3631000000000002e+00  -2.9319500000000001e+01  -1.5987399999999999e+01   3.4118889999999999e+02   1.7204200000000000e+01  -2.4334099999999999e+01  -4.7770000000000001e-01
   1.8846000000000000e+01  -3.5679400000000001e+01   4.7481330000000003e+02   6.6067999999999998e+00   4.9396700000000003e+01   5.5429000000000004e+00  -2.8098800000000001e+01  -1.4430899999999999e+01   3.3213459999999998e+02   1.8138500000000001e+01  -2.3477799999999998e+01  -3.0959999999999999e-01
   2.0212599999999998e+01  -3.7306100000000001e+01   4.8656560000000002e+02   6.8646000000000003e+00   5.0595700000000001e+01   5.7271000000000001e+00  -2.7144400000000001e+01  -1.3341400000000000e+01   3.2395100000000002e+02   1.9034400000000002e+01  -2.2736899999999999e+01  -1.7690000000000000e-01
   2.1667400000000001e+01  -3.8009599999999999e+01   4.9960480000000001e+02   7.0460000000000003e+00   5.1946899999999999e+01   5.9771000000000001e+00  -2.6079100000000000e+01  -1.2540900000000001e+01   3.1594139999999999e+02   1.9872399999999999e+01  -2.1909400000000002e+01  -4.4200000000000003e-02
   2.3320599999999999e+01  -3.9680399999999999e+01   5.1195760000000001e+02   7.2656000000000001e+00   5.3326700000000002e+01   6.1393000000000004e+00  -2.5102499999999999e+01  -1.1629200000000001e+01   3.0949900000000002e+02   2.0835699999999999e+01  -2.1043399999999998e+01   1.0170000000000000e-01
   2.4577000000000002e+01  -4.0845500000000001e+01   5.2525409999999999e+02   7.6379999999999999e+00   5.4639899999999997e+01   6.2401999999999997e+00  -2.4525400000000001e+01  -1.0851000000000001e+01   3.0122829999999999e+02   2.1587100000000000e+01  -2.0398700000000002e+01   2.7429999999999999e-01
   2.6164000000000001e+01  -4.2472299999999997e+01   5.3889369999999997e+02   7.9817000000000000e+00   5.5934100000000001e+01   6.4156000000000004e+00  -2.3792999999999999e+01  -1.0206200000000001e+01   2.9304460000000000e+02   2.2531099999999999e+01  -1.9446100000000001e+01   3.7159999999999999e-01
   2.7905300000000000e+01  -4.3527500000000003e+01   5.4995979999999997e+02   8.3445000000000000e+00   5.7123600000000003e+01   6.5251999999999999e+00  -2.2905200000000001e+01  -9.3167000000000009e+00   2.8451270000000000e+02   2.3292100000000001e+01  -1.8763000000000002e+01   5.3520000000000001e-01
   2.9426200000000001e+01  -4.4560699999999997e+01   5.6308479999999997e+02   8.7932000000000006e+00   5.8351100000000002e+01   6.6391999999999998e+00  -2.2106200000000001e+01  -8.5385000000000009e+00   2.7702550000000002e+02   2.3947099999999999e+01  -1.7974000000000000e+01   6.4139999999999997e-01
   3.0550400000000000e+01  -4.5681899999999999e+01   5.7457979999999998e+02   9.3087999999999997e+00   5.9435899999999997e+01   6.7225000000000001e+00  -2.1462499999999999e+01  -7.5601000000000003e+00   2.6962540000000001e+02   2.4775500000000001e+01  -1.7290800000000001e+01   7.8739999999999999e-01
   3.1828800000000001e+01  -4.6473300000000002e+01   5.8393020000000001e+02   9.7193000000000005e+00   6.0396999999999998e+01   6.8146000000000004e+00  -2.0774500000000000e+01  -6.4482999999999997e+00   2.6344409999999999e+02   2.5488399999999999e+01  -1.6578800000000001e+01   9.0239999999999998e-01
   3.2930900000000001e+01  -4.7616500000000002e+01   5.9190809999999999e+02   1.0167999999999999e+01   6.1234400000000001e+01   6.9066999999999998e+00  -1.9975400000000000e+01  -5.2031000000000001e+00   2.5578290000000001e+02   2.5979600000000001e+01  -1.6001500000000000e+01   9.9529999999999996e-01
   3.3614199999999997e+01  -4.8561700000000002e+01   5.9902819999999997e+02   1.0616800000000000e+01   6.2052799999999998e+01   7.0294999999999996e+00  -1.9043299999999999e+01  -4.5361000000000002e+00   2.4934039999999999e+02   2.6413100000000000e+01  -1.5481900000000000e+01   1.1191000000000000e+00
   3.4606099999999998e+01  -4.9836799999999997e+01   6.0752080000000001e+02   1.0989100000000001e+01   6.2861600000000003e+01   7.0865000000000000e+00  -1.8688099999999999e+01  -4.4694000000000003e+00   2.4324619999999999e+02   2.6721399999999999e+01  -1.5010400000000001e+01   1.0882000000000001e+00
   3.5091099999999997e+01  -5.0957999999999998e+01   6.1481240000000003e+02   1.1447400000000000e+01   6.3708500000000001e+01   7.2443999999999997e+00  -1.7933499999999999e+01  -4.5583000000000000e+00   2.3776140000000001e+02   2.6837000000000000e+01  -1.4538900000000000e+01   1.0749000000000000e+00
   3.5421700000000001e+01  -5.2496800000000000e+01   6.2218979999999999e+02   1.1953400000000000e+01   6.4393699999999995e+01   7.4198000000000004e+00  -1.6956900000000001e+01  -5.0252999999999997e+00   2.3279900000000001e+02   2.6711700000000000e+01  -1.4240600000000001e+01   1.0218000000000000e+00
   3.5509900000000002e+01  -5.3947699999999998e+01   6.2930980000000000e+02   1.2220700000000001e+01   6.5183499999999995e+01   7.6083999999999996e+00  -1.6335500000000000e+01  -5.6478999999999999e+00   2.2661770000000001e+02   2.6490200000000002e+01  -1.3846100000000000e+01   9.4660000000000000e-01
   3.5576000000000001e+01  -5.6036200000000001e+01   6.3651570000000004e+02   1.2373500000000000e+01   6.6011399999999995e+01   7.8276000000000003e+00  -1.5247900000000000e+01  -6.4706000000000001e+00   2.2191640000000001e+02   2.6056699999999999e+01  -1.3499700000000001e+01   8.0510000000000004e-01
   3.5884599999999999e+01  -5.8124600000000001e+01   6.4543719999999996e+02   1.2860400000000000e+01   6.6877300000000005e+01   8.0336999999999996e+00  -1.4093800000000000e+01  -7.4044999999999996e+00   2.1573519999999999e+02   2.5478700000000000e+01  -1.3076400000000000e+01   6.5469999999999995e-01
   3.6104999999999997e+01  -6.0366900000000001e+01   6.5341510000000005e+02   1.3261400000000000e+01   6.7781300000000002e+01   8.1213999999999995e+00  -1.3206000000000000e+01  -8.3827999999999996e+00   2.0885740000000001e+02   2.4929700000000000e+01  -1.2662599999999999e+01   5.7950000000000002e-01
   3.6656100000000002e+01  -6.2125599999999999e+01   6.6259400000000005e+02   1.3710100000000001e+01   6.8609200000000001e+01   8.3362999999999996e+00  -1.1297200000000000e+01  -9.2056000000000004e+00   2.0128319999999999e+02   2.4062700000000000e+01  -1.2297000000000001e+01   3.8929999999999998e-01
   3.6986699999999999e+01  -6.4280000000000001e+01   6.7134389999999996e+02   1.4235200000000001e+01   6.9475099999999998e+01   8.5467999999999993e+00  -9.9877000000000002e+00  -9.9392999999999994e+00   1.9240299999999999e+02   2.3109100000000002e+01  -1.1729300000000000e+01   2.4329999999999999e-01
   3.7780200000000001e+01  -6.6478399999999993e+01   6.7949339999999995e+02   1.4769900000000000e+01   7.0407700000000006e+01   8.6519999999999992e+00  -8.8336000000000006e+00  -1.0628600000000000e+01   1.8300049999999999e+02   2.2020600000000002e+01  -1.1267400000000000e+01   8.8499999999999995e-02
   3.8882300000000001e+01  -6.8281000000000006e+01   6.8841489999999999e+02   1.5438200000000000e+01   7.1197500000000005e+01   8.7880000000000003e+00  -6.8582000000000001e+00  -1.1228999999999999e+01   1.7290150000000000e+02   2.0874300000000002e+01  -1.0593900000000000e+01  -7.9600000000000004e-02
   4.0226900000000001e+01  -7.0061700000000002e+01   6.9785109999999997e+02   1.6068400000000000e+01   7.1882599999999996e+01   8.7660999999999998e+00  -5.5042999999999997e+00  -1.2407500000000001e+01   1.6123550000000000e+02   1.9602699999999999e+01  -9.9877000000000002e+00  -3.1850000000000001e-01
   4.2387000000000000e+01  -7.1688500000000005e+01   7.0557159999999999e+02   1.6774899999999999e+01   7.2700999999999993e+01   8.7791999999999994e+00  -3.6177999999999999e+00  -1.4030700000000000e+01   1.4887289999999999e+02   1.8100000000000001e+01  -9.2660000000000000e+00  -4.9540000000000001e-01
   4.4018099999999997e+01  -7.3359200000000001e+01   7.1269169999999997e+02   1.7443200000000001e+01   7.3176800000000000e+01   8.8317999999999994e+00  -2.1528999999999998e+00  -1.4764500000000000e+01   1.3677160000000001e+02   1.6529900000000001e+01  -8.4770000000000003e+00  -6.7679999999999996e-01
   4.6090100000000000e+01  -7.5381699999999995e+01   7.1878229999999996e+02   1.8121099999999998e+01   7.3671599999999998e+01   8.7440999999999995e+00  -2.8849999999999998e-01  -1.4964600000000001e+01   1.2275490000000001e+02   1.4767099999999999e+01  -7.5533000000000001e+00  -9.0239999999999998e-01
   4.8558799999999998e+01  -7.6876599999999996e+01   7.2513030000000003e+02   1.9009000000000000e+01   7.4166399999999996e+01   8.5424000000000007e+00   9.9880000000000002e-01  -1.5476000000000001e+01   1.0682290000000000e+02   1.3013900000000000e+01  -6.6872999999999996e+00  -9.8640000000000005e-01
   5.0807099999999998e+01  -7.8657300000000006e+01   7.3156410000000005e+02   1.9973299999999998e+01   7.4537499999999994e+01   8.4722000000000008e+00   2.1307000000000000e+00  -1.5476000000000001e+01   8.9759100000000004e+01   1.0875400000000001e+01  -5.7539999999999996e+00  -1.1147000000000000e+00
   5.2063499999999998e+01  -7.9734499999999997e+01   7.3688270000000000e+02   2.0937600000000000e+01   7.4984800000000007e+01   8.4634999999999998e+00   2.9741000000000000e+00  -1.4119600000000000e+01   7.4175299999999993e+01   8.9778000000000002e+00  -4.6570999999999998e+00  -1.0262000000000000e+00
   5.2305999999999997e+01  -8.0657799999999995e+01   7.3937040000000002e+02   2.2064200000000000e+01   7.5194100000000006e+01   8.4328000000000003e+00   3.2183000000000002e+00  -1.2096200000000000e+01   5.7808000000000000e+01   7.0705000000000000e+00  -3.5409000000000002e+00  -8.8910000000000000e-01
   5.2812899999999999e+01  -8.1691000000000003e+01   7.4211550000000000e+02   2.3028400000000001e+01   7.5346400000000003e+01   8.3670000000000009e+00   2.5080000000000000e+00  -8.5830000000000002e+00   4.2920699999999997e+01   5.2788000000000004e+00  -2.6556999999999999e+00  -4.5119999999999999e-01
   5.3363999999999997e+01  -8.1778899999999993e+01   7.4383119999999997e+02   2.4241000000000000e+01   7.5327399999999997e+01   8.2354000000000003e+00   2.7300000000000000e+00  -3.0463000000000000e+00   3.0035799999999998e+01   3.7761000000000000e+00  -1.6356999999999999e+00  -2.6979999999999998e-01
   5.3430100000000003e+01  -8.1471199999999996e+01   7.4468899999999996e+02   2.5625399999999999e+01   7.5279799999999994e+01   7.9943000000000000e+00   3.0851000000000002e+00  -1.4453000000000000e+00   2.0807400000000001e+01   2.4275000000000002e+00  -1.0199000000000000e+00   7.0800000000000002e-02
   5.2680700000000002e+01  -8.0196100000000001e+01   7.4400279999999998e+02   2.7047899999999998e+01   7.5137000000000000e+01   7.7968999999999999e+00  -8.8800000000000004e-02   2.0010000000000000e-01   1.3494300000000001e+01   1.4449000000000001e+00  -4.7149999999999997e-01   6.4580000000000004e-01
   5.2151699999999998e+01  -7.8986999999999995e+01   7.4057140000000004e+02   2.8470500000000001e+01   7.4889600000000002e+01   7.6346999999999996e+00  -9.1000000000000003e-01   4.0914000000000001e+00   9.0542999999999996e+00   6.7430000000000001e-01  -3.8500000000000000e-02   7.8300000000000003e-01
   5.1512500000000003e+01  -7.8129700000000000e+01   7.3911310000000003e+02   2.9778500000000001e+01   7.4489999999999995e+01   7.3583999999999996e+00  -1.5093000000000001e+00   3.7134000000000000e+00   7.2260000000000000e+00   4.3350000000000000e-01   1.9239999999999999e-01   9.9970000000000003e-01
   5.0564599999999999e+01  -7.7426199999999994e+01   7.3559600000000000e+02   3.1210599999999999e+01   7.4242599999999996e+01   7.1523000000000003e+00  -1.0653999999999999e+00   2.6682999999999999e+00   5.0495000000000001e+00   6.7400000000000002e-02   2.7900000000000003e-01   9.9529999999999996e-01
   4.9087800000000001e+01  -7.6239099999999993e+01   7.3190729999999996e+02   3.2824100000000001e+01   7.3966600000000000e+01   6.9329999999999998e+00  -1.6424000000000001e+00   3.1352000000000002e+00   5.6589000000000000e+00   1.1559999999999999e-01   5.6769999999999998e-01   9.4660000000000000e-01
   4.8007800000000003e+01  -7.5227800000000002e+01   7.2761810000000003e+02   3.4275300000000001e+01   7.3481300000000005e+01   6.7619999999999996e+00  -1.4871000000000001e+00   2.7795000000000001e+00   5.7460000000000004e+00  -8.6699999999999999e-02   7.0240000000000002e-01   1.0174000000000001e+00
   4.6817500000000003e+01  -7.4370500000000007e+01   7.2392939999999999e+02   3.5822000000000003e+01   7.3091099999999997e+01   6.5076999999999998e+00  -8.8780000000000003e-01   1.9567000000000001e+00   5.8330000000000002e+00  -1.9270000000000001e-01   7.6980000000000004e-01   9.0680000000000005e-01
   4.5362699999999997e+01  -7.3644999999999996e+01   7.1989750000000004e+02   3.7330500000000001e+01   7.2748599999999996e+01   6.3102999999999998e+00  -6.2150000000000005e-01   1.9345000000000001e+00   4.0918000000000001e+00  -1.4449999999999999e-01   6.4470000000000005e-01   9.1120000000000001e-01
   4.4018099999999997e+01  -7.3007499999999993e+01   7.1509360000000004e+02   3.8714900000000000e+01   7.2301299999999998e+01   6.1393000000000004e+00  -7.3240000000000005e-01   2.2679999999999998e+00   5.3977000000000004e+00  -3.8500000000000000e-02   6.1580000000000001e-01   9.4660000000000000e-01
   4.2629500000000000e+01  -7.2435900000000004e+01   7.1123339999999996e+02   4.0080199999999998e+01   7.1873099999999994e+01   6.0252999999999997e+00  -6.4370000000000005e-01   3.0017999999999998e+00   4.4401000000000002e+00  -9.6299999999999997e-02   5.1000000000000001e-01   9.0239999999999998e-01
   4.2034300000000002e+01  -7.2216099999999997e+01   7.0814509999999996e+02   4.1636400000000002e+01   7.1625699999999995e+01   5.7577999999999996e+00  -2.2189999999999999e-01   2.3125000000000000e+00   3.5695000000000001e+00  -1.5409999999999999e-01   4.0410000000000001e-01   9.3779999999999997e-01
   4.0998399999999997e+01  -7.1248800000000003e+01   7.0402750000000003e+02   4.3249899999999997e+01   7.1130899999999997e+01   5.5297999999999998e+00  -8.8800000000000004e-02   2.4904000000000002e+00   3.6564999999999999e+00  -1.3489999999999999e-01   3.8490000000000002e-01   9.2449999999999999e-01
   4.0403199999999998e+01  -7.0413399999999996e+01   7.0102509999999995e+02   4.4787100000000002e+01   7.0693100000000001e+01   5.4070000000000000e+00  -2.2189999999999999e-01   2.4681999999999999e+00   3.6564999999999999e+00  -1.1559999999999999e-01   4.1370000000000001e-01   9.0239999999999998e-01
   3.9918300000000002e+01  -6.9665999999999997e+01   6.9785109999999997e+02   4.6247799999999998e+01   7.0264899999999997e+01   5.0693000000000001e+00  -2.2189999999999999e-01   1.9345000000000001e+00   2.9600000000000000e+00  -2.0230000000000001e-01   4.0410000000000001e-01   8.2720000000000005e-01
   3.9786000000000001e+01  -6.8808599999999998e+01   6.9373350000000005e+02   4.7994999999999997e+01   6.9874799999999993e+01   4.8676000000000004e+00   2.4410000000000001e-01   1.9345000000000001e+00   3.9177000000000000e+00  -2.0230000000000001e-01   3.1750000000000000e-01   8.0950000000000000e-01
   3.9389299999999999e+01  -6.7797399999999996e+01   6.9073099999999999e+02   4.9513100000000001e+01   6.9437100000000001e+01   4.5869000000000000e+00   2.4410000000000001e-01   2.3570000000000002e+00   4.3529999999999998e+00  -1.8300000000000000e-01   3.9450000000000002e-01   8.1389999999999996e-01
   3.9213000000000001e+01  -6.6874099999999999e+01   6.8790020000000004e+02   5.1327100000000002e+01   6.9094499999999996e+01   4.2361000000000004e+00   5.5489999999999995e-01   2.3792000000000000e+00   3.7435999999999998e+00  -6.7400000000000002e-02   4.6189999999999998e-01   8.2720000000000005e-01
   3.9499499999999998e+01  -6.5489099999999993e+01   6.8532669999999996e+02   5.3179299999999998e+01   6.8742400000000004e+01   3.9116000000000000e+00   4.4390000000000002e-01   2.1568999999999998e+00   4.2659000000000002e+00  -1.8300000000000000e-01   3.7530000000000002e-01   8.1830000000000003e-01
   3.9543599999999998e+01  -6.4192099999999996e+01   6.8266740000000004e+02   5.4983800000000002e+01   6.8447400000000002e+01   3.6265999999999998e+00   5.3269999999999995e-01   2.2235999999999998e+00   4.0918000000000001e+00  -2.0230000000000001e-01   4.3300000000000000e-01   8.0950000000000000e-01
   3.9323200000000000e+01  -6.3092900000000000e+01   6.8035119999999995e+02   5.6587699999999998e+01   6.8047700000000006e+01   3.3458999999999999e+00   4.2170000000000002e-01   2.5125999999999999e+00   4.2659000000000002e+00  -2.9859999999999998e-01   4.6189999999999998e-01   8.2720000000000005e-01
   3.9102699999999999e+01  -6.1795900000000003e+01   6.7794929999999999e+02   5.8573599999999999e+01   6.7762299999999996e+01   2.9863000000000000e+00   5.5489999999999995e-01   2.3125000000000000e+00   3.9177000000000000e+00  -1.6380000000000000e-01   4.4259999999999999e-01   8.3599999999999997e-01
   3.9146799999999999e+01  -6.0806600000000003e+01   6.7709140000000002e+02   6.0225299999999997e+01   6.7590999999999994e+01   2.7101000000000002e+00   7.7680000000000005e-01   2.2902999999999998e+00   4.7882999999999996e+00  -1.7340000000000000e-01   4.0410000000000001e-01   7.7410000000000001e-01
   3.9102699999999999e+01  -5.9839300000000001e+01   6.7520420000000001e+02   6.1981999999999999e+01   6.7476799999999997e+01   2.4601000000000002e+00   5.7709999999999995e-01   2.7128000000000001e+00   3.4824000000000002e+00  -1.5409999999999999e-01   4.3300000000000000e-01   7.5200000000000000e-01
   3.9146799999999999e+01  -5.9135899999999999e+01   6.7511839999999995e+02   6.3738799999999998e+01   6.7229399999999998e+01   2.1882000000000001e+00   4.4390000000000002e-01   2.6905000000000001e+00   4.3529999999999998e+00  -2.1190000000000001e-01   3.8490000000000002e-01   7.6970000000000005e-01
   3.9301099999999998e+01  -5.8520299999999999e+01   6.7443209999999999e+02   6.5514600000000002e+01   6.7267399999999995e+01   1.9382999999999999e+00   7.5460000000000005e-01   2.4237000000000002e+00   3.7435999999999998e+00  -1.0600000000000000e-01   4.8110000000000003e-01   8.1830000000000003e-01
   3.9124800000000000e+01  -5.8036700000000003e+01   6.7546150000000000e+02   6.7271299999999997e+01   6.7172300000000007e+01   1.7541000000000000e+00   7.1020000000000005e-01   2.4681999999999999e+00   4.0048000000000004e+00  -1.6380000000000000e-01   4.5219999999999999e-01   7.5200000000000000e-01
   3.9124800000000000e+01  -5.7552999999999997e+01   6.7494680000000005e+02   6.9094899999999996e+01   6.7267399999999995e+01   1.4822000000000000e+00   9.5440000000000003e-01   2.4904000000000002e+00   4.2659000000000002e+00  -1.5409999999999999e-01   4.5219999999999999e-01   7.7410000000000001e-01
   3.9234999999999999e+01  -5.7025399999999998e+01   6.7563310000000001e+02   7.0756200000000007e+01   6.7286500000000004e+01   1.2805000000000000e+00   9.3220000000000003e-01   2.4904000000000002e+00   3.0470999999999999e+00  -1.4449999999999999e-01   3.8490000000000002e-01   7.8300000000000003e-01
   3.9146799999999999e+01  -5.6585799999999999e+01   6.7709140000000002e+02   7.2436499999999995e+01   6.7334100000000007e+01   9.9980000000000002e-01   8.4340000000000004e-01   2.7128000000000001e+00   4.0048000000000004e+00  -1.9270000000000001e-01   3.7530000000000002e-01   7.6970000000000005e-01
   3.8066800000000001e+01  -5.6849600000000002e+01   6.7854970000000003e+02   7.4002300000000005e+01   6.7562399999999997e+01   9.8229999999999995e-01   7.5460000000000005e-01   2.8462000000000001e+00   4.0918000000000001e+00  -4.8200000000000000e-02   5.6769999999999998e-01   7.8300000000000003e-01
   4.1461199999999998e+01  -5.6409900000000000e+01   6.7803499999999997e+02   7.5568100000000001e+01   6.7448200000000000e+01   7.4109999999999998e-01   6.6579999999999995e-01   2.6459999999999999e+00   3.9177000000000000e+00  -1.2520000000000001e-01   4.6189999999999998e-01   7.7410000000000001e-01
   4.1637599999999999e+01  -5.6212000000000003e+01   6.8120899999999995e+02   7.7066999999999993e+01   6.7438699999999997e+01   3.9910000000000001e-01   6.6579999999999995e-01   2.7795000000000001e+00   4.4401000000000002e+00  -2.4079999999999999e-01   3.7530000000000002e-01   7.5200000000000000e-01
   4.0755899999999997e+01  -5.6915500000000002e+01   6.8129480000000001e+02   7.8413200000000003e+01   6.7705200000000005e+01   4.0339999999999998e-01   8.4340000000000004e-01   2.6905000000000001e+00   3.5695000000000001e+00  -1.9270000000000001e-01   3.9450000000000002e-01   7.6970000000000005e-01
   4.0315100000000001e+01  -5.6080100000000002e+01   6.8223839999999996e+02   7.9893100000000004e+01   6.7857399999999998e+01   1.5350000000000000e-01   7.7680000000000005e-01   2.7572000000000001e+00   3.7435999999999998e+00  -1.1559999999999999e-01   4.3300000000000000e-01   7.9620000000000002e-01
   4.2849899999999998e+01  -5.7047400000000003e+01   6.8592710000000000e+02   8.1325199999999995e+01   6.7990600000000001e+01  -8.3299999999999999e-02   9.1000000000000003e-01   2.6015999999999999e+00   4.4401000000000002e+00  -1.7340000000000000e-01   4.0410000000000001e-01   7.3870000000000002e-01
   4.3224600000000002e+01  -5.7047400000000003e+01   6.8815750000000003e+02   8.2661799999999999e+01   6.8171400000000006e+01  -1.6230000000000000e-01   9.5440000000000003e-01   2.9129000000000000e+00   3.5695000000000001e+00  -1.4449999999999999e-01   4.2340000000000000e-01   7.8739999999999999e-01
   4.2607399999999998e+01  -5.7443100000000001e+01   6.8961580000000004e+02   8.3941199999999995e+01   6.8561599999999999e+01  -3.3770000000000000e-01   7.9900000000000004e-01   2.7128000000000001e+00   4.9623999999999997e+00  -1.6380000000000000e-01   4.6189999999999998e-01   7.3429999999999995e-01
   4.2629500000000000e+01  -5.8058700000000002e+01   6.9167470000000003e+02   8.5249200000000002e+01   6.8742400000000004e+01  -4.9550000000000000e-01   8.8780000000000003e-01   2.6238000000000001e+00   3.9177000000000000e+00  -1.9270000000000001e-01   5.1000000000000001e-01   7.4760000000000004e-01
   4.4304699999999997e+01  -5.8454400000000000e+01   6.9630700000000002e+02   8.6528499999999994e+01   6.9065899999999999e+01  -5.9199999999999997e-01   1.1762999999999999e+00   2.7572000000000001e+00   3.8306000000000000e+00  -1.5409999999999999e-01   4.3300000000000000e-01   7.7410000000000001e-01
   4.4260599999999997e+01  -5.8696199999999997e+01   6.9905210000000000e+02   8.7741100000000003e+01   6.9418000000000006e+01  -6.3149999999999995e-01   1.2206999999999999e+00   2.8462000000000001e+00   3.7435999999999998e+00  -2.1190000000000001e-01   3.5599999999999998e-01   7.8739999999999999e-01
   4.3930000000000000e+01  -5.9311700000000002e+01   7.0205449999999996e+02   8.8877200000000002e+01   6.9903300000000002e+01  -8.1130000000000002e-01   1.1984999999999999e+00   2.6238000000000001e+00   3.9177000000000000e+00  -2.3119999999999999e-01   4.2340000000000000e-01   7.3870000000000002e-01
   4.4547100000000000e+01  -6.0323000000000000e+01   7.0591480000000001e+02   8.9975200000000001e+01   7.0302999999999997e+01  -9.3410000000000004e-01   9.7660000000000002e-01   2.7349999999999999e+00   4.7012999999999998e+00  -6.7400000000000002e-02   4.3300000000000000e-01   7.3870000000000002e-01
   4.5583100000000002e+01  -6.0938499999999998e+01   7.0977499999999998e+02   9.1054000000000002e+01   7.0559899999999999e+01  -9.9980000000000002e-01   1.0875999999999999e+00   2.6015999999999999e+00   3.5695000000000001e+00  -2.0230000000000001e-01   4.9070000000000003e-01   7.2989999999999999e-01
   4.5605200000000004e+01  -6.1883800000000001e+01   7.1329219999999998e+02   9.2037400000000005e+01   7.1016700000000000e+01  -1.0568000000000000e+00   1.0431999999999999e+00   2.4237000000000002e+00   4.0918000000000001e+00  -2.1190000000000001e-01   4.7149999999999997e-01   7.1660000000000001e-01
   4.5781500000000001e+01  -6.2829099999999997e+01   7.1715239999999994e+02   9.3154499999999999e+01   7.1559100000000001e+01  -1.1489000000000000e+00   9.7660000000000002e-01   2.7349999999999999e+00   4.0048000000000004e+00  -2.2159999999999999e-01   4.0410000000000001e-01   6.5910000000000002e-01
   4.6575000000000003e+01  -6.4543800000000005e+01   7.2058380000000000e+02   9.4128299999999996e+01   7.1854100000000003e+01  -1.1577000000000000e+00   9.7660000000000002e-01   2.4681999999999999e+00   3.5695000000000001e+00  -1.5409999999999999e-01   3.8490000000000002e-01   7.4309999999999998e-01
   4.7412599999999998e+01  -6.5994699999999995e+01   7.2452990000000000e+02   9.4997100000000003e+01   7.2387000000000000e+01  -1.2059000000000000e+00   1.0653999999999999e+00   2.7128000000000001e+00   4.7012999999999998e+00  -1.7340000000000000e-01   4.5219999999999999e-01   7.1220000000000006e-01
   4.7610999999999997e+01  -6.7841399999999993e+01   7.2924800000000005e+02   9.5980500000000006e+01   7.2995999999999995e+01  -1.2279000000000000e+00   1.1318999999999999e+00   2.7795000000000001e+00   4.0048000000000004e+00  -1.4449999999999999e-01   4.0410000000000001e-01   7.2540000000000004e-01
   4.8029800000000002e+01  -7.0083699999999993e+01   7.3430920000000003e+02   9.6944800000000001e+01   7.3528899999999993e+01  -1.1665000000000001e+00   1.0653999999999999e+00   2.5125999999999999e+00   4.2659000000000002e+00  -9.6299999999999997e-02   4.3300000000000000e-01   7.2099999999999997e-01
   4.8646999999999998e+01  -7.2062200000000004e+01   7.3851260000000002e+02   9.7890000000000001e+01   7.4042699999999996e+01  -1.0788000000000000e+00   9.1000000000000003e-01   2.5792999999999999e+00   4.0918000000000001e+00  -1.6380000000000000e-01   4.2340000000000000e-01   6.9889999999999997e-01
   4.9550699999999999e+01  -7.4502399999999994e+01   7.4305909999999994e+02   9.8711100000000002e+01   7.4594600000000000e+01  -1.1314000000000000e+00   9.7660000000000002e-01   2.4237000000000002e+00   4.0918000000000001e+00  -1.6380000000000000e-01   4.2340000000000000e-01   7.1660000000000001e-01
   5.0300100000000000e+01  -7.6766700000000000e+01   7.4846349999999995e+02   9.9703999999999994e+01   7.5137000000000000e+01  -1.1051000000000000e+00   9.1000000000000003e-01   2.3792000000000000e+00   4.0048000000000004e+00  -2.1190000000000001e-01   4.1370000000000001e-01   6.9889999999999997e-01
   5.1115699999999997e+01  -7.9360799999999998e+01   7.5326739999999995e+02   1.0056330000000000e+02   7.5641400000000004e+01  -1.0437000000000001e+00   1.0431999999999999e+00   2.7349999999999999e+00   3.8306000000000000e+00  -2.7939999999999998e-01   5.1000000000000001e-01   7.0330000000000004e-01
   5.2350099999999998e+01  -8.1229399999999998e+01   7.5841440000000000e+02   1.0149890000000001e+02   7.6174300000000002e+01  -1.0305000000000000e+00   9.5440000000000003e-01   2.2902999999999998e+00   4.1788999999999996e+00  -2.1190000000000001e-01   4.3300000000000000e-01   6.9889999999999997e-01
   5.3099499999999999e+01  -8.3757499999999993e+01   7.6381880000000001e+02   1.0241549999999999e+02   7.6764200000000002e+01  -9.9980000000000002e-01   1.2650999999999999e+00   2.3570000000000002e+00   3.5695000000000001e+00  -2.6970000000000000e-01   4.0410000000000001e-01   6.6349999999999998e-01
   5.3253799999999998e+01  -8.7868399999999994e+01   7.6896590000000003e+02   1.0329389999999999e+02   7.7278099999999995e+01  -7.6739999999999997e-01   9.1000000000000003e-01   2.3792000000000000e+00   3.8306000000000000e+00  -2.3119999999999999e-01   4.2340000000000000e-01   6.6349999999999998e-01
   5.5303699999999999e+01  -9.1781499999999994e+01   7.7222559999999999e+02   1.0405770000000000e+02   7.7772900000000007e+01  -7.2360000000000002e-01   1.0209999999999999e+00   2.6682999999999999e+00   3.9177000000000000e+00  -2.0230000000000001e-01   5.1000000000000001e-01   6.8559999999999999e-01
   5.6273600000000002e+01  -9.2968599999999995e+01   7.7857360000000006e+02   1.0504100000000000e+02   7.8153599999999997e+01  -7.5860000000000005e-01   1.1984999999999999e+00   2.4681999999999999e+00   3.9177000000000000e+00  -2.3119999999999999e-01   3.6559999999999998e-01   7.0779999999999998e-01
   5.7904699999999998e+01  -9.5144999999999996e+01   7.8337750000000005e+02   1.0602440000000000e+02   7.8695999999999998e+01  -7.3670000000000002e-01   1.0875999999999999e+00   2.6238000000000001e+00   4.0048000000000004e+00  -1.5409999999999999e-01   4.5219999999999999e-01   7.0779999999999998e-01
   5.7948799999999999e+01  -9.8596400000000003e+01   7.8852459999999996e+02   1.0678820000000000e+02   7.9257400000000004e+01  -6.1390000000000000e-01   9.3220000000000003e-01   2.4237000000000002e+00   3.9177000000000000e+00  -2.4079999999999999e-01   4.5219999999999999e-01   7.1660000000000001e-01
   5.8962699999999998e+01  -1.0050900000000000e+02   7.9272799999999995e+02   1.0763800000000001e+02   7.9676100000000005e+01  -5.2180000000000004e-01   8.6560000000000004e-01   2.6682999999999999e+00   3.5695000000000001e+00  -1.6380000000000000e-01   4.2340000000000000e-01   6.8559999999999999e-01
   6.0086799999999997e+01  -1.0327889999999999e+02   7.9650239999999997e+02   1.0851630000000000e+02   8.0018699999999995e+01  -4.6479999999999999e-01   9.5440000000000003e-01   2.6905000000000001e+00   3.5695000000000001e+00  -2.4079999999999999e-01   4.6189999999999998e-01   7.5200000000000000e-01
   6.1343200000000003e+01  -1.0530140000000000e+02   7.9907600000000002e+02   1.0929920000000000e+02   8.0361199999999997e+01  -3.1569999999999998e-01   8.6560000000000004e-01   2.7795000000000001e+00   3.7435999999999998e+00  -2.4079999999999999e-01   3.9450000000000002e-01   6.8559999999999999e-01
   6.2224899999999998e+01  -1.0754370000000000e+02   8.0327940000000001e+02   1.1012030000000000e+02   8.0656199999999998e+01  -2.6310000000000000e-01   5.5489999999999995e-01   2.6682999999999999e+00   3.8306000000000000e+00  -2.6010000000000000e-01   4.2340000000000000e-01   6.9010000000000005e-01
   6.2908200000000001e+01  -1.1015980000000000e+02   8.0550969999999995e+02   1.1086499999999999e+02   8.0989300000000000e+01  -1.3589999999999999e-01   9.7660000000000002e-01   2.6682999999999999e+00   3.4824000000000002e+00  -1.9270000000000001e-01   3.9450000000000002e-01   7.0330000000000004e-01
   6.3878100000000003e+01  -1.1207230000000000e+02   8.0842639999999994e+02   1.1143780000000000e+02   8.1217699999999994e+01   1.3200000000000000e-02   8.8780000000000003e-01   2.6682999999999999e+00   2.8730000000000002e+00  -2.4079999999999999e-01   3.7530000000000002e-01   6.4580000000000004e-01
   6.4340999999999994e+01  -1.1440260000000001e+02   8.0954160000000002e+02   1.1207750000000000e+02   8.1474599999999995e+01   1.6660000000000000e-01   9.5440000000000003e-01   2.4904000000000002e+00   3.3953000000000002e+00  -1.6380000000000000e-01   5.0029999999999997e-01   6.7240000000000000e-01
   6.4671599999999998e+01  -1.1649100000000000e+02   8.1022789999999998e+02   1.1261220000000000e+02   8.1788600000000002e+01   3.4639999999999999e-01   6.6579999999999995e-01   2.6015999999999999e+00   3.8306000000000000e+00  -9.6299999999999997e-02   4.2340000000000000e-01   6.7240000000000000e-01
   6.5332899999999995e+01  -1.1838160000000001e+02   8.1057100000000003e+02   1.1320410000000000e+02   8.1826700000000002e+01   5.0870000000000004e-01   8.2120000000000004e-01   2.6682999999999999e+00   3.3953000000000002e+00  -1.9270000000000001e-01   4.9070000000000003e-01   6.1040000000000005e-01
   6.5531300000000002e+01  -1.2038209999999999e+02   8.1177200000000005e+02   1.1350010000000000e+02   8.1855199999999996e+01   6.2270000000000003e-01   9.1000000000000003e-01   2.7795000000000001e+00   3.3083000000000000e+00  -1.3489999999999999e-01   3.9450000000000002e-01   6.1040000000000005e-01
   6.5487200000000001e+01  -1.2244860000000000e+02   8.1014210000000003e+02   1.1385330000000000e+02   8.1845699999999994e+01   9.4279999999999997e-01   9.7660000000000002e-01   2.7572000000000001e+00   3.4824000000000002e+00  -1.9270000000000001e-01   4.1370000000000001e-01   6.5910000000000002e-01
   6.5685500000000005e+01  -1.2429519999999999e+02   8.0945579999999995e+02   1.1401560000000001e+02   8.1836200000000005e+01   1.1094999999999999e+00   1.1984999999999999e+00   2.5348999999999999e+00   3.8306000000000000e+00  -1.8300000000000000e-01   4.1370000000000001e-01   6.1929999999999996e-01
   6.5927999999999997e+01  -1.2644960000000000e+02   8.0713959999999997e+02   1.1405380000000000e+02   8.1750500000000002e+01   1.3331000000000000e+00   9.5440000000000003e-01   2.6238000000000001e+00   3.8306000000000000e+00  -1.4449999999999999e-01   3.3679999999999999e-01   6.4139999999999997e-01
   6.5861900000000006e+01  -1.2807640000000001e+02   8.0465189999999996e+02   1.1398699999999999e+02   8.1445999999999998e+01   1.6445000000000001e+00   1.2428999999999999e+00   2.6682999999999999e+00   3.3953000000000002e+00  -1.6380000000000000e-01   4.1370000000000001e-01   6.4580000000000004e-01
   6.5597399999999993e+01  -1.2968119999999999e+02   8.0139210000000003e+02   1.1402520000000000e+02   8.1265199999999993e+01   1.8593000000000000e+00   1.4649000000000001e+00   2.6905000000000001e+00   3.3953000000000002e+00  -1.8300000000000000e-01   4.0410000000000001e-01   6.5469999999999995e-01
   6.5002200000000002e+01  -1.3128600000000000e+02   7.9710289999999998e+02   1.1370059999999999e+02   8.0846500000000006e+01   2.1356000000000002e+00   1.2428999999999999e+00   2.8683999999999998e+00   4.1788999999999996e+00  -2.0230000000000001e-01   4.1370000000000001e-01   5.8389999999999997e-01
   6.4671599999999998e+01  -1.3238520000000000e+02   7.9169860000000006e+02   1.1345229999999999e+02   8.0380300000000005e+01   2.3986999999999998e+00   1.2206999999999999e+00   2.7572000000000001e+00   4.3529999999999998e+00  -1.6380000000000000e-01   4.2340000000000000e-01   5.8830000000000005e-01
   6.3811999999999998e+01  -1.3344040000000001e+02   7.8569370000000004e+02   1.1284130000000000e+02   7.9866399999999999e+01   2.7231999999999998e+00   1.1540999999999999e+00   2.6238000000000001e+00   3.9177000000000000e+00  -1.7340000000000000e-01   3.9450000000000002e-01   6.0160000000000002e-01
   6.2577599999999997e+01  -1.3418780000000001e+02   7.7763000000000000e+02   1.1211570000000000e+02   7.9295500000000004e+01   3.0739999999999998e+00   1.4871000000000001e+00   2.8683999999999998e+00   3.5695000000000001e+00  -1.5409999999999999e-01   4.0410000000000001e-01   6.1040000000000005e-01
   6.0726100000000002e+01  -1.3440770000000001e+02   7.6733600000000001e+02   1.1103680000000000e+02   7.8410499999999999e+01   3.4950000000000001e+00   1.1096999999999999e+00   2.7128000000000001e+00   4.2659000000000002e+00  -2.5050000000000000e-01   4.4259999999999999e-01   5.6179999999999997e-01
   5.9359499999999997e+01  -1.3423179999999999e+02   7.5575509999999997e+02   1.0983390000000000e+02   7.7306700000000006e+01   3.8414999999999999e+00   1.1984999999999999e+00   2.7572000000000001e+00   3.9177000000000000e+00  -2.6010000000000000e-01   3.4639999999999999e-01   5.9719999999999995e-01
   5.7353600000000000e+01  -1.3359430000000000e+02   7.4280179999999996e+02   1.0827760000000001e+02   7.6193299999999994e+01   4.1966999999999999e+00   1.3539000000000001e+00   2.6238000000000001e+00   4.0918000000000001e+00  -2.3119999999999999e-01   3.9450000000000002e-01   5.9270000000000000e-01
   5.5215499999999999e+01  -1.3203340000000000e+02   7.2881899999999996e+02   1.0670229999999999e+02   7.4899100000000004e+01   4.5167999999999999e+00   1.4649000000000001e+00   2.5792999999999999e+00   3.4824000000000002e+00  -1.4449999999999999e-01   4.2340000000000000e-01   5.8830000000000005e-01
   5.2570500000000003e+01  -1.2994499999999999e+02   7.1294899999999996e+02   1.0491690000000000e+02   7.3605000000000004e+01   4.7624000000000004e+00   1.3983000000000001e+00   2.6905000000000001e+00   4.1788999999999996e+00  -1.5409999999999999e-01   3.6559999999999998e-01   6.0160000000000002e-01
   4.9726999999999997e+01  -1.2719700000000000e+02   6.9725059999999996e+02   1.0298830000000000e+02   7.2034899999999993e+01   4.9641000000000002e+00   1.3095000000000001e+00   2.6682999999999999e+00   3.6564999999999999e+00  -1.7340000000000000e-01   3.6559999999999998e-01   5.8389999999999997e-01
   4.7302399999999999e+01  -1.2484480000000001e+02   6.7794929999999999e+02   1.0067789999999999e+02   7.0293499999999995e+01   5.2491000000000003e+00   1.3761000000000001e+00   2.6459999999999999e+00   3.9177000000000000e+00  -2.6010000000000000e-01   4.0410000000000001e-01   5.6620000000000004e-01
   4.4745500000000000e+01  -1.2273439999999999e+02   6.5881949999999995e+02   9.8157300000000006e+01   6.8533100000000005e+01   5.4420999999999999e+00   1.2873000000000001e+00   2.7349999999999999e+00   3.5695000000000001e+00  -1.3489999999999999e-01   4.0410000000000001e-01   5.7950000000000002e-01
   4.2409100000000002e+01  -1.1950279999999999e+02   6.3840290000000005e+02   9.5569999999999993e+01   6.6582300000000004e+01   5.5560999999999998e+00   1.4205000000000001e+00   2.6238000000000001e+00   3.7435999999999998e+00  -1.9270000000000001e-01   5.0029999999999997e-01   5.7509999999999994e-01
   4.0292999999999999e+01  -1.1618330000000000e+02   6.1609910000000002e+02   9.2524299999999997e+01   6.4545900000000003e+01   5.6657000000000002e+00   1.4427000000000001e+00   2.7128000000000001e+00   4.0918000000000001e+00  -1.6380000000000000e-01   3.8490000000000002e-01   5.7060000000000000e-01
   3.7868400000000001e+01  -1.1378710000000000e+02   5.9353800000000001e+02   8.9344999999999999e+01   6.2195500000000003e+01   5.8498999999999999e+00   1.3317000000000001e+00   2.5348999999999999e+00   2.4377000000000000e+00  -1.7340000000000000e-01   4.1370000000000001e-01   5.8830000000000005e-01
   3.5487800000000000e+01  -1.1057740000000000e+02   5.6943280000000004e+02   8.6041600000000003e+01   5.9797499999999999e+01   5.9726999999999997e+00   9.9880000000000002e-01   2.7349999999999999e+00   3.5695000000000001e+00  -1.0600000000000000e-01   3.4639999999999999e-01   5.7060000000000000e-01
   3.2930900000000001e+01  -1.0758770000000000e+02   5.4472699999999998e+02   8.2299000000000007e+01   5.7256799999999998e+01   6.1041999999999996e+00   1.1984999999999999e+00   2.5571000000000002e+00   4.5270999999999999e+00  -2.0230000000000001e-01   4.3300000000000000e-01   5.8389999999999997e-01
   3.0528400000000001e+01  -1.0382850000000001e+02   5.1813409999999999e+02   7.8623199999999997e+01   5.4554299999999998e+01   6.2007000000000003e+00   1.5093000000000001e+00   2.4681999999999999e+00   3.1341999999999999e+00  -8.6699999999999999e-02   3.5599999999999998e-01   5.5740000000000001e-01
   2.8213899999999999e+01  -1.0011330000000000e+02   4.9171269999999998e+02   7.4670599999999993e+01   5.1699500000000000e+01   6.2533000000000003e+00   1.3761000000000001e+00   2.7349999999999999e+00   4.7012999999999998e+00  -8.6699999999999999e-02   3.5599999999999998e-01   5.7509999999999994e-01
   2.5679099999999998e+01  -9.5980300000000000e+01   4.6280349999999999e+02   7.0756200000000007e+01   4.8825800000000001e+01   6.2621000000000002e+00   1.3095000000000001e+00   2.5792999999999999e+00   4.0048000000000004e+00  -1.7340000000000000e-01   3.9450000000000002e-01   6.0599999999999998e-01
   2.3342600000000001e+01  -9.1935400000000001e+01   4.3561009999999999e+02   6.6660300000000007e+01   4.5885399999999997e+01   6.2138999999999998e+00   1.1096999999999999e+00   2.3570000000000002e+00   3.0470999999999999e+00  -9.6299999999999997e-02   3.2710000000000000e-01   5.8830000000000005e-01
   2.1226600000000001e+01  -8.7142899999999997e+01   4.0695830000000001e+02   6.2402099999999997e+01   4.2849800000000002e+01   6.1569000000000003e+00   1.1540999999999999e+00   2.4904000000000002e+00   4.1788999999999996e+00  -1.1559999999999999e-01   4.5219999999999999e-01   6.0599999999999998e-01
   1.8779900000000001e+01  -8.2438500000000005e+01   3.7667660000000001e+02   5.8124899999999997e+01   3.9795200000000001e+01   5.9946000000000002e+00   1.1096999999999999e+00   2.7349999999999999e+00   4.0918000000000001e+00  -1.6380000000000000e-01   3.2710000000000000e-01   6.1929999999999996e-01
   1.6730000000000000e+01  -7.7316299999999998e+01   3.4716699999999997e+02   5.3799900000000001e+01   3.6712100000000000e+01   5.8455000000000004e+00   1.1318999999999999e+00   2.5125999999999999e+00   3.5695000000000001e+00  -1.3489999999999999e-01   4.8110000000000003e-01   6.2370000000000003e-01
   1.4415600000000000e+01  -7.2040199999999999e+01   3.1662799999999999e+02   4.9417600000000000e+01   3.3448200000000000e+01   5.5166000000000004e+00   1.2873000000000001e+00   2.5792999999999999e+00   3.3953000000000002e+00  -6.7400000000000002e-02   3.6559999999999998e-01   5.8389999999999997e-01
   1.2696300000000001e+01  -6.6324500000000000e+01   2.8746150000000000e+02   4.4997100000000003e+01   3.0231800000000000e+01   5.2579000000000002e+00   9.3220000000000003e-01   2.3792000000000000e+00   3.5695000000000001e+00  -6.7400000000000002e-02   4.2340000000000000e-01   6.3260000000000005e-01
   1.0514099999999999e+01  -5.9861300000000000e+01   2.5692239999999998e+02   4.0719900000000003e+01   2.7243800000000000e+01   4.8501000000000003e+00   9.3220000000000003e-01   2.3570000000000002e+00   3.6564999999999999e+00  -1.3489999999999999e-01   4.3300000000000000e-01   6.3700000000000001e-01
   8.7728000000000002e+00  -5.4277500000000003e+01   2.2706970000000001e+02   3.6404400000000003e+01   2.4075099999999999e+01   4.4861000000000004e+00   1.0209999999999999e+00   2.4681999999999999e+00   4.0918000000000001e+00  -1.3489999999999999e-01   3.6559999999999998e-01   6.1040000000000005e-01
   6.8109999999999999e+00  -4.9397100000000002e+01   2.0021940000000001e+02   3.2260800000000003e+01   2.1125200000000000e+01   3.9948999999999999e+00   1.0431999999999999e+00   2.3792000000000000e+00   4.2659000000000002e+00  -1.1559999999999999e-01   3.9450000000000002e-01   6.0599999999999998e-01
   4.8272000000000004e+00  -4.2384399999999999e+01   1.7396950000000001e+02   2.8661400000000000e+01   1.8641500000000001e+01   3.5082000000000000e+00   1.0653999999999999e+00   2.4904000000000002e+00   3.4824000000000002e+00  -2.2159999999999999e-01   4.3300000000000000e-01   6.2809999999999999e-01
   3.2181999999999999e+00  -3.5371600000000001e+01   1.4960690000000000e+02   2.5119299999999999e+01   1.6119800000000001e+01   3.0213999999999999e+00   7.9900000000000004e-01   2.4681999999999999e+00   4.5270999999999999e+00  -7.7100000000000002e-02   4.2340000000000000e-01   6.2809999999999999e-01
   1.2122999999999999e+00  -3.0051600000000001e+01   1.2876150000000001e+02   2.1978200000000001e+01   1.3950200000000001e+01   2.5960999999999999e+00   8.2120000000000004e-01   2.3792000000000000e+00   3.5695000000000001e+00  -8.6699999999999999e-02   4.4259999999999999e-01   6.5029999999999999e-01
  -1.9839999999999999e-01  -2.2928899999999999e+01   1.1057530000000000e+02   1.9285799999999998e+01   1.2284900000000000e+01   1.9251000000000000e+00   7.3240000000000005e-01   2.3125000000000000e+00   3.6564999999999999e+00  -1.2520000000000001e-01   2.9830000000000001e-01   6.1929999999999996e-01
  -2.1999999999999999e-02  -1.7542899999999999e+01   9.4019000000000005e+01   1.6698499999999999e+01   1.0629200000000001e+01   1.5128999999999999e+00   7.3240000000000005e-01   2.2458000000000000e+00   3.8306000000000000e+00  -9.6299999999999997e-02   4.3300000000000000e-01   6.0599999999999998e-01
   4.8490000000000000e-01  -1.8136500000000002e+01   7.8234800000000007e+01   1.3671900000000001e+01   8.7736000000000001e+00   1.5304000000000000e+00   6.8799999999999994e-01   2.0457000000000001e+00   3.1341999999999999e+00  -1.4449999999999999e-01   4.3300000000000000e-01   5.9719999999999995e-01
   1.0801000000000001e+00  -1.8092500000000001e+01   6.2364800000000002e+01   1.0530799999999999e+01   6.8609000000000000e+00   1.1752000000000000e+00   4.2170000000000002e-01   2.0457000000000001e+00   3.9177000000000000e+00  -1.8300000000000000e-01   4.5219999999999999e-01   5.7509999999999994e-01
   1.1902999999999999e+00  -1.8576100000000000e+01   4.6580599999999997e+01   7.7812000000000001e+00   5.1576000000000004e+00   1.2848999999999999e+00   8.4340000000000004e-01   1.7788999999999999e+00   4.7882999999999996e+00  -2.2159999999999999e-01   4.1370000000000001e-01   5.5289999999999995e-01
   1.4327000000000001e+00  -1.7850700000000000e+01   3.3541499999999999e+01   5.4802000000000000e+00   3.7017000000000002e+00   1.1489000000000000e+00   3.3289999999999997e-01   1.8677999999999999e+00   3.9177000000000000e+00  -1.7340000000000000e-01   4.5219999999999999e-01   5.0429999999999997e-01
   1.2564000000000000e+00  -1.6047999999999998e+01   2.4276800000000001e+01   3.7999000000000001e+00   2.6644000000000001e+00   8.5509999999999997e-01   7.1020000000000005e-01   1.8232999999999999e+00   4.0918000000000001e+00  -1.0600000000000000e-01   5.0029999999999997e-01   5.1749999999999996e-01
   1.6752000000000000e+00  -1.1519399999999999e+01   1.8615100000000002e+01   2.6637000000000000e+00   1.9127000000000001e+00   6.0519999999999996e-01   2.8849999999999998e-01   1.7121000000000000e+00   4.6142000000000003e+00  -2.2159999999999999e-01   4.6189999999999998e-01   5.2200000000000002e-01
   1.5428999999999999e+00  -4.8144000000000000e+00   1.4240100000000000e+01   2.3008999999999999e+00   1.5320000000000000e+00  -3.8590000000000002e-01   6.2150000000000005e-01   1.7565999999999999e+00   4.0918000000000001e+00  -2.4079999999999999e-01   5.1000000000000001e-01   4.9099999999999999e-01
   1.1021000000000001e+00   3.7369999999999998e-01   7.8063000000000002e+00   1.3366000000000000e+00   7.1370000000000000e-01  -5.5689999999999995e-01   5.7709999999999995e-01   2.0234000000000001e+00   4.9623999999999997e+00  -8.6699999999999999e-02   4.3300000000000000e-01   5.5740000000000001e-01
   4.1880000000000001e-01  -1.7586999999999999e+00   5.1470000000000002e+00   8.8790000000000002e-01   4.6629999999999999e-01  -5.1749999999999996e-01   3.5510000000000003e-01   1.8455999999999999e+00   3.3953000000000002e+00  -9.6299999999999997e-02   3.7530000000000002e-01   5.3080000000000005e-01
   2.2040000000000001e-01  -1.0990000000000000e-01   2.1446000000000001e+00   8.5900000000000004e-02   2.2839999999999999e-01  -5.9640000000000004e-01   7.1020000000000005e-01   1.7121000000000000e+00   3.6564999999999999e+00  -1.9270000000000001e-01   4.8110000000000003e-01   5.7509999999999994e-01
  -2.4249999999999999e-01   3.2979999999999998e-01   2.4018999999999999e+00   1.4319999999999999e-01   7.6100000000000001e-02  -3.5080000000000000e-01   5.9930000000000005e-01   1.8455999999999999e+00   4.3529999999999998e+00  -1.8300000000000000e-01   4.4259999999999999e-01   5.4410000000000003e-01
  -1.0580000000000001e+00   2.1980000000000000e-01   1.2867999999999999e+00   1.3370000000000001e-01   6.6600000000000006e-02  -3.6399999999999999e-01   7.9900000000000004e-01   1.7788999999999999e+00   4.0918000000000001e+00  -1.7340000000000000e-01   4.5219999999999999e-01   5.3969999999999996e-01
  -3.3060000000000000e-01   2.4179999999999999e-01   1.8872000000000000e+00  -1.9099999999999999e-02  -5.7099999999999998e-02  -3.7269999999999998e-01   8.2120000000000004e-01   1.7121000000000000e+00   4.5270999999999999e+00  -1.4449999999999999e-01   2.9830000000000001e-01   6.0599999999999998e-01
   9.9190000000000000e-01   5.4959999999999998e-01   2.7450999999999999e+00   1.2410000000000000e-01  -1.3320000000000001e-01  -4.6479999999999999e-01   8.2120000000000004e-01   1.9345000000000001e+00   3.9177000000000000e+00  -2.0230000000000001e-01   4.1370000000000001e-01   4.8659999999999998e-01
   5.9509999999999996e-01   8.1340000000000001e-01   2.4018999999999999e+00   1.1459999999999999e-01  -2.0930000000000001e-01  -3.9470000000000000e-01   5.7709999999999995e-01   1.7121000000000000e+00   4.6142000000000003e+00  -2.2159999999999999e-01   4.6189999999999998e-01   5.8830000000000005e-01
  -1.9839999999999999e-01   1.9789999999999999e-01   2.7450999999999999e+00   1.4319999999999999e-01  -1.5229999999999999e-01  -3.3770000000000000e-01   7.1020000000000005e-01   1.9790000000000001e+00   3.6564999999999999e+00  -1.0600000000000000e-01   4.6189999999999998e-01   4.9990000000000001e-01
   1.1020000000000001e-01   5.4959999999999998e-01   3.6886999999999999e+00   4.7699999999999999e-02  -1.4269999999999999e-01  -4.1220000000000001e-01   7.1020000000000005e-01   2.0234000000000001e+00   4.6142000000000003e+00  -1.6380000000000000e-01   3.8490000000000002e-01   5.2639999999999998e-01
   4.4080000000000003e-01   5.9360000000000002e-01   3.7745000000000002e+00   1.2410000000000000e-01  -1.6180000000000000e-01  -2.5430000000000003e-01   8.8780000000000003e-01   1.7343999999999999e+00   5.0495000000000001e+00  -2.0230000000000001e-01   4.9070000000000003e-01   5.6179999999999997e-01
   3.3060000000000000e-01   8.7900000000000006e-02   4.3750000000000000e+00   1.4319999999999999e-01  -2.2839999999999999e-01  -3.5080000000000000e-01   6.4370000000000005e-01   1.9790000000000001e+00   4.6142000000000003e+00  -6.7400000000000002e-02   5.7730000000000004e-01   5.9270000000000000e-01
   2.4249999999999999e-01  -1.0990000000000000e-01   3.8603000000000001e+00   2.0050000000000001e-01  -2.2839999999999999e-01  -2.9820000000000002e-01   8.8780000000000003e-01   2.0011999999999999e+00   4.7882999999999996e+00  -1.2520000000000001e-01   4.3300000000000000e-01   5.7060000000000000e-01
   1.9839999999999999e-01   5.7160000000000000e-01   4.1176000000000004e+00   9.4999999999999998e-03  -2.0930000000000001e-01  -3.0259999999999998e-01   6.2150000000000005e-01   2.1568999999999998e+00   5.5719000000000003e+00  -4.8200000000000000e-02   5.2920000000000000e-01   6.0599999999999998e-01
   3.5270000000000001e-01   1.3189999999999999e-01   3.3456000000000001e+00   2.0999999999999999e-01  -1.6180000000000000e-01  -2.9380000000000001e-01   4.4390000000000002e-01   2.2458000000000000e+00   4.7012999999999998e+00  -3.8500000000000000e-02   5.0029999999999997e-01   5.7950000000000002e-01
   2.6450000000000001e-01   1.7590000000000000e-01   3.5171000000000001e+00   9.5500000000000002e-02  -1.3320000000000001e-01  -2.8070000000000001e-01   1.3320000000000001e-01   2.1791000000000000e+00   4.2659000000000002e+00  -1.8300000000000000e-01   4.4259999999999999e-01   5.8830000000000005e-01
   5.0700000000000001e-01   2.1980000000000000e-01   2.9165999999999999e+00   9.4999999999999998e-03  -9.4999999999999998e-03  -2.2359999999999999e-01   2.2189999999999999e-01   2.4015000000000000e+00   4.5270999999999999e+00  -1.1559999999999999e-01   5.3879999999999995e-01   6.3700000000000001e-01
   2.6450000000000001e-01   2.1980000000000000e-01   1.5441000000000000e+00   9.4999999999999998e-03  -5.7099999999999998e-02  -2.5430000000000003e-01   3.7730000000000002e-01   2.2679999999999998e+00   4.0048000000000004e+00  -9.6299999999999997e-02   4.7149999999999997e-01   6.3260000000000005e-01
   1.7630000000000001e-01   2.4179999999999999e-01   2.7450999999999999e+00  -1.9099999999999999e-02   1.2370000000000000e-01  -3.3329999999999999e-01   2.4410000000000001e-01   2.3347000000000002e+00   4.5270999999999999e+00  -2.8899999999999999e-02   5.0029999999999997e-01   5.4410000000000003e-01
   3.5270000000000001e-01  -4.3999999999999997e-02   2.2303999999999999e+00   0.0000000000000000e+00  -1.9000000000000000e-02  -2.1490000000000001e-01   7.7680000000000005e-01   2.4015000000000000e+00   4.7882999999999996e+00  -1.0600000000000000e-01   5.2920000000000000e-01   6.4139999999999997e-01
   2.2040000000000001e-01   6.6000000000000003e-02   2.4018999999999999e+00  -7.6399999999999996e-02  -4.7600000000000003e-02  -2.7189999999999998e-01   7.3240000000000005e-01   2.6905000000000001e+00   4.3529999999999998e+00  -8.6699999999999999e-02   5.8689999999999998e-01   6.1490000000000000e-01
   1.5429999999999999e-01   0.0000000000000000e+00   2.3161999999999998e+00   7.6399999999999996e-02  -5.7099999999999998e-02  -2.4560000000000001e-01   4.4390000000000002e-01   2.7128000000000001e+00   3.7435999999999998e+00  -9.5999999999999992e-03   5.6769999999999998e-01   6.1040000000000005e-01
   3.0859999999999999e-01   4.3999999999999997e-02   2.7450999999999999e+00   6.6799999999999998e-02   9.4999999999999998e-03  -2.3240000000000000e-01   6.2150000000000005e-01   2.5348999999999999e+00   4.5270999999999999e+00  -6.7400000000000002e-02   5.6769999999999998e-01   6.2370000000000003e-01
   3.5270000000000001e-01   0.0000000000000000e+00   2.3161999999999998e+00   7.6399999999999996e-02  -1.4269999999999999e-01  -2.8939999999999999e-01   2.6629999999999998e-01   2.6238000000000001e+00   4.0048000000000004e+00  -9.6299999999999997e-02   5.6769999999999998e-01   6.1929999999999996e-01
   1.9839999999999999e-01   1.0990000000000000e-01   2.8309000000000002e+00   4.7699999999999999e-02  -1.6180000000000000e-01  -2.4120000000000000e-01   1.5540000000000001e-01   2.5571000000000002e+00   4.6142000000000003e+00  -7.7100000000000002e-02   4.6189999999999998e-01   5.9270000000000000e-01
  -1.7630000000000001e-01   0.0000000000000000e+00   3.0024000000000002e+00   1.9099999999999999e-02  -1.7130000000000001e-01  -2.1929999999999999e-01   6.6600000000000006e-02   2.7795000000000001e+00   4.0918000000000001e+00  -3.8500000000000000e-02   4.4259999999999999e-01   6.0160000000000002e-01
  -6.6100000000000006e-02   4.6170000000000000e-01   1.9730000000000001e+00   9.4999999999999998e-03  -6.6600000000000006e-02  -2.1049999999999999e-01   5.1049999999999995e-01   2.8462000000000001e+00   4.5270999999999999e+00   2.8899999999999999e-02   4.7149999999999997e-01   5.4849999999999999e-01
   4.4100000000000000e-02   4.3999999999999997e-02   2.6593000000000000e+00   0.0000000000000000e+00  -1.2370000000000000e-01  -2.5869999999999999e-01   4.4390000000000002e-01   2.7572000000000001e+00   4.0048000000000004e+00  -8.6699999999999999e-02   5.8689999999999998e-01   6.0160000000000002e-01
  -1.5429999999999999e-01   8.7900000000000006e-02   3.0024000000000002e+00   9.5500000000000002e-02  -2.2839999999999999e-01  -2.5000000000000000e-01   3.1069999999999998e-01   2.7795000000000001e+00   5.0495000000000001e+00  -1.0600000000000000e-01   5.3879999999999995e-01   6.7240000000000000e-01
  -2.1999999999999999e-02   1.0990000000000000e-01   1.5441000000000000e+00   6.6799999999999998e-02  -2.3790000000000000e-01  -1.4910000000000001e-01   3.5510000000000003e-01   2.8239000000000001e+00   3.5695000000000001e+00  -2.8899999999999999e-02   5.1000000000000001e-01   6.2370000000000003e-01
  -2.4249999999999999e-01   2.4179999999999999e-01   2.4018999999999999e+00  -6.6799999999999998e-02  -7.6100000000000001e-02  -2.1490000000000001e-01   4.4390000000000002e-01   2.7349999999999999e+00   4.7012999999999998e+00  -9.5999999999999992e-03   5.1000000000000001e-01   6.1040000000000005e-01
  -1.7630000000000001e-01  -1.3189999999999999e-01   1.8015000000000001e+00   9.5500000000000002e-02  -1.1420000000000000e-01  -2.8499999999999998e-01   5.1049999999999995e-01   2.4681999999999999e+00   4.3529999999999998e+00  -1.0600000000000000e-01   5.7730000000000004e-01   5.8830000000000005e-01
  -8.8200000000000001e-02   2.4179999999999999e-01   2.7450999999999999e+00  -9.4999999999999998e-03  -8.5599999999999996e-02  -2.5000000000000000e-01   3.7730000000000002e-01   2.8016999999999999e+00   3.9177000000000000e+00  -4.8200000000000000e-02   4.8110000000000003e-01   6.3700000000000001e-01
  -1.5429999999999999e-01   1.7590000000000000e-01   2.3161999999999998e+00  -2.8600000000000000e-02  -1.0470000000000000e-01  -2.6310000000000000e-01   4.8830000000000001e-01   2.6905000000000001e+00   5.2236000000000002e+00   4.8200000000000000e-02   4.7149999999999997e-01   6.0599999999999998e-01
  -1.1020000000000001e-01   2.4179999999999999e-01   2.4876999999999998e+00   3.8199999999999998e-02  -1.4269999999999999e-01  -2.8499999999999998e-01   5.9930000000000005e-01   2.4681999999999999e+00   4.7882999999999996e+00   2.8899999999999999e-02   4.9070000000000003e-01   6.2809999999999999e-01
  -1.5429999999999999e-01   1.5390000000000001e-01   2.2303999999999999e+00   1.9099999999999999e-02  -2.0930000000000001e-01  -2.8499999999999998e-01   6.6579999999999995e-01   2.4237000000000002e+00   4.9623999999999997e+00  -4.8200000000000000e-02   5.1000000000000001e-01   5.8389999999999997e-01
   8.8200000000000001e-02   1.9789999999999999e-01   2.4876999999999998e+00   4.7699999999999999e-02  -1.6180000000000000e-01  -2.7189999999999998e-01   5.5489999999999995e-01   2.5571000000000002e+00   4.8754000000000000e+00   3.8500000000000000e-02   4.4259999999999999e-01   6.1040000000000005e-01
  -1.1020000000000001e-01   1.0990000000000000e-01   2.6593000000000000e+00   9.4999999999999998e-03  -1.4269999999999999e-01  -2.1490000000000001e-01   3.9950000000000002e-01   2.6905000000000001e+00   4.6142000000000003e+00  -1.9300000000000001e-02   4.7149999999999997e-01   6.2370000000000003e-01
  -6.6100000000000006e-02   6.6000000000000003e-02   2.1446000000000001e+00  -4.7699999999999999e-02  -5.7099999999999998e-02  -2.1929999999999999e-01   7.9900000000000004e-01   2.9573000000000000e+00   4.1788999999999996e+00  -1.4449999999999999e-01   4.7149999999999997e-01   6.1929999999999996e-01
  -1.5429999999999999e-01   6.6000000000000003e-02   1.9730000000000001e+00  -6.6799999999999998e-02  -2.0930000000000001e-01  -2.7189999999999998e-01   9.1000000000000003e-01   2.6459999999999999e+00   5.0495000000000001e+00  -4.8200000000000000e-02   4.2340000000000000e-01   5.8830000000000005e-01
   4.4100000000000000e-02   0.0000000000000000e+00   3.0882000000000001e+00  -9.4999999999999998e-03  -2.0930000000000001e-01  -2.5430000000000003e-01   5.5489999999999995e-01   2.6682999999999999e+00   4.2659000000000002e+00  -3.8500000000000000e-02   5.4849999999999999e-01   6.0160000000000002e-01
   4.4100000000000000e-02   0.0000000000000000e+00   2.4876999999999998e+00   1.5279999999999999e-01  -9.5200000000000007e-02  -2.6750000000000002e-01   6.2150000000000005e-01   2.6682999999999999e+00   4.4401000000000002e+00  -1.4449999999999999e-01   3.9450000000000002e-01   6.2370000000000003e-01
   2.2040000000000001e-01  -2.1999999999999999e-02   2.2303999999999999e+00   5.7299999999999997e-02  -1.9980000000000001e-01  -2.2359999999999999e-01   4.6610000000000001e-01   2.6682999999999999e+00   4.1788999999999996e+00  -3.8500000000000000e-02   4.4259999999999999e-01   5.7950000000000002e-01
   1.5429999999999999e-01   2.4179999999999999e-01   1.9730000000000001e+00   2.8600000000000000e-02  -1.5229999999999999e-01  -2.4560000000000001e-01   5.5489999999999995e-01   2.5571000000000002e+00   4.5270999999999999e+00   3.8500000000000000e-02   4.5219999999999999e-01   5.8389999999999997e-01
   1.5429999999999999e-01   6.6000000000000003e-02   2.7450999999999999e+00  -5.7299999999999997e-02  -1.3320000000000001e-01  -2.7189999999999998e-01   5.5489999999999995e-01   2.6459999999999999e+00   5.1365999999999996e+00  -7.7100000000000002e-02   4.1370000000000001e-01   6.2809999999999999e-01
   3.5270000000000001e-01   1.7590000000000000e-01   2.1446000000000001e+00   4.7699999999999999e-02  -1.2370000000000000e-01  -2.7629999999999999e-01   7.1020000000000005e-01   2.6238000000000001e+00   4.7012999999999998e+00  -7.7100000000000002e-02   4.5219999999999999e-01   6.1929999999999996e-01
   2.1999999999999999e-02   1.9789999999999999e-01   2.5735000000000001e+00  -3.8199999999999998e-02  -9.5200000000000007e-02  -2.3240000000000000e-01   5.3269999999999995e-01   2.7795000000000001e+00   4.5270999999999999e+00  -9.5999999999999992e-03   4.6189999999999998e-01   6.0160000000000002e-01
   1.1020000000000001e-01   2.1980000000000000e-01   2.4876999999999998e+00   9.4999999999999998e-03  -1.7130000000000001e-01  -2.5430000000000003e-01   3.9950000000000002e-01   2.6015999999999999e+00   5.1365999999999996e+00  -5.7799999999999997e-02   5.1959999999999995e-01   6.1490000000000000e-01
   1.3230000000000000e-01   1.5390000000000001e-01   2.3161999999999998e+00   3.8199999999999998e-02  -2.8549999999999998e-01  -2.5430000000000003e-01   3.5510000000000003e-01   2.6015999999999999e+00   4.7012999999999998e+00   9.5999999999999992e-03   3.9450000000000002e-01   6.2370000000000003e-01
   1.9839999999999999e-01   6.6000000000000003e-02   2.4018999999999999e+00   0.0000000000000000e+00  -1.2370000000000000e-01  -2.1929999999999999e-01   5.1049999999999995e-01   2.6682999999999999e+00   4.4401000000000002e+00  -9.6299999999999997e-02   4.9070000000000003e-01   6.1040000000000005e-01
   1.9839999999999999e-01  -4.3999999999999997e-02   3.2597999999999998e+00   3.8199999999999998e-02  -1.5229999999999999e-01  -2.7189999999999998e-01   4.6610000000000001e-01   2.6238000000000001e+00   4.1788999999999996e+00   0.0000000000000000e+00   4.5219999999999999e-01   6.4580000000000004e-01
  -4.4100000000000000e-02   1.3189999999999999e-01   2.6593000000000000e+00   7.6399999999999996e-02  -4.7600000000000003e-02  -3.0700000000000000e-01   5.5489999999999995e-01   2.3792000000000000e+00   4.6142000000000003e+00  -6.7400000000000002e-02   4.9070000000000003e-01   6.2370000000000003e-01
   1.3230000000000000e-01   4.3999999999999997e-02   2.7450999999999999e+00   1.9099999999999999e-02  -1.0470000000000000e-01  -2.4560000000000001e-01   4.6610000000000001e-01   2.6015999999999999e+00   4.7882999999999996e+00  -6.7400000000000002e-02   4.9070000000000003e-01   6.5910000000000002e-01
  -1.3230000000000000e-01   1.9789999999999999e-01   2.4876999999999998e+00   9.4999999999999998e-03  -1.3320000000000001e-01  -2.5869999999999999e-01   4.2170000000000002e-01   2.6238000000000001e+00   4.0048000000000004e+00  -8.6699999999999999e-02   5.1959999999999995e-01   5.9719999999999995e-01
   2.4249999999999999e-01   1.7590000000000000e-01   2.0588000000000002e+00   6.6799999999999998e-02  -1.3320000000000001e-01  -2.4120000000000000e-01   3.9950000000000002e-01   2.6459999999999999e+00   5.1365999999999996e+00   3.8500000000000000e-02   4.5219999999999999e-01   6.3260000000000005e-01
   5.2900000000000003e-01  -6.6000000000000003e-02   2.4018999999999999e+00  -4.7699999999999999e-02  -1.5229999999999999e-01  -2.6750000000000002e-01   3.9950000000000002e-01   2.7795000000000001e+00   4.9623999999999997e+00  -6.7400000000000002e-02   4.6189999999999998e-01   6.3700000000000001e-01
   2.1999999999999999e-02  -4.3999999999999997e-02   2.4018999999999999e+00  -1.4319999999999999e-01  -1.8079999999999999e-01  -2.5430000000000003e-01   5.1049999999999995e-01   2.6905000000000001e+00   4.1788999999999996e+00  -1.1559999999999999e-01   4.3300000000000000e-01   6.3700000000000001e-01
   1.3230000000000000e-01   1.0990000000000000e-01   2.2303999999999999e+00  -9.4999999999999998e-03  -1.9980000000000001e-01  -2.5000000000000000e-01   2.4410000000000001e-01   2.8016999999999999e+00   4.7882999999999996e+00  -2.8899999999999999e-02   4.7149999999999997e-01   6.4139999999999997e-01
   1.1020000000000001e-01   8.7900000000000006e-02   2.2303999999999999e+00  -5.7299999999999997e-02  -1.8079999999999999e-01  -3.2450000000000001e-01   3.9950000000000002e-01   2.5348999999999999e+00   4.5270999999999999e+00  -9.6299999999999997e-02   5.5810000000000004e-01   6.2370000000000003e-01
   8.8200000000000001e-02  -1.0990000000000000e-01   2.4876999999999998e+00   4.7699999999999999e-02  -2.2839999999999999e-01  -2.1929999999999999e-01   4.4390000000000002e-01   2.7128000000000001e+00   5.0495000000000001e+00  -5.7799999999999997e-02   4.6189999999999998e-01   6.0599999999999998e-01
   0.0000000000000000e+00   2.6379999999999998e-01   2.4018999999999999e+00   0.0000000000000000e+00  -1.7130000000000001e-01  -2.5000000000000000e-01   4.4390000000000002e-01   2.6905000000000001e+00   4.7882999999999996e+00   9.5999999999999992e-03   4.4259999999999999e-01   6.2370000000000003e-01
   1.1020000000000001e-01   3.0780000000000002e-01   3.3456000000000001e+00   4.7699999999999999e-02  -1.7130000000000001e-01  -2.5000000000000000e-01   2.2189999999999999e-01   2.7795000000000001e+00   5.3106999999999998e+00   9.5999999999999992e-03   5.0029999999999997e-01   5.8830000000000005e-01
   1.9839999999999999e-01   1.7590000000000000e-01   2.3161999999999998e+00   4.7699999999999999e-02  -2.0930000000000001e-01  -2.6310000000000000e-01   3.7730000000000002e-01   2.7795000000000001e+00   5.1365999999999996e+00  -1.0600000000000000e-01   5.4849999999999999e-01   6.7240000000000000e-01
   1.9839999999999999e-01   1.0990000000000000e-01   2.4876999999999998e+00  -8.5900000000000004e-02  -2.0930000000000001e-01  -2.3240000000000000e-01   2.6629999999999998e-01   2.6905000000000001e+00   4.6142000000000003e+00  -3.8500000000000000e-02   4.3300000000000000e-01   6.3260000000000005e-01
   1.7630000000000001e-01   1.0990000000000000e-01   2.0588000000000002e+00   3.8199999999999998e-02  -1.2370000000000000e-01  -2.2800000000000001e-01   2.8849999999999998e-01   2.5348999999999999e+00   4.3529999999999998e+00  -2.8899999999999999e-02   4.2340000000000000e-01   6.4580000000000004e-01
   2.4249999999999999e-01   1.5390000000000001e-01   1.9730000000000001e+00   7.6399999999999996e-02  -1.0470000000000000e-01  -2.5869999999999999e-01   3.9950000000000002e-01   2.6459999999999999e+00   4.9623999999999997e+00  -6.7400000000000002e-02   4.7149999999999997e-01   6.5910000000000002e-01
   1.7630000000000001e-01   2.1999999999999999e-02   2.2303999999999999e+00  -1.9099999999999999e-02  -2.0930000000000001e-01  -2.7189999999999998e-01   3.3289999999999997e-01   2.6905000000000001e+00   4.7882999999999996e+00  -1.9300000000000001e-02   5.4849999999999999e-01   6.1490000000000000e-01
   6.6100000000000006e-02   0.0000000000000000e+00   2.2303999999999999e+00  -1.9099999999999999e-02  -2.1890000000000001e-01  -2.6310000000000000e-01   2.4410000000000001e-01   2.7572000000000001e+00   4.0918000000000001e+00  -8.6699999999999999e-02   4.9070000000000003e-01   6.4139999999999997e-01
   1.5429999999999999e-01   0.0000000000000000e+00   2.0588000000000002e+00  -1.2410000000000000e-01  -1.9030000000000000e-01  -2.4560000000000001e-01   3.1069999999999998e-01   2.7128000000000001e+00   5.3106999999999998e+00   1.0600000000000000e-01   4.6189999999999998e-01   6.1929999999999996e-01
   6.6100000000000006e-02   2.8580000000000000e-01   2.3161999999999998e+00  -9.5500000000000002e-02  -2.4740000000000001e-01  -2.4560000000000001e-01   4.6610000000000001e-01   2.5125999999999999e+00   4.0048000000000004e+00   3.8500000000000000e-02   3.8490000000000002e-01   6.4139999999999997e-01
   1.9839999999999999e-01   1.3189999999999999e-01   2.0588000000000002e+00  -2.8600000000000000e-02  -1.9030000000000000e-01  -2.3680000000000001e-01   3.1069999999999998e-01   2.6015999999999999e+00   4.2659000000000002e+00  -1.0600000000000000e-01   4.7149999999999997e-01   6.0599999999999998e-01
   1.1020000000000001e-01   6.6000000000000003e-02   2.7450999999999999e+00  -4.7699999999999999e-02  -1.9980000000000001e-01  -2.6750000000000002e-01   2.8849999999999998e-01   2.6238000000000001e+00   4.4401000000000002e+00  -6.7400000000000002e-02   3.4639999999999999e-01   6.0160000000000002e-01
   1.3230000000000000e-01   6.6000000000000003e-02   2.1446000000000001e+00  -4.7699999999999999e-02  -8.5599999999999996e-02  -2.5430000000000003e-01   4.6610000000000001e-01   2.6905000000000001e+00   4.2659000000000002e+00  -6.7400000000000002e-02   5.1959999999999995e-01   6.1040000000000005e-01
   0.0000000000000000e+00   1.7590000000000000e-01   3.3456000000000001e+00   9.4999999999999998e-03  -1.9030000000000000e-01  -2.7189999999999998e-01   4.4390000000000002e-01   2.5571000000000002e+00   4.5270999999999999e+00  -4.8200000000000000e-02   5.2920000000000000e-01   5.9719999999999995e-01
   1.3230000000000000e-01   2.1980000000000000e-01   2.5735000000000001e+00  -1.9099999999999999e-02  -1.0470000000000000e-01  -2.8070000000000001e-01   3.5510000000000003e-01   2.5348999999999999e+00   4.0918000000000001e+00  -3.8500000000000000e-02   4.7149999999999997e-01   6.1490000000000000e-01
   1.9839999999999999e-01  -4.3999999999999997e-02   2.2303999999999999e+00   2.8600000000000000e-02  -1.4269999999999999e-01  -2.4120000000000000e-01   3.5510000000000003e-01   2.6682999999999999e+00   4.5270999999999999e+00  -1.4449999999999999e-01   3.7530000000000002e-01   6.4139999999999997e-01
   3.0859999999999999e-01  -2.1999999999999999e-02   2.5735000000000001e+00  -1.1459999999999999e-01  -1.8079999999999999e-01  -2.5430000000000003e-01   2.4410000000000001e-01   2.5792999999999999e+00   4.1788999999999996e+00  -2.8899999999999999e-02   4.6189999999999998e-01   6.4139999999999997e-01
  -4.4100000000000000e-02  -8.7900000000000006e-02   2.8309000000000002e+00  -5.7299999999999997e-02  -3.3310000000000001e-01  -2.1929999999999999e-01   5.5489999999999995e-01   2.7349999999999999e+00   4.2659000000000002e+00  -1.6380000000000000e-01   4.0410000000000001e-01   6.5029999999999999e-01
  -2.1999999999999999e-02   1.7590000000000000e-01   1.8015000000000001e+00  -5.7299999999999997e-02  -2.0930000000000001e-01  -2.3240000000000000e-01   3.3289999999999997e-01   2.6459999999999999e+00   5.3106999999999998e+00  -1.9300000000000001e-02   5.0029999999999997e-01   6.1040000000000005e-01
   1.9839999999999999e-01   1.3189999999999999e-01   2.1446000000000001e+00  -1.9099999999999999e-02  -1.6180000000000000e-01  -2.9380000000000001e-01   1.7760000000000001e-01   2.7349999999999999e+00   5.0495000000000001e+00   1.9300000000000001e-02   5.3879999999999995e-01   6.2370000000000003e-01
  -2.1999999999999999e-02   6.6000000000000003e-02   1.9730000000000001e+00  -9.5500000000000002e-02  -2.3790000000000000e-01  -2.5869999999999999e-01   3.5510000000000003e-01   2.7128000000000001e+00   4.7882999999999996e+00   1.9300000000000001e-02   4.9070000000000003e-01   6.1040000000000005e-01
   2.4249999999999999e-01   2.1999999999999999e-02   2.1446000000000001e+00   4.7699999999999999e-02  -2.0930000000000001e-01  -2.3240000000000000e-01   1.5540000000000001e-01   2.8239000000000001e+00   4.6142000000000003e+00  -1.8300000000000000e-01   4.2340000000000000e-01   6.3700000000000001e-01
   1.7630000000000001e-01   6.6000000000000003e-02   2.2303999999999999e+00  -9.5500000000000002e-02  -1.7130000000000001e-01  -2.7629999999999999e-01   2.6629999999999998e-01   2.6238000000000001e+00   4.2659000000000002e+00  -5.7799999999999997e-02   5.5810000000000004e-01   6.1040000000000005e-01
   8.8200000000000001e-02   2.1980000000000000e-01   2.5735000000000001e+00  -4.7699999999999999e-02  -1.6180000000000000e-01  -2.8499999999999998e-01   4.4390000000000002e-01   2.7128000000000001e+00   4.6142000000000003e+00  -1.2520000000000001e-01   5.4849999999999999e-01   6.4139999999999997e-01
   2.4249999999999999e-01  -1.0990000000000000e-01   2.5735000000000001e+00  -4.7699999999999999e-02  -1.9980000000000001e-01  -2.7629999999999999e-01   3.5510000000000003e-01   2.6682999999999999e+00   4.9623999999999997e+00  -4.8200000000000000e-02   4.8110000000000003e-01   6.1490000000000000e-01
   8.8200000000000001e-02   2.1980000000000000e-01   2.9165999999999999e+00  -3.8199999999999998e-02  -2.4740000000000001e-01  -2.8070000000000001e-01   3.9950000000000002e-01   2.5792999999999999e+00   4.3529999999999998e+00  -1.2520000000000001e-01   4.7149999999999997e-01   5.9270000000000000e-01
   3.5270000000000001e-01   1.5390000000000001e-01   3.2597999999999998e+00   9.4999999999999998e-03  -1.9980000000000001e-01  -2.8939999999999999e-01   4.6610000000000001e-01   2.6459999999999999e+00   4.4401000000000002e+00  -7.7100000000000002e-02   4.6189999999999998e-01   6.4580000000000004e-01
   6.6100000000000006e-02   8.7900000000000006e-02   2.9165999999999999e+00  -8.5900000000000004e-02  -2.1890000000000001e-01  -2.8070000000000001e-01   3.1069999999999998e-01   2.5348999999999999e+00   5.2236000000000002e+00  -8.6699999999999999e-02   4.6189999999999998e-01   6.7679999999999996e-01
   1.7630000000000001e-01   3.9570000000000000e-01   1.9730000000000001e+00   9.4999999999999998e-03  -1.1420000000000000e-01  -2.8070000000000001e-01   4.4390000000000002e-01   2.6015999999999999e+00   4.4401000000000002e+00  -4.8200000000000000e-02   4.9070000000000003e-01   6.4139999999999997e-01
   2.4249999999999999e-01   1.5390000000000001e-01   1.7157000000000000e+00   2.8600000000000000e-02  -2.5690000000000002e-01  -2.2359999999999999e-01   2.2189999999999999e-01   2.5571000000000002e+00   4.7012999999999998e+00  -4.8200000000000000e-02   5.3879999999999995e-01   6.0160000000000002e-01
   0.0000000000000000e+00  -3.0780000000000002e-01   2.4018999999999999e+00  -1.6230000000000000e-01  -2.0930000000000001e-01  -2.4120000000000000e-01   3.1069999999999998e-01   2.7128000000000001e+00   4.2659000000000002e+00  -5.7799999999999997e-02   5.3879999999999995e-01   6.0160000000000002e-01
  -4.4100000000000000e-02   3.0780000000000002e-01   3.4314000000000000e+00   3.8199999999999998e-02  -2.5690000000000002e-01  -1.8859999999999999e-01   4.6610000000000001e-01   2.5571000000000002e+00   4.7012999999999998e+00  -1.9300000000000001e-02   5.3879999999999995e-01   6.0599999999999998e-01
   3.0859999999999999e-01   1.0990000000000000e-01   2.4876999999999998e+00   5.7299999999999997e-02  -2.5690000000000002e-01  -2.4560000000000001e-01   4.6610000000000001e-01   2.8683999999999998e+00   4.7012999999999998e+00  -1.1559999999999999e-01   4.9070000000000003e-01   6.1490000000000000e-01
   4.4080000000000003e-01   1.0990000000000000e-01   2.4876999999999998e+00  -1.9099999999999999e-02  -1.8079999999999999e-01  -2.8070000000000001e-01   3.7730000000000002e-01   2.6015999999999999e+00   4.2659000000000002e+00  -1.9300000000000001e-02   5.1959999999999995e-01   6.0160000000000002e-01
  -2.2040000000000001e-01   6.6000000000000003e-02   1.6298999999999999e+00  -9.4999999999999998e-03  -2.1890000000000001e-01  -2.6750000000000002e-01   3.3289999999999997e-01   2.6238000000000001e+00   4.4401000000000002e+00  -7.7100000000000002e-02   4.9070000000000003e-01   6.4139999999999997e-01
  -5.9509999999999996e-01   2.6379999999999998e-01   1.8015000000000001e+00  -6.6799999999999998e-02  -1.0470000000000000e-01  -2.4560000000000001e-01   2.6629999999999998e-01   2.6459999999999999e+00   4.9623999999999997e+00  -1.1559999999999999e-01   5.1959999999999995e-01   6.9010000000000005e-01
   6.1719999999999997e-01   1.5390000000000001e-01   2.5735000000000001e+00  -5.7299999999999997e-02  -3.5210000000000002e-01  -2.4560000000000001e-01   3.3289999999999997e-01   2.6682999999999999e+00   4.0048000000000004e+00  -8.6699999999999999e-02   5.1000000000000001e-01   6.5910000000000002e-01
   1.0360000000000000e+00   0.0000000000000000e+00   2.5735000000000001e+00  -5.7299999999999997e-02  -2.7600000000000002e-01  -3.3770000000000000e-01   2.2189999999999999e-01   2.5348999999999999e+00   4.4401000000000002e+00   2.8899999999999999e-02   5.4849999999999999e-01   6.3700000000000001e-01
  -4.8490000000000000e-01  -1.7590000000000000e-01   1.4582999999999999e+00  -2.8600000000000000e-02  -1.5229999999999999e-01  -2.5000000000000000e-01   1.1100000000000000e-01   2.5125999999999999e+00   4.1788999999999996e+00  -6.7400000000000002e-02   4.3300000000000000e-01   6.3260000000000005e-01
  -4.8490000000000000e-01   8.7900000000000006e-02   1.2010000000000001e+00  -6.6799999999999998e-02  -2.0930000000000001e-01  -2.1929999999999999e-01   3.7730000000000002e-01   2.6905000000000001e+00   4.7012999999999998e+00  -8.6699999999999999e-02   4.4259999999999999e-01   6.1040000000000005e-01
   6.8330000000000002e-01   3.5170000000000001e-01   1.8872000000000000e+00  -9.4999999999999998e-03  -3.1400000000000000e-01  -2.7189999999999998e-01   2.6629999999999998e-01   2.7572000000000001e+00   5.0495000000000001e+00   2.8899999999999999e-02   5.2920000000000000e-01   6.3700000000000001e-01
   7.4939999999999996e-01  -1.7590000000000000e-01   2.5735000000000001e+00  -1.3370000000000001e-01  -2.7600000000000002e-01  -2.1490000000000001e-01   3.1069999999999998e-01   2.6682999999999999e+00   5.3106999999999998e+00  -5.7799999999999997e-02   4.8110000000000003e-01   6.1490000000000000e-01
  -1.5429999999999999e-01   4.3999999999999997e-02   3.0024000000000002e+00  -9.4999999999999998e-03  -1.6180000000000000e-01  -2.7629999999999999e-01   4.6610000000000001e-01   2.5348999999999999e+00   4.1788999999999996e+00  -1.4449999999999999e-01   5.5810000000000004e-01   6.3260000000000005e-01
  -3.7469999999999998e-01   3.5170000000000001e-01   1.8015000000000001e+00  -3.8199999999999998e-02  -1.1420000000000000e-01  -2.5000000000000000e-01   3.1069999999999998e-01   2.7349999999999999e+00   4.0048000000000004e+00  -6.7400000000000002e-02   5.5810000000000004e-01   6.6349999999999998e-01
   2.4249999999999999e-01   1.0990000000000000e-01   2.7450999999999999e+00  -9.5500000000000002e-02  -2.5690000000000002e-01  -2.6310000000000000e-01   3.1069999999999998e-01   2.6905000000000001e+00   5.2236000000000002e+00  -1.1559999999999999e-01   4.1370000000000001e-01   6.2370000000000003e-01
   7.7149999999999996e-01  -6.6000000000000003e-02   2.8309000000000002e+00  -4.7699999999999999e-02  -2.3790000000000000e-01  -2.1049999999999999e-01   2.4410000000000001e-01   2.5348999999999999e+00   4.9623999999999997e+00  -9.5999999999999992e-03   4.9070000000000003e-01   6.4580000000000004e-01
   1.3230000000000000e-01   8.7900000000000006e-02   1.8872000000000000e+00  -1.0500000000000000e-01  -2.5690000000000002e-01  -2.1049999999999999e-01   5.1049999999999995e-01   2.6238000000000001e+00   4.7882999999999996e+00  -5.7799999999999997e-02   4.4259999999999999e-01   6.0599999999999998e-01
  -3.9679999999999999e-01   1.7590000000000000e-01   2.4876999999999998e+00   0.0000000000000000e+00  -2.1890000000000001e-01  -2.2359999999999999e-01   2.2189999999999999e-01   2.3570000000000002e+00   5.1365999999999996e+00  -6.7400000000000002e-02   5.1000000000000001e-01   6.1929999999999996e-01
   2.6450000000000001e-01   3.2979999999999998e-01   2.5735000000000001e+00  -3.8199999999999998e-02  -2.3790000000000000e-01  -2.5000000000000000e-01   4.2170000000000002e-01   2.4681999999999999e+00   4.9623999999999997e+00   3.8500000000000000e-02   4.9070000000000003e-01   6.0599999999999998e-01
   5.5110000000000003e-01  -1.0990000000000000e-01   2.4018999999999999e+00  -6.6799999999999998e-02  -2.3790000000000000e-01  -2.4120000000000000e-01   8.8800000000000004e-02   2.9573000000000000e+00   5.3106999999999998e+00  -1.2520000000000001e-01   6.2539999999999996e-01   6.1929999999999996e-01
   2.2040000000000001e-01   2.1999999999999999e-02   2.2303999999999999e+00  -8.5900000000000004e-02  -1.7130000000000001e-01  -2.3240000000000000e-01   4.2170000000000002e-01   2.8239000000000001e+00   4.9623999999999997e+00  -4.8200000000000000e-02   4.4259999999999999e-01   6.5469999999999995e-01
  -4.4100000000000000e-02   2.8580000000000000e-01   1.9730000000000001e+00  -9.4999999999999998e-03  -1.7130000000000001e-01  -2.5000000000000000e-01   3.3289999999999997e-01   2.7349999999999999e+00   4.6142000000000003e+00  -3.8500000000000000e-02   4.4259999999999999e-01   6.3700000000000001e-01
   2.4249999999999999e-01   0.0000000000000000e+00   2.5735000000000001e+00  -1.9099999999999999e-02  -2.4740000000000001e-01  -2.5430000000000003e-01   4.4390000000000002e-01   2.6682999999999999e+00   5.3106999999999998e+00  -6.7400000000000002e-02   4.8110000000000003e-01   6.1040000000000005e-01
   6.3919999999999999e-01   1.5390000000000001e-01   2.8309000000000002e+00  -1.9099999999999999e-02  -2.3790000000000000e-01  -2.8070000000000001e-01   2.2189999999999999e-01   2.4904000000000002e+00   4.7012999999999998e+00  -1.0600000000000000e-01   5.3879999999999995e-01   6.1929999999999996e-01
  -6.6100000000000006e-02  -2.8580000000000000e-01   1.7157000000000000e+00  -1.9099999999999999e-02  -1.5229999999999999e-01  -2.4560000000000001e-01   3.7730000000000002e-01   2.8016999999999999e+00   4.9623999999999997e+00  -6.7400000000000002e-02   5.1959999999999995e-01   6.2809999999999999e-01
  -4.4100000000000000e-02  -6.6000000000000003e-02   1.9730000000000001e+00   3.8199999999999998e-02  -2.1890000000000001e-01  -2.3240000000000000e-01   1.7760000000000001e-01   2.8016999999999999e+00   4.7012999999999998e+00  -1.9300000000000001e-02   4.8110000000000003e-01   6.0599999999999998e-01
   2.1999999999999999e-02  -2.6379999999999998e-01   1.6298999999999999e+00  -5.7299999999999997e-02  -2.1890000000000001e-01  -2.7629999999999999e-01   3.5510000000000003e-01   2.5792999999999999e+00   4.5270999999999999e+00  -6.7400000000000002e-02   4.6189999999999998e-01   6.1040000000000005e-01
  -6.6100000000000006e-02   9.8929999999999996e-01   2.4876999999999998e+00  -9.4999999999999998e-03  -3.0449999999999999e-01  -2.7189999999999998e-01   2.4410000000000001e-01   2.6682999999999999e+00   5.4847999999999999e+00  -9.6299999999999997e-02   5.1959999999999995e-01   6.4139999999999997e-01
   3.5270000000000001e-01   4.6170000000000000e-01   1.7157000000000000e+00  -6.6799999999999998e-02  -2.5690000000000002e-01  -2.7189999999999998e-01   3.3289999999999997e-01   2.6682999999999999e+00   5.1365999999999996e+00   1.9300000000000001e-02   4.4259999999999999e-01   6.1929999999999996e-01
  -6.6100000000000006e-02  -7.4739999999999995e-01   3.6886999999999999e+00  -1.7190000000000000e-01  -2.0930000000000001e-01  -2.6750000000000002e-01   2.6629999999999998e-01   2.4681999999999999e+00   4.9623999999999997e+00  -1.2520000000000001e-01   4.7149999999999997e-01   6.1929999999999996e-01
   1.3230000000000000e-01   3.2979999999999998e-01   2.1446000000000001e+00  -7.6399999999999996e-02  -2.0930000000000001e-01  -2.3680000000000001e-01   2.4410000000000001e-01   2.9129000000000000e+00   4.4401000000000002e+00  -6.7400000000000002e-02   5.2920000000000000e-01   6.1490000000000000e-01
   3.5270000000000001e-01   4.6170000000000000e-01   1.9730000000000001e+00   1.3370000000000001e-01  -2.2839999999999999e-01  -2.7629999999999999e-01   1.3320000000000001e-01   2.5792999999999999e+00   4.5270999999999999e+00   2.8899999999999999e-02   5.1000000000000001e-01   6.3700000000000001e-01
   1.7630000000000001e-01  -6.6000000000000003e-02   2.4876999999999998e+00  -1.0500000000000000e-01  -2.3790000000000000e-01  -2.7189999999999998e-01   3.5510000000000003e-01   2.7795000000000001e+00   4.7012999999999998e+00   9.5999999999999992e-03   4.5219999999999999e-01   6.2809999999999999e-01
   3.9679999999999999e-01   2.1999999999999999e-02   2.1446000000000001e+00  -1.2410000000000000e-01  -2.4740000000000001e-01  -2.4120000000000000e-01   3.3289999999999997e-01   2.7349999999999999e+00   5.3106999999999998e+00  -1.4449999999999999e-01   5.6769999999999998e-01   6.0599999999999998e-01
  -8.8200000000000001e-02   6.1550000000000005e-01   2.3161999999999998e+00   3.8199999999999998e-02  -2.2839999999999999e-01  -2.5430000000000003e-01   3.1069999999999998e-01   2.6459999999999999e+00   4.5270999999999999e+00   2.8899999999999999e-02   4.2340000000000000e-01   6.4139999999999997e-01
   4.6289999999999998e-01   1.0990000000000000e-01   2.0588000000000002e+00  -5.7299999999999997e-02  -2.1890000000000001e-01  -2.1049999999999999e-01   1.9980000000000001e-01   2.7572000000000001e+00   5.1365999999999996e+00  -5.7799999999999997e-02   4.6189999999999998e-01   6.4580000000000004e-01
   3.9679999999999999e-01  -1.0990000000000000e-01   2.2303999999999999e+00  -1.2410000000000000e-01  -2.9499999999999998e-01  -2.6750000000000002e-01   4.6610000000000001e-01   2.5792999999999999e+00   4.2659000000000002e+00  -6.7400000000000002e-02   4.4259999999999999e-01   5.8830000000000005e-01
   8.8200000000000001e-02   4.1770000000000002e-01   2.4876999999999998e+00  -3.8199999999999998e-02  -2.5690000000000002e-01  -2.4560000000000001e-01   4.6610000000000001e-01   2.4459000000000000e+00   4.4401000000000002e+00   4.8200000000000000e-02   5.0029999999999997e-01   6.7240000000000000e-01
   1.5429999999999999e-01   3.5170000000000001e-01   1.8872000000000000e+00  -1.0500000000000000e-01  -2.3790000000000000e-01  -2.8499999999999998e-01   8.8800000000000004e-02   2.7349999999999999e+00   4.9623999999999997e+00   3.8500000000000000e-02   5.2920000000000000e-01   6.4139999999999997e-01
   1.1020000000000001e-01   2.1999999999999999e-02   2.4876999999999998e+00  -7.6399999999999996e-02  -2.7600000000000002e-01  -2.2359999999999999e-01   3.9950000000000002e-01   2.4681999999999999e+00   4.7882999999999996e+00   7.7100000000000002e-02   4.9070000000000003e-01   6.2809999999999999e-01
   1.1020000000000001e-01   5.0560000000000005e-01   2.2303999999999999e+00  -5.7299999999999997e-02  -2.2839999999999999e-01  -2.1490000000000001e-01   4.6610000000000001e-01   2.5348999999999999e+00   4.5270999999999999e+00  -7.7100000000000002e-02   4.6189999999999998e-01   6.1490000000000000e-01
  -2.1999999999999999e-02   3.2979999999999998e-01   2.2303999999999999e+00   4.7699999999999999e-02  -2.3790000000000000e-01  -2.1929999999999999e-01   2.2189999999999999e-01   2.6015999999999999e+00   4.6142000000000003e+00  -1.6380000000000000e-01   4.7149999999999997e-01   6.2809999999999999e-01
   2.4249999999999999e-01   1.0990000000000000e-01   1.9730000000000001e+00  -9.4999999999999998e-03  -1.7130000000000001e-01  -2.5869999999999999e-01   2.8849999999999998e-01   2.6015999999999999e+00   4.3529999999999998e+00  -6.7400000000000002e-02   5.1000000000000001e-01   6.0599999999999998e-01
   1.3230000000000000e-01   2.1999999999999999e-02   2.7450999999999999e+00  -1.1459999999999999e-01  -3.0449999999999999e-01  -2.5430000000000003e-01   6.8799999999999994e-01   2.4904000000000002e+00   4.6142000000000003e+00  -8.6699999999999999e-02   4.8110000000000003e-01   6.3260000000000005e-01
   1.7630000000000001e-01   1.9789999999999999e-01   2.3161999999999998e+00  -4.7699999999999999e-02  -2.5690000000000002e-01  -2.5869999999999999e-01   8.8800000000000004e-02   2.6238000000000001e+00   4.4401000000000002e+00  -8.6699999999999999e-02   4.7149999999999997e-01   6.2370000000000003e-01
  -6.6100000000000006e-02   4.3999999999999997e-02   2.4018999999999999e+00   9.4999999999999998e-03  -1.4269999999999999e-01  -2.1049999999999999e-01   6.6600000000000006e-02   2.8239000000000001e+00   4.6142000000000003e+00   2.8899999999999999e-02   4.0410000000000001e-01   6.1929999999999996e-01
   1.9839999999999999e-01   1.5390000000000001e-01   1.9730000000000001e+00  -1.1459999999999999e-01  -2.3790000000000000e-01  -2.5000000000000000e-01   5.3269999999999995e-01   2.4459000000000000e+00   4.4401000000000002e+00   9.5999999999999992e-03   4.5219999999999999e-01   6.4139999999999997e-01
   1.7630000000000001e-01   2.1980000000000000e-01   1.5441000000000000e+00  -1.9099999999999999e-02  -2.9499999999999998e-01  -2.7629999999999999e-01   1.7760000000000001e-01   2.7795000000000001e+00   5.1365999999999996e+00   9.5999999999999992e-03   3.8490000000000002e-01   6.5910000000000002e-01
   1.3230000000000000e-01   4.3999999999999997e-02   2.3161999999999998e+00  -1.0500000000000000e-01  -2.2839999999999999e-01  -2.6750000000000002e-01   1.5540000000000001e-01   2.8239000000000001e+00   5.0495000000000001e+00  -3.8500000000000000e-02   5.1959999999999995e-01   6.3700000000000001e-01
   1.5429999999999999e-01   8.7900000000000006e-02   1.9730000000000001e+00  -1.9099999999999999e-02  -2.1890000000000001e-01  -2.1490000000000001e-01   1.7760000000000001e-01   2.5792999999999999e+00   4.9623999999999997e+00  -4.8200000000000000e-02   4.8110000000000003e-01   6.1490000000000000e-01
   1.1020000000000001e-01   2.1980000000000000e-01   1.8872000000000000e+00  -7.6399999999999996e-02  -2.8549999999999998e-01  -2.4120000000000000e-01   4.6610000000000001e-01   2.3792000000000000e+00   4.5270999999999999e+00   9.5999999999999992e-03   4.8110000000000003e-01   6.3700000000000001e-01
   2.2040000000000001e-01   2.1980000000000000e-01   1.8015000000000001e+00  -1.0500000000000000e-01  -2.1890000000000001e-01  -2.4560000000000001e-01   2.6629999999999998e-01   2.7128000000000001e+00   4.6142000000000003e+00   9.5999999999999992e-03   5.1959999999999995e-01   6.5469999999999995e-01
   1.5429999999999999e-01   2.1999999999999999e-02   2.9165999999999999e+00   9.4999999999999998e-03  -1.9980000000000001e-01  -2.6750000000000002e-01   2.2189999999999999e-01   2.7128000000000001e+00   4.8754000000000000e+00  -5.7799999999999997e-02   4.2340000000000000e-01   6.6349999999999998e-01
   0.0000000000000000e+00   2.1999999999999999e-02   2.1446000000000001e+00  -2.8600000000000000e-02  -1.9980000000000001e-01  -2.1049999999999999e-01   3.7730000000000002e-01   2.6459999999999999e+00   4.5270999999999999e+00  -4.8200000000000000e-02   5.3879999999999995e-01   6.4139999999999997e-01
   1.3230000000000000e-01   2.6379999999999998e-01   2.0588000000000002e+00  -6.6799999999999998e-02  -1.5229999999999999e-01  -2.6310000000000000e-01   3.3289999999999997e-01   2.6459999999999999e+00   3.8306000000000000e+00  -6.7400000000000002e-02   4.6189999999999998e-01   6.2370000000000003e-01
   1.1020000000000001e-01   4.3999999999999997e-02   2.4018999999999999e+00  -2.8600000000000000e-02  -1.9030000000000000e-01  -2.3240000000000000e-01   3.1069999999999998e-01   2.5792999999999999e+00   4.8754000000000000e+00  -4.8200000000000000e-02   3.9450000000000002e-01   6.5910000000000002e-01
   2.2040000000000001e-01   1.7590000000000000e-01   2.1446000000000001e+00  -3.8199999999999998e-02  -3.9010000000000000e-01  -2.3680000000000001e-01   2.8849999999999998e-01   2.6015999999999999e+00   5.0495000000000001e+00  -5.7799999999999997e-02   4.6189999999999998e-01   6.3700000000000001e-01
   1.1020000000000001e-01   1.9789999999999999e-01   1.9730000000000001e+00  -1.0500000000000000e-01  -2.4740000000000001e-01  -2.5869999999999999e-01   2.2189999999999999e-01   2.7349999999999999e+00   5.1365999999999996e+00  -1.9300000000000001e-02   4.2340000000000000e-01   6.6790000000000005e-01
   1.3230000000000000e-01   8.7900000000000006e-02   1.7157000000000000e+00  -7.6399999999999996e-02  -1.9030000000000000e-01  -2.1490000000000001e-01  -8.8800000000000004e-02   2.7795000000000001e+00   4.8754000000000000e+00  -3.8500000000000000e-02   4.5219999999999999e-01   6.5469999999999995e-01
   2.6450000000000001e-01   8.7900000000000006e-02   2.3161999999999998e+00  -1.2410000000000000e-01  -2.2839999999999999e-01  -2.9380000000000001e-01   1.9980000000000001e-01   2.5571000000000002e+00   4.3529999999999998e+00   2.8899999999999999e-02   5.2920000000000000e-01   6.4139999999999997e-01
   1.5429999999999999e-01   2.1999999999999999e-02   1.8015000000000001e+00  -1.3370000000000001e-01  -2.6640000000000003e-01  -2.3240000000000000e-01   2.4410000000000001e-01   2.7128000000000001e+00   4.7882999999999996e+00   4.8200000000000000e-02   4.8110000000000003e-01   6.6349999999999998e-01
   2.6450000000000001e-01   1.7590000000000000e-01   2.0588000000000002e+00   8.5900000000000004e-02  -1.8079999999999999e-01  -3.1140000000000001e-01   1.9980000000000001e-01   2.6238000000000001e+00   4.9623999999999997e+00  -9.6299999999999997e-02   4.8110000000000003e-01   6.3260000000000005e-01
   2.6450000000000001e-01   4.3999999999999997e-02   2.2303999999999999e+00   0.0000000000000000e+00  -1.2370000000000000e-01  -2.3240000000000000e-01   3.3289999999999997e-01   2.6459999999999999e+00   4.3529999999999998e+00  -9.5999999999999992e-03   4.7149999999999997e-01   6.3260000000000005e-01
   1.7630000000000001e-01   2.8580000000000000e-01   1.9730000000000001e+00  -7.6399999999999996e-02  -2.4740000000000001e-01  -2.5000000000000000e-01   1.9980000000000001e-01   2.8683999999999998e+00   4.6142000000000003e+00  -8.6699999999999999e-02   5.1000000000000001e-01   5.8830000000000005e-01
   2.6450000000000001e-01   2.1999999999999999e-02   2.1446000000000001e+00  -9.4999999999999998e-03  -2.1890000000000001e-01  -2.4560000000000001e-01   1.1100000000000000e-01   2.6015999999999999e+00   5.2236000000000002e+00   2.8899999999999999e-02   4.6189999999999998e-01   6.4580000000000004e-01
   2.1999999999999999e-02   0.0000000000000000e+00   2.3161999999999998e+00  -3.8199999999999998e-02  -1.6180000000000000e-01  -2.6750000000000002e-01   2.4410000000000001e-01   2.7795000000000001e+00   4.2659000000000002e+00   0.0000000000000000e+00   3.8490000000000002e-01   6.6349999999999998e-01
   1.1020000000000001e-01   1.5390000000000001e-01   2.1446000000000001e+00  -4.7699999999999999e-02  -2.1890000000000001e-01  -2.5430000000000003e-01   2.8849999999999998e-01   2.5571000000000002e+00   4.1788999999999996e+00  -7.7100000000000002e-02   4.8110000000000003e-01   6.6790000000000005e-01
   2.2040000000000001e-01   1.0990000000000000e-01   2.9165999999999999e+00  -1.2410000000000000e-01  -2.0930000000000001e-01  -2.0610000000000001e-01   3.5510000000000003e-01   2.7349999999999999e+00   4.7012999999999998e+00   9.5999999999999992e-03   4.0410000000000001e-01   6.9450000000000001e-01
   1.9839999999999999e-01  -2.1999999999999999e-02   1.3725000000000001e+00  -9.4999999999999998e-03  -2.9499999999999998e-01  -2.2800000000000001e-01   2.4410000000000001e-01   2.6682999999999999e+00   5.6589000000000000e+00  -9.6299999999999997e-02   5.3879999999999995e-01   5.8389999999999997e-01
   1.3230000000000000e-01  -6.6000000000000003e-02   2.4018999999999999e+00  -1.5279999999999999e-01  -1.9030000000000000e-01  -2.6750000000000002e-01   3.7730000000000002e-01   2.5792999999999999e+00   3.9177000000000000e+00  -3.8500000000000000e-02   4.9070000000000003e-01   6.2370000000000003e-01
   2.1999999999999999e-02   4.3999999999999997e-02   2.6593000000000000e+00  -9.4999999999999998e-03  -3.0449999999999999e-01  -2.8499999999999998e-01   1.9980000000000001e-01   2.6238000000000001e+00   4.7012999999999998e+00  -1.1559999999999999e-01   5.2920000000000000e-01   6.1929999999999996e-01
   8.8200000000000001e-02   2.1999999999999999e-02   2.2303999999999999e+00  -6.6799999999999998e-02  -2.2839999999999999e-01  -2.9820000000000002e-01   4.2170000000000002e-01   2.6238000000000001e+00   4.4401000000000002e+00   9.5999999999999992e-03   4.6189999999999998e-01   6.6349999999999998e-01
   1.7630000000000001e-01   1.0990000000000000e-01   2.3161999999999998e+00  -2.8600000000000000e-02  -2.4740000000000001e-01  -2.1929999999999999e-01   2.2189999999999999e-01   2.6238000000000001e+00   4.0918000000000001e+00  -6.7400000000000002e-02   5.1000000000000001e-01   6.2809999999999999e-01
   2.2040000000000001e-01   1.3189999999999999e-01   1.9730000000000001e+00  -2.8600000000000000e-02  -1.9980000000000001e-01  -2.5430000000000003e-01   3.3289999999999997e-01   2.7128000000000001e+00   4.8754000000000000e+00  -9.5999999999999992e-03   4.4259999999999999e-01   6.3260000000000005e-01
   2.6450000000000001e-01   8.7900000000000006e-02   2.6593000000000000e+00   9.4999999999999998e-03  -2.4740000000000001e-01  -2.1490000000000001e-01   3.9950000000000002e-01   2.6905000000000001e+00   4.7882999999999996e+00  -7.7100000000000002e-02   3.8490000000000002e-01   6.1490000000000000e-01
   3.3060000000000000e-01  -4.3999999999999997e-02   1.8872000000000000e+00   3.8199999999999998e-02  -1.9030000000000000e-01  -2.7629999999999999e-01   3.1069999999999998e-01   2.5571000000000002e+00   4.1788999999999996e+00   2.8899999999999999e-02   4.6189999999999998e-01   6.1490000000000000e-01
   1.5429999999999999e-01   1.9789999999999999e-01   1.4582999999999999e+00  -7.6399999999999996e-02  -3.2350000000000001e-01  -2.5000000000000000e-01   8.8800000000000004e-02   2.6238000000000001e+00   4.5270999999999999e+00  -7.7100000000000002e-02   3.9450000000000002e-01   6.4139999999999997e-01
  -8.8200000000000001e-02   6.6000000000000003e-02   1.9730000000000001e+00  -9.5500000000000002e-02  -2.6640000000000003e-01  -2.3680000000000001e-01   2.2189999999999999e-01   2.5792999999999999e+00   5.2236000000000002e+00   9.5999999999999992e-03   4.6189999999999998e-01   6.8559999999999999e-01
   2.6450000000000001e-01   2.6379999999999998e-01   1.9730000000000001e+00  -4.7699999999999999e-02  -1.9030000000000000e-01  -2.3240000000000000e-01   3.5510000000000003e-01   2.6238000000000001e+00   4.7882999999999996e+00   0.0000000000000000e+00   4.5219999999999999e-01   6.1929999999999996e-01
   1.5429999999999999e-01   0.0000000000000000e+00   2.7450999999999999e+00  -6.6799999999999998e-02  -1.8079999999999999e-01  -2.3240000000000000e-01   1.9980000000000001e-01   2.5571000000000002e+00   4.7882999999999996e+00  -1.1559999999999999e-01   5.7730000000000004e-01   6.4580000000000004e-01
   1.5429999999999999e-01   6.6000000000000003e-02   1.8015000000000001e+00  -4.7699999999999999e-02  -1.9980000000000001e-01  -2.2800000000000001e-01   3.7730000000000002e-01   2.5571000000000002e+00   4.1788999999999996e+00   9.5999999999999992e-03   5.4849999999999999e-01   6.8559999999999999e-01
   2.6450000000000001e-01   1.0990000000000000e-01   2.1446000000000001e+00   0.0000000000000000e+00  -2.6640000000000003e-01  -2.8939999999999999e-01   4.2170000000000002e-01   2.6905000000000001e+00   4.9623999999999997e+00  -9.6299999999999997e-02   5.1000000000000001e-01   6.5469999999999995e-01
   2.1999999999999999e-02   4.3999999999999997e-02   3.0024000000000002e+00   3.8199999999999998e-02  -1.7130000000000001e-01  -2.6750000000000002e-01   1.7760000000000001e-01   2.7128000000000001e+00   4.6142000000000003e+00  -3.8500000000000000e-02   5.4849999999999999e-01   6.8120000000000003e-01
   1.5429999999999999e-01   1.5390000000000001e-01   2.0588000000000002e+00  -7.6399999999999996e-02  -1.9980000000000001e-01  -2.5430000000000003e-01   3.7730000000000002e-01   2.8906000000000001e+00   4.2659000000000002e+00  -4.8200000000000000e-02   4.1370000000000001e-01   6.2809999999999999e-01
   2.4249999999999999e-01   4.3999999999999997e-02   1.8872000000000000e+00  -9.4999999999999998e-03  -2.9499999999999998e-01  -2.6310000000000000e-01   2.2189999999999999e-01   2.8239000000000001e+00   4.2659000000000002e+00  -6.7400000000000002e-02   5.1959999999999995e-01   6.8559999999999999e-01
   3.3060000000000000e-01   6.6000000000000003e-02   1.5441000000000000e+00   8.5900000000000004e-02  -2.1890000000000001e-01  -2.4560000000000001e-01   3.1069999999999998e-01   2.7349999999999999e+00   4.4401000000000002e+00  -6.7400000000000002e-02   4.5219999999999999e-01   6.6790000000000005e-01
   1.7630000000000001e-01   2.1999999999999999e-02   2.9165999999999999e+00  -9.5500000000000002e-02  -3.0449999999999999e-01  -2.7189999999999998e-01   3.7730000000000002e-01   2.4904000000000002e+00   4.5270999999999999e+00  -8.6699999999999999e-02   4.6189999999999998e-01   6.1929999999999996e-01
   1.9839999999999999e-01   4.3999999999999997e-02   2.5735000000000001e+00  -1.5279999999999999e-01  -2.6640000000000003e-01  -2.8499999999999998e-01   3.3289999999999997e-01   2.6015999999999999e+00   4.8754000000000000e+00  -3.8500000000000000e-02   5.0029999999999997e-01   5.7060000000000000e-01
   1.9839999999999999e-01   1.9789999999999999e-01   2.9165999999999999e+00   5.7299999999999997e-02  -1.8079999999999999e-01  -2.2800000000000001e-01   3.5510000000000003e-01   2.6682999999999999e+00   4.7882999999999996e+00  -1.0600000000000000e-01   4.4259999999999999e-01   6.3260000000000005e-01
   2.4249999999999999e-01  -4.3999999999999997e-02   2.1446000000000001e+00  -1.9099999999999999e-02  -1.8079999999999999e-01  -2.4560000000000001e-01   1.9980000000000001e-01   2.6459999999999999e+00   4.8754000000000000e+00  -6.7400000000000002e-02   4.8110000000000003e-01   6.7240000000000000e-01
   6.6100000000000006e-02   1.3189999999999999e-01   2.7450999999999999e+00  -7.6399999999999996e-02  -3.7109999999999999e-01  -2.2800000000000001e-01   4.4400000000000002e-02   2.7572000000000001e+00   4.7012999999999998e+00   4.8200000000000000e-02   5.1000000000000001e-01   6.5029999999999999e-01
  -8.8200000000000001e-02  -2.1999999999999999e-02   2.4018999999999999e+00  -1.0500000000000000e-01  -2.3790000000000000e-01  -2.9380000000000001e-01   1.7760000000000001e-01   2.6015999999999999e+00   4.2659000000000002e+00  -3.8500000000000000e-02   3.5599999999999998e-01   6.6349999999999998e-01
   2.4249999999999999e-01  -4.3999999999999997e-02   2.0588000000000002e+00  -1.9099999999999999e-02  -1.0470000000000000e-01  -2.9380000000000001e-01   3.5510000000000003e-01   2.7128000000000001e+00   5.1365999999999996e+00   1.9300000000000001e-02   4.6189999999999998e-01   6.5469999999999995e-01
   1.7630000000000001e-01   0.0000000000000000e+00   3.0024000000000002e+00  -1.0500000000000000e-01  -2.2839999999999999e-01  -2.2359999999999999e-01  -2.2200000000000001e-02   2.8683999999999998e+00   4.0918000000000001e+00  -6.7400000000000002e-02   4.8110000000000003e-01   6.5029999999999999e-01
   1.3230000000000000e-01   2.1980000000000000e-01   2.1446000000000001e+00  -1.9099999999999999e-02  -2.7600000000000002e-01  -2.1929999999999999e-01   0.0000000000000000e+00   2.7128000000000001e+00   4.5270999999999999e+00   9.5999999999999992e-03   4.1370000000000001e-01   6.5910000000000002e-01
   1.3230000000000000e-01   2.4179999999999999e-01   1.8015000000000001e+00  -2.8600000000000000e-02  -3.0449999999999999e-01  -2.8070000000000001e-01   4.4400000000000002e-02   2.6238000000000001e+00   4.2659000000000002e+00   3.8500000000000000e-02   4.2340000000000000e-01   6.8120000000000003e-01
   1.9839999999999999e-01   1.5390000000000001e-01   2.3161999999999998e+00  -8.5900000000000004e-02  -3.1400000000000000e-01  -2.2359999999999999e-01   3.3289999999999997e-01   2.6238000000000001e+00   5.0495000000000001e+00  -9.5999999999999992e-03   4.3300000000000000e-01   6.3700000000000001e-01
   1.7630000000000001e-01   4.3999999999999997e-02   1.5441000000000000e+00  -6.6799999999999998e-02  -3.2350000000000001e-01  -2.3240000000000000e-01   1.1100000000000000e-01   2.6015999999999999e+00   4.5270999999999999e+00   7.7100000000000002e-02   5.1000000000000001e-01   6.7679999999999996e-01
   3.0859999999999999e-01  -1.3189999999999999e-01   2.0588000000000002e+00  -1.3370000000000001e-01  -2.3790000000000000e-01  -2.6310000000000000e-01   1.9980000000000001e-01   2.6682999999999999e+00   4.2659000000000002e+00  -1.0600000000000000e-01   4.4259999999999999e-01   6.6790000000000005e-01
   1.9839999999999999e-01   8.7900000000000006e-02   2.4018999999999999e+00  -1.3370000000000001e-01  -2.2839999999999999e-01  -2.1929999999999999e-01   3.3289999999999997e-01   2.6459999999999999e+00   4.7882999999999996e+00  -6.7400000000000002e-02   5.1000000000000001e-01   6.5469999999999995e-01
   2.6450000000000001e-01   2.1980000000000000e-01   1.5441000000000000e+00   9.4999999999999998e-03  -2.0930000000000001e-01  -2.5000000000000000e-01   3.7730000000000002e-01   2.8462000000000001e+00   4.5270999999999999e+00  -7.7100000000000002e-02   4.6189999999999998e-01   6.9010000000000005e-01
   3.3060000000000000e-01   0.0000000000000000e+00   2.1446000000000001e+00   3.8199999999999998e-02  -2.2839999999999999e-01  -2.6310000000000000e-01   1.3320000000000001e-01   2.8016999999999999e+00   4.5270999999999999e+00  -1.0600000000000000e-01   4.4259999999999999e-01   5.9270000000000000e-01
   2.8649999999999998e-01  -6.6000000000000003e-02   2.2303999999999999e+00  -1.0500000000000000e-01  -2.0930000000000001e-01  -2.5869999999999999e-01   1.7760000000000001e-01   2.7128000000000001e+00   4.9623999999999997e+00  -7.7100000000000002e-02   4.8110000000000003e-01   6.7240000000000000e-01
   3.5270000000000001e-01   6.6000000000000003e-02   2.7450999999999999e+00  -1.1459999999999999e-01  -1.6180000000000000e-01  -2.0610000000000001e-01   1.1100000000000000e-01   2.6459999999999999e+00   5.3977000000000004e+00  -4.8200000000000000e-02   5.0029999999999997e-01   6.0599999999999998e-01
   2.8649999999999998e-01   4.1770000000000002e-01   1.9730000000000001e+00   4.7699999999999999e-02  -2.8549999999999998e-01  -2.0169999999999999e-01   1.9980000000000001e-01   2.6682999999999999e+00   4.8754000000000000e+00   1.9300000000000001e-02   4.5219999999999999e-01   6.2809999999999999e-01
   1.5429999999999999e-01   0.0000000000000000e+00   1.6298999999999999e+00  -4.7699999999999999e-02  -2.6640000000000003e-01  -2.5000000000000000e-01   8.8800000000000004e-02   2.4904000000000002e+00   5.4847999999999999e+00  -9.5999999999999992e-03   5.0029999999999997e-01   6.2809999999999999e-01
   0.0000000000000000e+00   4.3999999999999997e-02   2.2303999999999999e+00  -1.3370000000000001e-01  -2.8549999999999998e-01  -2.4560000000000001e-01   3.3289999999999997e-01   2.7349999999999999e+00   4.5270999999999999e+00  -9.5999999999999992e-03   4.2340000000000000e-01   6.8120000000000003e-01
  -1.1020000000000001e-01   2.1999999999999999e-02   2.1446000000000001e+00  -6.6799999999999998e-02  -3.4260000000000002e-01  -2.0610000000000001e-01   1.7760000000000001e-01   2.5792999999999999e+00   4.0048000000000004e+00  -3.8500000000000000e-02   4.3300000000000000e-01   6.7679999999999996e-01
  -6.6100000000000006e-02   1.3189999999999999e-01   1.8872000000000000e+00  -7.6399999999999996e-02  -2.2839999999999999e-01  -2.5869999999999999e-01   1.7760000000000001e-01   2.7572000000000001e+00   4.8754000000000000e+00  -1.0600000000000000e-01   4.9070000000000003e-01   6.7679999999999996e-01
   2.6450000000000001e-01   0.0000000000000000e+00   1.7157000000000000e+00  -1.0500000000000000e-01  -2.1890000000000001e-01  -2.4120000000000000e-01   2.2189999999999999e-01   2.8239000000000001e+00   4.5270999999999999e+00  -2.8899999999999999e-02   4.8110000000000003e-01   6.4580000000000004e-01
   1.9839999999999999e-01  -4.3999999999999997e-02   1.7157000000000000e+00  -5.7299999999999997e-02  -2.4740000000000001e-01  -2.7189999999999998e-01   3.3289999999999997e-01   2.5571000000000002e+00   5.2236000000000002e+00   0.0000000000000000e+00   5.8689999999999998e-01   6.7240000000000000e-01
   2.1999999999999999e-02   2.6379999999999998e-01   1.8872000000000000e+00  -4.7699999999999999e-02  -2.1890000000000001e-01  -2.3680000000000001e-01   3.7730000000000002e-01   2.5348999999999999e+00   4.4401000000000002e+00   2.8899999999999999e-02   5.1959999999999995e-01   6.7679999999999996e-01
   8.8200000000000001e-02   2.6379999999999998e-01   1.8872000000000000e+00  -1.0500000000000000e-01  -2.4740000000000001e-01  -2.0610000000000001e-01   1.5540000000000001e-01   2.7349999999999999e+00   4.7012999999999998e+00   1.9300000000000001e-02   4.7149999999999997e-01   6.2370000000000003e-01
   3.3060000000000000e-01   1.5390000000000001e-01   2.1446000000000001e+00  -7.6399999999999996e-02  -1.9980000000000001e-01  -2.8499999999999998e-01   3.5510000000000003e-01   2.7572000000000001e+00   5.0495000000000001e+00   1.9300000000000001e-02   4.4259999999999999e-01   6.5029999999999999e-01
   1.7630000000000001e-01  -2.1999999999999999e-02   1.1152000000000000e+00  -9.5500000000000002e-02  -2.8549999999999998e-01  -2.5000000000000000e-01   1.7760000000000001e-01   2.8906000000000001e+00   4.0918000000000001e+00   7.7100000000000002e-02   4.1370000000000001e-01   6.1929999999999996e-01
   6.6100000000000006e-02   1.9789999999999999e-01   2.1446000000000001e+00  -1.2410000000000000e-01  -1.6180000000000000e-01  -2.8939999999999999e-01   3.3289999999999997e-01   2.6905000000000001e+00   4.7012999999999998e+00   0.0000000000000000e+00   4.9070000000000003e-01   6.8120000000000003e-01
   2.2040000000000001e-01   1.7590000000000000e-01   1.4582999999999999e+00  -1.8140000000000001e-01  -2.7600000000000002e-01  -2.8070000000000001e-01   3.5510000000000003e-01   2.6238000000000001e+00   4.7012999999999998e+00  -1.2520000000000001e-01   4.9070000000000003e-01   6.3260000000000005e-01
   3.0859999999999999e-01   6.6000000000000003e-02   2.1446000000000001e+00  -1.2410000000000000e-01  -2.5690000000000002e-01  -2.7629999999999999e-01   3.7730000000000002e-01   2.7128000000000001e+00   4.5270999999999999e+00  -1.9300000000000001e-02   3.8490000000000002e-01   6.3260000000000005e-01
   2.2040000000000001e-01   2.1999999999999999e-02   1.3725000000000001e+00  -4.7699999999999999e-02  -2.8549999999999998e-01  -2.3240000000000000e-01   2.2200000000000001e-02   2.5348999999999999e+00   5.0495000000000001e+00   0.0000000000000000e+00   4.5219999999999999e-01   6.4139999999999997e-01
   0.0000000000000000e+00   2.4179999999999999e-01   1.6298999999999999e+00  -9.4999999999999998e-03  -2.0930000000000001e-01  -2.1929999999999999e-01   2.4410000000000001e-01   2.6459999999999999e+00   4.7012999999999998e+00  -7.7100000000000002e-02   4.7149999999999997e-01   6.1040000000000005e-01
   8.8200000000000001e-02   2.4179999999999999e-01   2.6593000000000000e+00  -1.4319999999999999e-01  -2.0930000000000001e-01  -2.7629999999999999e-01   1.9980000000000001e-01   2.6682999999999999e+00   5.0495000000000001e+00   0.0000000000000000e+00   4.6189999999999998e-01   6.4139999999999997e-01
   2.8649999999999998e-01   2.1999999999999999e-02   2.2303999999999999e+00  -5.7299999999999997e-02  -2.5690000000000002e-01  -2.8070000000000001e-01   3.7730000000000002e-01   2.7572000000000001e+00   5.0495000000000001e+00  -1.0600000000000000e-01   5.0029999999999997e-01   6.3260000000000005e-01
   2.2040000000000001e-01   1.5390000000000001e-01   2.5735000000000001e+00  -1.9099999999999999e-02  -2.8549999999999998e-01  -2.1490000000000001e-01   1.3320000000000001e-01   2.7349999999999999e+00   4.8754000000000000e+00  -9.5999999999999992e-03   4.6189999999999998e-01   6.5029999999999999e-01
  -3.0859999999999999e-01   1.9789999999999999e-01   2.5735000000000001e+00  -8.5900000000000004e-02  -2.2839999999999999e-01  -2.7629999999999999e-01   8.8800000000000004e-02   2.6015999999999999e+00   4.5270999999999999e+00  -5.7799999999999997e-02   5.1959999999999995e-01   6.3260000000000005e-01
   4.6289999999999998e-01  -4.3999999999999997e-02   2.0588000000000002e+00  -1.0500000000000000e-01  -3.2350000000000001e-01  -2.6750000000000002e-01   3.1069999999999998e-01   2.7128000000000001e+00   3.9177000000000000e+00  -2.8899999999999999e-02   4.5219999999999999e-01   6.3260000000000005e-01
   4.6289999999999998e-01   0.0000000000000000e+00   1.8872000000000000e+00  -8.5900000000000004e-02  -1.9030000000000000e-01  -2.8939999999999999e-01   2.2189999999999999e-01   2.7128000000000001e+00   4.2659000000000002e+00  -1.0600000000000000e-01   4.3300000000000000e-01   6.5910000000000002e-01
   2.2040000000000001e-01   2.1980000000000000e-01   2.1446000000000001e+00  -1.4319999999999999e-01  -2.7600000000000002e-01  -2.5869999999999999e-01   2.8849999999999998e-01   2.6015999999999999e+00   4.2659000000000002e+00  -1.4449999999999999e-01   4.7149999999999997e-01   6.2809999999999999e-01
  -4.4100000000000000e-02  -2.6379999999999998e-01   2.1446000000000001e+00  -1.0500000000000000e-01  -3.1400000000000000e-01  -1.9730000000000000e-01   3.9950000000000002e-01   2.6905000000000001e+00   4.7012999999999998e+00  -5.7799999999999997e-02   3.7530000000000002e-01   6.8120000000000003e-01
   6.6100000000000006e-02  -1.5390000000000001e-01   3.1739999999999999e+00  -7.6399999999999996e-02  -1.8079999999999999e-01  -2.7189999999999998e-01   4.4400000000000002e-02   2.9350999999999998e+00   5.5719000000000003e+00   1.0600000000000000e-01   4.7149999999999997e-01   6.7679999999999996e-01
   5.9509999999999996e-01  -1.3189999999999999e-01   2.1446000000000001e+00  -1.1459999999999999e-01  -2.5690000000000002e-01  -2.3240000000000000e-01   4.8830000000000001e-01   2.6238000000000001e+00   3.9177000000000000e+00  -1.0600000000000000e-01   5.1959999999999995e-01   6.1490000000000000e-01
   1.9839999999999999e-01   1.0990000000000000e-01   1.8872000000000000e+00  -8.5900000000000004e-02  -2.1890000000000001e-01  -2.4120000000000000e-01   6.4370000000000005e-01   2.4459000000000000e+00   4.2659000000000002e+00  -4.8200000000000000e-02   4.0410000000000001e-01   6.1490000000000000e-01
  -2.1999999999999999e-02   1.5390000000000001e-01   2.6593000000000000e+00  -1.9099999999999999e-02  -1.9980000000000001e-01  -2.2359999999999999e-01   2.2200000000000001e-02   2.8906000000000001e+00   5.2236000000000002e+00   2.8899999999999999e-02   3.9450000000000002e-01   6.6790000000000005e-01
   2.2040000000000001e-01   1.0990000000000000e-01   2.1446000000000001e+00  -6.6799999999999998e-02  -2.0930000000000001e-01  -2.6310000000000000e-01   1.3320000000000001e-01   3.0017999999999998e+00   5.2236000000000002e+00   0.0000000000000000e+00   5.1959999999999995e-01   5.9270000000000000e-01
   4.1880000000000001e-01   2.1999999999999999e-02   2.2303999999999999e+00   1.9099999999999999e-02  -3.4260000000000002e-01  -2.6310000000000000e-01   3.9950000000000002e-01   2.2235999999999998e+00   4.0048000000000004e+00  -1.1559999999999999e-01   5.2920000000000000e-01   6.2370000000000003e-01
   2.4249999999999999e-01   8.7900000000000006e-02   2.2303999999999999e+00  -3.8199999999999998e-02  -2.6640000000000003e-01  -2.4120000000000000e-01   3.9950000000000002e-01   2.7349999999999999e+00   4.4401000000000002e+00  -9.5999999999999992e-03   4.6189999999999998e-01   6.6790000000000005e-01
  -6.6100000000000006e-02   1.3189999999999999e-01   3.0024000000000002e+00   6.6799999999999998e-02  -2.3790000000000000e-01  -2.1049999999999999e-01  -1.5540000000000001e-01   3.3576000000000001e+00   6.0072000000000001e+00  -2.8899999999999999e-02   5.3879999999999995e-01   6.6349999999999998e-01
   8.8200000000000001e-02   8.7900000000000006e-02   1.7157000000000000e+00  -9.5500000000000002e-02  -2.0930000000000001e-01  -2.5869999999999999e-01   2.6629999999999998e-01   2.0457000000000001e+00   4.7012999999999998e+00  -7.7100000000000002e-02   4.9070000000000003e-01   6.6349999999999998e-01
   3.5270000000000001e-01   2.1980000000000000e-01   1.6298999999999999e+00  -1.7190000000000000e-01  -3.3310000000000001e-01  -2.1049999999999999e-01   4.4390000000000002e-01   2.3125000000000000e+00   4.0048000000000004e+00  -1.9300000000000001e-02   4.2340000000000000e-01   6.0599999999999998e-01
   1.7630000000000001e-01   2.6379999999999998e-01   2.3161999999999998e+00  -4.7699999999999999e-02  -2.9499999999999998e-01  -2.5430000000000003e-01   8.8800000000000004e-02   3.6021999999999998e+00   5.7460000000000004e+00  -1.9300000000000001e-02   4.9070000000000003e-01   6.7240000000000000e-01
   0.0000000000000000e+00   3.0780000000000002e-01   2.2303999999999999e+00  -1.9099999999999999e-02  -2.0930000000000001e-01  -2.5869999999999999e-01   3.5510000000000003e-01   2.4681999999999999e+00   5.0495000000000001e+00  -5.7799999999999997e-02   5.1000000000000001e-01   6.5469999999999995e-01
   3.3060000000000000e-01   2.1999999999999999e-02   2.7450999999999999e+00  -1.4319999999999999e-01  -2.3790000000000000e-01  -2.2800000000000001e-01   3.9950000000000002e-01   2.3792000000000000e+00   4.1788999999999996e+00  -9.5999999999999992e-03   5.1000000000000001e-01   6.5469999999999995e-01
   5.2900000000000003e-01  -4.3999999999999997e-02   2.5735000000000001e+00  -5.7299999999999997e-02  -2.4740000000000001e-01  -2.8070000000000001e-01   2.2200000000000001e-02   2.8016999999999999e+00   4.7882999999999996e+00   2.8899999999999999e-02   4.7149999999999997e-01   6.9010000000000005e-01
   3.3060000000000000e-01   2.4179999999999999e-01   2.9165999999999999e+00  -9.4999999999999998e-03  -2.3790000000000000e-01  -2.1490000000000001e-01   2.2189999999999999e-01   2.6238000000000001e+00   4.6142000000000003e+00  -5.7799999999999997e-02   5.0029999999999997e-01   6.4580000000000004e-01
  -1.9839999999999999e-01  -6.6000000000000003e-02   2.8309000000000002e+00  -5.7299999999999997e-02  -3.3310000000000001e-01  -1.7979999999999999e-01   1.7760000000000001e-01   2.6682999999999999e+00   3.7435999999999998e+00  -8.6699999999999999e-02   4.8110000000000003e-01   6.5469999999999995e-01
  -4.4100000000000000e-02   3.0780000000000002e-01   1.7157000000000000e+00  -1.0500000000000000e-01  -2.6640000000000003e-01  -2.5430000000000003e-01   2.4410000000000001e-01   2.7572000000000001e+00   4.7012999999999998e+00  -2.8899999999999999e-02   3.9450000000000002e-01   6.2809999999999999e-01
   4.4080000000000003e-01   6.6000000000000003e-02   2.5735000000000001e+00  -1.3370000000000001e-01  -3.2350000000000001e-01  -2.5869999999999999e-01   1.3320000000000001e-01   2.7349999999999999e+00   5.1365999999999996e+00  -8.6699999999999999e-02   5.1959999999999995e-01   6.7240000000000000e-01
   4.6289999999999998e-01   0.0000000000000000e+00   2.6593000000000000e+00  -1.2410000000000000e-01  -2.4740000000000001e-01  -2.5430000000000003e-01   1.5540000000000001e-01   2.6459999999999999e+00   4.2659000000000002e+00  -8.6699999999999999e-02   4.5219999999999999e-01   6.4139999999999997e-01
   2.1999999999999999e-02  -6.6000000000000003e-02   1.4582999999999999e+00  -7.6399999999999996e-02  -2.8549999999999998e-01  -2.5430000000000003e-01   2.4410000000000001e-01   2.4904000000000002e+00   4.3529999999999998e+00   0.0000000000000000e+00   4.5219999999999999e-01   6.7240000000000000e-01
   2.2040000000000001e-01   1.3189999999999999e-01   2.2303999999999999e+00  -4.7699999999999999e-02  -2.3790000000000000e-01  -2.4120000000000000e-01   0.0000000000000000e+00   2.9350999999999998e+00   5.0495000000000001e+00   2.8899999999999999e-02   4.3300000000000000e-01   6.5469999999999995e-01
   2.4249999999999999e-01   1.7590000000000000e-01   1.8872000000000000e+00  -3.8199999999999998e-02  -3.2350000000000001e-01  -2.2359999999999999e-01   1.3320000000000001e-01   2.8683999999999998e+00   4.6142000000000003e+00  -7.7100000000000002e-02   4.1370000000000001e-01   6.1040000000000005e-01
   2.8649999999999998e-01  -4.3999999999999997e-02   2.2303999999999999e+00  -7.6399999999999996e-02  -2.8549999999999998e-01  -2.5000000000000000e-01   3.1069999999999998e-01   2.2458000000000000e+00   5.9200999999999997e+00  -4.8200000000000000e-02   5.1000000000000001e-01   6.5910000000000002e-01
   1.5429999999999999e-01   1.9789999999999999e-01   1.9730000000000001e+00   9.4999999999999998e-03  -2.5690000000000002e-01  -2.1490000000000001e-01   2.4410000000000001e-01   2.8462000000000001e+00   4.7882999999999996e+00  -8.6699999999999999e-02   4.9070000000000003e-01   6.3260000000000005e-01
   2.6450000000000001e-01   0.0000000000000000e+00   1.8015000000000001e+00  -3.8199999999999998e-02  -1.7130000000000001e-01  -2.3680000000000001e-01   2.4410000000000001e-01   2.8462000000000001e+00   4.7012999999999998e+00  -2.8899999999999999e-02   5.4849999999999999e-01   6.8120000000000003e-01
   2.1999999999999999e-02   2.1980000000000000e-01   2.3161999999999998e+00  -1.0500000000000000e-01  -2.3790000000000000e-01  -2.3680000000000001e-01   3.9950000000000002e-01   2.4237000000000002e+00   4.6142000000000003e+00  -9.5999999999999992e-03   4.7149999999999997e-01   6.3700000000000001e-01
   3.9679999999999999e-01   1.7590000000000000e-01   1.8015000000000001e+00  -1.0500000000000000e-01  -1.9980000000000001e-01  -2.7189999999999998e-01   1.3320000000000001e-01   2.6682999999999999e+00   4.7012999999999998e+00  -9.5999999999999992e-03   4.1370000000000001e-01   6.3260000000000005e-01
   2.4249999999999999e-01   0.0000000000000000e+00   2.4018999999999999e+00  -6.6799999999999998e-02  -2.6640000000000003e-01  -2.2800000000000001e-01   4.4400000000000002e-02   2.8683999999999998e+00   4.9623999999999997e+00  -9.5999999999999992e-03   4.9070000000000003e-01   6.6349999999999998e-01
   8.8200000000000001e-02  -1.0990000000000000e-01   2.7450999999999999e+00  -3.8199999999999998e-02  -2.6640000000000003e-01  -2.5430000000000003e-01   5.5489999999999995e-01   2.6682999999999999e+00   3.9177000000000000e+00  -2.8899999999999999e-02   4.2340000000000000e-01   6.5910000000000002e-01
   1.5429999999999999e-01  -4.3999999999999997e-02   2.0588000000000002e+00  -1.5279999999999999e-01  -2.1890000000000001e-01  -1.8420000000000000e-01   1.1100000000000000e-01   2.7128000000000001e+00   4.2659000000000002e+00  -3.8500000000000000e-02   5.1959999999999995e-01   6.4139999999999997e-01
   3.3060000000000000e-01   1.3189999999999999e-01   3.0882000000000001e+00  -5.7299999999999997e-02  -1.5229999999999999e-01  -2.3680000000000001e-01   1.9980000000000001e-01   2.6459999999999999e+00   5.1365999999999996e+00  -2.8899999999999999e-02   5.0029999999999997e-01   6.4139999999999997e-01
   3.3060000000000000e-01   1.3189999999999999e-01   2.4876999999999998e+00   2.8600000000000000e-02  -1.6180000000000000e-01  -2.6310000000000000e-01  -6.6600000000000006e-02   2.5792999999999999e+00   5.0495000000000001e+00   0.0000000000000000e+00   5.9660000000000002e-01   6.4139999999999997e-01
  -1.3230000000000000e-01  -6.6000000000000003e-02   2.2303999999999999e+00  -7.6399999999999996e-02  -3.3310000000000001e-01  -2.2359999999999999e-01   3.3289999999999997e-01   2.5125999999999999e+00   5.2236000000000002e+00  -3.8500000000000000e-02   4.4259999999999999e-01   6.5910000000000002e-01
  -4.4100000000000000e-02   1.0990000000000000e-01   2.8309000000000002e+00  -2.8600000000000000e-02  -2.7600000000000002e-01  -2.9820000000000002e-01   1.5540000000000001e-01   2.6905000000000001e+00   4.3529999999999998e+00  -3.8500000000000000e-02   5.2920000000000000e-01   6.3700000000000001e-01
   6.6100000000000006e-02   0.0000000000000000e+00   2.1446000000000001e+00  -2.8600000000000000e-02  -1.8079999999999999e-01  -2.8070000000000001e-01   1.5540000000000001e-01   2.6682999999999999e+00   4.5270999999999999e+00  -5.7799999999999997e-02   4.5219999999999999e-01   6.6349999999999998e-01
   1.5429999999999999e-01  -4.3999999999999997e-02   1.9730000000000001e+00  -4.7699999999999999e-02  -1.4269999999999999e-01  -2.5000000000000000e-01   3.9950000000000002e-01   2.7795000000000001e+00   4.0918000000000001e+00   1.9300000000000001e-02   4.1370000000000001e-01   6.5469999999999995e-01
   1.5429999999999999e-01   1.3189999999999999e-01   2.1446000000000001e+00  -5.7299999999999997e-02  -2.2839999999999999e-01  -2.8939999999999999e-01   1.3320000000000001e-01   2.6015999999999999e+00   4.7882999999999996e+00  -1.9300000000000001e-02   5.1000000000000001e-01   6.7240000000000000e-01
   2.8649999999999998e-01   4.3999999999999997e-02   1.2010000000000001e+00   9.4999999999999998e-03  -2.6640000000000003e-01  -2.8939999999999999e-01   0.0000000000000000e+00   2.5792999999999999e+00   5.3977000000000004e+00  -6.7400000000000002e-02   4.5219999999999999e-01   6.4580000000000004e-01
   2.6450000000000001e-01   1.5390000000000001e-01   2.4876999999999998e+00  -6.6799999999999998e-02  -1.9030000000000000e-01  -2.2359999999999999e-01   2.2189999999999999e-01   2.5125999999999999e+00   4.6142000000000003e+00  -6.7400000000000002e-02   4.4259999999999999e-01   6.4580000000000004e-01
   2.4249999999999999e-01   2.4179999999999999e-01   2.4876999999999998e+00  -1.5279999999999999e-01  -2.5690000000000002e-01  -2.4120000000000000e-01   8.8800000000000004e-02   2.7128000000000001e+00   5.0495000000000001e+00  -1.2520000000000001e-01   3.9450000000000002e-01   6.6790000000000005e-01
   1.3230000000000000e-01  -4.3999999999999997e-02   2.4018999999999999e+00  -1.2410000000000000e-01  -1.9030000000000000e-01  -2.1929999999999999e-01  -2.2200000000000001e-02   2.6905000000000001e+00   4.6142000000000003e+00   0.0000000000000000e+00   5.1959999999999995e-01   6.1929999999999996e-01
   1.3230000000000000e-01   1.7590000000000000e-01   2.4018999999999999e+00  -1.4319999999999999e-01  -1.9980000000000001e-01  -2.5000000000000000e-01   2.8849999999999998e-01   2.6682999999999999e+00   4.7012999999999998e+00  -9.6299999999999997e-02   5.1000000000000001e-01   6.5910000000000002e-01
   1.9839999999999999e-01   2.1980000000000000e-01   2.4876999999999998e+00  -1.1459999999999999e-01  -2.2839999999999999e-01  -2.8939999999999999e-01   1.9980000000000001e-01   2.7128000000000001e+00   4.7882999999999996e+00   2.8899999999999999e-02   4.4259999999999999e-01   6.2370000000000003e-01
   1.5429999999999999e-01  -4.3999999999999997e-02   2.2303999999999999e+00   5.7299999999999997e-02  -2.9499999999999998e-01  -2.7629999999999999e-01   6.6600000000000006e-02   2.7349999999999999e+00   4.6142000000000003e+00  -3.8500000000000000e-02   4.9070000000000003e-01   6.3260000000000005e-01
   3.0859999999999999e-01   1.9789999999999999e-01   2.0588000000000002e+00  -3.8199999999999998e-02  -2.8549999999999998e-01  -2.5430000000000003e-01   8.8800000000000004e-02   2.6015999999999999e+00   5.0495000000000001e+00  -6.7400000000000002e-02   4.8110000000000003e-01   6.3700000000000001e-01
   6.6100000000000006e-02   1.9789999999999999e-01   1.7157000000000000e+00  -5.7299999999999997e-02  -2.2839999999999999e-01  -2.4120000000000000e-01   1.5540000000000001e-01   2.5348999999999999e+00   4.8754000000000000e+00  -6.7400000000000002e-02   5.1000000000000001e-01   6.0599999999999998e-01
  -4.4100000000000000e-02   6.6000000000000003e-02   2.5735000000000001e+00  -5.7299999999999997e-02  -3.1400000000000000e-01  -2.7629999999999999e-01   2.8849999999999998e-01   2.6682999999999999e+00   5.0495000000000001e+00   4.8200000000000000e-02   5.0029999999999997e-01   6.3260000000000005e-01
   3.9679999999999999e-01  -8.7900000000000006e-02   1.5441000000000000e+00  -1.6230000000000000e-01  -3.2350000000000001e-01  -2.3240000000000000e-01   2.2189999999999999e-01   2.9129000000000000e+00   4.4401000000000002e+00  -2.8899999999999999e-02   4.5219999999999999e-01   6.0599999999999998e-01
   1.5429999999999999e-01   2.1980000000000000e-01   1.8015000000000001e+00  -8.5900000000000004e-02  -2.5690000000000002e-01  -2.6310000000000000e-01   1.9980000000000001e-01   2.7349999999999999e+00   3.9177000000000000e+00   0.0000000000000000e+00   5.4849999999999999e-01   6.2809999999999999e-01
   1.5429999999999999e-01  -2.1999999999999999e-02   1.9730000000000001e+00   2.8600000000000000e-02  -3.0449999999999999e-01  -2.8499999999999998e-01  -2.2200000000000001e-02   2.6459999999999999e+00   4.0918000000000001e+00  -3.8500000000000000e-02   5.3879999999999995e-01   6.5910000000000002e-01
   6.6100000000000006e-02   0.0000000000000000e+00   1.7157000000000000e+00  -9.5500000000000002e-02  -2.3790000000000000e-01  -2.1929999999999999e-01  -1.1100000000000000e-01   2.7795000000000001e+00   4.7882999999999996e+00  -9.6299999999999997e-02   4.3300000000000000e-01   6.6790000000000005e-01
   3.9679999999999999e-01  -6.6000000000000003e-02   2.5735000000000001e+00  -1.1459999999999999e-01  -3.1400000000000000e-01  -2.5000000000000000e-01   1.7760000000000001e-01   2.5571000000000002e+00   4.7882999999999996e+00   9.6299999999999997e-02   4.1370000000000001e-01   6.5469999999999995e-01
   1.7630000000000001e-01   4.3999999999999997e-02   2.3161999999999998e+00  -1.4319999999999999e-01  -1.9030000000000000e-01  -2.6750000000000002e-01   1.7760000000000001e-01   2.7795000000000001e+00   4.6142000000000003e+00   3.8500000000000000e-02   4.0410000000000001e-01   6.2809999999999999e-01
   2.8649999999999998e-01   1.5390000000000001e-01   2.1446000000000001e+00  -1.1459999999999999e-01  -2.5690000000000002e-01  -2.2800000000000001e-01   3.3289999999999997e-01   2.6015999999999999e+00   4.7882999999999996e+00  -3.8500000000000000e-02   5.4849999999999999e-01   6.6790000000000005e-01
   2.4249999999999999e-01  -4.3999999999999997e-02   1.5441000000000000e+00  -1.9099999999999999e-02  -2.1890000000000001e-01  -2.5869999999999999e-01   2.2200000000000001e-02   2.7572000000000001e+00   4.4401000000000002e+00  -9.6299999999999997e-02   4.6189999999999998e-01   6.7679999999999996e-01
   1.9839999999999999e-01  -4.3999999999999997e-02   2.6593000000000000e+00  -1.9089999999999999e-01  -3.4260000000000002e-01  -2.8070000000000001e-01   3.1069999999999998e-01   2.7349999999999999e+00   4.9623999999999997e+00   9.5999999999999992e-03   5.1959999999999995e-01   6.3700000000000001e-01
   3.0859999999999999e-01   8.7900000000000006e-02   2.1446000000000001e+00  -3.8199999999999998e-02  -2.3790000000000000e-01  -2.6310000000000000e-01   1.5540000000000001e-01   2.5571000000000002e+00   4.0918000000000001e+00   0.0000000000000000e+00   4.3300000000000000e-01   6.7679999999999996e-01
   1.5429999999999999e-01  -1.7590000000000000e-01   2.1446000000000001e+00  -3.8199999999999998e-02  -2.1890000000000001e-01  -2.0610000000000001e-01   1.1100000000000000e-01   2.5571000000000002e+00   4.3529999999999998e+00  -2.8899999999999999e-02   4.4259999999999999e-01   6.3700000000000001e-01
   2.4249999999999999e-01   4.3999999999999997e-02   2.2303999999999999e+00  -8.5900000000000004e-02  -1.4269999999999999e-01  -2.6750000000000002e-01   1.5540000000000001e-01   2.7572000000000001e+00   4.0048000000000004e+00  -8.6699999999999999e-02   4.6189999999999998e-01   6.8559999999999999e-01
   1.9839999999999999e-01  -8.7900000000000006e-02   2.3161999999999998e+00  -3.8199999999999998e-02  -2.5690000000000002e-01  -2.6310000000000000e-01   2.8849999999999998e-01   2.6682999999999999e+00   4.3529999999999998e+00   3.8500000000000000e-02   4.3300000000000000e-01   6.9010000000000005e-01
   1.9839999999999999e-01   1.5390000000000001e-01   1.4582999999999999e+00   9.4999999999999998e-03  -2.8549999999999998e-01  -1.8859999999999999e-01   2.8849999999999998e-01   2.8462000000000001e+00   3.9177000000000000e+00  -8.6699999999999999e-02   4.4259999999999999e-01   7.0779999999999998e-01
   3.5270000000000001e-01   2.6379999999999998e-01   1.5441000000000000e+00  -7.6399999999999996e-02  -2.5690000000000002e-01  -2.5000000000000000e-01   3.3289999999999997e-01   2.6682999999999999e+00   4.6142000000000003e+00  -1.9300000000000001e-02   4.8110000000000003e-01   6.7679999999999996e-01
   6.6100000000000006e-02   2.1980000000000000e-01   1.9730000000000001e+00  -5.7299999999999997e-02  -2.6640000000000003e-01  -2.3240000000000000e-01   1.9980000000000001e-01   2.7128000000000001e+00   4.0048000000000004e+00  -9.5999999999999992e-03   5.0029999999999997e-01   6.5910000000000002e-01
   3.3060000000000000e-01   2.6379999999999998e-01   1.3725000000000001e+00  -9.5500000000000002e-02  -2.5690000000000002e-01  -2.5000000000000000e-01   1.5540000000000001e-01   2.7349999999999999e+00   4.4401000000000002e+00   9.5999999999999992e-03   3.4639999999999999e-01   6.5469999999999995e-01
   1.1020000000000001e-01   2.1980000000000000e-01   2.2303999999999999e+00   6.6799999999999998e-02  -1.7130000000000001e-01  -2.3240000000000000e-01   1.9980000000000001e-01   2.8016999999999999e+00   4.3529999999999998e+00   3.8500000000000000e-02   4.3300000000000000e-01   6.7240000000000000e-01
   1.7630000000000001e-01   2.1999999999999999e-02   3.0024000000000002e+00  -7.6399999999999996e-02  -2.2839999999999999e-01  -2.3240000000000000e-01   0.0000000000000000e+00   2.5792999999999999e+00   4.6142000000000003e+00   8.6699999999999999e-02   4.1370000000000001e-01   6.5469999999999995e-01
   1.7630000000000001e-01   4.3999999999999997e-02   1.7157000000000000e+00   0.0000000000000000e+00  -1.7130000000000001e-01  -2.0610000000000001e-01   2.8849999999999998e-01   2.7795000000000001e+00   5.2236000000000002e+00  -3.8500000000000000e-02   4.3300000000000000e-01   6.7240000000000000e-01
   1.1020000000000001e-01   4.3999999999999997e-02   1.8872000000000000e+00  -2.8600000000000000e-02  -2.7600000000000002e-01  -2.3240000000000000e-01   2.2189999999999999e-01   2.5571000000000002e+00   3.7435999999999998e+00  -1.1559999999999999e-01   4.8110000000000003e-01   6.1040000000000005e-01
   3.7469999999999998e-01   1.0990000000000000e-01   1.9730000000000001e+00  -1.0500000000000000e-01  -2.3790000000000000e-01  -2.5869999999999999e-01   6.6600000000000006e-02   2.7795000000000001e+00   4.6142000000000003e+00  -9.5999999999999992e-03   4.2340000000000000e-01   6.7240000000000000e-01
   1.1020000000000001e-01   1.7590000000000000e-01   2.3161999999999998e+00  -1.9089999999999999e-01  -2.9499999999999998e-01  -2.4560000000000001e-01   1.1100000000000000e-01   2.7795000000000001e+00   5.1365999999999996e+00  -1.1559999999999999e-01   4.9070000000000003e-01   6.3700000000000001e-01
   1.3230000000000000e-01   2.8580000000000000e-01   1.9730000000000001e+00   1.9099999999999999e-02  -2.2839999999999999e-01  -2.8499999999999998e-01   1.1100000000000000e-01   2.8239000000000001e+00   4.4401000000000002e+00   1.9300000000000001e-02   5.5810000000000004e-01   6.6790000000000005e-01
   0.0000000000000000e+00   8.7900000000000006e-02   2.2303999999999999e+00  -1.1459999999999999e-01  -2.8549999999999998e-01  -1.9730000000000000e-01   1.3320000000000001e-01   2.5125999999999999e+00   4.0918000000000001e+00   4.8200000000000000e-02   4.4259999999999999e-01   6.1490000000000000e-01
  -2.1999999999999999e-02   8.7900000000000006e-02   2.2303999999999999e+00  -1.0500000000000000e-01  -2.3790000000000000e-01  -2.7629999999999999e-01   2.8849999999999998e-01   2.7795000000000001e+00   4.8754000000000000e+00   1.9300000000000001e-02   4.5219999999999999e-01   6.5910000000000002e-01
   2.8649999999999998e-01  -4.3999999999999997e-02   2.2303999999999999e+00  -9.4999999999999998e-03  -1.9030000000000000e-01  -2.9380000000000001e-01   2.8849999999999998e-01   2.5125999999999999e+00   4.8754000000000000e+00  -5.7799999999999997e-02   4.6189999999999998e-01   6.5910000000000002e-01
   1.9839999999999999e-01   8.7900000000000006e-02   2.4876999999999998e+00  -7.6399999999999996e-02  -1.7130000000000001e-01  -2.3680000000000001e-01   1.7760000000000001e-01   2.6905000000000001e+00   4.6142000000000003e+00  -7.7100000000000002e-02   4.2340000000000000e-01   7.1220000000000006e-01
   1.7630000000000001e-01   2.1980000000000000e-01   2.7450999999999999e+00  -4.7699999999999999e-02  -2.2839999999999999e-01  -2.2800000000000001e-01   3.1069999999999998e-01   2.8683999999999998e+00   4.5270999999999999e+00  -9.5999999999999992e-03   5.4849999999999999e-01   6.5469999999999995e-01
   2.2040000000000001e-01   8.7900000000000006e-02   2.0588000000000002e+00  -2.8600000000000000e-02  -2.4740000000000001e-01  -2.5430000000000003e-01   2.2189999999999999e-01   2.6238000000000001e+00   4.5270999999999999e+00  -1.9270000000000001e-01   4.7149999999999997e-01   6.8120000000000003e-01
   1.9839999999999999e-01   1.0990000000000000e-01   2.2303999999999999e+00  -6.6799999999999998e-02  -2.7600000000000002e-01  -2.6750000000000002e-01   4.4400000000000002e-02   2.6682999999999999e+00   4.1788999999999996e+00  -1.4449999999999999e-01   4.1370000000000001e-01   6.4139999999999997e-01
   4.4100000000000000e-02   1.3189999999999999e-01   2.0588000000000002e+00  -1.1459999999999999e-01  -2.6640000000000003e-01  -2.2359999999999999e-01   4.6610000000000001e-01   2.8016999999999999e+00   4.9623999999999997e+00  -9.5999999999999992e-03   4.1370000000000001e-01   6.3700000000000001e-01
   0.0000000000000000e+00  -2.1999999999999999e-02   1.7157000000000000e+00  -9.5500000000000002e-02  -3.2350000000000001e-01  -1.8859999999999999e-01   1.7760000000000001e-01   2.6238000000000001e+00   5.1365999999999996e+00  -6.7400000000000002e-02   3.9450000000000002e-01   5.9719999999999995e-01
   8.8200000000000001e-02   1.7590000000000000e-01   2.2303999999999999e+00  -6.6799999999999998e-02  -2.1890000000000001e-01  -2.5869999999999999e-01   1.9980000000000001e-01   2.7128000000000001e+00   4.4401000000000002e+00  -4.8200000000000000e-02   4.4259999999999999e-01   6.6790000000000005e-01
   1.3230000000000000e-01   6.6000000000000003e-02   1.9730000000000001e+00  -3.8199999999999998e-02  -1.6180000000000000e-01  -2.5000000000000000e-01   3.3289999999999997e-01   2.6682999999999999e+00   4.7012999999999998e+00   1.9300000000000001e-02   4.3300000000000000e-01   6.8120000000000003e-01
   1.3230000000000000e-01   2.8580000000000000e-01   2.1446000000000001e+00  -1.6230000000000000e-01  -2.5690000000000002e-01  -2.5430000000000003e-01   2.8849999999999998e-01   2.7128000000000001e+00   5.2236000000000002e+00  -7.7100000000000002e-02   4.6189999999999998e-01   6.1490000000000000e-01
   1.3230000000000000e-01   1.3189999999999999e-01   1.7157000000000000e+00   0.0000000000000000e+00  -1.9030000000000000e-01  -2.7629999999999999e-01   2.2189999999999999e-01   2.6682999999999999e+00   4.5270999999999999e+00  -6.7400000000000002e-02   4.5219999999999999e-01   6.5910000000000002e-01
   2.8649999999999998e-01   1.3189999999999999e-01   1.4582999999999999e+00  -1.3370000000000001e-01  -1.8079999999999999e-01  -2.6310000000000000e-01   3.3289999999999997e-01   2.7349999999999999e+00   3.7435999999999998e+00  -3.8500000000000000e-02   4.9070000000000003e-01   6.5910000000000002e-01
   1.9839999999999999e-01  -2.1999999999999999e-02   1.9730000000000001e+00  -6.6799999999999998e-02  -1.9980000000000001e-01  -2.8499999999999998e-01   3.9950000000000002e-01   2.5792999999999999e+00   4.4401000000000002e+00   1.9300000000000001e-02   4.7149999999999997e-01   6.7240000000000000e-01
   2.8649999999999998e-01  -2.1999999999999999e-02   2.1446000000000001e+00  -8.5900000000000004e-02  -2.4740000000000001e-01  -2.6310000000000000e-01   1.9980000000000001e-01   2.7572000000000001e+00   5.3106999999999998e+00  -9.6299999999999997e-02   4.6189999999999998e-01   6.4580000000000004e-01
   2.4249999999999999e-01   4.3999999999999997e-02   2.6593000000000000e+00  -1.4319999999999999e-01  -1.9030000000000000e-01  -2.3240000000000000e-01  -1.1100000000000000e-01   2.7349999999999999e+00   4.3529999999999998e+00  -4.8200000000000000e-02   3.9450000000000002e-01   6.6349999999999998e-01
   8.8200000000000001e-02  -4.3999999999999997e-02   1.8015000000000001e+00  -2.8600000000000000e-02  -3.3310000000000001e-01  -2.2800000000000001e-01   8.8800000000000004e-02   2.7128000000000001e+00   4.9623999999999997e+00  -5.7799999999999997e-02   5.1000000000000001e-01   6.5029999999999999e-01
   2.2040000000000001e-01   6.6000000000000003e-02   2.1446000000000001e+00  -1.1459999999999999e-01  -2.7600000000000002e-01  -2.8070000000000001e-01   3.1069999999999998e-01   2.8016999999999999e+00   4.7012999999999998e+00  -1.3489999999999999e-01   3.9450000000000002e-01   7.0779999999999998e-01
   4.4100000000000000e-02   2.6379999999999998e-01   1.1152000000000000e+00  -5.7299999999999997e-02  -2.7600000000000002e-01  -1.9730000000000000e-01   1.7760000000000001e-01   2.7572000000000001e+00   4.2659000000000002e+00  -3.8500000000000000e-02   4.4259999999999999e-01   6.3260000000000005e-01
   1.7630000000000001e-01   1.0990000000000000e-01   3.0024000000000002e+00  -1.1459999999999999e-01  -2.1890000000000001e-01  -2.4560000000000001e-01   2.8849999999999998e-01   2.7795000000000001e+00   3.8306000000000000e+00  -7.7100000000000002e-02   4.6189999999999998e-01   6.5029999999999999e-01
   4.6289999999999998e-01   6.6000000000000003e-02   2.4876999999999998e+00  -1.1459999999999999e-01  -2.2839999999999999e-01  -2.3680000000000001e-01   1.5540000000000001e-01   2.7349999999999999e+00   4.9623999999999997e+00  -4.8200000000000000e-02   4.8110000000000003e-01   6.5910000000000002e-01
   1.1020000000000001e-01   8.7900000000000006e-02   1.7157000000000000e+00  -7.6399999999999996e-02  -3.1400000000000000e-01  -2.5000000000000000e-01   3.5510000000000003e-01   2.7572000000000001e+00   4.4401000000000002e+00  -5.7799999999999997e-02   4.2340000000000000e-01   6.5910000000000002e-01
   2.4249999999999999e-01  -2.1999999999999999e-02   2.5735000000000001e+00   9.4999999999999998e-03  -1.9030000000000000e-01  -2.8939999999999999e-01   1.5540000000000001e-01   2.7795000000000001e+00   4.4401000000000002e+00  -8.6699999999999999e-02   5.5810000000000004e-01   6.4580000000000004e-01
   2.8649999999999998e-01   1.5390000000000001e-01   1.9730000000000001e+00  -9.5500000000000002e-02  -2.6640000000000003e-01  -2.7629999999999999e-01   2.4410000000000001e-01   2.5125999999999999e+00   4.3529999999999998e+00   3.8500000000000000e-02   4.4259999999999999e-01   6.4139999999999997e-01
   1.5429999999999999e-01  -1.3189999999999999e-01   2.2303999999999999e+00  -7.6399999999999996e-02  -2.4740000000000001e-01  -2.5430000000000003e-01   2.2189999999999999e-01   2.6238000000000001e+00   4.3529999999999998e+00  -7.7100000000000002e-02   3.8490000000000002e-01   6.6790000000000005e-01
   1.7630000000000001e-01   2.4179999999999999e-01   1.6298999999999999e+00  -3.8199999999999998e-02  -2.6640000000000003e-01  -2.8070000000000001e-01   6.6600000000000006e-02   2.7349999999999999e+00   4.5270999999999999e+00  -1.9300000000000001e-02   4.5219999999999999e-01   6.2809999999999999e-01
   1.3230000000000000e-01   4.3999999999999997e-02   1.7157000000000000e+00  -8.5900000000000004e-02  -3.0449999999999999e-01  -2.5000000000000000e-01   1.7760000000000001e-01   2.9350999999999998e+00   4.4401000000000002e+00  -9.5999999999999992e-03   4.4259999999999999e-01   6.2370000000000003e-01
   0.0000000000000000e+00   1.3189999999999999e-01   1.4582999999999999e+00  -1.1459999999999999e-01  -2.9499999999999998e-01  -2.8939999999999999e-01   4.4400000000000002e-02   2.6905000000000001e+00   4.3529999999999998e+00   2.8899999999999999e-02   4.3300000000000000e-01   6.8120000000000003e-01
  -6.6100000000000006e-02   1.3189999999999999e-01   2.4876999999999998e+00  -1.4319999999999999e-01  -2.0930000000000001e-01  -2.7629999999999999e-01   1.3320000000000001e-01   2.7795000000000001e+00   4.7882999999999996e+00   3.8500000000000000e-02   4.6189999999999998e-01   6.3260000000000005e-01
   1.9839999999999999e-01   1.0990000000000000e-01   2.2303999999999999e+00  -1.0500000000000000e-01  -2.8549999999999998e-01  -2.8939999999999999e-01   2.2189999999999999e-01   2.7128000000000001e+00   5.3977000000000004e+00  -3.8500000000000000e-02   4.4259999999999999e-01   6.1929999999999996e-01
   8.8200000000000001e-02   2.1980000000000000e-01   1.8872000000000000e+00  -1.9099999999999999e-02  -3.2350000000000001e-01  -2.1929999999999999e-01   3.1069999999999998e-01   2.6238000000000001e+00   5.3106999999999998e+00  -8.6699999999999999e-02   4.8110000000000003e-01   6.1929999999999996e-01
   1.9839999999999999e-01   1.3189999999999999e-01   1.6298999999999999e+00   1.9099999999999999e-02  -2.5690000000000002e-01  -2.0610000000000001e-01   8.8800000000000004e-02   2.6682999999999999e+00   4.3529999999999998e+00  -4.8200000000000000e-02   4.0410000000000001e-01   6.4580000000000004e-01
   2.4249999999999999e-01   8.7900000000000006e-02   1.4582999999999999e+00  -2.8600000000000000e-02  -2.8549999999999998e-01  -2.5430000000000003e-01   1.1100000000000000e-01   2.6682999999999999e+00   4.2659000000000002e+00  -1.1559999999999999e-01   4.6189999999999998e-01   6.5029999999999999e-01
   1.1020000000000001e-01   1.7590000000000000e-01   2.5735000000000001e+00  -7.6399999999999996e-02  -2.2839999999999999e-01  -2.5430000000000003e-01   1.1100000000000000e-01   2.6238000000000001e+00   4.7882999999999996e+00  -9.5999999999999992e-03   4.7149999999999997e-01   7.0779999999999998e-01
   2.4249999999999999e-01  -1.0990000000000000e-01   2.4018999999999999e+00  -1.4319999999999999e-01  -1.8079999999999999e-01  -2.6310000000000000e-01   1.7760000000000001e-01   2.6238000000000001e+00   4.6142000000000003e+00  -2.8899999999999999e-02   4.6189999999999998e-01   6.6790000000000005e-01
   2.8649999999999998e-01   1.0990000000000000e-01   2.0588000000000002e+00  -5.7299999999999997e-02  -2.1890000000000001e-01  -2.7629999999999999e-01   8.8800000000000004e-02   2.6682999999999999e+00   4.9623999999999997e+00   8.6699999999999999e-02   4.7149999999999997e-01   6.7679999999999996e-01
   2.8649999999999998e-01   1.7590000000000000e-01   1.8015000000000001e+00  -3.8199999999999998e-02  -3.3310000000000001e-01  -2.5869999999999999e-01   1.7760000000000001e-01   2.7795000000000001e+00   4.5270999999999999e+00   0.0000000000000000e+00   5.0029999999999997e-01   6.5910000000000002e-01
   1.7630000000000001e-01  -8.7900000000000006e-02   1.8872000000000000e+00  -9.5500000000000002e-02  -2.5690000000000002e-01  -2.1929999999999999e-01   3.9950000000000002e-01   2.6905000000000001e+00   4.3529999999999998e+00   6.7400000000000002e-02   3.8490000000000002e-01   6.9010000000000005e-01
   4.4100000000000000e-02   1.7590000000000000e-01   2.5735000000000001e+00  -4.7699999999999999e-02  -2.4740000000000001e-01  -2.8499999999999998e-01   1.7760000000000001e-01   2.7795000000000001e+00   5.2236000000000002e+00   9.5999999999999992e-03   4.4259999999999999e-01   6.5029999999999999e-01
   8.8200000000000001e-02   3.9570000000000000e-01   1.8872000000000000e+00  -3.8199999999999998e-02  -2.6640000000000003e-01  -2.6310000000000000e-01   6.6600000000000006e-02   2.7572000000000001e+00   5.3106999999999998e+00  -8.6699999999999999e-02   3.9450000000000002e-01   6.4580000000000004e-01
   5.2900000000000003e-01   1.3189999999999999e-01   2.3161999999999998e+00  -7.6399999999999996e-02  -3.2350000000000001e-01  -2.3680000000000001e-01   2.2189999999999999e-01   2.9129000000000000e+00   4.2659000000000002e+00  -1.9300000000000001e-02   4.9070000000000003e-01   6.6790000000000005e-01
   3.5270000000000001e-01   2.1999999999999999e-02   9.4359999999999999e-01  -1.1459999999999999e-01  -2.6640000000000003e-01  -2.5000000000000000e-01   4.4400000000000002e-02   2.8239000000000001e+00   4.6142000000000003e+00  -9.5999999999999992e-03   4.1370000000000001e-01   6.8559999999999999e-01
  -5.2900000000000003e-01   1.9789999999999999e-01   1.5441000000000000e+00  -1.9099999999999999e-02  -1.9980000000000001e-01  -2.1929999999999999e-01   1.3320000000000001e-01   2.6459999999999999e+00   5.2236000000000002e+00   9.5999999999999992e-03   5.0029999999999997e-01   6.5469999999999995e-01
   7.2740000000000005e-01   2.4179999999999999e-01   3.9460999999999999e+00   9.5500000000000002e-02  -3.5210000000000002e-01  -2.4560000000000001e-01   2.4410000000000001e-01   2.7795000000000001e+00   4.0048000000000004e+00  -7.7100000000000002e-02   5.3879999999999995e-01   6.4139999999999997e-01
   1.4107000000000001e+00  -4.8359999999999997e-01   2.4876999999999998e+00  -2.0999999999999999e-01  -3.4260000000000002e-01  -2.2359999999999999e-01   8.8800000000000004e-02   2.7349999999999999e+00   4.7882999999999996e+00   0.0000000000000000e+00   4.7149999999999997e-01   6.4139999999999997e-01
  -8.5960000000000003e-01   2.1999999999999999e-02   1.8015000000000001e+00  -6.6799999999999998e-02  -1.1420000000000000e-01  -2.1929999999999999e-01   2.4410000000000001e-01   2.7349999999999999e+00   5.3106999999999998e+00  -1.2520000000000001e-01   4.4259999999999999e-01   6.8559999999999999e-01
   2.1999999999999999e-02   2.6379999999999998e-01   1.0294000000000001e+00  -5.7299999999999997e-02  -3.2350000000000001e-01  -2.1929999999999999e-01   2.2189999999999999e-01   2.9573000000000000e+00   4.8754000000000000e+00  -3.8500000000000000e-02   4.7149999999999997e-01   6.4139999999999997e-01
   1.0801000000000001e+00  -8.7900000000000006e-02   3.4314000000000000e+00  -1.5279999999999999e-01  -3.6159999999999998e-01  -2.9380000000000001e-01   1.1100000000000000e-01   2.8239000000000001e+00   4.7882999999999996e+00  -7.7100000000000002e-02   3.8490000000000002e-01   6.3260000000000005e-01
   6.1719999999999997e-01  -4.3969999999999998e-01   1.2867999999999999e+00  -1.6230000000000000e-01  -2.1890000000000001e-01  -3.1569999999999998e-01   1.7760000000000001e-01   2.8239000000000001e+00   4.4401000000000002e+00  -5.7799999999999997e-02   4.3300000000000000e-01   6.9889999999999997e-01
  -7.0530000000000004e-01   5.7160000000000000e-01   1.3725000000000001e+00  -9.4999999999999998e-03  -1.7130000000000001e-01  -2.4560000000000001e-01   6.6600000000000006e-02   2.6682999999999999e+00   4.2659000000000002e+00  -1.1559999999999999e-01   4.8110000000000003e-01   6.3260000000000005e-01
  -1.7630000000000001e-01   6.6000000000000003e-02   2.4876999999999998e+00  -9.4999999999999998e-03  -3.0449999999999999e-01  -3.2890000000000003e-01   1.9980000000000001e-01   2.8239000000000001e+00   4.6142000000000003e+00   4.8200000000000000e-02   4.2340000000000000e-01   6.6790000000000005e-01
   9.4779999999999998e-01  -3.0780000000000002e-01   2.3161999999999998e+00  -7.6399999999999996e-02  -3.2350000000000001e-01  -2.2800000000000001e-01   1.7760000000000001e-01   2.7128000000000001e+00   4.9623999999999997e+00  -9.6299999999999997e-02   5.0029999999999997e-01   6.5469999999999995e-01
   3.5270000000000001e-01  -1.0990000000000000e-01   9.4359999999999999e-01  -8.5900000000000004e-02  -2.1890000000000001e-01  -2.5000000000000000e-01   1.5540000000000001e-01   2.9350999999999998e+00   4.4401000000000002e+00   4.8200000000000000e-02   5.1000000000000001e-01   6.4139999999999997e-01
  -1.3230000000000000e-01   4.6170000000000000e-01   1.3725000000000001e+00  -3.8199999999999998e-02  -2.0930000000000001e-01  -2.4560000000000001e-01   1.9980000000000001e-01   2.6015999999999999e+00   3.6564999999999999e+00   9.5999999999999992e-03   4.7149999999999997e-01   6.7240000000000000e-01
  -2.6450000000000001e-01  -6.6000000000000003e-02   2.4018999999999999e+00  -6.6799999999999998e-02  -1.8079999999999999e-01  -2.8499999999999998e-01   2.6629999999999998e-01   2.6459999999999999e+00   5.3977000000000004e+00  -1.1559999999999999e-01   4.2340000000000000e-01   6.3700000000000001e-01
   5.2900000000000003e-01  -1.5390000000000001e-01   2.1446000000000001e+00  -1.5279999999999999e-01  -3.3310000000000001e-01  -2.8499999999999998e-01  -2.2200000000000001e-02   3.0908000000000002e+00   5.3106999999999998e+00  -7.7100000000000002e-02   4.7149999999999997e-01   6.9450000000000001e-01
   7.7149999999999996e-01   0.0000000000000000e+00   2.6593000000000000e+00  -1.1459999999999999e-01  -3.7109999999999999e-01  -2.0169999999999999e-01   2.2189999999999999e-01   2.4681999999999999e+00   4.3529999999999998e+00  -9.6299999999999997e-02   4.4259999999999999e-01   6.4139999999999997e-01
  -6.6100000000000006e-02  -8.7900000000000006e-02   2.3161999999999998e+00  -1.1459999999999999e-01  -2.1890000000000001e-01  -2.2359999999999999e-01   2.6629999999999998e-01   2.3570000000000002e+00   4.9623999999999997e+00  -9.5999999999999992e-03   3.9450000000000002e-01   6.6790000000000005e-01
  -1.9839999999999999e-01  -1.3189999999999999e-01   1.5441000000000000e+00  -9.5500000000000002e-02  -2.0930000000000001e-01  -2.1490000000000001e-01   2.8849999999999998e-01   3.0908000000000002e+00   5.1365999999999996e+00   0.0000000000000000e+00   5.1959999999999995e-01   6.7240000000000000e-01
   5.5110000000000003e-01   2.4179999999999999e-01   3.0024000000000002e+00  -1.4319999999999999e-01  -2.6640000000000003e-01  -2.7629999999999999e-01   1.5540000000000001e-01   2.8462000000000001e+00   4.9623999999999997e+00   1.9300000000000001e-02   4.5219999999999999e-01   6.4580000000000004e-01
   8.1559999999999999e-01   2.1999999999999999e-02   2.6593000000000000e+00   9.4999999999999998e-03  -2.1890000000000001e-01  -2.0169999999999999e-01   2.2189999999999999e-01   2.5348999999999999e+00   3.8306000000000000e+00  -1.0600000000000000e-01   4.8110000000000003e-01   6.6349999999999998e-01
   2.1999999999999999e-02  -1.0990000000000000e-01   1.3725000000000001e+00  -6.6799999999999998e-02  -2.5690000000000002e-01  -2.1490000000000001e-01   6.6600000000000006e-02   2.7795000000000001e+00   4.9623999999999997e+00  -1.9300000000000001e-02   4.7149999999999997e-01   6.5469999999999995e-01
  -1.1020000000000001e-01   1.0990000000000000e-01   1.7157000000000000e+00  -1.1459999999999999e-01  -1.3320000000000001e-01  -2.8939999999999999e-01   8.8800000000000004e-02   2.7795000000000001e+00   5.0495000000000001e+00  -3.8500000000000000e-02   4.7149999999999997e-01   6.5910000000000002e-01
   5.9509999999999996e-01   4.3999999999999997e-02   2.3161999999999998e+00  -4.7699999999999999e-02  -2.9499999999999998e-01  -2.6750000000000002e-01   3.3289999999999997e-01   2.6682999999999999e+00   4.2659000000000002e+00  -8.6699999999999999e-02   3.6559999999999998e-01   6.3700000000000001e-01
   3.9679999999999999e-01  -2.1980000000000000e-01   3.4314000000000000e+00  -2.8600000000000000e-02  -2.9499999999999998e-01  -2.5000000000000000e-01   1.3320000000000001e-01   2.3792000000000000e+00   5.3106999999999998e+00  -3.8500000000000000e-02   4.2340000000000000e-01   6.8559999999999999e-01
   1.1020000000000001e-01   1.9789999999999999e-01   2.4876999999999998e+00  -5.7299999999999997e-02  -2.2839999999999999e-01  -2.7189999999999998e-01   1.7760000000000001e-01   3.0017999999999998e+00   5.0495000000000001e+00  -1.9300000000000001e-02   3.9450000000000002e-01   6.5029999999999999e-01
  -1.3230000000000000e-01   8.7900000000000006e-02   2.0588000000000002e+00  -9.5500000000000002e-02  -1.9980000000000001e-01  -2.6750000000000002e-01   1.9980000000000001e-01   2.6905000000000001e+00   4.0048000000000004e+00   2.8899999999999999e-02   4.8110000000000003e-01   6.5910000000000002e-01
   2.8649999999999998e-01  -6.6000000000000003e-02   2.0588000000000002e+00  -1.2410000000000000e-01  -2.9499999999999998e-01  -2.0610000000000001e-01   2.2189999999999999e-01   2.6682999999999999e+00   4.5270999999999999e+00  -1.9300000000000001e-02   3.3679999999999999e-01   6.9889999999999997e-01
   5.0700000000000001e-01   4.3999999999999997e-02   1.5441000000000000e+00  -9.5500000000000002e-02  -3.0449999999999999e-01  -2.5869999999999999e-01  -2.2200000000000001e-02   3.0240000000000000e+00   4.9623999999999997e+00  -3.8500000000000000e-02   4.3300000000000000e-01   6.5029999999999999e-01
   2.8649999999999998e-01   1.9789999999999999e-01   1.7157000000000000e+00  -9.5500000000000002e-02  -2.5690000000000002e-01  -2.2800000000000001e-01   1.1100000000000000e-01   2.7349999999999999e+00   4.2659000000000002e+00  -9.5999999999999992e-03   4.8110000000000003e-01   6.0599999999999998e-01
   1.7630000000000001e-01   6.6000000000000003e-02   1.9730000000000001e+00   2.8600000000000000e-02  -1.6180000000000000e-01  -2.4560000000000001e-01   4.6610000000000001e-01   2.4459000000000000e+00   4.5270999999999999e+00   8.6699999999999999e-02   4.5219999999999999e-01   6.6790000000000005e-01
   1.5429999999999999e-01   8.7900000000000006e-02   1.8015000000000001e+00  -9.4999999999999998e-03  -2.5690000000000002e-01  -2.8070000000000001e-01   1.1100000000000000e-01   2.7795000000000001e+00   4.5270999999999999e+00   9.5999999999999992e-03   4.0410000000000001e-01   6.8120000000000003e-01
   4.4080000000000003e-01  -8.7900000000000006e-02   2.4876999999999998e+00   9.4999999999999998e-03  -2.9499999999999998e-01  -2.3680000000000001e-01   1.1100000000000000e-01   2.7349999999999999e+00   4.6142000000000003e+00  -1.0600000000000000e-01   5.6769999999999998e-01   6.4580000000000004e-01
   3.0859999999999999e-01   6.6000000000000003e-02   1.3725000000000001e+00  -1.1459999999999999e-01  -1.6180000000000000e-01  -3.3329999999999999e-01   3.1069999999999998e-01   2.3792000000000000e+00   4.9623999999999997e+00  -5.7799999999999997e-02   4.7149999999999997e-01   6.8120000000000003e-01
  -4.4100000000000000e-02   1.3189999999999999e-01   1.2010000000000001e+00  -6.6799999999999998e-02  -2.8549999999999998e-01  -2.5430000000000003e-01   1.5540000000000001e-01   2.8016999999999999e+00   4.4401000000000002e+00  -9.5999999999999992e-03   3.8490000000000002e-01   6.7240000000000000e-01
   1.7630000000000001e-01  -4.3999999999999997e-02   1.8872000000000000e+00  -1.2410000000000000e-01  -1.6180000000000000e-01  -2.3680000000000001e-01   1.1100000000000000e-01   2.7128000000000001e+00   5.5719000000000003e+00  -1.9300000000000001e-02   3.6559999999999998e-01   6.5469999999999995e-01
   4.4080000000000003e-01   4.3999999999999997e-02   2.0588000000000002e+00  -9.5500000000000002e-02  -3.4260000000000002e-01  -2.4560000000000001e-01   2.2189999999999999e-01   2.4904000000000002e+00   4.3529999999999998e+00  -5.7799999999999997e-02   4.9070000000000003e-01   6.5910000000000002e-01
   4.1880000000000001e-01  -6.6000000000000003e-02   2.1446000000000001e+00  -3.8199999999999998e-02  -2.7600000000000002e-01  -1.8420000000000000e-01   3.3289999999999997e-01   2.8016999999999999e+00   4.8754000000000000e+00  -9.6299999999999997e-02   4.0410000000000001e-01   6.8559999999999999e-01
  -2.1999999999999999e-02   1.9789999999999999e-01   2.4018999999999999e+00  -4.7699999999999999e-02  -1.7130000000000001e-01  -2.6750000000000002e-01   4.4400000000000002e-02   2.8239000000000001e+00   4.7012999999999998e+00   5.7799999999999997e-02   3.5599999999999998e-01   6.4139999999999997e-01
   3.0859999999999999e-01   2.4179999999999999e-01   1.4582999999999999e+00  -1.6230000000000000e-01  -2.1890000000000001e-01  -2.3680000000000001e-01   1.3320000000000001e-01   2.7572000000000001e+00   4.9623999999999997e+00   1.9300000000000001e-02   4.6189999999999998e-01   6.2370000000000003e-01
   2.6450000000000001e-01  -1.3189999999999999e-01   2.0588000000000002e+00  -1.1459999999999999e-01  -3.6159999999999998e-01  -1.9289999999999999e-01   2.2189999999999999e-01   2.7349999999999999e+00   3.3953000000000002e+00  -2.8899999999999999e-02   4.2340000000000000e-01   6.5469999999999995e-01
   3.9679999999999999e-01   6.6000000000000003e-02   2.8309000000000002e+00  -7.6399999999999996e-02  -2.6640000000000003e-01  -3.2010000000000000e-01   6.6600000000000006e-02   2.7128000000000001e+00   5.2236000000000002e+00  -9.5999999999999992e-03   4.8110000000000003e-01   6.8120000000000003e-01
   4.4100000000000000e-02   2.1999999999999999e-02   2.3161999999999998e+00  -6.6799999999999998e-02  -2.1890000000000001e-01  -2.6310000000000000e-01   1.1100000000000000e-01   2.6015999999999999e+00   4.6142000000000003e+00  -6.7400000000000002e-02   5.1000000000000001e-01   6.2370000000000003e-01
   1.5429999999999999e-01   6.6000000000000003e-02   2.3161999999999998e+00  -1.0500000000000000e-01  -3.1400000000000000e-01  -2.9380000000000001e-01   1.5540000000000001e-01   2.6015999999999999e+00   4.6142000000000003e+00  -1.9300000000000001e-02   4.6189999999999998e-01   6.8120000000000003e-01
   2.2040000000000001e-01   0.0000000000000000e+00   2.5735000000000001e+00  -2.8600000000000000e-02  -2.6640000000000003e-01  -2.4120000000000000e-01   1.7760000000000001e-01   2.7795000000000001e+00   5.0495000000000001e+00   3.8500000000000000e-02   4.7149999999999997e-01   6.6790000000000005e-01
   3.0859999999999999e-01   8.7900000000000006e-02   2.8309000000000002e+00  -9.4999999999999998e-03  -2.6640000000000003e-01  -2.4560000000000001e-01   1.9980000000000001e-01   2.5571000000000002e+00   4.5270999999999999e+00  -4.8200000000000000e-02   4.1370000000000001e-01   6.9010000000000005e-01
   4.4100000000000000e-02   0.0000000000000000e+00   2.4018999999999999e+00  -1.7190000000000000e-01  -3.3310000000000001e-01  -2.4120000000000000e-01   1.9980000000000001e-01   2.8906000000000001e+00   4.0048000000000004e+00  -4.8200000000000000e-02   4.3300000000000000e-01   6.6349999999999998e-01
   8.8200000000000001e-02  -8.7900000000000006e-02   1.7157000000000000e+00  -9.5500000000000002e-02  -3.4260000000000002e-01  -2.6310000000000000e-01   1.1100000000000000e-01   2.6238000000000001e+00   4.8754000000000000e+00   0.0000000000000000e+00   4.9070000000000003e-01   6.4580000000000004e-01
   3.5270000000000001e-01   6.6000000000000003e-02   1.6298999999999999e+00  -2.8600000000000000e-02  -2.2839999999999999e-01  -2.5430000000000003e-01   6.6600000000000006e-02   2.6682999999999999e+00   4.0918000000000001e+00  -1.1559999999999999e-01   4.7149999999999997e-01   6.3260000000000005e-01
   2.6450000000000001e-01  -6.6000000000000003e-02   2.4876999999999998e+00  -5.7299999999999997e-02  -2.6640000000000003e-01  -2.8070000000000001e-01   6.6600000000000006e-02   2.7128000000000001e+00   4.6142000000000003e+00   9.6299999999999997e-02   5.2920000000000000e-01   6.8120000000000003e-01
   4.4100000000000000e-02   0.0000000000000000e+00   2.3161999999999998e+00  -3.8199999999999998e-02  -2.9499999999999998e-01  -2.0610000000000001e-01   4.4400000000000002e-02   2.5571000000000002e+00   4.8754000000000000e+00   9.5999999999999992e-03   5.1959999999999995e-01   6.5469999999999995e-01
   4.4100000000000000e-02   8.7900000000000006e-02   1.8872000000000000e+00   9.4999999999999998e-03  -1.8079999999999999e-01  -2.7629999999999999e-01   2.4410000000000001e-01   2.7349999999999999e+00   3.9177000000000000e+00   0.0000000000000000e+00   4.1370000000000001e-01   6.2809999999999999e-01
   1.7630000000000001e-01  -4.3999999999999997e-02   1.3725000000000001e+00  -1.3370000000000001e-01  -2.3790000000000000e-01  -2.6310000000000000e-01  -8.8800000000000004e-02   2.6015999999999999e+00   4.0918000000000001e+00  -7.7100000000000002e-02   4.4259999999999999e-01   6.8559999999999999e-01
   1.9839999999999999e-01   1.3189999999999999e-01   2.5735000000000001e+00  -1.3370000000000001e-01  -2.2839999999999999e-01  -2.3680000000000001e-01   4.4400000000000002e-02   2.7795000000000001e+00   4.5270999999999999e+00  -9.5999999999999992e-03   4.1370000000000001e-01   6.6790000000000005e-01
   2.6450000000000001e-01   6.6000000000000003e-02   1.5441000000000000e+00  -4.7699999999999999e-02  -3.2350000000000001e-01  -2.6750000000000002e-01   0.0000000000000000e+00   2.8016999999999999e+00   4.9623999999999997e+00  -1.9300000000000001e-02   4.8110000000000003e-01   6.8559999999999999e-01
   3.9679999999999999e-01   6.6000000000000003e-02   1.9730000000000001e+00  -1.0500000000000000e-01  -1.8079999999999999e-01  -2.0610000000000001e-01   2.4410000000000001e-01   2.7128000000000001e+00   4.2659000000000002e+00  -1.9300000000000001e-02   3.0790000000000001e-01   6.5029999999999999e-01
   2.8649999999999998e-01  -4.3999999999999997e-02   1.6298999999999999e+00  -1.9099999999999999e-02  -2.8549999999999998e-01  -2.1490000000000001e-01   1.7760000000000001e-01   2.8462000000000001e+00   4.9623999999999997e+00  -2.8899999999999999e-02   4.7149999999999997e-01   6.7240000000000000e-01
   3.3060000000000000e-01   6.6000000000000003e-02   2.0588000000000002e+00  -1.6230000000000000e-01  -2.7600000000000002e-01  -2.5869999999999999e-01  -8.8800000000000004e-02   2.7795000000000001e+00   4.1788999999999996e+00  -2.8899999999999999e-02   4.6189999999999998e-01   6.4139999999999997e-01
   3.9679999999999999e-01   1.0990000000000000e-01   1.7157000000000000e+00  -7.6399999999999996e-02  -2.1890000000000001e-01  -2.5000000000000000e-01   0.0000000000000000e+00   2.7349999999999999e+00   4.8754000000000000e+00  -9.6299999999999997e-02   4.7149999999999997e-01   6.6790000000000005e-01
   6.6100000000000006e-02   4.3999999999999997e-02   1.8015000000000001e+00  -7.6399999999999996e-02  -2.8549999999999998e-01  -2.4560000000000001e-01   2.2189999999999999e-01   2.7795000000000001e+00   5.0495000000000001e+00  -4.8200000000000000e-02   4.2340000000000000e-01   6.5910000000000002e-01
   3.0859999999999999e-01   2.4179999999999999e-01   1.9730000000000001e+00  -4.7699999999999999e-02  -2.6640000000000003e-01  -2.5430000000000003e-01   2.8849999999999998e-01   2.7795000000000001e+00   5.3977000000000004e+00   1.9300000000000001e-02   4.9070000000000003e-01   6.5469999999999995e-01
   2.8649999999999998e-01   1.9789999999999999e-01   1.9730000000000001e+00  -9.4999999999999998e-03  -2.6640000000000003e-01  -2.7629999999999999e-01  -6.6600000000000006e-02   2.7572000000000001e+00   4.7012999999999998e+00  -1.9300000000000001e-02   3.8490000000000002e-01   6.5910000000000002e-01
   1.7630000000000001e-01   1.0990000000000000e-01   1.6298999999999999e+00  -8.5900000000000004e-02  -2.4740000000000001e-01  -2.8070000000000001e-01   2.2189999999999999e-01   2.6682999999999999e+00   5.2236000000000002e+00  -9.6299999999999997e-02   4.7149999999999997e-01   6.6790000000000005e-01
   3.9679999999999999e-01  -8.7900000000000006e-02   2.4018999999999999e+00  -1.2410000000000000e-01  -3.2350000000000001e-01  -2.5430000000000003e-01   1.1100000000000000e-01   2.7349999999999999e+00   5.0495000000000001e+00   3.8500000000000000e-02   4.3300000000000000e-01   6.3260000000000005e-01
   2.6450000000000001e-01   1.3189999999999999e-01   2.1446000000000001e+00  -7.6399999999999996e-02  -3.3310000000000001e-01  -2.4120000000000000e-01   2.2189999999999999e-01   2.7572000000000001e+00   5.2236000000000002e+00  -7.7100000000000002e-02   4.6189999999999998e-01   7.0779999999999998e-01
   2.8649999999999998e-01   4.3999999999999997e-02   1.8872000000000000e+00  -8.5900000000000004e-02  -2.0930000000000001e-01  -2.5000000000000000e-01   1.9980000000000001e-01   2.6238000000000001e+00   5.6589000000000000e+00  -1.9300000000000001e-02   4.4259999999999999e-01   6.6349999999999998e-01
   1.7630000000000001e-01  -2.1999999999999999e-02   2.1446000000000001e+00  -8.5900000000000004e-02  -2.1890000000000001e-01  -2.4560000000000001e-01   6.6600000000000006e-02   2.6459999999999999e+00   4.7012999999999998e+00   9.6299999999999997e-02   4.1370000000000001e-01   6.6349999999999998e-01
   1.3230000000000000e-01   2.4179999999999999e-01   1.5441000000000000e+00  -2.0050000000000001e-01  -2.4740000000000001e-01  -1.8420000000000000e-01   1.7760000000000001e-01   2.7349999999999999e+00   4.1788999999999996e+00  -7.7100000000000002e-02   4.3300000000000000e-01   6.6349999999999998e-01
   1.7630000000000001e-01   0.0000000000000000e+00   1.8015000000000001e+00  -8.5900000000000004e-02  -2.5690000000000002e-01  -2.4560000000000001e-01   6.6600000000000006e-02   2.8462000000000001e+00   4.5270999999999999e+00  -9.5999999999999992e-03   4.4259999999999999e-01   6.5469999999999995e-01
   3.0859999999999999e-01   2.1999999999999999e-02   2.5735000000000001e+00  -1.6230000000000000e-01  -1.9030000000000000e-01  -2.4120000000000000e-01   1.5540000000000001e-01   2.8683999999999998e+00   3.4824000000000002e+00  -6.7400000000000002e-02   3.9450000000000002e-01   6.2370000000000003e-01
   1.3230000000000000e-01   2.6379999999999998e-01   2.0588000000000002e+00  -1.5279999999999999e-01  -2.6640000000000003e-01  -2.3680000000000001e-01  -4.4400000000000002e-02   2.8239000000000001e+00   4.9623999999999997e+00  -5.7799999999999997e-02   5.0029999999999997e-01   6.6349999999999998e-01
   2.4249999999999999e-01   2.1999999999999999e-02   1.4582999999999999e+00  -8.5900000000000004e-02  -2.4740000000000001e-01  -2.5000000000000000e-01   1.1100000000000000e-01   2.8462000000000001e+00   4.3529999999999998e+00   3.8500000000000000e-02   3.9450000000000002e-01   7.0330000000000004e-01
   2.8649999999999998e-01  -2.1999999999999999e-02   1.8015000000000001e+00  -1.1459999999999999e-01  -1.9030000000000000e-01  -2.4120000000000000e-01   1.1100000000000000e-01   2.7349999999999999e+00   4.8754000000000000e+00  -3.8500000000000000e-02   4.0410000000000001e-01   6.4139999999999997e-01
   3.3060000000000000e-01   0.0000000000000000e+00   2.6593000000000000e+00  -7.6399999999999996e-02  -2.6640000000000003e-01  -2.0169999999999999e-01   3.9950000000000002e-01   2.6905000000000001e+00   4.3529999999999998e+00  -6.7400000000000002e-02   4.5219999999999999e-01   6.9450000000000001e-01
   1.9839999999999999e-01  -1.5390000000000001e-01   1.1152000000000000e+00  -6.6799999999999998e-02  -2.8549999999999998e-01  -2.5869999999999999e-01   1.5540000000000001e-01   2.6238000000000001e+00   4.6142000000000003e+00  -8.6699999999999999e-02   4.0410000000000001e-01   6.7240000000000000e-01
   3.0859999999999999e-01   8.7900000000000006e-02   2.3161999999999998e+00   0.0000000000000000e+00  -2.4740000000000001e-01  -2.2359999999999999e-01   4.4400000000000002e-02   2.7795000000000001e+00   4.1788999999999996e+00  -5.7799999999999997e-02   5.1000000000000001e-01   6.7679999999999996e-01
   2.4249999999999999e-01  -2.1999999999999999e-02   2.1446000000000001e+00  -1.4319999999999999e-01  -3.0449999999999999e-01  -2.1490000000000001e-01   1.9980000000000001e-01   2.8462000000000001e+00   4.5270999999999999e+00  -1.9300000000000001e-02   4.9070000000000003e-01   6.6790000000000005e-01
   1.7630000000000001e-01   6.6000000000000003e-02   9.4359999999999999e-01  -1.6230000000000000e-01  -2.4740000000000001e-01  -2.4560000000000001e-01   1.3320000000000001e-01   2.7128000000000001e+00   4.6142000000000003e+00  -7.7100000000000002e-02   4.4259999999999999e-01   6.8120000000000003e-01
   4.1880000000000001e-01   1.5390000000000001e-01   2.1446000000000001e+00  -1.7190000000000000e-01  -3.2350000000000001e-01  -2.3240000000000000e-01   1.7760000000000001e-01   2.6905000000000001e+00   5.3106999999999998e+00  -2.8899999999999999e-02   4.5219999999999999e-01   6.6349999999999998e-01
   3.7469999999999998e-01  -1.0990000000000000e-01   2.0588000000000002e+00  -3.8199999999999998e-02  -3.0449999999999999e-01  -2.0610000000000001e-01   1.3320000000000001e-01   2.7572000000000001e+00   5.1365999999999996e+00   3.8500000000000000e-02   5.0029999999999997e-01   6.5469999999999995e-01
   3.9679999999999999e-01  -2.1980000000000000e-01   1.4582999999999999e+00  -1.9089999999999999e-01  -2.3790000000000000e-01  -2.1490000000000001e-01   1.9980000000000001e-01   2.6682999999999999e+00   4.2659000000000002e+00  -2.8899999999999999e-02   5.5810000000000004e-01   6.5029999999999999e-01
   2.8649999999999998e-01   2.1980000000000000e-01   2.7450999999999999e+00  -4.7699999999999999e-02  -2.3790000000000000e-01  -2.1490000000000001e-01   2.2200000000000001e-02   2.7572000000000001e+00   5.1365999999999996e+00  -9.5999999999999992e-03   4.1370000000000001e-01   6.5469999999999995e-01
   1.5429999999999999e-01   1.0990000000000000e-01   2.9165999999999999e+00   1.9099999999999999e-02  -1.5229999999999999e-01  -2.7629999999999999e-01   1.3320000000000001e-01   2.5571000000000002e+00   4.7012999999999998e+00  -1.9300000000000001e-02   5.1959999999999995e-01   6.9010000000000005e-01
   2.8649999999999998e-01   8.7900000000000006e-02   2.2303999999999999e+00  -1.5279999999999999e-01  -3.6159999999999998e-01  -2.4120000000000000e-01  -4.4400000000000002e-02   2.8016999999999999e+00   4.3529999999999998e+00  -9.5999999999999992e-03   4.8110000000000003e-01   6.6349999999999998e-01
   2.6450000000000001e-01  -4.3999999999999997e-02   2.5735000000000001e+00  -5.7299999999999997e-02  -2.6640000000000003e-01  -2.2800000000000001e-01   2.2200000000000001e-02   2.6238000000000001e+00   4.2659000000000002e+00  -4.8200000000000000e-02   4.7149999999999997e-01   6.2370000000000003e-01
   2.6450000000000001e-01   8.7900000000000006e-02   1.6298999999999999e+00  -1.1459999999999999e-01  -2.6640000000000003e-01  -2.5430000000000003e-01   2.2200000000000001e-02   2.7128000000000001e+00   4.5270999999999999e+00  -6.7400000000000002e-02   4.3300000000000000e-01   6.1490000000000000e-01
   3.5270000000000001e-01  -1.7590000000000000e-01   1.3725000000000001e+00  -1.8140000000000001e-01  -3.7109999999999999e-01  -2.2359999999999999e-01   6.6600000000000006e-02   2.9129000000000000e+00   5.3977000000000004e+00   7.7100000000000002e-02   4.6189999999999998e-01   6.9889999999999997e-01
   3.3060000000000000e-01   4.3999999999999997e-02   2.0588000000000002e+00  -3.8199999999999998e-02  -3.0449999999999999e-01  -2.4120000000000000e-01   2.2200000000000001e-02   2.8683999999999998e+00   4.6142000000000003e+00   0.0000000000000000e+00   4.1370000000000001e-01   6.4139999999999997e-01
   2.6450000000000001e-01   1.3189999999999999e-01   1.9730000000000001e+00  -3.8199999999999998e-02  -2.6640000000000003e-01  -2.1490000000000001e-01   1.7760000000000001e-01   2.7795000000000001e+00   4.1788999999999996e+00   1.9300000000000001e-02   4.7149999999999997e-01   7.0779999999999998e-01
   2.4249999999999999e-01   1.0990000000000000e-01   2.0588000000000002e+00   1.9099999999999999e-02  -3.3310000000000001e-01  -2.1049999999999999e-01   1.7760000000000001e-01   2.6459999999999999e+00   4.6142000000000003e+00  -9.5999999999999992e-03   4.7149999999999997e-01   6.1490000000000000e-01
   3.0859999999999999e-01   1.0990000000000000e-01   2.2303999999999999e+00  -1.0500000000000000e-01  -2.6640000000000003e-01  -2.5430000000000003e-01   1.9980000000000001e-01   2.6905000000000001e+00   4.6142000000000003e+00   4.8200000000000000e-02   4.6189999999999998e-01   6.9010000000000005e-01
   4.1880000000000001e-01  -6.6000000000000003e-02   2.4018999999999999e+00  -1.1459999999999999e-01  -2.7600000000000002e-01  -2.2800000000000001e-01   1.9980000000000001e-01   2.8239000000000001e+00   4.4401000000000002e+00  -3.8500000000000000e-02   4.7149999999999997e-01   6.8559999999999999e-01
   2.4249999999999999e-01   1.9789999999999999e-01   1.7157000000000000e+00  -9.4999999999999998e-03  -1.9030000000000000e-01  -2.8499999999999998e-01   1.1100000000000000e-01   2.8683999999999998e+00   4.6142000000000003e+00  -1.9300000000000001e-02   4.4259999999999999e-01   6.8559999999999999e-01
   3.7469999999999998e-01   6.6000000000000003e-02   1.8872000000000000e+00  -5.7299999999999997e-02  -3.2350000000000001e-01  -2.3680000000000001e-01   1.3320000000000001e-01   2.5571000000000002e+00   4.6142000000000003e+00  -4.8200000000000000e-02   3.7530000000000002e-01   7.1660000000000001e-01
   2.4249999999999999e-01   1.5390000000000001e-01   2.3161999999999998e+00  -3.8199999999999998e-02  -2.2839999999999999e-01  -2.5869999999999999e-01   0.0000000000000000e+00   2.9796000000000000e+00   4.8754000000000000e+00  -6.7400000000000002e-02   3.6559999999999998e-01   6.7240000000000000e-01
   1.1020000000000001e-01  -8.7900000000000006e-02   1.8872000000000000e+00  -3.8199999999999998e-02  -2.8549999999999998e-01  -2.1929999999999999e-01  -2.2200000000000001e-02   2.6015999999999999e+00   4.7882999999999996e+00  -9.5999999999999992e-03   4.2340000000000000e-01   6.8559999999999999e-01
   8.8200000000000001e-02   8.7900000000000006e-02   2.3161999999999998e+00  -7.6399999999999996e-02  -2.0930000000000001e-01  -2.9820000000000002e-01   2.2189999999999999e-01   2.9129000000000000e+00   4.7012999999999998e+00   0.0000000000000000e+00   5.1959999999999995e-01   7.2099999999999997e-01
   1.5429999999999999e-01   1.3189999999999999e-01   2.3161999999999998e+00  -1.6230000000000000e-01  -2.9499999999999998e-01  -2.2359999999999999e-01   1.7760000000000001e-01   2.8239000000000001e+00   5.1365999999999996e+00  -4.8200000000000000e-02   4.9070000000000003e-01   6.8120000000000003e-01
   3.0859999999999999e-01   4.3999999999999997e-02   1.5441000000000000e+00  -1.5279999999999999e-01  -2.4740000000000001e-01  -2.8499999999999998e-01   4.4400000000000002e-02   2.8462000000000001e+00   4.1788999999999996e+00  -1.4449999999999999e-01   4.2340000000000000e-01   6.9450000000000001e-01
   1.1020000000000001e-01   1.3189999999999999e-01   1.8872000000000000e+00  -3.8199999999999998e-02  -2.9499999999999998e-01  -2.1929999999999999e-01   0.0000000000000000e+00   2.6682999999999999e+00   4.5270999999999999e+00  -3.8500000000000000e-02   5.0029999999999997e-01   6.7679999999999996e-01
   3.9679999999999999e-01   1.3189999999999999e-01   1.8872000000000000e+00   2.8600000000000000e-02  -2.6640000000000003e-01  -2.3240000000000000e-01   0.0000000000000000e+00   2.8906000000000001e+00   5.0495000000000001e+00   4.8200000000000000e-02   5.1000000000000001e-01   6.6790000000000005e-01
   1.3230000000000000e-01   8.7900000000000006e-02   1.6298999999999999e+00  -8.5900000000000004e-02  -3.0449999999999999e-01  -2.8499999999999998e-01   2.2200000000000001e-02   2.8462000000000001e+00   4.5270999999999999e+00  -2.8899999999999999e-02   4.9070000000000003e-01   6.6349999999999998e-01
   2.2040000000000001e-01   1.3189999999999999e-01   1.5441000000000000e+00  -5.7299999999999997e-02  -2.6640000000000003e-01  -2.3240000000000000e-01   1.1100000000000000e-01   2.7128000000000001e+00   4.5270999999999999e+00   0.0000000000000000e+00   4.3300000000000000e-01   6.3700000000000001e-01
   1.7630000000000001e-01  -8.7900000000000006e-02   2.3161999999999998e+00  -9.4999999999999998e-03  -3.3310000000000001e-01  -2.1929999999999999e-01   1.9980000000000001e-01   2.7795000000000001e+00   5.3106999999999998e+00   2.8899999999999999e-02   4.6189999999999998e-01   6.8559999999999999e-01
   3.9679999999999999e-01   2.1999999999999999e-02   2.2303999999999999e+00  -7.6399999999999996e-02  -1.3320000000000001e-01  -2.5869999999999999e-01   1.7760000000000001e-01   2.7795000000000001e+00   5.4847999999999999e+00   0.0000000000000000e+00   3.6559999999999998e-01   7.2099999999999997e-01
   3.0859999999999999e-01   1.3189999999999999e-01   1.9730000000000001e+00  -3.8199999999999998e-02  -3.0449999999999999e-01  -2.5430000000000003e-01  -2.2200000000000001e-02   2.5792999999999999e+00   4.7012999999999998e+00  -4.8200000000000000e-02   4.4259999999999999e-01   6.6349999999999998e-01
   2.6450000000000001e-01  -1.5390000000000001e-01   1.8872000000000000e+00  -1.1459999999999999e-01  -2.2839999999999999e-01  -2.6750000000000002e-01   8.8800000000000004e-02   2.5571000000000002e+00   4.4401000000000002e+00  -9.5999999999999992e-03   4.9070000000000003e-01   6.9450000000000001e-01
   4.6289999999999998e-01   6.6000000000000003e-02   3.0024000000000002e+00  -1.4319999999999999e-01  -3.2350000000000001e-01  -2.4560000000000001e-01  -1.5540000000000001e-01   2.7572000000000001e+00   3.9177000000000000e+00   1.1559999999999999e-01   4.9070000000000003e-01   6.5469999999999995e-01
   2.2040000000000001e-01   2.1980000000000000e-01   1.7157000000000000e+00  -1.4319999999999999e-01  -1.8079999999999999e-01  -2.1929999999999999e-01   1.9980000000000001e-01   2.6459999999999999e+00   4.3529999999999998e+00   0.0000000000000000e+00   4.2340000000000000e-01   6.5910000000000002e-01
   3.5270000000000001e-01  -4.3999999999999997e-02   2.8309000000000002e+00  -6.6799999999999998e-02  -2.0930000000000001e-01  -2.6750000000000002e-01   8.8800000000000004e-02   2.7795000000000001e+00   4.0918000000000001e+00  -2.8899999999999999e-02   4.7149999999999997e-01   6.5910000000000002e-01
   1.3230000000000000e-01  -8.7900000000000006e-02   2.5735000000000001e+00  -9.5500000000000002e-02  -2.3790000000000000e-01  -2.7629999999999999e-01   2.4410000000000001e-01   2.8906000000000001e+00   4.5270999999999999e+00  -8.6699999999999999e-02   4.6189999999999998e-01   6.8120000000000003e-01
   2.6450000000000001e-01  -6.6000000000000003e-02   2.2303999999999999e+00  -1.9099999999999999e-02  -2.3790000000000000e-01  -2.9380000000000001e-01   1.1100000000000000e-01   2.9573000000000000e+00   4.8754000000000000e+00   1.9300000000000001e-02   4.7149999999999997e-01   6.5469999999999995e-01
   2.4249999999999999e-01   6.6000000000000003e-02   1.8872000000000000e+00  -6.6799999999999998e-02  -2.5690000000000002e-01  -2.2359999999999999e-01  -1.1100000000000000e-01   2.6238000000000001e+00   4.3529999999999998e+00  -1.0600000000000000e-01   4.1370000000000001e-01   6.7679999999999996e-01
   3.0859999999999999e-01   2.4179999999999999e-01   2.8309000000000002e+00  -1.2410000000000000e-01  -2.1890000000000001e-01  -2.6310000000000000e-01   1.5540000000000001e-01   2.7795000000000001e+00   4.5270999999999999e+00  -1.1559999999999999e-01   4.5219999999999999e-01   6.5910000000000002e-01
   2.8649999999999998e-01   1.7590000000000000e-01   1.2010000000000001e+00  -1.0500000000000000e-01  -1.5229999999999999e-01  -2.5430000000000003e-01   3.1069999999999998e-01   2.7349999999999999e+00   5.0495000000000001e+00   9.5999999999999992e-03   3.1750000000000000e-01   6.5910000000000002e-01
   3.7469999999999998e-01   6.6000000000000003e-02   1.8015000000000001e+00  -8.5900000000000004e-02  -2.9499999999999998e-01  -2.8499999999999998e-01   1.5540000000000001e-01   2.7795000000000001e+00   4.7882999999999996e+00  -3.8500000000000000e-02   4.0410000000000001e-01   6.7240000000000000e-01
   1.9839999999999999e-01  -2.6379999999999998e-01   1.8015000000000001e+00  -2.1959999999999999e-01  -2.8549999999999998e-01  -2.1049999999999999e-01   4.4400000000000002e-02   2.6905000000000001e+00   4.7012999999999998e+00   1.9300000000000001e-02   3.9450000000000002e-01   6.7240000000000000e-01
   2.6450000000000001e-01  -1.0990000000000000e-01   1.6298999999999999e+00  -1.4319999999999999e-01  -3.4260000000000002e-01  -1.9289999999999999e-01   0.0000000000000000e+00   2.7349999999999999e+00   4.8754000000000000e+00  -9.5999999999999992e-03   4.4259999999999999e-01   6.9450000000000001e-01
   2.6450000000000001e-01   0.0000000000000000e+00   1.7157000000000000e+00  -1.4319999999999999e-01  -2.7600000000000002e-01  -2.4560000000000001e-01   8.8800000000000004e-02   2.8016999999999999e+00   4.4401000000000002e+00  -3.8500000000000000e-02   4.3300000000000000e-01   6.5029999999999999e-01
   2.4249999999999999e-01   1.7590000000000000e-01   2.2303999999999999e+00  -1.1459999999999999e-01  -3.2350000000000001e-01  -2.3240000000000000e-01   4.4400000000000002e-02   2.6015999999999999e+00   4.1788999999999996e+00  -9.5999999999999992e-03   4.0410000000000001e-01   6.4139999999999997e-01
   2.1999999999999999e-02   1.3189999999999999e-01   1.9730000000000001e+00  -4.7699999999999999e-02  -2.4740000000000001e-01  -2.4560000000000001e-01   1.3320000000000001e-01   2.6015999999999999e+00   4.5270999999999999e+00  -6.7400000000000002e-02   4.2340000000000000e-01   6.8120000000000003e-01
   3.9679999999999999e-01  -6.6000000000000003e-02   2.3161999999999998e+00  -8.5900000000000004e-02  -2.2839999999999999e-01  -2.6750000000000002e-01   8.8800000000000004e-02   2.8239000000000001e+00   4.6142000000000003e+00  -8.6699999999999999e-02   3.8490000000000002e-01   6.9450000000000001e-01
   1.9839999999999999e-01   2.1999999999999999e-02   1.8872000000000000e+00  -3.8199999999999998e-02  -1.9980000000000001e-01  -2.5430000000000003e-01   2.2200000000000001e-02   2.6682999999999999e+00   4.6142000000000003e+00  -6.7400000000000002e-02   5.0029999999999997e-01   6.8559999999999999e-01
   2.4249999999999999e-01   0.0000000000000000e+00   1.8872000000000000e+00  -8.5900000000000004e-02  -2.8549999999999998e-01  -2.5000000000000000e-01   8.8800000000000004e-02   2.6682999999999999e+00   4.2659000000000002e+00   3.8500000000000000e-02   5.1959999999999995e-01   6.5469999999999995e-01
   2.6450000000000001e-01   1.3189999999999999e-01   2.3161999999999998e+00  -1.1459999999999999e-01  -3.0449999999999999e-01  -2.5869999999999999e-01   8.8800000000000004e-02   2.8239000000000001e+00   3.8306000000000000e+00  -1.0600000000000000e-01   4.4259999999999999e-01   6.1929999999999996e-01
   3.0859999999999999e-01   1.5390000000000001e-01   1.7157000000000000e+00  -1.9099999999999999e-02  -2.9499999999999998e-01  -2.4120000000000000e-01   0.0000000000000000e+00   2.6459999999999999e+00   4.2659000000000002e+00  -5.7799999999999997e-02   3.8490000000000002e-01   6.7679999999999996e-01
   1.9839999999999999e-01   0.0000000000000000e+00   2.4018999999999999e+00  -1.7190000000000000e-01  -3.0449999999999999e-01  -1.6660000000000000e-01   1.3320000000000001e-01   2.8016999999999999e+00   3.6564999999999999e+00   9.5999999999999992e-03   4.1370000000000001e-01   6.8120000000000003e-01
   2.4249999999999999e-01   1.9789999999999999e-01   1.3725000000000001e+00  -3.8199999999999998e-02  -3.5210000000000002e-01  -2.9380000000000001e-01   2.2200000000000001e-02   2.6905000000000001e+00   4.7882999999999996e+00  -5.7799999999999997e-02   4.2340000000000000e-01   6.6790000000000005e-01
   2.6450000000000001e-01   1.3189999999999999e-01   2.0588000000000002e+00  -6.6799999999999998e-02  -2.4740000000000001e-01  -2.5430000000000003e-01   2.8849999999999998e-01   2.6459999999999999e+00   4.6142000000000003e+00  -7.7100000000000002e-02   4.1370000000000001e-01   6.5469999999999995e-01
   2.1999999999999999e-02   6.6000000000000003e-02   2.4018999999999999e+00  -1.1459999999999999e-01  -1.9980000000000001e-01  -2.1049999999999999e-01   2.8849999999999998e-01   2.6905000000000001e+00   4.8754000000000000e+00  -6.7400000000000002e-02   3.6559999999999998e-01   7.0330000000000004e-01
   1.9839999999999999e-01   1.7590000000000000e-01   2.4018999999999999e+00  -9.4999999999999998e-03  -2.2839999999999999e-01  -2.5430000000000003e-01   0.0000000000000000e+00   2.7128000000000001e+00   4.8754000000000000e+00  -1.6380000000000000e-01   5.3879999999999995e-01   6.7240000000000000e-01
   3.3060000000000000e-01   6.6000000000000003e-02   2.4018999999999999e+00  -4.7699999999999999e-02  -2.5690000000000002e-01  -2.6310000000000000e-01   1.7760000000000001e-01   2.6015999999999999e+00   4.9623999999999997e+00  -4.8200000000000000e-02   4.4259999999999999e-01   6.7240000000000000e-01
   1.9839999999999999e-01   2.1999999999999999e-02   2.9165999999999999e+00  -8.5900000000000004e-02  -2.5690000000000002e-01  -2.6750000000000002e-01   3.9950000000000002e-01   2.7795000000000001e+00   4.8754000000000000e+00   9.5999999999999992e-03   4.9070000000000003e-01   6.4580000000000004e-01
   1.9839999999999999e-01   8.7900000000000006e-02   2.1446000000000001e+00  -1.1459999999999999e-01  -1.8079999999999999e-01  -2.3680000000000001e-01   6.6600000000000006e-02   2.6015999999999999e+00   4.7882999999999996e+00  -1.9300000000000001e-02   4.5219999999999999e-01   6.7679999999999996e-01
   3.0859999999999999e-01   2.1999999999999999e-02   2.2303999999999999e+00  -7.6399999999999996e-02  -2.4740000000000001e-01  -2.5869999999999999e-01   2.4410000000000001e-01   2.8462000000000001e+00   4.7012999999999998e+00  -9.6299999999999997e-02   4.1370000000000001e-01   7.0779999999999998e-01
   2.2040000000000001e-01  -1.5390000000000001e-01   2.5735000000000001e+00  -7.6399999999999996e-02  -2.7600000000000002e-01  -2.4120000000000000e-01   8.8800000000000004e-02   2.7128000000000001e+00   4.0048000000000004e+00  -6.7400000000000002e-02   3.7530000000000002e-01   6.7679999999999996e-01
   1.7630000000000001e-01   2.1999999999999999e-02   2.3161999999999998e+00  -3.8199999999999998e-02  -2.1890000000000001e-01  -2.1490000000000001e-01   6.6600000000000006e-02   2.8462000000000001e+00   4.8754000000000000e+00  -5.7799999999999997e-02   4.8110000000000003e-01   6.7679999999999996e-01
   2.2040000000000001e-01  -3.2979999999999998e-01   2.1446000000000001e+00  -1.1459999999999999e-01  -3.2350000000000001e-01  -2.4120000000000000e-01   2.2189999999999999e-01   2.9129000000000000e+00   4.7012999999999998e+00  -9.5999999999999992e-03   4.7149999999999997e-01   6.4580000000000004e-01
   8.8200000000000001e-02  -6.6000000000000003e-02   2.0588000000000002e+00  -7.6399999999999996e-02  -3.4260000000000002e-01  -1.9289999999999999e-01   1.7760000000000001e-01   2.5792999999999999e+00   4.9623999999999997e+00  -7.7100000000000002e-02   4.2340000000000000e-01   6.8559999999999999e-01
   1.1020000000000001e-01   1.3189999999999999e-01   1.6298999999999999e+00  -6.6799999999999998e-02  -2.7600000000000002e-01  -2.1490000000000001e-01   8.8800000000000004e-02   2.8683999999999998e+00   4.7012999999999998e+00  -4.8200000000000000e-02   5.0029999999999997e-01   6.5910000000000002e-01
   3.5270000000000001e-01   1.0990000000000000e-01   2.5735000000000001e+00  -6.6799999999999998e-02  -2.8549999999999998e-01  -2.2800000000000001e-01   1.3320000000000001e-01   2.7795000000000001e+00   4.3529999999999998e+00   9.6299999999999997e-02   4.0410000000000001e-01   6.4580000000000004e-01
   8.8200000000000001e-02   6.6000000000000003e-02   1.9730000000000001e+00  -4.7699999999999999e-02  -2.2839999999999999e-01  -2.8499999999999998e-01   1.3320000000000001e-01   2.7795000000000001e+00   4.9623999999999997e+00  -9.6299999999999997e-02   4.4259999999999999e-01   6.9010000000000005e-01
   1.9839999999999999e-01  -1.3189999999999999e-01   1.4582999999999999e+00   0.0000000000000000e+00  -2.0930000000000001e-01  -2.0610000000000001e-01   1.5540000000000001e-01   2.6459999999999999e+00   4.2659000000000002e+00  -1.9300000000000001e-02   5.0029999999999997e-01   6.3260000000000005e-01
   2.8649999999999998e-01   1.0990000000000000e-01   2.2303999999999999e+00  -1.1459999999999999e-01  -2.8549999999999998e-01  -2.2359999999999999e-01   1.1100000000000000e-01   2.7349999999999999e+00   4.8754000000000000e+00   0.0000000000000000e+00   4.1370000000000001e-01   6.8120000000000003e-01
   1.7630000000000001e-01   8.7900000000000006e-02   2.0588000000000002e+00  -1.1459999999999999e-01  -2.5690000000000002e-01  -2.1929999999999999e-01   2.2189999999999999e-01   2.8683999999999998e+00   4.3529999999999998e+00  -5.7799999999999997e-02   4.0410000000000001e-01   7.1660000000000001e-01
   3.3060000000000000e-01   0.0000000000000000e+00   2.1446000000000001e+00  -2.8600000000000000e-02  -2.4740000000000001e-01  -2.3240000000000000e-01   2.2200000000000001e-02   2.6682999999999999e+00   5.4847999999999999e+00   9.5999999999999992e-03   4.1370000000000001e-01   7.0330000000000004e-01
   3.0859999999999999e-01  -2.1980000000000000e-01   1.2867999999999999e+00  -1.0500000000000000e-01  -2.8549999999999998e-01  -2.6310000000000000e-01   1.3320000000000001e-01   2.7572000000000001e+00   4.1788999999999996e+00   8.6699999999999999e-02   4.3300000000000000e-01   6.7240000000000000e-01
   3.5270000000000001e-01   1.0990000000000000e-01   2.4876999999999998e+00  -1.4319999999999999e-01  -2.6640000000000003e-01  -2.6750000000000002e-01   1.5540000000000001e-01   2.6905000000000001e+00   5.0495000000000001e+00   0.0000000000000000e+00   4.1370000000000001e-01   6.8120000000000003e-01
   3.3060000000000000e-01   1.0990000000000000e-01   1.8872000000000000e+00  -9.4999999999999998e-03  -2.5690000000000002e-01  -2.2359999999999999e-01   1.1100000000000000e-01   2.6238000000000001e+00   5.5719000000000003e+00   9.5999999999999992e-03   4.8110000000000003e-01   6.3700000000000001e-01
   2.4249999999999999e-01   2.1999999999999999e-02   1.8015000000000001e+00  -2.8600000000000000e-02  -2.8549999999999998e-01  -2.0169999999999999e-01   1.3320000000000001e-01   2.7795000000000001e+00   4.5270999999999999e+00  -3.8500000000000000e-02   4.2340000000000000e-01   6.5910000000000002e-01
   1.9839999999999999e-01  -1.0990000000000000e-01   2.2303999999999999e+00  -6.6799999999999998e-02  -3.6159999999999998e-01  -2.2359999999999999e-01   1.3320000000000001e-01   2.6682999999999999e+00   4.3529999999999998e+00  -3.8500000000000000e-02   4.2340000000000000e-01   6.6790000000000005e-01
   1.1020000000000001e-01   1.5390000000000001e-01   2.2303999999999999e+00  -7.6399999999999996e-02  -2.1890000000000001e-01  -2.0610000000000001e-01   8.8800000000000004e-02   2.6238000000000001e+00   5.2236000000000002e+00   9.5999999999999992e-03   5.0029999999999997e-01   6.9450000000000001e-01
   1.5429999999999999e-01  -1.0990000000000000e-01   1.4582999999999999e+00  -6.6799999999999998e-02  -2.0930000000000001e-01  -2.5430000000000003e-01   1.7760000000000001e-01   2.6682999999999999e+00   4.8754000000000000e+00  -4.8200000000000000e-02   3.6559999999999998e-01   6.5029999999999999e-01
   3.9679999999999999e-01  -8.7900000000000006e-02   2.7450999999999999e+00  -9.5500000000000002e-02  -2.0930000000000001e-01  -2.3680000000000001e-01   1.1100000000000000e-01   2.7795000000000001e+00   4.0918000000000001e+00  -9.5999999999999992e-03   4.4259999999999999e-01   6.4139999999999997e-01
   1.1020000000000001e-01   4.3999999999999997e-02   2.3161999999999998e+00  -7.6399999999999996e-02  -2.4740000000000001e-01  -2.3240000000000000e-01   1.5540000000000001e-01   2.4015000000000000e+00   4.5270999999999999e+00  -7.7100000000000002e-02   4.5219999999999999e-01   6.2370000000000003e-01
   4.4080000000000003e-01  -1.0990000000000000e-01   2.4876999999999998e+00  -3.8199999999999998e-02  -3.1400000000000000e-01  -2.3240000000000000e-01   4.4400000000000002e-02   2.7128000000000001e+00   4.7012999999999998e+00  -6.7400000000000002e-02   3.9450000000000002e-01   6.9450000000000001e-01
   0.0000000000000000e+00   2.4179999999999999e-01   1.6298999999999999e+00  -1.2410000000000000e-01  -2.1890000000000001e-01  -2.1929999999999999e-01   3.1069999999999998e-01   2.8239000000000001e+00   4.0918000000000001e+00  -4.8200000000000000e-02   4.1370000000000001e-01   7.1660000000000001e-01
   3.7469999999999998e-01   4.3999999999999997e-02   2.0588000000000002e+00  -2.0999999999999999e-01  -3.0449999999999999e-01  -2.8939999999999999e-01   4.4400000000000002e-02   2.6905000000000001e+00   4.3529999999999998e+00   4.8200000000000000e-02   3.9450000000000002e-01   6.6790000000000005e-01
   2.6450000000000001e-01  -1.0990000000000000e-01   2.4018999999999999e+00  -1.2410000000000000e-01  -3.0449999999999999e-01  -2.1490000000000001e-01   1.7760000000000001e-01   2.8462000000000001e+00   4.7882999999999996e+00  -3.8500000000000000e-02   4.6189999999999998e-01   6.8120000000000003e-01
   3.7469999999999998e-01   0.0000000000000000e+00   1.8015000000000001e+00  -6.6799999999999998e-02  -3.1400000000000000e-01  -2.0610000000000001e-01   6.6600000000000006e-02   2.9350999999999998e+00   5.3106999999999998e+00   3.8500000000000000e-02   4.5219999999999999e-01   7.0779999999999998e-01
   8.8200000000000001e-02   8.7900000000000006e-02   1.7157000000000000e+00  -1.0500000000000000e-01  -2.8549999999999998e-01  -2.2800000000000001e-01   6.6600000000000006e-02   2.7128000000000001e+00   4.3529999999999998e+00  -3.8500000000000000e-02   5.1959999999999995e-01   6.5029999999999999e-01
   2.6450000000000001e-01   2.1980000000000000e-01   1.7157000000000000e+00  -4.7699999999999999e-02  -2.2839999999999999e-01  -2.5000000000000000e-01   1.7760000000000001e-01   2.6238000000000001e+00   4.6142000000000003e+00  -8.6699999999999999e-02   5.2920000000000000e-01   6.5910000000000002e-01
   1.9839999999999999e-01  -1.0990000000000000e-01   2.0588000000000002e+00  -2.8600000000000000e-02  -2.5690000000000002e-01  -2.4560000000000001e-01   2.4410000000000001e-01   2.7349999999999999e+00   4.2659000000000002e+00  -8.6699999999999999e-02   4.5219999999999999e-01   6.8120000000000003e-01
   2.2040000000000001e-01   2.1999999999999999e-02   1.8015000000000001e+00  -1.3370000000000001e-01  -2.8549999999999998e-01  -2.3680000000000001e-01   1.3320000000000001e-01   2.9350999999999998e+00   4.8754000000000000e+00   2.8899999999999999e-02   4.0410000000000001e-01   6.5910000000000002e-01
   2.8649999999999998e-01   4.3999999999999997e-02   2.4018999999999999e+00  -1.3370000000000001e-01  -3.9010000000000000e-01  -2.6750000000000002e-01   2.4410000000000001e-01   2.6238000000000001e+00   4.4401000000000002e+00  -8.6699999999999999e-02   4.4259999999999999e-01   6.3260000000000005e-01
   6.6100000000000006e-02   2.1999999999999999e-02   2.0588000000000002e+00  -1.1459999999999999e-01  -2.7600000000000002e-01  -2.5000000000000000e-01   6.6600000000000006e-02   2.6015999999999999e+00   3.7435999999999998e+00   0.0000000000000000e+00   4.0410000000000001e-01   6.9889999999999997e-01
   8.8200000000000001e-02  -2.1999999999999999e-02   1.2867999999999999e+00  -1.2410000000000000e-01  -3.1400000000000000e-01  -2.3240000000000000e-01   2.6629999999999998e-01   2.5348999999999999e+00   3.7435999999999998e+00   3.8500000000000000e-02   4.5219999999999999e-01   7.0330000000000004e-01
   3.9679999999999999e-01   4.3999999999999997e-02   1.7157000000000000e+00  -1.5279999999999999e-01  -3.9010000000000000e-01  -2.4120000000000000e-01   2.2189999999999999e-01   2.6682999999999999e+00   4.4401000000000002e+00  -3.8500000000000000e-02   3.3679999999999999e-01   6.7240000000000000e-01
   3.3060000000000000e-01  -1.0990000000000000e-01   1.7157000000000000e+00  -7.6399999999999996e-02  -2.5690000000000002e-01  -2.5430000000000003e-01   4.2170000000000002e-01   2.8462000000000001e+00   4.2659000000000002e+00  -8.6699999999999999e-02   5.2920000000000000e-01   6.3700000000000001e-01
   2.8649999999999998e-01   1.9789999999999999e-01   1.8872000000000000e+00  -1.9089999999999999e-01  -3.4260000000000002e-01  -2.0169999999999999e-01   2.4410000000000001e-01   2.7572000000000001e+00   4.3529999999999998e+00   9.5999999999999992e-03   3.9450000000000002e-01   6.5910000000000002e-01
   4.4080000000000003e-01   6.6000000000000003e-02   1.7157000000000000e+00  -1.9099999999999999e-02  -2.9499999999999998e-01  -1.9289999999999999e-01   2.2189999999999999e-01   2.8906000000000001e+00   4.5270999999999999e+00  -2.8899999999999999e-02   4.3300000000000000e-01   6.8559999999999999e-01
   2.4249999999999999e-01   4.3999999999999997e-02   1.8015000000000001e+00   4.7699999999999999e-02  -1.6180000000000000e-01  -2.3680000000000001e-01   1.7760000000000001e-01   2.6459999999999999e+00   4.0918000000000001e+00  -7.7100000000000002e-02   4.5219999999999999e-01   6.6349999999999998e-01
   2.2040000000000001e-01   4.3999999999999997e-02   2.2303999999999999e+00  -1.9099999999999999e-02  -3.1400000000000000e-01  -2.8070000000000001e-01   0.0000000000000000e+00   2.6682999999999999e+00   4.1788999999999996e+00  -1.1559999999999999e-01   4.8110000000000003e-01   6.9010000000000005e-01
   2.8649999999999998e-01   2.1999999999999999e-02   1.7157000000000000e+00   9.4999999999999998e-03  -2.5690000000000002e-01  -2.5000000000000000e-01   1.1100000000000000e-01   2.9796000000000000e+00   4.7882999999999996e+00  -5.7799999999999997e-02   4.4259999999999999e-01   6.6790000000000005e-01
   2.6450000000000001e-01   6.6000000000000003e-02   1.9730000000000001e+00  -6.6799999999999998e-02  -2.7600000000000002e-01  -2.3680000000000001e-01   8.8800000000000004e-02   2.8462000000000001e+00   4.5270999999999999e+00  -8.6699999999999999e-02   4.8110000000000003e-01   6.6790000000000005e-01
   1.3230000000000000e-01   4.3999999999999997e-02   2.2303999999999999e+00  -1.0500000000000000e-01  -1.9980000000000001e-01  -2.5869999999999999e-01   8.8800000000000004e-02   2.7795000000000001e+00   5.1365999999999996e+00   0.0000000000000000e+00   4.3300000000000000e-01   6.8120000000000003e-01
   1.9839999999999999e-01   6.6000000000000003e-02   1.6298999999999999e+00  -7.6399999999999996e-02  -2.7600000000000002e-01  -2.2800000000000001e-01   1.1100000000000000e-01   2.7349999999999999e+00   5.1365999999999996e+00  -1.9300000000000001e-02   4.2340000000000000e-01   7.0330000000000004e-01
   1.9839999999999999e-01  -2.1980000000000000e-01   2.3161999999999998e+00  -1.1459999999999999e-01  -2.2839999999999999e-01  -2.3240000000000000e-01  -4.4400000000000002e-02   2.6682999999999999e+00   4.0918000000000001e+00  -7.7100000000000002e-02   4.6189999999999998e-01   6.4580000000000004e-01
   2.2040000000000001e-01   1.7590000000000000e-01   1.6298999999999999e+00  -1.2410000000000000e-01  -3.0449999999999999e-01  -2.2359999999999999e-01   1.7760000000000001e-01   2.8016999999999999e+00   4.2659000000000002e+00   9.5999999999999992e-03   3.5599999999999998e-01   6.8120000000000003e-01
   1.1020000000000001e-01  -1.5390000000000001e-01   1.9730000000000001e+00  -1.3370000000000001e-01  -2.8549999999999998e-01  -2.3680000000000001e-01  -2.2200000000000001e-02   2.8239000000000001e+00   4.8754000000000000e+00   0.0000000000000000e+00   4.4259999999999999e-01   6.7240000000000000e-01
   2.4249999999999999e-01   1.5390000000000001e-01   2.3161999999999998e+00  -1.1459999999999999e-01  -3.0449999999999999e-01  -2.1490000000000001e-01   1.9980000000000001e-01   2.8683999999999998e+00   3.7435999999999998e+00  -3.8500000000000000e-02   4.6189999999999998e-01   6.3700000000000001e-01
   4.4080000000000003e-01   1.7590000000000000e-01   1.7157000000000000e+00   9.4999999999999998e-03  -4.1870000000000002e-01  -2.6750000000000002e-01   1.3320000000000001e-01   2.5792999999999999e+00   4.1788999999999996e+00  -2.8899999999999999e-02   4.7149999999999997e-01   6.9889999999999997e-01
   1.7630000000000001e-01  -6.6000000000000003e-02   2.5735000000000001e+00  -1.3370000000000001e-01  -3.3310000000000001e-01  -2.1049999999999999e-01   8.8800000000000004e-02   2.8239000000000001e+00   4.2659000000000002e+00  -2.8899999999999999e-02   3.7530000000000002e-01   6.7679999999999996e-01
   2.2040000000000001e-01  -1.7590000000000000e-01   1.6298999999999999e+00  -1.6230000000000000e-01  -2.8549999999999998e-01  -2.1490000000000001e-01   6.6600000000000006e-02   2.8906000000000001e+00   5.5719000000000003e+00   1.9300000000000001e-02   4.3300000000000000e-01   6.6349999999999998e-01
   2.8649999999999998e-01   6.6000000000000003e-02   1.2010000000000001e+00  -1.5279999999999999e-01  -2.3790000000000000e-01  -2.5430000000000003e-01   8.8800000000000004e-02   2.9129000000000000e+00   5.0495000000000001e+00   3.8500000000000000e-02   3.3679999999999999e-01   7.2099999999999997e-01
   3.0859999999999999e-01  -6.6000000000000003e-02   2.1446000000000001e+00  -7.6399999999999996e-02  -2.0930000000000001e-01  -2.1929999999999999e-01  -4.4400000000000002e-02   2.9350999999999998e+00   5.3977000000000004e+00  -9.5999999999999992e-03   4.1370000000000001e-01   6.8120000000000003e-01
   1.7630000000000001e-01  -2.1980000000000000e-01   1.8872000000000000e+00  -1.5279999999999999e-01  -1.9980000000000001e-01  -2.7629999999999999e-01   1.1100000000000000e-01   2.8239000000000001e+00   4.2659000000000002e+00   0.0000000000000000e+00   4.5219999999999999e-01   7.1660000000000001e-01
   3.7469999999999998e-01  -2.1999999999999999e-02   1.2010000000000001e+00  -9.5500000000000002e-02  -3.5210000000000002e-01  -2.5430000000000003e-01   6.6600000000000006e-02   2.7795000000000001e+00   4.6142000000000003e+00   0.0000000000000000e+00   4.5219999999999999e-01   6.7679999999999996e-01
   2.2040000000000001e-01   8.7900000000000006e-02   1.8872000000000000e+00  -1.0500000000000000e-01  -1.8079999999999999e-01  -1.9289999999999999e-01   2.2189999999999999e-01   2.6459999999999999e+00   4.7882999999999996e+00  -7.7100000000000002e-02   4.5219999999999999e-01   7.1220000000000006e-01
   3.5270000000000001e-01  -6.6000000000000003e-02   2.0588000000000002e+00  -1.9089999999999999e-01  -2.3790000000000000e-01  -2.6310000000000000e-01   1.5540000000000001e-01   2.7349999999999999e+00   5.3106999999999998e+00  -3.8500000000000000e-02   4.7149999999999997e-01   6.9010000000000005e-01
   2.4249999999999999e-01   8.7900000000000006e-02   1.5441000000000000e+00  -3.8199999999999998e-02  -2.8549999999999998e-01  -2.4560000000000001e-01   8.8800000000000004e-02   2.9573000000000000e+00   4.1788999999999996e+00   9.5999999999999992e-03   4.4259999999999999e-01   6.7679999999999996e-01
   2.6450000000000001e-01   1.3189999999999999e-01   1.8015000000000001e+00  -4.7699999999999999e-02  -2.7600000000000002e-01  -2.0169999999999999e-01   1.9980000000000001e-01   2.6905000000000001e+00   5.1365999999999996e+00  -6.7400000000000002e-02   4.3300000000000000e-01   7.0330000000000004e-01
   1.9839999999999999e-01   4.3999999999999997e-02   1.2010000000000001e+00  -7.6399999999999996e-02  -3.4260000000000002e-01  -1.8859999999999999e-01   8.8800000000000004e-02   2.8016999999999999e+00   4.9623999999999997e+00   9.5999999999999992e-03   4.9070000000000003e-01   6.9450000000000001e-01
   8.8200000000000001e-02  -2.1999999999999999e-02   2.4018999999999999e+00  -2.0050000000000001e-01  -3.6159999999999998e-01  -2.1049999999999999e-01   2.2189999999999999e-01   2.7795000000000001e+00   4.4401000000000002e+00   9.6299999999999997e-02   4.3300000000000000e-01   6.8559999999999999e-01
   1.7630000000000001e-01   1.3189999999999999e-01   1.8872000000000000e+00  -8.5900000000000004e-02  -2.7600000000000002e-01  -2.4120000000000000e-01   2.2189999999999999e-01   2.8906000000000001e+00   4.7882999999999996e+00  -9.5999999999999992e-03   4.3300000000000000e-01   7.1220000000000006e-01
   1.7630000000000001e-01  -1.7590000000000000e-01   1.0294000000000001e+00  -6.6799999999999998e-02  -3.3310000000000001e-01  -2.0169999999999999e-01  -2.2200000000000001e-02   2.6905000000000001e+00   4.7882999999999996e+00   4.8200000000000000e-02   4.6189999999999998e-01   6.9889999999999997e-01
   3.0859999999999999e-01  -2.1999999999999999e-02   1.8872000000000000e+00  -1.0500000000000000e-01  -2.6640000000000003e-01  -2.1929999999999999e-01   4.4400000000000002e-02   2.6459999999999999e+00   4.5270999999999999e+00  -9.6299999999999997e-02   4.3300000000000000e-01   6.6790000000000005e-01
   2.8649999999999998e-01  -1.0990000000000000e-01   2.4018999999999999e+00  -1.4319999999999999e-01  -3.8059999999999999e-01  -2.5000000000000000e-01   2.2200000000000001e-02   2.7795000000000001e+00   4.7882999999999996e+00  -9.5999999999999992e-03   4.7149999999999997e-01   6.6349999999999998e-01
   2.4249999999999999e-01  -1.3189999999999999e-01   2.3161999999999998e+00   7.6399999999999996e-02  -3.3310000000000001e-01  -2.2800000000000001e-01  -1.3320000000000001e-01   2.8906000000000001e+00   5.1365999999999996e+00  -6.7400000000000002e-02   4.2340000000000000e-01   6.8559999999999999e-01
   1.5429999999999999e-01   1.7590000000000000e-01   2.8309000000000002e+00  -1.1459999999999999e-01  -1.4269999999999999e-01  -2.4120000000000000e-01  -6.6600000000000006e-02   2.7795000000000001e+00   4.8754000000000000e+00   6.7400000000000002e-02   4.1370000000000001e-01   6.9010000000000005e-01
   2.4249999999999999e-01   1.7590000000000000e-01   2.2303999999999999e+00  -8.5900000000000004e-02  -3.3310000000000001e-01  -1.9289999999999999e-01   0.0000000000000000e+00   2.8683999999999998e+00   4.5270999999999999e+00   0.0000000000000000e+00   3.9450000000000002e-01   6.7240000000000000e-01
   2.8649999999999998e-01   4.3999999999999997e-02   1.8872000000000000e+00  -1.2410000000000000e-01  -2.3790000000000000e-01  -2.8499999999999998e-01   2.2189999999999999e-01   2.9573000000000000e+00   5.1365999999999996e+00   2.8899999999999999e-02   3.7530000000000002e-01   6.9450000000000001e-01
   2.8649999999999998e-01  -6.6000000000000003e-02   1.9730000000000001e+00  -8.5900000000000004e-02  -3.0449999999999999e-01  -2.1929999999999999e-01   4.4400000000000002e-02   2.5571000000000002e+00   4.0918000000000001e+00   9.5999999999999992e-03   4.9070000000000003e-01   7.0330000000000004e-01
   3.0859999999999999e-01   8.7900000000000006e-02   1.9730000000000001e+00  -6.6799999999999998e-02  -2.4740000000000001e-01  -2.5869999999999999e-01   4.2170000000000002e-01   2.6905000000000001e+00   4.9623999999999997e+00  -9.5999999999999992e-03   4.7149999999999997e-01   7.0779999999999998e-01
   2.4249999999999999e-01   2.1999999999999999e-02   1.8015000000000001e+00  -1.1459999999999999e-01  -1.9980000000000001e-01  -2.3680000000000001e-01   2.2200000000000001e-02   2.9796000000000000e+00   4.7012999999999998e+00  -1.1559999999999999e-01   3.1750000000000000e-01   6.9010000000000005e-01
   1.1020000000000001e-01   2.1999999999999999e-02   1.8015000000000001e+00  -1.0500000000000000e-01  -3.5210000000000002e-01  -2.4120000000000000e-01   2.2200000000000001e-02   2.6905000000000001e+00   4.7012999999999998e+00  -5.7799999999999997e-02   4.6189999999999998e-01   6.9450000000000001e-01
   1.5429999999999999e-01  -6.6000000000000003e-02   2.4018999999999999e+00  -2.0999999999999999e-01  -2.1890000000000001e-01  -2.7189999999999998e-01   1.3320000000000001e-01   2.8462000000000001e+00   4.5270999999999999e+00   5.7799999999999997e-02   3.7530000000000002e-01   6.6349999999999998e-01
   4.1880000000000001e-01  -2.1999999999999999e-02   2.7450999999999999e+00  -1.6230000000000000e-01  -3.3310000000000001e-01  -2.2359999999999999e-01   2.2189999999999999e-01   2.8683999999999998e+00   5.2236000000000002e+00   0.0000000000000000e+00   3.5599999999999998e-01   6.6349999999999998e-01
   1.5429999999999999e-01  -6.6000000000000003e-02   1.7157000000000000e+00  -5.7299999999999997e-02  -2.8549999999999998e-01  -2.3240000000000000e-01   1.9980000000000001e-01   2.6459999999999999e+00   4.2659000000000002e+00  -9.5999999999999992e-03   3.7530000000000002e-01   6.7679999999999996e-01
   1.1020000000000001e-01   1.7590000000000000e-01   1.9730000000000001e+00  -7.6399999999999996e-02  -2.7600000000000002e-01  -2.1490000000000001e-01   1.1100000000000000e-01   2.4904000000000002e+00   4.3529999999999998e+00  -9.6299999999999997e-02   5.4849999999999999e-01   6.7679999999999996e-01
   2.4249999999999999e-01  -2.1999999999999999e-02   2.2303999999999999e+00  -7.6399999999999996e-02  -2.8549999999999998e-01  -2.3240000000000000e-01   2.4410000000000001e-01   2.5571000000000002e+00   4.7012999999999998e+00  -9.5999999999999992e-03   4.3300000000000000e-01   6.6790000000000005e-01
   1.1020000000000001e-01   1.0990000000000000e-01   1.6298999999999999e+00  -5.7299999999999997e-02  -2.3790000000000000e-01  -2.1929999999999999e-01   2.6629999999999998e-01   2.6459999999999999e+00   4.8754000000000000e+00   1.9300000000000001e-02   4.6189999999999998e-01   6.7679999999999996e-01
   2.4249999999999999e-01  -1.3189999999999999e-01   1.6298999999999999e+00  -1.9089999999999999e-01  -3.0449999999999999e-01  -2.2359999999999999e-01   1.7760000000000001e-01   2.9350999999999998e+00   4.7012999999999998e+00   2.8899999999999999e-02   4.5219999999999999e-01   6.9010000000000005e-01
   3.0859999999999999e-01  -1.5390000000000001e-01   2.2303999999999999e+00  -1.5279999999999999e-01  -2.6640000000000003e-01  -2.3240000000000000e-01   1.3320000000000001e-01   2.5792999999999999e+00   4.4401000000000002e+00   0.0000000000000000e+00   4.2340000000000000e-01   6.8559999999999999e-01
  -2.1999999999999999e-02  -6.6000000000000003e-02   1.8872000000000000e+00  -6.6799999999999998e-02  -3.0449999999999999e-01  -2.1929999999999999e-01   1.9980000000000001e-01   2.8239000000000001e+00   5.3977000000000004e+00  -2.8899999999999999e-02   4.7149999999999997e-01   6.9889999999999997e-01
   1.3230000000000000e-01   4.3999999999999997e-02   2.3161999999999998e+00  -8.5900000000000004e-02  -2.4740000000000001e-01  -2.4560000000000001e-01   4.4400000000000002e-02   2.6238000000000001e+00   4.1788999999999996e+00  -1.9300000000000001e-02   4.0410000000000001e-01   6.8120000000000003e-01
   3.9679999999999999e-01   4.3999999999999997e-02   2.7450999999999999e+00  -1.7190000000000000e-01  -2.7600000000000002e-01  -1.8859999999999999e-01  -6.6600000000000006e-02   2.7572000000000001e+00   5.3106999999999998e+00   9.5999999999999992e-03   4.8110000000000003e-01   7.0779999999999998e-01
   1.7630000000000001e-01   4.3999999999999997e-02   2.1446000000000001e+00  -2.0999999999999999e-01  -3.6159999999999998e-01  -2.0610000000000001e-01   1.1100000000000000e-01   2.8906000000000001e+00   4.4401000000000002e+00   1.9300000000000001e-02   4.3300000000000000e-01   6.6790000000000005e-01
   1.3230000000000000e-01   4.3999999999999997e-02   2.1446000000000001e+00  -1.9099999999999999e-02  -3.1400000000000000e-01  -1.9289999999999999e-01   1.9980000000000001e-01   2.6682999999999999e+00   4.8754000000000000e+00   9.5999999999999992e-03   4.2340000000000000e-01   6.9010000000000005e-01
   3.3060000000000000e-01  -1.5390000000000001e-01   1.8872000000000000e+00  -1.1459999999999999e-01  -2.2839999999999999e-01  -2.5430000000000003e-01  -2.2200000000000001e-02   2.7795000000000001e+00   4.2659000000000002e+00   1.9300000000000001e-02   4.1370000000000001e-01   6.9010000000000005e-01
   4.4100000000000000e-02   4.3999999999999997e-02   2.2303999999999999e+00  -2.2910000000000000e-01  -3.0449999999999999e-01  -2.3240000000000000e-01   8.8800000000000004e-02   2.8906000000000001e+00   4.8754000000000000e+00  -1.9300000000000001e-02   3.9450000000000002e-01   6.7679999999999996e-01
   4.4080000000000003e-01  -2.1999999999999999e-02   2.0588000000000002e+00  -3.8199999999999998e-02  -2.2839999999999999e-01  -2.5430000000000003e-01   2.2189999999999999e-01   2.9129000000000000e+00   5.5719000000000003e+00  -9.5999999999999992e-03   4.1370000000000001e-01   6.8559999999999999e-01
   1.9839999999999999e-01  -1.7590000000000000e-01   1.8872000000000000e+00  -9.5500000000000002e-02  -2.2839999999999999e-01  -2.3240000000000000e-01   1.5540000000000001e-01   2.6905000000000001e+00   4.7012999999999998e+00  -4.8200000000000000e-02   4.5219999999999999e-01   6.7240000000000000e-01
   1.3230000000000000e-01   1.3189999999999999e-01   1.9730000000000001e+00  -1.0500000000000000e-01  -2.2839999999999999e-01  -2.1929999999999999e-01   1.7760000000000001e-01   2.7795000000000001e+00   4.4401000000000002e+00   1.9300000000000001e-02   5.0029999999999997e-01   7.1220000000000006e-01
   1.7630000000000001e-01   1.0990000000000000e-01   1.8872000000000000e+00  -5.7299999999999997e-02  -2.4740000000000001e-01  -2.6750000000000002e-01   8.8800000000000004e-02   3.0463000000000000e+00   5.0495000000000001e+00  -7.7100000000000002e-02   4.2340000000000000e-01   7.0779999999999998e-01
   1.9839999999999999e-01   2.1999999999999999e-02   9.4359999999999999e-01  -1.6230000000000000e-01  -2.4740000000000001e-01  -2.5000000000000000e-01   1.1100000000000000e-01   2.6459999999999999e+00   5.2236000000000002e+00   3.8500000000000000e-02   4.3300000000000000e-01   7.1660000000000001e-01
  -2.1999999999999999e-02  -4.3999999999999997e-02   3.2597999999999998e+00  -1.2410000000000000e-01  -2.4740000000000001e-01  -2.5000000000000000e-01   6.6600000000000006e-02   2.8239000000000001e+00   4.8754000000000000e+00  -3.8500000000000000e-02   5.5810000000000004e-01   6.5029999999999999e-01
   3.9679999999999999e-01  -8.7900000000000006e-02   2.0588000000000002e+00  -2.0999999999999999e-01  -2.8549999999999998e-01  -2.2800000000000001e-01   3.9950000000000002e-01   2.9796000000000000e+00   5.3977000000000004e+00  -1.9300000000000001e-02   3.7530000000000002e-01   6.6790000000000005e-01
   1.1020000000000001e-01   6.6000000000000003e-02   1.6298999999999999e+00  -5.7299999999999997e-02  -2.5690000000000002e-01  -2.0169999999999999e-01   1.9980000000000001e-01   2.7349999999999999e+00   5.0495000000000001e+00  -1.9300000000000001e-02   3.2710000000000000e-01   6.8120000000000003e-01
   1.9839999999999999e-01  -8.7900000000000006e-02   2.1446000000000001e+00  -2.0050000000000001e-01  -2.7600000000000002e-01  -2.5430000000000003e-01   2.8849999999999998e-01   2.7572000000000001e+00   5.0495000000000001e+00   0.0000000000000000e+00   4.7149999999999997e-01   6.5469999999999995e-01
   1.1020000000000001e-01   8.7900000000000006e-02   2.3161999999999998e+00  -1.2410000000000000e-01  -2.2839999999999999e-01  -2.3680000000000001e-01   1.5540000000000001e-01   2.7795000000000001e+00   4.3529999999999998e+00  -1.9300000000000001e-02   4.1370000000000001e-01   6.5469999999999995e-01
   2.8649999999999998e-01  -8.7900000000000006e-02   2.1446000000000001e+00  -7.6399999999999996e-02  -2.7600000000000002e-01  -2.7629999999999999e-01   1.5540000000000001e-01   2.7128000000000001e+00   4.5270999999999999e+00  -3.8500000000000000e-02   4.8110000000000003e-01   6.7679999999999996e-01
   1.9839999999999999e-01   1.0990000000000000e-01   2.7450999999999999e+00  -4.7699999999999999e-02  -2.7600000000000002e-01  -2.5869999999999999e-01   2.2200000000000001e-02   3.0463000000000000e+00   5.0495000000000001e+00   2.8899999999999999e-02   4.6189999999999998e-01   6.4139999999999997e-01
   6.6100000000000006e-02  -8.7900000000000006e-02   2.5735000000000001e+00  -9.5500000000000002e-02  -1.9980000000000001e-01  -2.3680000000000001e-01   1.7760000000000001e-01   2.6682999999999999e+00   4.8754000000000000e+00   1.9300000000000001e-02   4.2340000000000000e-01   6.6790000000000005e-01
   6.6100000000000006e-02  -2.1999999999999999e-02   1.2867999999999999e+00  -4.7699999999999999e-02  -3.7109999999999999e-01  -2.2800000000000001e-01   6.6600000000000006e-02   2.8016999999999999e+00   4.1788999999999996e+00   9.5999999999999992e-03   3.8490000000000002e-01   6.9889999999999997e-01
   2.8649999999999998e-01  -6.6000000000000003e-02   1.8015000000000001e+00  -1.5279999999999999e-01  -2.8549999999999998e-01  -2.0610000000000001e-01   2.2200000000000001e-02   2.8683999999999998e+00   5.3106999999999998e+00   5.7799999999999997e-02   4.4259999999999999e-01   6.9889999999999997e-01
   1.5429999999999999e-01  -2.1999999999999999e-02   1.9730000000000001e+00  -2.1959999999999999e-01  -2.1890000000000001e-01  -2.2359999999999999e-01   1.3320000000000001e-01   2.8016999999999999e+00   4.7012999999999998e+00  -2.8899999999999999e-02   3.9450000000000002e-01   6.5029999999999999e-01
   1.5429999999999999e-01  -4.3999999999999997e-02   2.8309000000000002e+00  -1.7190000000000000e-01  -2.6640000000000003e-01  -2.8070000000000001e-01   1.9980000000000001e-01   2.8016999999999999e+00   4.7012999999999998e+00  -3.8500000000000000e-02   4.3300000000000000e-01   6.3700000000000001e-01
   2.8649999999999998e-01  -4.3999999999999997e-02   1.2867999999999999e+00  -7.6399999999999996e-02  -2.2839999999999999e-01  -2.5869999999999999e-01   1.5540000000000001e-01   2.8016999999999999e+00   4.0918000000000001e+00  -5.7799999999999997e-02   4.7149999999999997e-01   6.9889999999999997e-01
   3.3060000000000000e-01  -2.1980000000000000e-01   2.6593000000000000e+00  -1.6230000000000000e-01  -2.0930000000000001e-01  -2.3680000000000001e-01   2.4410000000000001e-01   2.7795000000000001e+00   3.6564999999999999e+00   8.6699999999999999e-02   5.0029999999999997e-01   6.7679999999999996e-01
   2.1999999999999999e-02   2.1999999999999999e-02   1.8015000000000001e+00  -1.0500000000000000e-01  -3.3310000000000001e-01  -2.2359999999999999e-01   1.1100000000000000e-01   2.8016999999999999e+00   5.4847999999999999e+00   1.9300000000000001e-02   4.1370000000000001e-01   6.8559999999999999e-01
   0.0000000000000000e+00   2.1980000000000000e-01   1.9730000000000001e+00  -1.1459999999999999e-01  -2.2839999999999999e-01  -2.3240000000000000e-01   2.8849999999999998e-01   2.7795000000000001e+00   5.4847999999999999e+00  -6.7400000000000002e-02   4.4259999999999999e-01   6.8120000000000003e-01
  -4.4100000000000000e-02  -1.0990000000000000e-01   1.3725000000000001e+00  -4.7699999999999999e-02  -2.5690000000000002e-01  -2.5869999999999999e-01  -2.2200000000000001e-02   2.5792999999999999e+00   4.6142000000000003e+00   3.8500000000000000e-02   4.9070000000000003e-01   6.8120000000000003e-01
   6.6100000000000006e-02   0.0000000000000000e+00   2.5735000000000001e+00  -5.7299999999999997e-02  -2.5690000000000002e-01  -2.5000000000000000e-01   8.8800000000000004e-02   2.8683999999999998e+00   5.0495000000000001e+00   5.7799999999999997e-02   4.3300000000000000e-01   6.2370000000000003e-01
   2.6450000000000001e-01   1.7590000000000000e-01   1.1152000000000000e+00  -9.5500000000000002e-02  -2.4740000000000001e-01  -2.1049999999999999e-01   1.5540000000000001e-01   2.8683999999999998e+00   5.1365999999999996e+00  -9.5999999999999992e-03   3.9450000000000002e-01   6.8559999999999999e-01
   2.4249999999999999e-01   1.0990000000000000e-01   1.1152000000000000e+00  -1.6230000000000000e-01  -1.7130000000000001e-01  -2.4120000000000000e-01  -2.2200000000000001e-02   2.9350999999999998e+00   3.9177000000000000e+00  -1.9300000000000001e-02   3.8490000000000002e-01   7.0330000000000004e-01
   3.0859999999999999e-01   8.7900000000000006e-02   2.1446000000000001e+00  -1.1459999999999999e-01  -3.6159999999999998e-01  -1.7979999999999999e-01   6.6600000000000006e-02   2.9573000000000000e+00   4.1788999999999996e+00   0.0000000000000000e+00   4.3300000000000000e-01   6.5469999999999995e-01
   3.5270000000000001e-01   1.0990000000000000e-01   2.3161999999999998e+00  -1.9089999999999999e-01  -2.8549999999999998e-01  -2.0169999999999999e-01   1.7760000000000001e-01   2.8906000000000001e+00   5.1365999999999996e+00  -4.8200000000000000e-02   4.3300000000000000e-01   6.7679999999999996e-01
   1.9839999999999999e-01  -8.7900000000000006e-02   2.4876999999999998e+00  -1.1459999999999999e-01  -1.9980000000000001e-01  -2.5000000000000000e-01   2.2200000000000001e-02   2.9573000000000000e+00   3.8306000000000000e+00   5.7799999999999997e-02   4.9070000000000003e-01   6.5029999999999999e-01
   1.5429999999999999e-01  -1.9789999999999999e-01   1.2867999999999999e+00  -1.7190000000000000e-01  -3.1400000000000000e-01  -2.2800000000000001e-01   4.6610000000000001e-01   2.6905000000000001e+00   4.7882999999999996e+00   1.9300000000000001e-02   4.4259999999999999e-01   6.3260000000000005e-01
   1.5429999999999999e-01   6.6000000000000003e-02   1.8872000000000000e+00  -1.5279999999999999e-01  -2.6640000000000003e-01  -2.2800000000000001e-01   1.1100000000000000e-01   2.9129000000000000e+00   4.9623999999999997e+00   4.8200000000000000e-02   3.7530000000000002e-01   6.7240000000000000e-01
   4.4080000000000003e-01   4.3999999999999997e-02   2.5735000000000001e+00  -5.7299999999999997e-02  -1.7130000000000001e-01  -2.5869999999999999e-01   8.8800000000000004e-02   2.8906000000000001e+00   5.0495000000000001e+00   1.9300000000000001e-02   3.2710000000000000e-01   7.0330000000000004e-01
   1.5429999999999999e-01  -1.7590000000000000e-01   2.4018999999999999e+00  -8.5900000000000004e-02  -3.0449999999999999e-01  -1.7100000000000001e-01   2.2200000000000001e-02   2.8462000000000001e+00   5.1365999999999996e+00  -9.5999999999999992e-03   4.3300000000000000e-01   6.9450000000000001e-01
   4.1880000000000001e-01   1.7590000000000000e-01   1.9730000000000001e+00  -5.7299999999999997e-02  -1.9030000000000000e-01  -2.4120000000000000e-01   2.2189999999999999e-01   2.7349999999999999e+00   4.6142000000000003e+00  -3.8500000000000000e-02   4.2340000000000000e-01   6.7240000000000000e-01
   1.3230000000000000e-01   6.6000000000000003e-02   1.8015000000000001e+00  -1.2410000000000000e-01  -2.2839999999999999e-01  -2.3240000000000000e-01   2.8849999999999998e-01   2.7349999999999999e+00   5.0495000000000001e+00  -3.8500000000000000e-02   4.4259999999999999e-01   6.9889999999999997e-01
   3.0859999999999999e-01  -4.3999999999999997e-02   1.4582999999999999e+00  -7.6399999999999996e-02  -2.6640000000000003e-01  -2.4560000000000001e-01   8.8800000000000004e-02   2.9350999999999998e+00   4.2659000000000002e+00  -2.8899999999999999e-02   3.7530000000000002e-01   7.0330000000000004e-01
   8.8200000000000001e-02   4.3999999999999997e-02   1.9730000000000001e+00  -1.4319999999999999e-01  -2.5690000000000002e-01  -2.4120000000000000e-01   1.1100000000000000e-01   2.7128000000000001e+00   5.1365999999999996e+00   0.0000000000000000e+00   4.4259999999999999e-01   7.1660000000000001e-01
   3.0859999999999999e-01   4.3999999999999997e-02   2.1446000000000001e+00  -1.6230000000000000e-01  -3.0449999999999999e-01  -2.1929999999999999e-01   1.1100000000000000e-01   2.6905000000000001e+00   4.9623999999999997e+00   1.9300000000000001e-02   3.3679999999999999e-01   6.8120000000000003e-01
   2.4249999999999999e-01  -2.1999999999999999e-02   1.8015000000000001e+00  -7.6399999999999996e-02  -3.0449999999999999e-01  -2.4120000000000000e-01   1.7760000000000001e-01   2.9573000000000000e+00   5.2236000000000002e+00  -1.9300000000000001e-02   4.7149999999999997e-01   6.8559999999999999e-01
   1.7630000000000001e-01  -1.3189999999999999e-01   1.9730000000000001e+00  -1.1459999999999999e-01  -2.7600000000000002e-01  -2.1049999999999999e-01   2.2189999999999999e-01   2.6905000000000001e+00   4.2659000000000002e+00  -9.5999999999999992e-03   4.3300000000000000e-01   6.5469999999999995e-01
  -6.6100000000000006e-02   2.6379999999999998e-01   1.2867999999999999e+00  -1.3370000000000001e-01  -1.8079999999999999e-01  -3.0259999999999998e-01   8.8800000000000004e-02   2.8683999999999998e+00   4.8754000000000000e+00   2.8899999999999999e-02   3.6559999999999998e-01   6.8559999999999999e-01
   2.4249999999999999e-01  -1.3189999999999999e-01   1.8015000000000001e+00  -3.8199999999999998e-02  -2.6640000000000003e-01  -2.0169999999999999e-01   1.3320000000000001e-01   2.6682999999999999e+00   4.0048000000000004e+00  -9.5999999999999992e-03   4.8110000000000003e-01   7.0779999999999998e-01
   2.2040000000000001e-01   6.6000000000000003e-02   1.4582999999999999e+00  -7.6399999999999996e-02  -1.7130000000000001e-01  -2.1049999999999999e-01  -8.8800000000000004e-02   2.8683999999999998e+00   4.8754000000000000e+00   0.0000000000000000e+00   4.0410000000000001e-01   6.8120000000000003e-01
   2.6450000000000001e-01   8.7900000000000006e-02   1.8872000000000000e+00  -1.2410000000000000e-01  -2.2839999999999999e-01  -2.2359999999999999e-01   1.1100000000000000e-01   2.8906000000000001e+00   4.0918000000000001e+00  -1.9300000000000001e-02   3.1750000000000000e-01   7.1220000000000006e-01
   2.4249999999999999e-01   4.3999999999999997e-02   1.6298999999999999e+00  -1.2410000000000000e-01  -2.3790000000000000e-01  -2.0610000000000001e-01   1.7760000000000001e-01   2.8239000000000001e+00   4.0918000000000001e+00  -5.7799999999999997e-02   3.8490000000000002e-01   6.9889999999999997e-01
   1.3230000000000000e-01  -1.0990000000000000e-01   1.2867999999999999e+00  -8.5900000000000004e-02  -2.9499999999999998e-01  -2.2800000000000001e-01   3.3289999999999997e-01   2.8683999999999998e+00   3.1341999999999999e+00  -1.0600000000000000e-01   4.3300000000000000e-01   6.7679999999999996e-01
   2.2040000000000001e-01   2.1999999999999999e-02   2.4018999999999999e+00  -2.5779999999999997e-01  -2.0930000000000001e-01  -2.6310000000000000e-01   0.0000000000000000e+00   2.7349999999999999e+00   4.9623999999999997e+00  -1.9300000000000001e-02   4.8110000000000003e-01   7.0330000000000004e-01
   1.5429999999999999e-01  -1.7590000000000000e-01   2.1446000000000001e+00  -1.4319999999999999e-01  -2.0930000000000001e-01  -2.4560000000000001e-01   2.6629999999999998e-01   2.8906000000000001e+00   5.2236000000000002e+00   7.7100000000000002e-02   3.4639999999999999e-01   7.0330000000000004e-01
   2.8649999999999998e-01  -1.3189999999999999e-01   1.6298999999999999e+00  -8.5900000000000004e-02  -2.3790000000000000e-01  -1.9730000000000000e-01   6.6600000000000006e-02   2.9350999999999998e+00   4.7882999999999996e+00  -9.5999999999999992e-03   4.4259999999999999e-01   7.0330000000000004e-01
   3.0859999999999999e-01  -1.3189999999999999e-01   2.0588000000000002e+00  -1.2410000000000000e-01  -2.0930000000000001e-01  -2.3240000000000000e-01   6.6600000000000006e-02   2.9129000000000000e+00   4.8754000000000000e+00   1.9300000000000001e-02   4.9070000000000003e-01   6.9450000000000001e-01
   2.2040000000000001e-01  -1.3189999999999999e-01   1.5441000000000000e+00  -1.7190000000000000e-01  -2.5690000000000002e-01  -2.0169999999999999e-01  -4.4400000000000002e-02   2.5792999999999999e+00   4.0918000000000001e+00  -9.5999999999999992e-03   3.8490000000000002e-01   7.0779999999999998e-01
   2.2040000000000001e-01   1.3189999999999999e-01   1.8872000000000000e+00  -9.4999999999999998e-03  -2.9499999999999998e-01  -2.0610000000000001e-01   8.8800000000000004e-02   3.0017999999999998e+00   4.7012999999999998e+00   3.8500000000000000e-02   4.0410000000000001e-01   6.7679999999999996e-01
   2.4249999999999999e-01   2.1999999999999999e-02   2.4876999999999998e+00  -7.6399999999999996e-02  -2.1890000000000001e-01  -2.6750000000000002e-01   2.8849999999999998e-01   2.9129000000000000e+00   4.5270999999999999e+00   0.0000000000000000e+00   5.1959999999999995e-01   6.9450000000000001e-01
   1.9839999999999999e-01  -2.1999999999999999e-02   1.5441000000000000e+00  -8.5900000000000004e-02  -3.3310000000000001e-01  -2.4560000000000001e-01   1.3320000000000001e-01   2.8683999999999998e+00   4.8754000000000000e+00  -1.2520000000000001e-01   4.7149999999999997e-01   6.5910000000000002e-01
   6.6100000000000006e-02   0.0000000000000000e+00   1.3725000000000001e+00  -8.5900000000000004e-02  -2.4740000000000001e-01  -2.4560000000000001e-01   1.1100000000000000e-01   2.7795000000000001e+00   4.0048000000000004e+00   9.5999999999999992e-03   3.1750000000000000e-01   7.1660000000000001e-01
   1.9839999999999999e-01   0.0000000000000000e+00   1.8015000000000001e+00  -9.5500000000000002e-02  -2.5690000000000002e-01  -1.9289999999999999e-01   1.7760000000000001e-01   2.8016999999999999e+00   4.2659000000000002e+00   0.0000000000000000e+00   3.7530000000000002e-01   6.7240000000000000e-01
   2.8649999999999998e-01  -8.7900000000000006e-02   1.7157000000000000e+00  -1.8140000000000001e-01  -2.4740000000000001e-01  -2.3680000000000001e-01   0.0000000000000000e+00   2.6459999999999999e+00   4.6142000000000003e+00  -5.7799999999999997e-02   4.8110000000000003e-01   6.9010000000000005e-01
   1.5429999999999999e-01  -8.7900000000000006e-02   2.0588000000000002e+00  -8.5900000000000004e-02  -2.5690000000000002e-01  -2.2800000000000001e-01   1.5540000000000001e-01   2.6682999999999999e+00   5.0495000000000001e+00  -1.9300000000000001e-02   4.6189999999999998e-01   6.9889999999999997e-01
   1.3230000000000000e-01  -8.7900000000000006e-02   1.8872000000000000e+00  -7.6399999999999996e-02  -2.7600000000000002e-01  -2.3680000000000001e-01   1.9980000000000001e-01   2.7795000000000001e+00   5.1365999999999996e+00  -1.9300000000000001e-02   4.2340000000000000e-01   6.8559999999999999e-01
   6.6100000000000006e-02   8.7900000000000006e-02   6.0050000000000003e-01  -1.4319999999999999e-01  -2.4740000000000001e-01  -2.0610000000000001e-01   1.7760000000000001e-01   2.7572000000000001e+00   4.6142000000000003e+00  -4.8200000000000000e-02   4.9070000000000003e-01   6.6790000000000005e-01
   1.7630000000000001e-01  -1.0990000000000000e-01   1.8872000000000000e+00  -5.7299999999999997e-02  -3.6159999999999998e-01  -1.9289999999999999e-01   8.8800000000000004e-02   2.8016999999999999e+00   4.3529999999999998e+00  -9.5999999999999992e-03   4.5219999999999999e-01   6.9450000000000001e-01
   1.5429999999999999e-01   8.7900000000000006e-02   1.8015000000000001e+00  -1.2410000000000000e-01  -2.0930000000000001e-01  -2.7629999999999999e-01   6.6600000000000006e-02   2.7795000000000001e+00   4.0918000000000001e+00   1.9300000000000001e-02   4.5219999999999999e-01   6.9889999999999997e-01
  -2.1999999999999999e-02  -2.1999999999999999e-02   2.0588000000000002e+00  -9.5500000000000002e-02  -1.6180000000000000e-01  -2.4560000000000001e-01   2.2200000000000001e-02   2.8683999999999998e+00   4.7882999999999996e+00  -4.8200000000000000e-02   4.1370000000000001e-01   6.6790000000000005e-01
   3.0859999999999999e-01  -1.3189999999999999e-01   9.4359999999999999e-01  -2.1959999999999999e-01  -2.7600000000000002e-01  -2.8499999999999998e-01   2.2200000000000001e-02   2.8683999999999998e+00   4.7882999999999996e+00  -1.9300000000000001e-02   4.9070000000000003e-01   6.8559999999999999e-01
   1.9839999999999999e-01  -1.9789999999999999e-01   2.3161999999999998e+00  -1.6230000000000000e-01  -2.7600000000000002e-01  -1.9730000000000000e-01   1.5540000000000001e-01   2.7795000000000001e+00   4.7012999999999998e+00   2.8899999999999999e-02   3.4639999999999999e-01   7.1220000000000006e-01
   1.7630000000000001e-01  -2.1999999999999999e-02   1.8872000000000000e+00  -1.5279999999999999e-01  -3.2350000000000001e-01  -2.2800000000000001e-01  -6.6600000000000006e-02   2.6459999999999999e+00   5.3106999999999998e+00   1.9300000000000001e-02   4.2340000000000000e-01   7.1220000000000006e-01
   3.0859999999999999e-01  -1.7590000000000000e-01   1.7157000000000000e+00  -1.9089999999999999e-01  -3.5210000000000002e-01  -2.0610000000000001e-01   2.8849999999999998e-01   2.9129000000000000e+00   4.8754000000000000e+00   1.9300000000000001e-02   4.7149999999999997e-01   6.9889999999999997e-01
   1.9839999999999999e-01  -1.5390000000000001e-01   2.7450999999999999e+00  -2.1959999999999999e-01  -3.4260000000000002e-01  -2.1490000000000001e-01  -1.3320000000000001e-01   3.0017999999999998e+00   4.7012999999999998e+00   2.8899999999999999e-02   3.9450000000000002e-01   7.0330000000000004e-01
   2.8649999999999998e-01  -2.6379999999999998e-01   2.0588000000000002e+00  -5.7299999999999997e-02  -2.7600000000000002e-01  -2.2800000000000001e-01  -4.4400000000000002e-02   2.7795000000000001e+00   4.6142000000000003e+00  -5.7799999999999997e-02   3.9450000000000002e-01   7.2099999999999997e-01
   4.1880000000000001e-01   1.0990000000000000e-01   1.4582999999999999e+00  -4.7699999999999999e-02  -2.9499999999999998e-01  -2.0169999999999999e-01   2.2189999999999999e-01   2.7572000000000001e+00   5.7460000000000004e+00  -3.8500000000000000e-02   4.5219999999999999e-01   7.3870000000000002e-01
   3.5270000000000001e-01  -1.5390000000000001e-01   2.4018999999999999e+00  -1.1459999999999999e-01  -2.6640000000000003e-01  -2.2800000000000001e-01  -6.6600000000000006e-02   2.8906000000000001e+00   4.3529999999999998e+00  -3.8500000000000000e-02   4.0410000000000001e-01   6.6349999999999998e-01
   3.7469999999999998e-01   6.6000000000000003e-02   2.4876999999999998e+00  -5.7299999999999997e-02  -2.4740000000000001e-01  -2.2359999999999999e-01   1.9980000000000001e-01   3.0684999999999998e+00   5.5719000000000003e+00  -6.7400000000000002e-02   3.5599999999999998e-01   6.9450000000000001e-01
   0.0000000000000000e+00  -2.1999999999999999e-02   2.1446000000000001e+00  -1.4319999999999999e-01  -2.7600000000000002e-01  -2.8499999999999998e-01   2.2200000000000001e-02   2.7795000000000001e+00   4.9623999999999997e+00   0.0000000000000000e+00   4.1370000000000001e-01   7.2540000000000004e-01
   1.7630000000000001e-01   2.1999999999999999e-02   1.6298999999999999e+00  -1.8140000000000001e-01  -1.4269999999999999e-01  -2.1049999999999999e-01   1.9980000000000001e-01   2.6682999999999999e+00   4.8754000000000000e+00  -4.8200000000000000e-02   4.5219999999999999e-01   7.4760000000000004e-01
   1.7630000000000001e-01  -4.3999999999999997e-02   1.0294000000000001e+00  -7.6399999999999996e-02  -2.1890000000000001e-01  -1.7979999999999999e-01   1.3320000000000001e-01   2.6459999999999999e+00   5.2236000000000002e+00   3.8500000000000000e-02   3.9450000000000002e-01   6.7679999999999996e-01
   2.4249999999999999e-01   4.3999999999999997e-02   2.0588000000000002e+00  -9.5500000000000002e-02  -2.5690000000000002e-01  -2.1929999999999999e-01   1.5540000000000001e-01   2.8906000000000001e+00   4.0918000000000001e+00  -9.5999999999999992e-03   3.4639999999999999e-01   6.7679999999999996e-01
   1.7630000000000001e-01  -4.3999999999999997e-02   2.1446000000000001e+00  -1.6230000000000000e-01  -2.6640000000000003e-01  -2.5000000000000000e-01   4.4400000000000002e-02   2.7795000000000001e+00   4.9623999999999997e+00  -1.9300000000000001e-02   4.0410000000000001e-01   6.9010000000000005e-01
   3.3060000000000000e-01  -2.8580000000000000e-01   2.4876999999999998e+00  -1.5279999999999999e-01  -2.2839999999999999e-01  -2.1049999999999999e-01  -6.6600000000000006e-02   2.9573000000000000e+00   4.9623999999999997e+00  -1.9300000000000001e-02   4.5219999999999999e-01   6.9010000000000005e-01
   2.2040000000000001e-01  -6.6000000000000003e-02   2.2303999999999999e+00  -1.5279999999999999e-01  -1.6180000000000000e-01  -2.4560000000000001e-01  -6.6600000000000006e-02   2.7795000000000001e+00   5.1365999999999996e+00  -2.8899999999999999e-02   3.0790000000000001e-01   6.7679999999999996e-01
  -2.1999999999999999e-02  -8.7900000000000006e-02   1.7157000000000000e+00  -3.8199999999999998e-02  -3.2350000000000001e-01  -2.2359999999999999e-01   2.2189999999999999e-01   2.6238000000000001e+00   4.7882999999999996e+00  -6.7400000000000002e-02   5.2920000000000000e-01   6.9010000000000005e-01
   2.4249999999999999e-01  -1.5390000000000001e-01   2.5735000000000001e+00  -1.9089999999999999e-01  -2.3790000000000000e-01  -2.1929999999999999e-01   1.7760000000000001e-01   2.8462000000000001e+00   4.4401000000000002e+00  -9.5999999999999992e-03   4.2340000000000000e-01   7.2099999999999997e-01
   2.6450000000000001e-01   4.3999999999999997e-02   1.9730000000000001e+00  -9.4999999999999998e-03  -2.4740000000000001e-01  -2.3680000000000001e-01   2.2200000000000001e-02   2.8906000000000001e+00   4.7012999999999998e+00   0.0000000000000000e+00   4.1370000000000001e-01   6.9010000000000005e-01
   1.9839999999999999e-01  -2.8580000000000000e-01   2.4018999999999999e+00  -6.6799999999999998e-02  -2.6640000000000003e-01  -2.3680000000000001e-01  -6.6600000000000006e-02   2.8683999999999998e+00   4.0048000000000004e+00   9.5999999999999992e-03   3.3679999999999999e-01   7.2540000000000004e-01
   2.8649999999999998e-01  -1.7590000000000000e-01   2.5735000000000001e+00  -1.9089999999999999e-01  -2.7600000000000002e-01  -2.3240000000000000e-01   1.5540000000000001e-01   2.6905000000000001e+00   4.7012999999999998e+00   0.0000000000000000e+00   3.5599999999999998e-01   7.2099999999999997e-01
   8.8200000000000001e-02   1.0990000000000000e-01   6.8630000000000002e-01  -1.0500000000000000e-01  -3.4260000000000002e-01  -2.5869999999999999e-01   1.1100000000000000e-01   2.9573000000000000e+00   5.3977000000000004e+00  -2.8899999999999999e-02   4.2340000000000000e-01   6.8120000000000003e-01
   2.4249999999999999e-01  -1.5390000000000001e-01   1.9730000000000001e+00  -1.4319999999999999e-01  -2.3790000000000000e-01  -2.4560000000000001e-01   0.0000000000000000e+00   2.7349999999999999e+00   4.6142000000000003e+00  -8.6699999999999999e-02   4.5219999999999999e-01   6.7679999999999996e-01
   1.9839999999999999e-01  -2.6379999999999998e-01   2.1446000000000001e+00  -7.6399999999999996e-02  -3.2350000000000001e-01  -2.1049999999999999e-01   4.4400000000000002e-02   2.8683999999999998e+00   4.2659000000000002e+00  -5.7799999999999997e-02   4.6189999999999998e-01   7.1660000000000001e-01
   1.3230000000000000e-01  -1.0990000000000000e-01   1.8872000000000000e+00  -1.2410000000000000e-01  -2.5690000000000002e-01  -1.9289999999999999e-01   1.7760000000000001e-01   2.9129000000000000e+00   4.7882999999999996e+00   4.8200000000000000e-02   4.7149999999999997e-01   7.2099999999999997e-01
   1.7630000000000001e-01  -6.6000000000000003e-02   1.9730000000000001e+00  -1.8140000000000001e-01  -2.1890000000000001e-01  -2.6750000000000002e-01   1.1100000000000000e-01   2.9350999999999998e+00   4.2659000000000002e+00   0.0000000000000000e+00   4.1370000000000001e-01   7.0779999999999998e-01
   1.7630000000000001e-01  -8.7900000000000006e-02   3.0024000000000002e+00  -8.5900000000000004e-02  -2.4740000000000001e-01  -1.9289999999999999e-01   1.7760000000000001e-01   2.6459999999999999e+00   4.3529999999999998e+00  -5.7799999999999997e-02   3.5599999999999998e-01   6.3260000000000005e-01
   3.0859999999999999e-01  -8.7900000000000006e-02   1.8872000000000000e+00  -1.1459999999999999e-01  -2.5690000000000002e-01  -2.0610000000000001e-01   3.5510000000000003e-01   2.8239000000000001e+00   4.9623999999999997e+00   1.9300000000000001e-02   4.2340000000000000e-01   6.8559999999999999e-01
   2.6450000000000001e-01   1.0990000000000000e-01   2.1446000000000001e+00  -1.6230000000000000e-01  -1.5229999999999999e-01  -1.9289999999999999e-01   2.6629999999999998e-01   2.9350999999999998e+00   4.5270999999999999e+00  -3.8500000000000000e-02   4.0410000000000001e-01   6.8559999999999999e-01
   2.6450000000000001e-01  -1.7590000000000000e-01   2.4876999999999998e+00  -1.4319999999999999e-01  -2.5690000000000002e-01  -2.6750000000000002e-01   1.9980000000000001e-01   2.8683999999999998e+00   4.7012999999999998e+00   2.8899999999999999e-02   4.3300000000000000e-01   6.9450000000000001e-01
   2.8649999999999998e-01   1.3189999999999999e-01   1.5441000000000000e+00  -1.1459999999999999e-01  -2.0930000000000001e-01  -2.4120000000000000e-01   1.5540000000000001e-01   2.6238000000000001e+00   4.7882999999999996e+00  -4.8200000000000000e-02   3.7530000000000002e-01   6.9889999999999997e-01
   2.8649999999999998e-01  -1.3189999999999999e-01   2.3161999999999998e+00  -1.2410000000000000e-01  -2.6640000000000003e-01  -2.5430000000000003e-01  -2.2200000000000001e-02   2.8462000000000001e+00   4.0918000000000001e+00   5.7799999999999997e-02   4.2340000000000000e-01   7.1660000000000001e-01
   1.7630000000000001e-01   6.6000000000000003e-02   1.6298999999999999e+00  -4.7699999999999999e-02  -1.8079999999999999e-01  -2.5000000000000000e-01   1.7760000000000001e-01   2.9129000000000000e+00   4.7012999999999998e+00   6.7400000000000002e-02   4.1370000000000001e-01   7.2989999999999999e-01
   8.8200000000000001e-02  -1.9789999999999999e-01   2.4018999999999999e+00  -1.4319999999999999e-01  -2.9499999999999998e-01  -1.8859999999999999e-01   1.7760000000000001e-01   2.8239000000000001e+00   4.2659000000000002e+00  -7.7100000000000002e-02   4.8110000000000003e-01   6.8120000000000003e-01
   2.6450000000000001e-01  -2.1980000000000000e-01   2.6593000000000000e+00  -1.1459999999999999e-01  -3.0449999999999999e-01  -2.0610000000000001e-01   1.7760000000000001e-01   2.8683999999999998e+00   4.2659000000000002e+00  -1.9300000000000001e-02   3.9450000000000002e-01   6.8120000000000003e-01
   2.6450000000000001e-01   2.1999999999999999e-02   1.6298999999999999e+00  -9.5500000000000002e-02  -2.6640000000000003e-01  -2.3240000000000000e-01   4.4400000000000002e-02   3.0017999999999998e+00   4.6142000000000003e+00  -8.6699999999999999e-02   4.0410000000000001e-01   7.1220000000000006e-01
   1.3230000000000000e-01  -8.7900000000000006e-02   2.2303999999999999e+00  -1.1459999999999999e-01  -2.5690000000000002e-01  -2.2800000000000001e-01   2.2189999999999999e-01   2.6459999999999999e+00   4.7882999999999996e+00  -5.7799999999999997e-02   3.6559999999999998e-01   6.5029999999999999e-01
