# Supplementary material for: Footwear and Foam Surface Alter Gait Initiation of Typical Subjects
Source: PLoS One. 2015 Aug 13;10(8):e0135821. doi: 10.1371/journal.pone.0135821 (PMC4536224; doi:10.1371/journal.pone.0135821)
Supplement: S1 Dataset — (ZIP) [file pone.0135821.s001.zip › 3_foam_av1_03.txt]

   5.0476000000000001e+00  -1.6927000000000001e+00   3.7564720000000000e+02   1.8512499999999999e+01   3.5731999999999999e+01  -1.0568000000000000e+00  -7.3686999999999996e+00  -4.4469999999999998e-01   3.7035410000000002e+02   1.3591900000000001e+01  -2.8231100000000001e+01   1.5348999999999999e+00
   5.0255999999999998e+00  -1.7146999999999999e+00   3.7418889999999999e+02   1.8722500000000000e+01   3.5551200000000001e+01  -1.0481000000000000e+00  -7.4131000000000000e+00   7.1150000000000002e-01   3.7096350000000001e+02   1.3640000000000001e+01  -2.8192599999999999e+01   1.4420999999999999e+00
   4.9595000000000002e+00  -1.2749999999999999e+00   3.7290210000000002e+02   1.8474299999999999e+01   3.5389400000000002e+01  -1.0831000000000000e+00  -7.8348000000000004e+00   4.2249999999999999e-01   3.7200819999999999e+02   1.3543699999999999e+01  -2.8096399999999999e+01   1.4819000000000000e+00
   5.3342000000000001e+00  -1.2969999999999999e+00   3.6989970000000000e+02   1.8340699999999998e+01   3.5084899999999998e+01  -1.0611999999999999e+00  -8.1012000000000004e+00  -2.6679999999999998e-01   3.7174700000000001e+02   1.3485900000000001e+01  -2.8202200000000001e+01   1.4996000000000000e+00
   5.4443999999999999e+00  -1.2749999999999999e+00   3.6826979999999998e+02   1.8140200000000000e+01   3.4923099999999998e+01  -1.0218000000000000e+00  -7.5685000000000002e+00   7.1150000000000002e-01   3.7357530000000003e+02   1.3331799999999999e+01  -2.8279199999999999e+01   1.4730000000000001e+00
   5.3783000000000003e+00  -2.0225000000000000e+00   3.6603940000000000e+02   1.7996900000000000e+01   3.4751800000000003e+01  -9.9109999999999998e-01  -7.9236000000000004e+00   4.0020000000000000e-01   3.7261759999999998e+02   1.3206600000000000e+01  -2.8327300000000001e+01   1.4597000000000000e+00
   5.5987000000000000e+00  -2.5061000000000000e+00   3.6398059999999998e+02   1.7701000000000001e+01   3.4628100000000003e+01  -8.9019999999999999e-01  -8.0123999999999995e+00  -4.6689999999999998e-01   3.7374939999999998e+02   1.3090999999999999e+01  -2.8423500000000001e+01   1.4597000000000000e+00
   5.6428000000000003e+00  -3.0556999999999999e+00   3.6235070000000002e+02   1.7319099999999999e+01   3.4361699999999999e+01  -8.1569999999999998e-01  -8.3452999999999999e+00   2.8910000000000002e-01   3.7531650000000002e+02   1.3090999999999999e+01  -2.8471599999999999e+01   1.4155000000000000e+00
   5.5105000000000004e+00  -3.6273000000000000e+00   3.5891940000000000e+02   1.6851199999999999e+01   3.4142800000000001e+01  -7.4550000000000005e-01  -8.3896999999999995e+00  -1.7790000000000000e-01   3.7723180000000002e+02   1.2830900000000000e+01  -2.8635200000000001e+01   1.3801000000000001e+00
   4.9374000000000002e+00  -4.8364000000000003e+00   3.5677480000000003e+02   1.6287900000000000e+01   3.4038100000000000e+01  -6.5339999999999998e-01  -8.7004000000000001e+00  -6.0040000000000004e-01   3.7723180000000002e+02   1.2811600000000000e+01  -2.8712199999999999e+01   1.3669000000000000e+00
   4.8933999999999997e+00  -5.7157000000000000e+00   3.5334339999999997e+02   1.5571899999999999e+01   3.3657499999999999e+01  -4.5169999999999999e-01  -8.7891999999999992e+00   0.0000000000000000e+00   3.7853769999999997e+02   1.2590100000000000e+01  -2.8721800000000002e+01   1.3756999999999999e+00
   5.1578999999999997e+00  -6.6390000000000002e+00   3.4922579999999999e+02   1.4808100000000000e+01   3.3457700000000003e+01  -3.7709999999999999e-01  -9.2774999999999999e+00  -7.7820000000000000e-01   3.7949540000000002e+02   1.2339600000000001e+01  -2.8895000000000000e+01   1.3447000000000000e+00
   5.0917000000000003e+00  -7.4744000000000002e+00   3.4673809999999997e+02   1.4149300000000000e+01   3.3191200000000002e+01  -2.1049999999999999e-01  -9.3440999999999992e+00  -1.2452000000000001e+00   3.7940830000000000e+02   1.2146900000000000e+01  -2.8818000000000001e+01   1.3359000000000001e+00
   4.8712999999999997e+00  -7.6722999999999999e+00   3.4382139999999998e+02   1.3395099999999999e+01   3.2934300000000000e+01  -9.2100000000000001e-02  -9.2774999999999999e+00  -1.1563000000000001e+00   3.8019189999999998e+02   1.1848300000000000e+01  -2.8789100000000001e+01   1.2385999999999999e+00
   4.6509000000000000e+00  -7.8480999999999996e+00   3.4124790000000002e+02   1.2669499999999999e+01   3.2896200000000000e+01   2.1899999999999999e-02  -9.3663000000000007e+00  -2.0678999999999998e+00   3.8123660000000001e+02   1.1646000000000001e+01  -2.8866099999999999e+01   1.1988000000000001e+00
   4.3864000000000001e+00  -8.9473000000000003e+00   3.3970380000000000e+02   1.1714700000000001e+01   3.2858199999999997e+01   7.8899999999999998e-02  -9.5882000000000005e+00  -2.7128000000000001e+00   3.8193310000000002e+02   1.1279999999999999e+01  -2.9000800000000002e+01   1.2032000000000000e+00
   4.2981999999999996e+00  -1.0024500000000000e+01   3.3996109999999999e+02   1.0626300000000001e+01   3.2820099999999996e+01   2.6750000000000002e-01  -9.7658000000000005e+00  -2.8462000000000001e+00   3.8202010000000001e+02   1.0952500000000001e+01  -2.9077800000000000e+01   1.1191000000000000e+00
   3.4605999999999999e+00  -1.0640100000000000e+01   3.3936070000000001e+02   9.7669999999999995e+00   3.2896200000000000e+01   3.8590000000000002e-01  -9.7880000000000003e+00  -3.4687999999999999e+00   3.8262959999999998e+02   1.0625000000000000e+01  -2.9087399999999999e+01   1.0528000000000000e+00
   2.6890999999999998e+00  -1.1827199999999999e+01   3.3738760000000002e+02   8.8790999999999993e+00   3.2905799999999999e+01   5.5249999999999999e-01  -9.8102000000000000e+00  -3.9802000000000000e+00   3.8358720000000000e+02   1.0153000000000000e+01  -2.9299099999999999e+01   9.5550000000000002e-01
   1.6752000000000000e+00  -1.2552600000000000e+01   3.3515719999999999e+02   7.9339000000000004e+00   3.2924799999999998e+01   6.6659999999999997e-01  -9.9655000000000005e+00  -4.4916000000000000e+00   3.8515429999999998e+02   9.8832000000000004e+00  -2.9405000000000001e+01   8.9349999999999996e-01
   1.1462000000000001e+00  -1.2816400000000000e+01   3.3387049999999999e+02   7.1509999999999998e+00   3.2867699999999999e+01   7.7180000000000004e-01  -1.0009900000000000e+01  -5.1586999999999996e+00   3.8619900000000001e+02   9.4594000000000005e+00  -2.9549299999999999e+01   8.5370000000000001e-01
   5.0700000000000001e-01  -1.3124200000000000e+01   3.3026760000000002e+02   6.4349999999999996e+00   3.2658299999999997e+01   9.4720000000000004e-01  -1.0187500000000000e+01  -5.5144000000000002e+00   3.8881079999999997e+02   9.0162999999999993e+00  -2.9693600000000000e+01   8.1389999999999996e-01
   8.8200000000000001e-02  -1.3036300000000001e+01   3.2855189999999999e+02   5.6902999999999997e+00   3.2629800000000003e+01   9.4279999999999997e-01  -1.0942100000000000e+01  -5.5811999999999999e+00   3.9116149999999999e+02   8.7272999999999996e+00  -2.9934200000000001e+01   7.3429999999999995e-01
  -2.2040000000000001e-01  -1.3190200000000001e+01   3.2683620000000002e+02   5.0983000000000001e+00   3.2410899999999998e+01   9.8670000000000002e-01  -1.1275000000000000e+01  -6.2260000000000000e+00   3.9455680000000001e+02   8.3515999999999995e+00  -3.0174700000000001e+01   7.5639999999999996e-01
  -6.3919999999999999e-01  -1.3278100000000000e+01   3.2331909999999999e+02   4.4682000000000004e+00   3.2173000000000002e+01   1.0525000000000000e+00  -1.1874300000000000e+01  -6.1814999999999998e+00   3.9734269999999998e+02   8.0914999999999999e+00  -3.0444099999999999e+01   6.6790000000000005e-01
  -1.1241000000000001e+00  -1.2970300000000000e+01   3.2048820000000001e+02   4.1436000000000002e+00   3.2011299999999999e+01   1.0392999999999999e+00  -1.2562300000000000e+01  -6.6707000000000001e+00   4.0065100000000001e+02   7.7832999999999997e+00  -3.0550000000000001e+01   6.0160000000000002e-01
  -1.4548000000000001e+00  -1.2926299999999999e+01   3.1851519999999999e+02   3.4371000000000000e+00   3.1792400000000001e+01   1.1007000000000000e+00  -1.4027200000000001e+01  -7.2043999999999997e+00   4.0395929999999998e+02   7.4364999999999997e+00  -3.0963699999999999e+01   5.2639999999999998e-01
  -1.2122999999999999e+00  -1.2640599999999999e+01   3.1534120000000001e+02   3.0455999999999999e+00   3.1659199999999998e+01   1.1445000000000001e+00  -1.4515499999999999e+01  -7.3377999999999997e+00   4.0813819999999998e+02   7.0319000000000003e+00  -3.1146500000000000e+01   4.3350000000000000e-01
  -1.2343999999999999e+00  -1.2442700000000000e+01   3.1122359999999998e+02   2.6160000000000001e+00   3.1268999999999998e+01   1.1752000000000000e+00  -1.5425500000000000e+01  -7.8714000000000004e+00   4.1048880000000003e+02   6.5407000000000002e+00  -3.1310099999999998e+01   4.0699999999999997e-01
  -1.1462000000000001e+00  -1.2332800000000001e+01   3.0744909999999999e+02   2.1482000000000001e+00   3.0850300000000001e+01   1.1665000000000001e+00  -1.6335500000000000e+01  -8.3605999999999998e+00   4.1283940000000001e+02   6.1456999999999997e+00  -3.1550699999999999e+01   3.5389999999999999e-01
  -1.2784000000000000e+00  -1.2486700000000001e+01   3.0264519999999999e+02   1.6422000000000001e+00   3.0412600000000001e+01   1.2102999999999999e+00  -1.7090100000000000e+01  -8.5385000000000009e+00   4.1710539999999997e+02   5.6352000000000002e+00  -3.1685400000000001e+01   3.0080000000000001e-01
  -1.2122999999999999e+00  -1.2442700000000000e+01   2.9912810000000002e+02   1.3080000000000001e+00   3.0089099999999998e+01   1.2498000000000000e+00  -1.7556200000000000e+01  -8.8053000000000008e+00   4.2041370000000001e+02   5.2210000000000001e+00  -3.1974000000000000e+01   1.9460000000000000e-01
  -8.8170000000000004e-01  -1.2376799999999999e+01   2.9398099999999999e+02   8.9749999999999996e-01   2.9651299999999999e+01   1.2936000000000001e+00  -1.8488399999999999e+01  -9.3834000000000000e+00   4.2171960000000001e+02   4.7682000000000002e+00  -3.2243499999999997e+01   1.4599999999999999e-01
  -7.9349999999999998e-01  -1.2354799999999999e+01   2.8874820000000000e+02   5.0600000000000001e-01   2.9146999999999998e+01   1.3024000000000000e+00  -1.8865700000000000e+01  -9.4724000000000004e+00   4.2555020000000002e+02   4.5080999999999998e+00  -3.2445500000000003e+01   7.9600000000000004e-02
  -5.0700000000000001e-01  -1.2134900000000000e+01   2.8514530000000002e+02   2.0999999999999999e-01   2.8690200000000001e+01   1.3287000000000000e+00  -1.9642499999999998e+01  -9.6280000000000001e+00   4.2816199999999998e+02   4.1999000000000004e+00  -3.2647599999999997e+01   6.1899999999999997e-02
  -6.8330000000000002e-01  -1.1629300000000001e+01   2.7999829999999997e+02   2.8600000000000000e-02   2.8309600000000000e+01   1.4033000000000000e+00  -1.9686900000000001e+01  -9.5836000000000006e+00   4.3086090000000002e+02   3.8338999999999999e+00  -3.2859299999999998e+01  -1.7700000000000000e-02
  -5.5110000000000003e-01  -1.1519399999999999e+01   2.7519439999999997e+02  -4.2959999999999998e-01   2.7767199999999999e+01   1.3813000000000000e+00  -2.0308399999999999e+01  -9.6724999999999994e+00   4.3486570000000000e+02   3.4582000000000002e+00  -3.3042099999999998e+01  -6.1899999999999997e-02
  -7.2740000000000005e-01  -1.1299600000000000e+01   2.7047629999999998e+02  -5.9189999999999998e-01   2.7358000000000001e+01   1.4164000000000001e+00  -2.0796700000000001e+01  -1.0361800000000001e+01   4.3704219999999998e+02   2.9958000000000000e+00  -3.3369199999999999e+01  -1.4160000000000000e-01
  -8.5960000000000003e-01  -1.1013800000000000e+01   2.6541500000000002e+02  -7.1609999999999996e-01   2.6939299999999999e+01   1.4208000000000001e+00  -2.1395900000000001e+01  -1.0561900000000000e+01   4.4043750000000000e+02   2.6587000000000001e+00  -3.3561700000000002e+01  -2.1679999999999999e-01
  -1.1902999999999999e+00  -1.0815899999999999e+01   2.6104010000000000e+02  -1.0407000000000000e+00   2.6539700000000000e+01   1.4865999999999999e+00  -2.1884200000000000e+01  -1.1273500000000000e+01   4.4444229999999999e+02   2.3119000000000001e+00  -3.3869599999999998e+01  -2.8749999999999998e-01
  -1.5649999999999999e+00  -1.0508200000000000e+01   2.5795179999999999e+02  -1.1742999999999999e+00   2.6178100000000001e+01   1.4602999999999999e+00  -2.2416899999999998e+01  -1.2007300000000001e+01   4.4740230000000003e+02   2.0613999999999999e+00  -3.4167900000000003e+01  -3.5830000000000001e-01
  -1.8956000000000000e+00  -1.0596100000000000e+01   2.5460630000000000e+02  -1.4130000000000000e+00   2.6035299999999999e+01   1.4865999999999999e+00  -2.3371300000000002e+01  -1.2340800000000000e+01   4.5210359999999997e+02   1.6568000000000001e+00  -3.4456499999999998e+01  -3.8479999999999998e-01
  -2.5789000000000000e+00  -1.0398199999999999e+01   2.5177539999999999e+02  -1.5085000000000000e+00   2.5730799999999999e+01   1.5480000000000000e+00  -2.4014900000000001e+01  -1.3141299999999999e+01   4.5567309999999998e+02   1.3197000000000001e+00  -3.4716299999999997e+01  -4.5119999999999999e-01
  -3.0417999999999998e+00  -1.0508200000000000e+01   2.4825829999999999e+02  -1.6613000000000000e+00   2.5597600000000000e+01   1.5654999999999999e+00  -2.5035900000000002e+01  -1.3697200000000000e+01   4.5959080000000000e+02   9.7289999999999999e-01  -3.5024200000000000e+01  -4.9099999999999999e-01
  -3.3944999999999999e+00  -1.0266299999999999e+01   2.4722890000000001e+02  -1.8617999999999999e+00   2.5283600000000000e+01   1.6050000000000000e+00  -2.5901499999999999e+01  -1.4208600000000001e+01   4.6498849999999999e+02   6.0690000000000000e-01  -3.5303300000000000e+01  -5.5289999999999995e-01
  -3.8794000000000000e+00  -1.0244400000000001e+01   2.4482689999999999e+02  -1.9477000000000000e+00   2.5121800000000000e+01   1.5699000000000001e+00  -2.6878100000000000e+01  -1.4942399999999999e+01   4.6960270000000003e+02   3.8529999999999998e-01  -3.5668900000000001e+01  -6.4139999999999997e-01
  -4.5186000000000002e+00  -1.0420199999999999e+01   2.4379750000000001e+02  -2.1482000000000001e+00   2.5112300000000001e+01   1.5962000000000001e+00  -2.8076599999999999e+01  -1.5587199999999999e+01   4.7195330000000001e+02  -1.0600000000000000e-01  -3.5861300000000000e+01  -6.8559999999999999e-01
  -4.6288000000000000e+00  -1.0178400000000000e+01   2.4251079999999999e+02  -2.1959000000000000e+00   2.5036200000000001e+01   1.6137999999999999e+00  -2.9141999999999999e+01  -1.6343200000000000e+01   4.7700279999999998e+02  -3.7569999999999998e-01  -3.6073000000000000e+01  -7.5639999999999996e-01
  -5.0035999999999996e+00  -1.0574100000000000e+01   2.4148140000000001e+02  -2.3391000000000002e+00   2.5026599999999998e+01   1.6006000000000000e+00  -3.0473700000000001e+01  -1.6943600000000000e+01   4.8022399999999999e+02  -7.0320000000000005e-01  -3.6342399999999998e+01  -7.8300000000000003e-01
  -5.1138000000000003e+00  -1.0815899999999999e+01   2.4199610000000001e+02  -2.4823000000000000e+00   2.4988600000000002e+01   1.6576000000000000e+00  -3.1006300000000000e+01  -1.7210400000000000e+01   4.8240050000000002e+02  -1.0018000000000000e+00  -3.6429000000000002e+01  -8.8470000000000004e-01
  -5.5766999999999998e+00  -1.0793900000000001e+01   2.4139560000000000e+02  -2.6255000000000002e+00   2.5055199999999999e+01   1.6752000000000000e+00  -3.1960699999999999e+01  -1.7632899999999999e+01   4.8544760000000002e+02  -1.1656000000000000e+00  -3.6554099999999998e+01  -9.3340000000000001e-01
  -5.5766999999999998e+00  -1.1343500000000001e+01   2.4285390000000001e+02  -2.8355999999999999e+00   2.5112300000000001e+01   1.6664000000000001e+00  -3.2826300000000003e+01  -1.7966400000000000e+01   4.8771120000000002e+02  -1.3197000000000001e+00  -3.6727300000000000e+01  -9.4220000000000004e-01
  -6.0395000000000003e+00  -1.1761200000000001e+01   2.4242500000000001e+02  -2.9405999999999999e+00   2.5245500000000000e+01   1.8023000000000000e+00  -3.3625300000000003e+01  -1.8210999999999999e+01   4.8997480000000002e+02  -1.4738000000000000e+00  -3.6871699999999997e+01  -1.0085999999999999e+00
  -5.9733999999999998e+00  -1.2003000000000000e+01   2.4379750000000001e+02  -3.1316000000000002e+00   2.5388300000000001e+01   1.8593000000000000e+00  -3.4357799999999997e+01  -1.8522300000000001e+01   4.9223829999999998e+02  -1.7435000000000000e+00  -3.6929400000000001e+01  -1.0926000000000000e+00
  -5.8852000000000002e+00  -1.2508699999999999e+01   2.4499850000000001e+02  -3.2557000000000000e+00   2.5578600000000002e+01   1.9734000000000000e+00  -3.4912599999999998e+01  -1.8744700000000002e+01   4.9241250000000002e+02  -1.8879999999999999e+00  -3.7064100000000003e+01  -1.1368000000000000e+00
  -5.9954999999999998e+00  -1.2684500000000000e+01   2.4499850000000001e+02  -3.3130000000000002e+00   2.5664200000000001e+01   1.9162999999999999e+00  -3.5289999999999999e+01  -1.8811399999999999e+01   4.9493720000000002e+02  -1.8784000000000001e+00  -3.7121800000000000e+01  -1.1368000000000000e+00
  -5.9073000000000002e+00  -1.2926299999999999e+01   2.4782939999999999e+02  -3.5707000000000000e+00   2.5787900000000000e+01   2.0960999999999999e+00  -3.5733899999999998e+01  -1.8900300000000001e+01   4.9485010000000000e+02  -2.0325000000000002e+00  -3.7246899999999997e+01  -1.1942999999999999e+00
  -5.5326000000000004e+00  -1.3366000000000000e+01   2.4885880000000000e+02  -3.6280000000000001e+00   2.5997299999999999e+01   2.1707000000000001e+00  -3.5889200000000002e+01  -1.9411700000000000e+01   4.9554660000000001e+02  -2.0133000000000001e+00  -3.7246899999999997e+01  -1.2253000000000001e+00
  -5.4664000000000001e+00  -1.3410000000000000e+01   2.5108910000000000e+02  -3.8380999999999998e+00   2.6187600000000000e+01   2.1488000000000000e+00  -3.6399700000000003e+01  -1.9700800000000001e+01   4.9633019999999999e+02  -2.2059000000000002e+00  -3.7218100000000000e+01  -1.2650999999999999e+00
  -5.4223999999999997e+00  -1.3651800000000000e+01   2.5177539999999999e+02  -3.9622000000000002e+00   2.6396899999999999e+01   2.2496000000000000e+00  -3.6665999999999997e+01  -2.0034300000000002e+01   4.9572070000000002e+02  -2.2444000000000002e+00  -3.7169899999999998e+01  -1.3092999999999999e+00
  -5.0035999999999996e+00  -1.4487200000000000e+01   2.5357689999999999e+02  -4.1340000000000003e+00   2.6520600000000002e+01   2.3416999999999999e+00  -3.6665999999999997e+01  -2.0701400000000000e+01   4.9563369999999998e+02  -2.3793000000000002e+00  -3.7179600000000001e+01  -1.3314999999999999e+00
  -4.8052000000000001e+00  -1.4707000000000001e+01   2.5572149999999999e+02  -4.0862999999999996e+00   2.6748999999999999e+01   2.3416999999999999e+00  -3.6887999999999998e+01  -2.1168299999999999e+01   4.9624310000000003e+02  -2.4081999999999999e+00  -3.7112200000000001e+01  -1.3977999999999999e+00
  -4.2541000000000002e+00  -1.5608300000000000e+01   2.5795179999999999e+02  -4.2582000000000004e+00   2.6996400000000001e+01   2.4952000000000001e+00  -3.7287500000000001e+01  -2.1768699999999999e+01   4.9528539999999998e+02  -2.3696999999999999e+00  -3.7121800000000000e+01  -1.4464999999999999e+00
  -4.0998000000000001e+00  -1.6333800000000000e+01   2.5958170000000001e+02  -4.4682000000000004e+00   2.7005900000000000e+01   2.6223999999999998e+00  -3.7487299999999998e+01  -2.1857700000000001e+01   4.9511130000000003e+02  -2.3889000000000000e+00  -3.6862000000000002e+01  -1.4244000000000001e+00
  -3.5929000000000002e+00  -1.7345099999999999e+01   2.6232679999999999e+02  -4.6496000000000004e+00   2.7386600000000001e+01   2.6661999999999999e+00  -3.7775799999999997e+01  -2.1190600000000000e+01   4.9424070000000000e+02  -2.3504000000000000e+00  -3.6939000000000000e+01  -1.3977999999999999e+00
  -2.9756999999999998e+00  -1.7696800000000000e+01   2.6558659999999998e+02  -4.6210000000000004e+00   2.7757700000000000e+01   2.7846000000000002e+00  -3.7664800000000000e+01  -2.1279499999999999e+01   4.9215129999999999e+02  -2.2926000000000002e+00  -3.6813899999999997e+01  -1.4021999999999999e+00
  -2.6671000000000000e+00  -1.8554099999999998e+01   2.6987580000000003e+02  -4.7450999999999999e+00   2.7966999999999999e+01   2.9380999999999999e+00  -3.7886800000000001e+01  -2.1190600000000000e+01   4.9180300000000000e+02  -2.1962999999999999e+00  -3.6756200000000000e+01  -1.4244000000000001e+00
  -2.0057999999999998e+00  -1.9191700000000001e+01   2.7330709999999999e+02  -4.8978000000000002e+00   2.8347700000000000e+01   2.9820000000000002e+00  -3.8086500000000001e+01  -2.0968200000000000e+01   4.8919119999999998e+02  -1.9843999999999999e+00  -3.6592599999999997e+01  -1.3934000000000000e+00
  -1.5649999999999999e+00  -1.9851199999999999e+01   2.7742480000000000e+02  -4.9074000000000000e+00   2.8690200000000001e+01   3.1046999999999998e+00  -3.8175300000000000e+01  -2.0478999999999999e+01   4.8640530000000001e+02  -1.9651000000000001e+00  -3.6323200000000000e+01  -1.3535999999999999e+00
  -7.9349999999999998e-01  -2.0620600000000000e+01   2.8077030000000002e+02  -4.9646999999999997e+00   2.9032800000000002e+01   3.2275000000000000e+00  -3.8108699999999999e+01  -2.0056600000000000e+01   4.8335820000000001e+02  -1.6954000000000000e+00  -3.6073000000000000e+01  -1.3801000000000001e+00
  -2.4249999999999999e-01  -2.1346100000000000e+01   2.8557420000000002e+02  -4.9646999999999997e+00   2.9375399999999999e+01   3.3502999999999998e+00  -3.7931199999999997e+01  -1.9722999999999999e+01   4.8152990000000000e+02  -1.6278999999999999e+00  -3.5813200000000002e+01  -1.3182000000000000e+00
   4.4080000000000003e-01  -2.1939599999999999e+01   2.8909140000000002e+02  -4.8501000000000003e+00   2.9775099999999998e+01   3.3591000000000002e+00  -3.7775799999999997e+01  -1.9367300000000000e+01   4.7883109999999999e+02  -1.4159999999999999e+00  -3.5620800000000003e+01  -1.3138000000000001e+00
   8.1559999999999999e-01  -2.2467199999999998e+01   2.9295159999999998e+02  -4.9455999999999998e+00   3.0050999999999998e+01   3.5125999999999999e+00  -3.7576000000000001e+01  -1.9656300000000002e+01   4.7430390000000000e+02  -1.2811999999999999e+00  -3.5380200000000002e+01  -1.2784000000000000e+00
   1.6972000000000000e+00  -2.3104800000000001e+01   2.9664030000000002e+02  -4.7832999999999997e+00   3.0364999999999998e+01   3.5827000000000000e+00  -3.7420699999999997e+01  -1.9834199999999999e+01   4.7143099999999998e+02  -1.2234000000000000e+00  -3.5072299999999998e+01  -1.2917000000000001e+00
   2.2263000000000002e+00  -2.3654299999999999e+01   3.0127269999999999e+02  -4.8692000000000002e+00   3.0707599999999999e+01   3.6573000000000002e+00  -3.7087699999999998e+01  -2.0212199999999999e+01   4.6890620000000001e+02  -1.2330000000000001e+00  -3.4870300000000000e+01  -1.3226000000000000e+00
   2.6671000000000000e+00  -2.4138000000000002e+01   3.0573340000000002e+02  -4.6687000000000003e+00   3.1278600000000001e+01   3.7625000000000002e+00  -3.6821399999999997e+01  -2.0745899999999999e+01   4.6420499999999998e+02  -1.1848000000000001e+00  -3.4581600000000002e+01  -1.3447000000000000e+00
   3.2622000000000000e+00  -2.4423800000000000e+01   3.0985100000000000e+02  -4.6113999999999997e+00   3.1735299999999999e+01   3.8108000000000000e+00  -3.6377499999999998e+01  -2.0856999999999999e+01   4.6037430000000001e+02  -1.1463000000000001e+00  -3.4254500000000000e+01  -1.3048999999999999e+00
   3.8574000000000002e+00  -2.5061299999999999e+01   3.1551280000000003e+02  -4.4490999999999996e+00   3.2192100000000003e+01   3.8721999999999999e+00  -3.6244300000000003e+01  -2.1212800000000001e+01   4.5628250000000003e+02  -1.0691999999999999e+00  -3.3908099999999997e+01  -1.3492000000000000e+00
   4.4524999999999997e+00  -2.5434999999999999e+01   3.2186079999999998e+02  -4.2294999999999998e+00   3.2658299999999997e+01   3.9422999999999999e+00  -3.5689500000000002e+01  -2.1346200000000000e+01   4.5210359999999997e+02  -9.3440000000000001e-01  -3.3552100000000003e+01  -1.3226000000000000e+00
   4.7169999999999996e+00  -2.5852699999999999e+01   3.2563520000000000e+02  -3.9335000000000000e+00   3.3210299999999997e+01   4.1220999999999997e+00  -3.5778199999999998e+01  -2.1123899999999999e+01   4.4801179999999999e+02  -8.4770000000000001e-01  -3.3282600000000002e+01  -1.3314999999999999e+00
   4.9814999999999996e+00  -2.6182500000000001e+01   3.3009600000000000e+02  -3.5897999999999999e+00   3.3695599999999999e+01   4.2054000000000000e+00  -3.5312199999999997e+01  -2.0856999999999999e+01   4.4304930000000002e+02  -6.2609999999999999e-01  -3.2820799999999998e+01  -1.3314999999999999e+00
   5.3342000000000001e+00  -2.6710100000000001e+01   3.3532880000000000e+02  -3.2269999999999999e+00   3.4171399999999998e+01   4.2843999999999998e+00  -3.4979199999999999e+01  -2.0901499999999999e+01   4.3895749999999998e+02  -4.8159999999999997e-01  -3.2445500000000003e+01  -1.3092999999999999e+00
   5.9073000000000002e+00  -2.6688099999999999e+01   3.4159100000000001e+02  -2.7115000000000000e+00   3.4770899999999997e+01   4.3151000000000002e+00  -3.4291200000000003e+01  -2.0412299999999998e+01   4.3408210000000003e+02  -2.7939999999999998e-01  -3.2079900000000002e+01  -1.3048999999999999e+00
   5.9073000000000002e+00  -2.6556200000000000e+01   3.4811059999999998e+02  -2.3105000000000002e+00   3.5332299999999996e+01   4.4070999999999998e+00  -3.3936100000000003e+01  -2.0390100000000000e+01   4.2877150000000000e+02   3.8500000000000000e-02  -3.1598800000000001e+01  -1.3182000000000000e+00
   5.6868999999999996e+00  -2.6446300000000001e+01   3.5385809999999998e+02  -1.8140000000000001e+00   3.5979399999999998e+01   4.4729000000000001e+00  -3.3492199999999997e+01  -2.0145499999999998e+01   4.2389609999999999e+02   3.2750000000000001e-01  -3.1175400000000000e+01  -1.2341000000000000e+00
   5.8411999999999997e+00  -2.6710100000000001e+01   3.5977719999999999e+02  -1.3556999999999999e+00   3.6797699999999999e+01   4.5561999999999996e+00  -3.3225800000000000e+01  -1.9745300000000000e+01   4.1815010000000001e+02   7.5139999999999996e-01  -3.0598099999999999e+01  -1.2385999999999999e+00
   5.7309999999999999e+00  -2.6885899999999999e+01   3.6706880000000001e+02  -8.4970000000000001e-01   3.7340100000000000e+01   4.6527000000000003e+00  -3.2582200000000000e+01  -1.9522900000000000e+01   4.1257830000000001e+02   1.1463000000000001e+00  -3.0165099999999999e+01  -1.2385999999999999e+00
   5.7309999999999999e+00  -2.7457500000000000e+01   3.7427470000000000e+02  -2.0050000000000001e-01   3.8215600000000002e+01   4.7798999999999996e+00  -3.2648800000000001e+01  -1.9522900000000000e+01   4.0691930000000002e+02   1.6665000000000001e+00  -2.9655100000000001e+01  -1.2209000000000001e+00
   5.9513999999999996e+00  -2.7567399999999999e+01   3.8096580000000000e+02   4.5829999999999999e-01   3.9052999999999997e+01   4.8632000000000000e+00  -3.2338000000000001e+01  -1.9411700000000000e+01   4.0230520000000001e+02   2.0228999999999999e+00  -2.9327999999999999e+01  -1.1677999999999999e+00
   6.0175000000000001e+00  -2.7369599999999998e+01   3.8911529999999999e+02   1.0502000000000000e+00   3.9785699999999999e+01   4.9641000000000002e+00  -3.2005099999999999e+01  -1.8678000000000001e+01   3.9760390000000001e+02   2.7549999999999999e+00  -2.8741000000000000e+01  -1.1677999999999999e+00
   6.1718000000000002e+00  -2.7611400000000000e+01   3.9572059999999999e+02   1.7090000000000001e+00   4.0575499999999998e+01   5.0473999999999997e+00  -3.1627800000000001e+01  -1.8299900000000001e+01   3.9255439999999999e+02   3.3426000000000000e+00  -2.8298400000000001e+01  -1.1103000000000001e+00
   6.0395000000000003e+00  -2.7853200000000001e+01   4.0241170000000000e+02   2.4537000000000000e+00   4.1374899999999997e+01   5.1307000000000000e+00  -3.1050699999999999e+01  -1.8188800000000001e+01   3.8715670000000000e+02   3.8820000000000001e+00  -2.7942399999999999e+01  -1.0838000000000001e+00
   6.0395000000000003e+00  -2.8424800000000001e+01   4.0927440000000001e+02   3.0455999999999999e+00   4.2155200000000001e+01   5.3105000000000002e+00  -3.0340499999999999e+01  -1.7766300000000001e+01   3.8175900000000001e+02   4.4791999999999996e+00  -2.7509399999999999e+01  -1.0174000000000001e+00
   6.1276999999999999e+00  -2.8644600000000001e+01   4.1768130000000002e+02   3.5994000000000002e+00   4.3135300000000001e+01   5.4114000000000004e+00  -2.9652400000000000e+01  -1.7254899999999999e+01   3.7592590000000001e+02   5.2016999999999998e+00  -2.6922499999999999e+01  -9.8199999999999998e-01
   6.4804000000000004e+00  -2.9348099999999999e+01   4.2523020000000002e+02   4.1627000000000001e+00   4.3925100000000000e+01   5.5342000000000002e+00  -2.8920000000000002e+01  -1.7010300000000001e+01   3.6974459999999999e+02   5.9916000000000000e+00  -2.6556799999999999e+01  -8.8910000000000000e-01
   6.4583000000000004e+00  -3.0359300000000001e+01   4.3363700000000000e+02   4.6973000000000003e+00   4.4876700000000000e+01   5.6612999999999998e+00  -2.7987800000000000e+01  -1.6454400000000000e+01   3.6347629999999998e+02   6.5309999999999997e+00  -2.5912199999999999e+01  -8.8029999999999997e-01
   6.9211999999999998e+00  -3.2052100000000003e+01   4.4315899999999999e+02   5.0697000000000001e+00   4.5837800000000001e+01   5.8498999999999999e+00  -2.6789300000000001e+01  -1.5920700000000000e+01   3.5729500000000002e+02   7.2534999999999998e+00  -2.5363700000000001e+01  -8.0510000000000004e-01
   7.5605000000000002e+00  -3.2975400000000000e+01   4.5336730000000000e+02   5.5948000000000002e+00   4.7084400000000002e+01   6.1041999999999996e+00  -2.5812700000000000e+01  -1.5409300000000000e+01   3.5033019999999999e+02   7.9278000000000004e+00  -2.4815200000000001e+01  -7.5639999999999996e-01
   8.5083000000000002e+00  -3.4448300000000003e+01   4.6632069999999999e+02   6.2153999999999998e+00   4.8302399999999999e+01   6.1832000000000003e+00  -2.4969300000000000e+01  -1.5164700000000000e+01   3.4266890000000001e+02   8.5731999999999999e+00  -2.4382200000000001e+01  -6.9010000000000005e-01
   9.7866999999999997e+00  -3.5085799999999999e+01   4.7875930000000000e+02   6.7214000000000000e+00   4.9615600000000001e+01   6.4244000000000003e+00  -2.3815200000000001e+01  -1.4564399999999999e+01   3.3587819999999999e+02   9.1318999999999999e+00  -2.3708700000000000e+01  -6.1929999999999996e-01
   1.0844700000000000e+01  -3.6470799999999997e+01   4.9188420000000002e+02   7.2847000000000000e+00   5.0871699999999997e+01   6.5910000000000002e+00  -2.2949600000000000e+01  -1.4453200000000001e+01   3.2839109999999999e+02   9.6616999999999997e+00  -2.3189100000000000e+01  -5.8389999999999997e-01
   1.2652200000000001e+01  -3.7855699999999999e+01   5.0586700000000002e+02   7.9147999999999996e+00   5.2241900000000001e+01   6.7050000000000001e+00  -2.1950800000000001e+01  -1.3897300000000000e+01   3.2029450000000003e+02   1.0230000000000000e+01  -2.2515599999999999e+01  -5.4849999999999999e-01
   1.4547800000000001e+01  -3.9174799999999998e+01   5.2105070000000001e+02   8.6691000000000003e+00   5.3526600000000002e+01   6.8979999999999997e+00  -2.0752300000000002e+01  -1.3808299999999999e+01   3.1097899999999998e+02   1.0750200000000000e+01  -2.1938300000000002e+01  -4.4230000000000003e-01
   1.6663900000000002e+01  -3.9856200000000001e+01   5.3503350000000000e+02   9.3374000000000006e+00   5.4954000000000001e+01   7.0865000000000000e+00  -1.9664700000000000e+01  -1.3341400000000000e+01   3.0148950000000002e+02   1.1318500000000000e+01  -2.1024200000000000e+01  -3.4949999999999998e-01
   1.9375000000000000e+01  -4.1131300000000003e+01   5.5107500000000005e+02   1.0034400000000000e+01   5.6219600000000000e+01   7.2225000000000001e+00  -1.8488399999999999e+01  -1.2563100000000000e+01   2.9165170000000001e+02   1.1954300000000000e+01  -2.0312100000000001e+01  -2.9640000000000000e-01
   2.2240500000000001e+01  -4.2626199999999997e+01   5.6565830000000005e+02   1.0931800000000001e+01   5.7637400000000000e+01   7.3715999999999999e+00  -1.6912500000000001e+01  -1.1807100000000000e+01   2.7998559999999998e+02   1.2513000000000000e+01  -1.9321100000000001e+01  -2.5659999999999999e-01
   2.5348500000000001e+01  -4.3835299999999997e+01   5.8058470000000000e+02   1.1705200000000000e+01   5.8836399999999998e+01   7.5118999999999998e+00  -1.5381100000000000e+01  -1.0984400000000001e+01   2.6727480000000003e+02   1.3023500000000000e+01  -1.8551300000000001e+01  -1.4599999999999999e-01
   2.8081700000000001e+01  -4.5220199999999998e+01   5.9525369999999998e+02   1.2593100000000000e+01   6.0121099999999998e+01   7.6961000000000004e+00  -1.3672100000000000e+01  -9.5836000000000006e+00   2.5412870000000001e+02   1.3563000000000001e+01  -1.7560199999999998e+01  -8.8499999999999995e-02
   3.0903099999999998e+01  -4.6517299999999999e+01   6.1009429999999998e+02   1.3414199999999999e+01   6.1358100000000000e+01   7.7706000000000000e+00  -1.1785500000000001e+01  -8.4496000000000002e+00   2.4228850000000000e+02   1.4073499999999999e+01  -1.6597999999999999e+01   2.6499999999999999e-02
   3.3570200000000000e+01  -4.7726399999999998e+01   6.2373389999999995e+02   1.4321199999999999e+01   6.2518999999999998e+01   7.8670999999999998e+00  -1.0054300000000000e+01  -7.6490999999999998e+00   2.2922950000000000e+02   1.4304700000000000e+01  -1.5587700000000000e+01   5.7500000000000002e-02
   3.6171100000000003e+01  -4.9067399999999999e+01   6.3660149999999999e+02   1.5180400000000001e+01   6.3594299999999997e+01   8.0336999999999996e+00  -8.2120999999999995e+00  -6.3815999999999997e+00   2.1556100000000001e+02   1.4622600000000000e+01  -1.4664000000000000e+01   1.7690000000000000e-01
   3.8706000000000003e+01  -5.0078600000000002e+01   6.4895429999999999e+02   1.5953799999999999e+01   6.4679100000000005e+01   8.0206000000000000e+00  -6.5697000000000001e+00  -4.9141000000000004e+00   2.0363380000000001e+02   1.4872999999999999e+01  -1.3769100000000000e+01   2.3890000000000000e-01
   4.0777900000000002e+01  -5.1111800000000002e+01   6.5890530000000001e+02   1.6631699999999999e+01   6.5488000000000000e+01   8.0907000000000000e+00  -4.9939000000000000e+00  -3.9579000000000000e+00   1.9074889999999999e+02   1.5152400000000000e+01  -1.2826200000000000e+01   2.4329999999999999e-01
   4.2078400000000002e+01  -5.2364899999999999e+01   6.6919929999999999e+02   1.7357299999999999e+01   6.6373000000000005e+01   8.1828000000000003e+00  -3.7730999999999999e+00  -2.8239000000000001e+00   1.7821220000000000e+02   1.5219799999999999e+01  -1.1941000000000001e+01   3.0080000000000001e-01
   4.3158499999999997e+01  -5.3705900000000000e+01   6.7760609999999997e+02   1.7996900000000000e+01   6.7191299999999998e+01   8.2441999999999993e+00  -2.4413999999999998e+00  -2.0457000000000001e+00   1.6750380000000001e+02   1.5335400000000000e+01  -1.1296300000000000e+01   3.1850000000000001e-01
   4.3599299999999999e+01  -5.4849100000000000e+01   6.8558399999999995e+02   1.8760700000000000e+01   6.7943100000000001e+01   8.2398000000000007e+00  -1.7090000000000001e+00  -1.3341000000000001e+00   1.5784010000000001e+02   1.5181300000000000e+01  -1.0613099999999999e+01   3.6709999999999998e-01
   4.3775700000000001e+01  -5.5992199999999997e+01   6.9176040000000000e+02   1.9180800000000001e+01   6.8390299999999996e+01   8.2925000000000004e+00  -5.3269999999999995e-01  -1.0894999999999999e+00   1.4913409999999999e+02   1.5142700000000000e+01  -1.0026199999999999e+01   3.2729999999999998e-01
   4.3907899999999998e+01  -5.7091400000000000e+01   6.9759370000000001e+02   1.9715499999999999e+01   6.8932699999999997e+01   8.3626000000000005e+00  -2.2200000000000001e-02  -8.2269999999999999e-01   1.4051519999999999e+02   1.4930800000000000e+01  -9.3526000000000007e+00   2.7429999999999999e-01
   4.3797699999999999e+01  -5.8740099999999998e+01   7.0179710000000000e+02   2.0097400000000000e+01   6.9551199999999994e+01   8.4809999999999999e+00   3.3289999999999997e-01  -1.1117999999999999e+00   1.3302799999999999e+02   1.4699600000000000e+01  -8.7849000000000004e+00   1.9020000000000001e-01
   4.3797699999999999e+01  -6.0762599999999999e+01   7.0763040000000001e+02   2.0336099999999998e+01   7.0036600000000007e+01   8.6170000000000009e+00   8.4340000000000004e-01  -1.1563000000000001e+00   1.2771729999999999e+02   1.4218000000000000e+01  -8.3903999999999996e+00   1.4160000000000000e-01
   4.3599299999999999e+01  -6.2587299999999999e+01   7.1166229999999996e+02   2.0622499999999999e+01   7.0379099999999994e+01   8.7134000000000000e+00   9.7660000000000002e-01  -1.4676000000000000e+00   1.2144900000000000e+02   1.3813400000000000e+01  -8.0921000000000003e+00   2.2100000000000002e-02
   4.3224600000000002e+01  -6.4214100000000002e+01   7.1432159999999999e+02   2.0765699999999999e+01   7.0816900000000004e+01   8.8275000000000006e+00   1.1540999999999999e+00  -1.4898000000000000e+00   1.1605119999999999e+02   1.3370300000000000e+01  -7.7073000000000000e+00   1.3299999999999999e-02
   4.2982199999999999e+01  -6.6038700000000006e+01   7.1801030000000003e+02   2.1004400000000000e+01   7.1206999999999994e+01   8.9108000000000001e+00   2.1751000000000000e+00  -1.8232999999999999e+00   1.1187230000000000e+02   1.2850099999999999e+01  -7.4859000000000000e+00  -7.5200000000000003e-02
   4.3290700000000001e+01  -6.8281000000000006e+01   7.2127009999999996e+02   2.1109400000000001e+01   7.1540099999999995e+01   8.9896999999999991e+00   2.9963000000000002e+00  -1.8899999999999999e+00   1.0725820000000000e+02   1.2407000000000000e+01  -7.1684000000000001e+00  -1.3270000000000001e-01
   4.3467100000000002e+01  -6.9446200000000005e+01   7.2350040000000001e+02   2.1386299999999999e+01   7.1816000000000003e+01   9.0817999999999994e+00   3.5289999999999999e+00  -2.8683999999999998e+00   1.0186040000000000e+02   1.1858000000000001e+01  -6.8220000000000001e+00  -2.3000000000000001e-01
   4.3951999999999998e+01  -7.1094899999999996e+01   7.2718910000000005e+02   2.1472200000000001e+01   7.2206199999999995e+01   9.1913999999999998e+00   4.3723999999999998e+00  -3.3576000000000001e+00   9.6897999999999996e+01   1.1193300000000001e+01  -6.6295999999999999e+00  -2.6100000000000001e-01
   4.4392899999999997e+01  -7.2831599999999995e+01   7.3010580000000004e+02   2.1491299999999999e+01   7.2472600000000000e+01   9.2353000000000005e+00   4.3057999999999996e+00  -2.7349999999999999e+00   9.0716700000000003e+01   1.0605700000000001e+01  -6.3794000000000004e+00  -2.3890000000000000e-01
   4.6001899999999999e+01  -7.4282499999999999e+01   7.3293669999999997e+02   2.1720400000000001e+01   7.2719999999999999e+01   9.2002000000000006e+00   6.2590000000000003e+00  -4.0023999999999997e+00   8.5231899999999996e+01   9.8543000000000003e+00  -5.8502000000000001e+00  -4.5119999999999999e-01
   4.7324500000000000e+01  -7.6195099999999996e+01   7.3559600000000000e+02   2.1854099999999999e+01   7.2815200000000004e+01   9.1562999999999999e+00   5.8594999999999997e+00  -5.3810000000000002e+00   7.9050700000000006e+01   9.0067000000000004e+00  -5.4461000000000004e+00  -4.5119999999999999e-01
   4.8845399999999998e+01  -7.7162400000000005e+01   7.3688270000000000e+02   2.2016400000000001e+01   7.3110200000000006e+01   9.1562999999999999e+00   5.9039000000000001e+00  -5.0030000000000001e+00   7.2782300000000006e+01   8.2167999999999992e+00  -4.9649999999999999e+00  -5.2639999999999998e-01
   5.0652799999999999e+01  -7.7953800000000001e+01   7.3791210000000001e+02   2.2131000000000000e+01   7.2976900000000001e+01   9.0510999999999999e+00   7.3243000000000000e+00  -5.6256000000000004e+00   6.4685699999999997e+01   7.4749999999999996e+00  -4.5608000000000004e+00  -5.4410000000000003e-01
   5.2305999999999997e+01  -7.9096999999999994e+01   7.3859839999999997e+02   2.2331499999999998e+01   7.3005499999999998e+01   8.8537999999999997e+00   7.6128999999999998e+00  -5.8479999999999999e+00   5.6414999999999999e+01   6.4828999999999999e+00  -4.0894000000000004e+00  -5.6620000000000004e-01
   5.3143599999999999e+01  -7.9822400000000002e+01   7.3937040000000002e+02   2.2522400000000001e+01   7.3081599999999995e+01   8.6914999999999996e+00   7.2798999999999996e+00  -4.8696000000000002e+00   4.8927799999999998e+01   5.5099999999999998e+00  -3.5697999999999999e+00  -5.3969999999999996e-01
   5.3760800000000003e+01  -8.0481899999999996e+01   7.3962779999999998e+02   2.2751600000000000e+01   7.3119699999999995e+01   8.5686999999999998e+00   6.8582000000000001e+00  -4.1581000000000001e+00   4.0831200000000003e+01   4.6044999999999998e+00  -2.8384999999999998e+00  -3.8479999999999998e-01
   5.3981200000000001e+01  -8.0679800000000000e+01   7.3945619999999997e+02   2.3133500000000002e+01   7.3186300000000003e+01   8.4809999999999999e+00   6.3921000000000001e+00  -4.3582000000000001e+00   3.2473500000000001e+01   3.4773999999999998e+00  -2.1938000000000000e+00  -3.7600000000000000e-01
   5.3826900000000002e+01  -8.0108199999999997e+01   7.3962779999999998e+02   2.3754100000000001e+01   7.3148200000000003e+01   8.3056000000000001e+00   6.2367999999999997e+00  -4.0023999999999997e+00   2.4289800000000000e+01   2.6875000000000000e+00  -1.6839000000000000e+00  -2.2120000000000001e-01
   5.2989300000000000e+01  -8.0218100000000007e+01   7.3834100000000001e+02   2.4107299999999999e+01   7.3005499999999998e+01   8.2134999999999998e+00   5.4156000000000004e+00  -2.5571000000000002e+00   1.8630900000000000e+01   1.9361999999999999e+00  -1.1065000000000000e+00  -2.2100000000000002e-02
   5.2526400000000002e+01  -8.0723699999999994e+01   7.3696849999999995e+02   2.4575099999999999e+01   7.3015000000000001e+01   8.1346000000000007e+00   3.8397000000000001e+00  -1.0450999999999999e+00   1.3146100000000001e+01   1.2619000000000000e+00  -5.7730000000000004e-01   2.1679999999999999e-01
   5.1887200000000000e+01  -8.1053500000000000e+01   7.3533860000000004e+02   2.5195699999999999e+01   7.3034000000000006e+01   8.0731999999999999e+00   2.5524000000000000e+00   1.7790000000000000e-01   8.1837000000000000e+00   5.6830000000000003e-01  -2.1170000000000000e-01   5.0870000000000004e-01
   5.1005499999999998e+01  -8.1427199999999999e+01   7.3319399999999996e+02   2.5864000000000001e+01   7.2986500000000007e+01   8.0907000000000000e+00   1.2206999999999999e+00   1.6232000000000000e+00   6.0072000000000001e+00   2.0230000000000001e-01  -9.5999999999999992e-03   7.3429999999999995e-01
   4.9859299999999998e+01  -8.1581100000000006e+01   7.3044889999999998e+02   2.6561000000000000e+01   7.2872299999999996e+01   8.0512999999999995e+00   2.6629999999999998e-01   2.7349999999999999e+00   4.9623999999999997e+00   9.6299999999999997e-02   3.0790000000000001e-01   8.6260000000000003e-01
   4.8977600000000002e+01  -8.1734999999999999e+01   7.2770389999999998e+02   2.7229299999999999e+01   7.2605800000000002e+01   7.9985999999999997e+00  -2.4410000000000001e-01   2.6905000000000001e+00   4.0918000000000001e+00  -6.7400000000000002e-02   5.3879999999999995e-01   9.2889999999999995e-01
   4.8118000000000002e+01  -8.1954800000000006e+01   7.2418669999999997e+02   2.8126799999999999e+01   7.2320400000000006e+01   7.9284999999999997e+00   3.3289999999999997e-01   2.4015000000000000e+00   3.5695000000000001e+00  -1.6380000000000000e-01   5.8689999999999998e-01   7.9620000000000002e-01
   4.7170200000000001e+01  -8.2328500000000005e+01   7.2101270000000000e+02   2.8690100000000001e+01   7.2215699999999998e+01   7.8845999999999998e+00   1.5540000000000001e-01   2.6238000000000001e+00   4.4401000000000002e+00  -1.9270000000000001e-01   6.8320000000000003e-01   8.1830000000000003e-01
   4.5979900000000001e+01  -8.2614300000000000e+01   7.1895389999999998e+02   2.9568500000000000e+01   7.2129999999999995e+01   7.8101000000000003e+00   1.3320000000000001e-01   2.7572000000000001e+00   4.9623999999999997e+00  -8.6699999999999999e-02   7.0240000000000002e-01   8.2720000000000005e-01
   4.5274500000000003e+01  -8.2592299999999994e+01   7.1672349999999994e+02   3.0399100000000001e+01   7.1939700000000002e+01   7.7881999999999998e+00   4.6610000000000001e-01   2.6238000000000001e+00   3.9177000000000000e+00  -1.5409999999999999e-01   6.1580000000000001e-01   8.2720000000000005e-01
   4.4657400000000003e+01  -8.3229900000000001e+01   7.1423580000000004e+02   3.1134200000000000e+01   7.1863600000000005e+01   7.7047999999999996e+00   7.1020000000000005e-01   2.8016999999999999e+00   3.6564999999999999e+00  -1.1559999999999999e-01   4.2340000000000000e-01   8.5819999999999996e-01
   4.4525100000000002e+01  -8.3054000000000002e+01   7.1097600000000000e+02   3.2155799999999999e+01   7.1635199999999998e+01   7.6127000000000002e+00   4.6610000000000001e-01   3.2909000000000002e+00   3.4824000000000002e+00  -5.7799999999999997e-02   5.4849999999999999e-01   8.1389999999999996e-01
   4.4040199999999999e+01  -8.2724199999999996e+01   7.0926030000000003e+02   3.3120100000000001e+01   7.1454400000000007e+01   7.5250000000000004e+00   2.6629999999999998e-01   2.8239000000000001e+00   4.5270999999999999e+00  -9.6299999999999997e-02   4.5219999999999999e-01   8.5819999999999996e-01
   4.3951999999999998e+01  -8.2790199999999999e+01   7.0565740000000005e+02   3.4151200000000003e+01   7.1178500000000000e+01   7.3846999999999996e+00   2.2189999999999999e-01   3.0017999999999998e+00   3.4824000000000002e+00  -1.4449999999999999e-01   4.5219999999999999e-01   8.9349999999999996e-01
   4.3930000000000000e+01  -8.2416499999999999e+01   7.0222609999999997e+02   3.5296900000000001e+01   7.0997699999999995e+01   7.2488000000000001e+00   3.7730000000000002e-01   3.1575000000000002e+00   4.6142000000000003e+00  -8.6699999999999999e-02   3.7530000000000002e-01   8.3160000000000001e-01
   4.4084299999999999e+01  -8.1691000000000003e+01   7.0008150000000001e+02   3.6652700000000003e+01   7.0759799999999998e+01   7.0820999999999996e+00   3.3289999999999997e-01   2.8462000000000001e+00   4.3529999999999998e+00  -1.5409999999999999e-01   4.6189999999999998e-01   8.0510000000000004e-01
   4.3731600000000000e+01  -8.0591800000000006e+01   6.9699329999999998e+02   3.7846100000000000e+01   7.0483800000000002e+01   6.9023000000000003e+00   5.1049999999999995e-01   2.7572000000000001e+00   3.8306000000000000e+00  -1.6380000000000000e-01   4.1370000000000001e-01   8.4930000000000005e-01
   4.3621400000000001e+01  -7.9338800000000006e+01   6.9476289999999995e+02   3.9201799999999999e+01   7.0245900000000006e+01   6.6216999999999997e+00   3.5510000000000003e-01   2.9796000000000000e+00   4.0918000000000001e+00  -1.6380000000000000e-01   4.1370000000000001e-01   8.0059999999999998e-01
   4.3401000000000003e+01  -7.8569299999999998e+01   6.9081679999999994e+02   4.0586199999999998e+01   7.0036600000000007e+01   6.3586000000000000e+00   5.3269999999999995e-01   2.8239000000000001e+00   4.3529999999999998e+00  -1.3489999999999999e-01   5.1959999999999995e-01   7.8300000000000003e-01
   4.3004199999999997e+01  -7.6700699999999998e+01   6.8798599999999999e+02   4.2152000000000001e+01   6.9779600000000002e+01   6.0823000000000000e+00   5.3269999999999995e-01   3.0463000000000000e+00   4.1788999999999996e+00  -7.7100000000000002e-02   3.5599999999999998e-01   7.6970000000000005e-01
   4.2320900000000002e+01  -7.5403700000000001e+01   6.8584140000000002e+02   4.3717799999999997e+01   6.9560800000000000e+01   5.8015999999999996e+00   5.9930000000000005e-01   2.7795000000000001e+00   3.8306000000000000e+00  -2.8899999999999999e-02   4.5219999999999999e-01   7.9179999999999995e-01
   4.1527400000000000e+01  -7.3644999999999996e+01   6.8446879999999999e+02   4.5302599999999998e+01   6.9465599999999995e+01   5.4946999999999999e+00   4.4390000000000002e-01   2.7572000000000001e+00   3.6564999999999999e+00  -7.7100000000000002e-02   4.6189999999999998e-01   7.9620000000000002e-01
   4.0976300000000002e+01  -7.2413899999999998e+01   6.8266740000000004e+02   4.6887500000000003e+01   6.9408500000000004e+01   5.1877000000000004e+00   7.7680000000000005e-01   2.6905000000000001e+00   4.1788999999999996e+00  -7.7100000000000002e-02   4.4259999999999999e-01   7.4760000000000004e-01
   4.0315100000000001e+01  -7.0809100000000001e+01   6.8198109999999997e+02   4.8548800000000000e+01   6.9322900000000004e+01   4.8324999999999996e+00   8.8780000000000003e-01   2.8683999999999998e+00   4.9623999999999997e+00  -5.7799999999999997e-02   4.4259999999999999e-01   7.9179999999999995e-01
   3.9852200000000003e+01  -6.9885800000000003e+01   6.8086590000000001e+02   5.0152799999999999e+01   6.9351399999999998e+01   4.5650000000000004e+00   5.7709999999999995e-01   2.7572000000000001e+00   3.6564999999999999e+00  -1.8300000000000000e-01   5.3879999999999995e-01   7.8300000000000003e-01
   3.9565600000000003e+01  -6.8874600000000001e+01   6.7957910000000004e+02   5.1852200000000003e+01   6.9379999999999995e+01   4.3589000000000002e+00   5.7709999999999995e-01   2.8239000000000001e+00   4.2659000000000002e+00  -1.0600000000000000e-01   4.6189999999999998e-01   7.2540000000000004e-01
   3.9234999999999999e+01  -6.7995199999999997e+01   6.7915020000000004e+02   5.3599400000000003e+01   6.9208699999999993e+01   4.0957999999999997e+00   7.1020000000000005e-01   2.8016999999999999e+00   4.0918000000000001e+00  -1.4449999999999999e-01   4.6189999999999998e-01   7.7849999999999997e-01
   3.9124800000000000e+01  -6.7028000000000006e+01   6.7803499999999997e+02   5.5212899999999998e+01   6.9084999999999994e+01   3.8633999999999999e+00   6.2150000000000005e-01   2.8683999999999998e+00   4.3529999999999998e+00  -8.6699999999999999e-02   3.9450000000000002e-01   7.5200000000000000e-01
   3.8485599999999998e+01  -6.6060699999999997e+01   6.7829240000000004e+02   5.6902799999999999e+01   6.9151600000000002e+01   3.6002999999999998e+00   6.4370000000000005e-01   2.8906000000000001e+00   4.3529999999999998e+00  -1.6380000000000000e-01   4.2340000000000000e-01   7.2540000000000004e-01
   3.8419400000000003e+01  -6.5291300000000007e+01   6.7812080000000003e+02   5.8812300000000000e+01   6.9084999999999994e+01   3.3414999999999999e+00   5.7709999999999995e-01   2.9796000000000000e+00   4.5270999999999999e+00  -1.9270000000000001e-01   4.1370000000000001e-01   7.3429999999999995e-01
   3.8353299999999997e+01  -6.4697699999999998e+01   6.7803499999999997e+02   6.0435400000000001e+01   6.9094499999999996e+01   3.1661000000000001e+00   5.3269999999999995e-01   2.8239000000000001e+00   3.3953000000000002e+00  -1.9270000000000001e-01   4.9070000000000003e-01   7.1660000000000001e-01
   3.8022700000000000e+01  -6.4104100000000003e+01   6.7854970000000003e+02   6.2383000000000003e+01   6.9256299999999996e+01   2.9205999999999999e+00   5.3269999999999995e-01   3.1130000000000000e+00   3.0470999999999999e+00  -1.4449999999999999e-01   4.6189999999999998e-01   7.2989999999999999e-01
   3.7890400000000000e+01  -6.3664499999999997e+01   6.7906439999999998e+02   6.4292500000000004e+01   6.9246700000000004e+01   2.7320000000000002e+00   2.6629999999999998e-01   2.9573000000000000e+00   4.1788999999999996e+00  -4.8200000000000000e-02   4.4259999999999999e-01   7.0779999999999998e-01
   3.7956499999999998e+01  -6.3290799999999997e+01   6.7992229999999995e+02   6.6077900000000000e+01   6.9313299999999998e+01   2.5478000000000001e+00   4.8830000000000001e-01   2.9796000000000000e+00   3.6564999999999999e+00  -1.6380000000000000e-01   4.7149999999999997e-01   6.4139999999999997e-01
   3.7956499999999998e+01  -6.2895000000000003e+01   6.8155219999999997e+02   6.7767799999999994e+01   6.9275300000000001e+01   2.3942999999999999e+00   6.6579999999999995e-01   3.1575000000000002e+00   3.1341999999999999e+00  -4.8200000000000000e-02   4.6189999999999998e-01   6.7679999999999996e-01
   3.8507599999999996e+01  -6.2982999999999997e+01   6.8369680000000005e+02   6.9667699999999996e+01   6.9418000000000006e+01   2.2058000000000000e+00   7.9900000000000004e-01   3.3353000000000002e+00   4.0048000000000004e+00  -9.6299999999999997e-02   4.6189999999999998e-01   6.9450000000000001e-01
   3.8904400000000003e+01  -6.2785100000000000e+01   6.8438300000000004e+02   7.1281300000000002e+01   6.9494200000000006e+01   2.0478999999999998e+00   5.3269999999999995e-01   3.0240000000000000e+00   3.5695000000000001e+00  -1.1559999999999999e-01   3.4639999999999999e-01   6.9010000000000005e-01
   3.9014600000000002e+01  -6.2763100000000001e+01   6.8652760000000001e+02   7.3037999999999997e+01   6.9503699999999995e+01   1.8725000000000001e+00   7.5460000000000005e-01   2.8462000000000001e+00   4.0918000000000001e+00  -7.7100000000000002e-02   4.6189999999999998e-01   6.6790000000000005e-01
   3.9499499999999998e+01  -6.3092900000000000e+01   6.8815750000000003e+02   7.4775599999999997e+01   6.9475099999999998e+01   1.7145999999999999e+00   4.6610000000000001e-01   3.0017999999999998e+00   4.5270999999999999e+00  -8.6699999999999999e-02   3.9450000000000002e-01   6.6790000000000005e-01
   4.0094600000000000e+01  -6.3114899999999999e+01   6.9004480000000001e+02   7.6465500000000006e+01   6.9627399999999994e+01   1.4997000000000000e+00   6.4370000000000005e-01   2.8683999999999998e+00   3.9177000000000000e+00  -1.2520000000000001e-01   4.5219999999999999e-01   6.9010000000000005e-01
   4.0469400000000000e+01  -6.3708399999999997e+01   6.9287559999999996e+02   7.7840400000000002e+01   6.9751099999999994e+01   1.4033000000000000e+00   7.9900000000000004e-01   2.9573000000000000e+00   4.2659000000000002e+00  -1.0600000000000000e-01   4.4259999999999999e-01   6.5029999999999999e-01
   4.0447299999999998e+01  -6.3950299999999999e+01   6.9647860000000003e+02   7.9692599999999999e+01   6.9941400000000002e+01   1.1796000000000000e+00   8.2120000000000004e-01   2.9573000000000000e+00   3.4824000000000002e+00  -7.7100000000000002e-02   5.7730000000000004e-01   6.1490000000000000e-01
   4.1571500000000000e+01  -6.4214100000000002e+01   6.9896630000000005e+02   8.1267899999999997e+01   7.0112700000000004e+01   1.0218000000000000e+00   6.4370000000000005e-01   2.9350999999999998e+00   3.9177000000000000e+00  -5.7799999999999997e-02   4.3300000000000000e-01   6.7240000000000000e-01
   4.2497199999999999e+01  -6.5181299999999993e+01   7.0445640000000003e+02   8.2824100000000001e+01   7.0417199999999994e+01   9.5599999999999996e-01   7.7680000000000005e-01   3.1797000000000000e+00   4.4401000000000002e+00  -1.4449999999999999e-01   5.1000000000000001e-01   6.3260000000000005e-01
   4.3334800000000001e+01  -6.5994699999999995e+01   7.1080439999999999e+02   8.4437600000000003e+01   7.0921499999999995e+01   7.3229999999999995e-01   5.5489999999999995e-01   2.8906000000000001e+00   3.7435999999999998e+00  -1.3489999999999999e-01   4.9070000000000003e-01   6.4139999999999997e-01
   4.3709499999999998e+01  -6.6368499999999997e+01   7.1526520000000005e+02   8.6051199999999994e+01   7.1349699999999999e+01   6.0950000000000004e-01   7.7680000000000005e-01   2.9573000000000000e+00   4.5270999999999999e+00  -1.7340000000000000e-01   4.4259999999999999e-01   6.7240000000000000e-01
   4.4194499999999998e+01  -6.7665499999999994e+01   7.2195630000000006e+02   8.7645600000000002e+01   7.1834999999999994e+01   4.9550000000000000e-01   7.5460000000000005e-01   2.8683999999999998e+00   3.9177000000000000e+00  -1.3489999999999999e-01   4.2340000000000000e-01   6.0160000000000002e-01
   4.5032100000000000e+01  -6.8544799999999995e+01   7.2856169999999997e+02   8.9115899999999996e+01   7.2253699999999995e+01   4.4729999999999998e-01   7.3240000000000005e-01   2.9129000000000000e+00   4.7012999999999998e+00  -1.3489999999999999e-01   3.8490000000000002e-01   6.5910000000000002e-01
   4.5517000000000003e+01  -6.9885800000000003e+01   7.3490970000000004e+02   9.0576700000000002e+01   7.2710499999999996e+01   4.0339999999999998e-01   6.6579999999999995e-01   3.1575000000000002e+00   4.2659000000000002e+00  -2.0230000000000001e-01   3.8490000000000002e-01   6.6790000000000005e-01
   4.6354599999999998e+01  -7.1380700000000004e+01   7.4082880000000000e+02   9.2056500000000000e+01   7.3243399999999994e+01   3.0259999999999998e-01   8.6560000000000004e-01   2.8462000000000001e+00   4.3529999999999998e+00  -1.4449999999999999e-01   3.9450000000000002e-01   6.3700000000000001e-01
   4.7346499999999999e+01  -7.3337299999999999e+01   7.4777729999999997e+02   9.3269000000000005e+01   7.3738200000000006e+01   3.0259999999999998e-01   1.2650999999999999e+00   2.7795000000000001e+00   4.4401000000000002e+00  -1.7340000000000000e-01   3.8490000000000002e-01   5.9719999999999995e-01
   4.8426600000000001e+01  -7.5381699999999995e+01   7.5369629999999995e+02   9.4519800000000004e+01   7.4147400000000005e+01   2.5430000000000003e-01   1.2428999999999999e+00   2.6682999999999999e+00   4.0048000000000004e+00  -2.0230000000000001e-01   4.1370000000000001e-01   6.1490000000000000e-01
   4.9815199999999997e+01  -7.4986000000000004e+01   7.5952959999999996e+02   9.5865899999999996e+01   7.4585099999999997e+01  -1.1400000000000000e-01   1.3983000000000001e+00   2.6015999999999999e+00   3.8306000000000000e+00  -2.2159999999999999e-01   3.9450000000000002e-01   6.4580000000000004e-01
   5.1071599999999997e+01  -7.8745199999999997e+01   7.6527710000000002e+02   9.7116699999999994e+01   7.5108500000000006e+01   4.2099999999999999e-01   1.4871000000000001e+00   2.6459999999999999e+00   4.0918000000000001e+00  -1.7340000000000000e-01   4.5219999999999999e-01   6.3260000000000005e-01
   5.2636600000000001e+01  -8.8462000000000003e+01   7.6999530000000004e+02   9.7536699999999996e+01   7.5394000000000005e+01   6.4459999999999995e-01   1.3983000000000001e+00   2.7572000000000001e+00   3.3083000000000000e+00  -2.2159999999999999e-01   4.8110000000000003e-01   6.2809999999999999e-01
   5.4510199999999998e+01  -8.6065700000000007e+01   7.7651480000000004e+02   9.8711100000000002e+01   7.5822199999999995e+01   3.0700000000000000e-01   1.5315000000000001e+00   2.5571000000000002e+00   3.6564999999999999e+00  -2.0230000000000001e-01   3.6559999999999998e-01   6.5029999999999999e-01
   5.7045000000000002e+01  -8.5977800000000002e+01   7.8191920000000005e+02   1.0008590000000000e+02   7.6174300000000002e+01   2.7189999999999998e-01   1.4871000000000001e+00   2.5792999999999999e+00   3.9177000000000000e+00  -2.2159999999999999e-01   4.3300000000000000e-01   6.5469999999999995e-01
   5.8235300000000002e+01  -9.1165899999999993e+01   7.8749509999999998e+02   1.0085930000000000e+02   7.6469300000000004e+01   2.4120000000000000e-01   1.2428999999999999e+00   2.5125999999999999e+00   3.6564999999999999e+00  -2.0230000000000001e-01   4.3300000000000000e-01   6.9450000000000001e-01
   5.9690100000000001e+01  -9.3562200000000004e+01   7.9058339999999998e+02   1.0175670000000000e+02   7.6859399999999994e+01   2.7629999999999999e-01   1.5536000000000001e+00   2.6682999999999999e+00   4.3529999999999998e+00  -1.9270000000000001e-01   3.4639999999999999e-01   6.9889999999999997e-01
   6.1144900000000000e+01  -9.6397999999999996e+01   7.9418629999999996e+02   1.0258730000000000e+02   7.7144900000000007e+01   3.1140000000000001e-01   1.3539000000000001e+00   2.5792999999999999e+00   3.6564999999999999e+00  -1.2520000000000001e-01   3.3679999999999999e-01   7.1660000000000001e-01
   6.2753900000000002e+01  -9.8838200000000001e+01   7.9813229999999999e+02   1.0342749999999999e+02   7.7458900000000000e+01   2.3680000000000001e-01   1.3539000000000001e+00   2.6682999999999999e+00   4.0048000000000004e+00  -1.1559999999999999e-01   3.4639999999999999e-01   6.8559999999999999e-01
   6.3856099999999998e+01  -1.0059690000000001e+02   8.0122059999999999e+02   1.0435360000000000e+02   7.7706299999999999e+01   2.5430000000000003e-01   1.0653999999999999e+00   2.8906000000000001e+00   4.0918000000000001e+00  -6.7400000000000002e-02   4.0410000000000001e-01   6.6349999999999998e-01
   6.4451200000000000e+01  -1.0409229999999999e+02   8.0259310000000005e+02   1.0484050000000001e+02   7.7972800000000007e+01   2.5430000000000003e-01   1.3095000000000001e+00   2.7349999999999999e+00   4.0918000000000001e+00  -1.5409999999999999e-01   3.6559999999999998e-01   7.3429999999999995e-01
   6.4958200000000005e+01  -1.0626870000000000e+02   8.0370830000000001e+02   1.0534660000000000e+02   7.8096500000000006e+01   3.8150000000000001e-01   1.1540999999999999e+00   2.7128000000000001e+00   3.5695000000000001e+00  -1.7340000000000000e-01   3.4639999999999999e-01   6.9889999999999997e-01
   6.5376999999999995e+01  -1.0844499999999999e+02   8.0611019999999996e+02   1.0602440000000000e+02   7.8286799999999999e+01   4.1220000000000001e-01   1.2428999999999999e+00   2.9796000000000000e+00   4.5270999999999999e+00  -1.4449999999999999e-01   3.8490000000000002e-01   5.8830000000000005e-01
   6.5795800000000000e+01  -1.1068740000000000e+02   8.0662490000000003e+02   1.0645410000000000e+02   7.8496099999999998e+01   5.1310000000000000e-01   1.3539000000000001e+00   2.7795000000000001e+00   3.6564999999999999e+00  -1.2520000000000001e-01   4.0410000000000001e-01   6.6349999999999998e-01
   6.5465100000000007e+01  -1.1262190000000000e+02   8.0628179999999998e+02   1.0680730000000000e+02   7.8515199999999993e+01   5.9199999999999997e-01   1.3539000000000001e+00   2.7349999999999999e+00   3.6564999999999999e+00  -2.0230000000000001e-01   3.6559999999999998e-01   7.3870000000000002e-01
   6.5443100000000001e+01  -1.1490819999999999e+02   8.0439459999999997e+02   1.0706510000000000e+02   7.8505600000000001e+01   7.1040000000000003e-01   1.3539000000000001e+00   3.0684999999999998e+00   4.3529999999999998e+00  -2.2159999999999999e-01   4.8110000000000003e-01   6.3260000000000005e-01
   6.5399000000000001e+01  -1.1662290000000000e+02   8.0379409999999996e+02   1.0709370000000000e+02   7.8362899999999996e+01   8.0249999999999999e-01   1.4649000000000001e+00   2.8906000000000001e+00   4.1788999999999996e+00  -2.0230000000000001e-01   3.7530000000000002e-01   6.3260000000000005e-01
   6.5002200000000002e+01  -1.1844759999999999e+02   8.0079160000000002e+02   1.0720829999999999e+02   7.8144000000000005e+01   9.6040000000000003e-01   1.3983000000000001e+00   2.6905000000000001e+00   3.4824000000000002e+00  -2.3119999999999999e-01   5.2920000000000000e-01   6.3700000000000001e-01
   6.4407100000000000e+01  -1.2009630000000000e+02   7.9693140000000005e+02   1.0699830000000000e+02   7.7972800000000007e+01   1.0963000000000001e+00   1.2206999999999999e+00   3.0463000000000000e+00   4.1788999999999996e+00  -9.6299999999999997e-02   3.8490000000000002e-01   6.0599999999999998e-01
   6.3811999999999998e+01  -1.2161320000000001e+02   7.9332839999999999e+02   1.0654949999999999e+02   7.7573099999999997e+01   1.2673000000000001e+00   1.3761000000000001e+00   2.7572000000000001e+00   3.7435999999999998e+00  -1.9300000000000001e-02   4.3300000000000000e-01   6.2809999999999999e-01
   6.3635599999999997e+01  -1.2275640000000000e+02   7.8800990000000002e+02   1.0646360000000000e+02   7.7278099999999995e+01   1.3770000000000000e+00   1.6202000000000001e+00   2.8683999999999998e+00   3.8306000000000000e+00  -1.4449999999999999e-01   4.5219999999999999e-01   6.5910000000000002e-01
   6.3106600000000000e+01  -1.2405340000000000e+02   7.8174760000000003e+02   1.0588120000000001e+02   7.6859399999999994e+01   1.5217000000000001e+00   1.5536000000000001e+00   2.6905000000000001e+00   4.0918000000000001e+00  -1.2520000000000001e-01   4.1370000000000001e-01   6.0160000000000002e-01
   6.2048600000000000e+01  -1.2493270000000000e+02   7.7419870000000003e+02   1.0518429999999999e+02   7.6202799999999996e+01   1.6795000000000000e+00   1.5315000000000001e+00   2.8462000000000001e+00   4.0918000000000001e+00  -1.4449999999999999e-01   4.3300000000000000e-01   6.2370000000000003e-01
   6.1453499999999998e+01  -1.2559220000000001e+02   7.6725019999999995e+02   1.0445860000000000e+02   7.5574799999999996e+01   1.8725000000000001e+00   1.5315000000000001e+00   3.0017999999999998e+00   3.6564999999999999e+00  -1.1559999999999999e-01   4.0410000000000001e-01   6.5910000000000002e-01
   6.0373399999999997e+01  -1.2585599999999999e+02   7.5858600000000001e+02   1.0355159999999999e+02   7.4822999999999993e+01   2.0434999999999999e+00   1.6868000000000001e+00   2.6015999999999999e+00   3.3083000000000000e+00  -1.6380000000000000e-01   3.5599999999999998e-01   5.8830000000000005e-01
   5.9337400000000002e+01  -1.2607590000000000e+02   7.4812040000000002e+02   1.0246320000000000e+02   7.4004700000000000e+01   2.2233000000000001e+00   1.6202000000000001e+00   2.7128000000000001e+00   3.1341999999999999e+00  -9.6299999999999997e-02   4.8110000000000003e-01   5.9270000000000000e-01
   5.7640200000000000e+01  -1.2579010000000000e+02   7.3791210000000001e+02   1.0107890000000000e+02   7.3015000000000001e+01   2.4733000000000001e+00   1.6646000000000001e+00   2.6905000000000001e+00   4.3529999999999998e+00  -1.8300000000000000e-01   3.8490000000000002e-01   5.9270000000000000e-01
   5.5634300000000003e+01  -1.2539440000000000e+02   7.2641710000000000e+02   9.9608500000000006e+01   7.1958799999999997e+01   2.8241000000000001e+00   1.5093000000000001e+00   2.7128000000000001e+00   3.6564999999999999e+00  -1.2520000000000001e-01   3.4639999999999999e-01   5.5289999999999995e-01
   5.3231699999999996e+01  -1.2447110000000001e+02   7.0977499999999998e+02   9.7909099999999995e+01   7.0655100000000004e+01   3.1398000000000001e+00   1.7090000000000001e+00   2.5125999999999999e+00   3.3953000000000002e+00  -1.4449999999999999e-01   4.2340000000000000e-01   5.8389999999999997e-01
   5.0454400000000000e+01  -1.2291020000000000e+02   6.9261829999999998e+02   9.5789599999999993e+01   6.9056399999999996e+01   3.4775000000000000e+00   1.8200000000000001e+00   2.4904000000000002e+00   3.7435999999999998e+00  -6.7400000000000002e-02   3.8490000000000002e-01   5.8389999999999997e-01
   4.8095900000000000e+01  -1.2126150000000000e+02   6.7494680000000005e+02   9.3689099999999996e+01   6.7429199999999994e+01   3.8458000000000001e+00   1.5758000000000001e+00   2.4681999999999999e+00   3.6564999999999999e+00  -8.6699999999999999e-02   3.9450000000000002e-01   5.8389999999999997e-01
   4.4899799999999999e+01  -1.1877730000000000e+02   6.5538810000000001e+02   9.1225899999999996e+01   6.5735399999999998e+01   4.1090000000000000e+00   1.7090000000000001e+00   2.7795000000000001e+00   3.9177000000000000e+00  -7.7100000000000002e-02   4.3300000000000000e-01   5.6620000000000004e-01
   4.1681699999999999e+01  -1.1622720000000000e+02   6.3488580000000002e+02   8.8695800000000006e+01   6.3870300000000000e+01   4.4115000000000002e+00   1.6868000000000001e+00   2.5792999999999999e+00   3.6564999999999999e+00  -1.6380000000000000e-01   3.5599999999999998e-01   5.7950000000000002e-01
   3.7648000000000003e+01  -1.1244610000000000e+02   6.1343979999999999e+02   8.5898399999999995e+01   6.1957599999999999e+01   4.6089000000000002e+00   1.5536000000000001e+00   2.7795000000000001e+00   3.3953000000000002e+00  -9.6299999999999997e-02   3.5599999999999998e-01   5.3520000000000001e-01
   3.4473900000000000e+01  -1.0932440000000000e+02   5.9070709999999997e+02   8.2938699999999997e+01   5.9845100000000002e+01   4.8895000000000000e+00   1.5536000000000001e+00   2.4459000000000000e+00   3.0470999999999999e+00  -1.1559999999999999e-01   3.9450000000000002e-01   5.7060000000000000e-01
   3.1079400000000000e+01  -1.0604880000000000e+02   5.6531510000000003e+02   7.9845299999999995e+01   5.7523200000000003e+01   5.1262999999999996e+00   1.3539000000000001e+00   2.6905000000000001e+00   4.3529999999999998e+00  -1.9270000000000001e-01   3.9450000000000002e-01   5.6620000000000004e-01
   2.8169799999999999e+01  -1.0248750000000000e+02   5.4129570000000001e+02   7.6341399999999993e+01   5.5201400000000000e+01   5.3105000000000002e+00   1.3761000000000001e+00   2.9350999999999998e+00   3.7435999999999998e+00  -1.7340000000000000e-01   3.8490000000000002e-01   6.0160000000000002e-01
   2.5194199999999999e+01  -9.8574399999999997e+01   5.1521740000000000e+02   7.2980699999999999e+01   5.2822400000000002e+01   5.3851000000000004e+00   1.4871000000000001e+00   2.5348999999999999e+00   3.3083000000000000e+00  -2.1190000000000001e-01   4.3300000000000000e-01   5.6179999999999997e-01
   2.2703399999999998e+01  -9.4661299999999997e+01   4.8819549999999998e+02   6.9467200000000005e+01   5.0177000000000000e+01   5.5342000000000002e+00   1.6424000000000001e+00   2.4015000000000000e+00   3.1341999999999999e+00  -1.1559999999999999e-01   3.7530000000000002e-01   5.4410000000000003e-01
   2.0036300000000001e+01  -9.0814200000000000e+01   4.6117360000000002e+02   6.5791499999999999e+01   4.7436399999999999e+01   5.5560999999999998e+00   1.2873000000000001e+00   2.6015999999999999e+00   4.2659000000000002e+00  -1.0600000000000000e-01   4.4259999999999999e-01   5.8389999999999997e-01
   1.7523499999999999e+01  -8.6989099999999993e+01   4.3355130000000003e+02   6.1981999999999999e+01   4.4667299999999997e+01   5.6219000000000001e+00   1.2650999999999999e+00   2.6015999999999999e+00   4.7012999999999998e+00  -9.6299999999999997e-02   3.9450000000000002e-01   5.6620000000000004e-01
   1.5341300000000000e+01  -8.2922100000000000e+01   4.0429899999999998e+02   5.8067599999999999e+01   4.1707900000000002e+01   5.6349999999999998e+00   1.1096999999999999e+00   2.5348999999999999e+00   3.7435999999999998e+00  -8.6699999999999999e-02   4.7149999999999997e-01   5.8389999999999997e-01
   1.3622000000000000e+01  -7.8613299999999995e+01   3.7633350000000002e+02   5.4105400000000003e+01   3.8758000000000003e+01   5.5385000000000000e+00   1.6424000000000001e+00   2.6459999999999999e+00   3.1341999999999999e+00  -1.5409999999999999e-01   3.6559999999999998e-01   5.9270000000000000e-01
   1.1792500000000000e+01  -7.3623000000000005e+01   3.4673809999999997e+02   5.0362800000000000e+01   3.5674900000000001e+01   5.3762999999999996e+00   1.4205000000000001e+00   2.7572000000000001e+00   4.0918000000000001e+00  -6.7400000000000002e-02   4.1370000000000001e-01   6.1490000000000000e-01
   1.0073300000000000e+01  -6.8698700000000002e+01   3.1800049999999999e+02   4.6419699999999999e+01   3.2725000000000001e+01   5.2008999999999999e+00   1.0209999999999999e+00   2.6238000000000001e+00   4.0048000000000004e+00  -1.5409999999999999e-01   3.2710000000000000e-01   6.1040000000000005e-01
   8.3099000000000007e+00  -6.3400700000000001e+01   2.8917710000000000e+02   4.2552999999999997e+01   2.9822600000000001e+01   4.8851000000000004e+00   1.2206999999999999e+00   2.4237000000000002e+00   3.3953000000000002e+00  -5.7799999999999997e-02   4.2340000000000000e-01   6.0160000000000002e-01
   7.1196000000000002e+00  -5.7816800000000001e+01   2.6035379999999998e+02   3.8877200000000002e+01   2.6939299999999999e+01   4.6482999999999999e+00   1.0653999999999999e+00   2.6459999999999999e+00   4.9623999999999997e+00  -1.4449999999999999e-01   2.5019999999999998e-01   6.1929999999999996e-01
   5.6428000000000003e+00  -5.2232999999999997e+01   2.3384660000000000e+02   3.5316000000000003e+01   2.4227300000000000e+01   4.2712000000000003e+00   1.1096999999999999e+00   2.4904000000000002e+00   4.4401000000000002e+00  -1.1559999999999999e-01   3.6559999999999998e-01   6.0599999999999998e-01
   4.0777999999999999e+00  -4.6077599999999997e+01   2.0862620000000001e+02   3.1898000000000000e+01   2.1600899999999999e+01   3.8546000000000000e+00   1.0431999999999999e+00   2.5571000000000002e+00   4.8754000000000000e+00  -5.7799999999999997e-02   3.9450000000000002e-01   6.1040000000000005e-01
   2.7111999999999998e+00  -4.1439100000000003e+01   1.8546449999999999e+02   2.8747399999999999e+01   1.9269600000000001e+01   3.5608000000000000e+00   9.9880000000000002e-01   2.7128000000000001e+00   4.0918000000000001e+00  -9.5999999999999992e-03   4.3300000000000000e-01   6.1040000000000005e-01
   1.6311000000000000e+00  -3.7394100000000002e+01   1.6461910000000000e+02   2.5988199999999999e+01   1.7195100000000000e+01   3.1749000000000001e+00   9.7660000000000002e-01   2.4237000000000002e+00   4.7012999999999998e+00  -1.4449999999999999e-01   4.9070000000000003e-01   6.4139999999999997e-01
   7.9349999999999998e-01  -3.2535699999999999e+01   1.4557509999999999e+02   2.3334000000000000e+01   1.5244400000000001e+01   2.8723000000000001e+00   9.9880000000000002e-01   2.2679999999999998e+00   3.3953000000000002e+00  -1.3489999999999999e-01   4.1370000000000001e-01   6.4580000000000004e-01
   2.6450000000000001e-01  -2.8248899999999999e+01   1.2884719999999999e+02   2.0870699999999999e+01   1.3588600000000000e+01   2.5916999999999999e+00   9.5440000000000003e-01   2.6682999999999999e+00   3.3953000000000002e+00  -9.6299999999999997e-02   4.2340000000000000e-01   6.1490000000000000e-01
  -6.1719999999999997e-01  -2.3720300000000002e+01   1.1434980000000000e+02   1.8569800000000001e+01   1.2094600000000000e+01   2.0741999999999998e+00   9.3220000000000003e-01   2.4459000000000000e+00   4.5270999999999999e+00  -8.6699999999999999e-02   3.9450000000000002e-01   6.0599999999999998e-01
  -4.6289999999999998e-01  -2.2818999999999999e+01   9.9766499999999994e+01   1.6163799999999998e+01   1.0543500000000000e+01   2.1137000000000001e+00   8.4340000000000004e-01   2.4015000000000000e+00   4.0918000000000001e+00  -8.6699999999999999e-02   4.5219999999999999e-01   5.8389999999999997e-01
   1.3230000000000000e-01  -2.2709000000000000e+01   8.3896500000000003e+01   1.3461900000000000e+01   8.8211999999999993e+00   1.9953000000000001e+00   8.6560000000000004e-01   2.2679999999999998e+00   4.4401000000000002e+00  -4.8200000000000000e-02   3.7530000000000002e-01   6.2370000000000003e-01
   2.6450000000000001e-01  -2.3346599999999999e+01   6.9227500000000006e+01   1.0960500000000000e+01   7.3272000000000004e+00   2.0127999999999999e+00   6.4370000000000005e-01   2.5125999999999999e+00   4.9623999999999997e+00  -1.6380000000000000e-01   4.1370000000000001e-01   5.9719999999999995e-01
   4.1880000000000001e-01  -2.2357299999999999e+01   5.5158999999999999e+01   8.6882000000000001e+00   5.9093000000000000e+00   1.7364999999999999e+00   5.1049999999999995e-01   2.0678999999999998e+00   4.2659000000000002e+00  -1.7340000000000000e-01   3.6559999999999998e-01   5.7509999999999994e-01
   6.6100000000000006e-02  -2.0137000000000000e+01   4.4092900000000000e+01   6.7690999999999999e+00   4.5770999999999997e+00   1.6093999999999999e+00   5.7709999999999995e-01   1.9123000000000001e+00   3.8306000000000000e+00  -1.3489999999999999e-01   5.6769999999999998e-01   5.5740000000000001e-01
   5.0700000000000001e-01  -1.5806200000000000e+01   3.4141900000000000e+01   5.3083999999999998e+00   3.5493999999999999e+00   1.0831000000000000e+00   3.7730000000000002e-01   2.0457000000000001e+00   4.1788999999999996e+00  -1.7340000000000000e-01   4.5219999999999999e-01   5.4410000000000003e-01
   8.1559999999999999e-01  -1.3014300000000000e+01   2.6936100000000000e+01   4.1054000000000004e+00   2.7214999999999998e+00   7.8059999999999996e-01   1.5540000000000001e-01   2.2679999999999998e+00   4.5270999999999999e+00  -2.0230000000000001e-01   4.2340000000000000e-01   5.8830000000000005e-01
   9.0369999999999995e-01  -1.0618100000000000e+01   2.0931200000000000e+01   3.0743000000000000e+00   2.0554000000000001e+00   4.6039999999999998e-01   4.2170000000000002e-01   2.1345999999999998e+00   3.7435999999999998e+00  -2.2159999999999999e-01   4.4259999999999999e-01   5.5740000000000001e-01
   7.7149999999999996e-01  -7.5624000000000002e+00   1.5097899999999999e+01   2.3582000000000001e+00   1.6272000000000000e+00   1.2280000000000001e-01   3.9950000000000002e-01   2.3570000000000002e+00   4.6142000000000003e+00  -1.1559999999999999e-01   4.7149999999999997e-01   6.2370000000000003e-01
   8.8170000000000004e-01  -2.2643000000000000e+00   1.2438599999999999e+01   1.8808000000000000e+00   1.1418999999999999e+00  -4.8680000000000001e-01   2.8849999999999998e-01   2.1345999999999998e+00   3.9177000000000000e+00  -2.1190000000000001e-01   4.7149999999999997e-01   5.7060000000000000e-01
   2.6450000000000001e-01  -4.3999999999999997e-02   9.5220000000000002e+00   1.5276000000000001e+00   8.6590000000000000e-01  -4.2540000000000000e-01   4.4390000000000002e-01   1.7565999999999999e+00   3.8306000000000000e+00  -1.1559999999999999e-01   4.3300000000000000e-01   6.0160000000000002e-01
   2.8649999999999998e-01  -7.9139999999999999e-01   6.6054000000000004e+00   8.2110000000000005e-01   4.3769999999999998e-01  -5.5249999999999999e-01   3.1069999999999998e-01   1.6010000000000000e+00   4.3529999999999998e+00  -1.7340000000000000e-01   5.3879999999999995e-01   5.3080000000000005e-01
   3.0859999999999999e-01   1.0990000000000000e-01   4.1176000000000004e+00   4.2009999999999997e-01   2.1890000000000001e-01  -4.4290000000000002e-01   4.2170000000000002e-01   1.7788999999999999e+00   3.7435999999999998e+00  -1.9270000000000001e-01   4.6189999999999998e-01   5.5740000000000001e-01
  -1.3230000000000000e-01   7.9139999999999999e-01   2.3161999999999998e+00   3.1509999999999999e-01   7.6100000000000001e-02  -5.3939999999999999e-01   3.9950000000000002e-01   1.5787000000000000e+00   4.3529999999999998e+00  -2.1190000000000001e-01   4.1370000000000001e-01   5.5740000000000001e-01
   4.4100000000000000e-02   1.7586999999999999e+00   2.4018999999999999e+00   2.8600000000000000e-02   2.8500000000000001e-02  -5.6569999999999998e-01   4.4390000000000002e-01   1.6454000000000000e+00   3.8306000000000000e+00  -2.1190000000000001e-01   3.9450000000000002e-01   5.4849999999999999e-01
   5.5110000000000003e-01   2.6379999999999998e-01   2.4018999999999999e+00   4.7699999999999999e-02  -9.4999999999999998e-03  -5.4820000000000002e-01   4.2170000000000002e-01   1.6677000000000000e+00   4.4401000000000002e+00  -1.5409999999999999e-01   4.3300000000000000e-01   5.7509999999999994e-01
   5.9509999999999996e-01   1.0112000000000001e+00   3.3456000000000001e+00   2.1959999999999999e-01  -1.2370000000000000e-01  -5.4379999999999995e-01   4.2170000000000002e-01   1.7565999999999999e+00   4.1788999999999996e+00  -1.9270000000000001e-01   4.4259999999999999e-01   5.7950000000000002e-01
   5.0700000000000001e-01   9.2330000000000001e-01   3.1739999999999999e+00   2.0050000000000001e-01  -1.2370000000000000e-01  -4.6479999999999999e-01   4.4390000000000002e-01   1.9790000000000001e+00   4.7882999999999996e+00  -1.7340000000000000e-01   5.0029999999999997e-01   5.9719999999999995e-01
   4.1880000000000001e-01   4.3969999999999998e-01   3.1739999999999999e+00   4.7699999999999999e-02  -1.2370000000000000e-01  -5.0429999999999997e-01   3.5510000000000003e-01   1.8232999999999999e+00   4.9623999999999997e+00  -1.4449999999999999e-01   4.8110000000000003e-01   5.5289999999999995e-01
   5.2900000000000003e-01   5.2759999999999996e-01   2.9165999999999999e+00   1.7190000000000000e-01  -3.4260000000000002e-01  -4.8680000000000001e-01   4.6610000000000001e-01   1.7343999999999999e+00   4.1788999999999996e+00  -1.5409999999999999e-01   4.5219999999999999e-01   6.1490000000000000e-01
   7.2740000000000005e-01   3.2979999999999998e-01   3.3456000000000001e+00   1.7190000000000000e-01  -2.4740000000000001e-01  -4.4290000000000002e-01   1.1100000000000000e-01   1.6010000000000000e+00   4.7882999999999996e+00  -5.7799999999999997e-02   3.9450000000000002e-01   6.0160000000000002e-01
   6.8330000000000002e-01   7.0350000000000001e-01   3.8603000000000001e+00   1.2410000000000000e-01  -3.6159999999999998e-01  -4.4290000000000002e-01   0.0000000000000000e+00   1.7121000000000000e+00   4.0048000000000004e+00  -9.6299999999999997e-02   4.9070000000000003e-01   5.6179999999999997e-01
   4.6289999999999998e-01   4.3999999999999997e-02   3.7745000000000002e+00   3.8199999999999998e-02  -3.1400000000000000e-01  -3.7709999999999999e-01   0.0000000000000000e+00   1.9790000000000001e+00   5.2236000000000002e+00  -6.7400000000000002e-02   4.9070000000000003e-01   5.7509999999999994e-01
   3.9679999999999999e-01   5.0560000000000005e-01   3.4314000000000000e+00   1.5279999999999999e-01  -2.3790000000000000e-01  -3.6399999999999999e-01  -6.6600000000000006e-02   1.8010999999999999e+00   5.1365999999999996e+00  -5.7799999999999997e-02   5.1000000000000001e-01   5.2639999999999998e-01
   3.5270000000000001e-01   2.6379999999999998e-01   2.4876999999999998e+00  -5.7299999999999997e-02  -1.2370000000000000e-01  -3.5080000000000000e-01   4.4400000000000002e-02   1.8232999999999999e+00   5.0495000000000001e+00  -4.8200000000000000e-02   5.3879999999999995e-01   5.7509999999999994e-01
   5.0700000000000001e-01   1.0990000000000000e-01   2.5735000000000001e+00   6.6799999999999998e-02  -1.5229999999999999e-01  -3.4639999999999999e-01   1.9980000000000001e-01   1.7343999999999999e+00   4.4401000000000002e+00   4.8200000000000000e-02   5.1000000000000001e-01   6.2370000000000003e-01
   2.6450000000000001e-01   1.5390000000000001e-01   1.5441000000000000e+00   4.7699999999999999e-02  -9.5200000000000007e-02  -2.8939999999999999e-01  -8.8800000000000004e-02   2.0678999999999998e+00   4.7882999999999996e+00  -9.6299999999999997e-02   5.1000000000000001e-01   5.9270000000000000e-01
   2.2040000000000001e-01   1.5390000000000001e-01   1.9730000000000001e+00   9.4999999999999998e-03  -9.4999999999999998e-03  -2.7189999999999998e-01   1.1100000000000000e-01   2.0457000000000001e+00   4.6142000000000003e+00  -1.3489999999999999e-01   5.4849999999999999e-01   6.0599999999999998e-01
   3.3060000000000000e-01   6.6000000000000003e-02   2.9165999999999999e+00   1.9099999999999999e-02  -1.0470000000000000e-01  -2.9380000000000001e-01   4.2170000000000002e-01   1.9567000000000001e+00   4.7882999999999996e+00  -1.0600000000000000e-01   5.9660000000000002e-01   6.0160000000000002e-01
   2.4249999999999999e-01   0.0000000000000000e+00   2.9165999999999999e+00   1.9099999999999999e-02  -8.5599999999999996e-02  -2.7629999999999999e-01   1.7760000000000001e-01   2.3125000000000000e+00   5.5719000000000003e+00  -7.7100000000000002e-02   5.5810000000000004e-01   6.2370000000000003e-01
   3.0859999999999999e-01   3.2979999999999998e-01   2.5735000000000001e+00   1.2410000000000000e-01  -7.6100000000000001e-02  -3.0259999999999998e-01   3.1069999999999998e-01   2.4015000000000000e+00   3.9177000000000000e+00  -9.6299999999999997e-02   5.8689999999999998e-01   6.8120000000000003e-01
   1.9839999999999999e-01   4.3999999999999997e-02   2.4018999999999999e+00   0.0000000000000000e+00  -4.7600000000000003e-02  -2.6310000000000000e-01   1.9980000000000001e-01   2.3792000000000000e+00   4.7012999999999998e+00  -4.8200000000000000e-02   5.0029999999999997e-01   6.5029999999999999e-01
   2.2040000000000001e-01   1.0990000000000000e-01   2.8309000000000002e+00  -8.5900000000000004e-02  -2.4740000000000001e-01  -2.8939999999999999e-01   2.2189999999999999e-01   2.2679999999999998e+00   4.8754000000000000e+00  -5.7799999999999997e-02   4.9070000000000003e-01   6.3700000000000001e-01
   2.4249999999999999e-01   1.7590000000000000e-01   2.4018999999999999e+00   1.6230000000000000e-01  -1.7130000000000001e-01  -2.5869999999999999e-01   1.3320000000000001e-01   2.3792000000000000e+00   4.8754000000000000e+00   2.8899999999999999e-02   4.8110000000000003e-01   6.4580000000000004e-01
   6.6100000000000006e-02   1.9789999999999999e-01   2.1446000000000001e+00  -3.8199999999999998e-02  -1.4269999999999999e-01  -3.3770000000000000e-01   1.5540000000000001e-01   2.4904000000000002e+00   4.1788999999999996e+00  -7.7100000000000002e-02   5.1959999999999995e-01   6.5910000000000002e-01
   8.8200000000000001e-02   3.0780000000000002e-01   2.2303999999999999e+00   4.7699999999999999e-02  -1.1420000000000000e-01  -3.0700000000000000e-01   1.9980000000000001e-01   2.4459000000000000e+00   4.7882999999999996e+00  -1.9300000000000001e-02   5.1959999999999995e-01   6.5469999999999995e-01
   2.1999999999999999e-02   8.7900000000000006e-02   1.7157000000000000e+00   4.7699999999999999e-02  -1.4269999999999999e-01  -2.8070000000000001e-01   1.1100000000000000e-01   2.3125000000000000e+00   4.0918000000000001e+00   2.8899999999999999e-02   5.0029999999999997e-01   6.0160000000000002e-01
   2.6450000000000001e-01   3.5170000000000001e-01   2.3161999999999998e+00   6.6799999999999998e-02  -1.8079999999999999e-01  -2.8499999999999998e-01   4.2170000000000002e-01   2.7349999999999999e+00   4.3529999999999998e+00   1.9300000000000001e-02   5.0029999999999997e-01   7.0330000000000004e-01
  -6.6100000000000006e-02   1.3189999999999999e-01   2.5735000000000001e+00   8.5900000000000004e-02  -1.5229999999999999e-01  -3.1140000000000001e-01   2.8849999999999998e-01   2.5125999999999999e+00   4.4401000000000002e+00  -6.7400000000000002e-02   5.6769999999999998e-01   6.5910000000000002e-01
  -1.3230000000000000e-01   4.1770000000000002e-01   2.7450999999999999e+00   3.8199999999999998e-02  -1.5229999999999999e-01  -2.4560000000000001e-01   5.9930000000000005e-01   2.7128000000000001e+00   5.0495000000000001e+00  -1.9300000000000001e-02   5.1000000000000001e-01   5.9719999999999995e-01
   8.8200000000000001e-02   2.1980000000000000e-01   2.2303999999999999e+00   4.7699999999999999e-02  -2.5690000000000002e-01  -2.6310000000000000e-01   4.4390000000000002e-01   2.5571000000000002e+00   5.2236000000000002e+00  -4.8200000000000000e-02   4.3300000000000000e-01   6.4139999999999997e-01
   6.6100000000000006e-02   8.7900000000000006e-02   2.3161999999999998e+00  -9.4999999999999998e-03  -8.5599999999999996e-02  -2.6310000000000000e-01   2.8849999999999998e-01   2.4237000000000002e+00   5.3106999999999998e+00  -1.9300000000000001e-02   4.9070000000000003e-01   6.5029999999999999e-01
  -6.6100000000000006e-02  -2.1999999999999999e-02   3.5171000000000001e+00  -7.6399999999999996e-02  -1.9030000000000000e-01  -3.2010000000000000e-01   2.4410000000000001e-01   2.1791000000000000e+00   4.7882999999999996e+00  -4.8200000000000000e-02   5.1959999999999995e-01   5.9270000000000000e-01
   1.3230000000000000e-01   3.0780000000000002e-01   2.4018999999999999e+00   0.0000000000000000e+00  -7.6100000000000001e-02  -2.7189999999999998e-01   5.3269999999999995e-01   2.4237000000000002e+00   3.9177000000000000e+00  -7.7100000000000002e-02   4.0410000000000001e-01   6.1040000000000005e-01
  -2.8649999999999998e-01   8.7900000000000006e-02   1.8015000000000001e+00  -2.8600000000000000e-02  -1.9030000000000000e-01  -2.7189999999999998e-01   3.3289999999999997e-01   2.4681999999999999e+00   5.2236000000000002e+00  -6.7400000000000002e-02   4.9070000000000003e-01   5.9719999999999995e-01
  -8.8200000000000001e-02   3.7369999999999998e-01   2.0588000000000002e+00  -3.8199999999999998e-02  -1.9030000000000000e-01  -2.4560000000000001e-01   5.9930000000000005e-01   2.3347000000000002e+00   4.4401000000000002e+00  -6.7400000000000002e-02   5.1000000000000001e-01   6.1040000000000005e-01
   0.0000000000000000e+00   1.3189999999999999e-01   2.6593000000000000e+00   1.0500000000000000e-01  -1.2370000000000000e-01  -3.0259999999999998e-01   5.1049999999999995e-01   2.3125000000000000e+00   4.0048000000000004e+00  -5.7799999999999997e-02   5.1000000000000001e-01   6.2370000000000003e-01
   8.8200000000000001e-02   1.3189999999999999e-01   2.5735000000000001e+00  -4.7699999999999999e-02  -5.7099999999999998e-02  -2.8070000000000001e-01   4.6610000000000001e-01   2.4459000000000000e+00   5.0495000000000001e+00  -1.9300000000000001e-02   5.4849999999999999e-01   6.3700000000000001e-01
   2.1999999999999999e-02   3.5170000000000001e-01   2.6593000000000000e+00  -1.2410000000000000e-01  -1.6180000000000000e-01  -2.1929999999999999e-01   5.9930000000000005e-01   2.6459999999999999e+00   4.5270999999999999e+00  -1.1559999999999999e-01   4.8110000000000003e-01   6.1040000000000005e-01
   0.0000000000000000e+00   1.7590000000000000e-01   2.6593000000000000e+00  -2.8600000000000000e-02  -1.2370000000000000e-01  -2.4560000000000001e-01   6.6579999999999995e-01   2.4904000000000002e+00   4.9623999999999997e+00   1.9300000000000001e-02   4.8110000000000003e-01   6.0160000000000002e-01
   8.8200000000000001e-02   8.7900000000000006e-02   2.5735000000000001e+00  -3.8199999999999998e-02  -1.5229999999999999e-01  -2.5430000000000003e-01   4.8830000000000001e-01   2.4904000000000002e+00   4.6142000000000003e+00  -1.9300000000000001e-02   5.1000000000000001e-01   6.1929999999999996e-01
   2.1999999999999999e-02   2.1999999999999999e-02   2.5735000000000001e+00   7.6399999999999996e-02  -1.6180000000000000e-01  -2.2359999999999999e-01   5.1049999999999995e-01   2.5125999999999999e+00   4.2659000000000002e+00  -4.8200000000000000e-02   4.7149999999999997e-01   6.1040000000000005e-01
   4.4100000000000000e-02   6.6000000000000003e-02   1.8872000000000000e+00   9.4999999999999998e-03  -1.2370000000000000e-01  -2.7629999999999999e-01   4.8830000000000001e-01   2.4681999999999999e+00   4.2659000000000002e+00  -2.8899999999999999e-02   3.9450000000000002e-01   6.3700000000000001e-01
   2.1999999999999999e-02   1.3189999999999999e-01   2.4876999999999998e+00  -8.5900000000000004e-02  -1.7130000000000001e-01  -2.5430000000000003e-01   5.7709999999999995e-01   2.4237000000000002e+00   5.5719000000000003e+00  -9.6299999999999997e-02   4.2340000000000000e-01   6.5910000000000002e-01
   2.1999999999999999e-02  -6.6000000000000003e-02   1.9730000000000001e+00  -5.7299999999999997e-02  -1.9030000000000000e-01  -2.6750000000000002e-01   5.5489999999999995e-01   2.5348999999999999e+00   4.9623999999999997e+00   9.6299999999999997e-02   4.5219999999999999e-01   6.2370000000000003e-01
   2.2040000000000001e-01   8.7900000000000006e-02   1.9730000000000001e+00  -4.7699999999999999e-02  -9.5200000000000007e-02  -2.8070000000000001e-01   3.7730000000000002e-01   2.4904000000000002e+00   3.6564999999999999e+00  -5.7799999999999997e-02   4.8110000000000003e-01   6.3260000000000005e-01
   1.1020000000000001e-01   1.0990000000000000e-01   2.7450999999999999e+00  -4.7699999999999999e-02  -1.3320000000000001e-01  -2.1929999999999999e-01   5.7709999999999995e-01   2.5348999999999999e+00   4.9623999999999997e+00  -1.0600000000000000e-01   5.0029999999999997e-01   6.1490000000000000e-01
   1.9839999999999999e-01  -2.1999999999999999e-02   2.4018999999999999e+00  -5.7299999999999997e-02  -1.6180000000000000e-01  -2.6310000000000000e-01   3.9950000000000002e-01   2.6015999999999999e+00   4.1788999999999996e+00  -7.7100000000000002e-02   4.7149999999999997e-01   6.4139999999999997e-01
   1.1020000000000001e-01   1.7590000000000000e-01   2.8309000000000002e+00  -7.6399999999999996e-02  -1.3320000000000001e-01  -2.4120000000000000e-01   5.5489999999999995e-01   2.6682999999999999e+00   4.1788999999999996e+00  -5.7799999999999997e-02   5.2920000000000000e-01   5.8830000000000005e-01
   3.3060000000000000e-01   2.1999999999999999e-02   3.4314000000000000e+00  -2.8600000000000000e-02  -1.4269999999999999e-01  -2.9820000000000002e-01   5.3269999999999995e-01   2.5792999999999999e+00   4.8754000000000000e+00  -1.9300000000000001e-02   4.2340000000000000e-01   6.5469999999999995e-01
   3.7469999999999998e-01   6.6000000000000003e-02   2.2303999999999999e+00  -4.7699999999999999e-02   1.9000000000000000e-02  -2.5000000000000000e-01   5.3269999999999995e-01   2.4904000000000002e+00   4.6142000000000003e+00  -3.8500000000000000e-02   4.7149999999999997e-01   6.2370000000000003e-01
   2.8649999999999998e-01  -1.7590000000000000e-01   3.0882000000000001e+00  -8.5900000000000004e-02  -2.1890000000000001e-01  -2.2800000000000001e-01   3.9950000000000002e-01   2.7795000000000001e+00   4.7012999999999998e+00   3.8500000000000000e-02   3.8490000000000002e-01   6.3700000000000001e-01
  -4.4100000000000000e-02   1.3189999999999999e-01   2.7450999999999999e+00  -5.7299999999999997e-02  -1.9980000000000001e-01  -2.5869999999999999e-01   4.2170000000000002e-01   2.4459000000000000e+00   4.7012999999999998e+00  -9.5999999999999992e-03   4.4259999999999999e-01   7.2099999999999997e-01
   1.9839999999999999e-01  -1.0990000000000000e-01   2.2303999999999999e+00  -3.8199999999999998e-02  -1.6180000000000000e-01  -1.5790000000000001e-01   3.5510000000000003e-01   2.6682999999999999e+00   4.2659000000000002e+00  -9.5999999999999992e-03   4.1370000000000001e-01   6.3700000000000001e-01
   0.0000000000000000e+00  -1.5390000000000001e-01   2.2303999999999999e+00  -2.8600000000000000e-02  -8.5599999999999996e-02  -2.3680000000000001e-01   3.9950000000000002e-01   2.6905000000000001e+00   4.4401000000000002e+00  -5.7799999999999997e-02   4.8110000000000003e-01   6.3700000000000001e-01
   2.8649999999999998e-01   1.7590000000000000e-01   1.8015000000000001e+00   1.9099999999999999e-02  -1.9030000000000000e-01  -1.9730000000000000e-01   4.6610000000000001e-01   2.5571000000000002e+00   4.7012999999999998e+00   1.9300000000000001e-02   5.3879999999999995e-01   6.3260000000000005e-01
   4.4100000000000000e-02   2.1980000000000000e-01   2.8309000000000002e+00  -4.7699999999999999e-02  -9.5200000000000007e-02  -1.8420000000000000e-01   2.8849999999999998e-01   2.3347000000000002e+00   5.1365999999999996e+00  -6.7400000000000002e-02   4.7149999999999997e-01   6.2809999999999999e-01
   1.1020000000000001e-01   2.1999999999999999e-02   2.8309000000000002e+00  -8.5900000000000004e-02  -1.7130000000000001e-01  -2.1490000000000001e-01   4.2170000000000002e-01   2.6238000000000001e+00   4.3529999999999998e+00   0.0000000000000000e+00   4.8110000000000003e-01   6.2370000000000003e-01
   1.9839999999999999e-01  -1.7590000000000000e-01   2.8309000000000002e+00  -1.9099999999999999e-02  -1.9980000000000001e-01  -2.2800000000000001e-01   4.6610000000000001e-01   2.6682999999999999e+00   4.7882999999999996e+00  -7.7100000000000002e-02   4.2340000000000000e-01   6.5469999999999995e-01
   3.7469999999999998e-01   8.7900000000000006e-02   2.9165999999999999e+00  -7.6399999999999996e-02  -5.7099999999999998e-02  -2.5869999999999999e-01   5.1049999999999995e-01   2.6682999999999999e+00   4.2659000000000002e+00  -1.9300000000000001e-02   4.8110000000000003e-01   6.6790000000000005e-01
   6.6100000000000006e-02  -1.5390000000000001e-01   2.8309000000000002e+00  -5.7299999999999997e-02  -9.5200000000000007e-02  -2.2800000000000001e-01   4.6610000000000001e-01   2.7795000000000001e+00   4.7012999999999998e+00  -1.9300000000000001e-02   4.6189999999999998e-01   6.6790000000000005e-01
   6.6100000000000006e-02   1.9789999999999999e-01   2.9165999999999999e+00  -8.5900000000000004e-02  -1.6180000000000000e-01  -1.7540000000000000e-01   3.9950000000000002e-01   2.5792999999999999e+00   5.2236000000000002e+00  -1.9300000000000001e-02   4.8110000000000003e-01   6.2370000000000003e-01
   0.0000000000000000e+00  -1.0990000000000000e-01   2.5735000000000001e+00  -1.2410000000000000e-01  -8.5599999999999996e-02  -2.0169999999999999e-01   3.9950000000000002e-01   2.5792999999999999e+00   4.7882999999999996e+00   4.8200000000000000e-02   4.2340000000000000e-01   6.7240000000000000e-01
   1.1020000000000001e-01  -2.4179999999999999e-01   2.8309000000000002e+00  -1.1459999999999999e-01  -1.8079999999999999e-01  -2.0169999999999999e-01   3.3289999999999997e-01   2.6459999999999999e+00   4.0918000000000001e+00   0.0000000000000000e+00   4.2340000000000000e-01   6.1040000000000005e-01
   1.3230000000000000e-01   6.6000000000000003e-02   1.5441000000000000e+00  -1.0500000000000000e-01  -1.3320000000000001e-01  -2.4120000000000000e-01   3.9950000000000002e-01   2.7572000000000001e+00   4.5270999999999999e+00  -1.0600000000000000e-01   4.2340000000000000e-01   6.3700000000000001e-01
   2.8649999999999998e-01   1.0990000000000000e-01   2.1446000000000001e+00  -1.0500000000000000e-01  -2.8549999999999998e-01  -1.8859999999999999e-01   3.1069999999999998e-01   2.7349999999999999e+00   4.7012999999999998e+00   5.7799999999999997e-02   5.1000000000000001e-01   6.5029999999999999e-01
   1.7630000000000001e-01  -8.7900000000000006e-02   3.4314000000000000e+00  -3.8199999999999998e-02  -1.2370000000000000e-01  -2.3240000000000000e-01   4.8830000000000001e-01   2.5571000000000002e+00   4.5270999999999999e+00   3.8500000000000000e-02   4.7149999999999997e-01   6.7679999999999996e-01
   1.5429999999999999e-01   2.1999999999999999e-02   2.1446000000000001e+00   9.4999999999999998e-03  -2.6640000000000003e-01  -1.9289999999999999e-01   3.7730000000000002e-01   2.6459999999999999e+00   4.2659000000000002e+00  -3.8500000000000000e-02   4.7149999999999997e-01   6.1929999999999996e-01
   1.5429999999999999e-01  -4.3999999999999997e-02   2.6593000000000000e+00  -8.5900000000000004e-02  -1.5229999999999999e-01  -2.1490000000000001e-01   4.8830000000000001e-01   2.5125999999999999e+00   4.7012999999999998e+00  -9.5999999999999992e-03   5.3879999999999995e-01   6.2370000000000003e-01
  -1.7630000000000001e-01  -1.3189999999999999e-01   1.8015000000000001e+00  -4.7699999999999999e-02  -1.2370000000000000e-01  -2.1490000000000001e-01   4.6610000000000001e-01   2.7349999999999999e+00   4.8754000000000000e+00  -5.7799999999999997e-02   4.4259999999999999e-01   6.4139999999999997e-01
  -2.1999999999999999e-02  -2.1999999999999999e-02   3.0882000000000001e+00   9.4999999999999998e-03  -9.5200000000000007e-02  -2.5000000000000000e-01   4.8830000000000001e-01   2.5348999999999999e+00   4.5270999999999999e+00   9.5999999999999992e-03   5.1000000000000001e-01   6.0599999999999998e-01
   8.8200000000000001e-02   4.3999999999999997e-02   2.8309000000000002e+00  -9.5500000000000002e-02  -1.8079999999999999e-01  -1.7540000000000000e-01   5.9930000000000005e-01   2.7572000000000001e+00   4.7012999999999998e+00   4.8200000000000000e-02   4.4259999999999999e-01   6.1929999999999996e-01
   1.5429999999999999e-01  -2.1999999999999999e-02   1.8872000000000000e+00  -1.4319999999999999e-01  -2.4740000000000001e-01  -1.7979999999999999e-01   4.4390000000000002e-01   2.7572000000000001e+00   4.4401000000000002e+00  -1.2520000000000001e-01   5.0029999999999997e-01   6.0599999999999998e-01
  -2.1999999999999999e-02   8.7900000000000006e-02   2.0588000000000002e+00  -9.5500000000000002e-02  -1.7130000000000001e-01  -1.8859999999999999e-01   3.5510000000000003e-01   2.5792999999999999e+00   4.3529999999999998e+00   4.8200000000000000e-02   4.7149999999999997e-01   6.2370000000000003e-01
  -6.6100000000000006e-02   8.7900000000000006e-02   2.6593000000000000e+00  -1.7190000000000000e-01  -2.8549999999999998e-01  -2.1490000000000001e-01   5.1049999999999995e-01   2.7349999999999999e+00   4.5270999999999999e+00   3.8500000000000000e-02   4.8110000000000003e-01   6.3700000000000001e-01
   1.1020000000000001e-01   4.3999999999999997e-02   1.9730000000000001e+00  -8.5900000000000004e-02  -1.3320000000000001e-01  -2.1049999999999999e-01   4.8830000000000001e-01   2.6682999999999999e+00   4.5270999999999999e+00  -5.7799999999999997e-02   4.6189999999999998e-01   6.1929999999999996e-01
   8.8200000000000001e-02  -1.0990000000000000e-01   2.5735000000000001e+00  -7.6399999999999996e-02  -1.0470000000000000e-01  -2.0610000000000001e-01   3.1069999999999998e-01   2.5125999999999999e+00   4.8754000000000000e+00  -5.7799999999999997e-02   4.6189999999999998e-01   6.1929999999999996e-01
   6.6100000000000006e-02   1.0990000000000000e-01   1.8015000000000001e+00  -2.8600000000000000e-02  -2.4740000000000001e-01  -1.8859999999999999e-01   5.3269999999999995e-01   2.6238000000000001e+00   5.2236000000000002e+00  -9.5999999999999992e-03   5.0029999999999997e-01   5.9270000000000000e-01
  -4.4100000000000000e-02  -2.1999999999999999e-02   2.7450999999999999e+00  -1.1459999999999999e-01  -2.1890000000000001e-01  -2.2800000000000001e-01   5.5489999999999995e-01   2.7572000000000001e+00   5.2236000000000002e+00  -2.8899999999999999e-02   5.9660000000000002e-01   6.1490000000000000e-01
  -4.4100000000000000e-02   0.0000000000000000e+00   2.1446000000000001e+00  -1.0500000000000000e-01  -1.2370000000000000e-01  -2.2359999999999999e-01   5.1049999999999995e-01   2.7128000000000001e+00   3.9177000000000000e+00  -3.8500000000000000e-02   4.6189999999999998e-01   6.5910000000000002e-01
   1.3230000000000000e-01  -6.6000000000000003e-02   2.2303999999999999e+00  -5.7299999999999997e-02  -1.9980000000000001e-01  -2.0169999999999999e-01   4.2170000000000002e-01   2.5792999999999999e+00   4.0918000000000001e+00  -4.8200000000000000e-02   5.0029999999999997e-01   6.3700000000000001e-01
   1.7630000000000001e-01   1.0990000000000000e-01   2.6593000000000000e+00   9.4999999999999998e-03  -1.9030000000000000e-01  -2.1929999999999999e-01   4.6610000000000001e-01   2.5125999999999999e+00   4.8754000000000000e+00   9.5999999999999992e-03   4.5219999999999999e-01   6.3700000000000001e-01
   4.4100000000000000e-02   1.9789999999999999e-01   2.0588000000000002e+00  -9.5500000000000002e-02  -8.5599999999999996e-02  -1.6660000000000000e-01   3.7730000000000002e-01   2.6459999999999999e+00   4.7882999999999996e+00  -3.8500000000000000e-02   4.5219999999999999e-01   6.3700000000000001e-01
   0.0000000000000000e+00   2.1999999999999999e-02   2.0588000000000002e+00  -1.9099999999999999e-02  -2.3790000000000000e-01  -2.1490000000000001e-01   4.8830000000000001e-01   2.6459999999999999e+00   5.0495000000000001e+00   0.0000000000000000e+00   3.8490000000000002e-01   6.4139999999999997e-01
  -4.4100000000000000e-02  -8.7900000000000006e-02   2.4018999999999999e+00  -8.5900000000000004e-02  -1.5229999999999999e-01  -2.1929999999999999e-01   4.6610000000000001e-01   2.6682999999999999e+00   4.8754000000000000e+00  -9.5999999999999992e-03   4.4259999999999999e-01   5.9719999999999995e-01
   2.1999999999999999e-02   3.9570000000000000e-01   2.2303999999999999e+00  -1.9099999999999999e-02  -2.8549999999999998e-01  -1.6230000000000000e-01   4.4390000000000002e-01   2.6015999999999999e+00   4.6142000000000003e+00   5.7799999999999997e-02   3.9450000000000002e-01   6.2370000000000003e-01
  -4.4100000000000000e-02  -6.6000000000000003e-02   2.5735000000000001e+00   2.8600000000000000e-02  -1.9980000000000001e-01  -2.1490000000000001e-01   6.2150000000000005e-01   2.3570000000000002e+00   3.7435999999999998e+00  -5.7799999999999997e-02   5.1959999999999995e-01   6.5910000000000002e-01
   8.8200000000000001e-02  -2.8580000000000000e-01   2.7450999999999999e+00  -9.5500000000000002e-02  -1.9980000000000001e-01  -1.8859999999999999e-01   3.9950000000000002e-01   2.6682999999999999e+00   4.7012999999999998e+00   1.9300000000000001e-02   5.2920000000000000e-01   6.4580000000000004e-01
   1.3230000000000000e-01   1.0990000000000000e-01   2.1446000000000001e+00   9.4999999999999998e-03  -1.6180000000000000e-01  -1.5790000000000001e-01   6.6579999999999995e-01   2.6015999999999999e+00   4.6142000000000003e+00  -7.7100000000000002e-02   4.8110000000000003e-01   6.1929999999999996e-01
   2.8649999999999998e-01   8.7900000000000006e-02   2.2303999999999999e+00   0.0000000000000000e+00  -2.4740000000000001e-01  -2.1490000000000001e-01   6.2150000000000005e-01   2.6459999999999999e+00   4.7882999999999996e+00  -9.5999999999999992e-03   4.7149999999999997e-01   6.4139999999999997e-01
   1.3230000000000000e-01   8.7900000000000006e-02   3.0024000000000002e+00  -3.8199999999999998e-02  -1.9030000000000000e-01  -2.4120000000000000e-01   2.2189999999999999e-01   2.6015999999999999e+00   4.7882999999999996e+00  -1.9300000000000001e-02   4.4259999999999999e-01   6.1490000000000000e-01
  -2.1999999999999999e-02  -8.7900000000000006e-02   2.9165999999999999e+00  -3.8199999999999998e-02  -1.3320000000000001e-01  -1.9730000000000000e-01   2.4410000000000001e-01   2.6682999999999999e+00   4.2659000000000002e+00   9.5999999999999992e-03   4.6189999999999998e-01   6.0599999999999998e-01
  -2.1999999999999999e-02   2.6379999999999998e-01   2.6593000000000000e+00  -9.5500000000000002e-02  -1.9980000000000001e-01  -1.9730000000000000e-01   2.6629999999999998e-01   2.5792999999999999e+00   4.4401000000000002e+00   4.8200000000000000e-02   4.3300000000000000e-01   6.3260000000000005e-01
   5.2900000000000003e-01  -1.0990000000000000e-01   2.7450999999999999e+00  -7.6399999999999996e-02  -2.6640000000000003e-01  -1.4470000000000000e-01   2.2189999999999999e-01   2.6459999999999999e+00   4.7882999999999996e+00  -4.8200000000000000e-02   5.0029999999999997e-01   6.5029999999999999e-01
   6.3919999999999999e-01  -1.3189999999999999e-01   3.1739999999999999e+00  -2.0050000000000001e-01  -2.7600000000000002e-01  -1.8859999999999999e-01   4.4390000000000002e-01   2.6459999999999999e+00   4.8754000000000000e+00  -6.7400000000000002e-02   5.2920000000000000e-01   6.8120000000000003e-01
  -4.6289999999999998e-01  -6.6000000000000003e-02   1.2010000000000001e+00  -2.0050000000000001e-01  -2.1890000000000001e-01  -2.0169999999999999e-01   3.9950000000000002e-01   2.6682999999999999e+00   5.1365999999999996e+00  -7.7100000000000002e-02   4.3300000000000000e-01   6.3260000000000005e-01
  -9.9190000000000000e-01   1.9789999999999999e-01   3.3456000000000001e+00   1.9099999999999999e-02  -2.8549999999999998e-01  -2.0169999999999999e-01   4.4390000000000002e-01   2.8016999999999999e+00   4.7012999999999998e+00  -6.7400000000000002e-02   4.2340000000000000e-01   6.1929999999999996e-01
   9.9190000000000000e-01   1.5390000000000001e-01   2.4018999999999999e+00   1.0500000000000000e-01  -2.9499999999999998e-01  -1.2280000000000001e-01   2.6629999999999998e-01   2.7795000000000001e+00   4.0918000000000001e+00  -8.6699999999999999e-02   5.3879999999999995e-01   6.3260000000000005e-01
   8.5960000000000003e-01  -1.3189999999999999e-01   2.6593000000000000e+00  -5.7299999999999997e-02  -2.6640000000000003e-01  -2.4120000000000000e-01   5.1049999999999995e-01   2.4904000000000002e+00   4.6142000000000003e+00  -4.8200000000000000e-02   5.0029999999999997e-01   6.1490000000000000e-01
  -5.0700000000000001e-01  -2.1999999999999999e-02   1.8015000000000001e+00  -5.7299999999999997e-02  -2.8500000000000001e-02  -2.4120000000000000e-01   5.3269999999999995e-01   2.4459000000000000e+00   4.7882999999999996e+00   0.0000000000000000e+00   5.2920000000000000e-01   6.2370000000000003e-01
  -9.9190000000000000e-01   5.2759999999999996e-01   2.5735000000000001e+00   9.4999999999999998e-03  -1.3320000000000001e-01  -2.0610000000000001e-01   4.4390000000000002e-01   2.7572000000000001e+00   5.4847999999999999e+00   4.8200000000000000e-02   4.9070000000000003e-01   6.1040000000000005e-01
   6.6130000000000000e-01   2.1999999999999999e-02   3.8603000000000001e+00  -1.1459999999999999e-01  -3.9010000000000000e-01  -2.0169999999999999e-01   8.8800000000000004e-02   2.6015999999999999e+00   5.2236000000000002e+00   1.9300000000000001e-02   5.3879999999999995e-01   5.6620000000000004e-01
   1.1021000000000001e+00  -3.0780000000000002e-01   3.6029000000000000e+00  -1.4319999999999999e-01  -3.4260000000000002e-01  -1.7979999999999999e-01   3.9950000000000002e-01   2.4904000000000002e+00   3.4824000000000002e+00  -4.8200000000000000e-02   4.8110000000000003e-01   6.2809999999999999e-01
  -6.6130000000000000e-01   1.5390000000000001e-01   1.8015000000000001e+00  -1.9099999999999999e-02  -1.9980000000000001e-01  -1.8859999999999999e-01   3.7730000000000002e-01   2.6015999999999999e+00   4.9623999999999997e+00   0.0000000000000000e+00   4.2340000000000000e-01   6.3700000000000001e-01
  -9.9190000000000000e-01   2.1980000000000000e-01   1.4582999999999999e+00  -1.1459999999999999e-01  -1.4269999999999999e-01  -1.4030000000000001e-01   2.2189999999999999e-01   2.5571000000000002e+00   5.0495000000000001e+00  -7.7100000000000002e-02   4.4259999999999999e-01   6.1490000000000000e-01
   8.8200000000000001e-02  -6.6000000000000003e-02   3.0024000000000002e+00  -3.8199999999999998e-02  -2.5690000000000002e-01  -1.9730000000000000e-01   5.5489999999999995e-01   2.5348999999999999e+00   4.3529999999999998e+00  -9.5999999999999992e-03   4.7149999999999997e-01   6.1490000000000000e-01
   1.3666000000000000e+00  -3.0780000000000002e-01   3.0882000000000001e+00  -1.2410000000000000e-01  -3.2350000000000001e-01  -2.0610000000000001e-01   5.1049999999999995e-01   2.6015999999999999e+00   4.8754000000000000e+00  -9.5999999999999992e-03   4.3300000000000000e-01   6.1490000000000000e-01
   1.5429999999999999e-01   0.0000000000000000e+00   2.9165999999999999e+00   0.0000000000000000e+00  -1.7130000000000001e-01  -1.8420000000000000e-01   5.1049999999999995e-01   2.7572000000000001e+00   4.5270999999999999e+00   9.5999999999999992e-03   5.0029999999999997e-01   6.2809999999999999e-01
  -9.0369999999999995e-01   1.5390000000000001e-01   2.4018999999999999e+00  -1.1459999999999999e-01  -1.1420000000000000e-01  -1.5790000000000001e-01   1.7760000000000001e-01   2.6905000000000001e+00   4.3529999999999998e+00  -9.6299999999999997e-02   5.9660000000000002e-01   6.3700000000000001e-01
   2.6450000000000001e-01   1.0990000000000000e-01   3.0882000000000001e+00  -9.5500000000000002e-02  -2.5690000000000002e-01  -2.2359999999999999e-01   4.4390000000000002e-01   2.6238000000000001e+00   4.1788999999999996e+00  -1.9300000000000001e-02   4.3300000000000000e-01   6.1490000000000000e-01
   7.0530000000000004e-01  -3.7369999999999998e-01   3.0882000000000001e+00  -1.4319999999999999e-01  -2.2839999999999999e-01  -1.6660000000000000e-01   1.3320000000000001e-01   2.6905000000000001e+00   3.7435999999999998e+00  -3.8500000000000000e-02   4.8110000000000003e-01   6.5469999999999995e-01
   3.3060000000000000e-01  -1.7590000000000000e-01   2.5735000000000001e+00  -1.6230000000000000e-01  -2.1890000000000001e-01  -1.2720000000000001e-01   3.3289999999999997e-01   2.5792999999999999e+00   4.0048000000000004e+00   4.8200000000000000e-02   5.1000000000000001e-01   6.2370000000000003e-01
  -3.5270000000000001e-01   4.6170000000000000e-01   2.1446000000000001e+00  -1.3370000000000001e-01  -1.9980000000000001e-01  -2.4560000000000001e-01   4.2170000000000002e-01   2.5571000000000002e+00   3.6564999999999999e+00   0.0000000000000000e+00   4.2340000000000000e-01   6.5910000000000002e-01
  -5.5110000000000003e-01   6.3749999999999996e-01   1.9730000000000001e+00   1.9099999999999999e-02  -1.9030000000000000e-01  -1.1840000000000001e-01   3.7730000000000002e-01   2.8683999999999998e+00   5.2236000000000002e+00   1.9300000000000001e-02   4.8110000000000003e-01   5.9719999999999995e-01
   7.0530000000000004e-01  -3.7369999999999998e-01   3.0024000000000002e+00  -2.0050000000000001e-01  -2.1890000000000001e-01  -1.8859999999999999e-01   4.4390000000000002e-01   2.5125999999999999e+00   4.5270999999999999e+00  -1.9300000000000001e-02   5.1000000000000001e-01   6.2370000000000003e-01
   1.7630000000000001e-01  -4.6170000000000000e-01   3.0024000000000002e+00  -1.3370000000000001e-01  -1.9030000000000000e-01  -1.4910000000000001e-01   4.4390000000000002e-01   2.5125999999999999e+00   4.6142000000000003e+00   2.8899999999999999e-02   4.6189999999999998e-01   6.4139999999999997e-01
  -1.9839999999999999e-01   5.9360000000000002e-01   2.3161999999999998e+00  -8.5900000000000004e-02  -7.6100000000000001e-02  -1.4910000000000001e-01   2.8849999999999998e-01   2.7795000000000001e+00   5.1365999999999996e+00  -1.3489999999999999e-01   4.2340000000000000e-01   6.5029999999999999e-01
  -3.5270000000000001e-01  -1.0990000000000000e-01   1.9730000000000001e+00   3.8199999999999998e-02  -1.2370000000000000e-01  -1.4470000000000000e-01   1.9980000000000001e-01   2.4015000000000000e+00   5.4847999999999999e+00   9.5999999999999992e-03   5.2920000000000000e-01   5.9719999999999995e-01
   4.6289999999999998e-01  -1.9789999999999999e-01   2.6593000000000000e+00  -8.5900000000000004e-02  -2.0930000000000001e-01  -2.0169999999999999e-01   4.4390000000000002e-01   2.8016999999999999e+00   5.3106999999999998e+00  -5.7799999999999997e-02   4.9070000000000003e-01   5.9719999999999995e-01
   6.3919999999999999e-01   3.2979999999999998e-01   3.2597999999999998e+00  -5.7299999999999997e-02  -1.3320000000000001e-01  -2.0610000000000001e-01   4.2170000000000002e-01   2.6905000000000001e+00   5.1365999999999996e+00   2.8899999999999999e-02   5.0029999999999997e-01   6.5910000000000002e-01
  -1.7630000000000001e-01   3.2979999999999998e-01   2.8309000000000002e+00  -6.6799999999999998e-02  -1.7130000000000001e-01  -1.6230000000000000e-01   2.2189999999999999e-01   2.6682999999999999e+00   4.7012999999999998e+00   0.0000000000000000e+00   5.1959999999999995e-01   6.3260000000000005e-01
  -2.4249999999999999e-01  -1.0990000000000000e-01   2.7450999999999999e+00  -5.7299999999999997e-02  -2.1890000000000001e-01  -1.5350000000000000e-01   1.7760000000000001e-01   2.7795000000000001e+00   4.3529999999999998e+00   4.8200000000000000e-02   4.7149999999999997e-01   6.4580000000000004e-01
   6.6100000000000006e-02   1.3189999999999999e-01   2.3161999999999998e+00  -9.5500000000000002e-02  -2.0930000000000001e-01  -1.6660000000000000e-01   3.5510000000000003e-01   2.7128000000000001e+00   4.3529999999999998e+00   8.6699999999999999e-02   5.0029999999999997e-01   6.6349999999999998e-01
   4.4080000000000003e-01   1.7590000000000000e-01   2.5735000000000001e+00  -2.8600000000000000e-02  -2.0930000000000001e-01  -1.9289999999999999e-01   5.1049999999999995e-01   2.4904000000000002e+00   4.5270999999999999e+00  -7.7100000000000002e-02   3.8490000000000002e-01   6.0160000000000002e-01
   1.3230000000000000e-01  -1.7590000000000000e-01   2.0588000000000002e+00  -2.0050000000000001e-01  -2.2839999999999999e-01  -2.0169999999999999e-01   4.4400000000000002e-02   2.8906000000000001e+00   4.8754000000000000e+00   2.8899999999999999e-02   4.7149999999999997e-01   6.5029999999999999e-01
  -1.5429999999999999e-01   6.6000000000000003e-02   2.5735000000000001e+00  -1.1459999999999999e-01  -2.1890000000000001e-01  -1.9730000000000000e-01   4.6610000000000001e-01   2.5125999999999999e+00   4.2659000000000002e+00  -4.8200000000000000e-02   5.1000000000000001e-01   6.6790000000000005e-01
   1.9839999999999999e-01   1.5390000000000001e-01   2.6593000000000000e+00  -9.5500000000000002e-02  -1.6180000000000000e-01  -2.0610000000000001e-01   3.1069999999999998e-01   2.3792000000000000e+00   4.1788999999999996e+00   4.8200000000000000e-02   4.6189999999999998e-01   6.6349999999999998e-01
   4.4080000000000003e-01  -1.3189999999999999e-01   2.8309000000000002e+00  -1.5279999999999999e-01  -3.2350000000000001e-01  -1.8859999999999999e-01   3.1069999999999998e-01   2.6905000000000001e+00   4.9623999999999997e+00   1.0600000000000000e-01   4.8110000000000003e-01   6.0160000000000002e-01
   1.3230000000000000e-01   0.0000000000000000e+00   2.8309000000000002e+00  -8.5900000000000004e-02  -2.5690000000000002e-01  -1.9289999999999999e-01   4.4400000000000002e-02   2.6238000000000001e+00   5.2236000000000002e+00  -1.9300000000000001e-02   5.5810000000000004e-01   6.4580000000000004e-01
  -1.3230000000000000e-01   2.1980000000000000e-01   2.5735000000000001e+00   1.9099999999999999e-02  -1.7130000000000001e-01  -2.4120000000000000e-01   5.1049999999999995e-01   2.6459999999999999e+00   4.3529999999999998e+00   1.9300000000000001e-02   4.7149999999999997e-01   6.5910000000000002e-01
   6.6100000000000006e-02  -4.3999999999999997e-02   1.9730000000000001e+00  -1.9099999999999999e-02  -3.3310000000000001e-01  -1.7100000000000001e-01   3.3289999999999997e-01   2.6905000000000001e+00   5.1365999999999996e+00   1.9300000000000001e-02   5.3879999999999995e-01   6.5469999999999995e-01
   6.6100000000000006e-02  -3.5170000000000001e-01   2.8309000000000002e+00  -6.6799999999999998e-02  -2.7600000000000002e-01  -1.7100000000000001e-01   4.8830000000000001e-01   2.7572000000000001e+00   5.1365999999999996e+00  -3.8500000000000000e-02   3.9450000000000002e-01   6.4139999999999997e-01
   1.7630000000000001e-01  -4.3999999999999997e-02   2.4018999999999999e+00  -8.5900000000000004e-02  -2.2839999999999999e-01  -1.7100000000000001e-01   4.2170000000000002e-01   2.5571000000000002e+00   4.1788999999999996e+00  -9.5999999999999992e-03   3.6559999999999998e-01   6.2370000000000003e-01
  -1.5429999999999999e-01   8.7900000000000006e-02   3.6029000000000000e+00  -8.5900000000000004e-02  -2.2839999999999999e-01  -2.0610000000000001e-01   4.4390000000000002e-01   2.5571000000000002e+00   4.3529999999999998e+00   4.8200000000000000e-02   4.0410000000000001e-01   6.2809999999999999e-01
   0.0000000000000000e+00  -6.6000000000000003e-02   2.3161999999999998e+00  -1.2410000000000000e-01  -2.8549999999999998e-01  -1.7100000000000001e-01   3.9950000000000002e-01   2.9796000000000000e+00   5.3977000000000004e+00   9.5999999999999992e-03   5.3879999999999995e-01   6.4139999999999997e-01
   2.4249999999999999e-01   0.0000000000000000e+00   2.4018999999999999e+00  -6.6799999999999998e-02  -2.1890000000000001e-01  -1.9289999999999999e-01   4.4390000000000002e-01   2.5792999999999999e+00   4.5270999999999999e+00  -4.8200000000000000e-02   4.9070000000000003e-01   6.4139999999999997e-01
   1.3230000000000000e-01   4.3999999999999997e-02   2.6593000000000000e+00  -8.5900000000000004e-02  -1.3320000000000001e-01  -1.8859999999999999e-01   3.7730000000000002e-01   2.7349999999999999e+00   5.0495000000000001e+00   3.8500000000000000e-02   4.9070000000000003e-01   6.3700000000000001e-01
  -2.1999999999999999e-02   2.1999999999999999e-02   2.4018999999999999e+00  -7.6399999999999996e-02  -2.4740000000000001e-01  -2.1929999999999999e-01   3.9950000000000002e-01   2.8016999999999999e+00   5.3106999999999998e+00  -3.8500000000000000e-02   4.9070000000000003e-01   6.1490000000000000e-01
   6.6100000000000006e-02  -8.7900000000000006e-02   2.2303999999999999e+00  -1.7190000000000000e-01  -1.9980000000000001e-01  -1.7540000000000000e-01   2.2189999999999999e-01   2.8683999999999998e+00   4.4401000000000002e+00  -4.8200000000000000e-02   5.3879999999999995e-01   6.4139999999999997e-01
   2.8649999999999998e-01  -1.0990000000000000e-01   2.1446000000000001e+00  -7.6399999999999996e-02  -2.2839999999999999e-01  -1.9730000000000000e-01   3.7730000000000002e-01   2.7572000000000001e+00   4.2659000000000002e+00   5.7799999999999997e-02   4.5219999999999999e-01   6.3700000000000001e-01
   8.8200000000000001e-02   1.3189999999999999e-01   2.5735000000000001e+00  -9.4999999999999998e-03  -1.9030000000000000e-01  -1.7979999999999999e-01   2.6629999999999998e-01   3.0463000000000000e+00   4.5270999999999999e+00  -5.7799999999999997e-02   5.1000000000000001e-01   6.6349999999999998e-01
   4.4100000000000000e-02   6.6000000000000003e-02   2.5735000000000001e+00  -1.4319999999999999e-01  -2.8549999999999998e-01  -1.3159999999999999e-01   2.2189999999999999e-01   2.6015999999999999e+00   5.3106999999999998e+00  -5.7799999999999997e-02   4.1370000000000001e-01   6.4139999999999997e-01
  -2.1999999999999999e-02   2.8580000000000000e-01   1.6298999999999999e+00  -4.7699999999999999e-02  -1.9980000000000001e-01  -1.7979999999999999e-01   3.9950000000000002e-01   2.4681999999999999e+00   4.6142000000000003e+00  -1.9300000000000001e-02   4.1370000000000001e-01   6.1929999999999996e-01
   1.1020000000000001e-01  -1.7590000000000000e-01   1.8015000000000001e+00  -8.5900000000000004e-02  -2.6640000000000003e-01  -1.4910000000000001e-01   4.8830000000000001e-01   2.6682999999999999e+00   4.7012999999999998e+00  -2.8899999999999999e-02   5.1000000000000001e-01   6.5910000000000002e-01
   2.4249999999999999e-01  -4.3999999999999997e-02   2.5735000000000001e+00  -1.3370000000000001e-01  -2.4740000000000001e-01  -1.8420000000000000e-01   3.1069999999999998e-01   2.7128000000000001e+00   5.1365999999999996e+00  -1.9300000000000001e-02   4.8110000000000003e-01   6.3700000000000001e-01
   1.3230000000000000e-01  -8.7900000000000006e-02   1.9730000000000001e+00  -8.5900000000000004e-02  -2.0930000000000001e-01  -2.0169999999999999e-01   4.6610000000000001e-01   2.5348999999999999e+00   4.9623999999999997e+00  -7.7100000000000002e-02   3.9450000000000002e-01   6.4580000000000004e-01
   1.3230000000000000e-01  -6.6000000000000003e-02   2.0588000000000002e+00  -7.6399999999999996e-02  -1.8079999999999999e-01  -1.4030000000000001e-01   2.6629999999999998e-01   2.8016999999999999e+00   4.4401000000000002e+00   4.8200000000000000e-02   4.1370000000000001e-01   5.9719999999999995e-01
   1.9839999999999999e-01   0.0000000000000000e+00   2.3161999999999998e+00  -5.7299999999999997e-02  -2.6640000000000003e-01  -1.9730000000000000e-01   3.5510000000000003e-01   2.8016999999999999e+00   4.1788999999999996e+00   2.8899999999999999e-02   4.8110000000000003e-01   5.9719999999999995e-01
   1.3230000000000000e-01  -2.1980000000000000e-01   3.1739999999999999e+00  -3.8199999999999998e-02  -2.8549999999999998e-01  -2.3240000000000000e-01   2.6629999999999998e-01   2.6905000000000001e+00   4.8754000000000000e+00   3.8500000000000000e-02   3.9450000000000002e-01   6.1929999999999996e-01
   8.8200000000000001e-02  -2.1999999999999999e-02   2.1446000000000001e+00   9.4999999999999998e-03  -1.9980000000000001e-01  -1.7979999999999999e-01   3.1069999999999998e-01   2.7349999999999999e+00   4.7882999999999996e+00   1.9300000000000001e-02   4.5219999999999999e-01   6.3700000000000001e-01
  -2.1999999999999999e-02  -4.3999999999999997e-02   2.2303999999999999e+00  -8.5900000000000004e-02  -1.7130000000000001e-01  -2.4560000000000001e-01   3.3289999999999997e-01   2.7349999999999999e+00   4.7012999999999998e+00  -5.7799999999999997e-02   4.9070000000000003e-01   6.3700000000000001e-01
   2.1999999999999999e-02   0.0000000000000000e+00   2.0588000000000002e+00  -1.4319999999999999e-01  -2.3790000000000000e-01  -1.4470000000000000e-01   2.6629999999999998e-01   2.5125999999999999e+00   5.1365999999999996e+00   3.8500000000000000e-02   4.9070000000000003e-01   6.3260000000000005e-01
   1.3230000000000000e-01  -1.5390000000000001e-01   2.5735000000000001e+00  -4.7699999999999999e-02  -2.3790000000000000e-01  -1.6660000000000000e-01   4.6610000000000001e-01   2.5125999999999999e+00   5.1365999999999996e+00  -1.9300000000000001e-02   4.4259999999999999e-01   6.0599999999999998e-01
   1.9839999999999999e-01  -8.7900000000000006e-02   2.1446000000000001e+00  -5.7299999999999997e-02  -2.3790000000000000e-01  -1.6660000000000000e-01   2.2189999999999999e-01   2.8239000000000001e+00   4.7882999999999996e+00  -3.8500000000000000e-02   4.3300000000000000e-01   6.3260000000000005e-01
   1.7630000000000001e-01   6.6000000000000003e-02   2.1446000000000001e+00  -1.2410000000000000e-01  -3.3310000000000001e-01  -1.5790000000000001e-01   3.1069999999999998e-01   2.6238000000000001e+00   4.6142000000000003e+00   9.6299999999999997e-02   3.9450000000000002e-01   6.4139999999999997e-01
  -6.6100000000000006e-02  -1.7590000000000000e-01   1.7157000000000000e+00  -7.6399999999999996e-02  -1.9980000000000001e-01  -1.9289999999999999e-01   4.4390000000000002e-01   2.7572000000000001e+00   3.3083000000000000e+00   0.0000000000000000e+00   4.3300000000000000e-01   6.2809999999999999e-01
   0.0000000000000000e+00   1.5390000000000001e-01   2.2303999999999999e+00   0.0000000000000000e+00  -2.4740000000000001e-01  -2.1490000000000001e-01   3.5510000000000003e-01   2.6905000000000001e+00   4.7882999999999996e+00   1.9300000000000001e-02   4.9070000000000003e-01   6.7240000000000000e-01
   4.4100000000000000e-02  -3.7369999999999998e-01   2.0588000000000002e+00  -1.5279999999999999e-01  -2.7600000000000002e-01  -1.9730000000000000e-01   4.6610000000000001e-01   2.8239000000000001e+00   4.8754000000000000e+00   0.0000000000000000e+00   4.8110000000000003e-01   6.7679999999999996e-01
   1.1020000000000001e-01  -1.7590000000000000e-01   1.9730000000000001e+00  -1.1459999999999999e-01  -2.2839999999999999e-01  -1.9730000000000000e-01   5.1049999999999995e-01   2.7349999999999999e+00   4.7882999999999996e+00   1.9300000000000001e-02   4.4259999999999999e-01   6.4139999999999997e-01
   2.1999999999999999e-02   8.7900000000000006e-02   2.7450999999999999e+00  -3.8199999999999998e-02  -1.5229999999999999e-01  -1.9289999999999999e-01   1.9980000000000001e-01   2.8016999999999999e+00   4.6142000000000003e+00   9.6299999999999997e-02   5.1959999999999995e-01   6.2809999999999999e-01
  -2.1999999999999999e-02  -1.3189999999999999e-01   2.1446000000000001e+00  -5.7299999999999997e-02  -2.2839999999999999e-01  -1.7100000000000001e-01   5.5489999999999995e-01   2.8683999999999998e+00   4.4401000000000002e+00  -9.5999999999999992e-03   4.2340000000000000e-01   6.3260000000000005e-01
   2.8649999999999998e-01   6.6000000000000003e-02   2.3161999999999998e+00  -1.2410000000000000e-01  -2.7600000000000002e-01  -1.6230000000000000e-01   2.6629999999999998e-01   3.0463000000000000e+00   4.7012999999999998e+00   9.5999999999999992e-03   4.3300000000000000e-01   6.4139999999999997e-01
  -1.5429999999999999e-01  -8.7900000000000006e-02   1.9730000000000001e+00  -1.3370000000000001e-01  -2.7600000000000002e-01  -1.3589999999999999e-01   5.3269999999999995e-01   2.6459999999999999e+00   4.7012999999999998e+00  -6.7400000000000002e-02   4.7149999999999997e-01   6.3700000000000001e-01
   2.4249999999999999e-01   6.6000000000000003e-02   2.4876999999999998e+00   1.9099999999999999e-02  -2.5690000000000002e-01  -1.4910000000000001e-01   3.9950000000000002e-01   2.6015999999999999e+00   4.8754000000000000e+00   2.8899999999999999e-02   4.3300000000000000e-01   6.0599999999999998e-01
   1.9839999999999999e-01  -1.9789999999999999e-01   2.1446000000000001e+00  -9.5500000000000002e-02  -2.1890000000000001e-01  -1.8420000000000000e-01   3.3289999999999997e-01   2.6682999999999999e+00   4.6142000000000003e+00  -2.8899999999999999e-02   5.3879999999999995e-01   5.9719999999999995e-01
   2.2040000000000001e-01   6.6000000000000003e-02   2.1446000000000001e+00  -1.2410000000000000e-01  -2.4740000000000001e-01  -1.7100000000000001e-01   3.7730000000000002e-01   2.6682999999999999e+00   5.1365999999999996e+00   2.8899999999999999e-02   5.3879999999999995e-01   6.5469999999999995e-01
   4.4100000000000000e-02  -4.3999999999999997e-02   2.1446000000000001e+00  -5.7299999999999997e-02  -2.4740000000000001e-01  -1.5790000000000001e-01   3.7730000000000002e-01   2.8239000000000001e+00   4.5270999999999999e+00   4.8200000000000000e-02   4.8110000000000003e-01   6.0160000000000002e-01
   6.6100000000000006e-02  -1.5390000000000001e-01   2.0588000000000002e+00   1.9099999999999999e-02  -1.9980000000000001e-01  -1.3589999999999999e-01   2.8849999999999998e-01   2.8462000000000001e+00   4.8754000000000000e+00   2.8899999999999999e-02   5.2920000000000000e-01   6.3700000000000001e-01
   8.8200000000000001e-02  -6.6000000000000003e-02   2.7450999999999999e+00  -1.5279999999999999e-01  -1.9030000000000000e-01  -1.6230000000000000e-01   1.7760000000000001e-01   2.6015999999999999e+00   4.5270999999999999e+00  -5.7799999999999997e-02   5.2920000000000000e-01   6.3700000000000001e-01
   1.1020000000000001e-01   0.0000000000000000e+00   2.6593000000000000e+00  -1.1459999999999999e-01  -1.9980000000000001e-01  -1.6660000000000000e-01   3.3289999999999997e-01   2.9796000000000000e+00   4.5270999999999999e+00  -7.7100000000000002e-02   4.6189999999999998e-01   6.2809999999999999e-01
   1.5429999999999999e-01   1.7590000000000000e-01   2.4876999999999998e+00  -6.6799999999999998e-02  -2.8549999999999998e-01  -1.9289999999999999e-01   4.2170000000000002e-01   2.6682999999999999e+00   4.3529999999999998e+00   3.8500000000000000e-02   4.8110000000000003e-01   5.8830000000000005e-01
   1.7630000000000001e-01   2.1999999999999999e-02   2.3161999999999998e+00  -6.6799999999999998e-02  -2.0930000000000001e-01  -1.4910000000000001e-01   2.4410000000000001e-01   2.7795000000000001e+00   4.6142000000000003e+00  -2.8899999999999999e-02   5.6769999999999998e-01   5.8830000000000005e-01
   1.1020000000000001e-01  -1.9789999999999999e-01   2.4876999999999998e+00  -1.2410000000000000e-01  -2.5690000000000002e-01  -1.8420000000000000e-01   1.9980000000000001e-01   2.5348999999999999e+00   5.0495000000000001e+00   3.8500000000000000e-02   5.1959999999999995e-01   6.7240000000000000e-01
   8.8200000000000001e-02   1.5390000000000001e-01   2.4018999999999999e+00  -8.5900000000000004e-02  -1.8079999999999999e-01  -1.9289999999999999e-01   2.2189999999999999e-01   2.8239000000000001e+00   4.6142000000000003e+00   1.9300000000000001e-02   4.2340000000000000e-01   6.2809999999999999e-01
  -2.1999999999999999e-02  -1.0990000000000000e-01   2.0588000000000002e+00  -1.2410000000000000e-01  -2.8549999999999998e-01  -1.5790000000000001e-01   4.2170000000000002e-01   2.6682999999999999e+00   4.2659000000000002e+00  -3.8500000000000000e-02   4.4259999999999999e-01   6.4580000000000004e-01
  -1.7630000000000001e-01  -1.7590000000000000e-01   2.6593000000000000e+00  -1.9089999999999999e-01  -2.9499999999999998e-01  -1.8859999999999999e-01   3.7730000000000002e-01   2.6682999999999999e+00   5.3106999999999998e+00   1.0600000000000000e-01   4.6189999999999998e-01   6.3700000000000001e-01
  -1.1020000000000001e-01  -3.0780000000000002e-01   2.9165999999999999e+00  -1.3370000000000001e-01  -1.6180000000000000e-01  -1.4470000000000000e-01   2.8849999999999998e-01   2.6682999999999999e+00   3.9177000000000000e+00   5.7799999999999997e-02   3.6559999999999998e-01   6.3700000000000001e-01
   1.3230000000000000e-01  -1.0990000000000000e-01   1.4582999999999999e+00  -1.5279999999999999e-01  -2.3790000000000000e-01  -1.7100000000000001e-01   1.5540000000000001e-01   2.6459999999999999e+00   4.8754000000000000e+00   3.8500000000000000e-02   4.1370000000000001e-01   6.0599999999999998e-01
   1.5429999999999999e-01   4.3999999999999997e-02   2.2303999999999999e+00  -7.6399999999999996e-02  -2.1890000000000001e-01  -1.7100000000000001e-01   3.9950000000000002e-01   2.7572000000000001e+00   4.7012999999999998e+00  -9.5999999999999992e-03   4.7149999999999997e-01   6.3700000000000001e-01
   3.7469999999999998e-01   6.6000000000000003e-02   2.1446000000000001e+00  -9.5500000000000002e-02  -2.3790000000000000e-01  -1.9730000000000000e-01   2.2189999999999999e-01   2.7572000000000001e+00   4.7882999999999996e+00   1.0600000000000000e-01   4.3300000000000000e-01   6.7679999999999996e-01
   1.9839999999999999e-01  -2.1999999999999999e-02   2.5735000000000001e+00  -7.6399999999999996e-02  -1.5229999999999999e-01  -2.3240000000000000e-01   3.9950000000000002e-01   2.9796000000000000e+00   4.7012999999999998e+00   7.7100000000000002e-02   4.5219999999999999e-01   6.4139999999999997e-01
   1.9839999999999999e-01  -1.0990000000000000e-01   2.3161999999999998e+00  -3.8199999999999998e-02  -2.4740000000000001e-01  -1.5350000000000000e-01   3.5510000000000003e-01   2.4015000000000000e+00   5.6589000000000000e+00  -2.8899999999999999e-02   4.8110000000000003e-01   6.1490000000000000e-01
   1.7630000000000001e-01   2.1999999999999999e-02   1.8872000000000000e+00  -5.7299999999999997e-02  -2.6640000000000003e-01  -1.4910000000000001e-01   3.7730000000000002e-01   2.8462000000000001e+00   4.7882999999999996e+00   3.8500000000000000e-02   4.8110000000000003e-01   6.3260000000000005e-01
   1.1020000000000001e-01  -3.2979999999999998e-01   2.3161999999999998e+00  -1.5279999999999999e-01  -3.2350000000000001e-01  -1.7540000000000000e-01   4.8830000000000001e-01   2.6905000000000001e+00   4.5270999999999999e+00   0.0000000000000000e+00   4.7149999999999997e-01   6.1929999999999996e-01
   6.6100000000000006e-02   4.3999999999999997e-02   1.6298999999999999e+00  -9.5500000000000002e-02  -2.6640000000000003e-01  -1.7540000000000000e-01   3.3289999999999997e-01   2.6015999999999999e+00   5.5719000000000003e+00  -5.7799999999999997e-02   3.6559999999999998e-01   6.2809999999999999e-01
   1.5429999999999999e-01  -6.6000000000000003e-02   2.4018999999999999e+00  -7.6399999999999996e-02  -3.5210000000000002e-01  -1.4030000000000001e-01   4.8830000000000001e-01   2.6682999999999999e+00   4.9623999999999997e+00   2.8899999999999999e-02   4.9070000000000003e-01   6.1929999999999996e-01
   6.6100000000000006e-02  -8.7900000000000006e-02   1.9730000000000001e+00  -8.5900000000000004e-02  -2.0930000000000001e-01  -1.6230000000000000e-01   2.6629999999999998e-01   2.8683999999999998e+00   4.1788999999999996e+00  -1.9300000000000001e-02   3.9450000000000002e-01   6.0160000000000002e-01
   3.0859999999999999e-01   1.0990000000000000e-01   1.8015000000000001e+00  -1.2410000000000000e-01  -2.5690000000000002e-01  -2.1929999999999999e-01   3.9950000000000002e-01   2.8239000000000001e+00   5.4847999999999999e+00   3.8500000000000000e-02   4.9070000000000003e-01   6.3260000000000005e-01
   1.5429999999999999e-01   1.9789999999999999e-01   2.4876999999999998e+00  -9.5500000000000002e-02  -2.6640000000000003e-01  -1.6230000000000000e-01   2.4410000000000001e-01   2.8462000000000001e+00   4.6142000000000003e+00   7.7100000000000002e-02   5.6769999999999998e-01   6.1040000000000005e-01
   1.5429999999999999e-01   1.0990000000000000e-01   1.6298999999999999e+00  -9.4999999999999998e-03  -2.5690000000000002e-01  -1.9289999999999999e-01   3.1069999999999998e-01   2.6682999999999999e+00   4.7012999999999998e+00  -9.5999999999999992e-03   4.8110000000000003e-01   6.4139999999999997e-01
   4.4100000000000000e-02   1.7590000000000000e-01   1.9730000000000001e+00  -5.7299999999999997e-02  -1.8079999999999999e-01  -1.6660000000000000e-01   3.3289999999999997e-01   2.8462000000000001e+00   3.9177000000000000e+00   7.7100000000000002e-02   4.9070000000000003e-01   6.4580000000000004e-01
   1.7630000000000001e-01  -1.5390000000000001e-01   1.9730000000000001e+00  -9.5500000000000002e-02  -2.6640000000000003e-01  -1.7979999999999999e-01   2.4410000000000001e-01   2.6015999999999999e+00   4.2659000000000002e+00  -9.5999999999999992e-03   5.0029999999999997e-01   6.5029999999999999e-01
   2.4249999999999999e-01   6.6000000000000003e-02   2.5735000000000001e+00  -1.9099999999999999e-02  -2.5690000000000002e-01  -1.5350000000000000e-01   1.7760000000000001e-01   2.7349999999999999e+00   4.7882999999999996e+00  -9.5999999999999992e-03   4.2340000000000000e-01   6.5469999999999995e-01
   2.4249999999999999e-01   6.6000000000000003e-02   1.8872000000000000e+00  -7.6399999999999996e-02  -3.1400000000000000e-01  -1.9289999999999999e-01   2.2189999999999999e-01   2.8016999999999999e+00   4.7882999999999996e+00   8.6699999999999999e-02   4.7149999999999997e-01   6.5910000000000002e-01
   1.1020000000000001e-01  -6.6000000000000003e-02   2.8309000000000002e+00  -1.8140000000000001e-01  -2.5690000000000002e-01  -1.7979999999999999e-01   2.6629999999999998e-01   2.8683999999999998e+00   4.9623999999999997e+00  -8.6699999999999999e-02   4.0410000000000001e-01   6.4139999999999997e-01
   6.6100000000000006e-02   2.1980000000000000e-01   2.7450999999999999e+00  -1.2410000000000000e-01  -3.0449999999999999e-01  -1.4470000000000000e-01   1.3320000000000001e-01   2.7795000000000001e+00   5.3106999999999998e+00  -4.8200000000000000e-02   4.8110000000000003e-01   6.5029999999999999e-01
   8.8200000000000001e-02  -6.6000000000000003e-02   2.4876999999999998e+00  -3.8199999999999998e-02  -2.6640000000000003e-01  -1.8420000000000000e-01   3.5510000000000003e-01   2.6238000000000001e+00   5.1365999999999996e+00   5.7799999999999997e-02   4.0410000000000001e-01   6.3700000000000001e-01
   1.1020000000000001e-01   0.0000000000000000e+00   1.9730000000000001e+00  -1.0500000000000000e-01  -1.2370000000000000e-01  -1.9289999999999999e-01   2.4410000000000001e-01   2.6238000000000001e+00   4.6142000000000003e+00  -3.8500000000000000e-02   4.2340000000000000e-01   6.3260000000000005e-01
   1.1020000000000001e-01  -2.1999999999999999e-02   2.3161999999999998e+00  -5.7299999999999997e-02  -2.3790000000000000e-01  -1.4910000000000001e-01   2.2189999999999999e-01   2.9796000000000000e+00   4.1788999999999996e+00   6.7400000000000002e-02   5.2920000000000000e-01   6.5029999999999999e-01
   2.8649999999999998e-01   2.4179999999999999e-01   1.9730000000000001e+00  -5.7299999999999997e-02  -3.1400000000000000e-01  -1.8859999999999999e-01   2.8849999999999998e-01   2.7795000000000001e+00   4.9623999999999997e+00   1.9300000000000001e-02   4.8110000000000003e-01   6.0599999999999998e-01
   1.9839999999999999e-01   8.7900000000000006e-02   2.0588000000000002e+00  -8.5900000000000004e-02  -2.4740000000000001e-01  -2.1929999999999999e-01   2.6629999999999998e-01   2.7795000000000001e+00   5.1365999999999996e+00   3.8500000000000000e-02   4.7149999999999997e-01   6.3700000000000001e-01
   8.8200000000000001e-02  -6.6000000000000003e-02   1.7157000000000000e+00  -2.0999999999999999e-01  -2.9499999999999998e-01  -1.5790000000000001e-01   1.5540000000000001e-01   2.7349999999999999e+00   5.3977000000000004e+00   6.7400000000000002e-02   5.4849999999999999e-01   6.5469999999999995e-01
  -2.1999999999999999e-02   1.3189999999999999e-01   1.9730000000000001e+00  -7.6399999999999996e-02  -1.9980000000000001e-01  -1.7979999999999999e-01   4.8830000000000001e-01   2.7128000000000001e+00   5.3106999999999998e+00   1.9300000000000001e-02   4.6189999999999998e-01   6.2809999999999999e-01
   3.0859999999999999e-01  -8.7900000000000006e-02   2.2303999999999999e+00  -1.6230000000000000e-01  -2.1890000000000001e-01  -1.6230000000000000e-01   2.2189999999999999e-01   2.7128000000000001e+00   4.7882999999999996e+00   3.8500000000000000e-02   4.9070000000000003e-01   6.8120000000000003e-01
   1.3230000000000000e-01   1.0990000000000000e-01   2.1446000000000001e+00  -1.4319999999999999e-01  -2.6640000000000003e-01  -2.1929999999999999e-01   4.2170000000000002e-01   2.7349999999999999e+00   4.4401000000000002e+00  -3.8500000000000000e-02   4.5219999999999999e-01   6.5469999999999995e-01
   2.8649999999999998e-01  -4.3999999999999997e-02   2.0588000000000002e+00  -9.5500000000000002e-02  -2.8549999999999998e-01  -1.4030000000000001e-01   1.5540000000000001e-01   2.6459999999999999e+00   4.8754000000000000e+00   0.0000000000000000e+00   4.7149999999999997e-01   6.3700000000000001e-01
   4.4100000000000000e-02  -1.5390000000000001e-01   2.8309000000000002e+00  -9.5500000000000002e-02  -2.3790000000000000e-01  -2.0610000000000001e-01   3.3289999999999997e-01   2.9573000000000000e+00   4.5270999999999999e+00  -2.8899999999999999e-02   4.7149999999999997e-01   6.1040000000000005e-01
   1.5429999999999999e-01  -6.6000000000000003e-02   1.8872000000000000e+00  -1.7190000000000000e-01  -1.9980000000000001e-01  -2.0610000000000001e-01   2.6629999999999998e-01   2.8683999999999998e+00   5.2236000000000002e+00  -3.8500000000000000e-02   5.3879999999999995e-01   6.0599999999999998e-01
   1.7630000000000001e-01   2.1999999999999999e-02   2.3161999999999998e+00  -3.8199999999999998e-02  -1.7130000000000001e-01  -2.1049999999999999e-01   6.2150000000000005e-01   2.7349999999999999e+00   4.9623999999999997e+00  -1.1559999999999999e-01   5.0029999999999997e-01   6.0160000000000002e-01
   1.1020000000000001e-01  -1.0990000000000000e-01   2.2303999999999999e+00  -1.4319999999999999e-01  -2.3790000000000000e-01  -1.9289999999999999e-01   3.3289999999999997e-01   2.7572000000000001e+00   4.5270999999999999e+00  -1.1559999999999999e-01   4.4259999999999999e-01   6.3260000000000005e-01
   2.2040000000000001e-01   4.3999999999999997e-02   1.9730000000000001e+00  -8.5900000000000004e-02  -2.4740000000000001e-01  -2.1490000000000001e-01   3.7730000000000002e-01   2.6459999999999999e+00   5.1365999999999996e+00  -6.7400000000000002e-02   5.1000000000000001e-01   6.2370000000000003e-01
  -8.8200000000000001e-02   1.3189999999999999e-01   2.4876999999999998e+00  -1.1459999999999999e-01  -2.1890000000000001e-01  -1.8859999999999999e-01   4.2170000000000002e-01   2.8239000000000001e+00   5.2236000000000002e+00   9.6299999999999997e-02   5.2920000000000000e-01   6.3700000000000001e-01
   2.2040000000000001e-01  -8.7900000000000006e-02   3.4314000000000000e+00  -1.2410000000000000e-01  -2.5690000000000002e-01  -1.5790000000000001e-01   2.8849999999999998e-01   2.5125999999999999e+00   4.0918000000000001e+00  -9.5999999999999992e-03   4.6189999999999998e-01   6.4580000000000004e-01
   1.5429999999999999e-01   2.1999999999999999e-02   2.5735000000000001e+00  -9.5500000000000002e-02  -2.1890000000000001e-01  -1.9730000000000000e-01   3.7730000000000002e-01   2.7572000000000001e+00   4.6142000000000003e+00   9.5999999999999992e-03   4.6189999999999998e-01   6.5029999999999999e-01
   1.5429999999999999e-01  -1.7590000000000000e-01   2.2303999999999999e+00  -8.5900000000000004e-02  -2.6640000000000003e-01  -1.8420000000000000e-01   3.5510000000000003e-01   2.8016999999999999e+00   4.3529999999999998e+00   5.7799999999999997e-02   4.1370000000000001e-01   6.8559999999999999e-01
   1.3230000000000000e-01   1.0990000000000000e-01   2.1446000000000001e+00  -1.5279999999999999e-01  -2.3790000000000000e-01  -2.1049999999999999e-01   3.9950000000000002e-01   2.5125999999999999e+00   4.7882999999999996e+00  -9.5999999999999992e-03   5.2920000000000000e-01   6.4139999999999997e-01
   2.1999999999999999e-02   0.0000000000000000e+00   2.2303999999999999e+00  -1.2410000000000000e-01  -2.1890000000000001e-01  -2.1929999999999999e-01   3.1069999999999998e-01   2.6459999999999999e+00   4.7012999999999998e+00   2.8899999999999999e-02   4.6189999999999998e-01   6.3700000000000001e-01
   3.5270000000000001e-01   2.1999999999999999e-02   2.2303999999999999e+00  -1.1459999999999999e-01  -2.3790000000000000e-01  -1.6230000000000000e-01   3.3289999999999997e-01   2.6459999999999999e+00   4.7882999999999996e+00  -8.6699999999999999e-02   4.9070000000000003e-01   6.1490000000000000e-01
   1.1020000000000001e-01   1.5390000000000001e-01   2.3161999999999998e+00  -7.6399999999999996e-02  -2.5690000000000002e-01  -1.6660000000000000e-01   2.6629999999999998e-01   2.9129000000000000e+00   4.3529999999999998e+00   2.8899999999999999e-02   4.6189999999999998e-01   6.5029999999999999e-01
  -1.7630000000000001e-01   1.5390000000000001e-01   2.0588000000000002e+00  -9.5500000000000002e-02  -2.8549999999999998e-01  -1.7100000000000001e-01   3.1069999999999998e-01   2.8239000000000001e+00   4.7882999999999996e+00   2.8899999999999999e-02   3.6559999999999998e-01   6.1490000000000000e-01
   3.9679999999999999e-01   8.7900000000000006e-02   2.2303999999999999e+00  -8.5900000000000004e-02  -2.2839999999999999e-01  -2.1049999999999999e-01   1.9980000000000001e-01   2.8016999999999999e+00   4.1788999999999996e+00  -9.5999999999999992e-03   4.0410000000000001e-01   6.4139999999999997e-01
   3.3060000000000000e-01   2.1999999999999999e-02   2.7450999999999999e+00  -9.5500000000000002e-02  -3.1400000000000000e-01  -1.4030000000000001e-01   5.3269999999999995e-01   2.7128000000000001e+00   4.6142000000000003e+00   9.5999999999999992e-03   4.8110000000000003e-01   6.1490000000000000e-01
  -4.4100000000000000e-02  -1.5390000000000001e-01   1.8015000000000001e+00  -8.5900000000000004e-02  -2.4740000000000001e-01  -1.6660000000000000e-01   3.3289999999999997e-01   2.6682999999999999e+00   4.6142000000000003e+00  -3.8500000000000000e-02   4.4259999999999999e-01   6.5029999999999999e-01
   2.1999999999999999e-02  -1.3189999999999999e-01   2.2303999999999999e+00  -1.4319999999999999e-01  -2.6640000000000003e-01  -2.2359999999999999e-01   4.4400000000000002e-02   2.7572000000000001e+00   6.0941999999999998e+00   3.8500000000000000e-02   4.2340000000000000e-01   6.4580000000000004e-01
   3.0859999999999999e-01   4.3999999999999997e-02   1.6298999999999999e+00  -1.7190000000000000e-01  -3.0449999999999999e-01  -1.3159999999999999e-01   3.7730000000000002e-01   2.7795000000000001e+00   4.6142000000000003e+00  -7.7100000000000002e-02   5.1000000000000001e-01   6.6790000000000005e-01
   5.5110000000000003e-01  -1.0990000000000000e-01   2.6593000000000000e+00  -1.4319999999999999e-01  -2.2839999999999999e-01  -1.8420000000000000e-01   5.7709999999999995e-01   2.5125999999999999e+00   3.6564999999999999e+00   9.5999999999999992e-03   4.0410000000000001e-01   6.2370000000000003e-01
  -1.1020000000000001e-01  -8.7900000000000006e-02   2.7450999999999999e+00  -1.1459999999999999e-01  -1.9980000000000001e-01  -1.4910000000000001e-01   3.3289999999999997e-01   2.3347000000000002e+00   4.9623999999999997e+00   1.1559999999999999e-01   4.6189999999999998e-01   6.3260000000000005e-01
  -8.8200000000000001e-02  -1.0990000000000000e-01   1.8015000000000001e+00  -1.9089999999999999e-01  -1.7130000000000001e-01  -1.7540000000000000e-01  -1.3320000000000001e-01   3.0684999999999998e+00   6.0072000000000001e+00   5.7799999999999997e-02   5.6769999999999998e-01   6.2370000000000003e-01
   4.1880000000000001e-01  -2.8580000000000000e-01   2.4876999999999998e+00  -2.8600000000000000e-02  -2.4740000000000001e-01  -1.8859999999999999e-01   2.8849999999999998e-01   2.6682999999999999e+00   2.4377000000000000e+00   6.7400000000000002e-02   4.8110000000000003e-01   6.3260000000000005e-01
   4.4080000000000003e-01  -2.8580000000000000e-01   2.1446000000000001e+00  -8.5900000000000004e-02  -8.5599999999999996e-02  -2.5000000000000000e-01   4.6610000000000001e-01   2.2235999999999998e+00   3.5695000000000001e+00   1.4449999999999999e-01   3.4639999999999999e-01   6.6349999999999998e-01
   1.5429999999999999e-01  -2.1999999999999999e-02   3.1739999999999999e+00  -1.4319999999999999e-01  -2.2839999999999999e-01  -1.2720000000000001e-01  -4.4400000000000002e-02   3.0463000000000000e+00   5.3977000000000004e+00   0.0000000000000000e+00   4.5219999999999999e-01   6.7679999999999996e-01
  -6.6100000000000006e-02   2.1999999999999999e-02   2.0588000000000002e+00  -1.2410000000000000e-01  -2.0930000000000001e-01  -1.9730000000000000e-01   4.4400000000000002e-02   2.8906000000000001e+00   4.4401000000000002e+00  -5.7799999999999997e-02   5.1000000000000001e-01   6.3700000000000001e-01
   2.1999999999999999e-02  -1.5390000000000001e-01   2.4876999999999998e+00  -1.0500000000000000e-01  -2.2839999999999999e-01  -1.8420000000000000e-01   3.1069999999999998e-01   2.1568999999999998e+00   3.3953000000000002e+00   1.9300000000000001e-02   3.7530000000000002e-01   6.6349999999999998e-01
   3.9679999999999999e-01  -1.3189999999999999e-01   2.1446000000000001e+00  -1.2410000000000000e-01  -2.4740000000000001e-01  -1.4910000000000001e-01   3.7730000000000002e-01   2.6238000000000001e+00   4.7882999999999996e+00   1.9300000000000001e-02   5.2920000000000000e-01   6.1490000000000000e-01
   1.9839999999999999e-01   6.6000000000000003e-02   1.8872000000000000e+00  -7.6399999999999996e-02  -3.9970000000000000e-01  -1.5790000000000001e-01   4.4400000000000002e-02   3.0017999999999998e+00   5.5719000000000003e+00   0.0000000000000000e+00   5.0029999999999997e-01   6.3700000000000001e-01
  -2.2040000000000001e-01  -8.7900000000000006e-02   2.0588000000000002e+00  -1.7190000000000000e-01  -2.9499999999999998e-01  -1.9289999999999999e-01   2.8849999999999998e-01   2.4237000000000002e+00   3.8306000000000000e+00  -6.7400000000000002e-02   5.0029999999999997e-01   7.0330000000000004e-01
   8.8200000000000001e-02  -1.0990000000000000e-01   1.4582999999999999e+00  -6.6799999999999998e-02  -6.6600000000000006e-02  -1.5790000000000001e-01   3.5510000000000003e-01   2.6682999999999999e+00   4.8754000000000000e+00  -1.9300000000000001e-02   3.9450000000000002e-01   6.2809999999999999e-01
   4.8490000000000000e-01  -1.7590000000000000e-01   3.0024000000000002e+00  -8.5900000000000004e-02  -2.5690000000000002e-01  -1.8859999999999999e-01   1.7760000000000001e-01   2.8462000000000001e+00   5.4847999999999999e+00   1.3489999999999999e-01   4.5219999999999999e-01   6.4580000000000004e-01
   2.4249999999999999e-01  -1.9789999999999999e-01   2.5735000000000001e+00  -6.6799999999999998e-02  -3.1400000000000000e-01  -1.4910000000000001e-01   3.1069999999999998e-01   2.4904000000000002e+00   4.5270999999999999e+00   9.5999999999999992e-03   4.8110000000000003e-01   6.1490000000000000e-01
   0.0000000000000000e+00  -2.1999999999999999e-02   2.0588000000000002e+00  -8.5900000000000004e-02  -3.1400000000000000e-01  -1.5790000000000001e-01   3.5510000000000003e-01   2.4681999999999999e+00   4.4401000000000002e+00  -9.5999999999999992e-03   4.5219999999999999e-01   6.5469999999999995e-01
   0.0000000000000000e+00   2.4179999999999999e-01   1.3725000000000001e+00  -6.6799999999999998e-02  -1.8079999999999999e-01  -1.6230000000000000e-01   4.4400000000000002e-02   2.9796000000000000e+00   4.5270999999999999e+00   9.5999999999999992e-03   5.1000000000000001e-01   6.1040000000000005e-01
   4.1880000000000001e-01  -2.1999999999999999e-02   1.8872000000000000e+00  -1.8140000000000001e-01  -2.2839999999999999e-01  -1.5350000000000000e-01   1.7760000000000001e-01   2.9350999999999998e+00   4.7012999999999998e+00   1.2520000000000001e-01   4.3300000000000000e-01   6.6790000000000005e-01
   4.6289999999999998e-01  -3.0780000000000002e-01   1.8015000000000001e+00  -8.5900000000000004e-02  -2.2839999999999999e-01  -1.8420000000000000e-01   2.8849999999999998e-01   2.5125999999999999e+00   4.7012999999999998e+00   1.9300000000000001e-02   3.8490000000000002e-01   6.1929999999999996e-01
   1.1020000000000001e-01   0.0000000000000000e+00   2.4018999999999999e+00  -1.2410000000000000e-01  -3.2350000000000001e-01  -1.4030000000000001e-01   3.7730000000000002e-01   2.9796000000000000e+00   4.3529999999999998e+00   1.9300000000000001e-02   4.4259999999999999e-01   6.2370000000000003e-01
  -4.4100000000000000e-02   4.3999999999999997e-02   2.2303999999999999e+00  -8.5900000000000004e-02  -2.7600000000000002e-01  -1.4030000000000001e-01   3.3289999999999997e-01   2.8462000000000001e+00   5.1365999999999996e+00   6.7400000000000002e-02   4.7149999999999997e-01   6.2809999999999999e-01
   2.4249999999999999e-01  -1.7590000000000000e-01   2.0588000000000002e+00  -7.6399999999999996e-02  -1.1420000000000000e-01  -2.2800000000000001e-01   1.7760000000000001e-01   2.6015999999999999e+00   4.1788999999999996e+00  -4.8200000000000000e-02   4.7149999999999997e-01   6.6349999999999998e-01
   8.8200000000000001e-02  -4.3999999999999997e-02   2.6593000000000000e+00  -9.4999999999999998e-03  -3.6159999999999998e-01  -2.0610000000000001e-01   3.5510000000000003e-01   2.7349999999999999e+00   4.7012999999999998e+00  -2.8899999999999999e-02   4.1370000000000001e-01   6.5029999999999999e-01
  -2.1999999999999999e-02  -4.3999999999999997e-02   2.0588000000000002e+00  -3.8199999999999998e-02  -2.6640000000000003e-01  -1.7979999999999999e-01   1.1100000000000000e-01   2.8016999999999999e+00   4.4401000000000002e+00  -1.9300000000000001e-02   5.1959999999999995e-01   6.1929999999999996e-01
   1.9839999999999999e-01  -8.7900000000000006e-02   2.0588000000000002e+00  -1.3370000000000001e-01  -2.7600000000000002e-01  -1.8420000000000000e-01   3.9950000000000002e-01   2.8683999999999998e+00   4.6142000000000003e+00   5.7799999999999997e-02   5.0029999999999997e-01   6.5029999999999999e-01
   1.9839999999999999e-01  -1.5390000000000001e-01   2.2303999999999999e+00  -7.6399999999999996e-02  -2.0930000000000001e-01  -2.2359999999999999e-01   1.7760000000000001e-01   2.8239000000000001e+00   6.0072000000000001e+00   0.0000000000000000e+00   4.2340000000000000e-01   6.6349999999999998e-01
   3.0859999999999999e-01   0.0000000000000000e+00   2.0588000000000002e+00  -6.6799999999999998e-02  -3.5210000000000002e-01  -1.6230000000000000e-01   2.2189999999999999e-01   2.7795000000000001e+00   5.6589000000000000e+00   9.6299999999999997e-02   4.7149999999999997e-01   6.1929999999999996e-01
   3.0859999999999999e-01  -1.3189999999999999e-01   2.2303999999999999e+00  -1.5279999999999999e-01  -1.8079999999999999e-01  -1.5790000000000001e-01   3.3289999999999997e-01   2.6459999999999999e+00   4.9623999999999997e+00   0.0000000000000000e+00   4.9070000000000003e-01   6.4580000000000004e-01
   6.6100000000000006e-02   2.1999999999999999e-02   1.9730000000000001e+00  -5.7299999999999997e-02  -3.2350000000000001e-01  -1.1400000000000000e-01   2.8849999999999998e-01   2.6459999999999999e+00   4.9623999999999997e+00   9.5999999999999992e-03   4.6189999999999998e-01   6.6349999999999998e-01
   8.8200000000000001e-02  -6.6000000000000003e-02   2.0588000000000002e+00  -2.8600000000000000e-02  -3.1400000000000000e-01  -1.7100000000000001e-01   2.8849999999999998e-01   2.7572000000000001e+00   4.8754000000000000e+00   1.9300000000000001e-02   4.1370000000000001e-01   6.7679999999999996e-01
   2.8649999999999998e-01  -3.0780000000000002e-01   2.3161999999999998e+00  -1.9089999999999999e-01  -2.5690000000000002e-01  -1.2280000000000001e-01   2.8849999999999998e-01   2.8462000000000001e+00   4.4401000000000002e+00  -5.7799999999999997e-02   4.3300000000000000e-01   6.5029999999999999e-01
   1.5429999999999999e-01   6.6000000000000003e-02   1.6298999999999999e+00  -1.2410000000000000e-01  -3.6159999999999998e-01  -1.7100000000000001e-01   5.3269999999999995e-01   2.7795000000000001e+00   5.1365999999999996e+00   5.7799999999999997e-02   4.9070000000000003e-01   6.1490000000000000e-01
   1.5429999999999999e-01  -1.9789999999999999e-01   2.8309000000000002e+00  -4.7699999999999999e-02  -1.6180000000000000e-01  -2.1490000000000001e-01   1.7760000000000001e-01   3.0017999999999998e+00   4.3529999999999998e+00  -2.8899999999999999e-02   5.5810000000000004e-01   6.0160000000000002e-01
   1.1020000000000001e-01  -1.5390000000000001e-01   2.4876999999999998e+00  -9.5500000000000002e-02  -2.4740000000000001e-01  -1.6230000000000000e-01   3.7730000000000002e-01   2.7795000000000001e+00   5.1365999999999996e+00   3.8500000000000000e-02   5.1959999999999995e-01   6.2370000000000003e-01
   3.5270000000000001e-01  -3.0780000000000002e-01   1.9730000000000001e+00  -1.0500000000000000e-01  -1.8079999999999999e-01  -1.3159999999999999e-01   2.8849999999999998e-01   2.9129000000000000e+00   4.1788999999999996e+00   0.0000000000000000e+00   6.0619999999999996e-01   6.5910000000000002e-01
   1.3230000000000000e-01   1.5390000000000001e-01   1.9730000000000001e+00  -8.5900000000000004e-02  -1.9030000000000000e-01  -2.1049999999999999e-01   4.4390000000000002e-01   2.7572000000000001e+00   4.0048000000000004e+00   2.8899999999999999e-02   4.0410000000000001e-01   6.3260000000000005e-01
   2.2040000000000001e-01  -8.7900000000000006e-02   2.6593000000000000e+00  -1.3370000000000001e-01  -2.4740000000000001e-01  -2.0610000000000001e-01   2.8849999999999998e-01   2.7572000000000001e+00   4.2659000000000002e+00  -3.8500000000000000e-02   4.6189999999999998e-01   6.2809999999999999e-01
   4.6289999999999998e-01  -1.5390000000000001e-01   2.6593000000000000e+00  -1.3370000000000001e-01  -2.7600000000000002e-01  -1.9730000000000000e-01   1.9980000000000001e-01   2.7572000000000001e+00   4.8754000000000000e+00   2.8899999999999999e-02   3.7530000000000002e-01   6.7240000000000000e-01
   1.9839999999999999e-01  -4.3999999999999997e-02   1.9730000000000001e+00  -1.0500000000000000e-01  -2.6640000000000003e-01  -1.8859999999999999e-01   1.9980000000000001e-01   2.8683999999999998e+00   4.7012999999999998e+00   0.0000000000000000e+00   3.7530000000000002e-01   6.7240000000000000e-01
   8.8200000000000001e-02  -1.7590000000000000e-01   1.8872000000000000e+00  -6.6799999999999998e-02  -2.9499999999999998e-01  -2.0169999999999999e-01   4.2170000000000002e-01   2.5125999999999999e+00   4.6142000000000003e+00   5.7799999999999997e-02   4.7149999999999997e-01   6.1490000000000000e-01
   0.0000000000000000e+00   1.9789999999999999e-01   1.8015000000000001e+00  -1.0500000000000000e-01  -2.0930000000000001e-01  -1.3159999999999999e-01   3.9950000000000002e-01   2.6459999999999999e+00   4.9623999999999997e+00   5.7799999999999997e-02   4.8110000000000003e-01   6.6790000000000005e-01
   1.9839999999999999e-01  -8.7900000000000006e-02   1.9730000000000001e+00  -9.5500000000000002e-02  -1.6180000000000000e-01  -1.9289999999999999e-01   1.7760000000000001e-01   2.7795000000000001e+00   4.8754000000000000e+00   3.8500000000000000e-02   4.4259999999999999e-01   6.5469999999999995e-01
   1.7630000000000001e-01   1.0990000000000000e-01   2.6593000000000000e+00  -5.7299999999999997e-02  -1.8079999999999999e-01  -1.7100000000000001e-01   1.9980000000000001e-01   2.8906000000000001e+00   3.7435999999999998e+00   1.9300000000000001e-02   4.7149999999999997e-01   6.6790000000000005e-01
   1.3230000000000000e-01  -2.1999999999999999e-02   1.4582999999999999e+00  -6.6799999999999998e-02  -2.3790000000000000e-01  -2.0610000000000001e-01   8.8800000000000004e-02   2.8016999999999999e+00   4.8754000000000000e+00   6.7400000000000002e-02   4.4259999999999999e-01   6.1929999999999996e-01
   2.1999999999999999e-02  -2.4179999999999999e-01   1.7157000000000000e+00  -2.0999999999999999e-01  -2.1890000000000001e-01  -1.8420000000000000e-01   1.9980000000000001e-01   2.8462000000000001e+00   5.2236000000000002e+00   2.8899999999999999e-02   4.5219999999999999e-01   6.7240000000000000e-01
   2.8649999999999998e-01  -4.3999999999999997e-02   2.6593000000000000e+00  -1.4319999999999999e-01  -2.1890000000000001e-01  -1.5790000000000001e-01   2.4410000000000001e-01   2.7572000000000001e+00   4.7882999999999996e+00   7.7100000000000002e-02   4.6189999999999998e-01   6.5029999999999999e-01
   1.7630000000000001e-01  -2.1999999999999999e-02   1.9730000000000001e+00  -6.6799999999999998e-02  -1.8079999999999999e-01  -1.8420000000000000e-01   1.5540000000000001e-01   2.7349999999999999e+00   4.9623999999999997e+00   1.6380000000000000e-01   4.4259999999999999e-01   6.6349999999999998e-01
   2.8649999999999998e-01  -1.5390000000000001e-01   2.2303999999999999e+00  -1.4319999999999999e-01  -2.5690000000000002e-01  -1.7540000000000000e-01   2.6629999999999998e-01   2.8239000000000001e+00   5.3106999999999998e+00   3.8500000000000000e-02   4.5219999999999999e-01   6.7679999999999996e-01
   1.9839999999999999e-01  -4.3999999999999997e-02   2.1446000000000001e+00  -1.6230000000000000e-01  -2.3790000000000000e-01  -1.6230000000000000e-01   8.8800000000000004e-02   2.6682999999999999e+00   4.8754000000000000e+00   0.0000000000000000e+00   3.3679999999999999e-01   6.8120000000000003e-01
   3.9679999999999999e-01   1.5390000000000001e-01   2.4876999999999998e+00  -9.5500000000000002e-02  -2.8549999999999998e-01  -1.3159999999999999e-01   1.5540000000000001e-01   2.7572000000000001e+00   5.3106999999999998e+00   1.0600000000000000e-01   4.2340000000000000e-01   6.6790000000000005e-01
   1.1020000000000001e-01  -1.0990000000000000e-01   2.4876999999999998e+00  -9.5500000000000002e-02  -2.8549999999999998e-01  -1.8859999999999999e-01   1.1100000000000000e-01   2.6682999999999999e+00   4.5270999999999999e+00  -6.7400000000000002e-02   4.9070000000000003e-01   6.8120000000000003e-01
   2.4249999999999999e-01  -1.0990000000000000e-01   1.4582999999999999e+00  -1.0500000000000000e-01  -2.1890000000000001e-01  -1.6660000000000000e-01   2.6629999999999998e-01   2.6459999999999999e+00   5.0495000000000001e+00  -4.8200000000000000e-02   3.9450000000000002e-01   6.2370000000000003e-01
   1.7630000000000001e-01  -2.6379999999999998e-01   2.0588000000000002e+00  -1.4319999999999999e-01  -2.0930000000000001e-01  -1.8420000000000000e-01   1.9980000000000001e-01   2.7572000000000001e+00   4.4401000000000002e+00   2.8899999999999999e-02   4.5219999999999999e-01   6.6790000000000005e-01
   8.8200000000000001e-02  -2.1999999999999999e-02   2.0588000000000002e+00  -1.6230000000000000e-01  -2.7600000000000002e-01  -1.7100000000000001e-01   3.1069999999999998e-01   2.6238000000000001e+00   5.0495000000000001e+00   3.8500000000000000e-02   4.1370000000000001e-01   6.2370000000000003e-01
   2.2040000000000001e-01  -1.0990000000000000e-01   2.2303999999999999e+00  -8.5900000000000004e-02  -3.1400000000000000e-01  -2.1490000000000001e-01   1.3320000000000001e-01   2.8683999999999998e+00   4.6142000000000003e+00   5.7799999999999997e-02   4.4259999999999999e-01   6.3700000000000001e-01
   1.5429999999999999e-01   2.6379999999999998e-01   2.0588000000000002e+00  -1.1459999999999999e-01  -2.6640000000000003e-01  -2.4120000000000000e-01   2.2189999999999999e-01   2.7349999999999999e+00   4.5270999999999999e+00   6.7400000000000002e-02   3.7530000000000002e-01   6.3260000000000005e-01
   3.5270000000000001e-01  -6.6000000000000003e-02   1.8872000000000000e+00  -3.8199999999999998e-02  -2.1890000000000001e-01  -2.4120000000000000e-01   1.9980000000000001e-01   2.7349999999999999e+00   4.0918000000000001e+00   1.9300000000000001e-02   4.9070000000000003e-01   6.5029999999999999e-01
   8.8200000000000001e-02  -1.0990000000000000e-01   2.2303999999999999e+00  -1.8140000000000001e-01  -3.3310000000000001e-01  -1.4910000000000001e-01   2.6629999999999998e-01   2.8462000000000001e+00   4.6142000000000003e+00   9.6299999999999997e-02   4.2340000000000000e-01   6.6349999999999998e-01
   2.1999999999999999e-02  -6.6000000000000003e-02   1.8015000000000001e+00  -1.2410000000000000e-01  -2.7600000000000002e-01  -2.0610000000000001e-01   1.3320000000000001e-01   2.7128000000000001e+00   4.3529999999999998e+00  -9.5999999999999992e-03   4.4259999999999999e-01   6.1490000000000000e-01
  -1.1020000000000001e-01  -1.3189999999999999e-01   2.4876999999999998e+00  -1.2410000000000000e-01  -2.5690000000000002e-01  -1.9730000000000000e-01   8.8800000000000004e-02   2.6682999999999999e+00   4.6142000000000003e+00   5.7799999999999997e-02   5.4849999999999999e-01   6.4580000000000004e-01
   8.8200000000000001e-02  -6.6000000000000003e-02   1.8015000000000001e+00  -1.2410000000000000e-01  -2.7600000000000002e-01  -1.9289999999999999e-01   1.9980000000000001e-01   2.8906000000000001e+00   5.0495000000000001e+00   1.9300000000000001e-02   4.6189999999999998e-01   6.4139999999999997e-01
   1.5429999999999999e-01   4.3999999999999997e-02   2.4018999999999999e+00  -6.6799999999999998e-02  -3.3310000000000001e-01  -1.9289999999999999e-01   1.9980000000000001e-01   2.7795000000000001e+00   4.8754000000000000e+00   9.5999999999999992e-03   4.8110000000000003e-01   6.5469999999999995e-01
   2.4249999999999999e-01  -4.3999999999999997e-02   1.4582999999999999e+00  -4.7699999999999999e-02  -1.9030000000000000e-01  -1.4910000000000001e-01   2.8849999999999998e-01   2.7572000000000001e+00   5.3106999999999998e+00  -9.5999999999999992e-03   4.3300000000000000e-01   6.9010000000000005e-01
   2.4249999999999999e-01  -4.3999999999999997e-02   2.0588000000000002e+00  -9.5500000000000002e-02  -4.1870000000000002e-01  -1.5350000000000000e-01   4.6610000000000001e-01   2.6682999999999999e+00   5.3106999999999998e+00   0.0000000000000000e+00   5.1000000000000001e-01   6.0160000000000002e-01
   2.6450000000000001e-01   0.0000000000000000e+00   1.8872000000000000e+00  -1.0500000000000000e-01  -2.6640000000000003e-01  -2.1490000000000001e-01   2.4410000000000001e-01   2.8462000000000001e+00   4.6142000000000003e+00   9.5999999999999992e-03   5.5810000000000004e-01   6.1490000000000000e-01
   1.3230000000000000e-01  -8.7900000000000006e-02   1.9730000000000001e+00  -1.5279999999999999e-01  -2.3790000000000000e-01  -1.7540000000000000e-01   2.6629999999999998e-01   2.6905000000000001e+00   4.7012999999999998e+00   2.8899999999999999e-02   4.9070000000000003e-01   6.5029999999999999e-01
   1.5429999999999999e-01  -8.7900000000000006e-02   1.9730000000000001e+00  -1.1459999999999999e-01  -1.9030000000000000e-01  -2.1490000000000001e-01   2.4410000000000001e-01   2.7349999999999999e+00   5.0495000000000001e+00   2.8899999999999999e-02   4.8110000000000003e-01   6.5469999999999995e-01
   1.9839999999999999e-01  -8.7900000000000006e-02   2.1446000000000001e+00  -1.6230000000000000e-01  -1.9980000000000001e-01  -1.2720000000000001e-01   3.3289999999999997e-01   2.6459999999999999e+00   4.9623999999999997e+00   6.7400000000000002e-02   4.5219999999999999e-01   6.6790000000000005e-01
   2.6450000000000001e-01  -8.7900000000000006e-02   2.1446000000000001e+00  -1.2410000000000000e-01  -2.9499999999999998e-01  -1.6660000000000000e-01   3.3289999999999997e-01   2.7349999999999999e+00   5.2236000000000002e+00  -3.8500000000000000e-02   4.5219999999999999e-01   6.3700000000000001e-01
   1.1020000000000001e-01  -2.1999999999999999e-02   1.9730000000000001e+00  -9.4999999999999998e-03  -1.9980000000000001e-01  -1.8420000000000000e-01   4.4400000000000002e-02   2.5571000000000002e+00   4.5270999999999999e+00   2.8899999999999999e-02   4.1370000000000001e-01   6.7679999999999996e-01
   2.4249999999999999e-01  -2.4179999999999999e-01   1.8015000000000001e+00  -1.9089999999999999e-01  -3.5210000000000002e-01  -1.5790000000000001e-01   2.2189999999999999e-01   2.6015999999999999e+00   4.3529999999999998e+00   1.9300000000000001e-02   4.7149999999999997e-01   7.0330000000000004e-01
   2.6450000000000001e-01  -3.2979999999999998e-01   2.6593000000000000e+00  -1.3370000000000001e-01  -3.1400000000000000e-01  -2.2359999999999999e-01   6.6600000000000006e-02   2.7795000000000001e+00   5.0495000000000001e+00   7.7100000000000002e-02   4.6189999999999998e-01   6.1929999999999996e-01
   1.5429999999999999e-01  -8.7900000000000006e-02   1.5441000000000000e+00  -4.7699999999999999e-02  -2.0930000000000001e-01  -1.6660000000000000e-01   2.8849999999999998e-01   2.5792999999999999e+00   4.9623999999999997e+00   0.0000000000000000e+00   5.0029999999999997e-01   6.4139999999999997e-01
   8.8200000000000001e-02  -6.6000000000000003e-02   2.1446000000000001e+00  -1.0500000000000000e-01  -2.1890000000000001e-01  -1.7540000000000000e-01   2.2189999999999999e-01   2.9573000000000000e+00   4.7882999999999996e+00   1.3489999999999999e-01   4.9070000000000003e-01   6.3260000000000005e-01
   1.5429999999999999e-01  -1.5390000000000001e-01   2.0588000000000002e+00  -9.5500000000000002e-02  -2.7600000000000002e-01  -2.1490000000000001e-01   2.4410000000000001e-01   2.7572000000000001e+00   4.6142000000000003e+00  -9.5999999999999992e-03   5.3879999999999995e-01   6.1490000000000000e-01
   6.6100000000000006e-02  -1.0990000000000000e-01   1.9730000000000001e+00  -1.4319999999999999e-01  -2.2839999999999999e-01  -2.2800000000000001e-01   2.6629999999999998e-01   2.7572000000000001e+00   4.4401000000000002e+00   4.8200000000000000e-02   4.9070000000000003e-01   6.3260000000000005e-01
   1.1020000000000001e-01  -1.3189999999999999e-01   2.0588000000000002e+00  -9.5500000000000002e-02  -2.1890000000000001e-01  -1.7979999999999999e-01   3.1069999999999998e-01   2.7349999999999999e+00   4.0048000000000004e+00  -9.5999999999999992e-03   4.4259999999999999e-01   6.5910000000000002e-01
   2.1999999999999999e-02  -6.6000000000000003e-02   2.4018999999999999e+00  -1.4319999999999999e-01  -3.0449999999999999e-01  -1.4910000000000001e-01   2.4410000000000001e-01   2.5348999999999999e+00   4.4401000000000002e+00   2.8899999999999999e-02   4.6189999999999998e-01   6.4580000000000004e-01
   2.8649999999999998e-01  -2.8580000000000000e-01   2.8309000000000002e+00  -1.4319999999999999e-01  -1.9030000000000000e-01  -2.3680000000000001e-01   1.5540000000000001e-01   2.7128000000000001e+00   5.0495000000000001e+00  -1.1559999999999999e-01   5.0029999999999997e-01   6.5469999999999995e-01
   1.1020000000000001e-01  -6.6000000000000003e-02   2.3161999999999998e+00  -1.7190000000000000e-01  -2.6640000000000003e-01  -1.5790000000000001e-01   2.2189999999999999e-01   2.5571000000000002e+00   5.4847999999999999e+00   1.9300000000000001e-02   4.0410000000000001e-01   6.8559999999999999e-01
   1.7630000000000001e-01  -1.0990000000000000e-01   2.4018999999999999e+00  -1.8140000000000001e-01  -2.5690000000000002e-01  -1.7979999999999999e-01   3.7730000000000002e-01   2.9573000000000000e+00   4.6142000000000003e+00  -5.7799999999999997e-02   4.7149999999999997e-01   6.8559999999999999e-01
   2.2040000000000001e-01  -4.3999999999999997e-02   1.3725000000000001e+00  -2.0999999999999999e-01  -2.7600000000000002e-01  -1.7979999999999999e-01   1.5540000000000001e-01   2.8462000000000001e+00   4.2659000000000002e+00   1.9300000000000001e-02   4.2340000000000000e-01   6.5469999999999995e-01
   4.4100000000000000e-02  -2.1999999999999999e-02   2.4876999999999998e+00  -2.8600000000000000e-02  -2.6640000000000003e-01  -1.7979999999999999e-01   2.4410000000000001e-01   2.6015999999999999e+00   5.2236000000000002e+00  -1.9300000000000001e-02   5.1000000000000001e-01   6.9450000000000001e-01
   3.0859999999999999e-01  -1.3189999999999999e-01   1.9730000000000001e+00  -1.1459999999999999e-01  -2.8549999999999998e-01  -1.8420000000000000e-01   6.6600000000000006e-02   2.6682999999999999e+00   4.6142000000000003e+00   1.2520000000000001e-01   4.9070000000000003e-01   6.3700000000000001e-01
   2.2040000000000001e-01  -1.0990000000000000e-01   1.8872000000000000e+00  -1.5279999999999999e-01  -2.2839999999999999e-01  -1.4030000000000001e-01   8.8800000000000004e-02   2.6015999999999999e+00   5.4847999999999999e+00  -1.9300000000000001e-02   4.0410000000000001e-01   6.5469999999999995e-01
   1.1020000000000001e-01   1.5390000000000001e-01   1.6298999999999999e+00  -5.7299999999999997e-02  -3.4260000000000002e-01  -1.5350000000000000e-01   2.2189999999999999e-01   2.8016999999999999e+00   4.7882999999999996e+00  -4.8200000000000000e-02   4.8110000000000003e-01   6.6790000000000005e-01
  -2.1999999999999999e-02  -2.1980000000000000e-01   2.4876999999999998e+00  -1.4319999999999999e-01  -2.6640000000000003e-01  -1.5350000000000000e-01   1.7760000000000001e-01   3.0017999999999998e+00   4.0918000000000001e+00  -1.9300000000000001e-02   4.6189999999999998e-01   6.6349999999999998e-01
   2.4249999999999999e-01  -1.5390000000000001e-01   1.7157000000000000e+00  -1.7190000000000000e-01  -3.5210000000000002e-01  -1.9730000000000000e-01   2.6629999999999998e-01   2.6015999999999999e+00   5.0495000000000001e+00   9.5999999999999992e-03   5.1000000000000001e-01   6.5029999999999999e-01
   1.9839999999999999e-01   2.1999999999999999e-02   1.9730000000000001e+00  -1.7190000000000000e-01  -2.0930000000000001e-01  -1.4910000000000001e-01   8.8800000000000004e-02   2.8239000000000001e+00   5.1365999999999996e+00   1.9300000000000001e-02   5.0029999999999997e-01   6.3700000000000001e-01
   2.6450000000000001e-01  -2.6379999999999998e-01   2.4018999999999999e+00  -1.3370000000000001e-01  -2.9499999999999998e-01  -2.0610000000000001e-01   1.5540000000000001e-01   2.5792999999999999e+00   3.8306000000000000e+00   3.8500000000000000e-02   4.1370000000000001e-01   6.2370000000000003e-01
   1.3230000000000000e-01   1.7590000000000000e-01   2.0588000000000002e+00  -1.5279999999999999e-01  -3.3310000000000001e-01  -1.8420000000000000e-01   2.4410000000000001e-01   2.8462000000000001e+00   4.0048000000000004e+00  -3.8500000000000000e-02   4.3300000000000000e-01   6.9010000000000005e-01
   2.4249999999999999e-01  -4.3999999999999997e-02   1.8015000000000001e+00  -1.0500000000000000e-01  -2.5690000000000002e-01  -1.7979999999999999e-01   1.9980000000000001e-01   2.6905000000000001e+00   4.7012999999999998e+00  -5.7799999999999997e-02   3.9450000000000002e-01   6.3700000000000001e-01
   1.9839999999999999e-01  -3.0780000000000002e-01   2.0588000000000002e+00  -1.8140000000000001e-01  -3.3310000000000001e-01  -1.8420000000000000e-01   1.7760000000000001e-01   3.0017999999999998e+00   4.3529999999999998e+00  -2.8899999999999999e-02   4.4259999999999999e-01   6.1490000000000000e-01
   2.8649999999999998e-01  -2.1980000000000000e-01   2.4876999999999998e+00  -1.4319999999999999e-01  -2.2839999999999999e-01  -1.4470000000000000e-01   2.8849999999999998e-01   2.8016999999999999e+00   3.6564999999999999e+00   1.9300000000000001e-02   5.2920000000000000e-01   6.6349999999999998e-01
   1.7630000000000001e-01  -8.7900000000000006e-02   2.1446000000000001e+00  -1.0500000000000000e-01  -1.9030000000000000e-01  -1.7540000000000000e-01   2.2200000000000001e-02   2.5125999999999999e+00   4.8754000000000000e+00   9.6299999999999997e-02   4.6189999999999998e-01   6.5469999999999995e-01
   3.0859999999999999e-01  -2.6379999999999998e-01   2.3161999999999998e+00  -6.6799999999999998e-02  -2.2839999999999999e-01  -1.5350000000000000e-01   1.7760000000000001e-01   2.7349999999999999e+00   5.1365999999999996e+00   5.7799999999999997e-02   4.0410000000000001e-01   6.5029999999999999e-01
   2.2040000000000001e-01   1.0990000000000000e-01   1.9730000000000001e+00  -9.5500000000000002e-02  -2.5690000000000002e-01  -2.0169999999999999e-01   2.4410000000000001e-01   2.7795000000000001e+00   5.1365999999999996e+00   4.8200000000000000e-02   4.4259999999999999e-01   6.4139999999999997e-01
   1.5429999999999999e-01  -1.0990000000000000e-01   2.3161999999999998e+00  -1.6230000000000000e-01  -3.6159999999999998e-01  -1.8420000000000000e-01   1.5540000000000001e-01   2.8239000000000001e+00   4.2659000000000002e+00   4.8200000000000000e-02   4.4259999999999999e-01   6.3260000000000005e-01
   4.1880000000000001e-01  -4.3999999999999997e-02   2.5735000000000001e+00  -1.8140000000000001e-01  -2.5690000000000002e-01  -1.7100000000000001e-01   3.3289999999999997e-01   2.9796000000000000e+00   4.7012999999999998e+00  -2.8899999999999999e-02   3.4639999999999999e-01   6.7240000000000000e-01
   3.0859999999999999e-01   2.1999999999999999e-02   1.9730000000000001e+00  -7.6399999999999996e-02  -2.7600000000000002e-01  -1.7100000000000001e-01   1.1100000000000000e-01   2.8462000000000001e+00   4.7882999999999996e+00  -6.7400000000000002e-02   4.4259999999999999e-01   6.6790000000000005e-01
   3.3060000000000000e-01  -2.6379999999999998e-01   1.8872000000000000e+00  -8.5900000000000004e-02  -3.4260000000000002e-01  -1.5350000000000000e-01   1.5540000000000001e-01   2.8683999999999998e+00   4.8754000000000000e+00  -1.9300000000000001e-02   4.1370000000000001e-01   6.6349999999999998e-01
   2.4249999999999999e-01  -4.3999999999999997e-02   1.9730000000000001e+00  -2.0999999999999999e-01  -3.7109999999999999e-01  -1.7979999999999999e-01   3.1069999999999998e-01   2.6682999999999999e+00   4.2659000000000002e+00   7.7100000000000002e-02   2.9830000000000001e-01   6.2370000000000003e-01
   1.3230000000000000e-01  -1.5390000000000001e-01   2.8309000000000002e+00  -1.1459999999999999e-01  -2.1890000000000001e-01  -1.8859999999999999e-01   6.6600000000000006e-02   2.6905000000000001e+00   5.2236000000000002e+00   3.8500000000000000e-02   4.2340000000000000e-01   6.9010000000000005e-01
   2.2040000000000001e-01  -3.2979999999999998e-01   2.3161999999999998e+00  -1.5279999999999999e-01  -2.5690000000000002e-01  -1.6660000000000000e-01   2.4410000000000001e-01   2.8239000000000001e+00   4.6142000000000003e+00   2.8899999999999999e-02   4.2340000000000000e-01   6.5469999999999995e-01
   6.6100000000000006e-02  -1.7590000000000000e-01   1.4582999999999999e+00  -8.5900000000000004e-02  -2.7600000000000002e-01  -1.4030000000000001e-01   2.6629999999999998e-01   2.8239000000000001e+00   4.0918000000000001e+00   1.9300000000000001e-02   4.6189999999999998e-01   6.3260000000000005e-01
   3.3060000000000000e-01  -8.7900000000000006e-02   2.5735000000000001e+00  -5.7299999999999997e-02  -2.1890000000000001e-01  -2.1049999999999999e-01   1.1100000000000000e-01   2.5348999999999999e+00   4.5270999999999999e+00   9.6299999999999997e-02   4.1370000000000001e-01   6.9889999999999997e-01
   1.5429999999999999e-01  -1.5390000000000001e-01   1.8015000000000001e+00  -1.5279999999999999e-01  -2.3790000000000000e-01  -1.7540000000000000e-01   0.0000000000000000e+00   2.7795000000000001e+00   3.9177000000000000e+00   6.7400000000000002e-02   4.5219999999999999e-01   6.6349999999999998e-01
   3.0859999999999999e-01   2.1999999999999999e-02   2.3161999999999998e+00  -1.6230000000000000e-01  -2.7600000000000002e-01  -1.5350000000000000e-01   1.7760000000000001e-01   2.7795000000000001e+00   5.2236000000000002e+00   1.9300000000000001e-02   3.7530000000000002e-01   6.5469999999999995e-01
   2.4249999999999999e-01  -6.6000000000000003e-02   2.0588000000000002e+00  -1.7190000000000000e-01  -2.5690000000000002e-01  -1.9289999999999999e-01   1.3320000000000001e-01   2.7795000000000001e+00   5.1365999999999996e+00   9.5999999999999992e-03   4.2340000000000000e-01   6.5469999999999995e-01
   3.0859999999999999e-01  -1.0990000000000000e-01   2.8309000000000002e+00  -1.0500000000000000e-01  -2.7600000000000002e-01  -2.0610000000000001e-01   1.7760000000000001e-01   2.8016999999999999e+00   4.7882999999999996e+00   3.8500000000000000e-02   3.7530000000000002e-01   6.7679999999999996e-01
   2.1999999999999999e-02  -1.7590000000000000e-01   1.4582999999999999e+00  -1.9089999999999999e-01  -2.1890000000000001e-01  -1.4030000000000001e-01   1.9980000000000001e-01   2.8906000000000001e+00   4.0918000000000001e+00   5.7799999999999997e-02   4.1370000000000001e-01   6.3700000000000001e-01
   2.1999999999999999e-02  -2.1999999999999999e-02   2.1446000000000001e+00  -1.5279999999999999e-01  -2.4740000000000001e-01  -1.5790000000000001e-01   2.8849999999999998e-01   2.7349999999999999e+00   4.5270999999999999e+00   4.8200000000000000e-02   3.9450000000000002e-01   6.5469999999999995e-01
   3.3060000000000000e-01  -1.9789999999999999e-01   2.4018999999999999e+00  -1.4319999999999999e-01  -2.6640000000000003e-01  -1.6660000000000000e-01   6.6600000000000006e-02   2.7128000000000001e+00   4.1788999999999996e+00   8.6699999999999999e-02   4.2340000000000000e-01   6.5910000000000002e-01
   1.3230000000000000e-01  -1.0990000000000000e-01   1.3725000000000001e+00  -9.5500000000000002e-02  -2.1890000000000001e-01  -1.8420000000000000e-01   3.1069999999999998e-01   2.6015999999999999e+00   4.0918000000000001e+00  -4.8200000000000000e-02   5.1000000000000001e-01   6.2370000000000003e-01
   4.4100000000000000e-02  -1.5390000000000001e-01   1.7157000000000000e+00  -2.0050000000000001e-01  -2.5690000000000002e-01  -2.0169999999999999e-01   1.5540000000000001e-01   2.8016999999999999e+00   4.3529999999999998e+00   0.0000000000000000e+00   4.9070000000000003e-01   6.5469999999999995e-01
   1.3230000000000000e-01   0.0000000000000000e+00   3.1739999999999999e+00  -4.7699999999999999e-02  -2.6640000000000003e-01  -2.2359999999999999e-01   8.8800000000000004e-02   2.7572000000000001e+00   4.3529999999999998e+00  -2.8899999999999999e-02   5.6769999999999998e-01   6.5910000000000002e-01
   1.3230000000000000e-01  -1.0990000000000000e-01   2.1446000000000001e+00  -4.7699999999999999e-02  -1.8079999999999999e-01  -1.8859999999999999e-01   2.2189999999999999e-01   2.9350999999999998e+00   4.2659000000000002e+00  -7.7100000000000002e-02   5.2920000000000000e-01   6.8559999999999999e-01
   2.2040000000000001e-01  -1.5390000000000001e-01   2.1446000000000001e+00  -1.3370000000000001e-01  -2.5690000000000002e-01  -1.5350000000000000e-01   2.2189999999999999e-01   2.5571000000000002e+00   4.5270999999999999e+00   3.8500000000000000e-02   4.2340000000000000e-01   6.2809999999999999e-01
   2.4249999999999999e-01  -6.6000000000000003e-02   1.5441000000000000e+00  -1.4319999999999999e-01  -2.9499999999999998e-01  -2.1049999999999999e-01  -4.4400000000000002e-02   2.6905000000000001e+00   4.7012999999999998e+00   1.9300000000000001e-02   4.9070000000000003e-01   6.2809999999999999e-01
   2.6450000000000001e-01   4.3999999999999997e-02   1.3725000000000001e+00  -1.7190000000000000e-01  -1.8079999999999999e-01  -1.6230000000000000e-01   2.2189999999999999e-01   2.7572000000000001e+00   5.3106999999999998e+00   2.8899999999999999e-02   3.6559999999999998e-01   6.4139999999999997e-01
   1.1020000000000001e-01   1.7590000000000000e-01   1.8872000000000000e+00  -8.5900000000000004e-02  -3.3310000000000001e-01  -1.6230000000000000e-01   3.1069999999999998e-01   2.5792999999999999e+00   4.8754000000000000e+00   6.7400000000000002e-02   3.6559999999999998e-01   6.5469999999999995e-01
   3.9679999999999999e-01  -4.6170000000000000e-01   8.5780000000000001e-01  -1.8140000000000001e-01  -2.9499999999999998e-01  -2.0610000000000001e-01   2.4410000000000001e-01   2.6015999999999999e+00   4.6142000000000003e+00  -9.5999999999999992e-03   4.1370000000000001e-01   6.4580000000000004e-01
  -3.5270000000000001e-01  -1.9789999999999999e-01   2.4018999999999999e+00  -1.3370000000000001e-01  -2.3790000000000000e-01  -1.3589999999999999e-01   2.2189999999999999e-01   2.6015999999999999e+00   4.4401000000000002e+00   9.5999999999999992e-03   3.7530000000000002e-01   6.5910000000000002e-01
  -4.4100000000000000e-02  -2.1999999999999999e-02   2.0588000000000002e+00  -6.6799999999999998e-02  -2.1890000000000001e-01  -1.7540000000000000e-01   2.4410000000000001e-01   3.0017999999999998e+00   5.2236000000000002e+00   4.8200000000000000e-02   5.7730000000000004e-01   6.4139999999999997e-01
   1.1021000000000001e+00  -4.1770000000000002e-01   1.9730000000000001e+00  -2.3870000000000000e-01  -3.5210000000000002e-01  -1.9289999999999999e-01   1.3320000000000001e-01   2.8239000000000001e+00   4.7882999999999996e+00   7.7100000000000002e-02   4.3300000000000000e-01   6.0599999999999998e-01
  -2.8649999999999998e-01  -4.8359999999999997e-01   1.3725000000000001e+00   6.6799999999999998e-02  -2.0930000000000001e-01  -1.5350000000000000e-01   3.3289999999999997e-01   2.6459999999999999e+00   4.6142000000000003e+00   7.7100000000000002e-02   4.6189999999999998e-01   6.6790000000000005e-01
  -3.0859999999999999e-01   3.5170000000000001e-01   1.6298999999999999e+00  -9.5500000000000002e-02  -1.6180000000000000e-01  -2.1490000000000001e-01   1.5540000000000001e-01   2.9573000000000000e+00   4.6142000000000003e+00   4.8200000000000000e-02   4.4259999999999999e-01   6.0599999999999998e-01
   4.8490000000000000e-01  -1.5390000000000001e-01   3.2597999999999998e+00  -1.4319999999999999e-01  -2.3790000000000000e-01  -1.8420000000000000e-01   6.6600000000000006e-02   2.9129000000000000e+00   5.0495000000000001e+00   4.8200000000000000e-02   3.5599999999999998e-01   6.5910000000000002e-01
   6.8330000000000002e-01  -5.4959999999999998e-01   2.4876999999999998e+00  -1.5279999999999999e-01  -3.8059999999999999e-01  -1.9289999999999999e-01   1.7760000000000001e-01   2.7572000000000001e+00   4.8754000000000000e+00  -1.0600000000000000e-01   4.5219999999999999e-01   6.7679999999999996e-01
  -1.5429999999999999e-01   6.6000000000000003e-02   1.8015000000000001e+00  -1.6230000000000000e-01  -1.8079999999999999e-01  -1.5350000000000000e-01   6.6600000000000006e-02   2.7349999999999999e+00   4.9623999999999997e+00  -9.5999999999999992e-03   3.6559999999999998e-01   7.1660000000000001e-01
  -5.2900000000000003e-01   1.0990000000000000e-01   1.6298999999999999e+00  -1.2410000000000000e-01  -1.2370000000000000e-01  -1.3159999999999999e-01   8.8800000000000004e-02   2.6682999999999999e+00   4.5270999999999999e+00   7.7100000000000002e-02   4.5219999999999999e-01   6.4580000000000004e-01
   5.7310000000000005e-01  -1.7590000000000000e-01   3.2597999999999998e+00  -2.4820000000000000e-01  -3.4260000000000002e-01  -1.2280000000000001e-01   1.9980000000000001e-01   2.5348999999999999e+00   4.7012999999999998e+00   1.0600000000000000e-01   3.9450000000000002e-01   6.8559999999999999e-01
   7.7149999999999996e-01  -3.2979999999999998e-01   2.0588000000000002e+00  -1.1459999999999999e-01  -3.1400000000000000e-01  -1.9730000000000000e-01   0.0000000000000000e+00   2.8239000000000001e+00   5.1365999999999996e+00   3.8500000000000000e-02   5.3879999999999995e-01   6.5910000000000002e-01
  -4.4100000000000000e-02   1.7590000000000000e-01   1.9730000000000001e+00  -4.7699999999999999e-02  -3.0449999999999999e-01  -1.4030000000000001e-01   1.7760000000000001e-01   2.6682999999999999e+00   4.5270999999999999e+00  -6.7400000000000002e-02   3.7530000000000002e-01   6.1929999999999996e-01
  -3.0859999999999999e-01   2.1999999999999999e-02   7.7210000000000001e-01  -8.5900000000000004e-02  -1.5229999999999999e-01  -1.6660000000000000e-01   4.8830000000000001e-01   2.5125999999999999e+00   4.7012999999999998e+00   9.5999999999999992e-03   4.2340000000000000e-01   6.7679999999999996e-01
   3.7469999999999998e-01  -1.3189999999999999e-01   1.7157000000000000e+00  -1.1459999999999999e-01  -3.5210000000000002e-01  -1.9730000000000000e-01  -6.6600000000000006e-02   2.9796000000000000e+00   4.7012999999999998e+00   4.8200000000000000e-02   4.3300000000000000e-01   6.7240000000000000e-01
   7.7149999999999996e-01  -8.7900000000000006e-02   2.6593000000000000e+00  -5.7299999999999997e-02  -2.5690000000000002e-01  -1.5790000000000001e-01   3.1069999999999998e-01   2.8239000000000001e+00   4.9623999999999997e+00  -3.8500000000000000e-02   5.1959999999999995e-01   6.3700000000000001e-01
  -2.1999999999999999e-02   4.3999999999999997e-02   2.0588000000000002e+00  -2.0999999999999999e-01  -3.3310000000000001e-01  -1.7540000000000000e-01   4.4400000000000002e-02   2.5125999999999999e+00   3.7435999999999998e+00   5.7799999999999997e-02   4.6189999999999998e-01   6.9889999999999997e-01
  -2.8649999999999998e-01  -4.3999999999999997e-02   2.0588000000000002e+00  -8.5900000000000004e-02  -1.8079999999999999e-01  -1.5790000000000001e-01   2.2189999999999999e-01   2.9350999999999998e+00   5.2236000000000002e+00   1.9300000000000001e-02   4.0410000000000001e-01   6.4139999999999997e-01
   3.3060000000000000e-01   1.0990000000000000e-01   2.4876999999999998e+00  -1.0500000000000000e-01  -2.1890000000000001e-01  -1.6660000000000000e-01   1.9980000000000001e-01   2.8683999999999998e+00   5.3106999999999998e+00   1.0600000000000000e-01   3.6559999999999998e-01   6.3260000000000005e-01
   6.6130000000000000e-01  -2.8580000000000000e-01   2.5735000000000001e+00  -1.7190000000000000e-01  -2.5690000000000002e-01  -1.8859999999999999e-01   3.9950000000000002e-01   2.5348999999999999e+00   4.0048000000000004e+00   5.7799999999999997e-02   3.5599999999999998e-01   6.7679999999999996e-01
   2.1999999999999999e-02  -4.3999999999999997e-02   1.8872000000000000e+00  -2.2910000000000000e-01  -3.1400000000000000e-01  -1.9289999999999999e-01   4.4400000000000002e-02   2.9573000000000000e+00   4.2659000000000002e+00   4.8200000000000000e-02   4.2340000000000000e-01   6.4580000000000004e-01
   0.0000000000000000e+00   2.1999999999999999e-02   1.2867999999999999e+00  -9.4999999999999998e-03  -2.1890000000000001e-01  -1.6660000000000000e-01   1.9980000000000001e-01   2.8462000000000001e+00   4.7882999999999996e+00  -1.9300000000000001e-02   4.4259999999999999e-01   6.0599999999999998e-01
   3.3060000000000000e-01  -2.4179999999999999e-01   2.3161999999999998e+00  -1.8140000000000001e-01  -2.4740000000000001e-01  -1.5790000000000001e-01   2.6629999999999998e-01   2.6682999999999999e+00   4.7012999999999998e+00   0.0000000000000000e+00   4.3300000000000000e-01   6.3700000000000001e-01
   5.5110000000000003e-01  -1.0990000000000000e-01   3.3456000000000001e+00  -1.5279999999999999e-01  -2.8549999999999998e-01  -1.6660000000000000e-01   2.6629999999999998e-01   2.8683999999999998e+00   4.3529999999999998e+00   3.8500000000000000e-02   4.3300000000000000e-01   6.4139999999999997e-01
   3.9679999999999999e-01  -6.6000000000000003e-02   1.8015000000000001e+00  -4.7699999999999999e-02  -2.1890000000000001e-01  -1.9289999999999999e-01   6.6600000000000006e-02   2.6682999999999999e+00   4.7012999999999998e+00   9.5999999999999992e-03   3.7530000000000002e-01   6.3260000000000005e-01
  -1.1020000000000001e-01   2.1999999999999999e-02   1.8872000000000000e+00  -5.7299999999999997e-02  -2.1890000000000001e-01  -2.2359999999999999e-01   2.2200000000000001e-02   2.8016999999999999e+00   4.7012999999999998e+00   3.8500000000000000e-02   4.3300000000000000e-01   6.5029999999999999e-01
   8.8200000000000001e-02   4.3999999999999997e-02   2.4018999999999999e+00  -1.9099999999999999e-02  -2.8549999999999998e-01  -1.8859999999999999e-01   1.5540000000000001e-01   2.7128000000000001e+00   4.5270999999999999e+00   0.0000000000000000e+00   4.2340000000000000e-01   6.6790000000000005e-01
   5.0700000000000001e-01  -1.7590000000000000e-01   2.6593000000000000e+00  -1.3370000000000001e-01  -2.5690000000000002e-01  -1.7979999999999999e-01   1.7760000000000001e-01   2.9573000000000000e+00   5.4847999999999999e+00   8.6699999999999999e-02   4.5219999999999999e-01   6.2370000000000003e-01
   2.8649999999999998e-01  -1.7590000000000000e-01   2.4876999999999998e+00  -4.7699999999999999e-02  -2.1890000000000001e-01  -1.8420000000000000e-01   2.2200000000000001e-02   3.0240000000000000e+00   4.6142000000000003e+00  -5.7799999999999997e-02   5.1959999999999995e-01   6.9450000000000001e-01
  -4.4100000000000000e-02  -2.1980000000000000e-01   1.7157000000000000e+00  -1.4319999999999999e-01  -2.9499999999999998e-01  -1.7540000000000000e-01   1.9980000000000001e-01   2.6238000000000001e+00   4.3529999999999998e+00   9.5999999999999992e-03   4.5219999999999999e-01   6.8559999999999999e-01
   1.3230000000000000e-01   0.0000000000000000e+00   1.8015000000000001e+00  -1.4319999999999999e-01  -3.3310000000000001e-01  -1.6660000000000000e-01   6.6600000000000006e-02   2.7572000000000001e+00   4.7882999999999996e+00   2.8899999999999999e-02   4.0410000000000001e-01   6.4580000000000004e-01
   4.1880000000000001e-01  -1.5390000000000001e-01   2.0588000000000002e+00  -2.4820000000000000e-01  -2.1890000000000001e-01  -1.6230000000000000e-01   4.4400000000000002e-02   2.7572000000000001e+00   4.2659000000000002e+00   3.8500000000000000e-02   4.3300000000000000e-01   6.5910000000000002e-01
   4.1880000000000001e-01   0.0000000000000000e+00   1.6298999999999999e+00  -1.6230000000000000e-01  -3.4260000000000002e-01  -2.0169999999999999e-01   1.1100000000000000e-01   2.6459999999999999e+00   4.7012999999999998e+00  -9.5999999999999992e-03   4.3300000000000000e-01   6.7240000000000000e-01
   2.2040000000000001e-01  -2.1980000000000000e-01   2.0588000000000002e+00  -1.8140000000000001e-01  -2.6640000000000003e-01  -1.6230000000000000e-01   1.1100000000000000e-01   2.8016999999999999e+00   4.7882999999999996e+00  -8.6699999999999999e-02   4.2340000000000000e-01   6.3260000000000005e-01
   8.8200000000000001e-02   4.3999999999999997e-02   1.7157000000000000e+00  -7.6399999999999996e-02  -2.1890000000000001e-01  -2.1929999999999999e-01   2.2200000000000001e-02   2.8016999999999999e+00   5.1365999999999996e+00   1.9300000000000001e-02   4.4259999999999999e-01   6.0160000000000002e-01
   5.2900000000000003e-01   4.3999999999999997e-02   2.9165999999999999e+00  -8.5900000000000004e-02  -2.2839999999999999e-01  -1.7979999999999999e-01   1.5540000000000001e-01   2.8239000000000001e+00   4.6142000000000003e+00   2.8899999999999999e-02   4.3300000000000000e-01   6.5910000000000002e-01
   4.8490000000000000e-01  -2.6379999999999998e-01   2.7450999999999999e+00  -2.1959999999999999e-01  -2.7600000000000002e-01  -1.8859999999999999e-01   1.9980000000000001e-01   2.6682999999999999e+00   4.5270999999999999e+00   1.0600000000000000e-01   4.6189999999999998e-01   6.5029999999999999e-01
   1.1020000000000001e-01   0.0000000000000000e+00   2.1446000000000001e+00  -1.5279999999999999e-01  -2.2839999999999999e-01  -1.8420000000000000e-01   4.4400000000000002e-02   2.7572000000000001e+00   5.2236000000000002e+00   2.8899999999999999e-02   4.2340000000000000e-01   6.9010000000000005e-01
   0.0000000000000000e+00  -1.7590000000000000e-01   1.7157000000000000e+00  -1.9089999999999999e-01  -3.2350000000000001e-01  -1.9289999999999999e-01   2.2200000000000001e-02   2.4904000000000002e+00   4.4401000000000002e+00   0.0000000000000000e+00   4.5219999999999999e-01   7.0330000000000004e-01
   1.3230000000000000e-01  -2.1999999999999999e-02   1.8872000000000000e+00  -1.9089999999999999e-01  -2.7600000000000002e-01  -1.9289999999999999e-01   8.8800000000000004e-02   3.0017999999999998e+00   4.4401000000000002e+00   4.8200000000000000e-02   4.6189999999999998e-01   6.5910000000000002e-01
   3.3060000000000000e-01  -8.7900000000000006e-02   1.8015000000000001e+00  -1.4319999999999999e-01  -3.1400000000000000e-01  -1.3159999999999999e-01  -2.2200000000000001e-02   2.4681999999999999e+00   4.2659000000000002e+00   7.7100000000000002e-02   4.3300000000000000e-01   6.9450000000000001e-01
   8.8200000000000001e-02   1.7590000000000000e-01   1.4582999999999999e+00  -1.0500000000000000e-01  -1.6180000000000000e-01  -1.8859999999999999e-01  -6.6600000000000006e-02   2.9573000000000000e+00   4.5270999999999999e+00   1.9300000000000001e-02   4.8110000000000003e-01   6.8120000000000003e-01
   4.4100000000000000e-02  -8.7900000000000006e-02   2.4018999999999999e+00  -1.7190000000000000e-01  -2.8549999999999998e-01  -1.3589999999999999e-01   2.2189999999999999e-01   2.7128000000000001e+00   4.5270999999999999e+00   9.5999999999999992e-03   4.2340000000000000e-01   6.6790000000000005e-01
   8.8200000000000001e-02   6.6000000000000003e-02   2.4876999999999998e+00  -5.7299999999999997e-02  -1.9030000000000000e-01  -1.8859999999999999e-01   1.7760000000000001e-01   2.7349999999999999e+00   5.1365999999999996e+00   2.8899999999999999e-02   4.4259999999999999e-01   6.9450000000000001e-01
   2.2040000000000001e-01  -1.5390000000000001e-01   2.1446000000000001e+00  -1.2410000000000000e-01  -2.1890000000000001e-01  -1.7100000000000001e-01   2.8849999999999998e-01   2.7349999999999999e+00   4.5270999999999999e+00   5.7799999999999997e-02   3.2710000000000000e-01   6.5469999999999995e-01
   2.4249999999999999e-01   4.3999999999999997e-02   2.3161999999999998e+00  -2.0999999999999999e-01  -2.3790000000000000e-01  -2.1929999999999999e-01   0.0000000000000000e+00   2.7795000000000001e+00   4.8754000000000000e+00   4.8200000000000000e-02   3.7530000000000002e-01   6.9889999999999997e-01
   0.0000000000000000e+00  -2.8580000000000000e-01   2.2303999999999999e+00  -1.6230000000000000e-01  -3.2350000000000001e-01  -1.9730000000000000e-01   1.7760000000000001e-01   2.8016999999999999e+00   5.3106999999999998e+00  -1.9300000000000001e-02   4.3300000000000000e-01   6.7240000000000000e-01
   2.4249999999999999e-01  -1.0990000000000000e-01   2.7450999999999999e+00  -1.8140000000000001e-01  -2.2839999999999999e-01  -1.7100000000000001e-01   1.1100000000000000e-01   2.7128000000000001e+00   5.3977000000000004e+00   1.0600000000000000e-01   4.2340000000000000e-01   6.5469999999999995e-01
   2.2040000000000001e-01   2.1999999999999999e-02   1.8015000000000001e+00  -8.5900000000000004e-02  -3.1400000000000000e-01  -1.7979999999999999e-01   4.4400000000000002e-02   2.7128000000000001e+00   5.1365999999999996e+00  -7.7100000000000002e-02   4.6189999999999998e-01   6.7679999999999996e-01
   3.7469999999999998e-01  -1.3189999999999999e-01   2.2303999999999999e+00  -1.0500000000000000e-01  -3.0449999999999999e-01  -1.6660000000000000e-01   2.2200000000000001e-02   2.8683999999999998e+00   3.9177000000000000e+00   5.7799999999999997e-02   5.0029999999999997e-01   6.7240000000000000e-01
   2.8649999999999998e-01  -2.1999999999999999e-02   1.7157000000000000e+00  -2.0999999999999999e-01  -2.6640000000000003e-01  -1.8420000000000000e-01   2.8849999999999998e-01   2.8016999999999999e+00   5.1365999999999996e+00   0.0000000000000000e+00   4.5219999999999999e-01   6.5469999999999995e-01
   1.7630000000000001e-01   2.1999999999999999e-02   2.2303999999999999e+00  -2.3870000000000000e-01  -3.4260000000000002e-01  -9.6500000000000002e-02   2.2189999999999999e-01   2.8906000000000001e+00   4.9623999999999997e+00  -2.8899999999999999e-02   3.2710000000000000e-01   6.4580000000000004e-01
   3.0859999999999999e-01   0.0000000000000000e+00   1.8872000000000000e+00  -6.6799999999999998e-02  -2.9499999999999998e-01  -1.8420000000000000e-01   1.9980000000000001e-01   2.7572000000000001e+00   4.7012999999999998e+00  -9.5999999999999992e-03   4.1370000000000001e-01   6.2809999999999999e-01
   3.3060000000000000e-01  -8.7900000000000006e-02   2.5735000000000001e+00  -2.1959999999999999e-01  -2.3790000000000000e-01  -2.1490000000000001e-01   1.7760000000000001e-01   2.9129000000000000e+00   4.5270999999999999e+00   3.8500000000000000e-02   4.6189999999999998e-01   6.6790000000000005e-01
   2.2040000000000001e-01   0.0000000000000000e+00   1.7157000000000000e+00  -9.5500000000000002e-02  -2.8549999999999998e-01  -1.6230000000000000e-01   1.9980000000000001e-01   3.0017999999999998e+00   4.6142000000000003e+00   9.5999999999999992e-03   4.7149999999999997e-01   6.7679999999999996e-01
   3.5270000000000001e-01  -1.7590000000000000e-01   1.6298999999999999e+00  -1.3370000000000001e-01  -3.5210000000000002e-01  -1.4910000000000001e-01   1.7760000000000001e-01   2.7128000000000001e+00   5.4847999999999999e+00   2.8899999999999999e-02   4.3300000000000000e-01   6.4580000000000004e-01
   4.1880000000000001e-01  -1.0990000000000000e-01   2.4876999999999998e+00  -2.0050000000000001e-01  -2.9499999999999998e-01  -1.8420000000000000e-01   2.4410000000000001e-01   2.8239000000000001e+00   4.2659000000000002e+00   2.8899999999999999e-02   4.2340000000000000e-01   6.4580000000000004e-01
   1.3230000000000000e-01  -4.3999999999999997e-02   1.6298999999999999e+00  -6.6799999999999998e-02  -2.7600000000000002e-01  -1.8420000000000000e-01   6.6600000000000006e-02   2.8683999999999998e+00   4.7882999999999996e+00   7.7100000000000002e-02   3.2710000000000000e-01   6.8120000000000003e-01
   1.7630000000000001e-01  -2.1999999999999999e-02   1.3725000000000001e+00  -8.5900000000000004e-02  -2.5690000000000002e-01  -1.4910000000000001e-01   0.0000000000000000e+00   2.5792999999999999e+00   4.7882999999999996e+00   2.8899999999999999e-02   4.2340000000000000e-01   6.7679999999999996e-01
   3.0859999999999999e-01  -2.1980000000000000e-01   2.0588000000000002e+00  -1.7190000000000000e-01  -3.1400000000000000e-01  -1.7100000000000001e-01   4.4400000000000002e-02   2.7128000000000001e+00   5.1365999999999996e+00   3.8500000000000000e-02   4.8110000000000003e-01   6.5910000000000002e-01
   8.8200000000000001e-02  -3.2979999999999998e-01   1.8872000000000000e+00  -1.7190000000000000e-01  -2.5690000000000002e-01  -1.5350000000000000e-01   8.8800000000000004e-02   2.9350999999999998e+00   4.8754000000000000e+00  -1.9300000000000001e-02   4.5219999999999999e-01   6.8559999999999999e-01
   2.8649999999999998e-01   6.6000000000000003e-02   1.8015000000000001e+00  -1.2410000000000000e-01  -1.9980000000000001e-01  -1.7100000000000001e-01   2.8849999999999998e-01   2.7572000000000001e+00   4.9623999999999997e+00  -9.5999999999999992e-03   3.9450000000000002e-01   6.9010000000000005e-01
   3.9679999999999999e-01  -6.6000000000000003e-02   1.8872000000000000e+00  -1.8140000000000001e-01  -2.3790000000000000e-01  -1.7100000000000001e-01   1.3320000000000001e-01   2.5792999999999999e+00   5.1365999999999996e+00   0.0000000000000000e+00   4.3300000000000000e-01   6.6790000000000005e-01
   1.1020000000000001e-01  -3.2979999999999998e-01   1.8015000000000001e+00  -1.7190000000000000e-01  -3.9010000000000000e-01  -1.7540000000000000e-01   1.5540000000000001e-01   2.7572000000000001e+00   4.6142000000000003e+00  -9.5999999999999992e-03   4.9070000000000003e-01   6.5910000000000002e-01
   3.3060000000000000e-01   4.3999999999999997e-02   2.4876999999999998e+00  -8.5900000000000004e-02  -2.0930000000000001e-01  -1.7100000000000001e-01   8.8800000000000004e-02   2.6682999999999999e+00   5.3106999999999998e+00   2.8899999999999999e-02   4.5219999999999999e-01   6.3700000000000001e-01
   1.7630000000000001e-01  -3.2979999999999998e-01   2.9165999999999999e+00  -9.5500000000000002e-02  -1.9980000000000001e-01  -1.5790000000000001e-01   2.4410000000000001e-01   2.8462000000000001e+00   4.5270999999999999e+00   9.5999999999999992e-03   4.6189999999999998e-01   6.6790000000000005e-01
   2.6450000000000001e-01  -2.1980000000000000e-01   1.8015000000000001e+00  -9.5500000000000002e-02  -1.9980000000000001e-01  -1.7100000000000001e-01   4.4390000000000002e-01   2.9573000000000000e+00   4.7012999999999998e+00   7.7100000000000002e-02   4.3300000000000000e-01   6.6790000000000005e-01
   4.1880000000000001e-01   2.1999999999999999e-02   2.3161999999999998e+00  -1.6230000000000000e-01  -2.7600000000000002e-01  -1.9289999999999999e-01   8.8800000000000004e-02   2.7572000000000001e+00   4.7882999999999996e+00   1.0600000000000000e-01   4.2340000000000000e-01   6.9010000000000005e-01
   3.9679999999999999e-01  -2.1999999999999999e-02   1.6298999999999999e+00  -6.6799999999999998e-02  -2.2839999999999999e-01  -1.2280000000000001e-01  -1.1100000000000000e-01   2.7128000000000001e+00   5.3977000000000004e+00  -9.5999999999999992e-03   3.9450000000000002e-01   6.9450000000000001e-01
   1.7630000000000001e-01   0.0000000000000000e+00   1.9730000000000001e+00  -1.1459999999999999e-01  -2.8549999999999998e-01  -1.5350000000000000e-01   3.1069999999999998e-01   2.8016999999999999e+00   4.7882999999999996e+00  -1.9300000000000001e-02   4.4259999999999999e-01   6.9010000000000005e-01
   1.3230000000000000e-01  -2.1999999999999999e-02   2.4876999999999998e+00  -1.0500000000000000e-01  -2.1890000000000001e-01  -1.7540000000000000e-01   3.5510000000000003e-01   2.6459999999999999e+00   4.5270999999999999e+00  -1.9300000000000001e-02   5.1000000000000001e-01   6.7679999999999996e-01
   2.2040000000000001e-01  -1.7590000000000000e-01   1.6298999999999999e+00  -5.7299999999999997e-02  -2.4740000000000001e-01  -1.7100000000000001e-01   2.2200000000000001e-02   2.8683999999999998e+00   4.3529999999999998e+00   2.8899999999999999e-02   4.7149999999999997e-01   6.6349999999999998e-01
   1.9839999999999999e-01   4.3999999999999997e-02   1.8872000000000000e+00  -1.3370000000000001e-01  -2.4740000000000001e-01  -1.8859999999999999e-01   2.2189999999999999e-01   2.7349999999999999e+00   4.6142000000000003e+00   7.7100000000000002e-02   4.3300000000000000e-01   6.4580000000000004e-01
   3.0859999999999999e-01  -8.7900000000000006e-02   2.2303999999999999e+00  -1.3370000000000001e-01  -2.9499999999999998e-01  -1.4470000000000000e-01   2.6629999999999998e-01   2.8683999999999998e+00   4.3529999999999998e+00   5.7799999999999997e-02   4.4259999999999999e-01   6.7240000000000000e-01
   2.4249999999999999e-01  -1.7590000000000000e-01   1.7157000000000000e+00  -4.7699999999999999e-02  -2.9499999999999998e-01  -1.7100000000000001e-01   1.1100000000000000e-01   2.6905000000000001e+00   5.3106999999999998e+00   2.8899999999999999e-02   4.4259999999999999e-01   6.6790000000000005e-01
   1.5429999999999999e-01  -2.1999999999999999e-02   1.4582999999999999e+00  -7.6399999999999996e-02  -2.4740000000000001e-01  -1.9289999999999999e-01  -8.8800000000000004e-02   2.6459999999999999e+00   4.0048000000000004e+00  -5.7799999999999997e-02   4.7149999999999997e-01   6.7240000000000000e-01
  -1.1020000000000001e-01  -2.6379999999999998e-01   1.4582999999999999e+00  -2.0050000000000001e-01  -3.4260000000000002e-01  -2.0610000000000001e-01   2.2200000000000001e-02   2.9350999999999998e+00   4.6142000000000003e+00   0.0000000000000000e+00   4.1370000000000001e-01   6.3260000000000005e-01
   3.5270000000000001e-01  -4.3999999999999997e-02   1.6298999999999999e+00  -1.4319999999999999e-01  -2.7600000000000002e-01  -1.7540000000000000e-01   8.8800000000000004e-02   2.8239000000000001e+00   4.7012999999999998e+00  -8.6699999999999999e-02   3.5599999999999998e-01   6.3260000000000005e-01
   2.8649999999999998e-01  -2.1980000000000000e-01   1.3725000000000001e+00  -6.6799999999999998e-02  -2.2839999999999999e-01  -1.6660000000000000e-01   4.4400000000000002e-02   3.0463000000000000e+00   3.9177000000000000e+00   1.6380000000000000e-01   4.2340000000000000e-01   6.9010000000000005e-01
   1.9839999999999999e-01  -6.6000000000000003e-02   2.7450999999999999e+00  -1.6230000000000000e-01  -2.6640000000000003e-01  -1.3589999999999999e-01   1.1100000000000000e-01   2.7795000000000001e+00   4.9623999999999997e+00   5.7799999999999997e-02   4.6189999999999998e-01   6.7679999999999996e-01
   1.9839999999999999e-01   2.8580000000000000e-01   1.8015000000000001e+00  -1.0500000000000000e-01  -3.3310000000000001e-01  -2.1049999999999999e-01   1.3320000000000001e-01   3.0684999999999998e+00   5.3106999999999998e+00   4.8200000000000000e-02   3.2710000000000000e-01   6.8559999999999999e-01
   4.6289999999999998e-01   2.1999999999999999e-02   2.2303999999999999e+00  -1.9089999999999999e-01  -2.8549999999999998e-01  -1.7540000000000000e-01   4.4400000000000002e-02   2.7128000000000001e+00   4.5270999999999999e+00   4.8200000000000000e-02   4.6189999999999998e-01   6.4139999999999997e-01
   2.2040000000000001e-01  -1.7590000000000000e-01   1.8872000000000000e+00  -1.9089999999999999e-01  -2.7600000000000002e-01  -1.8420000000000000e-01   1.9980000000000001e-01   2.8462000000000001e+00   4.0048000000000004e+00  -2.8899999999999999e-02   5.1959999999999995e-01   6.5910000000000002e-01
   1.7630000000000001e-01   1.0990000000000000e-01   2.0588000000000002e+00  -1.6230000000000000e-01  -2.1890000000000001e-01  -1.8420000000000000e-01   1.3320000000000001e-01   2.7795000000000001e+00   4.8754000000000000e+00   4.8200000000000000e-02   4.3300000000000000e-01   6.2809999999999999e-01
   3.0859999999999999e-01  -2.8580000000000000e-01   2.2303999999999999e+00  -1.4319999999999999e-01  -2.8549999999999998e-01  -1.7100000000000001e-01   2.8849999999999998e-01   2.8016999999999999e+00   4.9623999999999997e+00   0.0000000000000000e+00   4.6189999999999998e-01   6.8120000000000003e-01
   1.1020000000000001e-01   4.3999999999999997e-02   1.7157000000000000e+00  -1.2410000000000000e-01  -1.4269999999999999e-01  -1.5350000000000000e-01   2.8849999999999998e-01   2.8906000000000001e+00   4.9623999999999997e+00   1.9300000000000001e-02   5.2920000000000000e-01   6.0599999999999998e-01
   3.0859999999999999e-01  -2.1999999999999999e-02   1.3725000000000001e+00  -1.0500000000000000e-01  -1.7130000000000001e-01  -1.6230000000000000e-01   2.8849999999999998e-01   2.8683999999999998e+00   4.8754000000000000e+00   9.5999999999999992e-03   4.5219999999999999e-01   6.4580000000000004e-01
   1.7630000000000001e-01  -6.6000000000000003e-02   1.7157000000000000e+00  -1.9089999999999999e-01  -3.2350000000000001e-01  -1.4470000000000000e-01  -1.5540000000000001e-01   2.9129000000000000e+00   4.5270999999999999e+00   1.9300000000000001e-02   4.0410000000000001e-01   6.9010000000000005e-01
   4.4080000000000003e-01  -1.3189999999999999e-01   1.4582999999999999e+00  -1.6230000000000000e-01  -1.9980000000000001e-01  -1.7979999999999999e-01   0.0000000000000000e+00   2.6682999999999999e+00   5.1365999999999996e+00  -1.9300000000000001e-02   3.6559999999999998e-01   6.7679999999999996e-01
   2.4249999999999999e-01  -1.0990000000000000e-01   2.3161999999999998e+00  -2.0999999999999999e-01  -2.3790000000000000e-01  -1.7540000000000000e-01   1.7760000000000001e-01   2.9129000000000000e+00   4.8754000000000000e+00   1.9300000000000001e-02   4.8110000000000003e-01   6.7240000000000000e-01
   3.0859999999999999e-01  -8.7900000000000006e-02   1.5441000000000000e+00  -2.0050000000000001e-01  -3.3310000000000001e-01  -1.7540000000000000e-01   0.0000000000000000e+00   2.8239000000000001e+00   4.7012999999999998e+00  -5.7799999999999997e-02   3.7530000000000002e-01   6.6349999999999998e-01
   3.7469999999999998e-01  -2.1980000000000000e-01   1.8015000000000001e+00  -1.3370000000000001e-01  -2.0930000000000001e-01  -1.7540000000000000e-01   4.4400000000000002e-02   3.0017999999999998e+00   4.5270999999999999e+00   1.9300000000000001e-02   3.8490000000000002e-01   6.7240000000000000e-01
   2.4249999999999999e-01  -1.5390000000000001e-01   1.8015000000000001e+00  -1.6230000000000000e-01  -3.1400000000000000e-01  -1.9289999999999999e-01   1.1100000000000000e-01   2.9129000000000000e+00   4.7012999999999998e+00   2.8899999999999999e-02   4.4259999999999999e-01   6.4580000000000004e-01
   1.3230000000000000e-01  -2.6379999999999998e-01   2.4018999999999999e+00  -7.6399999999999996e-02  -3.0449999999999999e-01  -1.6230000000000000e-01   2.6629999999999998e-01   2.7795000000000001e+00   5.3106999999999998e+00   5.7799999999999997e-02   4.7149999999999997e-01   6.6790000000000005e-01
   1.7630000000000001e-01   0.0000000000000000e+00   2.6593000000000000e+00  -1.7190000000000000e-01  -2.2839999999999999e-01  -1.8859999999999999e-01   4.4400000000000002e-02   2.7795000000000001e+00   5.3106999999999998e+00  -9.5999999999999992e-03   4.0410000000000001e-01   6.8120000000000003e-01
   3.5270000000000001e-01   2.1999999999999999e-02   1.2010000000000001e+00  -1.0500000000000000e-01  -2.6640000000000003e-01  -1.9730000000000000e-01   4.4400000000000002e-02   2.9796000000000000e+00   5.2236000000000002e+00   6.7400000000000002e-02   4.5219999999999999e-01   6.5469999999999995e-01
   2.2040000000000001e-01  -1.0990000000000000e-01   2.5735000000000001e+00  -2.1959999999999999e-01  -2.7600000000000002e-01  -2.1049999999999999e-01   1.9980000000000001e-01   2.7795000000000001e+00   4.6142000000000003e+00   5.7799999999999997e-02   3.8490000000000002e-01   6.9450000000000001e-01
   1.5429999999999999e-01   6.6000000000000003e-02   2.3161999999999998e+00  -2.0999999999999999e-01  -2.3790000000000000e-01  -2.0169999999999999e-01   8.8800000000000004e-02   2.7128000000000001e+00   4.3529999999999998e+00   1.9300000000000001e-02   3.9450000000000002e-01   6.9450000000000001e-01
   1.7630000000000001e-01  -6.6000000000000003e-02   1.7157000000000000e+00  -1.0500000000000000e-01  -2.8549999999999998e-01  -1.4470000000000000e-01   1.1100000000000000e-01   2.8462000000000001e+00   4.5270999999999999e+00  -2.8899999999999999e-02   4.0410000000000001e-01   6.6349999999999998e-01
   1.9839999999999999e-01  -1.0990000000000000e-01   2.2303999999999999e+00  -1.3370000000000001e-01  -2.4740000000000001e-01  -1.6660000000000000e-01   8.8800000000000004e-02   2.8239000000000001e+00   5.4847999999999999e+00  -2.8899999999999999e-02   4.6189999999999998e-01   6.8120000000000003e-01
   2.8649999999999998e-01  -1.9789999999999999e-01   2.4018999999999999e+00  -2.0050000000000001e-01  -2.5690000000000002e-01  -1.5790000000000001e-01   1.7760000000000001e-01   2.7795000000000001e+00   4.1788999999999996e+00  -2.8899999999999999e-02   4.1370000000000001e-01   6.9450000000000001e-01
   1.9839999999999999e-01   1.7590000000000000e-01   2.0588000000000002e+00  -1.2410000000000000e-01  -2.2839999999999999e-01  -1.6660000000000000e-01  -8.8800000000000004e-02   2.8462000000000001e+00   3.9177000000000000e+00  -1.9300000000000001e-02   4.7149999999999997e-01   6.6349999999999998e-01
   1.7630000000000001e-01  -1.3189999999999999e-01   2.7450999999999999e+00  -1.9089999999999999e-01  -2.4740000000000001e-01  -1.6660000000000000e-01   1.7760000000000001e-01   2.8906000000000001e+00   4.7882999999999996e+00   2.8899999999999999e-02   3.9450000000000002e-01   6.8120000000000003e-01
   2.2040000000000001e-01   0.0000000000000000e+00   2.2303999999999999e+00  -2.2910000000000000e-01  -2.9499999999999998e-01  -1.8859999999999999e-01   1.7760000000000001e-01   2.8462000000000001e+00   4.1788999999999996e+00  -9.5999999999999992e-03   4.9070000000000003e-01   6.6349999999999998e-01
   1.7630000000000001e-01  -8.7900000000000006e-02   1.4582999999999999e+00  -6.6799999999999998e-02  -1.8079999999999999e-01  -2.1049999999999999e-01   2.6629999999999998e-01   2.8683999999999998e+00   4.3529999999999998e+00   7.7100000000000002e-02   4.1370000000000001e-01   6.6349999999999998e-01
   2.8649999999999998e-01  -3.0780000000000002e-01   2.4018999999999999e+00  -8.5900000000000004e-02  -2.1890000000000001e-01  -2.1049999999999999e-01   1.9980000000000001e-01   2.6459999999999999e+00   4.0048000000000004e+00   9.5999999999999992e-03   4.1370000000000001e-01   6.2370000000000003e-01
   2.8649999999999998e-01  -4.6170000000000000e-01   1.8872000000000000e+00  -1.8140000000000001e-01  -3.1400000000000000e-01  -1.5790000000000001e-01   4.4400000000000002e-02   2.7128000000000001e+00   5.3106999999999998e+00   8.6699999999999999e-02   4.8110000000000003e-01   6.4580000000000004e-01
   3.0859999999999999e-01   0.0000000000000000e+00   1.5441000000000000e+00  -1.1459999999999999e-01  -2.2839999999999999e-01  -1.8859999999999999e-01   8.8800000000000004e-02   2.6015999999999999e+00   4.8754000000000000e+00   0.0000000000000000e+00   4.1370000000000001e-01   6.7679999999999996e-01
   2.6450000000000001e-01   0.0000000000000000e+00   1.2867999999999999e+00  -2.8600000000000000e-02  -2.4740000000000001e-01  -1.3589999999999999e-01   6.6600000000000006e-02   2.7795000000000001e+00   4.9623999999999997e+00   1.9300000000000001e-02   4.3300000000000000e-01   6.2809999999999999e-01
   1.7630000000000001e-01  -2.4179999999999999e-01   1.9730000000000001e+00  -1.6230000000000000e-01  -2.6640000000000003e-01  -1.7979999999999999e-01   1.7760000000000001e-01   2.7795000000000001e+00   5.3106999999999998e+00   4.8200000000000000e-02   4.9070000000000003e-01   6.8120000000000003e-01
   1.3230000000000000e-01  -2.6379999999999998e-01   1.8015000000000001e+00  -1.9089999999999999e-01  -2.7600000000000002e-01  -1.7979999999999999e-01   1.3320000000000001e-01   2.8462000000000001e+00   4.9623999999999997e+00   1.9300000000000001e-02   4.0410000000000001e-01   6.6349999999999998e-01
   1.5429999999999999e-01  -6.6000000000000003e-02   1.5441000000000000e+00  -1.4319999999999999e-01  -3.0449999999999999e-01  -1.5350000000000000e-01   8.8800000000000004e-02   2.9129000000000000e+00   4.1788999999999996e+00  -4.8200000000000000e-02   4.0410000000000001e-01   6.5469999999999995e-01
   1.7630000000000001e-01  -1.7590000000000000e-01   2.0588000000000002e+00  -1.6230000000000000e-01  -2.4740000000000001e-01  -1.4910000000000001e-01   3.7730000000000002e-01   2.8016999999999999e+00   5.2236000000000002e+00   3.8500000000000000e-02   4.4259999999999999e-01   6.7240000000000000e-01
   1.7630000000000001e-01   4.3999999999999997e-02   1.8015000000000001e+00  -1.5279999999999999e-01  -3.2350000000000001e-01  -1.6660000000000000e-01   2.2200000000000001e-02   2.5792999999999999e+00   5.1365999999999996e+00   6.7400000000000002e-02   5.6769999999999998e-01   6.5469999999999995e-01
   1.9839999999999999e-01  -2.1999999999999999e-02   1.0294000000000001e+00  -5.7299999999999997e-02  -2.8549999999999998e-01  -1.7100000000000001e-01   1.3320000000000001e-01   2.6015999999999999e+00   4.6142000000000003e+00  -2.8899999999999999e-02   4.8110000000000003e-01   6.7240000000000000e-01
   1.1020000000000001e-01  -2.1980000000000000e-01   1.7157000000000000e+00  -1.7190000000000000e-01  -2.0930000000000001e-01  -1.1840000000000001e-01   6.6600000000000006e-02   2.8683999999999998e+00   4.2659000000000002e+00   1.9300000000000001e-02   3.7530000000000002e-01   6.5029999999999999e-01
   4.1880000000000001e-01  -2.4179999999999999e-01   2.3161999999999998e+00  -1.8140000000000001e-01  -2.7600000000000002e-01  -1.7979999999999999e-01  -2.2200000000000001e-02   2.8016999999999999e+00   4.7012999999999998e+00   9.6299999999999997e-02   4.1370000000000001e-01   6.8120000000000003e-01
   3.5270000000000001e-01  -6.6000000000000003e-02   1.9730000000000001e+00  -1.4319999999999999e-01  -2.6640000000000003e-01  -2.0169999999999999e-01   2.2200000000000001e-02   2.6015999999999999e+00   4.3529999999999998e+00   1.0600000000000000e-01   2.9830000000000001e-01   6.7240000000000000e-01
   3.3060000000000000e-01   2.1999999999999999e-02   1.2010000000000001e+00  -1.1459999999999999e-01  -2.1890000000000001e-01  -1.9289999999999999e-01  -2.2200000000000001e-02   2.6459999999999999e+00   5.0495000000000001e+00   1.9300000000000001e-02   3.4639999999999999e-01   6.6790000000000005e-01
   2.2040000000000001e-01  -8.7900000000000006e-02   1.7157000000000000e+00  -6.6799999999999998e-02  -2.9499999999999998e-01  -1.5350000000000000e-01   1.7760000000000001e-01   2.8462000000000001e+00   5.6589000000000000e+00  -9.5999999999999992e-03   4.7149999999999997e-01   6.2370000000000003e-01
   1.9839999999999999e-01  -1.0990000000000000e-01   1.8872000000000000e+00  -2.5779999999999997e-01  -2.4740000000000001e-01  -1.4910000000000001e-01   8.8800000000000004e-02   2.6905000000000001e+00   4.5270999999999999e+00   8.6699999999999999e-02   3.7530000000000002e-01   6.5910000000000002e-01
   2.8649999999999998e-01  -8.7900000000000006e-02   1.2867999999999999e+00  -1.9089999999999999e-01  -3.6159999999999998e-01  -1.6660000000000000e-01  -8.8800000000000004e-02   2.8683999999999998e+00   4.9623999999999997e+00   7.7100000000000002e-02   4.3300000000000000e-01   6.6349999999999998e-01
   1.5429999999999999e-01   4.3999999999999997e-02   1.8015000000000001e+00  -8.5900000000000004e-02  -2.9499999999999998e-01  -1.6230000000000000e-01   2.6629999999999998e-01   2.7795000000000001e+00   4.8754000000000000e+00   6.7400000000000002e-02   4.6189999999999998e-01   6.4139999999999997e-01
   3.5270000000000001e-01  -3.2979999999999998e-01   2.4018999999999999e+00  -2.3870000000000000e-01  -2.7600000000000002e-01  -2.0169999999999999e-01   2.8849999999999998e-01   2.8016999999999999e+00   5.9200999999999997e+00   0.0000000000000000e+00   4.3300000000000000e-01   5.9719999999999995e-01
   2.6450000000000001e-01   1.3189999999999999e-01   2.2303999999999999e+00  -9.5500000000000002e-02  -2.2839999999999999e-01  -1.6230000000000000e-01  -2.2200000000000001e-02   2.6459999999999999e+00   4.7012999999999998e+00   3.8500000000000000e-02   4.3300000000000000e-01   6.4580000000000004e-01
   3.5270000000000001e-01   4.3999999999999997e-02   1.9730000000000001e+00  -6.6799999999999998e-02  -1.9030000000000000e-01  -1.6660000000000000e-01  -4.4400000000000002e-02   2.7572000000000001e+00   4.3529999999999998e+00   4.8200000000000000e-02   4.6189999999999998e-01   6.5469999999999995e-01
   1.9839999999999999e-01  -1.5390000000000001e-01   2.2303999999999999e+00  -1.6230000000000000e-01  -2.2839999999999999e-01  -1.9289999999999999e-01   8.8800000000000004e-02   2.7128000000000001e+00   4.8754000000000000e+00   5.7799999999999997e-02   3.9450000000000002e-01   6.5910000000000002e-01
   2.6450000000000001e-01  -6.6000000000000003e-02   2.5735000000000001e+00  -1.4319999999999999e-01  -2.7600000000000002e-01  -1.8859999999999999e-01   6.6600000000000006e-02   2.8016999999999999e+00   4.5270999999999999e+00   9.5999999999999992e-03   3.5599999999999998e-01   6.7679999999999996e-01
   1.3230000000000000e-01  -1.3189999999999999e-01   2.0588000000000002e+00  -6.6799999999999998e-02  -2.2839999999999999e-01  -1.5790000000000001e-01   1.5540000000000001e-01   2.8683999999999998e+00   4.7882999999999996e+00   4.8200000000000000e-02   3.4639999999999999e-01   7.0779999999999998e-01
   2.2040000000000001e-01  -1.7590000000000000e-01   1.6298999999999999e+00  -1.7190000000000000e-01  -3.6159999999999998e-01  -1.9289999999999999e-01   2.2189999999999999e-01   2.8239000000000001e+00   4.7882999999999996e+00   9.6299999999999997e-02   4.1370000000000001e-01   6.6790000000000005e-01
   2.8649999999999998e-01   2.1999999999999999e-02   2.0588000000000002e+00  -1.8140000000000001e-01  -2.6640000000000003e-01  -1.5790000000000001e-01  -6.6600000000000006e-02   2.8239000000000001e+00   5.3106999999999998e+00   4.8200000000000000e-02   2.7900000000000003e-01   6.4139999999999997e-01
   2.2040000000000001e-01  -2.6379999999999998e-01   2.4018999999999999e+00  -1.9089999999999999e-01  -1.8079999999999999e-01  -1.8859999999999999e-01   1.9980000000000001e-01   2.8016999999999999e+00   4.5270999999999999e+00   2.8899999999999999e-02   4.1370000000000001e-01   6.7240000000000000e-01
   3.5270000000000001e-01  -2.1999999999999999e-02   9.4359999999999999e-01  -1.2410000000000000e-01  -2.6640000000000003e-01  -1.8420000000000000e-01  -2.2200000000000001e-02   2.6238000000000001e+00   3.8306000000000000e+00  -1.9300000000000001e-02   4.9070000000000003e-01   6.5910000000000002e-01
   6.6100000000000006e-02  -1.0990000000000000e-01   2.4018999999999999e+00  -1.4319999999999999e-01  -2.0930000000000001e-01  -1.1840000000000001e-01   2.2189999999999999e-01   3.0240000000000000e+00   5.1365999999999996e+00   5.7799999999999997e-02   4.9070000000000003e-01   6.2809999999999999e-01
   3.3060000000000000e-01   4.3999999999999997e-02   2.0588000000000002e+00  -2.8600000000000000e-02  -2.7600000000000002e-01  -1.4030000000000001e-01   1.1100000000000000e-01   2.8683999999999998e+00   5.0495000000000001e+00   2.8899999999999999e-02   4.6189999999999998e-01   6.8120000000000003e-01
   2.2040000000000001e-01   6.6000000000000003e-02   1.8872000000000000e+00  -7.6399999999999996e-02  -2.2839999999999999e-01  -1.4910000000000001e-01   0.0000000000000000e+00   2.6238000000000001e+00   5.3106999999999998e+00   2.8899999999999999e-02   4.3300000000000000e-01   6.7679999999999996e-01
   2.2040000000000001e-01  -8.7900000000000006e-02   2.1446000000000001e+00  -1.1459999999999999e-01  -2.6640000000000003e-01  -1.4030000000000001e-01   1.1100000000000000e-01   2.6905000000000001e+00   4.7012999999999998e+00  -3.8500000000000000e-02   4.9070000000000003e-01   6.7240000000000000e-01
   3.5270000000000001e-01  -2.8580000000000000e-01   2.8309000000000002e+00  -9.5500000000000002e-02  -2.3790000000000000e-01  -2.0610000000000001e-01   8.8800000000000004e-02   2.7572000000000001e+00   4.9623999999999997e+00   0.0000000000000000e+00   3.8490000000000002e-01   6.5029999999999999e-01
   2.2040000000000001e-01  -1.0990000000000000e-01   2.4876999999999998e+00  -1.6230000000000000e-01  -2.5690000000000002e-01  -1.8420000000000000e-01   2.2200000000000001e-02   3.0240000000000000e+00   4.6142000000000003e+00   3.8500000000000000e-02   3.8490000000000002e-01   6.2370000000000003e-01
   1.5429999999999999e-01  -4.3999999999999997e-02   2.2303999999999999e+00  -2.0050000000000001e-01  -2.6640000000000003e-01  -2.2359999999999999e-01   1.1100000000000000e-01   2.8906000000000001e+00   4.7882999999999996e+00  -6.7400000000000002e-02   4.3300000000000000e-01   6.9450000000000001e-01
   2.8649999999999998e-01  -2.6379999999999998e-01   1.8872000000000000e+00  -1.8140000000000001e-01  -2.8549999999999998e-01  -1.7979999999999999e-01   1.9980000000000001e-01   2.8683999999999998e+00   4.9623999999999997e+00   1.9300000000000001e-02   4.8110000000000003e-01   6.7679999999999996e-01
   1.9839999999999999e-01   1.5390000000000001e-01   2.2303999999999999e+00  -7.6399999999999996e-02  -2.5690000000000002e-01  -2.0610000000000001e-01  -2.2200000000000001e-02   2.9350999999999998e+00   4.6142000000000003e+00   3.8500000000000000e-02   4.4259999999999999e-01   6.7240000000000000e-01
   2.4249999999999999e-01  -1.7590000000000000e-01   2.0588000000000002e+00  -1.3370000000000001e-01  -2.5690000000000002e-01  -1.9289999999999999e-01   4.4400000000000002e-02   3.0240000000000000e+00   4.9623999999999997e+00  -9.5999999999999992e-03   4.8110000000000003e-01   6.5029999999999999e-01
   2.2040000000000001e-01  -6.6000000000000003e-02   2.0588000000000002e+00  -1.5279999999999999e-01  -2.9499999999999998e-01  -1.4910000000000001e-01   1.1100000000000000e-01   2.8683999999999998e+00   4.0048000000000004e+00   4.8200000000000000e-02   4.5219999999999999e-01   6.9889999999999997e-01
   1.7630000000000001e-01  -2.1999999999999999e-02   1.8872000000000000e+00  -5.7299999999999997e-02  -2.2839999999999999e-01  -2.0169999999999999e-01   0.0000000000000000e+00   2.8016999999999999e+00   4.7882999999999996e+00  -9.5999999999999992e-03   3.8490000000000002e-01   7.2099999999999997e-01
   1.5429999999999999e-01  -2.6379999999999998e-01   1.7157000000000000e+00  -4.7699999999999999e-02  -2.8549999999999998e-01  -2.0169999999999999e-01   2.2189999999999999e-01   2.8906000000000001e+00   4.8754000000000000e+00   1.3489999999999999e-01   4.4259999999999999e-01   6.9889999999999997e-01
   1.5429999999999999e-01  -1.7590000000000000e-01   1.4582999999999999e+00  -2.0999999999999999e-01  -2.9499999999999998e-01  -1.2280000000000001e-01  -1.1100000000000000e-01   2.7572000000000001e+00   4.6142000000000003e+00   4.8200000000000000e-02   4.3300000000000000e-01   6.6349999999999998e-01
   2.4249999999999999e-01  -1.3189999999999999e-01   2.4876999999999998e+00  -1.4319999999999999e-01  -1.9030000000000000e-01  -1.6230000000000000e-01   8.8800000000000004e-02   2.7349999999999999e+00   5.4847999999999999e+00   2.8899999999999999e-02   4.5219999999999999e-01   7.0779999999999998e-01
   2.4249999999999999e-01   1.0990000000000000e-01   1.7157000000000000e+00  -1.0500000000000000e-01  -2.0930000000000001e-01  -1.5790000000000001e-01   8.8800000000000004e-02   2.9350999999999998e+00   4.8754000000000000e+00   9.6299999999999997e-02   3.8490000000000002e-01   7.0779999999999998e-01
   4.1880000000000001e-01  -2.4179999999999999e-01   1.9730000000000001e+00  -1.6230000000000000e-01  -2.2839999999999999e-01  -2.0610000000000001e-01   1.7760000000000001e-01   3.0463000000000000e+00   4.0048000000000004e+00   4.8200000000000000e-02   4.5219999999999999e-01   6.7679999999999996e-01
   1.9839999999999999e-01  -1.5390000000000001e-01   2.4876999999999998e+00  -1.7190000000000000e-01  -2.6640000000000003e-01  -1.6230000000000000e-01   3.1069999999999998e-01   2.9573000000000000e+00   4.5270999999999999e+00  -1.9300000000000001e-02   4.1370000000000001e-01   6.6790000000000005e-01
   1.9839999999999999e-01  -8.7900000000000006e-02   2.7450999999999999e+00  -1.5279999999999999e-01  -3.0449999999999999e-01  -1.6230000000000000e-01  -1.1100000000000000e-01   3.0017999999999998e+00   5.2236000000000002e+00   4.8200000000000000e-02   4.0410000000000001e-01   6.8120000000000003e-01
  -1.9839999999999999e-01   8.7900000000000006e-02   1.3725000000000001e+00  -8.5900000000000004e-02  -2.9499999999999998e-01  -1.5790000000000001e-01   1.3320000000000001e-01   2.7349999999999999e+00   4.9623999999999997e+00   8.6699999999999999e-02   3.9450000000000002e-01   6.3260000000000005e-01
   3.7469999999999998e-01   8.7900000000000006e-02   1.8015000000000001e+00  -1.8140000000000001e-01  -3.4260000000000002e-01  -1.7540000000000000e-01   1.1100000000000000e-01   2.4681999999999999e+00   5.0495000000000001e+00   1.0600000000000000e-01   5.2920000000000000e-01   6.1929999999999996e-01
   3.3060000000000000e-01   0.0000000000000000e+00   2.8309000000000002e+00  -9.5500000000000002e-02  -2.3790000000000000e-01  -1.1400000000000000e-01   3.1069999999999998e-01   3.1130000000000000e+00   5.2236000000000002e+00   6.7400000000000002e-02   3.9450000000000002e-01   6.5029999999999999e-01
   1.9839999999999999e-01  -8.7900000000000006e-02   2.2303999999999999e+00  -1.9089999999999999e-01  -2.2839999999999999e-01  -2.1049999999999999e-01   1.3320000000000001e-01   2.7128000000000001e+00   4.1788999999999996e+00   6.7400000000000002e-02   3.4639999999999999e-01   6.3700000000000001e-01
   3.7469999999999998e-01  -1.3189999999999999e-01   2.1446000000000001e+00  -8.5900000000000004e-02  -2.6640000000000003e-01  -1.7540000000000000e-01   8.8800000000000004e-02   2.6682999999999999e+00   4.0048000000000004e+00   9.5999999999999992e-03   4.7149999999999997e-01   6.5469999999999995e-01
   2.8649999999999998e-01   4.3999999999999997e-02   2.0588000000000002e+00  -1.0500000000000000e-01  -3.5210000000000002e-01  -1.9730000000000000e-01   1.9980000000000001e-01   2.6459999999999999e+00   4.6142000000000003e+00   3.8500000000000000e-02   4.6189999999999998e-01   6.8559999999999999e-01
   3.7469999999999998e-01   0.0000000000000000e+00   1.3725000000000001e+00  -8.5900000000000004e-02  -2.7600000000000002e-01  -1.8859999999999999e-01   2.2189999999999999e-01   2.8239000000000001e+00   4.3529999999999998e+00   9.5999999999999992e-03   4.7149999999999997e-01   6.5910000000000002e-01
   2.8649999999999998e-01  -8.7900000000000006e-02   2.1446000000000001e+00  -2.7689999999999998e-01  -2.4740000000000001e-01  -1.9730000000000000e-01   8.8800000000000004e-02   2.7572000000000001e+00   4.4401000000000002e+00  -3.8500000000000000e-02   3.5599999999999998e-01   6.7240000000000000e-01
   2.2040000000000001e-01  -4.3999999999999997e-02   1.9730000000000001e+00  -1.2410000000000000e-01  -2.8549999999999998e-01  -1.7979999999999999e-01   2.4410000000000001e-01   2.8683999999999998e+00   4.7882999999999996e+00  -1.9300000000000001e-02   4.3300000000000000e-01   6.5469999999999995e-01
   1.5429999999999999e-01  -2.1999999999999999e-02   2.2303999999999999e+00  -1.6230000000000000e-01  -2.2839999999999999e-01  -2.1929999999999999e-01   2.2189999999999999e-01   2.8462000000000001e+00   3.8306000000000000e+00   9.5999999999999992e-03   4.2340000000000000e-01   6.7679999999999996e-01
   4.6289999999999998e-01  -6.6000000000000003e-02   2.1446000000000001e+00  -1.0500000000000000e-01  -2.9499999999999998e-01  -1.0960000000000000e-01   1.9980000000000001e-01   3.0017999999999998e+00   4.1788999999999996e+00   0.0000000000000000e+00   3.7530000000000002e-01   6.9889999999999997e-01
   3.9679999999999999e-01  -1.0990000000000000e-01   1.7157000000000000e+00  -1.3370000000000001e-01  -1.9980000000000001e-01  -1.8859999999999999e-01   1.1100000000000000e-01   2.8239000000000001e+00   4.7012999999999998e+00   4.8200000000000000e-02   3.7530000000000002e-01   6.9450000000000001e-01
   2.4249999999999999e-01  -8.7900000000000006e-02   1.2010000000000001e+00  -1.6230000000000000e-01  -3.0449999999999999e-01  -1.3589999999999999e-01  -2.2200000000000001e-02   2.8016999999999999e+00   5.4847999999999999e+00   9.5999999999999992e-03   4.1370000000000001e-01   7.5200000000000000e-01
   1.7630000000000001e-01  -1.7590000000000000e-01   1.5441000000000000e+00  -9.5500000000000002e-02  -2.6640000000000003e-01  -1.9289999999999999e-01   6.6600000000000006e-02   2.7572000000000001e+00   4.4401000000000002e+00  -5.7799999999999997e-02   4.1370000000000001e-01   6.5910000000000002e-01
   3.3060000000000000e-01  -4.3999999999999997e-02   2.2303999999999999e+00  -5.7299999999999997e-02  -3.3310000000000001e-01  -1.8859999999999999e-01   8.8800000000000004e-02   2.8016999999999999e+00   4.2659000000000002e+00   1.9300000000000001e-02   4.0410000000000001e-01   6.4580000000000004e-01
   3.0859999999999999e-01  -1.7590000000000000e-01   2.0588000000000002e+00  -1.1459999999999999e-01  -3.9970000000000000e-01  -1.8420000000000000e-01   1.7760000000000001e-01   2.8906000000000001e+00   5.2236000000000002e+00   2.8899999999999999e-02   4.3300000000000000e-01   6.7240000000000000e-01
   1.9839999999999999e-01  -2.4179999999999999e-01   2.3161999999999998e+00  -7.6399999999999996e-02  -2.5690000000000002e-01  -1.7540000000000000e-01   2.2189999999999999e-01   2.7572000000000001e+00   4.4401000000000002e+00   0.0000000000000000e+00   3.4639999999999999e-01   6.8120000000000003e-01
   4.8490000000000000e-01   2.1999999999999999e-02   1.9730000000000001e+00  -2.2910000000000000e-01  -3.5210000000000002e-01  -1.7540000000000000e-01   1.5540000000000001e-01   2.5792999999999999e+00   5.0495000000000001e+00  -9.5999999999999992e-03   4.7149999999999997e-01   6.9010000000000005e-01
   3.9679999999999999e-01   6.6000000000000003e-02   1.9730000000000001e+00  -1.3370000000000001e-01  -3.6159999999999998e-01  -1.6230000000000000e-01   4.4400000000000002e-02   2.9129000000000000e+00   4.8754000000000000e+00   2.8899999999999999e-02   4.0410000000000001e-01   6.5029999999999999e-01
   1.5429999999999999e-01  -1.9789999999999999e-01   1.6298999999999999e+00  -7.6399999999999996e-02  -2.4740000000000001e-01  -1.4470000000000000e-01   4.4400000000000002e-02   2.6238000000000001e+00   4.5270999999999999e+00   7.7100000000000002e-02   4.6189999999999998e-01   6.7240000000000000e-01
   1.5429999999999999e-01  -1.7590000000000000e-01   2.4876999999999998e+00  -2.4820000000000000e-01  -3.4260000000000002e-01  -1.8420000000000000e-01   8.8800000000000004e-02   2.8239000000000001e+00   4.4401000000000002e+00   5.7799999999999997e-02   4.1370000000000001e-01   6.6790000000000005e-01
   2.2040000000000001e-01  -8.7900000000000006e-02   1.3725000000000001e+00  -1.8140000000000001e-01  -3.0449999999999999e-01  -1.6660000000000000e-01  -2.2200000000000001e-02   2.8462000000000001e+00   3.9177000000000000e+00   5.7799999999999997e-02   4.6189999999999998e-01   6.5469999999999995e-01
   2.4249999999999999e-01   2.1980000000000000e-01   1.5441000000000000e+00  -9.5500000000000002e-02  -2.3790000000000000e-01  -1.5350000000000000e-01   4.4400000000000002e-02   2.8016999999999999e+00   4.8754000000000000e+00   1.9300000000000001e-02   3.7530000000000002e-01   6.5910000000000002e-01
   1.9839999999999999e-01   4.3999999999999997e-02   1.7157000000000000e+00  -1.2410000000000000e-01  -1.9980000000000001e-01  -1.8859999999999999e-01   2.2200000000000001e-02   2.8016999999999999e+00   4.0918000000000001e+00   9.5999999999999992e-03   3.3679999999999999e-01   6.4580000000000004e-01
   3.0859999999999999e-01   2.1999999999999999e-02   1.8015000000000001e+00  -1.9089999999999999e-01  -2.9499999999999998e-01  -1.9289999999999999e-01   1.3320000000000001e-01   2.7795000000000001e+00   5.3106999999999998e+00   0.0000000000000000e+00   4.3300000000000000e-01   6.6790000000000005e-01
   2.8649999999999998e-01  -6.6000000000000003e-02   1.8872000000000000e+00  -1.1459999999999999e-01  -2.8549999999999998e-01  -2.1490000000000001e-01   4.4400000000000002e-02   2.5571000000000002e+00   4.7882999999999996e+00  -3.8500000000000000e-02   4.5219999999999999e-01   6.5029999999999999e-01
   8.8200000000000001e-02  -8.7900000000000006e-02   1.9730000000000001e+00  -8.5900000000000004e-02  -2.2839999999999999e-01  -2.4120000000000000e-01  -8.8800000000000004e-02   2.8683999999999998e+00   4.0918000000000001e+00   8.6699999999999999e-02   3.1750000000000000e-01   6.9010000000000005e-01
   6.6100000000000006e-02  -8.7900000000000006e-02   1.8015000000000001e+00  -9.5500000000000002e-02  -2.9499999999999998e-01  -1.5350000000000000e-01  -2.2200000000000001e-02   2.7349999999999999e+00   4.4401000000000002e+00  -4.8200000000000000e-02   4.2340000000000000e-01   6.6790000000000005e-01
   3.5270000000000001e-01   1.3189999999999999e-01   1.3725000000000001e+00  -1.4319999999999999e-01  -3.3310000000000001e-01  -1.5790000000000001e-01   1.5540000000000001e-01   2.5571000000000002e+00   5.5719000000000003e+00   6.7400000000000002e-02   3.9450000000000002e-01   6.4139999999999997e-01
   3.5270000000000001e-01   0.0000000000000000e+00   1.5441000000000000e+00  -1.0500000000000000e-01  -2.3790000000000000e-01  -1.7540000000000000e-01   8.8800000000000004e-02   2.7349999999999999e+00   4.8754000000000000e+00   9.5999999999999992e-03   4.2340000000000000e-01   6.4139999999999997e-01
   4.1880000000000001e-01   2.1999999999999999e-02   2.4018999999999999e+00  -1.4319999999999999e-01  -2.0930000000000001e-01  -1.5790000000000001e-01   3.3289999999999997e-01   2.7572000000000001e+00   4.9623999999999997e+00  -1.9300000000000001e-02   4.2340000000000000e-01   6.4139999999999997e-01
   1.9839999999999999e-01  -8.7900000000000006e-02   1.3725000000000001e+00  -2.0050000000000001e-01  -3.4260000000000002e-01  -1.7100000000000001e-01   2.6629999999999998e-01   2.8683999999999998e+00   4.1788999999999996e+00  -1.9300000000000001e-02   4.9070000000000003e-01   6.5910000000000002e-01
   8.8200000000000001e-02   6.6000000000000003e-02   1.8015000000000001e+00  -1.0500000000000000e-01  -2.2839999999999999e-01  -1.4470000000000000e-01  -8.8800000000000004e-02   2.8239000000000001e+00   4.3529999999999998e+00   7.7100000000000002e-02   3.8490000000000002e-01   6.8559999999999999e-01
   2.8649999999999998e-01  -1.9789999999999999e-01   2.1446000000000001e+00  -1.1459999999999999e-01  -2.2839999999999999e-01  -2.0169999999999999e-01   4.4400000000000002e-02   2.7349999999999999e+00   4.2659000000000002e+00   4.8200000000000000e-02   3.6559999999999998e-01   6.6790000000000005e-01
   2.1999999999999999e-02  -2.1999999999999999e-02   1.4582999999999999e+00  -9.5500000000000002e-02  -1.7130000000000001e-01  -1.3159999999999999e-01   6.6600000000000006e-02   2.8239000000000001e+00   3.9177000000000000e+00  -9.5999999999999992e-03   3.3679999999999999e-01   6.5910000000000002e-01
   3.5270000000000001e-01  -1.7590000000000000e-01   2.4018999999999999e+00  -1.6230000000000000e-01  -2.2839999999999999e-01  -1.5350000000000000e-01  -8.8800000000000004e-02   2.7572000000000001e+00   5.1365999999999996e+00   1.9300000000000001e-02   3.7530000000000002e-01   7.2540000000000004e-01
   1.5429999999999999e-01  -1.9789999999999999e-01   2.1446000000000001e+00  -1.1459999999999999e-01  -2.8549999999999998e-01  -1.9289999999999999e-01   1.5540000000000001e-01   2.6682999999999999e+00   3.9177000000000000e+00   8.6699999999999999e-02   4.2340000000000000e-01   6.3700000000000001e-01
   1.7630000000000001e-01   2.1999999999999999e-02   7.7210000000000001e-01  -1.3370000000000001e-01  -3.4260000000000002e-01  -1.9730000000000000e-01   1.5540000000000001e-01   2.8462000000000001e+00   4.7012999999999998e+00   9.6299999999999997e-02   4.7149999999999997e-01   7.0330000000000004e-01
   1.3230000000000000e-01   1.3189999999999999e-01   2.1446000000000001e+00  -1.2410000000000000e-01  -2.9499999999999998e-01  -1.8859999999999999e-01   1.1100000000000000e-01   2.7128000000000001e+00   5.0495000000000001e+00   5.7799999999999997e-02   4.3300000000000000e-01   7.1220000000000006e-01
   2.6450000000000001e-01  -8.7900000000000006e-02   2.4018999999999999e+00  -1.7190000000000000e-01  -2.7600000000000002e-01  -1.7979999999999999e-01  -1.1100000000000000e-01   2.9129000000000000e+00   5.3977000000000004e+00   9.5999999999999992e-03   3.8490000000000002e-01   6.9450000000000001e-01
   3.0859999999999999e-01  -2.8580000000000000e-01   2.0588000000000002e+00  -1.4319999999999999e-01  -2.3790000000000000e-01  -1.7979999999999999e-01   1.3320000000000001e-01   2.9796000000000000e+00   5.3977000000000004e+00   1.0600000000000000e-01   3.6559999999999998e-01   6.5469999999999995e-01
   3.3060000000000000e-01  -1.9789999999999999e-01   1.5441000000000000e+00  -1.6230000000000000e-01  -2.3790000000000000e-01  -1.5790000000000001e-01   3.5510000000000003e-01   2.7572000000000001e+00   4.9623999999999997e+00  -9.5999999999999992e-03   4.2340000000000000e-01   6.7679999999999996e-01
   2.4249999999999999e-01  -8.7900000000000006e-02   1.6298999999999999e+00  -1.2410000000000000e-01  -3.0449999999999999e-01  -1.6230000000000000e-01   2.2189999999999999e-01   3.0017999999999998e+00   4.0918000000000001e+00  -1.9300000000000001e-02   3.8490000000000002e-01   6.5029999999999999e-01
   3.5270000000000001e-01  -1.7590000000000000e-01   1.8872000000000000e+00  -3.8199999999999998e-02  -2.3790000000000000e-01  -1.9730000000000000e-01  -8.8800000000000004e-02   2.9129000000000000e+00   4.1788999999999996e+00  -3.8500000000000000e-02   4.6189999999999998e-01   6.3260000000000005e-01
   3.0859999999999999e-01  -1.3189999999999999e-01   2.0588000000000002e+00  -1.3370000000000001e-01  -2.7600000000000002e-01  -2.4120000000000000e-01   0.0000000000000000e+00   2.7349999999999999e+00   4.6142000000000003e+00   4.8200000000000000e-02   4.5219999999999999e-01   6.7679999999999996e-01
   4.6289999999999998e-01   4.3999999999999997e-02   1.9730000000000001e+00  -4.7699999999999999e-02  -2.8549999999999998e-01  -1.4910000000000001e-01   8.8800000000000004e-02   2.9129000000000000e+00   4.3529999999999998e+00   1.9300000000000001e-02   3.2710000000000000e-01   6.9010000000000005e-01
   3.3060000000000000e-01   4.3999999999999997e-02   1.4582999999999999e+00  -3.8199999999999998e-02  -2.1890000000000001e-01  -1.7100000000000001e-01   4.4400000000000002e-02   2.7128000000000001e+00   4.8754000000000000e+00   4.8200000000000000e-02   4.4259999999999999e-01   6.5910000000000002e-01
   3.3060000000000000e-01  -6.6000000000000003e-02   2.4018999999999999e+00  -8.5900000000000004e-02  -2.1890000000000001e-01  -1.4470000000000000e-01   5.5489999999999995e-01   2.6459999999999999e+00   5.0495000000000001e+00   0.0000000000000000e+00   4.7149999999999997e-01   6.8120000000000003e-01
   2.8649999999999998e-01  -2.8580000000000000e-01   2.0588000000000002e+00  -8.5900000000000004e-02  -2.8549999999999998e-01  -1.6660000000000000e-01   2.4410000000000001e-01   3.0240000000000000e+00   4.6142000000000003e+00   0.0000000000000000e+00   5.2920000000000000e-01   6.1490000000000000e-01
   3.3060000000000000e-01  -1.3189999999999999e-01   1.8015000000000001e+00  -1.4319999999999999e-01  -3.3310000000000001e-01  -2.7189999999999998e-01   2.2189999999999999e-01   2.6905000000000001e+00   4.9623999999999997e+00   5.7799999999999997e-02   4.0410000000000001e-01   6.8120000000000003e-01
   3.5270000000000001e-01  -1.5390000000000001e-01   2.0588000000000002e+00  -1.0500000000000000e-01  -3.3310000000000001e-01  -1.9730000000000000e-01   1.1100000000000000e-01   2.8906000000000001e+00   5.3977000000000004e+00  -1.9300000000000001e-02   5.0029999999999997e-01   6.9010000000000005e-01
   2.8649999999999998e-01  -2.1980000000000000e-01   1.8015000000000001e+00  -1.7190000000000000e-01  -2.6640000000000003e-01  -1.9289999999999999e-01   8.8800000000000004e-02   2.9796000000000000e+00   3.5695000000000001e+00  -9.5999999999999992e-03   3.9450000000000002e-01   6.2809999999999999e-01
   1.7630000000000001e-01   6.6000000000000003e-02   1.8872000000000000e+00  -2.8600000000000000e-02  -2.2839999999999999e-01  -1.4470000000000000e-01   1.5540000000000001e-01   2.9129000000000000e+00   4.7012999999999998e+00   4.8200000000000000e-02   3.6559999999999998e-01   6.5910000000000002e-01
   1.5429999999999999e-01  -1.3189999999999999e-01   2.2303999999999999e+00  -1.7190000000000000e-01  -2.1890000000000001e-01  -1.9730000000000000e-01   8.8800000000000004e-02   2.7795000000000001e+00   4.1788999999999996e+00  -4.8200000000000000e-02   4.5219999999999999e-01   6.7679999999999996e-01
   1.3230000000000000e-01  -1.7590000000000000e-01   2.1446000000000001e+00  -1.7190000000000000e-01  -3.3310000000000001e-01  -1.8859999999999999e-01   6.6600000000000006e-02   2.7572000000000001e+00   4.6142000000000003e+00   6.7400000000000002e-02   4.6189999999999998e-01   6.4139999999999997e-01
   3.0859999999999999e-01   4.3999999999999997e-02   2.5735000000000001e+00  -1.1459999999999999e-01  -2.3790000000000000e-01  -1.8859999999999999e-01  -2.2200000000000001e-02   2.9350999999999998e+00   4.4401000000000002e+00   6.7400000000000002e-02   2.9830000000000001e-01   6.8120000000000003e-01
   1.7630000000000001e-01   4.3999999999999997e-02   2.0588000000000002e+00  -6.6799999999999998e-02  -2.6640000000000003e-01  -2.0169999999999999e-01   2.2200000000000001e-02   2.7795000000000001e+00   4.8754000000000000e+00  -1.9300000000000001e-02   4.3300000000000000e-01   6.7240000000000000e-01
   2.8649999999999998e-01  -2.4179999999999999e-01   2.4876999999999998e+00  -2.0999999999999999e-01  -2.6640000000000003e-01  -1.6230000000000000e-01   2.2200000000000001e-02   2.7349999999999999e+00   4.9623999999999997e+00   4.8200000000000000e-02   4.6189999999999998e-01   6.5469999999999995e-01
   1.5429999999999999e-01  -6.6000000000000003e-02   2.0588000000000002e+00  -2.0999999999999999e-01  -3.5210000000000002e-01  -1.9289999999999999e-01   4.4400000000000002e-02   2.6905000000000001e+00   4.9623999999999997e+00   4.8200000000000000e-02   4.3300000000000000e-01   6.3700000000000001e-01
   3.3060000000000000e-01   6.6000000000000003e-02   1.8015000000000001e+00  -1.4319999999999999e-01  -3.1400000000000000e-01  -1.9730000000000000e-01   8.8800000000000004e-02   2.7128000000000001e+00   4.7012999999999998e+00  -9.5999999999999992e-03   4.3300000000000000e-01   6.6349999999999998e-01
   3.5270000000000001e-01  -2.1980000000000000e-01   2.1446000000000001e+00  -1.1459999999999999e-01  -3.0449999999999999e-01  -1.4470000000000000e-01   1.9980000000000001e-01   2.8016999999999999e+00   3.8306000000000000e+00   9.5999999999999992e-03   4.8110000000000003e-01   6.5029999999999999e-01
   1.7630000000000001e-01  -4.3999999999999997e-02   1.9730000000000001e+00  -1.1459999999999999e-01  -2.4740000000000001e-01  -1.8859999999999999e-01   1.1100000000000000e-01   2.6238000000000001e+00   5.1365999999999996e+00   9.5999999999999992e-03   3.9450000000000002e-01   6.4580000000000004e-01
   4.4080000000000003e-01  -1.7590000000000000e-01   2.0588000000000002e+00  -9.5500000000000002e-02  -3.0449999999999999e-01  -2.0169999999999999e-01   1.9980000000000001e-01   2.6905000000000001e+00   4.0048000000000004e+00  -7.7100000000000002e-02   3.8490000000000002e-01   6.5910000000000002e-01
   4.4080000000000003e-01  -8.7900000000000006e-02   1.0294000000000001e+00  -1.6230000000000000e-01  -2.8549999999999998e-01  -1.5350000000000000e-01   2.2189999999999999e-01   2.9796000000000000e+00   5.1365999999999996e+00   4.8200000000000000e-02   3.9450000000000002e-01   6.7679999999999996e-01
   4.6289999999999998e-01  -3.0780000000000002e-01   2.4018999999999999e+00  -1.7190000000000000e-01  -3.3310000000000001e-01  -1.5350000000000000e-01   1.5540000000000001e-01   2.7349999999999999e+00   4.8754000000000000e+00   2.8899999999999999e-02   3.7530000000000002e-01   6.8559999999999999e-01
   1.1020000000000001e-01   1.3189999999999999e-01   1.2867999999999999e+00  -7.6399999999999996e-02  -2.8549999999999998e-01  -1.8859999999999999e-01   8.8800000000000004e-02   2.7795000000000001e+00   4.6142000000000003e+00   4.8200000000000000e-02   4.0410000000000001e-01   6.5910000000000002e-01
   1.7630000000000001e-01  -1.3189999999999999e-01   1.8872000000000000e+00  -1.8140000000000001e-01  -2.1890000000000001e-01  -1.7100000000000001e-01   1.5540000000000001e-01   2.6905000000000001e+00   5.2236000000000002e+00  -1.9300000000000001e-02   3.8490000000000002e-01   6.6790000000000005e-01
   2.4249999999999999e-01  -1.9789999999999999e-01   2.1446000000000001e+00  -3.8199999999999998e-02  -2.6640000000000003e-01  -1.7100000000000001e-01   4.6610000000000001e-01   2.6682999999999999e+00   3.9177000000000000e+00   6.7400000000000002e-02   4.5219999999999999e-01   6.5910000000000002e-01
   3.0859999999999999e-01  -2.1980000000000000e-01   1.3725000000000001e+00  -2.0050000000000001e-01  -3.6159999999999998e-01  -1.4030000000000001e-01   1.5540000000000001e-01   2.7795000000000001e+00   4.2659000000000002e+00   8.6699999999999999e-02   3.9450000000000002e-01   6.6349999999999998e-01
   6.6100000000000006e-02  -2.8580000000000000e-01   2.4876999999999998e+00  -1.4319999999999999e-01  -2.8549999999999998e-01  -1.8859999999999999e-01   1.5540000000000001e-01   2.5792999999999999e+00   3.9177000000000000e+00   2.8899999999999999e-02   4.9070000000000003e-01   6.2809999999999999e-01
   3.5270000000000001e-01  -1.0990000000000000e-01   2.4018999999999999e+00  -1.1459999999999999e-01  -2.3790000000000000e-01  -2.1049999999999999e-01   1.9980000000000001e-01   2.7795000000000001e+00   5.2236000000000002e+00   0.0000000000000000e+00   4.5219999999999999e-01   6.5029999999999999e-01
   2.4249999999999999e-01  -2.1999999999999999e-02   2.4876999999999998e+00  -1.6230000000000000e-01  -2.8549999999999998e-01  -1.4470000000000000e-01   4.4400000000000002e-02   2.7349999999999999e+00   4.8754000000000000e+00   0.0000000000000000e+00   4.3300000000000000e-01   6.5029999999999999e-01
   1.9839999999999999e-01   8.7900000000000006e-02   2.3161999999999998e+00  -3.8199999999999998e-02  -3.3310000000000001e-01  -2.0610000000000001e-01   8.8800000000000004e-02   2.9129000000000000e+00   5.0495000000000001e+00  -9.5999999999999992e-03   4.2340000000000000e-01   6.2809999999999999e-01
   2.8649999999999998e-01  -8.7900000000000006e-02   2.4018999999999999e+00  -2.8600000000000000e-02  -3.1400000000000000e-01  -1.7979999999999999e-01   2.2189999999999999e-01   2.8239000000000001e+00   4.5270999999999999e+00   3.8500000000000000e-02   3.2710000000000000e-01   6.4580000000000004e-01
   3.0859999999999999e-01   2.1999999999999999e-02   2.0588000000000002e+00  -1.3370000000000001e-01  -2.9499999999999998e-01  -1.7979999999999999e-01   2.2189999999999999e-01   2.7795000000000001e+00   4.1788999999999996e+00   1.1559999999999999e-01   4.8110000000000003e-01   6.6349999999999998e-01
   1.3230000000000000e-01  -1.0990000000000000e-01   1.7157000000000000e+00  -5.7299999999999997e-02  -2.6640000000000003e-01  -1.9289999999999999e-01   0.0000000000000000e+00   2.7795000000000001e+00   4.8754000000000000e+00  -8.6699999999999999e-02   3.5599999999999998e-01   6.7679999999999996e-01
   3.0859999999999999e-01  -2.4179999999999999e-01   1.9730000000000001e+00  -1.8140000000000001e-01  -2.4740000000000001e-01  -2.2359999999999999e-01   1.9980000000000001e-01   2.7128000000000001e+00   5.3106999999999998e+00   8.6699999999999999e-02   3.9450000000000002e-01   6.3700000000000001e-01
   3.0859999999999999e-01  -1.7590000000000000e-01   2.9165999999999999e+00  -1.5279999999999999e-01  -2.9499999999999998e-01  -1.8859999999999999e-01   6.6600000000000006e-02   2.8016999999999999e+00   4.7882999999999996e+00   1.9300000000000001e-02   4.5219999999999999e-01   6.6349999999999998e-01
   1.9839999999999999e-01  -2.1999999999999999e-02   2.0588000000000002e+00  -1.5279999999999999e-01  -2.9499999999999998e-01  -1.4910000000000001e-01   2.2200000000000001e-02   2.6238000000000001e+00   5.2236000000000002e+00   7.7100000000000002e-02   4.6189999999999998e-01   6.9889999999999997e-01
   1.7630000000000001e-01  -1.9789999999999999e-01   2.0588000000000002e+00  -1.8140000000000001e-01  -2.9499999999999998e-01  -1.9289999999999999e-01   8.8800000000000004e-02   2.7349999999999999e+00   4.1788999999999996e+00   0.0000000000000000e+00   4.0410000000000001e-01   6.6349999999999998e-01
   1.7630000000000001e-01  -2.8580000000000000e-01   1.2867999999999999e+00  -1.7190000000000000e-01  -2.4740000000000001e-01  -1.6230000000000000e-01   2.2189999999999999e-01   2.7572000000000001e+00   4.6142000000000003e+00   1.9300000000000001e-02   5.0029999999999997e-01   6.2809999999999999e-01
   1.1020000000000001e-01  -1.0990000000000000e-01   2.4018999999999999e+00  -1.1459999999999999e-01  -3.1400000000000000e-01  -1.4030000000000001e-01   2.6629999999999998e-01   2.8462000000000001e+00   4.2659000000000002e+00  -9.5999999999999992e-03   3.9450000000000002e-01   6.8559999999999999e-01
   1.1020000000000001e-01   1.7590000000000000e-01   2.0588000000000002e+00  -9.5500000000000002e-02  -2.1890000000000001e-01  -1.6660000000000000e-01   3.1069999999999998e-01   3.0240000000000000e+00   4.9623999999999997e+00   2.8899999999999999e-02   3.9450000000000002e-01   7.1220000000000006e-01
   4.1880000000000001e-01   0.0000000000000000e+00   2.4876999999999998e+00   2.8600000000000000e-02  -2.8549999999999998e-01  -1.7100000000000001e-01   8.8800000000000004e-02   2.8683999999999998e+00   4.2659000000000002e+00   3.8500000000000000e-02   4.1370000000000001e-01   6.9889999999999997e-01
   2.8649999999999998e-01  -2.1999999999999999e-02   2.6593000000000000e+00  -1.6230000000000000e-01  -2.8549999999999998e-01  -2.0610000000000001e-01  -1.3320000000000001e-01   2.9129000000000000e+00   4.6142000000000003e+00  -9.5999999999999992e-03   3.7530000000000002e-01   6.5029999999999999e-01
   1.7630000000000001e-01   0.0000000000000000e+00   1.9730000000000001e+00  -1.2410000000000000e-01  -2.4740000000000001e-01  -1.8859999999999999e-01   2.2200000000000001e-02   2.7795000000000001e+00   4.6142000000000003e+00   3.8500000000000000e-02   4.4259999999999999e-01   6.6349999999999998e-01
   3.0859999999999999e-01   0.0000000000000000e+00   2.3161999999999998e+00  -1.0500000000000000e-01  -1.9030000000000000e-01  -1.9289999999999999e-01   2.2189999999999999e-01   2.6905000000000001e+00   4.6142000000000003e+00   0.0000000000000000e+00   4.3300000000000000e-01   6.6349999999999998e-01
   6.6100000000000006e-02  -2.1980000000000000e-01   2.2303999999999999e+00  -1.9089999999999999e-01  -3.2350000000000001e-01  -2.4120000000000000e-01   8.8800000000000004e-02   2.6682999999999999e+00   4.9623999999999997e+00   8.6699999999999999e-02   3.8490000000000002e-01   6.8120000000000003e-01
   3.0859999999999999e-01   0.0000000000000000e+00   1.5441000000000000e+00  -1.4319999999999999e-01  -2.9499999999999998e-01  -1.4910000000000001e-01   3.7730000000000002e-01   2.7795000000000001e+00   4.6142000000000003e+00   0.0000000000000000e+00   3.3679999999999999e-01   6.6790000000000005e-01
   1.3230000000000000e-01  -6.6000000000000003e-02   2.5735000000000001e+00  -7.6399999999999996e-02  -3.7109999999999999e-01  -1.6230000000000000e-01   2.2189999999999999e-01   2.7128000000000001e+00   4.6142000000000003e+00   5.7799999999999997e-02   4.1370000000000001e-01   6.6349999999999998e-01
   3.5270000000000001e-01  -1.3189999999999999e-01   1.5441000000000000e+00  -1.7190000000000000e-01  -2.2839999999999999e-01  -1.7100000000000001e-01   2.4410000000000001e-01   2.7128000000000001e+00   5.3106999999999998e+00   1.9300000000000001e-02   4.5219999999999999e-01   6.6349999999999998e-01
   2.2040000000000001e-01  -1.7590000000000000e-01   2.6593000000000000e+00  -2.0999999999999999e-01  -2.6640000000000003e-01  -1.9289999999999999e-01   3.1069999999999998e-01   2.8016999999999999e+00   4.7012999999999998e+00   4.8200000000000000e-02   3.9450000000000002e-01   7.0330000000000004e-01
   6.6100000000000006e-02  -1.5390000000000001e-01   1.6298999999999999e+00  -7.6399999999999996e-02  -2.3790000000000000e-01  -2.0169999999999999e-01   1.1100000000000000e-01   2.6015999999999999e+00   4.5270999999999999e+00   4.8200000000000000e-02   4.4259999999999999e-01   6.3260000000000005e-01
   3.0859999999999999e-01  -1.0990000000000000e-01   1.1152000000000000e+00  -1.5279999999999999e-01  -2.2839999999999999e-01  -2.1490000000000001e-01  -2.2200000000000001e-02   2.8239000000000001e+00   4.8754000000000000e+00   9.6299999999999997e-02   3.8490000000000002e-01   7.0330000000000004e-01
  -6.6100000000000006e-02  -2.1999999999999999e-02   1.9730000000000001e+00  -7.6399999999999996e-02  -2.8549999999999998e-01  -2.0610000000000001e-01   4.4400000000000002e-02   2.7795000000000001e+00   3.7435999999999998e+00   0.0000000000000000e+00   4.3300000000000000e-01   6.4139999999999997e-01
   3.0859999999999999e-01  -8.7900000000000006e-02   1.7157000000000000e+00  -1.1459999999999999e-01  -2.8549999999999998e-01  -1.7540000000000000e-01   0.0000000000000000e+00   2.7349999999999999e+00   4.7012999999999998e+00   6.7400000000000002e-02   4.6189999999999998e-01   6.7240000000000000e-01
   4.4100000000000000e-02  -4.3999999999999997e-02   1.7157000000000000e+00  -1.5279999999999999e-01  -3.0449999999999999e-01  -1.7540000000000000e-01   0.0000000000000000e+00   2.8906000000000001e+00   5.0495000000000001e+00   3.8500000000000000e-02   4.5219999999999999e-01   6.8120000000000003e-01
   2.4249999999999999e-01  -6.6000000000000003e-02   2.2303999999999999e+00  -2.8639999999999999e-01  -3.3310000000000001e-01  -1.8859999999999999e-01   0.0000000000000000e+00   2.8462000000000001e+00   5.3106999999999998e+00  -1.9300000000000001e-02   4.5219999999999999e-01   6.5910000000000002e-01
   3.7469999999999998e-01  -2.1999999999999999e-02   2.1446000000000001e+00  -1.7190000000000000e-01  -3.0449999999999999e-01  -1.8420000000000000e-01  -1.3320000000000001e-01   2.9129000000000000e+00   5.1365999999999996e+00   1.9300000000000001e-02   4.2340000000000000e-01   6.2370000000000003e-01
   2.8649999999999998e-01  -1.5390000000000001e-01   1.8872000000000000e+00  -1.0500000000000000e-01  -3.2350000000000001e-01  -1.9730000000000000e-01   1.7760000000000001e-01   2.7795000000000001e+00   4.7012999999999998e+00   0.0000000000000000e+00   3.8490000000000002e-01   6.7679999999999996e-01
   3.0859999999999999e-01  -2.4179999999999999e-01   2.1446000000000001e+00  -1.6230000000000000e-01  -2.2839999999999999e-01  -1.8859999999999999e-01   3.7730000000000002e-01   2.8906000000000001e+00   4.6142000000000003e+00   7.7100000000000002e-02   4.1370000000000001e-01   6.5910000000000002e-01
   1.5429999999999999e-01  -2.1980000000000000e-01   2.1446000000000001e+00  -1.4319999999999999e-01  -3.0449999999999999e-01  -1.8420000000000000e-01   4.4400000000000002e-02   2.8683999999999998e+00   5.0495000000000001e+00   7.7100000000000002e-02   4.1370000000000001e-01   6.4580000000000004e-01
   4.1880000000000001e-01  -8.7900000000000006e-02   1.9730000000000001e+00  -5.7299999999999997e-02  -2.5690000000000002e-01  -2.3680000000000001e-01   4.4400000000000002e-02   2.9573000000000000e+00   4.5270999999999999e+00   7.7100000000000002e-02   4.2340000000000000e-01   7.1220000000000006e-01
   3.9679999999999999e-01  -1.5390000000000001e-01   2.4876999999999998e+00  -3.8199999999999998e-02  -2.2839999999999999e-01  -1.9730000000000000e-01   1.1100000000000000e-01   2.8906000000000001e+00   5.1365999999999996e+00   6.7400000000000002e-02   4.0410000000000001e-01   6.8559999999999999e-01
   1.3230000000000000e-01  -8.7900000000000006e-02   2.6593000000000000e+00  -1.8140000000000001e-01  -1.7130000000000001e-01  -2.0610000000000001e-01  -4.4400000000000002e-02   2.7128000000000001e+00   4.3529999999999998e+00   6.7400000000000002e-02   3.4639999999999999e-01   6.6349999999999998e-01
   1.3230000000000000e-01  -2.4179999999999999e-01   1.8872000000000000e+00  -7.6399999999999996e-02  -1.7130000000000001e-01  -2.0169999999999999e-01   4.4400000000000002e-02   2.5348999999999999e+00   4.6142000000000003e+00   6.7400000000000002e-02   4.0410000000000001e-01   7.0330000000000004e-01
   2.6450000000000001e-01  -2.4179999999999999e-01   1.7157000000000000e+00  -9.5500000000000002e-02  -2.9499999999999998e-01  -1.9289999999999999e-01  -2.2200000000000001e-02   2.5571000000000002e+00   5.7460000000000004e+00   7.7100000000000002e-02   4.2340000000000000e-01   6.8559999999999999e-01
   2.6450000000000001e-01  -3.9570000000000000e-01   1.8872000000000000e+00  -1.2410000000000000e-01  -2.9499999999999998e-01  -2.2359999999999999e-01   4.4400000000000002e-02   2.6015999999999999e+00   4.1788999999999996e+00   4.8200000000000000e-02   4.0410000000000001e-01   6.8120000000000003e-01
   0.0000000000000000e+00  -3.0780000000000002e-01   1.6298999999999999e+00  -2.1959999999999999e-01  -2.6640000000000003e-01  -2.0169999999999999e-01   6.6600000000000006e-02   2.7349999999999999e+00   4.4401000000000002e+00   9.5999999999999992e-03   3.6559999999999998e-01   6.9010000000000005e-01
   8.8200000000000001e-02  -2.4179999999999999e-01   1.5441000000000000e+00  -2.1959999999999999e-01  -2.5690000000000002e-01  -2.1049999999999999e-01   8.8800000000000004e-02   2.6682999999999999e+00   4.8754000000000000e+00   9.5999999999999992e-03   3.3679999999999999e-01   6.6349999999999998e-01
   3.5270000000000001e-01  -3.5170000000000001e-01   2.1446000000000001e+00  -2.0050000000000001e-01  -2.9499999999999998e-01  -1.8859999999999999e-01   0.0000000000000000e+00   2.7572000000000001e+00   4.7012999999999998e+00  -3.8500000000000000e-02   5.0029999999999997e-01   6.6349999999999998e-01
   3.0859999999999999e-01  -8.7900000000000006e-02   1.5441000000000000e+00  -1.7190000000000000e-01  -3.4260000000000002e-01  -1.7540000000000000e-01   1.9980000000000001e-01   2.9350999999999998e+00   4.5270999999999999e+00   4.8200000000000000e-02   4.9070000000000003e-01   6.6349999999999998e-01
   2.2040000000000001e-01  -8.7900000000000006e-02   2.2303999999999999e+00  -2.8600000000000000e-02  -2.9499999999999998e-01  -1.7979999999999999e-01   1.7760000000000001e-01   2.7795000000000001e+00   5.2236000000000002e+00   0.0000000000000000e+00   4.0410000000000001e-01   6.7240000000000000e-01
   3.3060000000000000e-01  -8.7900000000000006e-02   1.7157000000000000e+00  -5.7299999999999997e-02  -2.1890000000000001e-01  -1.3589999999999999e-01   1.5540000000000001e-01   2.7572000000000001e+00   5.0495000000000001e+00  -3.8500000000000000e-02   3.7530000000000002e-01   6.7240000000000000e-01
   1.1020000000000001e-01  -2.1999999999999999e-02   2.9165999999999999e+00  -2.0050000000000001e-01  -2.2839999999999999e-01  -1.9730000000000000e-01   2.4410000000000001e-01   2.8906000000000001e+00   4.2659000000000002e+00   1.0600000000000000e-01   4.2340000000000000e-01   6.3700000000000001e-01
   4.1880000000000001e-01  -1.5390000000000001e-01   1.4582999999999999e+00  -1.3370000000000001e-01  -2.7600000000000002e-01  -1.7100000000000001e-01   0.0000000000000000e+00   2.7349999999999999e+00   4.7012999999999998e+00   2.8899999999999999e-02   3.9450000000000002e-01   6.8559999999999999e-01
   1.1020000000000001e-01   0.0000000000000000e+00   1.9730000000000001e+00  -1.7190000000000000e-01  -2.8549999999999998e-01  -1.7540000000000000e-01   1.1100000000000000e-01   2.9129000000000000e+00   4.6142000000000003e+00  -5.7799999999999997e-02   3.7530000000000002e-01   7.2099999999999997e-01
   2.2040000000000001e-01  -3.5170000000000001e-01   1.5441000000000000e+00  -1.6230000000000000e-01  -1.6180000000000000e-01  -1.4470000000000000e-01   6.6600000000000006e-02   2.6905000000000001e+00   4.8754000000000000e+00   9.5999999999999992e-03   2.8870000000000001e-01   7.2099999999999997e-01
   2.2040000000000001e-01  -1.5390000000000001e-01   2.3161999999999998e+00  -1.6230000000000000e-01  -2.1890000000000001e-01  -1.4470000000000000e-01   8.8800000000000004e-02   2.7128000000000001e+00   4.8754000000000000e+00   4.8200000000000000e-02   4.0410000000000001e-01   6.6349999999999998e-01
   2.8649999999999998e-01   8.7900000000000006e-02   2.3161999999999998e+00  -2.0050000000000001e-01  -2.5690000000000002e-01  -1.8859999999999999e-01  -1.1100000000000000e-01   2.8239000000000001e+00   4.8754000000000000e+00   1.9300000000000001e-02   4.0410000000000001e-01   6.9450000000000001e-01
   4.4100000000000000e-02  -6.6000000000000003e-02   1.6298999999999999e+00  -1.0500000000000000e-01  -3.4260000000000002e-01  -1.6660000000000000e-01   2.2189999999999999e-01   2.8906000000000001e+00   4.6142000000000003e+00   1.9300000000000001e-02   4.2340000000000000e-01   6.8559999999999999e-01
   4.4100000000000000e-02   1.0990000000000000e-01   2.2303999999999999e+00  -1.6230000000000000e-01  -3.0449999999999999e-01  -1.8859999999999999e-01   2.2189999999999999e-01   2.8239000000000001e+00   4.7012999999999998e+00   3.8500000000000000e-02   4.5219999999999999e-01   7.1220000000000006e-01
   2.2040000000000001e-01  -1.3189999999999999e-01   1.6298999999999999e+00  -8.5900000000000004e-02  -3.0449999999999999e-01  -2.0610000000000001e-01   1.7760000000000001e-01   2.5125999999999999e+00   4.8754000000000000e+00  -3.8500000000000000e-02   4.1370000000000001e-01   6.6349999999999998e-01
   3.3060000000000000e-01   1.0990000000000000e-01   2.2303999999999999e+00  -9.5500000000000002e-02  -2.2839999999999999e-01  -2.0610000000000001e-01   8.8800000000000004e-02   2.9573000000000000e+00   4.5270999999999999e+00   9.5999999999999992e-03   3.5599999999999998e-01   6.3260000000000005e-01
   2.2040000000000001e-01  -2.6379999999999998e-01   1.6298999999999999e+00  -1.1459999999999999e-01  -2.2839999999999999e-01  -1.6230000000000000e-01   6.6600000000000006e-02   2.9573000000000000e+00   4.3529999999999998e+00   4.8200000000000000e-02   4.3300000000000000e-01   7.0779999999999998e-01
   1.3230000000000000e-01  -2.8580000000000000e-01   1.6298999999999999e+00  -8.5900000000000004e-02  -2.6640000000000003e-01  -2.0169999999999999e-01   1.9980000000000001e-01   2.9573000000000000e+00   4.4401000000000002e+00   2.8899999999999999e-02   4.1370000000000001e-01   6.9450000000000001e-01
   1.5429999999999999e-01   1.3189999999999999e-01   1.5441000000000000e+00  -1.5279999999999999e-01  -1.8079999999999999e-01  -1.5350000000000000e-01   2.2189999999999999e-01   2.8462000000000001e+00   4.6142000000000003e+00   5.7799999999999997e-02   3.6559999999999998e-01   6.5910000000000002e-01
   2.2040000000000001e-01  -2.6379999999999998e-01   1.8015000000000001e+00  -1.0500000000000000e-01  -3.5210000000000002e-01  -1.8420000000000000e-01   4.4400000000000002e-02   2.7795000000000001e+00   4.2659000000000002e+00   1.4449999999999999e-01   3.8490000000000002e-01   6.7240000000000000e-01
   2.8649999999999998e-01  -2.1999999999999999e-02   2.1446000000000001e+00  -1.6230000000000000e-01  -2.4740000000000001e-01  -1.7979999999999999e-01   6.6600000000000006e-02   2.7128000000000001e+00   4.7012999999999998e+00   2.8899999999999999e-02   4.5219999999999999e-01   6.9889999999999997e-01
   2.2040000000000001e-01  -1.7590000000000000e-01   2.2303999999999999e+00  -1.1459999999999999e-01  -2.1890000000000001e-01  -2.3240000000000000e-01   3.3289999999999997e-01   2.7572000000000001e+00   4.7882999999999996e+00   0.0000000000000000e+00   4.4259999999999999e-01   6.6349999999999998e-01
   2.2040000000000001e-01  -4.1770000000000002e-01   1.8872000000000000e+00  -1.2410000000000000e-01  -3.1400000000000000e-01  -1.8420000000000000e-01   4.4400000000000002e-02   2.8016999999999999e+00   5.5719000000000003e+00   9.5999999999999992e-03   4.1370000000000001e-01   6.5029999999999999e-01
   1.5429999999999999e-01  -2.8580000000000000e-01   2.4876999999999998e+00  -1.2410000000000000e-01  -2.4740000000000001e-01  -1.8859999999999999e-01   1.3320000000000001e-01   2.8462000000000001e+00   4.4401000000000002e+00   0.0000000000000000e+00   3.9450000000000002e-01   7.2989999999999999e-01
   1.1020000000000001e-01   1.7590000000000000e-01   2.0588000000000002e+00  -4.7699999999999999e-02  -2.5690000000000002e-01  -2.2359999999999999e-01   3.5510000000000003e-01   2.8016999999999999e+00   4.6142000000000003e+00   1.0600000000000000e-01   5.1000000000000001e-01   6.6349999999999998e-01
   1.1020000000000001e-01   6.6000000000000003e-02   1.7157000000000000e+00  -4.7699999999999999e-02  -2.9499999999999998e-01  -2.2359999999999999e-01   4.4400000000000002e-02   2.9573000000000000e+00   4.5270999999999999e+00   4.8200000000000000e-02   3.7530000000000002e-01   6.6790000000000005e-01
   3.0859999999999999e-01  -2.1999999999999999e-02   1.6298999999999999e+00  -2.0999999999999999e-01  -2.9499999999999998e-01  -2.6750000000000002e-01   6.6600000000000006e-02   2.7795000000000001e+00   3.8306000000000000e+00   2.8899999999999999e-02   4.3300000000000000e-01   6.6790000000000005e-01
   2.6450000000000001e-01   6.6000000000000003e-02   1.6298999999999999e+00  -1.3370000000000001e-01  -3.2350000000000001e-01  -1.7979999999999999e-01   1.7760000000000001e-01   2.7795000000000001e+00   4.9623999999999997e+00   2.8899999999999999e-02   3.3679999999999999e-01   6.8120000000000003e-01
   2.8649999999999998e-01  -1.0990000000000000e-01   1.5441000000000000e+00  -9.5500000000000002e-02  -2.0930000000000001e-01  -1.4030000000000001e-01   8.8800000000000004e-02   2.7349999999999999e+00   4.6142000000000003e+00   9.5999999999999992e-03   4.0410000000000001e-01   6.8120000000000003e-01
   1.7630000000000001e-01  -1.3189999999999999e-01   2.5735000000000001e+00  -2.1959999999999999e-01  -3.2350000000000001e-01  -1.8420000000000000e-01  -4.4400000000000002e-02   2.7572000000000001e+00   5.9200999999999997e+00  -9.6299999999999997e-02   4.4259999999999999e-01   6.6790000000000005e-01
   2.6450000000000001e-01  -1.7590000000000000e-01   1.9730000000000001e+00  -2.0999999999999999e-01  -3.5210000000000002e-01  -1.4910000000000001e-01   1.3320000000000001e-01   2.8462000000000001e+00   4.7012999999999998e+00   9.6299999999999997e-02   3.6559999999999998e-01   7.0330000000000004e-01
   3.5270000000000001e-01   2.1999999999999999e-02   1.6298999999999999e+00  -8.5900000000000004e-02  -2.6640000000000003e-01  -1.7540000000000000e-01   4.4400000000000002e-02   2.8016999999999999e+00   4.6142000000000003e+00   0.0000000000000000e+00   4.4259999999999999e-01   6.7679999999999996e-01
   3.7469999999999998e-01  -1.0990000000000000e-01   2.0588000000000002e+00  -1.5279999999999999e-01  -3.3310000000000001e-01  -2.0169999999999999e-01   2.2200000000000001e-02   2.6238000000000001e+00   5.3106999999999998e+00  -1.9300000000000001e-02   4.8110000000000003e-01   6.2809999999999999e-01
   1.1020000000000001e-01  -1.5390000000000001e-01   1.5441000000000000e+00  -2.0050000000000001e-01  -3.3310000000000001e-01  -1.7540000000000000e-01   1.1100000000000000e-01   3.0463000000000000e+00   4.0918000000000001e+00  -1.9300000000000001e-02   4.6189999999999998e-01   6.7679999999999996e-01
   3.0859999999999999e-01  -1.0990000000000000e-01   2.4018999999999999e+00   1.9099999999999999e-02  -2.3790000000000000e-01  -1.8420000000000000e-01   0.0000000000000000e+00   2.6459999999999999e+00   5.0495000000000001e+00   1.5409999999999999e-01   4.0410000000000001e-01   6.5029999999999999e-01
   2.8649999999999998e-01  -1.5390000000000001e-01   2.4876999999999998e+00  -1.1459999999999999e-01  -2.2839999999999999e-01  -2.4560000000000001e-01   8.8800000000000004e-02   2.8016999999999999e+00   4.7012999999999998e+00   3.8500000000000000e-02   3.8490000000000002e-01   6.4139999999999997e-01
   2.8649999999999998e-01  -1.3189999999999999e-01   2.1446000000000001e+00  -8.5900000000000004e-02  -2.9499999999999998e-01  -1.7979999999999999e-01   1.5540000000000001e-01   2.9129000000000000e+00   4.7012999999999998e+00   0.0000000000000000e+00   4.9070000000000003e-01   6.7679999999999996e-01
   3.3060000000000000e-01  -1.3189999999999999e-01   1.2010000000000001e+00  -1.8140000000000001e-01  -2.7600000000000002e-01  -1.5790000000000001e-01  -1.3320000000000001e-01   2.8906000000000001e+00   4.3529999999999998e+00  -4.8200000000000000e-02   4.2340000000000000e-01   6.7679999999999996e-01
   3.0859999999999999e-01   0.0000000000000000e+00   1.8015000000000001e+00  -9.5500000000000002e-02  -3.7109999999999999e-01  -1.5790000000000001e-01   1.1100000000000000e-01   2.6905000000000001e+00   4.7882999999999996e+00   3.8500000000000000e-02   4.0410000000000001e-01   6.7240000000000000e-01
   4.4100000000000000e-02  -2.1999999999999999e-02   2.1446000000000001e+00  -1.6230000000000000e-01  -3.0449999999999999e-01  -2.0169999999999999e-01   2.2200000000000001e-02   2.8906000000000001e+00   4.5270999999999999e+00   3.8500000000000000e-02   4.4259999999999999e-01   6.6790000000000005e-01
   4.1880000000000001e-01  -2.1999999999999999e-02   1.2010000000000001e+00  -2.8600000000000000e-02  -2.6640000000000003e-01  -1.4910000000000001e-01   2.4410000000000001e-01   3.0240000000000000e+00   4.4401000000000002e+00  -7.7100000000000002e-02   3.9450000000000002e-01   6.9010000000000005e-01
   1.9839999999999999e-01  -6.6000000000000003e-02   1.7157000000000000e+00  -1.3370000000000001e-01  -3.0449999999999999e-01  -1.8420000000000000e-01   1.3320000000000001e-01   2.6682999999999999e+00   4.4401000000000002e+00  -9.5999999999999992e-03   3.6559999999999998e-01   6.2809999999999999e-01
   2.6450000000000001e-01  -1.0990000000000000e-01   2.3161999999999998e+00  -1.7190000000000000e-01  -3.0449999999999999e-01  -1.9289999999999999e-01   1.7760000000000001e-01   2.7572000000000001e+00   4.6142000000000003e+00   9.5999999999999992e-03   4.4259999999999999e-01   6.7679999999999996e-01
   1.3230000000000000e-01   8.7900000000000006e-02   2.1446000000000001e+00  -1.3370000000000001e-01  -2.8549999999999998e-01  -1.8859999999999999e-01   1.1100000000000000e-01   2.8239000000000001e+00   4.9623999999999997e+00   1.9300000000000001e-02   4.9070000000000003e-01   6.4580000000000004e-01
   2.4249999999999999e-01   6.6000000000000003e-02   2.0588000000000002e+00  -7.6399999999999996e-02  -3.1400000000000000e-01  -2.2359999999999999e-01   8.8800000000000004e-02   2.8016999999999999e+00   5.3977000000000004e+00  -4.8200000000000000e-02   4.4259999999999999e-01   6.5029999999999999e-01
   2.8649999999999998e-01   2.1980000000000000e-01   2.3161999999999998e+00  -5.7299999999999997e-02  -2.2839999999999999e-01  -1.6660000000000000e-01   1.3320000000000001e-01   2.8016999999999999e+00   4.8754000000000000e+00   1.9300000000000001e-02   3.6559999999999998e-01   7.0330000000000004e-01
   1.5429999999999999e-01  -2.1999999999999999e-02   2.6593000000000000e+00  -4.7699999999999999e-02  -2.5690000000000002e-01  -1.4470000000000000e-01  -4.4400000000000002e-02   2.7128000000000001e+00   4.4401000000000002e+00   8.6699999999999999e-02   3.5599999999999998e-01   7.1660000000000001e-01
   1.9839999999999999e-01   2.1999999999999999e-02   2.3161999999999998e+00  -1.7190000000000000e-01  -1.8079999999999999e-01  -2.3680000000000001e-01   1.5540000000000001e-01   2.6905000000000001e+00   5.7460000000000004e+00   9.6299999999999997e-02   3.4639999999999999e-01   7.2099999999999997e-01
   3.0859999999999999e-01  -2.1999999999999999e-02   1.9730000000000001e+00  -1.8140000000000001e-01  -3.2350000000000001e-01  -2.1490000000000001e-01   8.8800000000000004e-02   2.8462000000000001e+00   5.0495000000000001e+00  -1.9300000000000001e-02   4.6189999999999998e-01   6.6790000000000005e-01
   3.0859999999999999e-01   0.0000000000000000e+00   1.8015000000000001e+00  -2.0050000000000001e-01  -2.8549999999999998e-01  -1.5790000000000001e-01   1.9980000000000001e-01   2.9796000000000000e+00   4.6142000000000003e+00   9.6299999999999997e-02   3.9450000000000002e-01   6.4139999999999997e-01
   8.8200000000000001e-02  -1.3189999999999999e-01   2.1446000000000001e+00  -2.0050000000000001e-01  -3.4260000000000002e-01  -2.2800000000000001e-01   2.8849999999999998e-01   2.8462000000000001e+00   4.8754000000000000e+00   9.5999999999999992e-03   2.9830000000000001e-01   6.6790000000000005e-01
   1.7630000000000001e-01   0.0000000000000000e+00   1.9730000000000001e+00  -6.6799999999999998e-02  -2.0930000000000001e-01  -2.1049999999999999e-01   2.2189999999999999e-01   2.6682999999999999e+00   5.1365999999999996e+00   0.0000000000000000e+00   3.2710000000000000e-01   6.8120000000000003e-01
   3.0859999999999999e-01   0.0000000000000000e+00   2.3161999999999998e+00  -1.6230000000000000e-01  -2.5690000000000002e-01  -1.8859999999999999e-01   6.6600000000000006e-02   2.7572000000000001e+00   4.1788999999999996e+00   0.0000000000000000e+00   4.2340000000000000e-01   6.4139999999999997e-01
   1.9839999999999999e-01  -2.1999999999999999e-02   2.0588000000000002e+00  -2.0050000000000001e-01  -2.6640000000000003e-01  -2.0169999999999999e-01   1.5540000000000001e-01   2.7795000000000001e+00   4.3529999999999998e+00   1.4449999999999999e-01   3.0790000000000001e-01   6.8120000000000003e-01
   1.7630000000000001e-01  -1.7590000000000000e-01   1.7157000000000000e+00  -9.5500000000000002e-02  -2.8549999999999998e-01  -1.8859999999999999e-01  -8.8800000000000004e-02   2.8016999999999999e+00   4.7012999999999998e+00  -2.8899999999999999e-02   3.3679999999999999e-01   6.3260000000000005e-01
   1.7630000000000001e-01  -8.7900000000000006e-02   2.1446000000000001e+00   9.4999999999999998e-03  -2.0930000000000001e-01  -1.7540000000000000e-01   3.3289999999999997e-01   2.5125999999999999e+00   4.9623999999999997e+00   1.9300000000000001e-02   5.2920000000000000e-01   6.4139999999999997e-01
   4.1880000000000001e-01   0.0000000000000000e+00   2.4876999999999998e+00  -1.3370000000000001e-01  -1.9030000000000000e-01  -1.8859999999999999e-01   6.6600000000000006e-02   2.7128000000000001e+00   4.2659000000000002e+00   4.8200000000000000e-02   4.0410000000000001e-01   6.5469999999999995e-01
   6.6100000000000006e-02   6.6000000000000003e-02   1.9730000000000001e+00  -9.5500000000000002e-02  -3.3310000000000001e-01  -1.9289999999999999e-01   1.3320000000000001e-01   2.7128000000000001e+00   3.9177000000000000e+00  -2.8899999999999999e-02   4.6189999999999998e-01   6.8559999999999999e-01
   2.6450000000000001e-01   8.7900000000000006e-02   2.1446000000000001e+00  -1.3370000000000001e-01  -2.9499999999999998e-01  -2.1490000000000001e-01   1.3320000000000001e-01   2.7572000000000001e+00   4.6142000000000003e+00   5.7799999999999997e-02   3.8490000000000002e-01   6.8559999999999999e-01
   2.6450000000000001e-01  -1.3189999999999999e-01   1.1152000000000000e+00  -1.5279999999999999e-01  -2.9499999999999998e-01  -1.9730000000000000e-01   6.6600000000000006e-02   2.6459999999999999e+00   4.1788999999999996e+00   9.6299999999999997e-02   4.6189999999999998e-01   6.5469999999999995e-01
   2.2040000000000001e-01  -1.7590000000000000e-01   1.7157000000000000e+00  -2.4820000000000000e-01  -3.2350000000000001e-01  -1.6230000000000000e-01  -4.4400000000000002e-02   2.7128000000000001e+00   3.9177000000000000e+00  -5.7799999999999997e-02   4.4259999999999999e-01   6.7679999999999996e-01
   6.6100000000000006e-02  -4.3999999999999997e-02   2.1446000000000001e+00  -2.8639999999999999e-01  -1.6180000000000000e-01  -2.1929999999999999e-01   1.3320000000000001e-01   2.7795000000000001e+00   5.3977000000000004e+00  -3.8500000000000000e-02   4.6189999999999998e-01   6.4580000000000004e-01
   2.8649999999999998e-01  -2.1980000000000000e-01   1.7157000000000000e+00  -2.1959999999999999e-01  -2.1890000000000001e-01  -1.8859999999999999e-01   8.8800000000000004e-02   2.8906000000000001e+00   4.0048000000000004e+00   7.7100000000000002e-02   4.6189999999999998e-01   7.2099999999999997e-01
   4.4100000000000000e-02  -6.6000000000000003e-02   2.1446000000000001e+00  -2.0999999999999999e-01  -3.1400000000000000e-01  -1.8420000000000000e-01  -4.4400000000000002e-02   2.6459999999999999e+00   4.9623999999999997e+00   1.2520000000000001e-01   4.8110000000000003e-01   6.6790000000000005e-01
   3.5270000000000001e-01  -1.3189999999999999e-01   2.0588000000000002e+00  -8.5900000000000004e-02  -2.3790000000000000e-01  -1.8859999999999999e-01   4.4400000000000002e-02   2.6905000000000001e+00   4.5270999999999999e+00   3.8500000000000000e-02   3.9450000000000002e-01   6.7240000000000000e-01
   2.4249999999999999e-01   0.0000000000000000e+00   2.0588000000000002e+00  -9.5500000000000002e-02  -2.7600000000000002e-01  -1.8859999999999999e-01   4.4400000000000002e-02   2.7795000000000001e+00   5.3977000000000004e+00   9.6299999999999997e-02   4.7149999999999997e-01   6.5469999999999995e-01
  -4.4100000000000000e-02   2.1999999999999999e-02   1.7157000000000000e+00  -2.0999999999999999e-01  -1.9030000000000000e-01  -2.3680000000000001e-01   1.1100000000000000e-01   2.6682999999999999e+00   5.3106999999999998e+00  -9.5999999999999992e-03   3.9450000000000002e-01   6.4580000000000004e-01
   3.7469999999999998e-01  -2.4179999999999999e-01   2.2303999999999999e+00  -1.5279999999999999e-01  -2.9499999999999998e-01  -2.1929999999999999e-01   2.2189999999999999e-01   2.9796000000000000e+00   4.9623999999999997e+00   9.5999999999999992e-03   4.2340000000000000e-01   6.7679999999999996e-01
   3.7469999999999998e-01  -8.7900000000000006e-02   1.5441000000000000e+00  -2.5779999999999997e-01  -2.2839999999999999e-01  -1.7540000000000000e-01   2.2200000000000001e-02   2.6905000000000001e+00   4.5270999999999999e+00   5.7799999999999997e-02   3.1750000000000000e-01   6.8559999999999999e-01
   6.6100000000000006e-02  -1.3189999999999999e-01   2.0588000000000002e+00  -1.8140000000000001e-01  -2.4740000000000001e-01  -1.8859999999999999e-01   1.5540000000000001e-01   2.9350999999999998e+00   4.5270999999999999e+00   9.6299999999999997e-02   3.8490000000000002e-01   6.7240000000000000e-01
  -4.4100000000000000e-02  -8.7900000000000006e-02   1.3725000000000001e+00  -1.4319999999999999e-01  -2.9499999999999998e-01  -1.5350000000000000e-01   2.6629999999999998e-01   2.8016999999999999e+00   4.3529999999999998e+00   7.7100000000000002e-02   4.1370000000000001e-01   6.8559999999999999e-01
   3.3060000000000000e-01  -2.1999999999999999e-02   1.4582999999999999e+00  -1.9089999999999999e-01  -2.2839999999999999e-01  -1.5350000000000000e-01   2.4410000000000001e-01   2.6905000000000001e+00   4.7012999999999998e+00  -6.7400000000000002e-02   4.2340000000000000e-01   6.7240000000000000e-01
   3.9679999999999999e-01   2.1999999999999999e-02   2.8309000000000002e+00  -1.8140000000000001e-01  -2.8549999999999998e-01  -2.0610000000000001e-01   1.9980000000000001e-01   2.8016999999999999e+00   5.0495000000000001e+00   4.8200000000000000e-02   4.0410000000000001e-01   6.6349999999999998e-01
   2.4249999999999999e-01  -4.3999999999999997e-02   1.8872000000000000e+00  -2.0050000000000001e-01  -2.6640000000000003e-01  -1.4030000000000001e-01   1.7760000000000001e-01   2.6238000000000001e+00   4.4401000000000002e+00  -3.8500000000000000e-02   4.9070000000000003e-01   6.9450000000000001e-01
   3.9679999999999999e-01   1.0990000000000000e-01   1.8872000000000000e+00  -6.6799999999999998e-02  -2.7600000000000002e-01  -1.5350000000000000e-01   2.8849999999999998e-01   2.9129000000000000e+00   5.3106999999999998e+00   9.5999999999999992e-03   4.1370000000000001e-01   6.5910000000000002e-01
   2.8649999999999998e-01   6.6000000000000003e-02   1.8015000000000001e+00  -3.8199999999999998e-02  -3.0449999999999999e-01  -2.1049999999999999e-01   2.6629999999999998e-01   2.8239000000000001e+00   3.7435999999999998e+00   5.7799999999999997e-02   4.1370000000000001e-01   6.6790000000000005e-01
   1.7630000000000001e-01  -1.5390000000000001e-01   1.8015000000000001e+00  -1.0500000000000000e-01  -2.9499999999999998e-01  -1.7540000000000000e-01   1.1100000000000000e-01   2.7572000000000001e+00   5.3977000000000004e+00  -2.8899999999999999e-02   3.6559999999999998e-01   6.5029999999999999e-01
   1.1020000000000001e-01   1.0990000000000000e-01   1.8015000000000001e+00  -1.5279999999999999e-01  -2.4740000000000001e-01  -1.9289999999999999e-01   1.3320000000000001e-01   2.7795000000000001e+00   5.3106999999999998e+00   9.5999999999999992e-03   5.0029999999999997e-01   7.1220000000000006e-01
   2.8649999999999998e-01  -2.6379999999999998e-01   1.6298999999999999e+00  -7.6399999999999996e-02  -3.0449999999999999e-01  -1.9289999999999999e-01  -6.6600000000000006e-02   2.7795000000000001e+00   4.6142000000000003e+00   5.7799999999999997e-02   3.8490000000000002e-01   6.9010000000000005e-01
   2.4249999999999999e-01  -8.7900000000000006e-02   1.5441000000000000e+00  -2.1959999999999999e-01  -2.1890000000000001e-01  -1.5350000000000000e-01   1.7760000000000001e-01   2.8016999999999999e+00   4.6142000000000003e+00   1.9300000000000001e-02   4.0410000000000001e-01   6.6790000000000005e-01
   2.1999999999999999e-02  -1.3189999999999999e-01   1.8872000000000000e+00  -2.0999999999999999e-01  -2.8549999999999998e-01  -1.8420000000000000e-01   8.8800000000000004e-02   2.5792999999999999e+00   4.6142000000000003e+00   9.5999999999999992e-03   3.4639999999999999e-01   6.7240000000000000e-01
   2.4249999999999999e-01  -1.7590000000000000e-01   2.0588000000000002e+00  -2.4820000000000000e-01  -2.3790000000000000e-01  -2.0169999999999999e-01   2.2200000000000001e-02   2.8016999999999999e+00   4.7012999999999998e+00   9.5999999999999992e-03   3.8490000000000002e-01   6.5469999999999995e-01
   4.1880000000000001e-01  -2.1980000000000000e-01   1.8015000000000001e+00  -1.1459999999999999e-01  -2.0930000000000001e-01  -1.7979999999999999e-01   1.5540000000000001e-01   2.8462000000000001e+00   4.7882999999999996e+00  -1.9300000000000001e-02   4.1370000000000001e-01   6.5029999999999999e-01
   3.3060000000000000e-01   0.0000000000000000e+00   2.0588000000000002e+00  -8.5900000000000004e-02  -2.5690000000000002e-01  -1.8859999999999999e-01   4.4400000000000002e-02   2.7572000000000001e+00   4.6142000000000003e+00   6.7400000000000002e-02   4.3300000000000000e-01   6.8559999999999999e-01
   2.4249999999999999e-01   1.9789999999999999e-01   1.7157000000000000e+00  -1.6230000000000000e-01  -1.9030000000000000e-01  -1.7540000000000000e-01  -6.6600000000000006e-02   2.8906000000000001e+00   3.8306000000000000e+00  -5.7799999999999997e-02   4.1370000000000001e-01   7.0330000000000004e-01
   2.1999999999999999e-02  -6.6000000000000003e-02   2.3161999999999998e+00  -3.8199999999999998e-02  -2.4740000000000001e-01  -1.7100000000000001e-01   1.5540000000000001e-01   2.8016999999999999e+00   4.4401000000000002e+00   9.5999999999999992e-03   4.1370000000000001e-01   6.7679999999999996e-01
   6.6100000000000006e-02   4.3999999999999997e-02   2.4876999999999998e+00  -9.5500000000000002e-02  -2.3790000000000000e-01  -1.5350000000000000e-01   1.1100000000000000e-01   2.8016999999999999e+00   4.7882999999999996e+00   2.8899999999999999e-02   4.6189999999999998e-01   6.5029999999999999e-01
   2.6450000000000001e-01  -2.6379999999999998e-01   1.7157000000000000e+00  -8.5900000000000004e-02  -3.0449999999999999e-01  -1.7979999999999999e-01   2.2200000000000001e-02   2.7128000000000001e+00   4.9623999999999997e+00   9.5999999999999992e-03   3.8490000000000002e-01   6.5469999999999995e-01
   1.7630000000000001e-01  -1.5390000000000001e-01   7.7210000000000001e-01  -1.6230000000000000e-01  -2.4740000000000001e-01  -2.1929999999999999e-01  -2.2200000000000001e-02   2.8239000000000001e+00   4.3529999999999998e+00   3.8500000000000000e-02   3.5599999999999998e-01   6.9010000000000005e-01
   2.6450000000000001e-01  -1.0990000000000000e-01   1.8015000000000001e+00  -2.4820000000000000e-01  -2.9499999999999998e-01  -1.7979999999999999e-01   1.7760000000000001e-01   2.9350999999999998e+00   5.8330000000000002e+00   0.0000000000000000e+00   4.0410000000000001e-01   6.6790000000000005e-01
