# Supplementary material for: Footwear and Foam Surface Alter Gait Initiation of Typical Subjects
Source: PLoS One. 2015 Aug 13;10(8):e0135821. doi: 10.1371/journal.pone.0135821 (PMC4536224; doi:10.1371/journal.pone.0135821)
Supplement: S1 Dataset — (ZIP) [file pone.0135821.s001.zip › 3_foam_av1_04.txt]

   4.9814999999999996e+00  -1.7806999999999999e+00   3.8851479999999998e+02   2.7630299999999998e+01   4.0860999999999997e+01  -1.0744000000000000e+00  -5.5709000000000000e+00  -3.3350000000000002e-01   3.5459620000000001e+02   2.0402200000000001e+01  -2.6123799999999999e+01   1.3934000000000000e+00
   5.0035999999999996e+00  -2.1983999999999999e+00   3.8585550000000001e+02   2.7210200000000000e+01   4.0575499999999998e+01  -1.0919000000000001e+00  -5.5930999999999997e+00   4.4499999999999998e-02   3.5633740000000000e+02   2.0354099999999999e+01  -2.6114200000000000e+01   1.3669000000000000e+00
   5.1357999999999997e+00  -2.5061000000000000e+00   3.8293880000000001e+02   2.7047899999999998e+01   4.0375700000000002e+01  -1.0963000000000001e+00  -5.7484999999999999e+00  -2.2200000000000001e-02   3.5677269999999999e+02   2.0267399999999999e+01  -2.6191199999999998e+01   1.3182000000000000e+00
   4.9374000000000002e+00  -2.7260000000000000e+00   3.8079419999999999e+02   2.6713799999999999e+01   4.0194899999999997e+01  -1.0392999999999999e+00  -5.6597000000000000e+00  -4.8920000000000002e-01   3.5807859999999999e+02   2.0142199999999999e+01  -2.6268200000000000e+01   1.3138000000000001e+00
   5.1357999999999997e+00  -2.7260000000000000e+00   3.7779180000000002e+02   2.6322299999999998e+01   3.9852300000000000e+01  -9.4720000000000004e-01  -5.8372999999999999e+00  -2.8910000000000002e-01   3.5799149999999997e+02   1.9920600000000000e+01  -2.6364400000000000e+01   1.3048999999999999e+00
   5.1578999999999997e+00  -3.1876000000000002e+00   3.7547559999999999e+02   2.5844899999999999e+01   3.9547800000000002e+01  -8.8139999999999996e-01  -6.0369999999999999e+00  -1.2230000000000001e+00   3.5981979999999999e+02   1.9708700000000000e+01  -2.6335500000000000e+01   1.2917000000000001e+00
   4.9374000000000002e+00  -3.8031999999999999e+00   3.7161540000000002e+02   2.5348500000000001e+01   3.9243299999999998e+01  -8.0689999999999995e-01  -6.5252999999999997e+00  -1.5120000000000000e+00   3.5938450000000000e+02   1.9467900000000000e+01  -2.6364400000000000e+01   1.2827999999999999e+00
   5.1357999999999997e+00  -4.3528000000000002e+00   3.6818400000000003e+02   2.4594200000000001e+01   3.8777000000000001e+01  -6.7090000000000005e-01  -6.4364999999999997e+00  -1.5343000000000000e+00   3.5955860000000001e+02   1.9198200000000000e+01  -2.6345099999999999e+01   1.1942999999999999e+00
   4.6067999999999998e+00  -4.6825000000000001e+00   3.6277960000000002e+02   2.3992699999999999e+01   3.8358300000000000e+01  -6.0080000000000000e-01  -6.8360000000000003e+00  -2.1345999999999998e+00   3.5999390000000000e+02   1.8947700000000001e+01  -2.6470199999999998e+01   1.2032000000000000e+00
   4.2100000000000000e+00  -4.7704000000000004e+00   3.5711790000000002e+02   2.3400800000000000e+01   3.7872999999999998e+01  -5.4820000000000002e-01  -7.0579999999999998e+00  -2.5571000000000002e+00   3.6164800000000002e+02   1.8495000000000001e+01  -2.6460599999999999e+01   1.1456999999999999e+00
   4.1660000000000004e+00  -5.2100999999999997e+00   3.5231400000000002e+02   2.2627500000000001e+01   3.7454300000000003e+01  -4.4290000000000002e-01  -7.1467999999999998e+00  -2.6905000000000001e+00   3.6286689999999999e+02   1.8244499999999999e+01  -2.6566500000000001e+01   1.1103000000000001e+00
   3.9015000000000000e+00  -5.2760999999999996e+00   3.4913999999999999e+02   2.1777699999999999e+01   3.7302100000000003e+01  -2.7629999999999999e-01  -7.6351000000000004e+00  -3.1575000000000002e+00   3.6365039999999999e+02   1.8023000000000000e+01  -2.6624199999999998e+01   1.0350999999999999e+00
   3.3062999999999998e+00  -5.9356000000000000e+00   3.4742430000000002e+02   2.1023499999999999e+01   3.7178400000000003e+01  -1.7540000000000000e-01  -7.6794000000000002e+00  -3.7134000000000000e+00   3.6539159999999998e+02   1.7589500000000001e+01  -2.6826200000000000e+01   9.7319999999999995e-01
   2.6671000000000000e+00  -6.9467999999999996e+00   3.4425029999999998e+02   2.0164200000000001e+01   3.7045099999999998e+01   4.3900000000000002e-02  -7.9458000000000002e+00  -4.0690999999999997e+00   3.6695870000000002e+02   1.7204200000000000e+01  -2.6806999999999999e+01   8.7580000000000002e-01
   2.1381000000000001e+00  -7.7382000000000000e+00   3.4339249999999998e+02   1.9075800000000001e+01   3.6978499999999997e+01   2.1049999999999999e-01  -8.3452999999999999e+00  -4.5804999999999998e+00   3.6878699999999998e+02   1.6789999999999999e+01  -2.6989799999999999e+01   8.8029999999999997e-01
   1.5649999999999999e+00  -8.5955999999999992e+00   3.4116210000000001e+02   1.8235600000000002e+01   3.6807299999999998e+01   3.5520000000000002e-01  -8.6782000000000004e+00  -5.2253999999999996e+00   3.7174700000000001e+02   1.6356500000000000e+01  -2.7239999999999998e+01   8.0510000000000004e-01
   1.1902999999999999e+00  -9.3650000000000002e+00   3.3807389999999998e+02   1.7366800000000001e+01   3.6788200000000003e+01   5.0870000000000004e-01  -9.3885000000000005e+00  -5.7367999999999997e+00   3.7427179999999998e+02   1.5894100000000000e+01  -2.7586400000000001e+01   6.7240000000000000e-01
   1.1020000000000001e-01  -9.8485999999999994e+00   3.3550040000000001e+02   1.6306999999999999e+01   3.6636000000000003e+01   6.4900000000000002e-01  -1.0165300000000000e+01  -6.6485000000000003e+00   3.7897300000000001e+02   1.5441400000000000e+01  -2.7759599999999999e+01   6.1929999999999996e-01
  -4.8490000000000000e-01  -1.0442200000000000e+01   3.3275529999999998e+02   1.5304600000000001e+01   3.6388599999999997e+01   7.6300000000000001e-01  -1.0742400000000000e+01  -7.3155000000000001e+00   3.8210719999999998e+02   1.5017500000000000e+01  -2.8067499999999999e+01   5.3969999999999996e-01
  -1.2784000000000000e+00  -1.0947800000000001e+01   3.2898079999999999e+02   1.4273400000000001e+01   3.6074500000000000e+01   8.8139999999999996e-01  -1.1452600000000000e+01  -7.6490999999999998e+00   3.8663430000000000e+02   1.4574400000000001e+01  -2.8394600000000001e+01   4.8220000000000002e-01
  -1.5208999999999999e+00  -1.1849200000000000e+01   3.2443430000000001e+02   1.3280500000000000e+01   3.5789099999999998e+01   9.9980000000000002e-01  -1.2207200000000000e+01  -8.5607000000000006e+00   3.9011669999999998e+02   1.4160200000000000e+01  -2.8567799999999998e+01   3.8479999999999998e-01
  -2.3584999999999998e+00  -1.2376799999999999e+01   3.2126029999999997e+02   1.2526300000000001e+01   3.5408400000000000e+01   1.1182000000000001e+00  -1.3139400000000000e+01  -9.0276999999999994e+00   3.9316379999999998e+02   1.3534100000000000e+01  -2.8769900000000000e+01   3.3179999999999998e-01
  -2.6230000000000002e+00  -1.2948300000000000e+01   3.1739999999999998e+02   1.1791100000000000e+01   3.5284700000000001e+01   1.2410000000000001e+00  -1.3871800000000000e+01  -9.3834000000000000e+00   3.9769099999999997e+02   1.3042800000000000e+01  -2.9039300000000001e+01   2.7429999999999999e-01
  -2.9096000000000002e+00  -1.3058299999999999e+01   3.1353969999999998e+02   1.1046400000000000e+01   3.4932600000000001e+01   1.3200000000000001e+00  -1.4781800000000000e+01  -9.9616000000000007e+00   4.0091219999999998e+02   1.2609299999999999e+01  -2.9356800000000000e+01   1.6370000000000001e-01
  -3.0638999999999998e+00  -1.3234100000000000e+01   3.0847850000000000e+02   1.0254000000000000e+01   3.4513900000000000e+01   1.3682000000000001e+00  -1.6024699999999999e+01  -1.0473000000000001e+01   4.0474279999999999e+02   1.2146900000000000e+01  -2.9578199999999999e+01   7.9600000000000004e-02
  -3.1520000000000001e+00  -1.2970300000000000e+01   3.0427510000000001e+02   9.7097999999999995e+00   3.3990600000000001e+01   1.3900999999999999e+00  -1.7156700000000001e+01  -1.1162300000000000e+01   4.0874759999999998e+02   1.1617100000000001e+01  -2.9914899999999999e+01   3.1000000000000000e-02
  -2.9977000000000000e+00  -1.2684500000000000e+01   2.9938540000000000e+02   9.1464999999999996e+00   3.3495699999999999e+01   1.4033000000000000e+00  -1.7977900000000002e+01  -1.1829400000000000e+01   4.1327470000000000e+02   1.1068099999999999e+01  -3.0174700000000001e+01  -9.2899999999999996e-02
  -2.7111999999999998e+00  -1.2464700000000001e+01   2.9423840000000001e+02   8.5640999999999998e+00   3.2953299999999999e+01   1.4602999999999999e+00  -1.8754700000000000e+01  -1.2607600000000000e+01   4.1719240000000002e+02   1.0528600000000001e+01  -3.0396000000000001e+01  -1.5479999999999999e-01
  -2.4687000000000001e+00  -1.2332800000000001e+01   2.8866239999999999e+02   7.8670999999999998e+00   3.2372900000000001e+01   1.4778000000000000e+00  -2.0197399999999998e+01  -1.3074600000000000e+01   4.2145839999999998e+02   1.0037400000000000e+01  -3.0761700000000001e+01  -2.6979999999999998e-01
  -2.1600999999999999e+00  -1.1915100000000001e+01   2.8317230000000001e+02   7.5519999999999996e+00   3.1840000000000000e+01   1.4865999999999999e+00  -2.1151800000000001e+01  -1.4008500000000000e+01   4.2563729999999998e+02   9.5749999999999993e+00  -3.1002199999999998e+01  -3.4060000000000001e-01
  -1.8514999999999999e+00  -1.1475400000000000e+01   2.7811099999999999e+02   7.1128999999999998e+00   3.1354700000000001e+01   1.4822000000000000e+00  -2.2106200000000001e+01  -1.4875700000000000e+01   4.2929379999999998e+02   8.9199999999999999e+00  -3.1223500000000001e+01  -3.9369999999999999e-01
  -1.3446000000000000e+00  -1.1145700000000000e+01   2.7356450000000001e+02   6.6737000000000002e+00   3.0783700000000000e+01   1.5173000000000001e+00  -2.2905200000000001e+01  -1.5209199999999999e+01   4.3364679999999998e+02   8.6310000000000002e+00  -3.1502600000000001e+01  -5.1749999999999996e-01
  -1.2343999999999999e+00  -1.0947800000000001e+01   2.6790280000000001e+02   6.3204000000000002e+00   3.0193700000000000e+01   1.4997000000000000e+00  -2.3970500000000001e+01  -1.5342599999999999e+01   4.3704219999999998e+02   8.2167999999999992e+00  -3.1791200000000000e+01  -6.2809999999999999e-01
  -1.0360000000000000e+00  -1.0662000000000001e+01   2.6369940000000003e+02   6.0148999999999999e+00   2.9736999999999998e+01   1.4778000000000000e+00  -2.4969300000000000e+01  -1.6165299999999998e+01   4.4078579999999999e+02   7.8989000000000003e+00  -3.1983699999999999e+01  -6.5910000000000002e-01
  -1.1462000000000001e+00  -1.0134399999999999e+01   2.5889550000000003e+02   5.6616000000000000e+00   2.9308800000000002e+01   1.5085000000000000e+00  -2.5812700000000000e+01  -1.6254300000000001e+01   4.4444229999999999e+02   7.4847000000000001e+00  -3.2320399999999999e+01  -7.7849999999999997e-01
  -1.2122999999999999e+00  -9.8047000000000004e+00   2.5409160000000000e+02   5.3083999999999998e+00   2.8814000000000000e+01   1.5261000000000000e+00  -2.6678300000000000e+01  -1.6699000000000002e+01   4.4983999999999997e+02   7.2630999999999997e+00  -3.2676400000000001e+01  -7.7410000000000001e-01
  -1.4327000000000001e+00  -9.4309999999999992e+00   2.5040289999999999e+02   4.9550999999999998e+00   2.8442799999999998e+01   1.5654999999999999e+00  -2.7566099999999999e+01  -1.6765699999999999e+01   4.5428010000000000e+02   6.8296000000000001e+00  -3.2791899999999998e+01  -8.7139999999999995e-01
  -1.5649999999999999e+00  -9.3209999999999997e+00   2.4671420000000001e+02   4.5731999999999999e+00   2.8090699999999998e+01   1.6445000000000001e+00  -2.8342900000000000e+01  -1.7143699999999999e+01   4.5819779999999997e+02   6.7815000000000003e+00  -3.3176800000000000e+01  -8.9800000000000002e-01
  -1.9617000000000000e+00  -9.0792000000000002e+00   2.4448380000000000e+02   4.5350000000000001e+00   2.7928999999999998e+01   1.6093999999999999e+00  -2.9341699999999999e+01  -1.7366099999999999e+01   4.6185430000000002e+02   6.5407000000000002e+00  -3.3484699999999997e+01  -9.2010000000000003e-01
  -2.2703000000000002e+00  -8.9253000000000000e+00   2.4345439999999999e+02   4.3250000000000002e+00   2.7691099999999999e+01   1.5962000000000001e+00  -3.0185099999999998e+01  -1.7744100000000000e+01   4.6612029999999999e+02   6.4539999999999997e+00  -3.3696399999999997e+01  -9.2449999999999999e-01
  -2.9096000000000002e+00  -8.7714999999999996e+00   2.4182450000000000e+02   4.0959000000000003e+00   2.7624500000000001e+01   1.6795000000000000e+00  -3.1050699999999999e+01  -1.8233200000000000e+01   4.7082150000000001e+02   6.2130999999999998e+00  -3.4052399999999999e+01  -1.1147000000000000e+00
  -3.6370000000000000e+00  -8.6835000000000004e+00   2.4148140000000001e+02   3.8954000000000000e+00   2.7595900000000000e+01   1.6532000000000000e+00  -3.2182699999999997e+01  -1.8678000000000001e+01   4.7508749999999998e+02   6.0011999999999999e+00  -3.4187100000000001e+01  -1.1545000000000001e+00
  -4.0557999999999996e+00  -8.4636999999999993e+00   2.3882210000000001e+02   3.7616999999999998e+00   2.7548300000000001e+01   1.6795000000000000e+00  -3.2781900000000000e+01  -1.9078199999999999e+01   4.7874400000000003e+02   5.7892999999999999e+00  -3.4572000000000003e+01  -1.1368000000000000e+00
  -4.2762000000000002e+00  -8.2878000000000007e+00   2.3890780000000001e+02   3.7330999999999999e+00   2.7614999999999998e+01   1.6619999999999999e+00  -3.3647500000000001e+01  -1.9856400000000001e+01   4.8144290000000001e+02   5.6254999999999997e+00  -3.4706699999999998e+01  -1.2385999999999999e+00
  -4.8933999999999997e+00  -8.0899999999999999e+00   2.3925100000000000e+02   3.4752999999999998e+00   2.7614999999999998e+01   1.6971000000000001e+00  -3.4712899999999998e+01  -2.0278900000000000e+01   4.8509940000000000e+02   5.4714000000000000e+00  -3.4870300000000000e+01  -1.2740000000000000e+00
  -5.5105000000000004e+00  -8.3757000000000001e+00   2.3873630000000000e+02   3.4466000000000001e+00   2.7757700000000000e+01   1.8023000000000000e+00  -3.5578499999999998e+01  -2.0590199999999999e+01   4.8727589999999998e+02   5.3365999999999998e+00  -3.4976100000000002e+01  -1.2518000000000000e+00
  -5.7971000000000004e+00  -8.5296000000000003e+00   2.4028039999999999e+02   3.3321000000000001e+00   2.7948000000000000e+01   1.8243000000000000e+00  -3.5844799999999999e+01  -2.0790299999999998e+01   4.8884300000000002e+02   5.1631999999999998e+00  -3.5178199999999997e+01  -1.3182000000000000e+00
  -5.9073000000000002e+00  -9.2771000000000008e+00   2.4216759999999999e+02   3.1507000000000001e+00   2.8128799999999998e+01   1.8681000000000001e+00  -3.6599499999999999e+01  -2.1057200000000002e+01   4.9075830000000002e+02   5.0186999999999999e+00  -3.5264800000000001e+01  -1.3713000000000000e+00
  -5.9733999999999998e+00  -9.7606999999999999e+00   2.4388329999999999e+02   2.9597000000000002e+00   2.8376200000000001e+01   1.9427000000000001e+00  -3.6910200000000003e+01  -2.1457400000000000e+01   4.9249950000000001e+02   4.8646000000000003e+00  -3.5389899999999997e+01  -1.4067000000000001e+00
  -5.9513999999999996e+00  -1.0134399999999999e+01   2.4585630000000000e+02   2.9883999999999999e+00   2.8661700000000000e+01   2.0215999999999998e+00  -3.7531599999999997e+01  -2.2079999999999998e+01   4.9258659999999998e+02   4.7297000000000002e+00  -3.5351399999999998e+01  -1.4553000000000000e+00
  -5.7971000000000004e+00  -1.0969799999999999e+01   2.4688570000000001e+02   2.8641999999999999e+00   2.8756900000000002e+01   2.1181000000000001e+00  -3.7753599999999999e+01  -2.2569199999999999e+01   4.9485010000000000e+02   4.6237000000000004e+00  -3.5457200000000000e+01  -1.5348999999999999e+00
  -5.5766999999999998e+00  -1.1475400000000000e+01   2.5040289999999999e+02   2.7401000000000000e+00   2.9070900000000002e+01   2.2145000000000001e+00  -3.7864600000000003e+01  -2.2835999999999999e+01   4.9580779999999999e+02   4.6718999999999999e+00  -3.5418700000000001e+01  -1.5615000000000001e+00
  -5.2460000000000004e+00  -1.2288800000000000e+01   2.5254750000000001e+02   2.8165000000000000e+00   2.9432500000000001e+01   2.2715000000000001e+00  -3.8108699999999999e+01  -2.2680399999999999e+01   4.9598190000000000e+02   4.5467000000000004e+00  -3.5534199999999998e+01  -1.5791999999999999e+00
  -5.1138000000000003e+00  -1.2860400000000000e+01   2.5529249999999999e+02   2.6924000000000001e+00   2.9679900000000000e+01   2.3942999999999999e+00  -3.8530400000000000e+01  -2.3058399999999999e+01   4.9563369999999998e+02   4.4503000000000004e+00  -3.5486100000000000e+01  -1.5924000000000000e+00
  -4.4305000000000003e+00  -1.3629799999999999e+01   2.5880970000000002e+02   2.6732999999999998e+00   2.9965399999999999e+01   2.5040000000000000e+00  -3.8929900000000004e+01  -2.3547599999999999e+01   4.9485010000000000e+02   4.4889000000000001e+00  -3.5418700000000001e+01  -1.6101000000000001e+00
  -3.7471999999999999e+00  -1.4135400000000001e+01   2.6292730000000000e+02   2.6065000000000000e+00   3.0441199999999998e+01   2.5785000000000000e+00  -3.9129700000000000e+01  -2.3569800000000001e+01   4.9537250000000000e+02   4.4021999999999997e+00  -3.5438000000000002e+01  -1.6190000000000000e+00
  -2.7993999999999999e+00  -1.4838900000000001e+01   2.6661599999999999e+02   2.5587000000000000e+00   3.0888400000000001e+01   2.6838000000000002e+00  -3.9196300000000001e+01  -2.3881100000000000e+01   4.9337009999999998e+02   4.3733000000000004e+00  -3.5370600000000003e+01  -1.6941999999999999e+00
  -2.3144000000000000e+00  -1.5476400000000000e+01   2.6961840000000001e+02   2.5301000000000000e+00   3.1202400000000001e+01   2.7494999999999998e+00  -3.9396000000000001e+01  -2.3792200000000001e+01   4.9249950000000001e+02   4.4695999999999998e+00  -3.5332099999999997e+01  -1.7119000000000000e+00
  -1.7854000000000001e+00  -1.6267900000000001e+01   2.7476549999999997e+02   2.4727999999999999e+00   3.1564000000000000e+01   2.9030000000000000e+00  -3.9573599999999999e+01  -2.3703199999999999e+01   4.9084539999999998e+02   4.4791999999999996e+00  -3.5120399999999997e+01  -1.7340000000000000e+00
  -1.1462000000000001e+00  -1.7125200000000000e+01   2.7828260000000000e+02   2.5396000000000001e+00   3.2030299999999997e+01   3.0301999999999998e+00  -3.9529200000000003e+01  -2.3436399999999999e+01   4.8945240000000001e+02   4.4406999999999996e+00  -3.4956899999999997e+01  -1.7427999999999999e+00
  -2.8649999999999998e-01  -1.8202400000000001e+01   2.8231439999999998e+02   2.6065000000000000e+00   3.2391900000000000e+01   3.1179000000000001e+00  -3.9462600000000002e+01  -2.3347400000000000e+01   4.8666649999999998e+02   4.5467000000000004e+00  -3.4716299999999997e+01  -1.7473000000000001e+00
   5.2900000000000003e-01  -1.8620100000000001e+01   2.8617469999999997e+02   2.8929000000000000e+00   3.2905799999999999e+01   3.2100000000000000e+00  -3.9307200000000002e+01  -2.3458600000000001e+01   4.8457700000000000e+02   4.5755999999999997e+00  -3.4437300000000000e+01  -1.7649999999999999e+00
   1.4327000000000001e+00  -1.9345600000000001e+01   2.9072120000000001e+02   3.0265000000000000e+00   3.3419600000000003e+01   3.2932999999999999e+00  -3.9484800000000000e+01  -2.3903300000000002e+01   4.8135579999999999e+02   4.5369999999999999e+00  -3.4341099999999997e+01  -1.7649999999999999e+00
   1.8514999999999999e+00  -1.9587399999999999e+01   2.9380950000000001e+02   3.1029000000000000e+00   3.3724100000000000e+01   3.3328000000000002e+00  -3.8974299999999999e+01  -2.4036700000000000e+01   4.7769929999999999e+02   4.5948000000000002e+00  -3.4023499999999999e+01  -1.7340000000000000e+00
   2.6010000000000000e+00  -2.0093000000000000e+01   2.9792710000000000e+02   3.2079000000000000e+00   3.4057200000000002e+01   3.4073000000000002e+00  -3.8707999999999998e+01  -2.4459199999999999e+01   4.7482630000000000e+02   4.6044999999999998e+00  -3.3763700000000000e+01  -1.7427999999999999e+00
   3.2181999999999999e+00  -2.0730499999999999e+01   3.0178739999999999e+02   3.4561999999999999e+00   3.4523499999999999e+01   3.5213000000000001e+00  -3.8619199999999999e+01  -2.4459199999999999e+01   4.7029919999999998e+02   4.6237000000000004e+00  -3.3465499999999999e+01  -1.8004000000000000e+00
   3.4165000000000001e+00  -2.1258099999999999e+01   3.0564760000000001e+02   3.6280000000000001e+00   3.4818399999999997e+01   3.5520000000000000e+00  -3.8042099999999998e+01  -2.4703800000000001e+01   4.6612029999999999e+02   4.6140999999999996e+00  -3.3138300000000001e+01  -1.8048000000000000e+00
   4.0777999999999999e+00  -2.1565899999999999e+01   3.1010840000000002e+02   3.8666999999999998e+00   3.5332299999999996e+01   3.6747999999999998e+00  -3.7709200000000003e+01  -2.4681600000000000e+01   4.6185430000000002e+02   4.7008000000000001e+00  -3.2801499999999997e+01  -1.7915000000000001e+00
   4.2981999999999996e+00  -2.1631900000000002e+01   3.1482650000000001e+02   4.1818000000000000e+00   3.5827100000000002e+01   3.6924000000000001e+00  -3.7376300000000001e+01  -2.4637100000000000e+01   4.5619540000000001e+02   4.8259999999999996e+00  -3.2445500000000003e+01  -1.7915000000000001e+00
   4.5848000000000004e+00  -2.1807700000000001e+01   3.1980200000000002e+02   4.4778000000000002e+00   3.6493200000000002e+01   3.7669000000000001e+00  -3.6688200000000002e+01  -2.4192399999999999e+01   4.5227769999999998e+02   4.8163999999999998e+00  -3.2060600000000001e+01  -1.7340000000000000e+00
   4.6950000000000003e+00  -2.2599100000000000e+01   3.2520630000000000e+02   4.6783000000000001e+00   3.6978499999999997e+01   3.8896999999999999e+00  -3.6399700000000003e+01  -2.4147900000000000e+01   4.4696699999999998e+02   4.9031000000000002e+00  -3.1771999999999998e+01  -1.7827000000000000e+00
   4.6729000000000003e+00  -2.3126700000000000e+01   3.3069650000000001e+02   5.0792000000000002e+00   3.7692200000000000e+01   4.0255999999999998e+00  -3.5800400000000003e+01  -2.3814399999999999e+01   4.4322340000000003e+02   5.1727999999999996e+00  -3.1406300000000002e+01  -1.7870999999999999e+00
   4.7831000000000001e+00  -2.3654299999999999e+01   3.3652980000000002e+02   5.3465999999999996e+00   3.8463000000000001e+01   4.1528000000000000e+00  -3.5312199999999997e+01  -2.3658700000000000e+01   4.3843509999999998e+02   5.2884000000000002e+00  -3.1184999999999999e+01  -1.7340000000000000e+00
   5.1578999999999997e+00  -2.4555700000000002e+01   3.4296359999999999e+02   5.7285000000000004e+00   3.9119599999999998e+01   4.2667999999999999e+00  -3.5134599999999999e+01  -2.3347400000000000e+01   4.3408210000000003e+02   5.4522000000000004e+00  -3.0732800000000001e+01  -1.7473000000000001e+00
   5.3342000000000001e+00  -2.5347100000000001e+01   3.5025520000000000e+02   6.0721999999999996e+00   3.9890400000000000e+01   4.4421999999999997e+00  -3.4668500000000002e+01  -2.2969400000000000e+01   4.2955500000000001e+02   5.6641000000000004e+00  -3.0338300000000000e+01  -1.6986000000000001e+00
   5.2460000000000004e+00  -2.5522900000000000e+01   3.5531639999999999e+02   6.3586000000000000e+00   4.0670699999999997e+01   4.5781999999999998e+00  -3.4668500000000002e+01  -2.2413499999999999e+01   4.2511489999999998e+02   5.9722999999999997e+00  -3.0001500000000000e+01  -1.7252000000000001e+00
   5.6207000000000003e+00  -2.6336300000000001e+01   3.6226490000000001e+02   6.7404999999999999e+00   4.1355800000000002e+01   4.7447999999999997e+00  -3.4624099999999999e+01  -2.2169000000000000e+01   4.1910780000000000e+02   6.1071999999999997e+00  -2.9530000000000001e+01  -1.6720999999999999e+00
   5.7750000000000004e+00  -2.7677299999999999e+01   3.6989970000000000e+02   6.9983000000000004e+00   4.2183700000000002e+01   4.9420999999999999e+00  -3.3958300000000001e+01  -2.2057800000000000e+01   4.1431950000000001e+02   6.3864999999999998e+00  -2.9173999999999999e+01  -1.6853000000000000e+00
   5.9073000000000002e+00  -2.8292899999999999e+01   3.7633350000000002e+02   7.4375000000000000e+00   4.2982999999999997e+01   5.1657999999999999e+00  -3.3780700000000003e+01  -2.1702000000000002e+01   4.0866059999999999e+02   6.7141000000000002e+00  -2.8500499999999999e+01  -1.6499999999999999e+00
   6.5686000000000000e+00  -2.9062300000000000e+01   3.8422559999999999e+02   7.9912000000000001e+00   4.3801400000000001e+01   5.3148999999999997e+00  -3.3359000000000002e+01  -2.1746500000000001e+01   4.0239220000000000e+02   6.9741000000000000e+00  -2.8125200000000000e+01  -1.6632000000000000e+00
   6.8771000000000004e+00  -2.9787800000000001e+01   3.9143140000000000e+02   8.3731000000000009e+00   4.4695900000000002e+01   5.4991000000000003e+00  -3.2937300000000000e+01  -2.1457400000000000e+01   3.9621089999999998e+02   7.2824000000000000e+00  -2.7596000000000000e+01  -1.6323000000000001e+00
   7.1856999999999998e+00  -3.0293399999999998e+01   3.9915199999999999e+02   8.7741000000000007e+00   4.5542800000000000e+01   5.6482000000000001e+00  -3.2293599999999998e+01  -2.1968800000000002e+01   3.9037790000000001e+02   7.4653999999999998e+00  -2.7124500000000001e+01  -1.6499999999999999e+00
   7.8689999999999998e+00  -3.0843000000000000e+01   4.0644360000000000e+02   9.3183000000000007e+00   4.6484900000000003e+01   5.7972999999999999e+00  -3.2138300000000001e+01  -2.2079999999999998e+01   3.8384840000000003e+02   7.8026000000000000e+00  -2.6758900000000001e+01  -1.6323000000000001e+00
   8.3099000000000007e+00  -3.1392600000000002e+01   4.1545089999999999e+02   9.7097999999999995e+00   4.7474499999999999e+01   6.0034000000000001e+00  -3.1272700000000000e+01  -2.2591400000000000e+01   3.7731889999999999e+02   7.9760000000000000e+00  -2.6123799999999999e+01  -1.6898000000000000e+00
   8.6404999999999994e+00  -3.2403799999999997e+01   4.2402929999999998e+02   1.0244400000000001e+01   4.8521200000000000e+01   6.1436999999999999e+00  -3.0407100000000000e+01  -2.2858300000000000e+01   3.7017989999999998e+02   8.3998000000000008e+00  -2.5633099999999999e+01  -1.6323000000000001e+00
   9.2135999999999996e+00  -3.3436999999999998e+01   4.3415170000000001e+02   1.0693099999999999e+01   4.9634599999999999e+01   6.3936999999999999e+00  -2.9208500000000001e+01  -2.3147300000000001e+01   3.6277980000000002e+02   8.6599000000000004e+00  -2.5142399999999999e+01  -1.6632000000000000e+00
   9.7425999999999995e+00  -3.4844000000000001e+01   4.4547519999999997e+02   1.1266000000000000e+01   5.0928800000000003e+01   6.5865999999999998e+00  -2.8143200000000000e+01  -2.3947800000000001e+01   3.5511849999999998e+02   9.0451999999999995e+00  -2.4565100000000001e+01  -1.6676000000000000e+00
   1.0470000000000001e+01  -3.6140999999999998e+01   4.5757069999999999e+02   1.1743399999999999e+01   5.2280000000000001e+01   6.9199000000000002e+00  -2.6900300000000001e+01  -2.4125699999999998e+01   3.4824079999999998e+02   9.3823000000000008e+00  -2.3987700000000000e+01  -1.6853000000000000e+00
   1.1373699999999999e+01  -3.6998399999999997e+01   4.7078140000000002e+02   1.2325799999999999e+01   5.3764499999999998e+01   7.1040999999999999e+00  -2.6012499999999999e+01  -2.4703800000000001e+01   3.3901240000000001e+02   9.7579999999999991e+00  -2.3362300000000001e+01  -1.6411000000000000e+00
   1.2431800000000001e+01  -3.8581200000000003e+01   4.8510730000000001e+02   1.2898600000000000e+01   5.5382199999999997e+01   7.2443999999999997e+00  -2.4880500000000001e+01  -2.4259100000000000e+01   3.3004520000000002e+02   1.0153000000000000e+01  -2.2698399999999999e+01  -1.6277999999999999e+00
   1.4062900000000001e+01  -4.0076099999999997e+01   5.0072000000000003e+02   1.3557399999999999e+01   5.6999899999999997e+01   7.5426000000000002e+00  -2.3482199999999999e+01  -2.3792200000000001e+01   3.2133920000000001e+02   1.0682800000000000e+01  -2.1947900000000001e+01  -1.5659000000000001e+00
   1.5451499999999999e+01  -4.1856800000000000e+01   5.1521740000000000e+02   1.4216200000000001e+01   5.8684199999999997e+01   7.7618000000000000e+00  -2.2416899999999998e+01  -2.3436399999999999e+01   3.1158839999999998e+02   1.1231800000000000e+01  -2.1264700000000001e+01  -1.5438000000000001e+00
   1.7391200000000001e+01  -4.3461599999999997e+01   5.3348940000000005e+02   1.5151800000000000e+01   6.0511200000000002e+01   7.9329000000000001e+00  -2.1129600000000000e+01  -2.2724799999999998e+01   3.0192480000000000e+02   1.1790500000000000e+01  -2.0562300000000000e+01  -1.4288000000000001e+00
   1.9529299999999999e+01  -4.4626700000000000e+01   5.5141819999999996e+02   1.6058800000000002e+01   6.2433399999999999e+01   8.1038999999999994e+00  -2.0019800000000000e+01  -2.1390699999999999e+01   2.9173869999999999e+02   1.2407000000000000e+01  -1.9744399999999999e+01  -1.3447000000000000e+00
   2.2108300000000000e+01  -4.6055599999999998e+01   5.6831759999999997e+02   1.6965800000000002e+01   6.4279499999999999e+01   8.2881000000000000e+00  -1.8643699999999999e+01  -1.9923200000000001e+01   2.8059500000000003e+02   1.3158400000000000e+01  -1.8916899999999998e+01  -1.2297000000000000e+00
   2.4907599999999999e+01  -4.7484600000000000e+01   5.8624639999999999e+02   1.7996900000000000e+01   6.5954300000000003e+01   8.4108999999999998e+00  -1.6979099999999999e+01  -1.8544499999999999e+01   2.6875479999999999e+02   1.3746000000000000e+01  -1.8070200000000000e+01  -1.1677999999999999e+00
   2.7684899999999999e+01  -4.9089399999999998e+01   6.0305999999999995e+02   1.9056699999999999e+01   6.7676599999999993e+01   8.5335999999999999e+00  -1.5425500000000000e+01  -1.7054800000000000e+01   2.5595699999999999e+02   1.4343200000000000e+01  -1.7050300000000000e+01  -1.0174000000000001e+00
   3.0263800000000000e+01  -5.0254500000000000e+01   6.1927310000000000e+02   2.0202400000000001e+01   6.9227699999999999e+01   8.5950000000000006e+00  -1.3716500000000000e+01  -1.5275900000000000e+01   2.4263679999999999e+02   1.4844099999999999e+01  -1.6203499999999998e+01  -9.5550000000000002e-01
   3.3305700000000002e+01  -5.0518300000000004e+01   6.3411369999999999e+02   2.1500900000000001e+01   7.0807299999999998e+01   8.5775000000000006e+00  -1.2096200000000000e+01  -1.3630500000000000e+01   2.2940360000000001e+02   1.5383599999999999e+01  -1.5241300000000001e+01  -8.4050000000000002e-01
   3.6149099999999997e+01  -5.0782100000000000e+01   6.4801070000000004e+02   2.2789800000000000e+01   7.1949200000000005e+01   8.5511999999999997e+00  -1.0254099999999999e+01  -1.1940500000000000e+01   2.1747640000000001e+02   1.5826700000000001e+01  -1.4317600000000001e+01  -7.6970000000000005e-01
   3.8309199999999997e+01  -5.1837299999999999e+01   6.5950570000000005e+02   2.3773199999999999e+01   7.3157700000000006e+01   8.4898000000000007e+00  -8.3009000000000004e+00  -1.0028300000000000e+01   2.0380789999999999e+02   1.6414300000000001e+01  -1.3490100000000000e+01  -6.5910000000000002e-01
   4.1020400000000002e+01  -5.2870500000000000e+01   6.7057180000000005e+02   2.4832899999999999e+01   7.4023700000000005e+01   8.5556000000000001e+00  -6.5252999999999997e+00  -8.1827000000000005e+00   1.9144540000000001e+02   1.6712900000000001e+01  -1.2460500000000000e+01  -5.8389999999999997e-01
   4.2717599999999997e+01  -5.4387400000000000e+01   6.7932180000000005e+02   2.5892700000000001e+01   7.4756399999999999e+01   8.5205000000000002e+00  -4.7941000000000003e+00  -6.5373000000000001e+00   1.7995339999999999e+02   1.7184899999999999e+01  -1.1719600000000000e+01  -5.0870000000000004e-01
   4.4172400000000003e+01  -5.5178800000000003e+01   6.8721389999999997e+02   2.6895199999999999e+01   7.5546199999999999e+01   8.4634999999999998e+00  -3.3069999999999999e+00  -4.8474000000000004e+00   1.6950620000000001e+02   1.7358300000000000e+01  -1.1046099999999999e+01  -4.2909999999999998e-01
   4.5208399999999997e+01  -5.6168100000000003e+01   6.9416240000000005e+02   2.7878599999999999e+01   7.6060100000000006e+01   8.5160999999999998e+00  -2.0640999999999998e+00  -3.7134000000000000e+00   1.5984250000000000e+02   1.7454599999999999e+01  -1.0305199999999999e+01  -3.9369999999999999e-01
   4.5627200000000002e+01  -5.7047400000000003e+01   6.9965260000000001e+02   2.8795100000000001e+01   7.6669100000000000e+01   8.4941999999999993e+00  -8.8780000000000003e-01  -2.4237000000000002e+00   1.5174590000000001e+02   1.7367899999999999e+01  -9.8626000000000005e+00  -3.4060000000000001e-01
   4.5649299999999997e+01  -5.8190600000000003e+01   7.0445640000000003e+02   2.9730799999999999e+01   7.7030699999999996e+01   8.4722000000000008e+00   1.1100000000000000e-01  -1.9790000000000001e+00   1.4338810000000001e+02   1.7445000000000000e+01  -9.3815000000000008e+00  -3.8929999999999998e-01
   4.5913800000000002e+01  -5.9245800000000003e+01   7.0891719999999998e+02   3.0427700000000002e+01   7.7439899999999994e+01   8.4415999999999993e+00   5.1049999999999995e-01  -2.4015000000000000e+00   1.3772919999999999e+02   1.7059699999999999e+01  -8.9292999999999996e+00  -4.3350000000000000e-01
   4.6024000000000001e+01  -6.0476900000000001e+01   7.1363530000000003e+02   3.1181999999999999e+01   7.7782399999999996e+01   8.5380000000000003e+00   1.0875999999999999e+00  -2.9129000000000000e+00   1.3102560000000000e+02   1.6722500000000000e+01  -8.5540000000000003e+00  -4.7770000000000001e-01
   4.6442799999999998e+01  -6.1510100000000001e+01   7.1629459999999995e+02   3.2079400000000000e+01   7.8105999999999995e+01   8.4415999999999993e+00   1.3983000000000001e+00  -3.6911000000000000e+00   1.2588900000000000e+02   1.6250499999999999e+01  -8.0535999999999994e+00  -5.5289999999999995e-01
   4.6839500000000001e+01  -6.2785100000000000e+01   7.1921130000000005e+02   3.2709600000000002e+01   7.8258200000000002e+01   8.4152000000000005e+00   1.6646000000000001e+00  -4.3582000000000001e+00   1.2031720000000000e+02   1.5605100000000000e+01  -7.8516000000000004e+00  -6.1490000000000000e-01
   4.7566899999999997e+01  -6.3840299999999999e+01   7.2350040000000001e+02   3.3482900000000001e+01   7.8543700000000001e+01   8.2792999999999992e+00   2.6634000000000002e+00  -5.4255000000000004e+00   1.1561590000000000e+02   1.4940500000000000e+01  -7.3224000000000000e+00  -6.9010000000000005e-01
   4.8294300000000000e+01  -6.5027500000000003e+01   7.2684600000000000e+02   3.4227600000000002e+01   7.8810199999999995e+01   8.1608999999999998e+00   3.1073000000000000e+00  -6.2260000000000000e+00   1.0838990000000000e+02   1.4121700000000001e+01  -7.0433000000000003e+00  -7.7410000000000001e-01
   4.9484600000000000e+01  -6.6148600000000002e+01   7.3087789999999995e+02   3.4857700000000001e+01   7.9162199999999999e+01   7.9985999999999997e+00   3.8618999999999999e+00  -6.8930999999999996e+00   1.0194750000000001e+02   1.3235500000000000e+01  -6.6102999999999996e+00  -7.7849999999999997e-01
   5.0520600000000002e+01  -6.7445599999999999e+01   7.3225040000000001e+02   3.5420999999999999e+01   7.9381100000000004e+01   7.8715000000000002e+00   4.9272999999999998e+00  -6.8930999999999996e+00   9.4895600000000002e+01   1.2243300000000000e+01  -6.2351000000000001e+00  -8.8910000000000000e-01
   5.1997399999999999e+01  -6.8742699999999999e+01   7.3679690000000005e+02   3.6079799999999999e+01   7.9609499999999997e+01   7.6872999999999996e+00   5.2380000000000004e+00  -6.4260999999999999e+00   8.7060199999999995e+01   1.1202900000000000e+01  -5.7251000000000003e+00  -9.1569999999999996e-01
   5.3275799999999997e+01  -7.0237600000000000e+01   7.3911310000000003e+02   3.6528500000000001e+01   7.9809299999999993e+01   7.5250000000000004e+00   6.4587000000000003e+00  -7.2266000000000004e+00   7.8093000000000004e+01   9.9314000000000000e+00  -5.3402000000000003e+00  -9.6430000000000005e-01
   5.4333900000000000e+01  -7.1051000000000002e+01   7.4151499999999999e+02   3.7110900000000001e+01   7.9933000000000007e+01   7.2618999999999998e+00   6.9025999999999996e+00  -7.0487000000000002e+00   6.8168099999999995e+01   8.7369000000000003e+00  -4.5705000000000000e+00  -1.0306999999999999e+00
   5.5149400000000000e+01  -7.2260099999999994e+01   7.4254440000000000e+02   3.7597900000000003e+01   8.0056700000000006e+01   7.0820999999999996e+00   7.2355999999999998e+00  -5.7812999999999999e+00   5.8243299999999998e+01   7.4461000000000004e+00  -3.8969000000000000e+00  -9.7319999999999995e-01
   5.5810699999999997e+01  -7.3623000000000005e+01   7.4417430000000002e+02   3.8180300000000003e+01   8.0104299999999995e+01   7.0339000000000000e+00   7.6128999999999998e+00  -4.9585999999999997e+00   4.8840800000000002e+01   6.1554000000000002e+00  -3.3773000000000000e+00  -9.1569999999999996e-01
   5.5700499999999998e+01  -7.4480400000000003e+01   7.4511800000000005e+02   3.8648099999999999e+01   8.0161400000000000e+01   6.9900000000000002e+00   7.4352999999999998e+00  -3.8690000000000002e+00   3.8915900000000001e+01   4.9802000000000000e+00  -2.6844999999999999e+00  -8.1830000000000003e-01
   5.5788600000000002e+01  -7.5183899999999994e+01   7.4434590000000003e+02   3.9049100000000003e+01   8.0199500000000000e+01   6.9066999999999998e+00   6.6806999999999999e+00  -2.5348999999999999e+00   3.1167500000000000e+01   3.8626999999999998e+00  -2.0398999999999998e+00  -6.1929999999999996e-01
   5.5413899999999998e+01  -7.5711500000000001e+01   7.4323069999999996e+02   3.9555100000000003e+01   7.9914000000000001e+01   6.7050000000000001e+00   4.9494999999999996e+00  -8.6719999999999997e-01   2.2896799999999999e+01   2.8319999999999999e+00  -1.4625999999999999e+00  -2.6100000000000001e-01
   5.4929000000000002e+01  -7.5689499999999995e+01   7.4091459999999995e+02   3.9994300000000003e+01   7.9780799999999999e+01   6.5822000000000003e+00   5.6818999999999997e+00   1.5559999999999999e-01   1.7063800000000001e+01   1.7435000000000000e+00  -9.5260000000000000e-01  -2.3440000000000000e-01
   5.4554299999999998e+01  -7.5689499999999995e+01   7.3902729999999997e+02   4.0586199999999998e+01   7.9542900000000003e+01   6.4901000000000000e+00   2.8631000000000002e+00   8.8900000000000007e-02   1.1840199999999999e+01   1.0500000000000000e+00  -5.1959999999999995e-01   7.5200000000000003e-02
   5.3782800000000002e+01  -7.5755399999999995e+01   7.3568169999999998e+02   4.1025399999999998e+01   7.9295500000000004e+01   6.3716999999999997e+00   1.2428999999999999e+00   1.8899999999999999e+00   8.1837000000000000e+00   4.2380000000000001e-01  -5.7700000000000001e-02   3.5389999999999999e-01
   5.2702700000000000e+01  -7.5359700000000004e+01   7.3190729999999996e+02   4.1579099999999997e+01   7.8981399999999994e+01   6.2664999999999997e+00   5.7709999999999995e-01   2.7795000000000001e+00   6.2683000000000000e+00   2.3119999999999999e-01   1.9239999999999999e-01   5.6620000000000004e-01
   5.2041499999999999e+01  -7.5623500000000007e+01   7.2839009999999996e+02   4.1980100000000000e+01   7.8648399999999995e+01   6.1832000000000003e+00   2.2200000000000001e-02   2.5792999999999999e+00   4.7882999999999996e+00   3.8500000000000000e-02   3.4639999999999999e-01   6.5029999999999999e-01
   5.0895299999999999e+01  -7.5953299999999999e+01   7.2564499999999998e+02   4.2381100000000004e+01   7.8353399999999993e+01   6.1524999999999999e+00  -5.9930000000000005e-01   2.9573000000000000e+00   4.6142000000000003e+00   6.7400000000000002e-02   4.1370000000000001e-01   8.6699999999999999e-01
   4.9528700000000001e+01  -7.6436899999999994e+01   7.2229949999999997e+02   4.2877600000000001e+01   7.8229699999999994e+01   6.1393000000000004e+00  -5.7709999999999995e-01   2.7128000000000001e+00   5.8330000000000002e+00  -5.7799999999999997e-02   5.9660000000000002e-01   8.5819999999999996e-01
   4.8448599999999999e+01  -7.7272300000000001e+01   7.1964020000000005e+02   4.3288100000000000e+01   7.8029899999999998e+01   6.1612000000000000e+00  -4.6610000000000001e-01   2.4015000000000000e+00   4.0048000000000004e+00  -1.1559999999999999e-01   6.9279999999999997e-01   7.6529999999999998e-01
   4.7258299999999998e+01  -7.7668000000000006e+01   7.1698090000000002e+02   4.3784599999999998e+01   7.7896600000000007e+01   6.1919000000000004e+00   2.2189999999999999e-01   2.0234000000000001e+00   4.1788999999999996e+00  -1.9300000000000001e-02   5.9660000000000002e-01   7.3870000000000002e-01
   4.6288499999999999e+01  -7.8679299999999998e+01   7.1423580000000004e+02   4.4176099999999998e+01   7.7715800000000002e+01   6.2709000000000001e+00   3.7730000000000002e-01   2.5792999999999999e+00   3.5695000000000001e+00  -9.5999999999999992e-03   5.1000000000000001e-01   7.8300000000000003e-01
   4.5340699999999998e+01  -7.9822400000000002e+01   7.1209119999999996e+02   4.4748899999999999e+01   7.7611199999999997e+01   6.3541999999999996e+00   1.3320000000000001e-01   3.0908000000000002e+00   4.7882999999999996e+00  -1.5409999999999999e-01   4.5219999999999999e-01   8.0950000000000000e-01
   4.4701400000000000e+01  -8.0547899999999998e+01   7.0900300000000004e+02   4.5398099999999999e+01   7.7344700000000003e+01   6.3893000000000004e+00   3.1069999999999998e-01   2.4459000000000000e+00   4.0048000000000004e+00  -8.6699999999999999e-02   4.9070000000000003e-01   8.0510000000000004e-01
   4.4326700000000002e+01  -8.0723699999999994e+01   7.0574320000000000e+02   4.6209699999999998e+01   7.7078299999999999e+01   6.3498000000000001e+00   4.8830000000000001e-01   2.7795000000000001e+00   3.8306000000000000e+00  -9.6299999999999997e-02   4.5219999999999999e-01   8.1830000000000003e-01
   4.3643400000000000e+01  -8.0701800000000006e+01   7.0394169999999997e+02   4.7164400000000001e+01   7.6802300000000002e+01   6.3716999999999997e+00   1.7760000000000001e-01   2.8462000000000001e+00   4.1788999999999996e+00  -1.4449999999999999e-01   4.6189999999999998e-01   8.1830000000000003e-01
   4.3202599999999997e+01  -8.0349999999999994e+01   6.9922360000000003e+02   4.8138199999999998e+01   7.6554900000000004e+01   6.2358000000000002e+00   2.4410000000000001e-01   2.6015999999999999e+00   3.6564999999999999e+00  -7.7100000000000002e-02   4.0410000000000001e-01   7.4309999999999998e-01
   4.3004199999999997e+01  -7.9976299999999995e+01   6.9630700000000002e+02   4.8940199999999997e+01   7.6221800000000002e+01   6.2095000000000002e+00   4.8830000000000001e-01   2.5125999999999999e+00   3.3083000000000000e+00  -1.1559999999999999e-01   3.9450000000000002e-01   7.9620000000000002e-01
   4.2673600000000000e+01  -7.9514600000000002e+01   6.9476289999999995e+02   5.0076400000000000e+01   7.6069599999999994e+01   6.1481000000000003e+00   5.1049999999999995e-01   2.8683999999999998e+00   3.5695000000000001e+00  -1.1559999999999999e-01   4.8110000000000003e-01   7.6080000000000003e-01
   4.2431100000000001e+01  -7.8811199999999999e+01   6.9236090000000002e+02   5.1155200000000001e+01   7.5869799999999998e+01   6.0209000000000001e+00   6.4370000000000005e-01   2.7349999999999999e+00   4.0918000000000001e+00  -1.0600000000000000e-01   3.7530000000000002e-01   7.7410000000000001e-01
   4.1946199999999997e+01  -7.7931799999999996e+01   6.9013059999999996e+02   5.2215000000000003e+01   7.5688999999999993e+01   5.8411000000000000e+00   5.1049999999999995e-01   2.5571000000000002e+00   3.5695000000000001e+00  -1.1559999999999999e-01   5.1000000000000001e-01   7.3429999999999995e-01
   4.1549399999999999e+01  -7.6986500000000007e+01   6.8772860000000003e+02   5.3465699999999998e+01   7.5593800000000002e+01   5.7446000000000002e+00   6.6579999999999995e-01   2.4681999999999999e+00   3.3953000000000002e+00  -1.2520000000000001e-01   4.1370000000000001e-01   7.2540000000000004e-01
   4.1703699999999998e+01  -7.6305000000000007e+01   6.8695659999999998e+02   5.4678199999999997e+01   7.5412999999999997e+01   5.5735999999999999e+00   7.3240000000000005e-01   2.6459999999999999e+00   3.6564999999999999e+00  -1.5409999999999999e-01   4.5219999999999999e-01   7.1220000000000006e-01
   4.1527400000000000e+01  -7.5381699999999995e+01   6.8412570000000005e+02   5.5604300000000002e+01   7.5070400000000006e+01   5.4377000000000004e+00   7.1020000000000005e-01   2.8906000000000001e+00   3.5695000000000001e+00  -1.3489999999999999e-01   4.0410000000000001e-01   6.7679999999999996e-01
   4.1439200000000000e+01  -7.4634299999999996e+01   6.8266740000000004e+02   5.6826400000000000e+01   7.4927700000000002e+01   5.3236999999999997e+00   7.5460000000000005e-01   2.9129000000000000e+00   3.3083000000000000e+00  -1.4449999999999999e-01   3.5599999999999998e-01   7.5200000000000000e-01
   4.0910200000000003e+01  -7.4480400000000003e+01   6.8009379999999999e+02   5.7914800000000000e+01   7.4756399999999999e+01   5.2359999999999998e+00   7.1020000000000005e-01   2.6015999999999999e+00   4.5270999999999999e+00  -1.3489999999999999e-01   3.9450000000000002e-01   7.0779999999999998e-01
   4.0535499999999999e+01  -7.4172600000000003e+01   6.7932180000000005e+02   5.8888700000000000e+01   7.4784999999999997e+01   5.1877000000000004e+00   1.1096999999999999e+00   2.9796000000000000e+00   4.5270999999999999e+00  -8.6699999999999999e-02   5.1000000000000001e-01   7.0779999999999998e-01
   4.0403199999999998e+01  -7.3864900000000006e+01   6.7872130000000004e+02   6.0225299999999997e+01   7.4822999999999993e+01   5.1525999999999996e+00   9.5440000000000003e-01   2.7795000000000001e+00   4.1788999999999996e+00  -1.2520000000000001e-01   4.0410000000000001e-01   7.0330000000000004e-01
   3.9874200000000002e+01  -7.3820899999999995e+01   6.7734879999999998e+02   6.1371000000000002e+01   7.4813500000000005e+01   5.0605000000000002e+00   9.1000000000000003e-01   2.9129000000000000e+00   4.1788999999999996e+00  -1.0600000000000000e-01   3.4639999999999999e-01   6.7240000000000000e-01
   3.9543599999999998e+01  -7.4062700000000007e+01   6.7820659999999998e+02   6.2459400000000002e+01   7.4899100000000004e+01   5.0342000000000002e+00   1.0209999999999999e+00   2.7795000000000001e+00   3.6564999999999999e+00  -1.0600000000000000e-01   4.2340000000000000e-01   6.8120000000000003e-01
   3.9124800000000000e+01  -7.4172600000000003e+01   6.7846400000000006e+02   6.3719700000000003e+01   7.4956199999999995e+01   5.0034999999999998e+00   1.0653999999999999e+00   3.0240000000000000e+00   3.2212000000000001e+00  -1.0600000000000000e-01   4.5219999999999999e-01   6.9010000000000005e-01
   3.8683900000000001e+01  -7.3908799999999999e+01   6.7915020000000004e+02   6.5113600000000005e+01   7.5213200000000001e+01   4.8719999999999999e+00   1.0209999999999999e+00   2.8906000000000001e+00   4.0918000000000001e+00  -1.5409999999999999e-01   3.9450000000000002e-01   6.6349999999999998e-01
   3.8551699999999997e+01  -7.4084699999999998e+01   6.8043700000000001e+02   6.6364300000000000e+01   7.5441500000000005e+01   4.8632000000000000e+00   1.1096999999999999e+00   3.0240000000000000e+00   3.8306000000000000e+00  -1.3489999999999999e-01   3.6559999999999998e-01   6.3700000000000001e-01
   3.8573700000000002e+01  -7.3996799999999993e+01   6.8172370000000001e+02   6.7796400000000006e+01   7.5460599999999999e+01   4.7667000000000002e+00   1.1096999999999999e+00   2.9350999999999998e+00   3.4824000000000002e+00  -1.3489999999999999e-01   3.6559999999999998e-01   6.5029999999999999e-01
   3.8463500000000003e+01  -7.3908799999999999e+01   6.8198109999999997e+02   6.9285799999999995e+01   7.5622299999999996e+01   4.6440000000000001e+00   1.2873000000000001e+00   2.8906000000000001e+00   4.0048000000000004e+00  -1.9270000000000001e-01   4.7149999999999997e-01   5.7509999999999994e-01
   3.8639899999999997e+01  -7.3623000000000005e+01   6.8395410000000004e+02   7.0947100000000006e+01   7.5822199999999995e+01   4.5343000000000000e+00   1.1762999999999999e+00   2.7795000000000001e+00   3.5695000000000001e+00  -1.5409999999999999e-01   4.6189999999999998e-01   6.2370000000000003e-01
   3.8617800000000003e+01  -7.3073400000000007e+01   6.8515509999999995e+02   7.2570200000000000e+01   7.5983999999999995e+01   4.3414000000000001e+00   1.1984999999999999e+00   2.7349999999999999e+00   4.0048000000000004e+00  -1.2520000000000001e-01   4.8110000000000003e-01   6.0599999999999998e-01
   3.8463500000000003e+01  -7.2875600000000006e+01   6.8764279999999997e+02   7.4403300000000002e+01   7.6240899999999996e+01   4.1395999999999997e+00   1.4205000000000001e+00   2.9129000000000000e+00   3.3083000000000000e+00  -1.3489999999999999e-01   2.8870000000000001e-01   6.1929999999999996e-01
   3.8573700000000002e+01  -7.2106200000000001e+01   6.8901540000000000e+02   7.6265000000000001e+01   7.6469300000000004e+01   3.7976000000000001e+00   1.3539000000000001e+00   3.0684999999999998e+00   3.7435999999999998e+00  -4.8200000000000000e-02   3.8490000000000002e-01   5.8830000000000005e-01
   3.8750100000000003e+01  -7.1754400000000004e+01   6.9141729999999995e+02   7.8308199999999999e+01   7.6688100000000006e+01   3.7054999999999998e+00   1.2873000000000001e+00   2.7128000000000001e+00   3.1341999999999999e+00  -1.0600000000000000e-01   4.1370000000000001e-01   5.7950000000000002e-01
   3.9984400000000001e+01  -7.1776399999999995e+01   6.9339030000000002e+02   8.0198599999999999e+01   7.6964100000000002e+01   3.5476000000000001e+00   1.5093000000000001e+00   2.9350999999999998e+00   3.8306000000000000e+00  -7.7100000000000002e-02   4.6189999999999998e-01   6.1490000000000000e-01
   4.0403199999999998e+01  -7.1600499999999997e+01   6.9553489999999999e+02   8.2289500000000004e+01   7.7135400000000004e+01   3.3283999999999998e+00   1.1096999999999999e+00   2.9129000000000000e+00   3.5695000000000001e+00  -1.2520000000000001e-01   3.5599999999999998e-01   5.7060000000000000e-01
   3.9940300000000001e+01  -7.1336699999999993e+01   6.9845159999999998e+02   8.4294399999999996e+01   7.7458900000000000e+01   3.1267000000000000e+00   1.4871000000000001e+00   2.8462000000000001e+00   3.6564999999999999e+00  -1.3489999999999999e-01   4.7149999999999997e-01   5.8389999999999997e-01
   3.9653799999999997e+01  -7.1248800000000003e+01   7.0076769999999999e+02   8.6242099999999994e+01   7.7725300000000004e+01   2.9424999999999999e+00   1.5315000000000001e+00   2.9573000000000000e+00   3.3953000000000002e+00  -1.6380000000000000e-01   4.0410000000000001e-01   6.4139999999999997e-01
   4.0182800000000000e+01  -7.0897099999999995e+01   7.0454219999999998e+02   8.8313900000000004e+01   7.7934700000000007e+01   2.7057000000000002e+00   1.7090000000000001e+00   3.0017999999999998e+00   3.2212000000000001e+00  -1.5409999999999999e-01   3.8490000000000002e-01   5.7509999999999994e-01
   4.0182800000000000e+01  -7.0897099999999995e+01   7.0797360000000003e+02   9.0251999999999995e+01   7.8353399999999993e+01   2.4908000000000001e+00   1.4427000000000001e+00   2.9350999999999998e+00   3.0470999999999999e+00  -1.2520000000000001e-01   4.3300000000000000e-01   5.7950000000000002e-01
   4.0072600000000001e+01  -7.0413399999999996e+01   7.1063289999999995e+02   9.2218800000000002e+01   7.8667400000000001e+01   2.2671999999999999e+00   1.5980000000000001e+00   2.8683999999999998e+00   3.9177000000000000e+00  -1.3489999999999999e-01   4.6189999999999998e-01   5.6179999999999997e-01
   4.0072600000000001e+01  -7.0589299999999994e+01   7.1492210000000000e+02   9.4204700000000003e+01   7.9114699999999999e+01   2.0434999999999999e+00   1.8644000000000001e+00   2.7572000000000001e+00   4.1788999999999996e+00  -2.1190000000000001e-01   3.8490000000000002e-01   5.2639999999999998e-01
   4.0954300000000003e+01  -7.0809100000000001e+01   7.1861080000000004e+02   9.6142799999999994e+01   7.9609499999999997e+01   1.8899999999999999e+00   1.6202000000000001e+00   2.8906000000000001e+00   4.0048000000000004e+00  -1.3489999999999999e-01   3.5599999999999998e-01   5.6620000000000004e-01
   4.1350999999999999e+01  -7.0699200000000005e+01   7.2315729999999996e+02   9.7995000000000005e+01   8.0066199999999995e+01   1.7101999999999999e+00   1.8644000000000001e+00   2.9573000000000000e+00   3.3953000000000002e+00  -8.6699999999999999e-02   4.0410000000000001e-01   5.6620000000000004e-01
   4.1615499999999997e+01  -7.1182900000000004e+01   7.2856169999999997e+02   9.9732699999999994e+01   8.0408799999999999e+01   1.5347999999999999e+00   1.7090000000000001e+00   2.8906000000000001e+00   3.7435999999999998e+00  -1.1559999999999999e-01   4.2340000000000000e-01   5.7950000000000002e-01
   4.2210700000000003e+01  -7.1578599999999994e+01   7.3156410000000005e+02   1.0154670000000000e+02   8.1074900000000000e+01   1.3287000000000000e+00   1.9088000000000001e+00   2.8016999999999999e+00   2.9600000000000000e+00  -1.2520000000000001e-01   3.5599999999999998e-01   5.5289999999999995e-01
   4.2915999999999997e+01  -7.2677700000000002e+01   7.3636800000000005e+02   1.0313160000000001e+02   8.1341399999999993e+01   1.1928000000000001e+00   1.8200000000000001e+00   3.2019000000000002e+00   3.3083000000000000e+00  -1.0600000000000000e-01   3.3679999999999999e-01   5.5289999999999995e-01
   4.3533200000000001e+01  -7.4062700000000007e+01   7.4194399999999996e+02   1.0468780000000000e+02   8.1874300000000005e+01   1.0525000000000000e+00   1.8866000000000001e+00   2.6905000000000001e+00   4.0918000000000001e+00  -1.5409999999999999e-01   3.9450000000000002e-01   5.9270000000000000e-01
   4.4238599999999998e+01  -7.5469700000000003e+01   7.4709100000000001e+02   1.0631090000000000e+02   8.2378600000000006e+01   9.5599999999999996e-01   1.8644000000000001e+00   3.0684999999999998e+00   3.9177000000000000e+00  -2.3119999999999999e-01   3.8490000000000002e-01   5.3520000000000001e-01
   4.5098199999999999e+01  -7.6986500000000007e+01   7.5223800000000006e+02   1.0780980000000000e+02   8.2921000000000006e+01   9.2969999999999997e-01   1.9753000000000001e+00   2.9796000000000000e+00   3.7435999999999998e+00  -1.6380000000000000e-01   4.8110000000000003e-01   5.8830000000000005e-01
   4.6244399999999999e+01  -7.9360799999999998e+01   7.5815710000000001e+02   1.0910830000000000e+02   8.3463399999999993e+01   7.9810000000000003e-01   2.1751000000000000e+00   2.8683999999999998e+00   4.5270999999999999e+00  -1.4449999999999999e-01   3.4639999999999999e-01   5.8830000000000005e-01
   4.7059899999999999e+01  -8.1339299999999994e+01   7.6244629999999995e+02   1.1044490000000000e+02   8.3967699999999994e+01   7.6300000000000001e-01   1.9310000000000000e+00   2.8906000000000001e+00   3.4824000000000002e+00  -1.3489999999999999e-01   3.7530000000000002e-01   5.8389999999999997e-01
   4.8294300000000000e+01  -8.3383799999999994e+01   7.6870849999999996e+02   1.1172430000000000e+02   8.4462599999999995e+01   6.8410000000000004e-01   1.9310000000000000e+00   2.8016999999999999e+00   4.2659000000000002e+00  -9.6299999999999997e-02   4.0410000000000001e-01   5.7509999999999994e-01
   4.9881300000000003e+01  -8.3823400000000007e+01   7.7454179999999997e+02   1.1289860000000000e+02   8.4852699999999999e+01   3.8150000000000001e-01   2.1307000000000000e+00   2.7349999999999999e+00   3.7435999999999998e+00  -2.4079999999999999e-01   4.0410000000000001e-01   5.5740000000000001e-01
   5.0939399999999999e+01  -8.7934399999999997e+01   7.7908830000000000e+02   1.1373880000000000e+02   8.5271400000000000e+01   8.5509999999999997e-01   2.1084999999999998e+00   2.6459999999999999e+00   3.3083000000000000e+00  -2.6970000000000000e-01   4.0410000000000001e-01   5.8389999999999997e-01
   5.3033400000000000e+01  -9.7233400000000003e+01   7.8157610000000000e+02   1.1417800000000000e+02   8.5766199999999998e+01   9.4720000000000004e-01   2.1972999999999998e+00   2.5792999999999999e+00   3.4824000000000002e+00  -1.2520000000000001e-01   3.0790000000000001e-01   5.6179999999999997e-01
   5.5590299999999999e+01  -9.5848399999999998e+01   7.8861030000000005e+02   1.1540960000000000e+02   8.6004099999999994e+01   6.4459999999999995e-01   2.1751000000000000e+00   2.7128000000000001e+00   4.0048000000000004e+00  -1.2520000000000001e-01   3.5599999999999998e-01   5.9719999999999995e-01
   5.8499800000000000e+01  -9.5980300000000000e+01   7.9264220000000000e+02   1.1646930000000000e+02   8.6489400000000003e+01   5.5689999999999995e-01   1.9532000000000000e+00   2.6905000000000001e+00   3.3953000000000002e+00  -1.3489999999999999e-01   4.1370000000000001e-01   6.2370000000000003e-01
   5.9227200000000003e+01  -1.0083870000000000e+02   7.9761760000000004e+02   1.1707080000000001e+02   8.6765400000000000e+01   6.0950000000000004e-01   2.0419000000000000e+00   2.5571000000000002e+00   3.6564999999999999e+00  -1.6380000000000000e-01   3.2710000000000000e-01   6.3700000000000001e-01
   6.0527700000000003e+01  -1.0343280000000000e+02   7.9916170000000000e+02   1.1778690000000000e+02   8.7031800000000004e+01   7.1040000000000003e-01   2.2195000000000000e+00   2.7128000000000001e+00   3.1341999999999999e+00  -1.7340000000000000e-01   2.7900000000000003e-01   6.4580000000000004e-01
   6.2401299999999999e+01  -1.0545529999999999e+02   8.0293619999999999e+02   1.1836930000000000e+02   8.7269700000000000e+01   6.9289999999999996e-01   1.9088000000000001e+00   2.7349999999999999e+00   3.8306000000000000e+00  -2.0230000000000001e-01   3.5599999999999998e-01   6.3700000000000001e-01
   6.3878100000000003e+01  -1.0824720000000001e+02   8.0559550000000002e+02   1.1897080000000000e+02   8.7431500000000000e+01   6.5339999999999998e-01   1.7756000000000001e+00   2.7572000000000001e+00   3.7435999999999998e+00  -2.1190000000000001e-01   3.9450000000000002e-01   6.7240000000000000e-01
   6.5090400000000002e+01  -1.0989600000000000e+02   8.0619600000000003e+02   1.1964860000000000e+02   8.7640900000000002e+01   7.8059999999999996e-01   1.0431999999999999e+00   2.9350999999999998e+00   4.0918000000000001e+00  -1.7340000000000000e-01   4.3300000000000000e-01   5.7509999999999994e-01
   6.5817800000000005e+01  -1.1306160000000000e+02   8.0739700000000005e+02   1.2005920000000000e+02   8.7736000000000004e+01   8.4630000000000005e-01   1.3761000000000001e+00   2.6459999999999999e+00   3.1341999999999999e+00  -1.1559999999999999e-01   4.5219999999999999e-01   5.9270000000000000e-01
   6.6038200000000003e+01  -1.1515000000000001e+02   8.0825480000000005e+02   1.2046020000000000e+02   8.7821700000000007e+01   9.9109999999999998e-01   1.5093000000000001e+00   2.7572000000000001e+00   3.9177000000000000e+00  -9.6299999999999997e-02   3.9450000000000002e-01   6.8559999999999999e-01
   6.6765600000000006e+01  -1.1706260000000000e+02   8.0799749999999995e+02   1.2077520000000000e+02   8.7764600000000002e+01   1.0919000000000001e+00   1.1762999999999999e+00   3.0240000000000000e+00   3.1341999999999999e+00  -1.1559999999999999e-01   4.4259999999999999e-01   5.8830000000000005e-01
   6.6986000000000004e+01  -1.1978860000000000e+02   8.0653909999999996e+02   1.2082299999999999e+02   8.7669399999999996e+01   1.2628999999999999e+00   1.3317000000000001e+00   2.7572000000000001e+00   3.6564999999999999e+00  -4.8200000000000000e-02   4.4259999999999999e-01   6.5469999999999995e-01
   6.6831699999999998e+01  -1.2176710000000000e+02   8.0448030000000006e+02   1.2082299999999999e+02   8.7498099999999994e+01   1.4252000000000000e+00   1.6202000000000001e+00   2.6905000000000001e+00   4.0918000000000001e+00  -1.1559999999999999e-01   4.6189999999999998e-01   6.1929999999999996e-01
   6.6456999999999994e+01  -1.2343780000000000e+02   8.0053430000000003e+02   1.2061290000000000e+02   8.7203100000000006e+01   1.6006000000000000e+00   1.1540999999999999e+00   2.8462000000000001e+00   4.0048000000000004e+00  -2.0230000000000001e-01   4.1370000000000001e-01   6.0160000000000002e-01
   6.6192499999999995e+01  -1.2546030000000000e+02   7.9718870000000004e+02   1.2009739999999999e+02   8.6860600000000005e+01   1.7541000000000000e+00   1.5315000000000001e+00   2.6238000000000001e+00   4.1788999999999996e+00  -2.0230000000000001e-01   4.2340000000000000e-01   6.5910000000000002e-01
   6.5751700000000000e+01  -1.2675740000000000e+02   7.9187009999999998e+02   1.1976320000000000e+02   8.6365700000000004e+01   1.9997000000000000e+00   1.4427000000000001e+00   2.5348999999999999e+00   4.6142000000000003e+00  -1.7340000000000000e-01   3.7530000000000002e-01   6.1490000000000000e-01
   6.4605500000000006e+01  -1.2820830000000001e+02   7.8517899999999997e+02   1.1913310000000000e+02   8.5709100000000007e+01   2.2014000000000000e+00   1.3539000000000001e+00   2.6459999999999999e+00   2.9600000000000000e+00  -2.0230000000000001e-01   3.0790000000000001e-01   5.8389999999999997e-01
   6.3988300000000002e+01  -1.2941739999999999e+02   7.7805889999999999e+02   1.1840750000000000e+02   8.5071600000000004e+01   2.4601000000000002e+00   1.3983000000000001e+00   2.8016999999999999e+00   3.2212000000000001e+00  -7.7100000000000002e-02   3.9450000000000002e-01   6.1490000000000000e-01
   6.2996400000000001e+01  -1.3020880000000000e+02   7.7016679999999997e+02   1.1748139999999999e+02   8.4329300000000003e+01   2.6705999999999999e+00   1.5093000000000001e+00   2.8016999999999999e+00   4.2659000000000002e+00  -1.8300000000000000e-01   4.4259999999999999e-01   5.6620000000000004e-01
   6.1497500000000002e+01  -1.3049459999999999e+02   7.6150270000000000e+02   1.1635480000000000e+02   8.3415800000000004e+01   2.8811000000000000e+00   1.3983000000000001e+00   2.7572000000000001e+00   3.2212000000000001e+00  -1.5409999999999999e-01   3.9450000000000002e-01   5.9719999999999995e-01
   5.9667999999999999e+01  -1.3056049999999999e+02   7.5086550000000000e+02   1.1515179999999999e+02   8.2302499999999995e+01   3.2801000000000000e+00   1.3095000000000001e+00   2.6905000000000001e+00   3.3953000000000002e+00  -9.6299999999999997e-02   4.1370000000000001e-01   5.6620000000000004e-01
   5.7552000000000000e+01  -1.3053850000000000e+02   7.3834100000000001e+02   1.1350010000000000e+02   8.1160600000000002e+01   3.5476000000000001e+00   1.3539000000000001e+00   2.7128000000000001e+00   3.6564999999999999e+00  -2.0230000000000001e-01   4.7149999999999997e-01   5.8389999999999997e-01
   5.4973100000000002e+01  -1.2935140000000001e+02   7.2470140000000004e+02   1.1157150000000000e+02   7.9676100000000005e+01   3.9817999999999998e+00   1.5536000000000001e+00   2.7349999999999999e+00   3.9177000000000000e+00  -1.1559999999999999e-01   5.1000000000000001e-01   6.1040000000000005e-01
   5.2151699999999998e+01  -1.2809840000000000e+02   7.0702999999999997e+02   1.0941379999999999e+02   7.8125000000000000e+01   4.3501000000000003e+00   1.4205000000000001e+00   2.5792999999999999e+00   4.2659000000000002e+00  -1.4449999999999999e-01   4.5219999999999999e-01   5.5289999999999995e-01
   4.8845399999999998e+01  -1.2622980000000000e+02   6.8884379999999999e+02   1.0695050000000001e+02   7.6278899999999993e+01   4.7492000000000001e+00   1.3539000000000001e+00   2.6905000000000001e+00   3.8306000000000000e+00  -1.0600000000000000e-01   3.6559999999999998e-01   6.1040000000000005e-01
   4.5671300000000002e+01  -1.2400940000000000e+02   6.6885619999999994e+02   1.0410540000000000e+02   7.4271100000000004e+01   5.0869000000000000e+00   1.4649000000000001e+00   2.6905000000000001e+00   3.7435999999999998e+00  -1.0600000000000000e-01   3.4639999999999999e-01   5.5740000000000001e-01
   4.2078400000000002e+01  -1.2112960000000000e+02   6.4766759999999999e+02   1.0125069999999999e+02   7.2063400000000001e+01   5.4508000000000001e+00   1.5093000000000001e+00   2.4904000000000002e+00   3.8306000000000000e+00  -2.2159999999999999e-01   3.1750000000000000e-01   5.8389999999999997e-01
   3.8551699999999997e+01  -1.1811780000000000e+02   6.2493489999999997e+02   9.8052300000000002e+01   6.9893799999999999e+01   5.7138999999999998e+00   1.4427000000000001e+00   2.6015999999999999e+00   3.6564999999999999e+00  -1.2520000000000001e-01   3.5599999999999998e-01   5.3080000000000005e-01
   3.4826599999999999e+01  -1.1508410000000001e+02   6.0057230000000004e+02   9.4567499999999995e+01   6.7362600000000000e+01   6.0077999999999996e+00   1.4205000000000001e+00   2.6238000000000001e+00   4.1788999999999996e+00  -1.1559999999999999e-01   4.4259999999999999e-01   5.2639999999999998e-01
   3.1410000000000000e+01  -1.1156670000000000e+02   5.7560919999999999e+02   9.0872600000000006e+01   6.4764799999999994e+01   6.3235000000000001e+00   1.2428999999999999e+00   2.7349999999999999e+00   4.0048000000000004e+00  -1.0600000000000000e-01   3.9450000000000002e-01   5.6179999999999997e-01
   2.8412299999999998e+01  -1.0848900000000000e+02   5.4927359999999999e+02   8.7139600000000002e+01   6.2033700000000003e+01   6.5164000000000000e+00   1.2873000000000001e+00   2.8239000000000001e+00   4.1788999999999996e+00  -2.0230000000000001e-01   4.1370000000000001e-01   6.0160000000000002e-01
   2.5657000000000000e+01  -1.0433410000000001e+02   5.2293799999999999e+02   8.2910100000000000e+01   5.9140900000000002e+01   6.6261000000000001e+00   1.3983000000000001e+00   2.6905000000000001e+00   3.2212000000000001e+00  -6.7400000000000002e-02   3.3679999999999999e-01   5.7950000000000002e-01
   2.2725400000000000e+01  -1.0086069999999999e+02   4.9420040000000000e+02   7.8613699999999994e+01   5.5781799999999997e+01   6.7531999999999996e+00   1.3539000000000001e+00   2.4904000000000002e+00   3.7435999999999998e+00  -2.5050000000000000e-01   2.9830000000000001e-01   5.5289999999999995e-01
   1.9992200000000000e+01  -9.7123500000000007e+01   4.6563440000000003e+02   7.4298299999999998e+01   5.2651100000000000e+01   6.9154999999999998e+00   1.3095000000000001e+00   2.4904000000000002e+00   4.3529999999999998e+00  -1.4449999999999999e-01   3.9450000000000002e-01   5.4849999999999999e-01
   1.7303100000000001e+01  -9.3386300000000006e+01   4.3518110000000001e+02   6.9629599999999996e+01   4.9244500000000002e+01   7.0251000000000001e+00   1.1096999999999999e+00   2.7128000000000001e+00   3.1341999999999999e+00  -1.0600000000000000e-01   3.3679999999999999e-01   6.0160000000000002e-01
   1.4856400000000001e+01  -8.9759000000000000e+01   4.0507100000000003e+02   6.4731700000000004e+01   4.5599899999999998e+01   7.0734000000000004e+00   1.1540999999999999e+00   2.6682999999999999e+00   3.4824000000000002e+00  -1.3489999999999999e-01   3.7530000000000002e-01   6.1929999999999996e-01
   1.2762400000000000e+01  -8.5626099999999994e+01   3.7410309999999998e+02   5.9891199999999998e+01   4.2098100000000002e+01   7.0514000000000001e+00   1.0653999999999999e+00   2.6238000000000001e+00   3.9177000000000000e+00  -1.3489999999999999e-01   3.6559999999999998e-01   5.3520000000000001e-01
   1.0271599999999999e+01  -8.0943600000000004e+01   3.4210570000000001e+02   5.4926499999999997e+01   3.8577199999999998e+01   6.8979999999999997e+00   1.0431999999999999e+00   2.7572000000000001e+00   3.4824000000000002e+00  -1.6380000000000000e-01   3.6559999999999998e-01   5.8389999999999997e-01
   8.1334999999999997e+00  -7.5711500000000001e+01   3.1053730000000002e+02   4.9952300000000001e+01   3.4789900000000003e+01   6.7488999999999999e+00   1.1096999999999999e+00   2.8239000000000001e+00   4.0918000000000001e+00  -4.8200000000000000e-02   5.1959999999999995e-01   5.3969999999999996e-01
   6.0175000000000001e+00  -6.9885800000000003e+01   2.7819680000000000e+02   4.5064000000000000e+01   3.1183399999999999e+01   6.4813999999999998e+00   8.6560000000000004e-01   2.2679999999999998e+00   3.7435999999999998e+00  -1.1559999999999999e-01   4.5219999999999999e-01   5.6179999999999997e-01
   4.6288000000000000e+00  -6.5533100000000005e+01   2.4671420000000001e+02   4.0042000000000002e+01   2.7710100000000001e+01   6.2358000000000002e+00   8.8780000000000003e-01   2.5792999999999999e+00   4.0048000000000004e+00  -8.6699999999999999e-02   4.6189999999999998e-01   5.8389999999999997e-01
   2.6671000000000000e+00  -6.1180300000000003e+01   2.1583199999999999e+02   3.5210999999999999e+01   2.4198799999999999e+01   5.7885000000000000e+00   1.1540999999999999e+00   2.5571000000000002e+00   4.7012999999999998e+00  -5.7799999999999997e-02   3.1750000000000000e-01   5.8830000000000005e-01
   1.1462000000000001e+00  -5.4145600000000002e+01   1.8443510000000001e+02   3.0551800000000000e+01   2.0725500000000000e+01   5.3456000000000001e+00   9.1000000000000003e-01   2.6682999999999999e+00   3.9177000000000000e+00  -1.6380000000000000e-01   4.8110000000000003e-01   5.7950000000000002e-01
  -1.9839999999999999e-01  -4.7154800000000002e+01   1.5664120000000000e+02   2.6284099999999999e+01   1.7585300000000000e+01   4.7492000000000001e+00   8.2120000000000004e-01   2.4237000000000002e+00   4.3529999999999998e+00  -1.6380000000000000e-01   3.8490000000000002e-01   5.9270000000000000e-01
  -1.6311000000000000e+00  -4.0493800000000000e+01   1.3056290000000001e+02   2.2169200000000000e+01   1.4863700000000000e+01   4.0782999999999996e+00   8.6560000000000004e-01   2.2679999999999998e+00   3.8306000000000000e+00  -1.7340000000000000e-01   4.1370000000000001e-01   5.7509999999999994e-01
  -2.5348000000000002e+00  -3.3612900000000003e+01   1.0851649999999999e+02   1.8865800000000000e+01   1.2389600000000000e+01   3.5038000000000000e+00   7.9900000000000004e-01   2.1791000000000000e+00   3.6564999999999999e+00  -2.1190000000000001e-01   4.1370000000000001e-01   5.8389999999999997e-01
  -3.0859000000000001e+00  -2.5786700000000000e+01   9.0673500000000004e+01   1.6182900000000000e+01   1.0515000000000001e+01   2.6574000000000000e+00   9.5440000000000003e-01   2.2012999999999998e+00   3.3953000000000002e+00  -2.0230000000000001e-01   3.6559999999999998e-01   5.4410000000000003e-01
  -2.7332000000000001e+00  -1.7630800000000001e+01   7.7805899999999994e+01   1.4225700000000000e+01   9.0495999999999999e+00   1.8506000000000000e+00   5.7709999999999995e-01   2.2902999999999998e+00   3.1341999999999999e+00  -1.5409999999999999e-01   4.0410000000000001e-01   5.4410000000000003e-01
  -2.5569000000000002e+00  -1.1695300000000000e+01   6.5024100000000004e+01   1.2029800000000000e+01   7.4413999999999998e+00   1.7497000000000000e+00   6.8799999999999994e-01   2.0678999999999998e+00   3.1341999999999999e+00  -9.6299999999999997e-02   3.7530000000000002e-01   5.3520000000000001e-01
  -3.0417999999999998e+00  -1.7674800000000001e+01   5.0955599999999997e+01   9.2227999999999994e+00   6.0426000000000002e+00   1.8110999999999999e+00   6.2150000000000005e-01   1.8677999999999999e+00   4.0048000000000004e+00  -9.6299999999999997e-02   4.7149999999999997e-01   5.3080000000000005e-01
  -2.3584999999999998e+00  -1.4575100000000001e+01   3.9289000000000001e+01   6.9504999999999999e+00   4.6818000000000000e+00   1.2102999999999999e+00   4.2170000000000002e-01   2.1124000000000001e+00   3.8306000000000000e+00  -2.0230000000000001e-01   5.0029999999999997e-01   5.3080000000000005e-01
  -2.3805999999999998e+00  -1.0683999999999999e+01   3.0367500000000000e+01   5.4325000000000001e+00   3.5493999999999999e+00   9.4720000000000004e-01   3.9950000000000002e-01   1.7343999999999999e+00   4.0048000000000004e+00  -8.6699999999999999e-02   3.1750000000000000e-01   5.0870000000000004e-01
  -1.4548000000000001e+00  -7.7602000000000002e+00   2.2046399999999998e+01   3.9716999999999998e+00   2.6263999999999998e+00   6.7090000000000005e-01   6.4370000000000005e-01   1.8677999999999999e+00   4.0918000000000001e+00  -2.1190000000000001e-01   4.4259999999999999e-01   5.2639999999999998e-01
  -1.0801000000000001e+00  -7.4744000000000002e+00   1.7156800000000000e+01   2.8546999999999998e+00   1.9602999999999999e+00   4.2540000000000000e-01   7.7680000000000005e-01   1.9345000000000001e+00   4.8754000000000000e+00  -1.7340000000000000e-01   4.3300000000000000e-01   5.5740000000000001e-01
  -8.8170000000000004e-01  -4.2207999999999997e+00   1.2953400000000000e+01   2.1385999999999998e+00   1.3322000000000001e+00  -5.7000000000000002e-02   7.3240000000000005e-01   1.7788999999999999e+00   3.8306000000000000e+00  -5.7799999999999997e-02   4.2340000000000000e-01   5.7950000000000002e-01
  -8.8200000000000001e-02  -4.6170000000000000e-01   8.3209999999999997e+00   1.6994000000000000e+00   9.5160000000000000e-01  -2.9820000000000002e-01   7.1020000000000005e-01   1.8010999999999999e+00   4.1788999999999996e+00  -1.8300000000000000e-01   3.9450000000000002e-01   5.8830000000000005e-01
  -4.4100000000000000e-02  -2.4179999999999999e-01   6.6910999999999996e+00   9.8340000000000005e-01   6.1850000000000005e-01  -5.3059999999999996e-01   5.7709999999999995e-01   1.7565999999999999e+00   4.0918000000000001e+00  -1.4449999999999999e-01   4.9070000000000003e-01   5.7509999999999994e-01
  -5.2900000000000003e-01   4.3999999999999997e-02   4.8897000000000004e+00   5.5379999999999996e-01   3.5210000000000002e-01  -3.4200000000000003e-01   6.8799999999999994e-01   1.9790000000000001e+00   4.3529999999999998e+00  -1.9270000000000001e-01   4.3300000000000000e-01   6.1929999999999996e-01
  -5.0700000000000001e-01   8.7900000000000006e-02   3.0024000000000002e+00   2.6729999999999998e-01   3.0449999999999999e-01  -3.9470000000000000e-01   5.1049999999999995e-01   1.4676000000000000e+00   4.7882999999999996e+00  -1.2520000000000001e-01   4.8110000000000003e-01   5.5740000000000001e-01
  -3.7469999999999998e-01   1.3410000000000000e+00   1.8872000000000000e+00   2.1959999999999999e-01   1.8079999999999999e-01  -3.8150000000000001e-01   5.7709999999999995e-01   1.7565999999999999e+00   4.2659000000000002e+00  -2.0230000000000001e-01   5.1000000000000001e-01   5.8830000000000005e-01
  -3.7469999999999998e-01   3.2979999999999998e-01   2.3161999999999998e+00   2.2910000000000000e-01   8.5599999999999996e-02  -4.2980000000000002e-01   8.2120000000000004e-01   1.5343000000000000e+00   4.9623999999999997e+00  -1.8300000000000000e-01   4.7149999999999997e-01   6.2370000000000003e-01
   2.2040000000000001e-01   9.8929999999999996e-01   3.2597999999999998e+00   2.2910000000000000e-01   0.0000000000000000e+00  -5.4820000000000002e-01   6.6579999999999995e-01   1.7788999999999999e+00   4.5270999999999999e+00  -1.1559999999999999e-01   4.5219999999999999e-01   5.9719999999999995e-01
   5.5110000000000003e-01   9.6730000000000005e-01   2.4876999999999998e+00   2.1959999999999999e-01  -1.5229999999999999e-01  -4.9550000000000000e-01   6.8799999999999994e-01   1.7121000000000000e+00   3.6564999999999999e+00  -4.8200000000000000e-02   4.2340000000000000e-01   5.8389999999999997e-01
   5.5110000000000003e-01   5.4959999999999998e-01   3.1739999999999999e+00   1.1459999999999999e-01  -1.8079999999999999e-01  -5.0870000000000004e-01   7.5460000000000005e-01   1.6232000000000000e+00   4.3529999999999998e+00  -1.5409999999999999e-01   2.8870000000000001e-01   6.7240000000000000e-01
   3.3060000000000000e-01   2.1980000000000000e-01   3.6886999999999999e+00   1.6230000000000000e-01  -1.9030000000000000e-01  -4.4729999999999998e-01   5.7709999999999995e-01   2.0011999999999999e+00   3.8306000000000000e+00  -1.1559999999999999e-01   4.6189999999999998e-01   5.7509999999999994e-01
   5.0700000000000001e-01   4.1770000000000002e-01   3.9460999999999999e+00   8.5900000000000004e-02  -3.2350000000000001e-01  -3.5959999999999998e-01   5.7709999999999995e-01   1.7565999999999999e+00   4.7012999999999998e+00  -9.6299999999999997e-02   4.1370000000000001e-01   6.1929999999999996e-01
   7.4939999999999996e-01   3.5170000000000001e-01   3.4314000000000000e+00   1.2410000000000000e-01  -2.6640000000000003e-01  -4.2980000000000002e-01   7.7680000000000005e-01   1.7343999999999999e+00   5.3106999999999998e+00   2.8899999999999999e-02   4.8110000000000003e-01   5.8830000000000005e-01
   5.7310000000000005e-01   0.0000000000000000e+00   3.3456000000000001e+00   8.5900000000000004e-02  -2.5690000000000002e-01  -3.5520000000000002e-01   5.9930000000000005e-01   1.8455999999999999e+00   4.2659000000000002e+00  -7.7100000000000002e-02   4.9070000000000003e-01   5.9270000000000000e-01
   4.4080000000000003e-01   5.0560000000000005e-01   3.4314000000000000e+00   1.3370000000000001e-01  -2.8549999999999998e-01  -3.7269999999999998e-01   4.4390000000000002e-01   1.6010000000000000e+00   4.7012999999999998e+00  -5.7799999999999997e-02   4.5219999999999999e-01   5.6620000000000004e-01
   3.9679999999999999e-01   8.7900000000000006e-02   3.2597999999999998e+00   7.6399999999999996e-02  -1.8079999999999999e-01  -3.3329999999999999e-01   1.1100000000000000e-01   1.8232999999999999e+00   4.8754000000000000e+00   5.7799999999999997e-02   4.6189999999999998e-01   5.8830000000000005e-01
   3.3060000000000000e-01   4.3999999999999997e-02   2.8309000000000002e+00   5.7299999999999997e-02  -5.7099999999999998e-02  -3.0700000000000000e-01   1.7760000000000001e-01   2.0901999999999998e+00   4.7882999999999996e+00   9.5999999999999992e-03   4.5219999999999999e-01   6.1040000000000005e-01
   1.3230000000000000e-01   1.3189999999999999e-01   2.9165999999999999e+00  -1.9099999999999999e-02  -9.4999999999999998e-03  -3.1140000000000001e-01   6.6600000000000006e-02   1.9567000000000001e+00   4.4401000000000002e+00  -1.9300000000000001e-02   5.4849999999999999e-01   5.8389999999999997e-01
   1.9839999999999999e-01   4.3999999999999997e-02   1.7157000000000000e+00  -9.4999999999999998e-03  -8.5599999999999996e-02  -2.4560000000000001e-01   1.3320000000000001e-01   1.8677999999999999e+00   4.8754000000000000e+00  -4.8200000000000000e-02   5.3879999999999995e-01   6.1490000000000000e-01
   1.9839999999999999e-01   1.0990000000000000e-01   2.4018999999999999e+00   1.9099999999999999e-02  -4.7600000000000003e-02  -2.1929999999999999e-01  -4.4400000000000002e-02   2.3570000000000002e+00   5.3106999999999998e+00  -1.2520000000000001e-01   4.9070000000000003e-01   6.6349999999999998e-01
   2.4249999999999999e-01  -4.3999999999999997e-02   2.3161999999999998e+00  -3.8199999999999998e-02   0.0000000000000000e+00  -2.5430000000000003e-01   3.3289999999999997e-01   2.2679999999999998e+00   3.9177000000000000e+00  -1.9300000000000001e-02   4.9070000000000003e-01   6.3700000000000001e-01
   4.6289999999999998e-01   1.7590000000000000e-01   2.8309000000000002e+00   3.8199999999999998e-02  -1.0470000000000000e-01  -2.3680000000000001e-01   5.1049999999999995e-01   2.4015000000000000e+00   4.1788999999999996e+00  -4.8200000000000000e-02   5.3879999999999995e-01   6.4580000000000004e-01
   3.3060000000000000e-01   2.6379999999999998e-01   1.8015000000000001e+00   9.4999999999999998e-03  -4.7600000000000003e-02  -2.6310000000000000e-01   3.7730000000000002e-01   2.5125999999999999e+00   5.0495000000000001e+00  -9.5999999999999992e-03   5.1959999999999995e-01   6.4580000000000004e-01
   2.4249999999999999e-01   1.3189999999999999e-01   2.7450999999999999e+00  -3.8199999999999998e-02  -1.4269999999999999e-01  -3.0700000000000000e-01   4.6610000000000001e-01   2.4459000000000000e+00   4.0048000000000004e+00  -4.8200000000000000e-02   4.9070000000000003e-01   6.5029999999999999e-01
   3.5270000000000001e-01   1.9789999999999999e-01   3.1739999999999999e+00   9.5500000000000002e-02  -1.5229999999999999e-01  -2.5869999999999999e-01   4.6610000000000001e-01   2.5348999999999999e+00   4.4401000000000002e+00  -2.8899999999999999e-02   5.4849999999999999e-01   6.0160000000000002e-01
   2.6450000000000001e-01   1.3189999999999999e-01   3.0882000000000001e+00  -9.4999999999999998e-03  -1.3320000000000001e-01  -3.2890000000000003e-01   3.9950000000000002e-01   2.5348999999999999e+00   4.4401000000000002e+00  -1.9300000000000001e-02   4.9070000000000003e-01   6.4139999999999997e-01
   2.2040000000000001e-01  -2.1999999999999999e-02   3.0024000000000002e+00   1.9099999999999999e-02  -5.7099999999999998e-02  -3.4639999999999999e-01   3.1069999999999998e-01   2.2902999999999998e+00   3.8306000000000000e+00  -9.6299999999999997e-02   5.3879999999999995e-01   6.0160000000000002e-01
   1.1020000000000001e-01   0.0000000000000000e+00   2.0588000000000002e+00   9.4999999999999998e-03  -7.6100000000000001e-02  -3.5520000000000002e-01   2.2189999999999999e-01   2.6905000000000001e+00   4.9623999999999997e+00  -7.7100000000000002e-02   4.8110000000000003e-01   6.2809999999999999e-01
   0.0000000000000000e+00   3.0780000000000002e-01   2.9165999999999999e+00  -1.9099999999999999e-02  -1.3320000000000001e-01  -2.8939999999999999e-01   5.5489999999999995e-01   2.5792999999999999e+00   4.7882999999999996e+00  -9.5999999999999992e-03   4.8110000000000003e-01   6.0160000000000002e-01
   2.1999999999999999e-02   6.6000000000000003e-02   1.8015000000000001e+00   5.7299999999999997e-02  -5.7099999999999998e-02  -2.7629999999999999e-01   2.8849999999999998e-01   2.6015999999999999e+00   4.6142000000000003e+00  -3.8500000000000000e-02   4.7149999999999997e-01   6.6790000000000005e-01
   3.0859999999999999e-01   8.7900000000000006e-02   2.2303999999999999e+00  -1.9099999999999999e-02  -8.5599999999999996e-02  -3.5080000000000000e-01   3.1069999999999998e-01   2.5571000000000002e+00   4.6142000000000003e+00  -5.7799999999999997e-02   5.1000000000000001e-01   6.5469999999999995e-01
  -6.6100000000000006e-02   6.6000000000000003e-02   2.3161999999999998e+00   2.8600000000000000e-02  -1.1420000000000000e-01  -2.8499999999999998e-01   4.8830000000000001e-01   2.4015000000000000e+00   4.9623999999999997e+00   3.8500000000000000e-02   4.9070000000000003e-01   6.4580000000000004e-01
   6.6100000000000006e-02  -2.1999999999999999e-02   2.3161999999999998e+00  -1.5279999999999999e-01  -1.6180000000000000e-01  -3.4200000000000003e-01   4.2170000000000002e-01   2.5125999999999999e+00   3.9177000000000000e+00   9.5999999999999992e-03   4.6189999999999998e-01   6.5029999999999999e-01
   2.2040000000000001e-01   3.2979999999999998e-01   2.4018999999999999e+00   9.5500000000000002e-02  -1.2370000000000000e-01  -3.0259999999999998e-01   5.5489999999999995e-01   2.4237000000000002e+00   3.8306000000000000e+00  -8.6699999999999999e-02   4.6189999999999998e-01   6.3700000000000001e-01
   2.6450000000000001e-01   2.4179999999999999e-01   2.4876999999999998e+00  -4.7699999999999999e-02  -4.7600000000000003e-02  -3.1569999999999998e-01   3.9950000000000002e-01   2.5125999999999999e+00   4.7012999999999998e+00   9.5999999999999992e-03   4.5219999999999999e-01   6.1040000000000005e-01
   8.8200000000000001e-02   2.8580000000000000e-01   2.8309000000000002e+00   1.9099999999999999e-02  -1.6180000000000000e-01  -3.4639999999999999e-01   3.1069999999999998e-01   2.3792000000000000e+00   5.3106999999999998e+00   9.5999999999999992e-03   4.7149999999999997e-01   6.5029999999999999e-01
   1.9839999999999999e-01   2.8580000000000000e-01   1.6298999999999999e+00   1.2410000000000000e-01  -1.1420000000000000e-01  -3.0259999999999998e-01   5.1049999999999995e-01   2.3125000000000000e+00   4.6142000000000003e+00  -9.5999999999999992e-03   4.1370000000000001e-01   6.1040000000000005e-01
   1.9839999999999999e-01   8.7900000000000006e-02   2.7450999999999999e+00   9.4999999999999998e-03  -1.2370000000000000e-01  -3.0259999999999998e-01   4.4390000000000002e-01   2.3792000000000000e+00   5.5719000000000003e+00  -5.7799999999999997e-02   5.2920000000000000e-01   6.1490000000000000e-01
   6.6100000000000006e-02   3.2979999999999998e-01   2.6593000000000000e+00   5.7299999999999997e-02  -9.5200000000000007e-02  -3.4639999999999999e-01   3.9950000000000002e-01   2.3347000000000002e+00   4.2659000000000002e+00   1.9300000000000001e-02   4.7149999999999997e-01   6.1040000000000005e-01
   2.6450000000000001e-01   4.3999999999999997e-02   1.9730000000000001e+00   1.9099999999999999e-02  -2.4740000000000001e-01  -3.2450000000000001e-01   3.3289999999999997e-01   2.4904000000000002e+00   4.6142000000000003e+00  -4.8200000000000000e-02   5.1959999999999995e-01   6.6790000000000005e-01
   3.0859999999999999e-01   1.7590000000000000e-01   3.1739999999999999e+00  -3.8199999999999998e-02  -1.5229999999999999e-01  -3.0259999999999998e-01   5.5489999999999995e-01   2.2679999999999998e+00   5.1365999999999996e+00   9.5999999999999992e-03   4.3300000000000000e-01   6.1490000000000000e-01
   1.3230000000000000e-01   6.6000000000000003e-02   2.3161999999999998e+00  -2.8600000000000000e-02  -1.3320000000000001e-01  -2.8939999999999999e-01   6.2150000000000005e-01   2.6238000000000001e+00   4.9623999999999997e+00  -9.5999999999999992e-03   4.2340000000000000e-01   5.5289999999999995e-01
   2.8649999999999998e-01  -6.6000000000000003e-02   2.5735000000000001e+00   1.9099999999999999e-02  -1.3320000000000001e-01  -2.8499999999999998e-01   4.6610000000000001e-01   2.3570000000000002e+00   4.7012999999999998e+00  -3.8500000000000000e-02   4.5219999999999999e-01   6.3260000000000005e-01
   3.3060000000000000e-01   3.0780000000000002e-01   3.0024000000000002e+00   4.7699999999999999e-02  -1.2370000000000000e-01  -3.6399999999999999e-01   3.5510000000000003e-01   2.6459999999999999e+00   5.1365999999999996e+00  -6.7400000000000002e-02   5.2920000000000000e-01   6.2370000000000003e-01
   1.9839999999999999e-01   2.4179999999999999e-01   2.5735000000000001e+00  -9.4999999999999998e-03  -1.8079999999999999e-01  -2.8939999999999999e-01   4.2170000000000002e-01   2.3792000000000000e+00   5.3106999999999998e+00   6.7400000000000002e-02   4.8110000000000003e-01   6.4139999999999997e-01
   1.7630000000000001e-01   1.3189999999999999e-01   2.4876999999999998e+00  -5.7299999999999997e-02  -1.7130000000000001e-01  -2.8070000000000001e-01   2.6629999999999998e-01   2.6459999999999999e+00   4.3529999999999998e+00  -9.5999999999999992e-03   5.1000000000000001e-01   6.1040000000000005e-01
   3.5270000000000001e-01   6.6000000000000003e-02   2.6593000000000000e+00   0.0000000000000000e+00  -8.5599999999999996e-02  -3.0259999999999998e-01   4.6610000000000001e-01   2.6238000000000001e+00   3.9177000000000000e+00  -1.9300000000000001e-02   4.9070000000000003e-01   6.3260000000000005e-01
   2.6450000000000001e-01   2.1980000000000000e-01   2.5735000000000001e+00   2.8600000000000000e-02  -5.7099999999999998e-02  -3.2890000000000003e-01   3.7730000000000002e-01   2.4237000000000002e+00   4.9623999999999997e+00   6.7400000000000002e-02   4.4259999999999999e-01   6.3700000000000001e-01
   3.5270000000000001e-01   1.5390000000000001e-01   3.1739999999999999e+00  -2.8600000000000000e-02  -1.2370000000000000e-01  -3.1140000000000001e-01   2.2189999999999999e-01   2.4459000000000000e+00   4.3529999999999998e+00  -7.7100000000000002e-02   4.6189999999999998e-01   6.1490000000000000e-01
   2.2040000000000001e-01   2.4179999999999999e-01   2.8309000000000002e+00  -1.9099999999999999e-02  -1.5229999999999999e-01  -2.8939999999999999e-01   2.6629999999999998e-01   2.3792000000000000e+00   4.9623999999999997e+00  -9.5999999999999992e-03   4.5219999999999999e-01   6.7240000000000000e-01
   2.2040000000000001e-01   1.0990000000000000e-01   2.1446000000000001e+00   2.8600000000000000e-02  -2.2839999999999999e-01  -2.8939999999999999e-01   2.6629999999999998e-01   2.4459000000000000e+00   3.9177000000000000e+00  -9.5999999999999992e-03   4.0410000000000001e-01   6.4580000000000004e-01
   2.6450000000000001e-01   1.3189999999999999e-01   1.6298999999999999e+00  -6.6799999999999998e-02  -2.1890000000000001e-01  -3.3770000000000000e-01   2.2189999999999999e-01   2.3570000000000002e+00   4.5270999999999999e+00   1.9300000000000001e-02   4.7149999999999997e-01   6.7679999999999996e-01
   2.8649999999999998e-01   6.6000000000000003e-02   1.8872000000000000e+00  -2.8600000000000000e-02  -1.4269999999999999e-01  -2.9380000000000001e-01   5.1049999999999995e-01   2.3792000000000000e+00   4.7012999999999998e+00  -1.9300000000000001e-02   4.4259999999999999e-01   5.9270000000000000e-01
   3.3060000000000000e-01   4.3999999999999997e-02   2.9165999999999999e+00  -9.5500000000000002e-02  -2.0930000000000001e-01  -3.1140000000000001e-01   4.2170000000000002e-01   2.4015000000000000e+00   4.7882999999999996e+00   5.7799999999999997e-02   4.2340000000000000e-01   6.0599999999999998e-01
   2.8649999999999998e-01   2.6379999999999998e-01   2.8309000000000002e+00  -4.7699999999999999e-02  -1.4269999999999999e-01  -2.9380000000000001e-01   5.5489999999999995e-01   2.4459000000000000e+00   4.5270999999999999e+00  -9.5999999999999992e-03   5.3879999999999995e-01   6.3260000000000005e-01
   4.6289999999999998e-01   8.7900000000000006e-02   2.8309000000000002e+00  -3.8199999999999998e-02  -8.5599999999999996e-02  -3.8150000000000001e-01   3.5510000000000003e-01   2.4459000000000000e+00   4.3529999999999998e+00   0.0000000000000000e+00   4.4259999999999999e-01   6.1929999999999996e-01
   2.2040000000000001e-01   2.8580000000000000e-01   1.8872000000000000e+00   9.4999999999999998e-03  -1.0470000000000000e-01  -2.7629999999999999e-01   1.5540000000000001e-01   2.5125999999999999e+00   5.3106999999999998e+00   0.0000000000000000e+00   4.3300000000000000e-01   6.4139999999999997e-01
   1.9839999999999999e-01   1.7590000000000000e-01   1.8015000000000001e+00  -3.8199999999999998e-02  -1.6180000000000000e-01  -2.7189999999999998e-01   3.1069999999999998e-01   2.4015000000000000e+00   5.4847999999999999e+00   0.0000000000000000e+00   5.1959999999999995e-01   6.3700000000000001e-01
   3.3060000000000000e-01   3.2979999999999998e-01   2.3161999999999998e+00  -1.9099999999999999e-02  -1.4269999999999999e-01  -2.8499999999999998e-01   3.1069999999999998e-01   2.3125000000000000e+00   4.7882999999999996e+00   0.0000000000000000e+00   5.4849999999999999e-01   6.4139999999999997e-01
   4.1880000000000001e-01   2.1980000000000000e-01   2.4018999999999999e+00   5.7299999999999997e-02  -1.9980000000000001e-01  -2.8499999999999998e-01   3.3289999999999997e-01   2.4681999999999999e+00   4.7012999999999998e+00   5.7799999999999997e-02   3.6559999999999998e-01   6.3260000000000005e-01
   4.1880000000000001e-01   1.5390000000000001e-01   1.9730000000000001e+00  -9.5500000000000002e-02  -1.1420000000000000e-01  -2.7629999999999999e-01   2.6629999999999998e-01   2.5125999999999999e+00   4.3529999999999998e+00   4.8200000000000000e-02   3.8490000000000002e-01   6.1040000000000005e-01
   1.9839999999999999e-01   1.7590000000000000e-01   2.4876999999999998e+00  -3.8199999999999998e-02  -1.4269999999999999e-01  -3.0259999999999998e-01   2.2189999999999999e-01   2.2235999999999998e+00   4.7012999999999998e+00   9.5999999999999992e-03   5.1959999999999995e-01   6.1929999999999996e-01
   3.7469999999999998e-01   0.0000000000000000e+00   2.5735000000000001e+00  -1.2410000000000000e-01  -1.1420000000000000e-01  -2.5430000000000003e-01   2.8849999999999998e-01   2.5125999999999999e+00   4.8754000000000000e+00  -1.3489999999999999e-01   4.0410000000000001e-01   6.5469999999999995e-01
   2.6450000000000001e-01   1.7590000000000000e-01   2.4018999999999999e+00  -1.2410000000000000e-01  -1.9980000000000001e-01  -3.2010000000000000e-01   1.9980000000000001e-01   2.4904000000000002e+00   5.1365999999999996e+00   5.7799999999999997e-02   4.7149999999999997e-01   6.7679999999999996e-01
   3.7469999999999998e-01   1.3189999999999999e-01   2.5735000000000001e+00   9.4999999999999998e-03  -1.9030000000000000e-01  -2.8939999999999999e-01   2.4410000000000001e-01   2.4459000000000000e+00   5.3977000000000004e+00   9.5999999999999992e-03   5.6769999999999998e-01   5.7950000000000002e-01
   3.0859999999999999e-01  -2.1999999999999999e-02   2.0588000000000002e+00  -1.2410000000000000e-01  -2.1890000000000001e-01  -2.7629999999999999e-01   1.9980000000000001e-01   2.3125000000000000e+00   4.2659000000000002e+00   3.8500000000000000e-02   4.4259999999999999e-01   6.5029999999999999e-01
   4.1880000000000001e-01   1.5390000000000001e-01   2.4876999999999998e+00  -9.4999999999999998e-03  -8.5599999999999996e-02  -2.9380000000000001e-01   4.8830000000000001e-01   2.5125999999999999e+00   4.1788999999999996e+00   4.8200000000000000e-02   4.3300000000000000e-01   6.2809999999999999e-01
   3.5270000000000001e-01  -6.6000000000000003e-02   2.8309000000000002e+00   9.4999999999999998e-03  -1.9980000000000001e-01  -3.2890000000000003e-01   1.5540000000000001e-01   2.3792000000000000e+00   4.9623999999999997e+00  -1.0600000000000000e-01   4.5219999999999999e-01   6.0599999999999998e-01
   1.3230000000000000e-01  -8.7900000000000006e-02   2.9165999999999999e+00  -8.5900000000000004e-02  -2.2839999999999999e-01  -3.0700000000000000e-01   1.7760000000000001e-01   2.3792000000000000e+00   4.5270999999999999e+00  -1.9300000000000001e-02   4.6189999999999998e-01   6.1040000000000005e-01
   3.0859999999999999e-01   2.8580000000000000e-01   2.3161999999999998e+00  -6.6799999999999998e-02  -1.3320000000000001e-01  -2.8939999999999999e-01   2.4410000000000001e-01   2.4459000000000000e+00   5.8330000000000002e+00   9.5999999999999992e-03   3.5599999999999998e-01   6.1929999999999996e-01
   3.5270000000000001e-01   4.3969999999999998e-01   2.3161999999999998e+00   2.8600000000000000e-02  -1.3320000000000001e-01  -2.8070000000000001e-01   2.4410000000000001e-01   2.4681999999999999e+00   4.7012999999999998e+00  -5.7799999999999997e-02   5.0029999999999997e-01   5.8830000000000005e-01
   3.3060000000000000e-01   1.3189999999999999e-01   1.5441000000000000e+00  -2.0050000000000001e-01  -1.9030000000000000e-01  -2.5430000000000003e-01  -4.4400000000000002e-02   2.5125999999999999e+00   4.5270999999999999e+00   1.9300000000000001e-02   5.1959999999999995e-01   6.2370000000000003e-01
   3.3060000000000000e-01   6.6000000000000003e-02   2.3161999999999998e+00  -5.7299999999999997e-02  -2.4740000000000001e-01  -2.8070000000000001e-01   3.5510000000000003e-01   2.6015999999999999e+00   4.8754000000000000e+00  -3.8500000000000000e-02   5.0029999999999997e-01   6.1929999999999996e-01
   4.6289999999999998e-01   4.3999999999999997e-02   3.1739999999999999e+00  -9.5500000000000002e-02  -1.1420000000000000e-01  -3.2890000000000003e-01   3.5510000000000003e-01   2.6238000000000001e+00   4.7882999999999996e+00  -5.7799999999999997e-02   4.8110000000000003e-01   6.1929999999999996e-01
   3.9679999999999999e-01   6.6000000000000003e-02   2.1446000000000001e+00  -6.6799999999999998e-02  -2.4740000000000001e-01  -3.2010000000000000e-01   3.3289999999999997e-01   2.2458000000000000e+00   4.6142000000000003e+00   2.8899999999999999e-02   5.2920000000000000e-01   6.0599999999999998e-01
   1.7630000000000001e-01   0.0000000000000000e+00   2.2303999999999999e+00  -9.4999999999999998e-03  -1.3320000000000001e-01  -2.9820000000000002e-01   3.3289999999999997e-01   2.5348999999999999e+00   4.8754000000000000e+00   9.5999999999999992e-03   4.1370000000000001e-01   5.9270000000000000e-01
   4.8490000000000000e-01   4.3999999999999997e-02   2.7450999999999999e+00   9.4999999999999998e-03  -1.8079999999999999e-01  -3.1140000000000001e-01   1.7760000000000001e-01   2.5348999999999999e+00   4.3529999999999998e+00  -5.7799999999999997e-02   4.5219999999999999e-01   6.5910000000000002e-01
   2.4249999999999999e-01   2.1980000000000000e-01   2.7450999999999999e+00  -9.5500000000000002e-02  -1.9980000000000001e-01  -2.8939999999999999e-01   2.2189999999999999e-01   2.3792000000000000e+00   4.0048000000000004e+00   1.9300000000000001e-02   5.1959999999999995e-01   6.1040000000000005e-01
   1.7630000000000001e-01   3.0780000000000002e-01   2.7450999999999999e+00  -1.3370000000000001e-01  -1.5229999999999999e-01  -2.8070000000000001e-01   2.8849999999999998e-01   2.5125999999999999e+00   4.7882999999999996e+00   1.9300000000000001e-02   4.3300000000000000e-01   6.6349999999999998e-01
   3.3060000000000000e-01   6.6000000000000003e-02   2.4018999999999999e+00   0.0000000000000000e+00  -2.0930000000000001e-01  -2.5000000000000000e-01   2.4410000000000001e-01   2.4237000000000002e+00   4.3529999999999998e+00   2.8899999999999999e-02   3.8490000000000002e-01   6.4139999999999997e-01
   3.0859999999999999e-01   1.0990000000000000e-01   2.3161999999999998e+00  -6.6799999999999998e-02  -2.1890000000000001e-01  -2.9380000000000001e-01   3.5510000000000003e-01   2.4681999999999999e+00   4.6142000000000003e+00  -3.8500000000000000e-02   4.7149999999999997e-01   6.7240000000000000e-01
   3.7469999999999998e-01   3.0780000000000002e-01   2.2303999999999999e+00  -1.1459999999999999e-01  -1.4269999999999999e-01  -2.9380000000000001e-01   8.8800000000000004e-02   2.5792999999999999e+00   4.7012999999999998e+00  -9.5999999999999992e-03   5.2920000000000000e-01   6.2370000000000003e-01
   3.3060000000000000e-01   1.3189999999999999e-01   1.9730000000000001e+00  -1.2410000000000000e-01  -1.9030000000000000e-01  -2.8939999999999999e-01   1.3320000000000001e-01   2.5125999999999999e+00   4.7012999999999998e+00  -7.7100000000000002e-02   4.1370000000000001e-01   6.0160000000000002e-01
   1.7630000000000001e-01   1.3189999999999999e-01   2.0588000000000002e+00  -1.1459999999999999e-01  -1.3320000000000001e-01  -2.9820000000000002e-01   1.3320000000000001e-01   2.6238000000000001e+00   4.4401000000000002e+00  -4.8200000000000000e-02   5.0029999999999997e-01   6.4580000000000004e-01
   1.3230000000000000e-01   3.2979999999999998e-01   2.8309000000000002e+00  -1.9099999999999999e-02  -1.5229999999999999e-01  -3.5520000000000002e-01   1.1100000000000000e-01   2.6682999999999999e+00   5.0495000000000001e+00   1.0600000000000000e-01   4.4259999999999999e-01   6.5029999999999999e-01
   1.9839999999999999e-01   0.0000000000000000e+00   3.5171000000000001e+00  -9.4999999999999998e-03  -1.9980000000000001e-01  -2.8499999999999998e-01   1.9980000000000001e-01   2.4681999999999999e+00   5.2236000000000002e+00   9.5999999999999992e-03   5.4849999999999999e-01   6.2370000000000003e-01
   1.9839999999999999e-01   2.1980000000000000e-01   1.7157000000000000e+00  -2.8600000000000000e-02  -1.8079999999999999e-01  -2.3240000000000000e-01   2.6629999999999998e-01   2.6238000000000001e+00   4.9623999999999997e+00  -9.5999999999999992e-03   4.4259999999999999e-01   6.3700000000000001e-01
   4.4080000000000003e-01   2.1999999999999999e-02   3.6886999999999999e+00  -7.6399999999999996e-02  -1.5229999999999999e-01  -2.9380000000000001e-01   4.4400000000000002e-02   2.4904000000000002e+00   4.7012999999999998e+00   1.9300000000000001e-02   5.5810000000000004e-01   6.3260000000000005e-01
   1.5429999999999999e-01   2.1980000000000000e-01   2.8309000000000002e+00  -1.9099999999999999e-02  -1.0470000000000000e-01  -2.5430000000000003e-01   1.3320000000000001e-01   2.5348999999999999e+00   4.3529999999999998e+00   3.8500000000000000e-02   3.8490000000000002e-01   6.6349999999999998e-01
   1.9839999999999999e-01   4.8359999999999997e-01   2.4876999999999998e+00  -5.7299999999999997e-02  -1.7130000000000001e-01  -2.6310000000000000e-01   1.5540000000000001e-01   2.4681999999999999e+00   4.7882999999999996e+00   3.8500000000000000e-02   3.6559999999999998e-01   6.8120000000000003e-01
   3.9679999999999999e-01   3.2979999999999998e-01   2.5735000000000001e+00  -3.8199999999999998e-02  -1.5229999999999999e-01  -3.2010000000000000e-01   6.6600000000000006e-02   2.5792999999999999e+00   5.3106999999999998e+00  -7.7100000000000002e-02   4.5219999999999999e-01   6.4580000000000004e-01
   2.8649999999999998e-01   4.3999999999999997e-02   2.4018999999999999e+00   0.0000000000000000e+00  -2.5690000000000002e-01  -2.7629999999999999e-01   2.8849999999999998e-01   2.6015999999999999e+00   4.7012999999999998e+00   3.8500000000000000e-02   4.6189999999999998e-01   6.1929999999999996e-01
   2.4249999999999999e-01  -1.7590000000000000e-01   2.4018999999999999e+00  -1.4319999999999999e-01  -2.8549999999999998e-01  -2.2359999999999999e-01   1.7760000000000001e-01   2.5348999999999999e+00   4.7012999999999998e+00  -4.8200000000000000e-02   4.8110000000000003e-01   6.2370000000000003e-01
   6.6100000000000006e-02   6.6000000000000003e-02   3.0024000000000002e+00  -2.8600000000000000e-02  -1.3320000000000001e-01  -2.5430000000000003e-01   3.5510000000000003e-01   2.5792999999999999e+00   5.3106999999999998e+00  -3.8500000000000000e-02   4.1370000000000001e-01   6.3260000000000005e-01
   5.9509999999999996e-01   1.9789999999999999e-01   2.4876999999999998e+00  -9.4999999999999998e-03  -2.3790000000000000e-01  -2.6310000000000000e-01   1.9980000000000001e-01   2.5125999999999999e+00   4.7882999999999996e+00   4.8200000000000000e-02   5.1000000000000001e-01   5.9270000000000000e-01
   4.6289999999999998e-01   3.0780000000000002e-01   2.6593000000000000e+00  -1.3370000000000001e-01  -1.9030000000000000e-01  -3.1140000000000001e-01   2.2189999999999999e-01   2.6905000000000001e+00   4.7012999999999998e+00   4.8200000000000000e-02   5.6769999999999998e-01   6.3260000000000005e-01
   3.0859999999999999e-01   1.0990000000000000e-01   2.2303999999999999e+00   2.8600000000000000e-02  -1.4269999999999999e-01  -3.0259999999999998e-01   1.9980000000000001e-01   2.5348999999999999e+00   4.3529999999999998e+00  -7.7100000000000002e-02   4.4259999999999999e-01   6.6349999999999998e-01
  -4.4100000000000000e-02  -2.1980000000000000e-01   2.5735000000000001e+00  -3.8199999999999998e-02  -1.4269999999999999e-01  -2.2359999999999999e-01   1.3320000000000001e-01   2.4237000000000002e+00   4.0918000000000001e+00  -5.7799999999999997e-02   5.1959999999999995e-01   6.4580000000000004e-01
   1.3230000000000000e-01   2.1999999999999999e-02   2.4018999999999999e+00  -1.1459999999999999e-01  -1.7130000000000001e-01  -2.9820000000000002e-01   1.1100000000000000e-01   2.4459000000000000e+00   4.2659000000000002e+00   9.5999999999999992e-03   5.1000000000000001e-01   6.3700000000000001e-01
   8.1559999999999999e-01   1.9789999999999999e-01   3.0024000000000002e+00  -8.5900000000000004e-02  -2.3790000000000000e-01  -2.1490000000000001e-01  -4.4400000000000002e-02   2.4459000000000000e+00   5.3977000000000004e+00  -3.8500000000000000e-02   3.9450000000000002e-01   6.5469999999999995e-01
   3.9679999999999999e-01  -8.7900000000000006e-02   1.7157000000000000e+00  -9.4999999999999998e-03  -2.2839999999999999e-01  -2.8070000000000001e-01   3.1069999999999998e-01   2.5348999999999999e+00   4.4401000000000002e+00  -1.9300000000000001e-02   5.1000000000000001e-01   6.5029999999999999e-01
  -7.0530000000000004e-01   2.1999999999999999e-02   3.0024000000000002e+00  -9.5500000000000002e-02  -1.1420000000000000e-01  -2.9380000000000001e-01   2.8849999999999998e-01   2.4015000000000000e+00   4.3529999999999998e+00   3.8500000000000000e-02   4.7149999999999997e-01   6.0599999999999998e-01
   3.9679999999999999e-01   3.0780000000000002e-01   2.4876999999999998e+00  -1.5279999999999999e-01  -2.5690000000000002e-01  -2.2800000000000001e-01   2.2189999999999999e-01   2.5348999999999999e+00   4.7882999999999996e+00   4.8200000000000000e-02   4.6189999999999998e-01   6.2370000000000003e-01
   8.5960000000000003e-01  -1.5390000000000001e-01   2.2303999999999999e+00  -6.6799999999999998e-02  -2.2839999999999999e-01  -3.2010000000000000e-01   1.9980000000000001e-01   2.5792999999999999e+00   4.7012999999999998e+00   1.0600000000000000e-01   5.0029999999999997e-01   6.3260000000000005e-01
   1.7630000000000001e-01  -1.3189999999999999e-01   2.9165999999999999e+00   0.0000000000000000e+00  -1.3320000000000001e-01  -2.6750000000000002e-01   2.6629999999999998e-01   2.4904000000000002e+00   4.3529999999999998e+00  -9.6299999999999997e-02   5.1000000000000001e-01   6.1490000000000000e-01
  -8.8200000000000001e-02   1.7590000000000000e-01   1.7157000000000000e+00  -2.8600000000000000e-02  -1.0470000000000000e-01  -3.0700000000000000e-01   3.1069999999999998e-01   2.3570000000000002e+00   4.5270999999999999e+00   3.8500000000000000e-02   4.5219999999999999e-01   6.1040000000000005e-01
   4.4080000000000003e-01   1.7590000000000000e-01   2.4018999999999999e+00  -3.8199999999999998e-02  -2.7600000000000002e-01  -2.7629999999999999e-01   1.9980000000000001e-01   2.7349999999999999e+00   4.9623999999999997e+00  -2.8899999999999999e-02   5.1959999999999995e-01   6.0160000000000002e-01
   5.2900000000000003e-01  -2.1999999999999999e-02   2.6593000000000000e+00  -1.2410000000000000e-01  -2.5690000000000002e-01  -2.6750000000000002e-01   3.7730000000000002e-01   2.6015999999999999e+00   4.3529999999999998e+00   1.9300000000000001e-02   5.1000000000000001e-01   6.4580000000000004e-01
   5.0700000000000001e-01   1.9789999999999999e-01   2.5735000000000001e+00  -1.2410000000000000e-01  -9.5200000000000007e-02  -2.6310000000000000e-01   8.8800000000000004e-02   2.6015999999999999e+00   4.3529999999999998e+00   2.8899999999999999e-02   4.3300000000000000e-01   6.0599999999999998e-01
  -2.6450000000000001e-01   1.3189999999999999e-01   1.8872000000000000e+00  -4.7699999999999999e-02  -2.0930000000000001e-01  -2.7189999999999998e-01   1.3320000000000001e-01   2.4681999999999999e+00   4.6142000000000003e+00  -3.8500000000000000e-02   4.4259999999999999e-01   6.5469999999999995e-01
   2.2040000000000001e-01   2.1999999999999999e-02   1.9730000000000001e+00   1.9099999999999999e-02  -1.9980000000000001e-01  -2.7189999999999998e-01   3.5510000000000003e-01   2.4015000000000000e+00   5.3106999999999998e+00  -1.2520000000000001e-01   4.7149999999999997e-01   6.3260000000000005e-01
   5.9509999999999996e-01   2.6379999999999998e-01   2.7450999999999999e+00  -1.5279999999999999e-01  -2.7600000000000002e-01  -2.6310000000000000e-01   2.2200000000000001e-02   2.6015999999999999e+00   4.9623999999999997e+00   7.7100000000000002e-02   5.3879999999999995e-01   6.7240000000000000e-01
   3.3060000000000000e-01   4.3999999999999997e-02   3.0024000000000002e+00  -9.4999999999999998e-03  -2.5690000000000002e-01  -2.8939999999999999e-01   2.2189999999999999e-01   2.6238000000000001e+00   4.4401000000000002e+00   9.5999999999999992e-03   4.0410000000000001e-01   6.7240000000000000e-01
  -6.6100000000000006e-02   1.0990000000000000e-01   1.8872000000000000e+00  -2.8600000000000000e-02  -1.2370000000000000e-01  -2.0610000000000001e-01   3.9950000000000002e-01   2.3570000000000002e+00   4.6142000000000003e+00   1.9300000000000001e-02   4.5219999999999999e-01   6.3700000000000001e-01
   3.9679999999999999e-01  -3.2979999999999998e-01   2.6593000000000000e+00  -1.3370000000000001e-01  -1.6180000000000000e-01  -2.1929999999999999e-01   4.4400000000000002e-02   2.7128000000000001e+00   4.7882999999999996e+00   9.5999999999999992e-03   4.9070000000000003e-01   6.1929999999999996e-01
   6.1719999999999997e-01   1.5390000000000001e-01   2.6593000000000000e+00  -7.6399999999999996e-02  -2.9499999999999998e-01  -2.8499999999999998e-01   2.2189999999999999e-01   2.5348999999999999e+00   4.1788999999999996e+00   4.8200000000000000e-02   3.9450000000000002e-01   6.5910000000000002e-01
   2.2040000000000001e-01   9.0129999999999999e-01   2.0588000000000002e+00   8.5900000000000004e-02  -1.2370000000000000e-01  -2.2800000000000001e-01   1.9980000000000001e-01   2.2679999999999998e+00   4.7882999999999996e+00   6.7400000000000002e-02   3.4639999999999999e-01   6.6790000000000005e-01
   8.8200000000000001e-02   1.3189999999999999e-01   1.8015000000000001e+00  -1.9099999999999999e-02  -1.7130000000000001e-01  -2.6310000000000000e-01   2.2189999999999999e-01   2.4904000000000002e+00   4.7012999999999998e+00  -7.7100000000000002e-02   4.7149999999999997e-01   6.3700000000000001e-01
   1.1020000000000001e-01  -2.4179999999999999e-01   1.8872000000000000e+00  -1.4319999999999999e-01  -1.0470000000000000e-01  -2.4560000000000001e-01   1.5540000000000001e-01   2.6682999999999999e+00   4.9623999999999997e+00  -1.9300000000000001e-02   4.2340000000000000e-01   6.4139999999999997e-01
   3.5270000000000001e-01   4.3969999999999998e-01   2.4018999999999999e+00  -4.7699999999999999e-02  -2.9499999999999998e-01  -2.4120000000000000e-01   1.1100000000000000e-01   2.4459000000000000e+00   5.0495000000000001e+00  -5.7799999999999997e-02   4.3300000000000000e-01   6.5910000000000002e-01
   4.1880000000000001e-01   3.9570000000000000e-01   2.4876999999999998e+00  -9.4999999999999998e-03  -3.4260000000000002e-01  -2.7189999999999998e-01   3.9950000000000002e-01   2.4904000000000002e+00   5.2236000000000002e+00  -4.8200000000000000e-02   5.2920000000000000e-01   6.2809999999999999e-01
   1.5429999999999999e-01  -3.7369999999999998e-01   2.0588000000000002e+00  -8.5900000000000004e-02  -2.0930000000000001e-01  -2.5430000000000003e-01   1.9980000000000001e-01   2.5792999999999999e+00   4.7882999999999996e+00   1.9300000000000001e-02   5.4849999999999999e-01   6.4139999999999997e-01
   1.1020000000000001e-01   1.3189999999999999e-01   2.4018999999999999e+00  -2.1959999999999999e-01  -2.2839999999999999e-01  -2.1490000000000001e-01   2.4410000000000001e-01   2.6682999999999999e+00   4.9623999999999997e+00   4.8200000000000000e-02   4.5219999999999999e-01   6.6349999999999998e-01
   3.3060000000000000e-01   3.7369999999999998e-01   3.0024000000000002e+00  -3.8199999999999998e-02  -2.3790000000000000e-01  -2.8939999999999999e-01   1.1100000000000000e-01   2.5571000000000002e+00   4.6142000000000003e+00   2.8899999999999999e-02   4.2340000000000000e-01   5.9270000000000000e-01
   5.2900000000000003e-01  -1.5390000000000001e-01   3.0882000000000001e+00  -7.6399999999999996e-02  -2.0930000000000001e-01  -2.5869999999999999e-01   4.6610000000000001e-01   2.5792999999999999e+00   4.4401000000000002e+00  -9.6299999999999997e-02   3.7530000000000002e-01   6.3700000000000001e-01
   8.8200000000000001e-02   1.3189999999999999e-01   1.5441000000000000e+00  -9.4999999999999998e-03  -2.3790000000000000e-01  -2.9380000000000001e-01   2.8849999999999998e-01   2.5792999999999999e+00   4.5270999999999999e+00  -6.7400000000000002e-02   5.3879999999999995e-01   6.4139999999999997e-01
   1.7630000000000001e-01   1.9789999999999999e-01   2.3161999999999998e+00   1.9099999999999999e-02  -2.0930000000000001e-01  -2.4120000000000000e-01   8.8800000000000004e-02   2.3792000000000000e+00   5.0495000000000001e+00  -3.8500000000000000e-02   4.5219999999999999e-01   6.6790000000000005e-01
   2.6450000000000001e-01   4.1770000000000002e-01   2.5735000000000001e+00  -9.4999999999999998e-03  -1.9980000000000001e-01  -2.8499999999999998e-01   1.3320000000000001e-01   2.5125999999999999e+00   5.3106999999999998e+00   9.5999999999999992e-03   4.7149999999999997e-01   6.3700000000000001e-01
   1.5429999999999999e-01  -1.3189999999999999e-01   2.3161999999999998e+00  -1.1459999999999999e-01  -2.8549999999999998e-01  -2.8070000000000001e-01   3.3289999999999997e-01   2.5125999999999999e+00   5.0495000000000001e+00  -6.7400000000000002e-02   4.4259999999999999e-01   6.2370000000000003e-01
   3.7469999999999998e-01   1.5390000000000001e-01   2.0588000000000002e+00  -8.5900000000000004e-02  -2.3790000000000000e-01  -2.7629999999999999e-01   2.8849999999999998e-01   2.3347000000000002e+00   5.0495000000000001e+00  -1.9300000000000001e-02   3.5599999999999998e-01   6.6349999999999998e-01
   1.5429999999999999e-01   2.6379999999999998e-01   2.1446000000000001e+00  -7.6399999999999996e-02  -1.7130000000000001e-01  -3.0259999999999998e-01  -8.8800000000000004e-02   2.6682999999999999e+00   4.5270999999999999e+00   3.8500000000000000e-02   5.0029999999999997e-01   6.1490000000000000e-01
   3.3060000000000000e-01  -1.7590000000000000e-01   2.0588000000000002e+00  -1.7190000000000000e-01  -3.3310000000000001e-01  -2.9820000000000002e-01   1.5540000000000001e-01   2.4459000000000000e+00   5.1365999999999996e+00   1.9300000000000001e-02   5.1000000000000001e-01   6.5910000000000002e-01
   4.8490000000000000e-01   1.3189999999999999e-01   2.1446000000000001e+00  -1.2410000000000000e-01  -2.4740000000000001e-01  -2.3680000000000001e-01   2.8849999999999998e-01   2.4237000000000002e+00   4.3529999999999998e+00  -3.8500000000000000e-02   5.0029999999999997e-01   6.2809999999999999e-01
   4.1880000000000001e-01   1.3189999999999999e-01   2.0588000000000002e+00  -5.7299999999999997e-02  -1.9030000000000000e-01  -2.5430000000000003e-01   2.8849999999999998e-01   2.5125999999999999e+00   4.5270999999999999e+00  -9.5999999999999992e-03   4.5219999999999999e-01   5.9719999999999995e-01
   2.6450000000000001e-01   0.0000000000000000e+00   2.3161999999999998e+00  -4.7699999999999999e-02  -1.9980000000000001e-01  -2.1929999999999999e-01   1.9980000000000001e-01   2.7795000000000001e+00   5.3106999999999998e+00   1.9300000000000001e-02   4.6189999999999998e-01   6.6790000000000005e-01
   2.8649999999999998e-01   3.9570000000000000e-01   2.8309000000000002e+00  -9.5500000000000002e-02  -2.2839999999999999e-01  -2.5869999999999999e-01   1.9980000000000001e-01   2.5348999999999999e+00   4.7882999999999996e+00   1.9300000000000001e-02   3.9450000000000002e-01   6.6349999999999998e-01
   2.4249999999999999e-01   3.2979999999999998e-01   3.0024000000000002e+00  -4.7699999999999999e-02  -1.6180000000000000e-01  -2.4560000000000001e-01   2.2189999999999999e-01   2.5571000000000002e+00   4.3529999999999998e+00   9.6299999999999997e-02   4.4259999999999999e-01   6.3260000000000005e-01
   3.7469999999999998e-01   8.7900000000000006e-02   3.1739999999999999e+00  -9.4999999999999998e-03  -1.4269999999999999e-01  -3.2890000000000003e-01  -4.4400000000000002e-02   2.5792999999999999e+00   4.2659000000000002e+00   0.0000000000000000e+00   4.5219999999999999e-01   6.9889999999999997e-01
   2.8649999999999998e-01   1.5390000000000001e-01   2.7450999999999999e+00  -9.4999999999999998e-03  -1.9980000000000001e-01  -2.4120000000000000e-01   2.6629999999999998e-01   2.5571000000000002e+00   4.0918000000000001e+00   9.5999999999999992e-03   4.8110000000000003e-01   6.3700000000000001e-01
   2.4249999999999999e-01   3.2979999999999998e-01   2.7450999999999999e+00  -3.8199999999999998e-02  -2.1890000000000001e-01  -2.7189999999999998e-01   0.0000000000000000e+00   2.6459999999999999e+00   4.5270999999999999e+00  -7.7100000000000002e-02   4.2340000000000000e-01   6.2809999999999999e-01
   2.6450000000000001e-01  -8.7900000000000006e-02   3.1739999999999999e+00  -1.9099999999999999e-02  -1.5229999999999999e-01  -2.8070000000000001e-01   8.8800000000000004e-02   2.3570000000000002e+00   4.5270999999999999e+00  -1.9300000000000001e-02   4.6189999999999998e-01   6.8559999999999999e-01
   2.8649999999999998e-01  -1.5390000000000001e-01   3.0024000000000002e+00  -1.7190000000000000e-01  -3.1400000000000000e-01  -2.3680000000000001e-01   2.2189999999999999e-01   2.4904000000000002e+00   4.6142000000000003e+00   1.2520000000000001e-01   4.1370000000000001e-01   6.7240000000000000e-01
   3.9679999999999999e-01   1.5390000000000001e-01   2.3161999999999998e+00  -3.8199999999999998e-02  -1.7130000000000001e-01  -2.7629999999999999e-01   1.1100000000000000e-01   2.5571000000000002e+00   5.3977000000000004e+00   1.9300000000000001e-02   4.8110000000000003e-01   6.4139999999999997e-01
   2.2040000000000001e-01   2.1999999999999999e-02   2.6593000000000000e+00  -1.2410000000000000e-01  -1.3320000000000001e-01  -2.5869999999999999e-01   2.6629999999999998e-01   2.6015999999999999e+00   4.7012999999999998e+00  -1.9300000000000001e-02   5.1000000000000001e-01   6.3260000000000005e-01
   3.7469999999999998e-01  -2.1999999999999999e-02   2.0588000000000002e+00  -9.4999999999999998e-03  -1.6180000000000000e-01  -3.0259999999999998e-01   2.2200000000000001e-02   2.8906000000000001e+00   5.3106999999999998e+00  -2.8899999999999999e-02   4.7149999999999997e-01   6.3700000000000001e-01
   4.1880000000000001e-01  -4.3999999999999997e-02   2.3161999999999998e+00  -1.6230000000000000e-01  -1.9030000000000000e-01  -2.1929999999999999e-01   1.5540000000000001e-01   2.6238000000000001e+00   4.6142000000000003e+00   5.7799999999999997e-02   4.6189999999999998e-01   6.4580000000000004e-01
   4.4080000000000003e-01   6.6000000000000003e-02   3.2597999999999998e+00  -7.6399999999999996e-02  -2.1890000000000001e-01  -2.8939999999999999e-01   4.4400000000000002e-02   2.6238000000000001e+00   4.5270999999999999e+00  -9.5999999999999992e-03   4.2340000000000000e-01   6.5910000000000002e-01
   3.3060000000000000e-01   2.1999999999999999e-02   2.4018999999999999e+00  -5.7299999999999997e-02  -2.6640000000000003e-01  -2.7629999999999999e-01   1.7760000000000001e-01   2.6459999999999999e+00   4.5270999999999999e+00   0.0000000000000000e+00   3.9450000000000002e-01   6.4139999999999997e-01
   2.2040000000000001e-01   0.0000000000000000e+00   2.2303999999999999e+00  -5.7299999999999997e-02  -2.2839999999999999e-01  -2.4560000000000001e-01   2.4410000000000001e-01   2.4015000000000000e+00   4.1788999999999996e+00   9.5999999999999992e-03   5.1000000000000001e-01   6.3700000000000001e-01
   2.4249999999999999e-01   1.0990000000000000e-01   1.5441000000000000e+00  -4.7699999999999999e-02  -2.5690000000000002e-01  -2.8939999999999999e-01  -2.2200000000000001e-02   2.7128000000000001e+00   5.0495000000000001e+00  -8.6699999999999999e-02   4.1370000000000001e-01   6.4580000000000004e-01
   3.5270000000000001e-01  -1.3189999999999999e-01   2.6593000000000000e+00  -5.7299999999999997e-02  -1.9030000000000000e-01  -2.8939999999999999e-01   1.3320000000000001e-01   2.4015000000000000e+00   4.2659000000000002e+00   0.0000000000000000e+00   4.6189999999999998e-01   6.3700000000000001e-01
   2.6450000000000001e-01   1.0990000000000000e-01   1.6298999999999999e+00  -7.6399999999999996e-02  -2.1890000000000001e-01  -2.5000000000000000e-01   1.7760000000000001e-01   2.4904000000000002e+00   5.0495000000000001e+00  -3.8500000000000000e-02   4.1370000000000001e-01   6.1929999999999996e-01
   3.5270000000000001e-01   1.3189999999999999e-01   2.7450999999999999e+00  -1.0500000000000000e-01  -2.4740000000000001e-01  -2.4560000000000001e-01   1.9980000000000001e-01   2.5792999999999999e+00   4.7012999999999998e+00  -3.8500000000000000e-02   5.5810000000000004e-01   6.6790000000000005e-01
   2.6450000000000001e-01   0.0000000000000000e+00   2.4018999999999999e+00  -1.6230000000000000e-01  -1.5229999999999999e-01  -2.4560000000000001e-01   4.8830000000000001e-01   2.6238000000000001e+00   4.5270999999999999e+00   5.7799999999999997e-02   3.8490000000000002e-01   6.6349999999999998e-01
   5.0700000000000001e-01   1.0990000000000000e-01   2.4876999999999998e+00  -1.1459999999999999e-01  -2.6640000000000003e-01  -2.6750000000000002e-01   1.5540000000000001e-01   2.6015999999999999e+00   5.3106999999999998e+00  -5.7799999999999997e-02   4.6189999999999998e-01   6.1040000000000005e-01
   5.0700000000000001e-01   1.5390000000000001e-01   1.9730000000000001e+00   2.8600000000000000e-02  -2.1890000000000001e-01  -2.8939999999999999e-01   6.6600000000000006e-02   2.7128000000000001e+00   4.8754000000000000e+00  -1.9300000000000001e-02   5.1000000000000001e-01   6.3260000000000005e-01
   4.1880000000000001e-01   2.1999999999999999e-02   2.8309000000000002e+00  -9.5500000000000002e-02  -1.9980000000000001e-01  -2.5430000000000003e-01   2.6629999999999998e-01   2.5792999999999999e+00   4.7882999999999996e+00   1.9300000000000001e-02   4.8110000000000003e-01   6.6349999999999998e-01
   1.9839999999999999e-01   1.0990000000000000e-01   2.0588000000000002e+00  -4.7699999999999999e-02  -1.9030000000000000e-01  -2.5869999999999999e-01   4.4400000000000002e-02   2.6015999999999999e+00   4.8754000000000000e+00   1.9300000000000001e-02   5.0029999999999997e-01   6.7679999999999996e-01
   3.9679999999999999e-01  -2.1999999999999999e-02   2.3161999999999998e+00  -3.8199999999999998e-02  -2.1890000000000001e-01  -2.7629999999999999e-01   3.5510000000000003e-01   2.5792999999999999e+00   4.7012999999999998e+00   5.7799999999999997e-02   5.0029999999999997e-01   6.1040000000000005e-01
   2.6450000000000001e-01   1.5390000000000001e-01   2.4876999999999998e+00  -1.3370000000000001e-01  -1.9030000000000000e-01  -2.4120000000000000e-01   1.3320000000000001e-01   2.6015999999999999e+00   4.6142000000000003e+00  -6.7400000000000002e-02   4.3300000000000000e-01   6.7679999999999996e-01
   2.4249999999999999e-01   2.1999999999999999e-02   3.0024000000000002e+00   0.0000000000000000e+00  -2.1890000000000001e-01  -2.8070000000000001e-01   1.7760000000000001e-01   2.7572000000000001e+00   4.1788999999999996e+00  -4.8200000000000000e-02   5.6769999999999998e-01   6.2370000000000003e-01
   4.1880000000000001e-01   1.3189999999999999e-01   2.7450999999999999e+00  -1.9089999999999999e-01  -2.6640000000000003e-01  -2.5869999999999999e-01   1.7760000000000001e-01   2.6238000000000001e+00   4.7882999999999996e+00   3.8500000000000000e-02   5.1959999999999995e-01   6.8120000000000003e-01
   2.6450000000000001e-01   6.6000000000000003e-02   1.7157000000000000e+00  -6.6799999999999998e-02  -3.4260000000000002e-01  -2.2359999999999999e-01   1.7760000000000001e-01   2.5792999999999999e+00   3.3953000000000002e+00   7.7100000000000002e-02   4.7149999999999997e-01   6.9010000000000005e-01
   2.8649999999999998e-01   2.1999999999999999e-02   1.9730000000000001e+00  -7.6399999999999996e-02  -2.5690000000000002e-01  -2.7629999999999999e-01   6.6600000000000006e-02   2.3792000000000000e+00   4.5270999999999999e+00  -4.8200000000000000e-02   4.7149999999999997e-01   6.2809999999999999e-01
   1.1020000000000001e-01   1.0990000000000000e-01   2.0588000000000002e+00  -6.6799999999999998e-02  -1.9030000000000000e-01  -2.2800000000000001e-01   1.3320000000000001e-01   2.7572000000000001e+00   4.5270999999999999e+00  -4.8200000000000000e-02   4.9070000000000003e-01   6.2809999999999999e-01
   3.5270000000000001e-01  -6.6000000000000003e-02   2.5735000000000001e+00  -1.0500000000000000e-01  -2.2839999999999999e-01  -2.4120000000000000e-01   4.4400000000000002e-02   2.7795000000000001e+00   4.3529999999999998e+00   1.9300000000000001e-02   4.3300000000000000e-01   6.0599999999999998e-01
   2.8649999999999998e-01  -6.6000000000000003e-02   2.1446000000000001e+00  -4.7699999999999999e-02  -2.2839999999999999e-01  -2.1049999999999999e-01   4.2170000000000002e-01   2.4459000000000000e+00   4.7012999999999998e+00  -8.6699999999999999e-02   4.6189999999999998e-01   6.4580000000000004e-01
   3.0859999999999999e-01   1.3189999999999999e-01   2.6593000000000000e+00  -4.7699999999999999e-02  -1.8079999999999999e-01  -3.2010000000000000e-01   1.9980000000000001e-01   2.6905000000000001e+00   5.3977000000000004e+00  -9.5999999999999992e-03   4.2340000000000000e-01   6.5029999999999999e-01
   1.9839999999999999e-01   1.5390000000000001e-01   2.2303999999999999e+00  -1.3370000000000001e-01  -1.8079999999999999e-01  -3.0259999999999998e-01   1.7760000000000001e-01   2.4459000000000000e+00   4.5270999999999999e+00   3.8500000000000000e-02   4.2340000000000000e-01   6.5469999999999995e-01
   2.2040000000000001e-01   1.7590000000000000e-01   2.4876999999999998e+00  -9.5500000000000002e-02  -3.0449999999999999e-01  -2.5000000000000000e-01   4.4400000000000002e-02   2.6905000000000001e+00   5.3977000000000004e+00  -9.5999999999999992e-03   3.9450000000000002e-01   7.2989999999999999e-01
   2.8649999999999998e-01   2.4179999999999999e-01   2.0588000000000002e+00  -5.7299999999999997e-02  -1.9980000000000001e-01  -2.8070000000000001e-01   2.6629999999999998e-01   2.5792999999999999e+00   4.8754000000000000e+00   6.7400000000000002e-02   4.2340000000000000e-01   6.5910000000000002e-01
   4.4080000000000003e-01   1.5390000000000001e-01   2.1446000000000001e+00  -1.1459999999999999e-01  -2.2839999999999999e-01  -2.5869999999999999e-01   1.9980000000000001e-01   2.5571000000000002e+00   5.1365999999999996e+00   7.7100000000000002e-02   4.6189999999999998e-01   6.6790000000000005e-01
   6.6100000000000006e-02   1.0990000000000000e-01   2.2303999999999999e+00  -4.7699999999999999e-02  -2.0930000000000001e-01  -2.8939999999999999e-01   1.1100000000000000e-01   2.6238000000000001e+00   5.0495000000000001e+00   4.8200000000000000e-02   4.5219999999999999e-01   6.3260000000000005e-01
   3.5270000000000001e-01   1.7590000000000000e-01   2.3161999999999998e+00  -4.7699999999999999e-02  -2.4740000000000001e-01  -2.5430000000000003e-01   4.4400000000000002e-02   2.6238000000000001e+00   4.6142000000000003e+00  -8.6699999999999999e-02   4.4259999999999999e-01   5.9270000000000000e-01
   4.6289999999999998e-01   1.7590000000000000e-01   2.0588000000000002e+00  -4.7699999999999999e-02  -2.1890000000000001e-01  -2.5869999999999999e-01   1.3320000000000001e-01   2.5348999999999999e+00   4.9623999999999997e+00  -4.8200000000000000e-02   5.4849999999999999e-01   6.6790000000000005e-01
   2.8649999999999998e-01  -2.1999999999999999e-02   2.2303999999999999e+00  -1.8140000000000001e-01  -2.2839999999999999e-01  -2.6750000000000002e-01   3.1069999999999998e-01   2.3570000000000002e+00   4.6142000000000003e+00  -6.7400000000000002e-02   4.0410000000000001e-01   6.3700000000000001e-01
   4.4080000000000003e-01  -4.3999999999999997e-02   2.5735000000000001e+00  -6.6799999999999998e-02  -1.6180000000000000e-01  -2.5869999999999999e-01   3.5510000000000003e-01   2.5125999999999999e+00   5.1365999999999996e+00   5.7799999999999997e-02   4.6189999999999998e-01   6.5469999999999995e-01
   2.1999999999999999e-02   1.0990000000000000e-01   2.4018999999999999e+00  -1.1459999999999999e-01  -2.2839999999999999e-01  -2.8499999999999998e-01  -4.4400000000000002e-02   2.6459999999999999e+00   4.9623999999999997e+00   6.7400000000000002e-02   4.1370000000000001e-01   6.5469999999999995e-01
   3.5270000000000001e-01   1.5390000000000001e-01   2.6593000000000000e+00  -1.6230000000000000e-01  -1.9980000000000001e-01  -2.3680000000000001e-01   2.6629999999999998e-01   2.5792999999999999e+00   5.4847999999999999e+00  -9.5999999999999992e-03   4.8110000000000003e-01   6.6790000000000005e-01
   2.8649999999999998e-01  -8.7900000000000006e-02   1.8015000000000001e+00  -1.2410000000000000e-01  -2.1890000000000001e-01  -2.0610000000000001e-01   2.4410000000000001e-01   2.5792999999999999e+00   4.7882999999999996e+00   0.0000000000000000e+00   4.5219999999999999e-01   6.3700000000000001e-01
   3.0859999999999999e-01   1.0990000000000000e-01   1.2867999999999999e+00  -5.7299999999999997e-02  -1.7130000000000001e-01  -2.5869999999999999e-01   8.8800000000000004e-02   2.6238000000000001e+00   4.9623999999999997e+00  -1.2520000000000001e-01   3.8490000000000002e-01   6.5469999999999995e-01
   8.8200000000000001e-02   1.3189999999999999e-01   2.1446000000000001e+00  -1.2410000000000000e-01  -3.1400000000000000e-01  -2.4120000000000000e-01   3.1069999999999998e-01   2.4904000000000002e+00   5.2236000000000002e+00  -7.7100000000000002e-02   4.7149999999999997e-01   6.3700000000000001e-01
   3.3060000000000000e-01   1.3189999999999999e-01   2.7450999999999999e+00  -1.8140000000000001e-01  -3.3310000000000001e-01  -2.5430000000000003e-01   1.1100000000000000e-01   2.6015999999999999e+00   4.2659000000000002e+00  -6.7400000000000002e-02   4.3300000000000000e-01   6.4580000000000004e-01
   4.6289999999999998e-01   1.5390000000000001e-01   2.3161999999999998e+00  -1.9099999999999999e-02  -1.9980000000000001e-01  -2.7629999999999999e-01   1.3320000000000001e-01   2.6682999999999999e+00   4.8754000000000000e+00   1.9300000000000001e-02   4.7149999999999997e-01   5.7950000000000002e-01
   4.1880000000000001e-01   2.1980000000000000e-01   3.0882000000000001e+00  -1.0500000000000000e-01  -1.6180000000000000e-01  -2.7629999999999999e-01   1.7760000000000001e-01   2.4237000000000002e+00   4.9623999999999997e+00   4.8200000000000000e-02   4.9070000000000003e-01   6.9010000000000005e-01
   2.4249999999999999e-01   8.7900000000000006e-02   2.4018999999999999e+00  -4.7699999999999999e-02  -2.5690000000000002e-01  -2.4120000000000000e-01   1.5540000000000001e-01   2.7128000000000001e+00   4.6142000000000003e+00   6.7400000000000002e-02   4.3300000000000000e-01   5.9719999999999995e-01
   4.1880000000000001e-01   1.9789999999999999e-01   2.4018999999999999e+00  -7.6399999999999996e-02  -2.2839999999999999e-01  -2.9820000000000002e-01   2.2189999999999999e-01   2.7572000000000001e+00   4.9623999999999997e+00  -5.7799999999999997e-02   4.4259999999999999e-01   6.4580000000000004e-01
   3.5270000000000001e-01   1.5390000000000001e-01   2.5735000000000001e+00  -1.3370000000000001e-01  -1.6180000000000000e-01  -2.4560000000000001e-01   1.3320000000000001e-01   2.5571000000000002e+00   4.7882999999999996e+00   4.8200000000000000e-02   4.3300000000000000e-01   6.6349999999999998e-01
   2.6450000000000001e-01   8.7900000000000006e-02   2.7450999999999999e+00  -1.5279999999999999e-01  -1.9980000000000001e-01  -2.8070000000000001e-01   1.7760000000000001e-01   2.6905000000000001e+00   4.7882999999999996e+00   6.7400000000000002e-02   5.2920000000000000e-01   6.1929999999999996e-01
   2.8649999999999998e-01   8.7900000000000006e-02   1.7157000000000000e+00  -1.0500000000000000e-01  -2.2839999999999999e-01  -2.4120000000000000e-01  -2.2200000000000001e-02   2.3792000000000000e+00   4.5270999999999999e+00  -4.8200000000000000e-02   3.3679999999999999e-01   6.3700000000000001e-01
   4.8490000000000000e-01  -2.4179999999999999e-01   2.5735000000000001e+00  -7.6399999999999996e-02  -1.6180000000000000e-01  -2.8070000000000001e-01   0.0000000000000000e+00   2.6238000000000001e+00   4.5270999999999999e+00   3.8500000000000000e-02   4.7149999999999997e-01   6.5029999999999999e-01
   8.8200000000000001e-02   0.0000000000000000e+00   3.6029000000000000e+00  -8.5900000000000004e-02  -1.9030000000000000e-01  -2.4120000000000000e-01   1.1100000000000000e-01   2.4459000000000000e+00   5.0495000000000001e+00  -4.8200000000000000e-02   4.6189999999999998e-01   6.7679999999999996e-01
   3.9679999999999999e-01   8.7900000000000006e-02   1.6298999999999999e+00  -3.8199999999999998e-02  -1.7130000000000001e-01  -3.1569999999999998e-01   8.8800000000000004e-02   2.6682999999999999e+00   5.4847999999999999e+00   4.8200000000000000e-02   4.4259999999999999e-01   6.4580000000000004e-01
   4.4080000000000003e-01   1.5390000000000001e-01   2.3161999999999998e+00  -1.1459999999999999e-01  -2.0930000000000001e-01  -2.7189999999999998e-01   1.5540000000000001e-01   2.5348999999999999e+00   5.2236000000000002e+00   3.8500000000000000e-02   4.0410000000000001e-01   6.6790000000000005e-01
   2.8649999999999998e-01   4.3999999999999997e-02   2.0588000000000002e+00  -1.5279999999999999e-01  -2.2839999999999999e-01  -2.7629999999999999e-01   2.6629999999999998e-01   2.2902999999999998e+00   4.7882999999999996e+00  -9.5999999999999992e-03   4.5219999999999999e-01   6.3260000000000005e-01
   2.8649999999999998e-01   8.7900000000000006e-02   2.1446000000000001e+00  -8.5900000000000004e-02  -2.2839999999999999e-01  -2.5869999999999999e-01   2.2189999999999999e-01   2.6015999999999999e+00   5.3977000000000004e+00  -1.9300000000000001e-02   4.7149999999999997e-01   6.5469999999999995e-01
   1.9839999999999999e-01   0.0000000000000000e+00   2.4876999999999998e+00   1.9099999999999999e-02  -1.7130000000000001e-01  -2.5430000000000003e-01   1.3320000000000001e-01   2.6682999999999999e+00   4.8754000000000000e+00   3.8500000000000000e-02   4.7149999999999997e-01   6.9010000000000005e-01
   1.9839999999999999e-01  -8.7900000000000006e-02   2.2303999999999999e+00  -2.8600000000000000e-02  -1.9980000000000001e-01  -2.1049999999999999e-01   4.4400000000000002e-02   2.5125999999999999e+00   4.7882999999999996e+00   9.5999999999999992e-03   4.0410000000000001e-01   6.5910000000000002e-01
   2.6450000000000001e-01   1.5390000000000001e-01   2.5735000000000001e+00  -2.0050000000000001e-01  -1.9980000000000001e-01  -2.7189999999999998e-01   0.0000000000000000e+00   2.5571000000000002e+00   5.1365999999999996e+00   9.6299999999999997e-02   3.9450000000000002e-01   6.7240000000000000e-01
   8.8200000000000001e-02   2.6379999999999998e-01   1.9730000000000001e+00  -8.5900000000000004e-02  -2.8549999999999998e-01  -2.3240000000000000e-01   6.6600000000000006e-02   2.5348999999999999e+00   5.5719000000000003e+00   1.1559999999999999e-01   4.3300000000000000e-01   6.6790000000000005e-01
   3.9679999999999999e-01  -1.0990000000000000e-01   2.0588000000000002e+00  -9.5500000000000002e-02  -2.5690000000000002e-01  -2.7189999999999998e-01   2.8849999999999998e-01   2.6238000000000001e+00   3.7435999999999998e+00  -3.8500000000000000e-02   4.6189999999999998e-01   6.1929999999999996e-01
   2.6450000000000001e-01   1.0990000000000000e-01   2.4876999999999998e+00  -5.7299999999999997e-02  -3.0449999999999999e-01  -2.1049999999999999e-01   1.7760000000000001e-01   2.4459000000000000e+00   5.3106999999999998e+00   9.5999999999999992e-03   4.4259999999999999e-01   6.4580000000000004e-01
   2.8649999999999998e-01  -2.1999999999999999e-02   1.8015000000000001e+00  -4.7699999999999999e-02  -2.2839999999999999e-01  -2.2359999999999999e-01   1.7760000000000001e-01   2.5571000000000002e+00   4.4401000000000002e+00   6.7400000000000002e-02   4.7149999999999997e-01   6.3260000000000005e-01
   2.2040000000000001e-01   1.3189999999999999e-01   2.9165999999999999e+00  -7.6399999999999996e-02  -1.0470000000000000e-01  -2.6750000000000002e-01  -4.4400000000000002e-02   2.6682999999999999e+00   5.1365999999999996e+00   7.7100000000000002e-02   3.6559999999999998e-01   6.5910000000000002e-01
   3.3060000000000000e-01  -4.3999999999999997e-02   2.6593000000000000e+00  -3.8199999999999998e-02  -2.1890000000000001e-01  -2.1929999999999999e-01   1.5540000000000001e-01   2.6238000000000001e+00   4.0048000000000004e+00   1.9300000000000001e-02   5.3879999999999995e-01   6.6349999999999998e-01
   3.7469999999999998e-01   1.7590000000000000e-01   2.5735000000000001e+00  -7.6399999999999996e-02  -1.6180000000000000e-01  -2.4560000000000001e-01   2.2189999999999999e-01   2.6905000000000001e+00   5.6589000000000000e+00   0.0000000000000000e+00   4.8110000000000003e-01   6.5469999999999995e-01
   2.8649999999999998e-01   1.3189999999999999e-01   2.2303999999999999e+00  -1.0500000000000000e-01  -1.5229999999999999e-01  -3.0700000000000000e-01   1.1100000000000000e-01   2.7128000000000001e+00   5.0495000000000001e+00   2.8899999999999999e-02   4.0410000000000001e-01   6.1490000000000000e-01
   1.3230000000000000e-01   4.3999999999999997e-02   1.8872000000000000e+00  -8.5900000000000004e-02  -2.1890000000000001e-01  -2.3240000000000000e-01   1.1100000000000000e-01   2.6015999999999999e+00   4.6142000000000003e+00  -4.8200000000000000e-02   4.3300000000000000e-01   6.6349999999999998e-01
   1.3230000000000000e-01   8.7900000000000006e-02   2.0588000000000002e+00  -1.6230000000000000e-01  -1.7130000000000001e-01  -2.5000000000000000e-01   8.8800000000000004e-02   2.2679999999999998e+00   5.0495000000000001e+00   1.9300000000000001e-02   4.4259999999999999e-01   6.2809999999999999e-01
   5.2900000000000003e-01  -1.5390000000000001e-01   2.8309000000000002e+00  -1.9089999999999999e-01  -2.5690000000000002e-01  -2.5430000000000003e-01   2.8849999999999998e-01   2.6238000000000001e+00   4.2659000000000002e+00   2.8899999999999999e-02   4.2340000000000000e-01   6.6790000000000005e-01
   1.5429999999999999e-01   0.0000000000000000e+00   1.9730000000000001e+00  -6.6799999999999998e-02  -3.0449999999999999e-01  -2.4120000000000000e-01   8.8800000000000004e-02   2.4459000000000000e+00   4.3529999999999998e+00   6.7400000000000002e-02   4.6189999999999998e-01   6.6790000000000005e-01
   1.9839999999999999e-01   1.0990000000000000e-01   1.9730000000000001e+00  -2.1959999999999999e-01  -2.7600000000000002e-01  -2.6310000000000000e-01   2.2189999999999999e-01   2.7128000000000001e+00   4.6142000000000003e+00   4.8200000000000000e-02   4.3300000000000000e-01   6.6790000000000005e-01
   2.6450000000000001e-01   8.7900000000000006e-02   2.2303999999999999e+00  -1.4319999999999999e-01  -2.7600000000000002e-01  -2.3680000000000001e-01   2.2189999999999999e-01   2.5792999999999999e+00   5.6589000000000000e+00   2.8899999999999999e-02   4.5219999999999999e-01   6.5469999999999995e-01
   1.1020000000000001e-01   4.3999999999999997e-02   2.6593000000000000e+00  -1.0500000000000000e-01  -1.4269999999999999e-01  -2.9820000000000002e-01   1.7760000000000001e-01   2.6682999999999999e+00   4.6142000000000003e+00  -9.5999999999999992e-03   4.0410000000000001e-01   6.5029999999999999e-01
   2.2040000000000001e-01   2.6379999999999998e-01   2.3161999999999998e+00  -1.0500000000000000e-01  -1.2370000000000000e-01  -2.7629999999999999e-01   2.2189999999999999e-01   2.6015999999999999e+00   4.6142000000000003e+00   6.7400000000000002e-02   5.0029999999999997e-01   6.6790000000000005e-01
   4.4080000000000003e-01   2.1999999999999999e-02   3.1739999999999999e+00  -1.7190000000000000e-01  -2.3790000000000000e-01  -2.9380000000000001e-01   6.6600000000000006e-02   2.5571000000000002e+00   5.4847999999999999e+00  -5.7799999999999997e-02   4.9070000000000003e-01   6.7679999999999996e-01
   3.7469999999999998e-01   1.3189999999999999e-01   2.1446000000000001e+00   9.4999999999999998e-03  -2.6640000000000003e-01  -2.1490000000000001e-01   2.2189999999999999e-01   2.5571000000000002e+00   4.4401000000000002e+00  -1.9300000000000001e-02   4.8110000000000003e-01   6.1929999999999996e-01
   0.0000000000000000e+00   4.3999999999999997e-02   2.1446000000000001e+00  -1.1459999999999999e-01  -1.8079999999999999e-01  -2.8499999999999998e-01  -2.2200000000000001e-02   2.5571000000000002e+00   5.0495000000000001e+00  -4.8200000000000000e-02   4.3300000000000000e-01   6.9450000000000001e-01
   2.8649999999999998e-01  -2.1980000000000000e-01   1.8872000000000000e+00  -4.7699999999999999e-02  -2.5690000000000002e-01  -2.0610000000000001e-01   2.6629999999999998e-01   2.7128000000000001e+00   3.8306000000000000e+00   7.7100000000000002e-02   4.3300000000000000e-01   6.7679999999999996e-01
   6.3919999999999999e-01  -1.3189999999999999e-01   2.4018999999999999e+00  -1.9089999999999999e-01  -2.5690000000000002e-01  -2.8070000000000001e-01  -2.2200000000000001e-02   2.5571000000000002e+00   4.2659000000000002e+00   9.5999999999999992e-03   3.9450000000000002e-01   6.5029999999999999e-01
   2.6450000000000001e-01  -1.0990000000000000e-01   2.3161999999999998e+00  -7.6399999999999996e-02  -2.9499999999999998e-01  -2.7189999999999998e-01   3.5510000000000003e-01   2.5348999999999999e+00   4.8754000000000000e+00   1.9300000000000001e-02   5.3879999999999995e-01   6.7240000000000000e-01
  -4.4100000000000000e-02  -1.0990000000000000e-01   1.3725000000000001e+00  -2.4820000000000000e-01  -2.6640000000000003e-01  -2.7189999999999998e-01   2.8849999999999998e-01   2.5348999999999999e+00   4.9623999999999997e+00   7.7100000000000002e-02   3.3679999999999999e-01   6.4580000000000004e-01
   4.4100000000000000e-02   4.3999999999999997e-02   2.7450999999999999e+00  -1.1459999999999999e-01  -2.4740000000000001e-01  -2.6310000000000000e-01   6.6600000000000006e-02   2.9573000000000000e+00   5.4847999999999999e+00   9.6299999999999997e-02   4.8110000000000003e-01   6.7240000000000000e-01
   6.8330000000000002e-01   2.6379999999999998e-01   2.3161999999999998e+00  -7.6399999999999996e-02  -2.9499999999999998e-01  -2.1490000000000001e-01   0.0000000000000000e+00   2.7572000000000001e+00   3.9177000000000000e+00   0.0000000000000000e+00   4.9070000000000003e-01   6.5029999999999999e-01
   3.3060000000000000e-01   0.0000000000000000e+00   2.4876999999999998e+00  -6.6799999999999998e-02  -3.0449999999999999e-01  -2.5869999999999999e-01   2.6629999999999998e-01   2.4015000000000000e+00   3.6564999999999999e+00  -1.9300000000000001e-02   4.2340000000000000e-01   6.5029999999999999e-01
   4.4100000000000000e-02   1.3189999999999999e-01   2.3161999999999998e+00  -3.8199999999999998e-02  -2.3790000000000000e-01  -2.2359999999999999e-01  -1.1100000000000000e-01   2.4904000000000002e+00   5.5719000000000003e+00   9.5999999999999992e-03   4.7149999999999997e-01   6.5469999999999995e-01
   3.0859999999999999e-01   3.5170000000000001e-01   1.8872000000000000e+00  -4.7699999999999999e-02  -1.6180000000000000e-01  -2.7189999999999998e-01  -3.7730000000000002e-01   3.2686000000000002e+00   4.8754000000000000e+00   2.8899999999999999e-02   5.1959999999999995e-01   6.4580000000000004e-01
   2.8649999999999998e-01  -1.7590000000000000e-01   2.3161999999999998e+00  -6.6799999999999998e-02  -2.1890000000000001e-01  -2.1490000000000001e-01   2.4410000000000001e-01   2.1568999999999998e+00   3.4824000000000002e+00   0.0000000000000000e+00   3.2710000000000000e-01   6.5469999999999995e-01
   5.0700000000000001e-01   1.0990000000000000e-01   2.7450999999999999e+00  -1.3370000000000001e-01  -2.0930000000000001e-01  -2.4560000000000001e-01   3.9950000000000002e-01   2.3792000000000000e+00   5.0495000000000001e+00   1.9300000000000001e-02   3.6559999999999998e-01   6.6790000000000005e-01
   1.3230000000000000e-01   0.0000000000000000e+00   1.6298999999999999e+00  -2.0999999999999999e-01  -2.6640000000000003e-01  -2.4560000000000001e-01  -1.3320000000000001e-01   3.4687999999999999e+00   6.2683000000000000e+00   5.7799999999999997e-02   5.3879999999999995e-01   6.3700000000000001e-01
   1.1020000000000001e-01  -6.6000000000000003e-02   2.7450999999999999e+00  -1.0500000000000000e-01  -1.6180000000000000e-01  -2.5869999999999999e-01   1.1100000000000000e-01   2.3570000000000002e+00   4.5270999999999999e+00   9.5999999999999992e-03   3.9450000000000002e-01   6.6349999999999998e-01
   5.2900000000000003e-01   2.1980000000000000e-01   2.3161999999999998e+00  -1.2410000000000000e-01  -1.2370000000000000e-01  -2.6310000000000000e-01   3.5510000000000003e-01   1.9123000000000001e+00   4.1788999999999996e+00   9.5999999999999992e-03   4.7149999999999997e-01   6.7240000000000000e-01
   3.9679999999999999e-01  -2.1999999999999999e-02   1.9730000000000001e+00   0.0000000000000000e+00  -2.5690000000000002e-01  -2.1490000000000001e-01   4.4400000000000002e-02   3.2019000000000002e+00   5.3106999999999998e+00   3.8500000000000000e-02   5.3879999999999995e-01   6.5910000000000002e-01
   2.6450000000000001e-01  -6.6000000000000003e-02   1.8872000000000000e+00  -2.3870000000000000e-01  -1.8079999999999999e-01  -2.6750000000000002e-01   8.8800000000000004e-02   2.7128000000000001e+00   5.2236000000000002e+00   6.7400000000000002e-02   3.9450000000000002e-01   6.6349999999999998e-01
   1.1020000000000001e-01   6.6000000000000003e-02   1.6298999999999999e+00  -1.3370000000000001e-01  -2.4740000000000001e-01  -2.0169999999999999e-01   3.7730000000000002e-01   2.1345999999999998e+00   4.7012999999999998e+00  -1.2520000000000001e-01   4.3300000000000000e-01   6.4139999999999997e-01
   4.8490000000000000e-01   1.3189999999999999e-01   2.4876999999999998e+00  -9.5500000000000002e-02  -2.6640000000000003e-01  -2.4120000000000000e-01   2.2189999999999999e-01   3.0908000000000002e+00   4.9623999999999997e+00   7.7100000000000002e-02   4.8110000000000003e-01   6.2370000000000003e-01
   3.3060000000000000e-01   6.6000000000000003e-02   2.0588000000000002e+00  -3.8199999999999998e-02  -2.9499999999999998e-01  -2.3680000000000001e-01  -1.9980000000000001e-01   2.5125999999999999e+00   5.3977000000000004e+00  -1.9300000000000001e-02   4.1370000000000001e-01   6.3700000000000001e-01
   3.5270000000000001e-01  -1.5390000000000001e-01   2.4018999999999999e+00  -1.9099999999999999e-02  -2.3790000000000000e-01  -2.4560000000000001e-01   1.3320000000000001e-01   2.5125999999999999e+00   4.3529999999999998e+00   0.0000000000000000e+00   4.5219999999999999e-01   6.5910000000000002e-01
   8.8200000000000001e-02   8.7900000000000006e-02   2.4018999999999999e+00  -1.9099999999999999e-02  -2.3790000000000000e-01  -2.2800000000000001e-01   1.9980000000000001e-01   2.6015999999999999e+00   4.1788999999999996e+00   7.7100000000000002e-02   4.0410000000000001e-01   6.3260000000000005e-01
   2.4249999999999999e-01   6.6000000000000003e-02   3.0882000000000001e+00  -1.1459999999999999e-01  -1.9980000000000001e-01  -2.8070000000000001e-01   1.5540000000000001e-01   2.9129000000000000e+00   5.3977000000000004e+00   0.0000000000000000e+00   4.6189999999999998e-01   6.6790000000000005e-01
   3.3060000000000000e-01  -2.1999999999999999e-02   2.2303999999999999e+00  -2.5779999999999997e-01  -2.1890000000000001e-01  -3.0259999999999998e-01   1.5540000000000001e-01   2.6905000000000001e+00   4.3529999999999998e+00  -3.8500000000000000e-02   5.1959999999999995e-01   6.3260000000000005e-01
   2.2040000000000001e-01  -1.5390000000000001e-01   2.7450999999999999e+00  -9.5500000000000002e-02  -1.6180000000000000e-01  -2.6310000000000000e-01   1.9980000000000001e-01   2.0234000000000001e+00   4.4401000000000002e+00   0.0000000000000000e+00   4.6189999999999998e-01   6.8120000000000003e-01
   1.5429999999999999e-01   4.3999999999999997e-02   2.0588000000000002e+00  -1.0500000000000000e-01  -1.9980000000000001e-01  -2.6750000000000002e-01   1.3320000000000001e-01   2.7349999999999999e+00   5.1365999999999996e+00  -1.9300000000000001e-02   5.1000000000000001e-01   6.3700000000000001e-01
   4.4080000000000003e-01   2.1999999999999999e-02   2.0588000000000002e+00  -5.7299999999999997e-02  -2.0930000000000001e-01  -2.7629999999999999e-01  -4.4400000000000002e-02   2.8239000000000001e+00   5.3106999999999998e+00   7.7100000000000002e-02   4.1370000000000001e-01   6.5469999999999995e-01
   4.1880000000000001e-01  -1.0990000000000000e-01   2.6593000000000000e+00  -8.5900000000000004e-02  -2.0930000000000001e-01  -2.7629999999999999e-01   3.1069999999999998e-01   2.1791000000000000e+00   4.9623999999999997e+00  -1.9300000000000001e-02   4.4259999999999999e-01   6.5469999999999995e-01
   3.9679999999999999e-01  -1.7590000000000000e-01   2.0588000000000002e+00  -9.5500000000000002e-02  -2.4740000000000001e-01  -2.3240000000000000e-01   0.0000000000000000e+00   2.7128000000000001e+00   4.9623999999999997e+00   3.8500000000000000e-02   5.3879999999999995e-01   6.4580000000000004e-01
   2.2040000000000001e-01  -2.1999999999999999e-02   2.4018999999999999e+00  -1.9099999999999999e-02  -2.6640000000000003e-01  -2.5430000000000003e-01   8.8800000000000004e-02   2.8683999999999998e+00   5.4847999999999999e+00   3.8500000000000000e-02   4.9070000000000003e-01   6.7240000000000000e-01
   1.7630000000000001e-01   1.5390000000000001e-01   2.4018999999999999e+00  -1.8140000000000001e-01  -2.0930000000000001e-01  -2.3680000000000001e-01   3.5510000000000003e-01   2.4237000000000002e+00   4.6142000000000003e+00   3.8500000000000000e-02   4.8110000000000003e-01   6.6790000000000005e-01
   4.4080000000000003e-01   1.3189999999999999e-01   2.2303999999999999e+00  -7.6399999999999996e-02  -1.4269999999999999e-01  -2.6310000000000000e-01   1.5540000000000001e-01   2.5348999999999999e+00   4.5270999999999999e+00  -4.8200000000000000e-02   4.5219999999999999e-01   6.8120000000000003e-01
   3.5270000000000001e-01   1.0990000000000000e-01   2.2303999999999999e+00  -1.4319999999999999e-01  -2.7600000000000002e-01  -2.7189999999999998e-01   2.2189999999999999e-01   2.8462000000000001e+00   5.3977000000000004e+00  -7.7100000000000002e-02   4.5219999999999999e-01   6.9889999999999997e-01
   3.5270000000000001e-01  -1.5390000000000001e-01   1.6298999999999999e+00  -1.8140000000000001e-01  -1.9980000000000001e-01  -2.5000000000000000e-01   4.4400000000000002e-02   2.7349999999999999e+00   4.7012999999999998e+00  -3.8500000000000000e-02   4.5219999999999999e-01   6.5029999999999999e-01
   2.8649999999999998e-01   0.0000000000000000e+00   2.8309000000000002e+00  -4.7699999999999999e-02  -1.8079999999999999e-01  -2.5430000000000003e-01   2.6629999999999998e-01   2.5348999999999999e+00   4.7012999999999998e+00   2.8899999999999999e-02   4.1370000000000001e-01   6.3260000000000005e-01
   4.8490000000000000e-01   0.0000000000000000e+00   1.9730000000000001e+00  -1.4319999999999999e-01  -2.6640000000000003e-01  -2.5430000000000003e-01   1.5540000000000001e-01   2.8462000000000001e+00   4.6142000000000003e+00  -2.8899999999999999e-02   4.8110000000000003e-01   6.4580000000000004e-01
   4.4080000000000003e-01  -1.3189999999999999e-01   1.8872000000000000e+00  -1.7190000000000000e-01  -2.9499999999999998e-01  -2.6750000000000002e-01  -4.4400000000000002e-02   2.8683999999999998e+00   5.0495000000000001e+00   2.8899999999999999e-02   3.9450000000000002e-01   7.4760000000000004e-01
   2.8649999999999998e-01   6.6000000000000003e-02   1.2010000000000001e+00  -5.7299999999999997e-02  -2.0930000000000001e-01  -2.0610000000000001e-01   8.8800000000000004e-02   2.4904000000000002e+00   3.8306000000000000e+00   1.9300000000000001e-02   5.5810000000000004e-01   6.5910000000000002e-01
   3.5270000000000001e-01   1.5390000000000001e-01   2.3161999999999998e+00  -7.6399999999999996e-02  -1.5229999999999999e-01  -2.5430000000000003e-01   2.6629999999999998e-01   2.4459000000000000e+00   5.1365999999999996e+00   6.7400000000000002e-02   4.1370000000000001e-01   6.7240000000000000e-01
   3.3060000000000000e-01   2.4179999999999999e-01   2.3161999999999998e+00  -1.1459999999999999e-01  -9.5200000000000007e-02  -2.1490000000000001e-01   1.1100000000000000e-01   2.8462000000000001e+00   4.8754000000000000e+00   9.5999999999999992e-03   5.2920000000000000e-01   6.5029999999999999e-01
   2.8649999999999998e-01  -4.3999999999999997e-02   2.4876999999999998e+00  -1.3370000000000001e-01  -1.6180000000000000e-01  -2.4560000000000001e-01   2.2200000000000001e-02   2.4904000000000002e+00   4.8754000000000000e+00  -1.9300000000000001e-02   4.1370000000000001e-01   6.5910000000000002e-01
   1.1020000000000001e-01   4.3999999999999997e-02   2.2303999999999999e+00  -6.6799999999999998e-02  -2.8549999999999998e-01  -2.2359999999999999e-01   6.6600000000000006e-02   2.4681999999999999e+00   4.6142000000000003e+00   2.8899999999999999e-02   3.9450000000000002e-01   6.7679999999999996e-01
   3.5270000000000001e-01   2.1999999999999999e-02   1.9730000000000001e+00  -1.4319999999999999e-01  -1.9030000000000000e-01  -2.4120000000000000e-01   1.7760000000000001e-01   2.6238000000000001e+00   4.7012999999999998e+00   1.2520000000000001e-01   4.3300000000000000e-01   6.8120000000000003e-01
   4.6289999999999998e-01   0.0000000000000000e+00   2.4018999999999999e+00  -9.5500000000000002e-02  -2.1890000000000001e-01  -1.8859999999999999e-01   2.6629999999999998e-01   2.4904000000000002e+00   4.1788999999999996e+00  -1.9300000000000001e-02   4.2340000000000000e-01   6.7240000000000000e-01
   4.6289999999999998e-01  -8.7900000000000006e-02   1.8015000000000001e+00  -9.5500000000000002e-02  -2.7600000000000002e-01  -2.2359999999999999e-01   1.3320000000000001e-01   2.6905000000000001e+00   5.2236000000000002e+00  -5.7799999999999997e-02   4.4259999999999999e-01   6.6790000000000005e-01
   3.0859999999999999e-01  -4.3999999999999997e-02   1.3725000000000001e+00  -1.1459999999999999e-01  -2.8549999999999998e-01  -2.9820000000000002e-01   4.4400000000000002e-02   2.6459999999999999e+00   4.1788999999999996e+00  -9.6299999999999997e-02   4.6189999999999998e-01   6.2370000000000003e-01
   3.3060000000000000e-01  -4.3999999999999997e-02   2.5735000000000001e+00  -1.7190000000000000e-01  -2.5690000000000002e-01  -2.9380000000000001e-01   2.4410000000000001e-01   2.9796000000000000e+00   5.1365999999999996e+00   0.0000000000000000e+00   4.4259999999999999e-01   6.6790000000000005e-01
   1.3230000000000000e-01   2.1999999999999999e-02   2.0588000000000002e+00  -1.0500000000000000e-01  -2.2839999999999999e-01  -2.8499999999999998e-01   2.8849999999999998e-01   2.5792999999999999e+00   4.8754000000000000e+00   0.0000000000000000e+00   5.1959999999999995e-01   6.6790000000000005e-01
   2.8649999999999998e-01  -1.0990000000000000e-01   2.2303999999999999e+00  -1.3370000000000001e-01  -2.2839999999999999e-01  -2.2800000000000001e-01   2.6629999999999998e-01   2.6015999999999999e+00   4.3529999999999998e+00   3.8500000000000000e-02   4.3300000000000000e-01   6.5469999999999995e-01
   2.2040000000000001e-01  -2.1999999999999999e-02   1.8015000000000001e+00  -1.2410000000000000e-01  -2.1890000000000001e-01  -2.8939999999999999e-01   0.0000000000000000e+00   2.7128000000000001e+00   4.8754000000000000e+00  -1.9300000000000001e-02   4.1370000000000001e-01   7.0330000000000004e-01
   1.7630000000000001e-01   0.0000000000000000e+00   2.7450999999999999e+00  -1.7190000000000000e-01  -1.8079999999999999e-01  -2.5430000000000003e-01   4.4400000000000002e-02   2.6238000000000001e+00   4.7012999999999998e+00  -9.5999999999999992e-03   4.2340000000000000e-01   6.5469999999999995e-01
   4.4080000000000003e-01  -1.0990000000000000e-01   2.4018999999999999e+00  -3.8199999999999998e-02  -2.6640000000000003e-01  -2.2359999999999999e-01   1.5540000000000001e-01   2.7795000000000001e+00   4.6142000000000003e+00   6.7400000000000002e-02   4.0410000000000001e-01   6.5029999999999999e-01
   3.5270000000000001e-01  -1.0990000000000000e-01   1.5441000000000000e+00  -2.0050000000000001e-01  -2.5690000000000002e-01  -2.3680000000000001e-01   2.2200000000000001e-02   2.5792999999999999e+00   4.3529999999999998e+00   4.8200000000000000e-02   4.8110000000000003e-01   6.6790000000000005e-01
   2.8649999999999998e-01  -6.6000000000000003e-02   2.8309000000000002e+00  -3.8199999999999998e-02  -2.5690000000000002e-01  -1.9289999999999999e-01   1.5540000000000001e-01   2.6459999999999999e+00   4.4401000000000002e+00   3.8500000000000000e-02   5.1959999999999995e-01   7.0779999999999998e-01
   1.1020000000000001e-01  -1.3189999999999999e-01   2.7450999999999999e+00  -1.5279999999999999e-01  -2.3790000000000000e-01  -2.1490000000000001e-01   2.2189999999999999e-01   2.4459000000000000e+00   4.8754000000000000e+00   4.8200000000000000e-02   4.8110000000000003e-01   6.2809999999999999e-01
   2.4249999999999999e-01   4.3999999999999997e-02   1.9730000000000001e+00  -1.3370000000000001e-01  -2.2839999999999999e-01  -3.0259999999999998e-01   1.9980000000000001e-01   2.6238000000000001e+00   4.7012999999999998e+00  -5.7799999999999997e-02   4.4259999999999999e-01   6.3700000000000001e-01
   4.8490000000000000e-01   1.3189999999999999e-01   2.4876999999999998e+00  -6.6799999999999998e-02  -1.7130000000000001e-01  -2.8939999999999999e-01   1.1100000000000000e-01   2.6905000000000001e+00   4.8754000000000000e+00   4.8200000000000000e-02   4.3300000000000000e-01   6.4580000000000004e-01
   3.0859999999999999e-01  -1.0990000000000000e-01   2.4018999999999999e+00  -1.4319999999999999e-01  -2.1890000000000001e-01  -3.0700000000000000e-01   2.2200000000000001e-02   2.6238000000000001e+00   4.6142000000000003e+00  -3.8500000000000000e-02   4.0410000000000001e-01   6.5029999999999999e-01
   1.9839999999999999e-01  -2.1999999999999999e-02   2.0588000000000002e+00  -1.5279999999999999e-01  -2.5690000000000002e-01  -2.1929999999999999e-01   8.8800000000000004e-02   2.6015999999999999e+00   5.1365999999999996e+00   1.0600000000000000e-01   4.3300000000000000e-01   6.7679999999999996e-01
   4.4080000000000003e-01  -1.0990000000000000e-01   2.1446000000000001e+00  -1.6230000000000000e-01  -1.9030000000000000e-01  -2.9820000000000002e-01   1.7760000000000001e-01   2.6459999999999999e+00   5.0495000000000001e+00   1.9300000000000001e-02   4.6189999999999998e-01   6.4139999999999997e-01
   3.0859999999999999e-01   8.7900000000000006e-02   2.4876999999999998e+00  -7.6399999999999996e-02  -2.5690000000000002e-01  -2.2800000000000001e-01  -1.7760000000000001e-01   2.6905000000000001e+00   5.0495000000000001e+00   1.9300000000000001e-02   4.8110000000000003e-01   6.1929999999999996e-01
   1.9839999999999999e-01   1.7590000000000000e-01   1.8872000000000000e+00  -1.3370000000000001e-01  -2.2839999999999999e-01  -2.2800000000000001e-01   1.9980000000000001e-01   2.6682999999999999e+00   4.1788999999999996e+00  -9.5999999999999992e-03   4.6189999999999998e-01   6.2809999999999999e-01
   3.9679999999999999e-01   1.5390000000000001e-01   2.4876999999999998e+00  -1.0500000000000000e-01  -2.7600000000000002e-01  -2.2800000000000001e-01   6.6600000000000006e-02   2.5125999999999999e+00   4.9623999999999997e+00  -9.5999999999999992e-03   4.2340000000000000e-01   6.4580000000000004e-01
   2.8649999999999998e-01   8.7900000000000006e-02   2.4876999999999998e+00  -1.6230000000000000e-01  -1.4269999999999999e-01  -1.9289999999999999e-01   1.1100000000000000e-01   2.6682999999999999e+00   4.5270999999999999e+00  -1.9300000000000001e-02   4.1370000000000001e-01   6.7240000000000000e-01
   3.7469999999999998e-01  -1.3189999999999999e-01   2.0588000000000002e+00  -1.3370000000000001e-01  -2.1890000000000001e-01  -2.3240000000000000e-01   1.1100000000000000e-01   2.6905000000000001e+00   4.9623999999999997e+00   1.9300000000000001e-02   4.4259999999999999e-01   6.6790000000000005e-01
   3.5270000000000001e-01   6.6000000000000003e-02   2.1446000000000001e+00  -4.7699999999999999e-02  -2.7600000000000002e-01  -2.7189999999999998e-01   2.2189999999999999e-01   2.4904000000000002e+00   4.0048000000000004e+00   1.1559999999999999e-01   4.4259999999999999e-01   6.6349999999999998e-01
   2.2040000000000001e-01   1.3189999999999999e-01   1.8872000000000000e+00  -9.5500000000000002e-02  -2.5690000000000002e-01  -2.4560000000000001e-01  -2.2200000000000001e-02   2.6238000000000001e+00   4.5270999999999999e+00  -9.5999999999999992e-03   4.1370000000000001e-01   7.0330000000000004e-01
   1.7630000000000001e-01   6.6000000000000003e-02   1.8015000000000001e+00  -1.4319999999999999e-01  -1.7130000000000001e-01  -2.2800000000000001e-01   1.3320000000000001e-01   2.5571000000000002e+00   4.1788999999999996e+00  -1.9300000000000001e-02   4.2340000000000000e-01   6.7240000000000000e-01
   5.2900000000000003e-01  -1.0990000000000000e-01   2.4018999999999999e+00  -5.7299999999999997e-02  -2.2839999999999999e-01  -2.6750000000000002e-01   3.1069999999999998e-01   2.6238000000000001e+00   4.6142000000000003e+00   9.5999999999999992e-03   4.7149999999999997e-01   6.8120000000000003e-01
   4.6289999999999998e-01   4.3999999999999997e-02   1.8872000000000000e+00  -1.2410000000000000e-01  -2.1890000000000001e-01  -2.1929999999999999e-01   1.5540000000000001e-01   2.7349999999999999e+00   4.6142000000000003e+00  -9.5999999999999992e-03   4.6189999999999998e-01   6.8120000000000003e-01
   3.0859999999999999e-01  -6.6000000000000003e-02   2.4876999999999998e+00  -1.8140000000000001e-01  -2.8549999999999998e-01  -2.5000000000000000e-01   2.6629999999999998e-01   2.6905000000000001e+00   4.8754000000000000e+00  -1.9300000000000001e-02   4.4259999999999999e-01   6.8559999999999999e-01
   3.9679999999999999e-01  -4.3999999999999997e-02   2.4876999999999998e+00  -1.6230000000000000e-01  -2.2839999999999999e-01  -2.6310000000000000e-01   2.2200000000000001e-02   2.7795000000000001e+00   4.0918000000000001e+00  -9.5999999999999992e-03   4.5219999999999999e-01   6.2370000000000003e-01
   1.7630000000000001e-01   8.7900000000000006e-02   2.3161999999999998e+00  -1.8140000000000001e-01  -2.2839999999999999e-01  -2.3240000000000000e-01  -4.4400000000000002e-02   2.6015999999999999e+00   4.3529999999999998e+00  -9.5999999999999992e-03   4.2340000000000000e-01   6.8559999999999999e-01
   4.6289999999999998e-01   6.6000000000000003e-02   2.0588000000000002e+00  -8.5900000000000004e-02  -2.6640000000000003e-01  -2.4120000000000000e-01   1.7760000000000001e-01   2.6459999999999999e+00   4.1788999999999996e+00  -9.5999999999999992e-03   4.6189999999999998e-01   6.6790000000000005e-01
   3.7469999999999998e-01  -1.5390000000000001e-01   1.9730000000000001e+00  -1.9089999999999999e-01  -2.6640000000000003e-01  -2.3240000000000000e-01   1.3320000000000001e-01   2.4237000000000002e+00   4.9623999999999997e+00   2.8899999999999999e-02   4.8110000000000003e-01   6.7679999999999996e-01
   4.8490000000000000e-01   1.0990000000000000e-01   2.0588000000000002e+00  -1.5279999999999999e-01  -3.2350000000000001e-01  -2.9380000000000001e-01   0.0000000000000000e+00   2.7795000000000001e+00   5.0495000000000001e+00   1.0600000000000000e-01   4.8110000000000003e-01   6.6790000000000005e-01
   4.1880000000000001e-01   2.1999999999999999e-02   2.4018999999999999e+00  -7.6399999999999996e-02  -2.6640000000000003e-01  -2.0169999999999999e-01   6.6600000000000006e-02   2.6459999999999999e+00   4.7882999999999996e+00  -2.8899999999999999e-02   4.8110000000000003e-01   6.7240000000000000e-01
   5.0700000000000001e-01   4.3999999999999997e-02   2.1446000000000001e+00  -1.2410000000000000e-01  -1.9980000000000001e-01  -2.5430000000000003e-01   1.7760000000000001e-01   2.6459999999999999e+00   4.5270999999999999e+00   4.8200000000000000e-02   3.5599999999999998e-01   6.9889999999999997e-01
   4.4080000000000003e-01  -8.7900000000000006e-02   2.6593000000000000e+00  -1.5279999999999999e-01  -1.3320000000000001e-01  -2.3240000000000000e-01   0.0000000000000000e+00   2.7572000000000001e+00   4.0048000000000004e+00   1.0600000000000000e-01   4.4259999999999999e-01   6.5469999999999995e-01
   2.2040000000000001e-01   1.9789999999999999e-01   1.7157000000000000e+00  -9.5500000000000002e-02  -2.0930000000000001e-01  -2.5430000000000003e-01   8.8800000000000004e-02   2.6238000000000001e+00   5.1365999999999996e+00   9.5999999999999992e-03   5.4849999999999999e-01   6.6349999999999998e-01
   1.7630000000000001e-01  -2.1980000000000000e-01   2.4018999999999999e+00  -1.4319999999999999e-01  -1.9980000000000001e-01  -2.2359999999999999e-01   1.3320000000000001e-01   2.6238000000000001e+00   5.0495000000000001e+00   6.7400000000000002e-02   3.7530000000000002e-01   6.6349999999999998e-01
   2.2040000000000001e-01  -1.0990000000000000e-01   2.1446000000000001e+00  -1.5279999999999999e-01  -2.6640000000000003e-01  -2.3240000000000000e-01   4.4400000000000002e-02   2.4237000000000002e+00   4.3529999999999998e+00   4.8200000000000000e-02   4.1370000000000001e-01   6.6349999999999998e-01
   2.6450000000000001e-01   1.0990000000000000e-01   2.2303999999999999e+00  -1.6230000000000000e-01  -2.7600000000000002e-01  -2.5000000000000000e-01   4.4400000000000002e-02   2.6682999999999999e+00   4.6142000000000003e+00   5.7799999999999997e-02   4.2340000000000000e-01   7.4760000000000004e-01
   4.6289999999999998e-01   6.6000000000000003e-02   2.5735000000000001e+00  -8.5900000000000004e-02  -2.2839999999999999e-01  -2.2359999999999999e-01   8.8800000000000004e-02   2.6015999999999999e+00   4.8754000000000000e+00   2.0230000000000001e-01   4.0410000000000001e-01   6.7679999999999996e-01
   4.6289999999999998e-01  -1.3189999999999999e-01   1.8872000000000000e+00  -1.0500000000000000e-01  -2.5690000000000002e-01  -2.1490000000000001e-01   2.6629999999999998e-01   2.5125999999999999e+00   5.3106999999999998e+00   5.7799999999999997e-02   3.1750000000000000e-01   6.6790000000000005e-01
   2.8649999999999998e-01  -1.3189999999999999e-01   2.1446000000000001e+00  -1.5279999999999999e-01  -2.6640000000000003e-01  -2.5869999999999999e-01   1.1100000000000000e-01   2.6905000000000001e+00   4.7882999999999996e+00   6.7400000000000002e-02   4.3300000000000000e-01   6.7240000000000000e-01
   2.8649999999999998e-01   2.1999999999999999e-02   1.8872000000000000e+00  -1.1459999999999999e-01  -2.3790000000000000e-01  -2.2800000000000001e-01   8.8800000000000004e-02   2.7572000000000001e+00   5.3106999999999998e+00   1.9300000000000001e-02   4.4259999999999999e-01   6.3260000000000005e-01
   2.6450000000000001e-01   1.3189999999999999e-01   2.0588000000000002e+00  -5.7299999999999997e-02  -2.7600000000000002e-01  -2.7189999999999998e-01   8.8800000000000004e-02   2.6238000000000001e+00   4.4401000000000002e+00   0.0000000000000000e+00   4.5219999999999999e-01   6.1929999999999996e-01
   2.2040000000000001e-01  -2.4179999999999999e-01   1.9730000000000001e+00  -1.7190000000000000e-01  -3.0449999999999999e-01  -2.7189999999999998e-01   1.9980000000000001e-01   2.6459999999999999e+00   4.7012999999999998e+00   3.8500000000000000e-02   4.3300000000000000e-01   6.9450000000000001e-01
   3.7469999999999998e-01   4.3999999999999997e-02   2.0588000000000002e+00  -3.8199999999999998e-02  -1.9980000000000001e-01  -2.9380000000000001e-01   1.1100000000000000e-01   2.8016999999999999e+00   4.7012999999999998e+00   0.0000000000000000e+00   4.8110000000000003e-01   6.6790000000000005e-01
   4.1880000000000001e-01   0.0000000000000000e+00   1.2010000000000001e+00  -1.8140000000000001e-01  -2.7600000000000002e-01  -2.3240000000000000e-01  -6.6600000000000006e-02   2.6459999999999999e+00   4.3529999999999998e+00   1.0600000000000000e-01   4.8110000000000003e-01   6.3260000000000005e-01
   1.1020000000000001e-01   1.0990000000000000e-01   2.8309000000000002e+00  -2.0999999999999999e-01  -2.2839999999999999e-01  -2.3240000000000000e-01   1.7760000000000001e-01   2.7349999999999999e+00   4.6142000000000003e+00   4.8200000000000000e-02   4.2340000000000000e-01   6.8120000000000003e-01
   1.9839999999999999e-01  -1.3189999999999999e-01   2.4018999999999999e+00  -1.3370000000000001e-01  -2.7600000000000002e-01  -2.2800000000000001e-01   1.1100000000000000e-01   2.6682999999999999e+00   4.7012999999999998e+00  -9.5999999999999992e-03   4.4259999999999999e-01   6.9450000000000001e-01
   1.9839999999999999e-01  -2.1999999999999999e-02   2.4876999999999998e+00  -1.3370000000000001e-01  -1.6180000000000000e-01  -2.5430000000000003e-01  -1.7760000000000001e-01   2.5571000000000002e+00   4.8754000000000000e+00  -2.8899999999999999e-02   3.8490000000000002e-01   6.7679999999999996e-01
   1.9839999999999999e-01   6.6000000000000003e-02   1.9730000000000001e+00  -1.9089999999999999e-01  -3.3310000000000001e-01  -2.5430000000000003e-01   1.1100000000000000e-01   2.6015999999999999e+00   5.2236000000000002e+00   8.6699999999999999e-02   4.4259999999999999e-01   6.9889999999999997e-01
   2.8649999999999998e-01   1.5390000000000001e-01   1.8872000000000000e+00  -1.3370000000000001e-01  -2.2839999999999999e-01  -2.3680000000000001e-01   4.4400000000000002e-02   2.6905000000000001e+00   4.9623999999999997e+00  -1.0600000000000000e-01   4.6189999999999998e-01   6.5029999999999999e-01
   3.7469999999999998e-01   8.7900000000000006e-02   1.7157000000000000e+00  -1.2410000000000000e-01  -3.6159999999999998e-01  -2.4120000000000000e-01  -6.6600000000000006e-02   2.6905000000000001e+00   4.7882999999999996e+00  -4.8200000000000000e-02   4.6189999999999998e-01   6.6790000000000005e-01
   2.8649999999999998e-01   6.6000000000000003e-02   2.5735000000000001e+00  -3.8199999999999998e-02  -2.6640000000000003e-01  -2.3240000000000000e-01   1.1100000000000000e-01   2.4681999999999999e+00   4.2659000000000002e+00   6.7400000000000002e-02   4.5219999999999999e-01   6.3260000000000005e-01
   1.9839999999999999e-01   0.0000000000000000e+00   2.4018999999999999e+00  -1.4319999999999999e-01  -2.1890000000000001e-01  -2.2359999999999999e-01   2.4410000000000001e-01   2.7349999999999999e+00   3.2212000000000001e+00  -2.8899999999999999e-02   4.0410000000000001e-01   6.5469999999999995e-01
   3.0859999999999999e-01   2.1999999999999999e-02   1.6298999999999999e+00  -1.1459999999999999e-01  -2.7600000000000002e-01  -2.5869999999999999e-01   2.2200000000000001e-02   2.7572000000000001e+00   4.6142000000000003e+00  -3.8500000000000000e-02   3.9450000000000002e-01   6.6349999999999998e-01
   2.4249999999999999e-01   6.6000000000000003e-02   1.6298999999999999e+00  -1.1459999999999999e-01  -2.0930000000000001e-01  -2.6310000000000000e-01   4.4400000000000002e-02   2.5571000000000002e+00   5.3106999999999998e+00   4.8200000000000000e-02   4.7149999999999997e-01   6.8120000000000003e-01
   2.6450000000000001e-01   8.7900000000000006e-02   2.9165999999999999e+00  -1.2410000000000000e-01  -2.0930000000000001e-01  -2.5430000000000003e-01   0.0000000000000000e+00   2.7128000000000001e+00   4.8754000000000000e+00   1.9300000000000001e-02   4.5219999999999999e-01   6.9450000000000001e-01
   3.5270000000000001e-01   4.3999999999999997e-02   1.8015000000000001e+00  -1.3370000000000001e-01  -3.0449999999999999e-01  -2.2359999999999999e-01   2.6629999999999998e-01   2.7128000000000001e+00   5.2236000000000002e+00   4.8200000000000000e-02   4.7149999999999997e-01   7.0330000000000004e-01
   3.3060000000000000e-01  -6.6000000000000003e-02   2.0588000000000002e+00  -6.6799999999999998e-02  -2.4740000000000001e-01  -2.3240000000000000e-01   2.2200000000000001e-02   2.6459999999999999e+00   5.1365999999999996e+00   6.7400000000000002e-02   3.9450000000000002e-01   7.0330000000000004e-01
   2.6450000000000001e-01  -4.3999999999999997e-02   1.7157000000000000e+00  -2.0050000000000001e-01  -3.3310000000000001e-01  -2.4120000000000000e-01   8.8800000000000004e-02   2.6459999999999999e+00   4.2659000000000002e+00   0.0000000000000000e+00   4.2340000000000000e-01   6.5469999999999995e-01
   3.5270000000000001e-01   1.0990000000000000e-01   2.1446000000000001e+00  -2.0999999999999999e-01  -2.4740000000000001e-01  -2.4560000000000001e-01   2.4410000000000001e-01   2.5348999999999999e+00   4.9623999999999997e+00  -3.8500000000000000e-02   5.2920000000000000e-01   6.4139999999999997e-01
   3.7469999999999998e-01   1.0990000000000000e-01   2.0588000000000002e+00  -1.4319999999999999e-01  -3.0449999999999999e-01  -2.6310000000000000e-01   6.6600000000000006e-02   2.6238000000000001e+00   4.2659000000000002e+00  -3.8500000000000000e-02   4.4259999999999999e-01   6.5029999999999999e-01
   4.6289999999999998e-01  -4.3999999999999997e-02   1.6298999999999999e+00  -1.8140000000000001e-01  -2.4740000000000001e-01  -3.2010000000000000e-01   1.1100000000000000e-01   2.5792999999999999e+00   4.5270999999999999e+00   9.5999999999999992e-03   5.1000000000000001e-01   6.8120000000000003e-01
   3.0859999999999999e-01   2.1999999999999999e-02   1.9730000000000001e+00  -1.8140000000000001e-01  -3.1400000000000000e-01  -2.0169999999999999e-01   2.4410000000000001e-01   2.6905000000000001e+00   4.1788999999999996e+00   7.7100000000000002e-02   4.5219999999999999e-01   6.6349999999999998e-01
   2.4249999999999999e-01   1.9789999999999999e-01   1.3725000000000001e+00  -1.3370000000000001e-01  -1.2370000000000000e-01  -2.8939999999999999e-01   1.9980000000000001e-01   2.7572000000000001e+00   4.8754000000000000e+00  -2.8899999999999999e-02   3.9450000000000002e-01   7.0330000000000004e-01
   2.6450000000000001e-01  -2.1999999999999999e-02   1.5441000000000000e+00  -1.5279999999999999e-01  -1.9980000000000001e-01  -2.4560000000000001e-01   1.5540000000000001e-01   2.5792999999999999e+00   4.3529999999999998e+00  -7.7100000000000002e-02   3.2710000000000000e-01   6.5029999999999999e-01
   4.1880000000000001e-01   0.0000000000000000e+00   2.0588000000000002e+00  -1.0500000000000000e-01  -1.9030000000000000e-01  -2.2800000000000001e-01   1.1100000000000000e-01   2.8462000000000001e+00   4.6142000000000003e+00   2.8899999999999999e-02   4.6189999999999998e-01   6.5469999999999995e-01
   2.6450000000000001e-01  -1.9789999999999999e-01   2.1446000000000001e+00  -1.3370000000000001e-01  -2.1890000000000001e-01  -2.2359999999999999e-01   4.4400000000000002e-02   2.7795000000000001e+00   4.9623999999999997e+00   3.8500000000000000e-02   4.4259999999999999e-01   7.0330000000000004e-01
   3.7469999999999998e-01  -4.3999999999999997e-02   1.9730000000000001e+00  -2.0999999999999999e-01  -1.5229999999999999e-01  -3.0700000000000000e-01   0.0000000000000000e+00   2.3570000000000002e+00   4.9623999999999997e+00   1.9300000000000001e-02   3.5599999999999998e-01   6.4580000000000004e-01
   4.8490000000000000e-01  -2.1980000000000000e-01   2.4018999999999999e+00  -1.8140000000000001e-01  -2.8549999999999998e-01  -2.0610000000000001e-01   1.3320000000000001e-01   2.6015999999999999e+00   4.1788999999999996e+00   8.6699999999999999e-02   4.5219999999999999e-01   6.9010000000000005e-01
   2.6450000000000001e-01   8.7900000000000006e-02   2.6593000000000000e+00  -1.3370000000000001e-01  -2.1890000000000001e-01  -2.5869999999999999e-01   1.1100000000000000e-01   2.7572000000000001e+00   5.1365999999999996e+00  -1.9300000000000001e-02   4.9070000000000003e-01   6.4580000000000004e-01
   4.6289999999999998e-01  -2.1999999999999999e-02   1.2867999999999999e+00  -1.8140000000000001e-01  -2.4740000000000001e-01  -2.7629999999999999e-01   1.3320000000000001e-01   2.7349999999999999e+00   4.6142000000000003e+00   2.8899999999999999e-02   3.9450000000000002e-01   7.0779999999999998e-01
   2.2040000000000001e-01   8.7900000000000006e-02   2.1446000000000001e+00  -1.0500000000000000e-01  -3.2350000000000001e-01  -2.3240000000000000e-01   1.5540000000000001e-01   2.3792000000000000e+00   4.4401000000000002e+00   2.8899999999999999e-02   5.6769999999999998e-01   6.3260000000000005e-01
   5.0700000000000001e-01   0.0000000000000000e+00   1.8872000000000000e+00  -1.1459999999999999e-01  -1.8079999999999999e-01  -2.9380000000000001e-01   8.8800000000000004e-02   2.8239000000000001e+00   4.5270999999999999e+00   9.6299999999999997e-02   3.9450000000000002e-01   7.1660000000000001e-01
   2.6450000000000001e-01   6.6000000000000003e-02   2.3161999999999998e+00  -8.5900000000000004e-02  -2.3790000000000000e-01  -2.5000000000000000e-01  -6.6600000000000006e-02   2.7572000000000001e+00   5.0495000000000001e+00   4.8200000000000000e-02   3.6559999999999998e-01   6.9010000000000005e-01
   4.1880000000000001e-01  -1.5390000000000001e-01   2.0588000000000002e+00  -1.0500000000000000e-01  -1.5229999999999999e-01  -2.7629999999999999e-01   2.6629999999999998e-01   2.4237000000000002e+00   4.8754000000000000e+00   9.5999999999999992e-03   4.1370000000000001e-01   6.5029999999999999e-01
   3.3060000000000000e-01   8.7900000000000006e-02   2.1446000000000001e+00  -6.6799999999999998e-02  -2.5690000000000002e-01  -2.7189999999999998e-01   1.3320000000000001e-01   2.6238000000000001e+00   4.6142000000000003e+00   6.7400000000000002e-02   3.4639999999999999e-01   6.9450000000000001e-01
   1.9839999999999999e-01  -6.6000000000000003e-02   2.9165999999999999e+00  -2.1959999999999999e-01  -2.4740000000000001e-01  -2.6310000000000000e-01  -6.6600000000000006e-02   2.7572000000000001e+00   3.8306000000000000e+00   6.7400000000000002e-02   3.7530000000000002e-01   6.8559999999999999e-01
   4.6289999999999998e-01  -2.4179999999999999e-01   2.4018999999999999e+00  -3.8199999999999998e-02  -1.9030000000000000e-01  -2.1929999999999999e-01   1.5540000000000001e-01   2.6238000000000001e+00   4.5270999999999999e+00   9.6299999999999997e-02   4.8110000000000003e-01   6.9450000000000001e-01
   4.1880000000000001e-01  -2.6379999999999998e-01   1.8015000000000001e+00  -1.1459999999999999e-01  -2.8549999999999998e-01  -2.7189999999999998e-01   1.3320000000000001e-01   2.6238000000000001e+00   5.0495000000000001e+00   9.5999999999999992e-03   4.6189999999999998e-01   6.6349999999999998e-01
   1.9839999999999999e-01  -8.7900000000000006e-02   3.4314000000000000e+00  -9.5500000000000002e-02  -1.8079999999999999e-01  -1.8859999999999999e-01   1.7760000000000001e-01   2.6905000000000001e+00   4.6142000000000003e+00  -9.5999999999999992e-03   4.3300000000000000e-01   6.9010000000000005e-01
   6.8330000000000002e-01   1.7590000000000000e-01   2.3161999999999998e+00  -5.7299999999999997e-02  -2.3790000000000000e-01  -2.8070000000000001e-01  -6.6600000000000006e-02   2.6238000000000001e+00   4.7012999999999998e+00   4.8200000000000000e-02   4.6189999999999998e-01   6.8559999999999999e-01
   6.8330000000000002e-01  -1.0990000000000000e-01   1.2010000000000001e+00  -1.0500000000000000e-01  -3.0449999999999999e-01  -2.8070000000000001e-01   2.8849999999999998e-01   2.4459000000000000e+00   4.0918000000000001e+00   0.0000000000000000e+00   4.7149999999999997e-01   6.3700000000000001e-01
  -6.6130000000000000e-01   2.4179999999999999e-01   2.4018999999999999e+00  -4.7699999999999999e-02  -9.5200000000000007e-02  -2.8499999999999998e-01   6.6600000000000006e-02   2.5792999999999999e+00   4.7012999999999998e+00   8.6699999999999999e-02   4.0410000000000001e-01   7.0330000000000004e-01
   7.4939999999999996e-01  -6.6000000000000003e-02   1.5441000000000000e+00  -1.1459999999999999e-01  -2.3790000000000000e-01  -2.5000000000000000e-01   0.0000000000000000e+00   2.5348999999999999e+00   5.3977000000000004e+00  -5.7799999999999997e-02   4.2340000000000000e-01   6.4139999999999997e-01
   9.4779999999999998e-01  -1.9789999999999999e-01   3.6886999999999999e+00  -1.7190000000000000e-01  -2.6640000000000003e-01  -2.2800000000000001e-01  -6.6600000000000006e-02   2.5125999999999999e+00   4.4401000000000002e+00   9.5999999999999992e-03   4.0410000000000001e-01   6.8559999999999999e-01
   1.1020000000000001e-01  -1.0990000000000000e-01   2.3161999999999998e+00  -1.9089999999999999e-01  -2.0930000000000001e-01  -2.7629999999999999e-01   2.2200000000000001e-02   2.4904000000000002e+00   4.8754000000000000e+00   1.9300000000000001e-02   3.9450000000000002e-01   7.1660000000000001e-01
  -2.8649999999999998e-01   1.9789999999999999e-01   1.7157000000000000e+00  -7.6399999999999996e-02  -2.3790000000000000e-01  -1.7979999999999999e-01   2.2200000000000001e-02   2.5792999999999999e+00   4.5270999999999999e+00  -2.8899999999999999e-02   4.9070000000000003e-01   6.9010000000000005e-01
   8.8200000000000001e-02  -8.7900000000000006e-02   2.6593000000000000e+00  -1.6230000000000000e-01  -3.3310000000000001e-01  -2.3680000000000001e-01   6.6600000000000006e-02   2.6459999999999999e+00   4.9623999999999997e+00  -1.9300000000000001e-02   5.6769999999999998e-01   6.7240000000000000e-01
   1.1241000000000001e+00  -8.7900000000000006e-02   3.0024000000000002e+00  -2.2910000000000000e-01  -3.8059999999999999e-01  -2.5430000000000003e-01   4.4400000000000002e-02   2.4681999999999999e+00   4.0048000000000004e+00   4.8200000000000000e-02   4.2340000000000000e-01   6.6790000000000005e-01
   3.0859999999999999e-01  -1.0990000000000000e-01   1.8872000000000000e+00  -2.5779999999999997e-01  -3.3310000000000001e-01  -2.4560000000000001e-01   1.9980000000000001e-01   2.8462000000000001e+00   4.6142000000000003e+00   6.7400000000000002e-02   5.1000000000000001e-01   6.4580000000000004e-01
  -3.7469999999999998e-01   8.7900000000000006e-02   1.3725000000000001e+00   9.4999999999999998e-03  -2.5690000000000002e-01  -2.2359999999999999e-01   4.4400000000000002e-02   2.8016999999999999e+00   4.7882999999999996e+00   9.5999999999999992e-03   3.8490000000000002e-01   6.5469999999999995e-01
  -1.5429999999999999e-01   1.5390000000000001e-01   1.4582999999999999e+00  -4.7699999999999999e-02  -2.2839999999999999e-01  -2.3680000000000001e-01   1.5540000000000001e-01   2.3347000000000002e+00   4.4401000000000002e+00   1.9300000000000001e-02   4.1370000000000001e-01   6.3260000000000005e-01
   1.1902999999999999e+00   1.3189999999999999e-01   3.3456000000000001e+00  -9.5500000000000002e-02  -4.1870000000000002e-01  -2.5869999999999999e-01   4.4400000000000002e-02   2.9573000000000000e+00   4.9623999999999997e+00   2.8899999999999999e-02   5.6769999999999998e-01   6.7240000000000000e-01
   6.8330000000000002e-01  -1.5390000000000001e-01   1.9730000000000001e+00  -2.8600000000000000e-02  -3.0449999999999999e-01  -2.1929999999999999e-01   1.3320000000000001e-01   2.6459999999999999e+00   3.8306000000000000e+00  -1.9300000000000001e-02   3.5599999999999998e-01   6.7240000000000000e-01
  -7.0530000000000004e-01   1.0990000000000000e-01   8.5780000000000001e-01  -5.7299999999999997e-02  -1.7130000000000001e-01  -2.5000000000000000e-01   1.3320000000000001e-01   2.3570000000000002e+00   5.2236000000000002e+00   1.9300000000000001e-02   4.4259999999999999e-01   6.9450000000000001e-01
   1.1020000000000001e-01   8.7900000000000006e-02   1.0294000000000001e+00  -7.6399999999999996e-02  -2.9499999999999998e-01  -2.3240000000000000e-01   8.8800000000000004e-02   2.8683999999999998e+00   4.9623999999999997e+00  -9.5999999999999992e-03   4.5219999999999999e-01   6.2809999999999999e-01
   8.5960000000000003e-01  -3.9570000000000000e-01   3.2597999999999998e+00  -1.9089999999999999e-01  -2.5690000000000002e-01  -2.5869999999999999e-01   2.2189999999999999e-01   2.5348999999999999e+00   5.3977000000000004e+00   0.0000000000000000e+00   4.6189999999999998e-01   6.9010000000000005e-01
   7.0530000000000004e-01  -8.7900000000000006e-02   1.9730000000000001e+00  -1.7190000000000000e-01  -2.6640000000000003e-01  -2.1490000000000001e-01   2.2189999999999999e-01   2.6682999999999999e+00   4.5270999999999999e+00   8.6699999999999999e-02   4.8110000000000003e-01   6.5469999999999995e-01
  -3.5270000000000001e-01   8.7900000000000006e-02   1.7157000000000000e+00  -9.5500000000000002e-02  -2.5690000000000002e-01  -2.1049999999999999e-01   8.8800000000000004e-02   2.8462000000000001e+00   4.4401000000000002e+00   4.8200000000000000e-02   4.1370000000000001e-01   6.8559999999999999e-01
  -2.4249999999999999e-01   8.7900000000000006e-02   1.9730000000000001e+00  -1.3370000000000001e-01  -2.5690000000000002e-01  -1.9730000000000000e-01   3.7730000000000002e-01   2.6459999999999999e+00   5.3106999999999998e+00   9.5999999999999992e-03   4.5219999999999999e-01   6.5469999999999995e-01
   8.8170000000000004e-01  -4.1770000000000002e-01   2.7450999999999999e+00  -1.1459999999999999e-01  -2.6640000000000003e-01  -2.7189999999999998e-01   8.8800000000000004e-02   2.7128000000000001e+00   4.0048000000000004e+00   7.7100000000000002e-02   4.5219999999999999e-01   6.6790000000000005e-01
   8.3760000000000001e-01  -8.7900000000000006e-02   2.8309000000000002e+00  -1.7190000000000000e-01  -2.3790000000000000e-01  -2.5869999999999999e-01   1.3320000000000001e-01   2.7795000000000001e+00   4.0048000000000004e+00   9.6299999999999997e-02   4.8110000000000003e-01   6.4580000000000004e-01
   8.8200000000000001e-02   8.7900000000000006e-02   1.4582999999999999e+00  -1.8140000000000001e-01  -1.4269999999999999e-01  -2.2800000000000001e-01   1.5540000000000001e-01   2.5792999999999999e+00   4.8754000000000000e+00   6.7400000000000002e-02   3.3679999999999999e-01   6.8559999999999999e-01
  -2.4249999999999999e-01   2.1980000000000000e-01   1.9730000000000001e+00  -4.7699999999999999e-02  -1.5229999999999999e-01  -2.5000000000000000e-01   2.4410000000000001e-01   2.6238000000000001e+00   4.7882999999999996e+00   5.7799999999999997e-02   3.2710000000000000e-01   6.4580000000000004e-01
   5.9509999999999996e-01   6.6000000000000003e-02   2.6593000000000000e+00  -7.6399999999999996e-02  -2.7600000000000002e-01  -2.1490000000000001e-01  -2.4410000000000001e-01   2.6905000000000001e+00   5.1365999999999996e+00   6.7400000000000002e-02   4.4259999999999999e-01   6.9010000000000005e-01
   6.3919999999999999e-01  -8.7900000000000006e-02   2.5735000000000001e+00  -1.7190000000000000e-01  -3.0449999999999999e-01  -2.4560000000000001e-01   3.3289999999999997e-01   2.8906000000000001e+00   4.9623999999999997e+00  -3.8500000000000000e-02   5.0029999999999997e-01   6.8120000000000003e-01
   6.6100000000000006e-02  -1.5390000000000001e-01   1.8872000000000000e+00  -1.9089999999999999e-01  -2.2839999999999999e-01  -2.4560000000000001e-01   0.0000000000000000e+00   2.4904000000000002e+00   4.5270999999999999e+00  -1.9300000000000001e-02   4.6189999999999998e-01   7.2540000000000004e-01
  -1.7630000000000001e-01  -1.7590000000000000e-01   1.9730000000000001e+00  -1.5279999999999999e-01  -1.9980000000000001e-01  -2.4560000000000001e-01   1.5540000000000001e-01   2.6459999999999999e+00   5.4847999999999999e+00   9.5999999999999992e-03   4.3300000000000000e-01   6.6790000000000005e-01
   5.5110000000000003e-01  -1.0990000000000000e-01   2.7450999999999999e+00  -2.0050000000000001e-01  -2.9499999999999998e-01  -2.3680000000000001e-01  -1.5540000000000001e-01   2.6905000000000001e+00   4.8754000000000000e+00   9.5999999999999992e-03   4.0410000000000001e-01   6.6790000000000005e-01
   6.3919999999999999e-01  -6.6000000000000003e-02   1.7157000000000000e+00  -1.2410000000000000e-01  -2.3790000000000000e-01  -1.9289999999999999e-01   4.4390000000000002e-01   2.6905000000000001e+00   4.7882999999999996e+00   1.9300000000000001e-02   3.4639999999999999e-01   6.7240000000000000e-01
   8.8200000000000001e-02   8.7900000000000006e-02   2.1446000000000001e+00  -1.3370000000000001e-01  -2.7600000000000002e-01  -2.4560000000000001e-01   2.2200000000000001e-02   2.5125999999999999e+00   5.5719000000000003e+00  -4.8200000000000000e-02   4.3300000000000000e-01   6.3700000000000001e-01
  -4.4100000000000000e-02   2.1999999999999999e-02   2.3161999999999998e+00  -8.5900000000000004e-02  -2.2839999999999999e-01  -2.4120000000000000e-01   3.1069999999999998e-01   2.6682999999999999e+00   4.5270999999999999e+00   9.6299999999999997e-02   4.6189999999999998e-01   6.6349999999999998e-01
   3.3060000000000000e-01  -1.5390000000000001e-01   2.4018999999999999e+00  -2.2910000000000000e-01  -2.8549999999999998e-01  -2.6310000000000000e-01   1.5540000000000001e-01   2.6459999999999999e+00   4.5270999999999999e+00   8.6699999999999999e-02   4.9070000000000003e-01   7.2099999999999997e-01
   6.3919999999999999e-01  -1.3189999999999999e-01   2.2303999999999999e+00  -1.0500000000000000e-01  -2.5690000000000002e-01  -2.2800000000000001e-01   3.1069999999999998e-01   2.7572000000000001e+00   4.8754000000000000e+00   9.5999999999999992e-03   4.2340000000000000e-01   6.8120000000000003e-01
   3.5270000000000001e-01   1.0990000000000000e-01   1.7157000000000000e+00  -3.8199999999999998e-02  -2.4740000000000001e-01  -2.2800000000000001e-01   1.5540000000000001e-01   2.7572000000000001e+00   4.7012999999999998e+00   1.9300000000000001e-02   4.2340000000000000e-01   7.0779999999999998e-01
   2.1999999999999999e-02   1.0990000000000000e-01   1.9730000000000001e+00  -1.2410000000000000e-01  -2.9499999999999998e-01  -2.5869999999999999e-01   2.2200000000000001e-02   2.4681999999999999e+00   4.7882999999999996e+00  -6.7400000000000002e-02   4.3300000000000000e-01   6.9889999999999997e-01
   1.7630000000000001e-01  -1.3189999999999999e-01   1.6298999999999999e+00  -2.0050000000000001e-01  -2.2839999999999999e-01  -2.3680000000000001e-01   2.2200000000000001e-02   2.7349999999999999e+00   4.8754000000000000e+00   0.0000000000000000e+00   4.3300000000000000e-01   7.1660000000000001e-01
   5.0700000000000001e-01  -2.1999999999999999e-02   1.5441000000000000e+00  -1.7190000000000000e-01  -2.8549999999999998e-01  -2.7629999999999999e-01   1.7760000000000001e-01   2.7795000000000001e+00   4.6142000000000003e+00   4.8200000000000000e-02   4.5219999999999999e-01   6.7240000000000000e-01
   3.7469999999999998e-01  -1.0990000000000000e-01   2.4876999999999998e+00  -1.5279999999999999e-01  -2.9499999999999998e-01  -2.5000000000000000e-01   6.6600000000000006e-02   2.5792999999999999e+00   4.4401000000000002e+00   1.9300000000000001e-02   4.6189999999999998e-01   6.9010000000000005e-01
   0.0000000000000000e+00   6.6000000000000003e-02   1.7157000000000000e+00  -1.7190000000000000e-01  -1.7130000000000001e-01  -2.3240000000000000e-01   2.2189999999999999e-01   2.9350999999999998e+00   4.3529999999999998e+00   5.7799999999999997e-02   4.5219999999999999e-01   6.8120000000000003e-01
   2.4249999999999999e-01   1.7590000000000000e-01   2.3161999999999998e+00  -1.2410000000000000e-01  -2.1890000000000001e-01  -2.2800000000000001e-01   0.0000000000000000e+00   2.6238000000000001e+00   5.2236000000000002e+00   2.8899999999999999e-02   4.3300000000000000e-01   6.9010000000000005e-01
   5.0700000000000001e-01  -1.3189999999999999e-01   2.4018999999999999e+00  -4.7699999999999999e-02  -1.8079999999999999e-01  -2.5000000000000000e-01   1.7760000000000001e-01   2.6682999999999999e+00   4.9623999999999997e+00  -9.5999999999999992e-03   4.7149999999999997e-01   6.5029999999999999e-01
   5.0700000000000001e-01  -8.7900000000000006e-02   2.4018999999999999e+00  -5.7299999999999997e-02  -2.7600000000000002e-01  -2.7189999999999998e-01   1.7760000000000001e-01   3.0017999999999998e+00   5.6589000000000000e+00   6.7400000000000002e-02   3.5599999999999998e-01   6.6790000000000005e-01
   1.5429999999999999e-01   1.5390000000000001e-01   1.9730000000000001e+00  -8.5900000000000004e-02  -1.8079999999999999e-01  -2.6750000000000002e-01   2.2200000000000001e-02   2.5792999999999999e+00   4.8754000000000000e+00   3.8500000000000000e-02   3.8490000000000002e-01   7.0779999999999998e-01
   1.7630000000000001e-01  -8.7900000000000006e-02   2.2303999999999999e+00  -1.6230000000000000e-01  -2.4740000000000001e-01  -2.5430000000000003e-01   0.0000000000000000e+00   2.8239000000000001e+00   4.9623999999999997e+00  -7.7100000000000002e-02   5.0029999999999997e-01   6.7679999999999996e-01
   6.8330000000000002e-01   2.1999999999999999e-02   2.2303999999999999e+00  -2.0050000000000001e-01  -2.0930000000000001e-01  -2.5869999999999999e-01   1.7760000000000001e-01   2.7349999999999999e+00   4.2659000000000002e+00   3.8500000000000000e-02   4.3300000000000000e-01   6.6349999999999998e-01
   5.0700000000000001e-01  -1.5390000000000001e-01   2.2303999999999999e+00  -1.9089999999999999e-01  -2.6640000000000003e-01  -2.0169999999999999e-01   1.9980000000000001e-01   2.6459999999999999e+00   3.8306000000000000e+00   1.9300000000000001e-02   4.2340000000000000e-01   6.8120000000000003e-01
   2.2040000000000001e-01   2.1999999999999999e-02   1.1152000000000000e+00  -1.8140000000000001e-01  -2.6640000000000003e-01  -2.8070000000000001e-01   1.7760000000000001e-01   2.7572000000000001e+00   4.4401000000000002e+00   6.7400000000000002e-02   4.7149999999999997e-01   6.8120000000000003e-01
   2.4249999999999999e-01  -4.3999999999999997e-02   2.4876999999999998e+00  -1.2410000000000000e-01  -1.5229999999999999e-01  -2.4560000000000001e-01   6.6600000000000006e-02   2.7349999999999999e+00   4.3529999999999998e+00   4.8200000000000000e-02   5.1000000000000001e-01   6.7240000000000000e-01
   3.3060000000000000e-01  -1.5390000000000001e-01   2.4876999999999998e+00  -1.8140000000000001e-01  -3.2350000000000001e-01  -2.2359999999999999e-01   8.8800000000000004e-02   2.3792000000000000e+00   5.1365999999999996e+00   1.9300000000000001e-02   3.8490000000000002e-01   6.6790000000000005e-01
   4.1880000000000001e-01  -2.1999999999999999e-02   1.8015000000000001e+00  -1.1459999999999999e-01  -2.5690000000000002e-01  -2.4560000000000001e-01   2.6629999999999998e-01   2.5571000000000002e+00   4.4401000000000002e+00   2.8899999999999999e-02   3.9450000000000002e-01   6.8559999999999999e-01
   4.8490000000000000e-01  -8.7900000000000006e-02   1.0294000000000001e+00  -1.2410000000000000e-01  -1.9980000000000001e-01  -2.5869999999999999e-01   1.3320000000000001e-01   2.6682999999999999e+00   5.0495000000000001e+00   4.8200000000000000e-02   5.1000000000000001e-01   6.7240000000000000e-01
   2.1999999999999999e-02  -3.2979999999999998e-01   2.9165999999999999e+00  -2.2910000000000000e-01  -2.4740000000000001e-01  -2.4560000000000001e-01   4.4400000000000002e-02   2.6682999999999999e+00   5.7460000000000004e+00   1.3489999999999999e-01   4.3300000000000000e-01   7.0330000000000004e-01
   4.4080000000000003e-01  -8.7900000000000006e-02   1.9730000000000001e+00  -1.1459999999999999e-01  -3.0449999999999999e-01  -2.1929999999999999e-01   1.1100000000000000e-01   2.7349999999999999e+00   4.4401000000000002e+00   5.7799999999999997e-02   3.8490000000000002e-01   7.0330000000000004e-01
   4.4080000000000003e-01  -1.0990000000000000e-01   2.0588000000000002e+00  -1.3370000000000001e-01  -2.2839999999999999e-01  -2.5430000000000003e-01  -8.8800000000000004e-02   2.6905000000000001e+00   5.0495000000000001e+00   3.8500000000000000e-02   5.2920000000000000e-01   6.9450000000000001e-01
   1.7630000000000001e-01  -2.1999999999999999e-02   1.8015000000000001e+00  -2.0050000000000001e-01  -3.0449999999999999e-01  -2.3240000000000000e-01   1.1100000000000000e-01   2.5792999999999999e+00   5.4847999999999999e+00   1.2520000000000001e-01   4.8110000000000003e-01   6.6790000000000005e-01
   2.4249999999999999e-01  -6.6000000000000003e-02   2.1446000000000001e+00  -2.1959999999999999e-01  -3.0449999999999999e-01  -2.2359999999999999e-01   2.2200000000000001e-02   2.8016999999999999e+00   4.1788999999999996e+00   6.7400000000000002e-02   3.7530000000000002e-01   6.7240000000000000e-01
   2.6450000000000001e-01  -4.3999999999999997e-02   2.4018999999999999e+00  -7.6399999999999996e-02  -3.1400000000000000e-01  -2.0169999999999999e-01   6.6600000000000006e-02   2.8906000000000001e+00   5.0495000000000001e+00   1.9300000000000001e-02   4.2340000000000000e-01   6.7679999999999996e-01
   5.7310000000000005e-01  -4.3999999999999997e-02   1.8872000000000000e+00  -1.6230000000000000e-01  -3.2350000000000001e-01  -2.8499999999999998e-01   0.0000000000000000e+00   2.6015999999999999e+00   4.9623999999999997e+00  -5.7799999999999997e-02   5.1000000000000001e-01   6.9010000000000005e-01
   4.4080000000000003e-01  -4.3999999999999997e-02   2.3161999999999998e+00  -1.3370000000000001e-01  -2.8549999999999998e-01  -2.2800000000000001e-01   0.0000000000000000e+00   2.7128000000000001e+00   4.6142000000000003e+00   9.5999999999999992e-03   4.7149999999999997e-01   6.8120000000000003e-01
   3.0859999999999999e-01   8.7900000000000006e-02   2.4876999999999998e+00  -9.5500000000000002e-02  -1.4269999999999999e-01  -2.2800000000000001e-01   2.6629999999999998e-01   2.7795000000000001e+00   4.3529999999999998e+00   8.6699999999999999e-02   4.2340000000000000e-01   6.9889999999999997e-01
   4.1880000000000001e-01   8.7900000000000006e-02   2.2303999999999999e+00  -1.1459999999999999e-01  -2.6640000000000003e-01  -2.1929999999999999e-01   1.5540000000000001e-01   2.8239000000000001e+00   4.5270999999999999e+00   4.8200000000000000e-02   4.3300000000000000e-01   7.0779999999999998e-01
   3.3060000000000000e-01   1.7590000000000000e-01   2.4876999999999998e+00  -1.1459999999999999e-01  -2.3790000000000000e-01  -2.4560000000000001e-01   4.4400000000000002e-02   2.7795000000000001e+00   4.2659000000000002e+00  -1.9300000000000001e-02   4.5219999999999999e-01   7.0330000000000004e-01
   2.8649999999999998e-01  -8.7900000000000006e-02   1.8015000000000001e+00  -1.0500000000000000e-01  -1.6180000000000000e-01  -2.2800000000000001e-01   1.5540000000000001e-01   2.8683999999999998e+00   4.7012999999999998e+00   9.5999999999999992e-03   4.5219999999999999e-01   6.7240000000000000e-01
   3.0859999999999999e-01   2.6379999999999998e-01   1.7157000000000000e+00  -4.7699999999999999e-02  -1.3320000000000001e-01  -2.6750000000000002e-01   1.7760000000000001e-01   2.8239000000000001e+00   5.1365999999999996e+00   0.0000000000000000e+00   4.4259999999999999e-01   6.9889999999999997e-01
   1.5429999999999999e-01  -8.7900000000000006e-02   3.1739999999999999e+00  -1.1459999999999999e-01  -3.1400000000000000e-01  -1.9730000000000000e-01   2.4410000000000001e-01   2.6459999999999999e+00   4.5270999999999999e+00  -9.5999999999999992e-03   4.0410000000000001e-01   6.6790000000000005e-01
   3.9679999999999999e-01  -1.0990000000000000e-01   2.7450999999999999e+00  -1.3370000000000001e-01  -2.8549999999999998e-01  -2.2359999999999999e-01   1.3320000000000001e-01   2.7572000000000001e+00   5.4847999999999999e+00  -1.9300000000000001e-02   3.6559999999999998e-01   6.9889999999999997e-01
   4.6289999999999998e-01  -1.3189999999999999e-01   1.5441000000000000e+00  -1.6230000000000000e-01  -2.7600000000000002e-01  -2.5430000000000003e-01   6.6600000000000006e-02   2.7349999999999999e+00   4.7882999999999996e+00   0.0000000000000000e+00   3.9450000000000002e-01   7.2099999999999997e-01
   1.9839999999999999e-01  -4.3999999999999997e-02   1.5441000000000000e+00  -2.2910000000000000e-01  -2.8549999999999998e-01  -2.2800000000000001e-01   1.9980000000000001e-01   2.8239000000000001e+00   4.6142000000000003e+00   4.8200000000000000e-02   5.0029999999999997e-01   7.1220000000000006e-01
   2.6450000000000001e-01   1.7590000000000000e-01   1.8872000000000000e+00  -2.0999999999999999e-01  -1.7130000000000001e-01  -2.3240000000000000e-01   2.6629999999999998e-01   2.6459999999999999e+00   4.9623999999999997e+00   1.9300000000000001e-02   3.4639999999999999e-01   6.4139999999999997e-01
   3.7469999999999998e-01  -2.4179999999999999e-01   2.3161999999999998e+00  -1.9099999999999999e-02  -2.3790000000000000e-01  -2.5869999999999999e-01   1.1100000000000000e-01   2.7572000000000001e+00   4.8754000000000000e+00   4.8200000000000000e-02   4.0410000000000001e-01   6.7240000000000000e-01
   2.6450000000000001e-01   8.7900000000000006e-02   1.7157000000000000e+00  -2.0050000000000001e-01  -1.7130000000000001e-01  -2.4560000000000001e-01   1.5540000000000001e-01   2.6682999999999999e+00   5.2236000000000002e+00   7.7100000000000002e-02   4.3300000000000000e-01   6.6790000000000005e-01
   3.5270000000000001e-01   1.3189999999999999e-01   1.4582999999999999e+00  -9.5500000000000002e-02  -2.9499999999999998e-01  -2.2800000000000001e-01   0.0000000000000000e+00   2.6682999999999999e+00   4.3529999999999998e+00   6.7400000000000002e-02   4.1370000000000001e-01   6.6349999999999998e-01
   2.2040000000000001e-01   6.6000000000000003e-02   2.5735000000000001e+00  -1.1459999999999999e-01  -2.3790000000000000e-01  -2.5869999999999999e-01  -1.1100000000000000e-01   2.7349999999999999e+00   4.8754000000000000e+00   0.0000000000000000e+00   4.0410000000000001e-01   6.9889999999999997e-01
   3.5270000000000001e-01  -2.8580000000000000e-01   3.0882000000000001e+00  -1.5279999999999999e-01  -2.5690000000000002e-01  -2.9820000000000002e-01  -2.2200000000000001e-02   2.7572000000000001e+00   5.3106999999999998e+00   9.5999999999999992e-03   4.8110000000000003e-01   6.7240000000000000e-01
   4.1880000000000001e-01  -2.1999999999999999e-02   2.4018999999999999e+00  -1.7190000000000000e-01  -2.5690000000000002e-01  -2.4560000000000001e-01   4.4400000000000002e-02   2.7795000000000001e+00   4.3529999999999998e+00  -9.5999999999999992e-03   4.0410000000000001e-01   6.4139999999999997e-01
   3.5270000000000001e-01  -2.6379999999999998e-01   2.6593000000000000e+00  -1.5279999999999999e-01  -2.1890000000000001e-01  -2.8070000000000001e-01   8.8800000000000004e-02   2.7572000000000001e+00   5.3106999999999998e+00  -2.8899999999999999e-02   5.1959999999999995e-01   6.5910000000000002e-01
   2.8649999999999998e-01  -3.0780000000000002e-01   1.8015000000000001e+00  -1.4319999999999999e-01  -2.2839999999999999e-01  -2.9380000000000001e-01   8.8800000000000004e-02   2.6682999999999999e+00   4.2659000000000002e+00   0.0000000000000000e+00   4.2340000000000000e-01   6.6790000000000005e-01
   3.7469999999999998e-01  -6.6000000000000003e-02   2.0588000000000002e+00  -1.2410000000000000e-01  -2.6640000000000003e-01  -2.5869999999999999e-01   0.0000000000000000e+00   2.6015999999999999e+00   4.4401000000000002e+00   2.8899999999999999e-02   4.0410000000000001e-01   6.7679999999999996e-01
   2.4249999999999999e-01  -2.8580000000000000e-01   2.1446000000000001e+00  -7.6399999999999996e-02  -2.1890000000000001e-01  -2.4120000000000000e-01   1.5540000000000001e-01   2.6682999999999999e+00   4.3529999999999998e+00  -4.8200000000000000e-02   5.0029999999999997e-01   6.8120000000000003e-01
   3.7469999999999998e-01  -8.7900000000000006e-02   1.4582999999999999e+00  -1.5279999999999999e-01  -2.2839999999999999e-01  -2.5000000000000000e-01   2.6629999999999998e-01   2.6459999999999999e+00   5.0495000000000001e+00  -5.7799999999999997e-02   4.4259999999999999e-01   7.3429999999999995e-01
   3.0859999999999999e-01  -2.1999999999999999e-02   2.2303999999999999e+00  -1.4319999999999999e-01  -2.2839999999999999e-01  -2.4120000000000000e-01   8.8800000000000004e-02   2.8683999999999998e+00   3.6564999999999999e+00  -1.9300000000000001e-02   4.4259999999999999e-01   6.3700000000000001e-01
   2.6450000000000001e-01  -2.4179999999999999e-01   1.8872000000000000e+00  -2.6729999999999998e-01  -2.3790000000000000e-01  -2.1929999999999999e-01   1.3320000000000001e-01   2.6459999999999999e+00   4.6142000000000003e+00   2.8899999999999999e-02   4.4259999999999999e-01   6.8120000000000003e-01
   1.1020000000000001e-01  -1.9789999999999999e-01   1.8872000000000000e+00  -2.8600000000000000e-02  -2.5690000000000002e-01  -2.5869999999999999e-01  -8.8800000000000004e-02   2.8683999999999998e+00   4.9623999999999997e+00   3.8500000000000000e-02   4.7149999999999997e-01   6.9010000000000005e-01
   3.5270000000000001e-01   2.1999999999999999e-02   2.4018999999999999e+00  -4.7699999999999999e-02  -2.7600000000000002e-01  -2.3680000000000001e-01   6.6600000000000006e-02   2.7128000000000001e+00   5.2236000000000002e+00  -5.7799999999999997e-02   3.7530000000000002e-01   6.6349999999999998e-01
   3.3060000000000000e-01  -4.3999999999999997e-02   1.8015000000000001e+00  -1.8140000000000001e-01  -2.3790000000000000e-01  -2.4120000000000000e-01   1.1100000000000000e-01   2.4681999999999999e+00   4.7012999999999998e+00   2.8899999999999999e-02   4.0410000000000001e-01   6.5029999999999999e-01
   2.2040000000000001e-01   1.3189999999999999e-01   1.9730000000000001e+00  -1.4319999999999999e-01  -2.8549999999999998e-01  -2.1049999999999999e-01   0.0000000000000000e+00   2.7128000000000001e+00   4.6142000000000003e+00   7.7100000000000002e-02   3.5599999999999998e-01   6.5029999999999999e-01
   2.4249999999999999e-01  -2.1999999999999999e-02   2.0588000000000002e+00  -1.9089999999999999e-01  -2.4740000000000001e-01  -2.4120000000000000e-01   8.8800000000000004e-02   2.7128000000000001e+00   4.7012999999999998e+00   6.7400000000000002e-02   2.9830000000000001e-01   6.6349999999999998e-01
   1.3230000000000000e-01  -8.7900000000000006e-02   1.5441000000000000e+00  -9.4999999999999998e-03  -3.8059999999999999e-01  -2.1490000000000001e-01   2.6629999999999998e-01   2.7128000000000001e+00   4.9623999999999997e+00   6.7400000000000002e-02   4.2340000000000000e-01   6.6790000000000005e-01
   4.4080000000000003e-01  -2.1980000000000000e-01   2.1446000000000001e+00  -2.1959999999999999e-01  -1.6180000000000000e-01  -1.9289999999999999e-01  -4.4400000000000002e-02   2.6905000000000001e+00   4.1788999999999996e+00   5.7799999999999997e-02   4.8110000000000003e-01   6.8559999999999999e-01
   2.8649999999999998e-01   8.7900000000000006e-02   2.4018999999999999e+00  -3.8199999999999998e-02  -2.2839999999999999e-01  -2.2359999999999999e-01   1.3320000000000001e-01   2.7572000000000001e+00   5.4847999999999999e+00   9.5999999999999992e-03   4.2340000000000000e-01   6.9450000000000001e-01
   3.5270000000000001e-01  -8.7900000000000006e-02   1.2867999999999999e+00  -1.8140000000000001e-01  -2.6640000000000003e-01  -2.4560000000000001e-01   1.5540000000000001e-01   2.8462000000000001e+00   4.8754000000000000e+00  -1.9300000000000001e-02   3.9450000000000002e-01   6.7679999999999996e-01
   3.5270000000000001e-01  -1.7590000000000000e-01   2.1446000000000001e+00  -1.7190000000000000e-01  -2.1890000000000001e-01  -2.1049999999999999e-01   2.2200000000000001e-02   2.5792999999999999e+00   4.7882999999999996e+00   0.0000000000000000e+00   4.1370000000000001e-01   6.8559999999999999e-01
   2.6450000000000001e-01   8.7900000000000006e-02   1.7157000000000000e+00  -1.7190000000000000e-01  -1.0470000000000000e-01  -2.7189999999999998e-01   1.1100000000000000e-01   2.8016999999999999e+00   4.4401000000000002e+00  -1.9300000000000001e-02   3.7530000000000002e-01   6.4139999999999997e-01
   4.8490000000000000e-01  -6.6000000000000003e-02   1.9730000000000001e+00  -1.1459999999999999e-01  -2.8549999999999998e-01  -2.5430000000000003e-01   1.1100000000000000e-01   2.6682999999999999e+00   4.7012999999999998e+00   3.8500000000000000e-02   4.3300000000000000e-01   6.6790000000000005e-01
   4.4080000000000003e-01  -8.7900000000000006e-02   2.4018999999999999e+00  -1.1459999999999999e-01  -2.7600000000000002e-01  -2.7629999999999999e-01   2.8849999999999998e-01   2.7572000000000001e+00   4.7882999999999996e+00   0.0000000000000000e+00   4.1370000000000001e-01   7.1660000000000001e-01
   2.2040000000000001e-01  -1.5390000000000001e-01   2.5735000000000001e+00  -1.6230000000000000e-01  -2.9499999999999998e-01  -2.1490000000000001e-01  -6.6600000000000006e-02   2.7795000000000001e+00   4.6142000000000003e+00  -6.7400000000000002e-02   3.8490000000000002e-01   6.1490000000000000e-01
   1.9839999999999999e-01  -8.7900000000000006e-02   1.1152000000000000e+00  -1.3370000000000001e-01  -2.8549999999999998e-01  -2.5000000000000000e-01   2.2200000000000001e-02   2.7128000000000001e+00   3.8306000000000000e+00  -4.8200000000000000e-02   3.9450000000000002e-01   6.9010000000000005e-01
   2.6450000000000001e-01  -6.6000000000000003e-02   2.3161999999999998e+00  -1.0500000000000000e-01  -3.6159999999999998e-01  -1.9289999999999999e-01   3.3289999999999997e-01   2.7572000000000001e+00   4.7882999999999996e+00  -3.8500000000000000e-02   4.8110000000000003e-01   6.9010000000000005e-01
   2.2040000000000001e-01  -6.6000000000000003e-02   1.3725000000000001e+00  -1.2410000000000000e-01  -1.7130000000000001e-01  -2.4560000000000001e-01   2.2200000000000001e-02   2.8016999999999999e+00   4.6142000000000003e+00   1.2520000000000001e-01   3.8490000000000002e-01   6.7240000000000000e-01
   1.9839999999999999e-01   1.5390000000000001e-01   2.3161999999999998e+00  -5.7299999999999997e-02  -2.6640000000000003e-01  -2.2359999999999999e-01   1.7760000000000001e-01   2.6459999999999999e+00   4.7882999999999996e+00  -4.8200000000000000e-02   4.3300000000000000e-01   6.9889999999999997e-01
   3.5270000000000001e-01   2.1999999999999999e-02   2.0588000000000002e+00  -5.7299999999999997e-02  -2.5690000000000002e-01  -2.5869999999999999e-01   1.9980000000000001e-01   2.6905000000000001e+00   4.7012999999999998e+00  -3.8500000000000000e-02   3.9450000000000002e-01   6.5910000000000002e-01
   1.7630000000000001e-01   8.7900000000000006e-02   1.2867999999999999e+00  -2.0050000000000001e-01  -3.2350000000000001e-01  -2.5000000000000000e-01   2.6629999999999998e-01   2.8016999999999999e+00   4.5270999999999999e+00   9.6299999999999997e-02   3.3679999999999999e-01   6.6349999999999998e-01
   2.1999999999999999e-02   2.1980000000000000e-01   2.3161999999999998e+00  -1.2410000000000000e-01  -2.2839999999999999e-01  -2.1929999999999999e-01   2.2200000000000001e-02   2.8016999999999999e+00   4.7012999999999998e+00   4.8200000000000000e-02   4.0410000000000001e-01   6.7679999999999996e-01
   3.0859999999999999e-01   1.0990000000000000e-01   2.4876999999999998e+00  -1.6230000000000000e-01  -2.7600000000000002e-01  -2.0610000000000001e-01   1.5540000000000001e-01   2.7572000000000001e+00   4.7882999999999996e+00   2.8899999999999999e-02   3.4639999999999999e-01   7.2099999999999997e-01
   5.0700000000000001e-01  -4.3999999999999997e-02   2.5735000000000001e+00  -1.7190000000000000e-01  -1.9980000000000001e-01  -2.2800000000000001e-01   4.4400000000000002e-02   2.7795000000000001e+00   5.1365999999999996e+00   9.5999999999999992e-03   4.7149999999999997e-01   6.4580000000000004e-01
   4.4080000000000003e-01   0.0000000000000000e+00   2.2303999999999999e+00  -2.1959999999999999e-01  -3.0449999999999999e-01  -2.3680000000000001e-01   2.8849999999999998e-01   2.8906000000000001e+00   3.8306000000000000e+00   7.7100000000000002e-02   4.6189999999999998e-01   7.0779999999999998e-01
   3.9679999999999999e-01  -4.3999999999999997e-02   1.9730000000000001e+00  -1.3370000000000001e-01  -3.1400000000000000e-01  -2.5430000000000003e-01  -8.8800000000000004e-02   2.6682999999999999e+00   4.7882999999999996e+00   9.5999999999999992e-03   3.4639999999999999e-01   6.5029999999999999e-01
   1.3230000000000000e-01   0.0000000000000000e+00   1.7157000000000000e+00  -1.3370000000000001e-01  -3.0449999999999999e-01  -2.2359999999999999e-01  -8.8800000000000004e-02   2.6682999999999999e+00   4.7882999999999996e+00   3.8500000000000000e-02   4.9070000000000003e-01   6.2370000000000003e-01
   3.7469999999999998e-01  -1.5390000000000001e-01   1.8015000000000001e+00  -1.6230000000000000e-01  -2.1890000000000001e-01  -2.1929999999999999e-01   1.7760000000000001e-01   2.5571000000000002e+00   5.1365999999999996e+00   7.7100000000000002e-02   4.6189999999999998e-01   6.7679999999999996e-01
   4.4080000000000003e-01   2.1999999999999999e-02   1.8872000000000000e+00  -9.5500000000000002e-02  -1.8079999999999999e-01  -2.2359999999999999e-01   2.2200000000000001e-02   2.6015999999999999e+00   4.5270999999999999e+00  -3.8500000000000000e-02   4.4259999999999999e-01   6.5469999999999995e-01
   3.0859999999999999e-01   2.1999999999999999e-02   2.1446000000000001e+00  -1.2410000000000000e-01  -2.9499999999999998e-01  -2.5430000000000003e-01  -8.8800000000000004e-02   2.6905000000000001e+00   5.1365999999999996e+00   4.8200000000000000e-02   3.9450000000000002e-01   6.7679999999999996e-01
   2.8649999999999998e-01  -2.4179999999999999e-01   1.3725000000000001e+00  -1.7190000000000000e-01  -2.9499999999999998e-01  -2.4560000000000001e-01   1.9980000000000001e-01   2.7128000000000001e+00   4.6142000000000003e+00   1.3489999999999999e-01   4.5219999999999999e-01   6.9010000000000005e-01
   3.3060000000000000e-01   2.1999999999999999e-02   2.0588000000000002e+00  -9.5500000000000002e-02  -2.1890000000000001e-01  -2.4560000000000001e-01   2.2189999999999999e-01   2.5792999999999999e+00   4.6142000000000003e+00   7.7100000000000002e-02   3.9450000000000002e-01   7.4309999999999998e-01
   3.3060000000000000e-01  -2.1999999999999999e-02   1.8872000000000000e+00  -5.7299999999999997e-02  -2.8549999999999998e-01  -2.2800000000000001e-01  -4.4400000000000002e-02   2.5571000000000002e+00   4.8754000000000000e+00   1.4449999999999999e-01   3.4639999999999999e-01   6.6349999999999998e-01
   3.3060000000000000e-01  -6.6000000000000003e-02   1.7157000000000000e+00  -1.4319999999999999e-01  -3.3310000000000001e-01  -2.4560000000000001e-01   1.3320000000000001e-01   2.7572000000000001e+00   5.3977000000000004e+00   0.0000000000000000e+00   4.1370000000000001e-01   7.1220000000000006e-01
   4.6289999999999998e-01   0.0000000000000000e+00   1.9730000000000001e+00  -2.2910000000000000e-01  -2.2839999999999999e-01  -2.5430000000000003e-01   4.4400000000000002e-02   2.6238000000000001e+00   4.9623999999999997e+00   7.7100000000000002e-02   3.9450000000000002e-01   6.5910000000000002e-01
   1.7630000000000001e-01  -1.5390000000000001e-01   1.9730000000000001e+00  -8.5900000000000004e-02  -2.3790000000000000e-01  -2.0169999999999999e-01   2.4410000000000001e-01   2.7795000000000001e+00   4.7882999999999996e+00   1.6380000000000000e-01   4.4259999999999999e-01   6.7679999999999996e-01
   4.1880000000000001e-01  -1.0990000000000000e-01   2.5735000000000001e+00  -1.8140000000000001e-01  -1.7130000000000001e-01  -2.5430000000000003e-01   6.6600000000000006e-02   2.5125999999999999e+00   4.3529999999999998e+00   7.7100000000000002e-02   4.3300000000000000e-01   6.6349999999999998e-01
   3.5270000000000001e-01  -8.7900000000000006e-02   2.2303999999999999e+00  -1.5279999999999999e-01  -1.9030000000000000e-01  -2.6310000000000000e-01   2.8849999999999998e-01   2.8016999999999999e+00   5.4847999999999999e+00   1.9300000000000001e-02   4.1370000000000001e-01   6.7240000000000000e-01
   1.9839999999999999e-01   0.0000000000000000e+00   2.1446000000000001e+00  -5.7299999999999997e-02  -2.5690000000000002e-01  -2.5000000000000000e-01   1.9980000000000001e-01   2.8239000000000001e+00   4.9623999999999997e+00   4.8200000000000000e-02   2.8870000000000001e-01   6.8559999999999999e-01
   1.9839999999999999e-01  -4.3999999999999997e-02   1.8872000000000000e+00  -1.0500000000000000e-01  -7.6100000000000001e-02  -2.3240000000000000e-01   0.0000000000000000e+00   2.8683999999999998e+00   4.2659000000000002e+00   0.0000000000000000e+00   3.7530000000000002e-01   6.9010000000000005e-01
   3.0859999999999999e-01  -3.9570000000000000e-01   1.8015000000000001e+00  -2.2910000000000000e-01  -2.5690000000000002e-01  -2.4120000000000000e-01   4.4400000000000002e-02   2.7349999999999999e+00   5.2236000000000002e+00   3.8500000000000000e-02   4.4259999999999999e-01   6.8559999999999999e-01
   2.2040000000000001e-01  -8.7900000000000006e-02   1.3725000000000001e+00  -8.5900000000000004e-02  -2.6640000000000003e-01  -2.4560000000000001e-01   1.5540000000000001e-01   2.7128000000000001e+00   4.1788999999999996e+00   9.5999999999999992e-03   3.7530000000000002e-01   6.5910000000000002e-01
   3.7469999999999998e-01  -8.7900000000000006e-02   1.9730000000000001e+00  -2.0999999999999999e-01  -2.4740000000000001e-01  -2.5000000000000000e-01   4.4400000000000002e-02   2.6905000000000001e+00   4.5270999999999999e+00  -1.9300000000000001e-02   4.4259999999999999e-01   6.8559999999999999e-01
   2.8649999999999998e-01  -6.6000000000000003e-02   2.0588000000000002e+00  -1.1459999999999999e-01  -2.0930000000000001e-01  -2.3680000000000001e-01   6.6600000000000006e-02   2.6459999999999999e+00   4.5270999999999999e+00   5.7799999999999997e-02   3.9450000000000002e-01   6.3700000000000001e-01
   3.3060000000000000e-01  -8.7900000000000006e-02   2.1446000000000001e+00  -1.1459999999999999e-01  -3.2350000000000001e-01  -2.0169999999999999e-01   1.5540000000000001e-01   2.6015999999999999e+00   4.9623999999999997e+00  -5.7799999999999997e-02   4.7149999999999997e-01   6.6349999999999998e-01
   2.4249999999999999e-01  -8.7900000000000006e-02   1.3725000000000001e+00  -1.6230000000000000e-01  -2.6640000000000003e-01  -2.7189999999999998e-01   2.4410000000000001e-01   2.6682999999999999e+00   4.2659000000000002e+00  -9.5999999999999992e-03   4.3300000000000000e-01   7.2540000000000004e-01
   2.4249999999999999e-01  -3.5170000000000001e-01   2.0588000000000002e+00  -1.8140000000000001e-01  -1.7130000000000001e-01  -1.8420000000000000e-01   0.0000000000000000e+00   2.6459999999999999e+00   4.5270999999999999e+00  -5.7799999999999997e-02   4.1370000000000001e-01   6.8120000000000003e-01
   3.7469999999999998e-01  -1.9789999999999999e-01   1.8015000000000001e+00  -1.6230000000000000e-01  -1.4269999999999999e-01  -2.5869999999999999e-01   3.1069999999999998e-01   2.5792999999999999e+00   4.8754000000000000e+00   0.0000000000000000e+00   3.9450000000000002e-01   6.5029999999999999e-01
   2.2040000000000001e-01  -1.9789999999999999e-01   2.3161999999999998e+00  -1.0500000000000000e-01  -2.0930000000000001e-01  -2.5000000000000000e-01   0.0000000000000000e+00   2.5348999999999999e+00   4.6142000000000003e+00   2.8899999999999999e-02   4.8110000000000003e-01   6.7679999999999996e-01
   4.4080000000000003e-01  -1.7590000000000000e-01   1.6298999999999999e+00  -9.5500000000000002e-02  -1.9980000000000001e-01  -2.7189999999999998e-01   1.3320000000000001e-01   2.8683999999999998e+00   4.8754000000000000e+00   5.7799999999999997e-02   4.1370000000000001e-01   6.6790000000000005e-01
   1.7630000000000001e-01  -6.6000000000000003e-02   1.9730000000000001e+00  -1.5279999999999999e-01  -2.0930000000000001e-01  -3.0700000000000000e-01   2.4410000000000001e-01   2.6905000000000001e+00   4.7012999999999998e+00   8.6699999999999999e-02   4.0410000000000001e-01   6.9010000000000005e-01
   4.4100000000000000e-02   2.1999999999999999e-02   1.2867999999999999e+00  -9.5500000000000002e-02  -1.9980000000000001e-01  -2.2800000000000001e-01  -2.2200000000000001e-02   2.7795000000000001e+00   4.5270999999999999e+00   9.6299999999999997e-02   3.7530000000000002e-01   6.8559999999999999e-01
   3.3060000000000000e-01  -2.4179999999999999e-01   1.7157000000000000e+00  -8.5900000000000004e-02  -2.2839999999999999e-01  -2.5869999999999999e-01  -1.3320000000000001e-01   2.8683999999999998e+00   4.0918000000000001e+00   1.9300000000000001e-02   3.8490000000000002e-01   6.9889999999999997e-01
   2.6450000000000001e-01  -2.1999999999999999e-02   2.1446000000000001e+00  -2.0050000000000001e-01  -2.9499999999999998e-01  -1.9730000000000000e-01   6.6600000000000006e-02   2.6238000000000001e+00   4.0048000000000004e+00  -3.8500000000000000e-02   3.8490000000000002e-01   7.2989999999999999e-01
   1.9839999999999999e-01  -2.4179999999999999e-01   1.8872000000000000e+00  -2.0999999999999999e-01  -3.3310000000000001e-01  -2.2359999999999999e-01  -6.6600000000000006e-02   2.7795000000000001e+00   4.8754000000000000e+00   0.0000000000000000e+00   4.8110000000000003e-01   6.8120000000000003e-01
   2.8649999999999998e-01  -1.0990000000000000e-01   1.9730000000000001e+00  -1.1459999999999999e-01  -3.2350000000000001e-01  -2.5430000000000003e-01   1.5540000000000001e-01   2.6015999999999999e+00   4.9623999999999997e+00   0.0000000000000000e+00   4.3300000000000000e-01   6.9450000000000001e-01
   3.5270000000000001e-01   0.0000000000000000e+00   2.1446000000000001e+00  -1.4319999999999999e-01  -2.9499999999999998e-01  -2.4120000000000000e-01   4.4400000000000002e-02   2.5348999999999999e+00   4.3529999999999998e+00   6.7400000000000002e-02   3.8490000000000002e-01   6.7240000000000000e-01
   4.6289999999999998e-01  -1.7590000000000000e-01   2.3161999999999998e+00  -1.1459999999999999e-01  -1.4269999999999999e-01  -2.2800000000000001e-01   1.3320000000000001e-01   2.7349999999999999e+00   4.9623999999999997e+00   5.7799999999999997e-02   4.6189999999999998e-01   7.1660000000000001e-01
   1.7630000000000001e-01  -2.6379999999999998e-01   1.2010000000000001e+00  -1.2410000000000000e-01  -1.8079999999999999e-01  -3.0259999999999998e-01   8.8800000000000004e-02   2.6905000000000001e+00   4.6142000000000003e+00   8.6699999999999999e-02   4.1370000000000001e-01   6.8120000000000003e-01
   3.3060000000000000e-01  -8.7900000000000006e-02   2.1446000000000001e+00  -1.2410000000000000e-01  -2.1890000000000001e-01  -2.8499999999999998e-01   1.1100000000000000e-01   2.6905000000000001e+00   5.4847999999999999e+00   3.8500000000000000e-02   4.0410000000000001e-01   6.3700000000000001e-01
   2.8649999999999998e-01  -1.0990000000000000e-01   1.8015000000000001e+00  -8.5900000000000004e-02  -3.0449999999999999e-01  -2.4120000000000000e-01   1.3320000000000001e-01   2.6459999999999999e+00   4.7012999999999998e+00   3.8500000000000000e-02   4.7149999999999997e-01   6.9889999999999997e-01
   2.2040000000000001e-01  -1.0990000000000000e-01   2.1446000000000001e+00  -1.0500000000000000e-01  -2.3790000000000000e-01  -2.8939999999999999e-01   1.5540000000000001e-01   2.6459999999999999e+00   5.0495000000000001e+00   1.9300000000000001e-02   3.7530000000000002e-01   7.2099999999999997e-01
   5.9509999999999996e-01   0.0000000000000000e+00   2.0588000000000002e+00  -1.2410000000000000e-01  -2.8549999999999998e-01  -2.4120000000000000e-01   1.3320000000000001e-01   2.8016999999999999e+00   5.5719000000000003e+00  -2.8899999999999999e-02   4.3300000000000000e-01   6.9010000000000005e-01
   3.0859999999999999e-01  -8.7900000000000006e-02   1.4582999999999999e+00  -2.9599999999999999e-01  -2.9499999999999998e-01  -2.1929999999999999e-01   1.3320000000000001e-01   2.6905000000000001e+00   4.7882999999999996e+00   9.5999999999999992e-03   3.9450000000000002e-01   6.9450000000000001e-01
   2.8649999999999998e-01  -6.6000000000000003e-02   1.8015000000000001e+00  -2.5779999999999997e-01  -2.6640000000000003e-01  -2.5000000000000000e-01   1.9980000000000001e-01   2.7795000000000001e+00   5.3977000000000004e+00   5.7799999999999997e-02   4.0410000000000001e-01   6.8120000000000003e-01
   2.2040000000000001e-01   6.6000000000000003e-02   2.0588000000000002e+00  -1.3370000000000001e-01  -2.1890000000000001e-01  -2.1490000000000001e-01   1.1100000000000000e-01   2.6682999999999999e+00   4.9623999999999997e+00   0.0000000000000000e+00   4.0410000000000001e-01   7.2989999999999999e-01
   1.5429999999999999e-01   2.1999999999999999e-02   2.4018999999999999e+00  -1.4319999999999999e-01  -3.0449999999999999e-01  -2.6310000000000000e-01  -6.6600000000000006e-02   2.9796000000000000e+00   4.9623999999999997e+00   5.7799999999999997e-02   3.5599999999999998e-01   6.8120000000000003e-01
   1.3230000000000000e-01   1.3189999999999999e-01   1.7157000000000000e+00  -9.5500000000000002e-02  -2.5690000000000002e-01  -2.8070000000000001e-01   1.3320000000000001e-01   2.7349999999999999e+00   4.3529999999999998e+00   5.7799999999999997e-02   4.3300000000000000e-01   6.6349999999999998e-01
   3.7469999999999998e-01  -6.6000000000000003e-02   2.1446000000000001e+00  -1.3370000000000001e-01  -1.7130000000000001e-01  -2.5430000000000003e-01   6.6600000000000006e-02   2.7349999999999999e+00   4.4401000000000002e+00   6.7400000000000002e-02   4.1370000000000001e-01   6.5910000000000002e-01
   4.1880000000000001e-01  -6.6000000000000003e-02   2.1446000000000001e+00  -1.6230000000000000e-01  -2.3790000000000000e-01  -2.1490000000000001e-01   8.8800000000000004e-02   2.5571000000000002e+00   4.4401000000000002e+00   2.8899999999999999e-02   4.1370000000000001e-01   6.6349999999999998e-01
   3.5270000000000001e-01  -1.3189999999999999e-01   2.9165999999999999e+00  -2.0050000000000001e-01  -2.7600000000000002e-01  -2.1049999999999999e-01   1.5540000000000001e-01   2.8239000000000001e+00   5.0495000000000001e+00   4.8200000000000000e-02   4.3300000000000000e-01   6.8559999999999999e-01
   2.8649999999999998e-01  -2.6379999999999998e-01   2.4876999999999998e+00  -8.5900000000000004e-02  -2.5690000000000002e-01  -2.5000000000000000e-01   4.4400000000000002e-02   2.7128000000000001e+00   4.6142000000000003e+00  -9.5999999999999992e-03   3.9450000000000002e-01   6.9450000000000001e-01
   1.9839999999999999e-01  -3.7369999999999998e-01   1.3725000000000001e+00  -1.6230000000000000e-01  -2.5690000000000002e-01  -2.4560000000000001e-01   8.8800000000000004e-02   2.7795000000000001e+00   4.3529999999999998e+00   1.1559999999999999e-01   3.2710000000000000e-01   7.0330000000000004e-01
   3.3060000000000000e-01  -8.7900000000000006e-02   2.4018999999999999e+00  -1.8140000000000001e-01  -1.8079999999999999e-01  -2.2800000000000001e-01  -8.8800000000000004e-02   2.8016999999999999e+00   4.5270999999999999e+00   1.5409999999999999e-01   4.2340000000000000e-01   6.9010000000000005e-01
   2.2040000000000001e-01  -2.1999999999999999e-02   9.4359999999999999e-01  -2.0050000000000001e-01  -2.4740000000000001e-01  -2.4560000000000001e-01   1.1100000000000000e-01   2.8016999999999999e+00   5.2236000000000002e+00   5.7799999999999997e-02   3.4639999999999999e-01   7.0330000000000004e-01
   2.4249999999999999e-01  -1.9789999999999999e-01   1.1152000000000000e+00  -1.5279999999999999e-01  -1.3320000000000001e-01  -2.0610000000000001e-01   8.8800000000000004e-02   2.5571000000000002e+00   4.6142000000000003e+00   7.7100000000000002e-02   4.6189999999999998e-01   7.0330000000000004e-01
   5.0700000000000001e-01  -1.3189999999999999e-01   1.9730000000000001e+00  -1.7190000000000000e-01  -2.6640000000000003e-01  -2.2800000000000001e-01  -8.8800000000000004e-02   2.5571000000000002e+00   4.7012999999999998e+00   3.8500000000000000e-02   3.2710000000000000e-01   6.4580000000000004e-01
   2.6450000000000001e-01  -1.5390000000000001e-01   2.4018999999999999e+00  -9.5500000000000002e-02  -2.5690000000000002e-01  -2.6310000000000000e-01   6.6600000000000006e-02   2.8462000000000001e+00   4.9623999999999997e+00   1.3489999999999999e-01   5.1959999999999995e-01   6.7240000000000000e-01
   3.3060000000000000e-01  -1.5390000000000001e-01   2.4876999999999998e+00  -9.5500000000000002e-02  -2.6640000000000003e-01  -2.7629999999999999e-01   0.0000000000000000e+00   2.6238000000000001e+00   4.7882999999999996e+00   4.8200000000000000e-02   4.1370000000000001e-01   7.5639999999999996e-01
   4.1880000000000001e-01  -1.5390000000000001e-01   2.7450999999999999e+00  -7.6399999999999996e-02  -2.1890000000000001e-01  -2.4120000000000000e-01  -2.2200000000000001e-02   2.6238000000000001e+00   3.7435999999999998e+00  -9.5999999999999992e-03   3.9450000000000002e-01   6.9450000000000001e-01
   3.3060000000000000e-01  -6.6000000000000003e-02   2.0588000000000002e+00  -1.6230000000000000e-01  -2.2839999999999999e-01  -2.3240000000000000e-01   2.2189999999999999e-01   2.6905000000000001e+00   4.2659000000000002e+00   3.8500000000000000e-02   4.0410000000000001e-01   6.8559999999999999e-01
   3.7469999999999998e-01   6.6000000000000003e-02   1.8015000000000001e+00  -1.5279999999999999e-01  -2.5690000000000002e-01  -2.1929999999999999e-01   1.1100000000000000e-01   2.5792999999999999e+00   4.3529999999999998e+00  -4.8200000000000000e-02   4.2340000000000000e-01   6.9889999999999997e-01
   1.9839999999999999e-01  -1.5390000000000001e-01   2.0588000000000002e+00  -9.5500000000000002e-02  -3.2350000000000001e-01  -2.4560000000000001e-01   1.1100000000000000e-01   2.7128000000000001e+00   4.7012999999999998e+00   2.8899999999999999e-02   3.6559999999999998e-01   6.7240000000000000e-01
   3.3060000000000000e-01  -8.7900000000000006e-02   1.8872000000000000e+00  -1.7190000000000000e-01  -2.3790000000000000e-01  -2.2359999999999999e-01   4.4400000000000002e-02   2.6905000000000001e+00   4.1788999999999996e+00   5.7799999999999997e-02   4.0410000000000001e-01   7.2540000000000004e-01
   5.9509999999999996e-01  -3.2979999999999998e-01   2.2303999999999999e+00  -1.8140000000000001e-01  -3.2350000000000001e-01  -1.8420000000000000e-01   4.4400000000000002e-02   2.9129000000000000e+00   4.7012999999999998e+00   6.7400000000000002e-02   3.9450000000000002e-01   7.0779999999999998e-01
   3.7469999999999998e-01  -6.6000000000000003e-02   1.8872000000000000e+00  -1.3370000000000001e-01  -1.9980000000000001e-01  -2.5430000000000003e-01   2.2200000000000001e-02   2.6459999999999999e+00   4.0048000000000004e+00   5.7799999999999997e-02   3.5599999999999998e-01   6.6790000000000005e-01
   1.3230000000000000e-01   0.0000000000000000e+00   2.3161999999999998e+00  -1.2410000000000000e-01  -3.3310000000000001e-01  -2.5000000000000000e-01  -8.8800000000000004e-02   2.7795000000000001e+00   4.1788999999999996e+00  -9.5999999999999992e-03   3.6559999999999998e-01   7.2989999999999999e-01
   2.8649999999999998e-01  -2.1999999999999999e-02   1.6298999999999999e+00  -1.7190000000000000e-01  -3.3310000000000001e-01  -2.3240000000000000e-01   1.1100000000000000e-01   2.7572000000000001e+00   5.2236000000000002e+00   1.2520000000000001e-01   4.9070000000000003e-01   7.2540000000000004e-01
   3.3060000000000000e-01  -3.0780000000000002e-01   1.2010000000000001e+00  -3.8199999999999998e-02  -2.7600000000000002e-01  -2.4120000000000000e-01   4.4400000000000002e-02   2.7349999999999999e+00   4.6142000000000003e+00   3.8500000000000000e-02   3.7530000000000002e-01   6.9889999999999997e-01
   2.8649999999999998e-01  -1.5390000000000001e-01   1.7157000000000000e+00  -1.1459999999999999e-01  -2.9499999999999998e-01  -2.1929999999999999e-01   1.9980000000000001e-01   2.7795000000000001e+00   4.7012999999999998e+00   5.7799999999999997e-02   4.4259999999999999e-01   6.8120000000000003e-01
   1.9839999999999999e-01   0.0000000000000000e+00   2.1446000000000001e+00  -2.7689999999999998e-01  -2.7600000000000002e-01  -2.6750000000000002e-01   4.4400000000000002e-02   2.8462000000000001e+00   4.5270999999999999e+00   0.0000000000000000e+00   3.8490000000000002e-01   6.9889999999999997e-01
   4.1880000000000001e-01  -4.3999999999999997e-02   2.6593000000000000e+00  -1.3370000000000001e-01  -1.9030000000000000e-01  -2.6310000000000000e-01   6.6600000000000006e-02   2.8016999999999999e+00   4.4401000000000002e+00  -5.7799999999999997e-02   4.4259999999999999e-01   6.5469999999999995e-01
   2.6450000000000001e-01  -3.5170000000000001e-01   1.7157000000000000e+00  -2.0050000000000001e-01  -2.1890000000000001e-01  -2.2800000000000001e-01   2.4410000000000001e-01   2.6905000000000001e+00   4.9623999999999997e+00  -1.9300000000000001e-02   3.1750000000000000e-01   6.9450000000000001e-01
   3.0859999999999999e-01  -2.1980000000000000e-01   1.5441000000000000e+00  -1.9089999999999999e-01  -3.2350000000000001e-01  -2.2359999999999999e-01   1.7760000000000001e-01   2.5792999999999999e+00   4.1788999999999996e+00   4.8200000000000000e-02   4.2340000000000000e-01   7.0330000000000004e-01
   3.3060000000000000e-01   8.7900000000000006e-02   2.1446000000000001e+00  -1.5279999999999999e-01  -2.1890000000000001e-01  -2.3240000000000000e-01   0.0000000000000000e+00   2.7349999999999999e+00   5.1365999999999996e+00  -1.9300000000000001e-02   4.2340000000000000e-01   6.8120000000000003e-01
   4.8490000000000000e-01  -2.1999999999999999e-02   2.4018999999999999e+00  -1.1459999999999999e-01  -2.7600000000000002e-01  -2.5869999999999999e-01  -1.5540000000000001e-01   2.7572000000000001e+00   5.2236000000000002e+00   1.9300000000000001e-02   4.1370000000000001e-01   6.9010000000000005e-01
   1.3230000000000000e-01   1.7590000000000000e-01   1.7157000000000000e+00  -1.8140000000000001e-01  -2.8549999999999998e-01  -2.0610000000000001e-01   1.3320000000000001e-01   2.7128000000000001e+00   4.2659000000000002e+00   9.5999999999999992e-03   4.1370000000000001e-01   6.7240000000000000e-01
   1.7630000000000001e-01  -6.6000000000000003e-02   2.1446000000000001e+00  -1.9089999999999999e-01  -3.4260000000000002e-01  -2.2359999999999999e-01   2.4410000000000001e-01   2.9350999999999998e+00   5.1365999999999996e+00  -7.7100000000000002e-02   4.3300000000000000e-01   6.9010000000000005e-01
   2.2040000000000001e-01  -2.1999999999999999e-02   2.1446000000000001e+00  -1.4319999999999999e-01  -2.5690000000000002e-01  -2.5430000000000003e-01  -2.2200000000000001e-02   2.7572000000000001e+00   4.8754000000000000e+00   4.8200000000000000e-02   4.0410000000000001e-01   6.5910000000000002e-01
   3.5270000000000001e-01   6.6000000000000003e-02   1.8872000000000000e+00  -7.6399999999999996e-02  -2.3790000000000000e-01  -2.4560000000000001e-01   2.2200000000000001e-02   2.8016999999999999e+00   4.5270999999999999e+00   1.9300000000000001e-02   4.7149999999999997e-01   6.8120000000000003e-01
   3.9679999999999999e-01  -4.3999999999999997e-02   1.8015000000000001e+00  -1.2410000000000000e-01  -2.7600000000000002e-01  -2.8070000000000001e-01   2.2200000000000001e-02   2.7572000000000001e+00   3.8306000000000000e+00  -9.5999999999999992e-03   4.4259999999999999e-01   7.0330000000000004e-01
   3.3060000000000000e-01  -1.5390000000000001e-01   2.4876999999999998e+00  -1.4319999999999999e-01  -2.7600000000000002e-01  -2.5869999999999999e-01   2.2200000000000001e-02   2.6459999999999999e+00   4.8754000000000000e+00   1.0600000000000000e-01   3.8490000000000002e-01   7.2540000000000004e-01
   4.1880000000000001e-01  -2.1980000000000000e-01   2.5735000000000001e+00  -2.1959999999999999e-01  -1.8079999999999999e-01  -2.5430000000000003e-01   6.6600000000000006e-02   2.7572000000000001e+00   4.5270999999999999e+00  -9.5999999999999992e-03   4.4259999999999999e-01   6.4139999999999997e-01
   2.8649999999999998e-01  -1.7590000000000000e-01   1.9730000000000001e+00  -1.9089999999999999e-01  -1.9980000000000001e-01  -2.6310000000000000e-01  -8.8800000000000004e-02   2.6015999999999999e+00   4.2659000000000002e+00   1.9300000000000001e-02   4.9070000000000003e-01   6.5469999999999995e-01
   4.4080000000000003e-01   6.6000000000000003e-02   2.0588000000000002e+00  -1.5279999999999999e-01  -3.4260000000000002e-01  -2.5000000000000000e-01  -6.6600000000000006e-02   2.6905000000000001e+00   4.7882999999999996e+00   1.1559999999999999e-01   4.1370000000000001e-01   7.3429999999999995e-01
   1.7630000000000001e-01  -1.5390000000000001e-01   1.4582999999999999e+00  -2.2910000000000000e-01  -2.5690000000000002e-01  -2.2359999999999999e-01   1.1100000000000000e-01   2.7349999999999999e+00   4.7882999999999996e+00   1.0600000000000000e-01   4.1370000000000001e-01   6.9450000000000001e-01
   3.5270000000000001e-01   1.0990000000000000e-01   1.4582999999999999e+00  -1.3370000000000001e-01  -3.0449999999999999e-01  -2.3240000000000000e-01   1.9980000000000001e-01   2.5348999999999999e+00   5.0495000000000001e+00   3.8500000000000000e-02   4.2340000000000000e-01   7.1660000000000001e-01
   1.5429999999999999e-01   6.6000000000000003e-02   2.0588000000000002e+00  -7.6399999999999996e-02  -2.9499999999999998e-01  -2.3680000000000001e-01   1.3320000000000001e-01   2.6459999999999999e+00   4.6142000000000003e+00   5.7799999999999997e-02   4.8110000000000003e-01   6.8120000000000003e-01
   2.8649999999999998e-01   0.0000000000000000e+00   2.1446000000000001e+00  -1.5279999999999999e-01  -2.3790000000000000e-01  -2.7189999999999998e-01  -1.5540000000000001e-01   2.8683999999999998e+00   4.4401000000000002e+00  -1.9300000000000001e-02   5.0029999999999997e-01   6.5029999999999999e-01
   1.5429999999999999e-01   2.1999999999999999e-02   1.2867999999999999e+00  -1.0500000000000000e-01  -2.2839999999999999e-01  -2.5000000000000000e-01   1.3320000000000001e-01   2.6238000000000001e+00   4.7882999999999996e+00   9.5999999999999992e-03   4.1370000000000001e-01   6.9010000000000005e-01
   8.8200000000000001e-02  -2.1999999999999999e-02   1.8015000000000001e+00  -1.4319999999999999e-01  -2.4740000000000001e-01  -2.4560000000000001e-01   8.8800000000000004e-02   2.6905000000000001e+00   4.6142000000000003e+00   3.8500000000000000e-02   4.0410000000000001e-01   7.0779999999999998e-01
   6.6100000000000006e-02  -1.3189999999999999e-01   1.8015000000000001e+00  -1.4319999999999999e-01  -2.9499999999999998e-01  -2.5430000000000003e-01   0.0000000000000000e+00   2.6238000000000001e+00   4.5270999999999999e+00   2.8899999999999999e-02   4.7149999999999997e-01   7.1660000000000001e-01
   3.3060000000000000e-01  -1.5390000000000001e-01   1.8872000000000000e+00  -2.0999999999999999e-01  -2.8549999999999998e-01  -2.1049999999999999e-01  -2.2200000000000001e-02   2.7795000000000001e+00   4.5270999999999999e+00   3.8500000000000000e-02   4.3300000000000000e-01   6.6349999999999998e-01
   1.7630000000000001e-01  -8.7900000000000006e-02   2.6593000000000000e+00  -1.2410000000000000e-01  -2.6640000000000003e-01  -2.0169999999999999e-01  -4.4400000000000002e-02   2.8239000000000001e+00   4.1788999999999996e+00   3.8500000000000000e-02   4.2340000000000000e-01   7.2989999999999999e-01
   2.2040000000000001e-01   1.0990000000000000e-01   1.6298999999999999e+00  -1.6230000000000000e-01  -2.9499999999999998e-01  -2.4120000000000000e-01  -4.4400000000000002e-02   2.7572000000000001e+00   4.6142000000000003e+00   4.8200000000000000e-02   3.5599999999999998e-01   7.0330000000000004e-01
   6.6100000000000006e-02   2.1999999999999999e-02   2.0588000000000002e+00  -1.4319999999999999e-01  -1.8079999999999999e-01  -2.4120000000000000e-01   1.3320000000000001e-01   2.6682999999999999e+00   4.8754000000000000e+00   2.8899999999999999e-02   3.8490000000000002e-01   7.1220000000000006e-01
   2.6450000000000001e-01   6.6000000000000003e-02   2.1446000000000001e+00  -4.7699999999999999e-02  -3.4260000000000002e-01  -1.7979999999999999e-01   8.8800000000000004e-02   2.7572000000000001e+00   3.8306000000000000e+00   4.8200000000000000e-02   3.6559999999999998e-01   6.5910000000000002e-01
   3.9679999999999999e-01  -4.3999999999999997e-02   1.9730000000000001e+00  -1.8140000000000001e-01  -2.5690000000000002e-01  -2.4120000000000000e-01   1.7760000000000001e-01   2.8239000000000001e+00   4.6142000000000003e+00  -9.5999999999999992e-03   4.8110000000000003e-01   6.8559999999999999e-01
   3.3060000000000000e-01  -2.1980000000000000e-01   2.2303999999999999e+00  -4.7699999999999999e-02  -2.1890000000000001e-01  -2.3240000000000000e-01   1.3320000000000001e-01   2.7349999999999999e+00   4.7012999999999998e+00  -1.9300000000000001e-02   4.1370000000000001e-01   7.0330000000000004e-01
   5.0700000000000001e-01  -4.3999999999999997e-02   2.1446000000000001e+00  -8.5900000000000004e-02  -3.0449999999999999e-01  -2.3680000000000001e-01   2.2200000000000001e-02   2.6682999999999999e+00   4.5270999999999999e+00   7.7100000000000002e-02   4.2340000000000000e-01   7.3429999999999995e-01
   1.9839999999999999e-01   1.5390000000000001e-01   1.9730000000000001e+00  -2.3870000000000000e-01  -3.0449999999999999e-01  -2.3240000000000000e-01   1.1100000000000000e-01   2.5348999999999999e+00   4.3529999999999998e+00   8.6699999999999999e-02   4.4259999999999999e-01   7.2989999999999999e-01
   1.9839999999999999e-01  -2.1980000000000000e-01   2.3161999999999998e+00  -1.0500000000000000e-01  -2.2839999999999999e-01  -2.6310000000000000e-01   1.1100000000000000e-01   2.8683999999999998e+00   4.0918000000000001e+00   9.6299999999999997e-02   3.6559999999999998e-01   7.1220000000000006e-01
   1.5429999999999999e-01   2.1999999999999999e-02   1.9730000000000001e+00  -1.4319999999999999e-01  -2.7600000000000002e-01  -2.5869999999999999e-01   4.4400000000000002e-02   2.8016999999999999e+00   3.7435999999999998e+00   2.8899999999999999e-02   3.9450000000000002e-01   7.3429999999999995e-01
   3.9679999999999999e-01   2.1999999999999999e-02   2.5735000000000001e+00  -1.0500000000000000e-01  -3.3310000000000001e-01  -2.1490000000000001e-01  -4.4400000000000002e-02   2.7795000000000001e+00   5.0495000000000001e+00   9.5999999999999992e-03   3.6559999999999998e-01   7.4309999999999998e-01
   3.0859999999999999e-01  -1.3189999999999999e-01   1.9730000000000001e+00  -2.3870000000000000e-01  -2.7600000000000002e-01  -2.2800000000000001e-01   2.4410000000000001e-01   2.7128000000000001e+00   5.0495000000000001e+00   9.5999999999999992e-03   4.6189999999999998e-01   6.7679999999999996e-01
   4.8490000000000000e-01  -1.0990000000000000e-01   1.3725000000000001e+00  -1.4319999999999999e-01  -1.9030000000000000e-01  -2.5430000000000003e-01   8.8800000000000004e-02   2.9129000000000000e+00   4.5270999999999999e+00  -9.5999999999999992e-03   3.7530000000000002e-01   7.3870000000000002e-01
   2.2040000000000001e-01  -1.9789999999999999e-01   1.8015000000000001e+00  -1.2410000000000000e-01  -2.2839999999999999e-01  -2.1049999999999999e-01   4.4400000000000002e-02   2.9129000000000000e+00   4.1788999999999996e+00   6.7400000000000002e-02   4.3300000000000000e-01   6.9010000000000005e-01
   4.1880000000000001e-01  -2.1980000000000000e-01   2.0588000000000002e+00  -1.7190000000000000e-01  -3.1400000000000000e-01  -2.4560000000000001e-01   1.3320000000000001e-01   2.6238000000000001e+00   5.2236000000000002e+00   1.4449999999999999e-01   4.1370000000000001e-01   6.7240000000000000e-01
   3.9679999999999999e-01  -1.9789999999999999e-01   2.0588000000000002e+00  -8.5900000000000004e-02  -2.0930000000000001e-01  -2.6310000000000000e-01  -6.6600000000000006e-02   2.4681999999999999e+00   5.2236000000000002e+00   6.7400000000000002e-02   4.1370000000000001e-01   7.1220000000000006e-01
   2.8649999999999998e-01   2.4179999999999999e-01   1.2867999999999999e+00  -1.8140000000000001e-01  -1.7130000000000001e-01  -2.1929999999999999e-01   4.4400000000000002e-02   2.6682999999999999e+00   4.7012999999999998e+00   6.7400000000000002e-02   4.5219999999999999e-01   7.0779999999999998e-01
   3.7469999999999998e-01  -2.1980000000000000e-01   2.2303999999999999e+00  -1.6230000000000000e-01  -2.7600000000000002e-01  -2.5869999999999999e-01   1.5540000000000001e-01   2.9796000000000000e+00   3.4824000000000002e+00   3.8500000000000000e-02   4.2340000000000000e-01   6.9889999999999997e-01
   2.4249999999999999e-01  -1.5390000000000001e-01   1.9730000000000001e+00  -9.5500000000000002e-02  -2.7600000000000002e-01  -2.4120000000000000e-01   0.0000000000000000e+00   2.6015999999999999e+00   4.7882999999999996e+00   1.9300000000000001e-02   3.5599999999999998e-01   7.4309999999999998e-01
   5.0700000000000001e-01   2.1999999999999999e-02   1.9730000000000001e+00  -2.0999999999999999e-01  -2.5690000000000002e-01  -2.7189999999999998e-01   1.3320000000000001e-01   2.7572000000000001e+00   3.9177000000000000e+00   0.0000000000000000e+00   4.0410000000000001e-01   6.9450000000000001e-01
   1.1020000000000001e-01  -1.3189999999999999e-01   1.4582999999999999e+00  -1.8140000000000001e-01  -2.5690000000000002e-01  -2.7629999999999999e-01   8.8800000000000004e-02   2.8906000000000001e+00   4.3529999999999998e+00   4.8200000000000000e-02   3.8490000000000002e-01   7.2540000000000004e-01
   1.9839999999999999e-01  -2.4179999999999999e-01   2.2303999999999999e+00  -1.5279999999999999e-01  -2.5690000000000002e-01  -2.2800000000000001e-01   1.3320000000000001e-01   2.8683999999999998e+00   4.1788999999999996e+00  -9.5999999999999992e-03   4.2340000000000000e-01   7.2099999999999997e-01
   1.1020000000000001e-01  -2.6379999999999998e-01   1.7157000000000000e+00  -5.7299999999999997e-02  -2.4740000000000001e-01  -2.7629999999999999e-01   0.0000000000000000e+00   2.8906000000000001e+00   4.2659000000000002e+00   3.8500000000000000e-02   3.4639999999999999e-01   7.2540000000000004e-01
   4.4080000000000003e-01  -8.7900000000000006e-02   2.1446000000000001e+00  -2.6729999999999998e-01  -2.6640000000000003e-01  -2.6310000000000000e-01   1.3320000000000001e-01   2.8016999999999999e+00   4.3529999999999998e+00   1.9300000000000001e-02   5.2920000000000000e-01   7.0330000000000004e-01
   1.9839999999999999e-01   6.6000000000000003e-02   1.4582999999999999e+00  -2.2910000000000000e-01  -2.5690000000000002e-01  -1.9730000000000000e-01  -8.8800000000000004e-02   2.7128000000000001e+00   4.7882999999999996e+00   4.8200000000000000e-02   4.0410000000000001e-01   6.9889999999999997e-01
   3.5270000000000001e-01   0.0000000000000000e+00   2.4018999999999999e+00  -1.5279999999999999e-01  -2.5690000000000002e-01  -2.7629999999999999e-01   2.2200000000000001e-02   2.8462000000000001e+00   5.7460000000000004e+00   9.5999999999999992e-03   4.1370000000000001e-01   6.8120000000000003e-01
   2.2040000000000001e-01  -6.6000000000000003e-02   1.5441000000000000e+00  -1.0500000000000000e-01  -2.3790000000000000e-01  -2.6310000000000000e-01   0.0000000000000000e+00   2.9573000000000000e+00   4.0048000000000004e+00   4.8200000000000000e-02   4.8110000000000003e-01   7.1220000000000006e-01
   3.0859999999999999e-01  -1.0990000000000000e-01   2.8309000000000002e+00  -1.5279999999999999e-01  -1.3320000000000001e-01  -2.4560000000000001e-01   1.5540000000000001e-01   2.7128000000000001e+00   4.7882999999999996e+00   5.7799999999999997e-02   3.1750000000000000e-01   7.0330000000000004e-01
   1.5429999999999999e-01   6.6000000000000003e-02   1.8015000000000001e+00  -1.2410000000000000e-01  -1.9980000000000001e-01  -2.6310000000000000e-01   4.4400000000000002e-02   2.5571000000000002e+00   4.4401000000000002e+00   1.9300000000000001e-02   4.1370000000000001e-01   6.7240000000000000e-01
   3.7469999999999998e-01  -2.1980000000000000e-01   2.7450999999999999e+00  -1.4319999999999999e-01  -2.3790000000000000e-01  -2.5000000000000000e-01  -8.8800000000000004e-02   2.7349999999999999e+00   4.9623999999999997e+00  -3.8500000000000000e-02   4.1370000000000001e-01   6.8120000000000003e-01
   2.8649999999999998e-01  -2.1980000000000000e-01   1.3725000000000001e+00  -2.1959999999999999e-01  -3.7109999999999999e-01  -2.0169999999999999e-01   0.0000000000000000e+00   2.9129000000000000e+00   4.0048000000000004e+00   1.9300000000000001e-02   4.1370000000000001e-01   7.1220000000000006e-01
   4.4100000000000000e-02   1.9789999999999999e-01   1.7157000000000000e+00  -1.6230000000000000e-01  -1.9980000000000001e-01  -2.3680000000000001e-01   1.1100000000000000e-01   2.7795000000000001e+00   5.0495000000000001e+00   0.0000000000000000e+00   5.0029999999999997e-01   7.1660000000000001e-01
   2.4249999999999999e-01  -1.0990000000000000e-01   1.4582999999999999e+00  -1.7190000000000000e-01  -2.4740000000000001e-01  -2.8070000000000001e-01  -2.2200000000000001e-02   2.9129000000000000e+00   4.3529999999999998e+00  -3.8500000000000000e-02   4.6189999999999998e-01   6.8559999999999999e-01
   2.4249999999999999e-01  -4.3999999999999997e-02   2.4876999999999998e+00  -3.1509999999999999e-01  -2.4740000000000001e-01  -2.8939999999999999e-01   1.5540000000000001e-01   2.7128000000000001e+00   5.3106999999999998e+00   9.6299999999999997e-02   4.3300000000000000e-01   6.9889999999999997e-01
   1.9839999999999999e-01  -6.6000000000000003e-02   1.4582999999999999e+00  -1.7190000000000000e-01  -2.6640000000000003e-01  -2.3240000000000000e-01   2.8849999999999998e-01   2.8683999999999998e+00   5.0495000000000001e+00   8.6699999999999999e-02   4.4259999999999999e-01   7.1220000000000006e-01
   3.3060000000000000e-01  -1.0990000000000000e-01   1.5441000000000000e+00  -8.5900000000000004e-02  -2.2839999999999999e-01  -2.5000000000000000e-01   3.7730000000000002e-01   2.8683999999999998e+00   3.4824000000000002e+00   1.9300000000000001e-02   3.6559999999999998e-01   7.0779999999999998e-01
   3.7469999999999998e-01  -8.7900000000000006e-02   2.2303999999999999e+00  -2.8600000000000000e-02  -2.1890000000000001e-01  -2.3240000000000000e-01   1.5540000000000001e-01   2.6238000000000001e+00   4.7882999999999996e+00  -9.5999999999999992e-03   4.7149999999999997e-01   6.6790000000000005e-01
   1.9839999999999999e-01   2.1999999999999999e-02   2.2303999999999999e+00  -1.8140000000000001e-01  -2.3790000000000000e-01  -2.4120000000000000e-01  -6.6600000000000006e-02   2.5571000000000002e+00   5.7460000000000004e+00   3.8500000000000000e-02   4.1370000000000001e-01   6.3700000000000001e-01
   2.2040000000000001e-01  -1.5390000000000001e-01   1.8872000000000000e+00  -1.1459999999999999e-01  -1.8079999999999999e-01  -2.2800000000000001e-01   1.1100000000000000e-01   2.8462000000000001e+00   4.5270999999999999e+00   4.8200000000000000e-02   4.0410000000000001e-01   6.9889999999999997e-01
   3.9679999999999999e-01  -6.6000000000000003e-02   1.8015000000000001e+00  -1.5279999999999999e-01  -2.4740000000000001e-01  -2.4120000000000000e-01  -1.1100000000000000e-01   2.7572000000000001e+00   4.5270999999999999e+00   1.9300000000000001e-02   3.5599999999999998e-01   7.1220000000000006e-01
   1.7630000000000001e-01  -1.7590000000000000e-01   1.8872000000000000e+00  -2.5779999999999997e-01  -3.2350000000000001e-01  -2.4120000000000000e-01   1.3320000000000001e-01   2.8683999999999998e+00   4.5270999999999999e+00   9.6299999999999997e-02   4.1370000000000001e-01   6.8559999999999999e-01
   3.0859999999999999e-01  -1.3189999999999999e-01   2.4876999999999998e+00  -1.7190000000000000e-01  -3.2350000000000001e-01  -2.5000000000000000e-01   4.4400000000000002e-02   2.6459999999999999e+00   4.7882999999999996e+00  -3.8500000000000000e-02   4.7149999999999997e-01   7.3429999999999995e-01
   2.6450000000000001e-01  -4.3999999999999997e-02   2.2303999999999999e+00  -1.7190000000000000e-01  -2.1890000000000001e-01  -2.1049999999999999e-01  -4.4400000000000002e-02   2.8016999999999999e+00   4.1788999999999996e+00   7.7100000000000002e-02   3.3679999999999999e-01   7.2540000000000004e-01
   3.7469999999999998e-01  -1.5390000000000001e-01   1.5441000000000000e+00  -2.0999999999999999e-01  -1.9030000000000000e-01  -2.7189999999999998e-01   1.1100000000000000e-01   2.8683999999999998e+00   4.6142000000000003e+00  -1.9300000000000001e-02   4.3300000000000000e-01   6.7679999999999996e-01
   4.4080000000000003e-01  -1.5390000000000001e-01   1.3725000000000001e+00  -1.6230000000000000e-01  -3.5210000000000002e-01  -2.4120000000000000e-01   2.2200000000000001e-02   2.5571000000000002e+00   4.8754000000000000e+00   2.8899999999999999e-02   4.9070000000000003e-01   6.6790000000000005e-01
   2.4249999999999999e-01  -1.9789999999999999e-01   2.1446000000000001e+00  -1.3370000000000001e-01  -2.5690000000000002e-01  -2.8939999999999999e-01  -4.4400000000000002e-02   2.7572000000000001e+00   4.8754000000000000e+00   9.5999999999999992e-03   2.8870000000000001e-01   6.9889999999999997e-01
   1.1020000000000001e-01   4.3999999999999997e-02   1.2010000000000001e+00  -1.5279999999999999e-01  -2.6640000000000003e-01  -2.3680000000000001e-01  -4.4400000000000002e-02   2.6015999999999999e+00   5.3106999999999998e+00   4.8200000000000000e-02   4.2340000000000000e-01   7.0330000000000004e-01
   1.7630000000000001e-01   0.0000000000000000e+00   1.7157000000000000e+00  -1.2410000000000000e-01  -3.0449999999999999e-01  -2.8939999999999999e-01   0.0000000000000000e+00   2.6238000000000001e+00   4.5270999999999999e+00   2.8899999999999999e-02   4.7149999999999997e-01   7.2989999999999999e-01
   3.7469999999999998e-01  -2.8580000000000000e-01   2.4018999999999999e+00  -2.0999999999999999e-01  -2.3790000000000000e-01  -2.8499999999999998e-01  -1.3320000000000001e-01   2.8239000000000001e+00   4.5270999999999999e+00   3.8500000000000000e-02   4.0410000000000001e-01   7.1220000000000006e-01
   5.0700000000000001e-01  -2.1999999999999999e-02   2.4018999999999999e+00  -1.5279999999999999e-01  -2.8549999999999998e-01  -2.6310000000000000e-01   1.9980000000000001e-01   2.5571000000000002e+00   4.8754000000000000e+00   5.7799999999999997e-02   3.6559999999999998e-01   7.4760000000000004e-01
   2.4249999999999999e-01   4.3999999999999997e-02   1.6298999999999999e+00  -1.9089999999999999e-01  -3.0449999999999999e-01  -2.3240000000000000e-01   1.5540000000000001e-01   2.9129000000000000e+00   4.3529999999999998e+00   0.0000000000000000e+00   4.6189999999999998e-01   6.9010000000000005e-01
   8.8200000000000001e-02  -1.3189999999999999e-01   1.9730000000000001e+00  -1.5279999999999999e-01  -3.5210000000000002e-01  -2.3680000000000001e-01   6.6600000000000006e-02   2.5348999999999999e+00   4.5270999999999999e+00   7.7100000000000002e-02   4.7149999999999997e-01   7.2540000000000004e-01
   2.4249999999999999e-01  -8.7900000000000006e-02   1.2010000000000001e+00  -1.9089999999999999e-01  -2.8549999999999998e-01  -2.2359999999999999e-01   1.3320000000000001e-01   2.8239000000000001e+00   4.5270999999999999e+00   9.6299999999999997e-02   3.3679999999999999e-01   6.9010000000000005e-01
   5.2900000000000003e-01  -1.0990000000000000e-01   2.4876999999999998e+00  -2.0050000000000001e-01  -2.0930000000000001e-01  -2.4560000000000001e-01   1.7760000000000001e-01   2.8683999999999998e+00   4.6142000000000003e+00   5.7799999999999997e-02   4.0410000000000001e-01   7.1660000000000001e-01
   2.6450000000000001e-01  -2.4179999999999999e-01   2.4876999999999998e+00  -1.4319999999999999e-01  -3.0449999999999999e-01  -2.3240000000000000e-01   1.5540000000000001e-01   2.6238000000000001e+00   5.3106999999999998e+00   1.0600000000000000e-01   4.5219999999999999e-01   7.1220000000000006e-01
   1.1020000000000001e-01  -4.3999999999999997e-02   1.8872000000000000e+00  -1.2410000000000000e-01  -2.2839999999999999e-01  -2.5430000000000003e-01   4.4400000000000002e-02   2.7349999999999999e+00   5.0495000000000001e+00  -4.8200000000000000e-02   3.3679999999999999e-01   6.9889999999999997e-01
   1.9839999999999999e-01  -1.3189999999999999e-01   1.5441000000000000e+00  -1.0500000000000000e-01  -2.5690000000000002e-01  -2.8070000000000001e-01   1.1100000000000000e-01   2.5571000000000002e+00   5.4847999999999999e+00   1.2520000000000001e-01   3.5599999999999998e-01   7.2989999999999999e-01
   2.4249999999999999e-01  -1.5390000000000001e-01   1.8015000000000001e+00  -1.3370000000000001e-01  -2.3790000000000000e-01  -2.1490000000000001e-01   1.3320000000000001e-01   2.9350999999999998e+00   4.9623999999999997e+00   1.3489999999999999e-01   4.3300000000000000e-01   7.0330000000000004e-01
   3.7469999999999998e-01  -2.1999999999999999e-02   2.2303999999999999e+00  -1.4319999999999999e-01  -3.6159999999999998e-01  -2.3240000000000000e-01   1.7760000000000001e-01   2.6459999999999999e+00   4.7012999999999998e+00   7.7100000000000002e-02   3.1750000000000000e-01   6.9010000000000005e-01
   6.6100000000000006e-02  -2.1999999999999999e-02   2.1446000000000001e+00  -1.5279999999999999e-01  -1.9980000000000001e-01  -2.4120000000000000e-01  -4.4400000000000002e-02   2.9350999999999998e+00   4.9623999999999997e+00   1.3489999999999999e-01   4.0410000000000001e-01   6.9889999999999997e-01
   5.2900000000000003e-01  -4.3999999999999997e-02   2.1446000000000001e+00  -1.9089999999999999e-01  -2.2839999999999999e-01  -2.1929999999999999e-01   1.3320000000000001e-01   3.0240000000000000e+00   4.8754000000000000e+00   2.8899999999999999e-02   4.5219999999999999e-01   7.1660000000000001e-01
   2.8649999999999998e-01  -2.1980000000000000e-01   2.4876999999999998e+00  -1.9089999999999999e-01  -2.5690000000000002e-01  -2.6750000000000002e-01   0.0000000000000000e+00   2.5571000000000002e+00   5.1365999999999996e+00   2.8899999999999999e-02   3.3679999999999999e-01   7.2099999999999997e-01
   2.6450000000000001e-01   2.1999999999999999e-02   7.7210000000000001e-01  -7.6399999999999996e-02  -2.9499999999999998e-01  -2.3240000000000000e-01   4.4400000000000002e-02   2.9129000000000000e+00   3.8306000000000000e+00   3.8500000000000000e-02   4.6189999999999998e-01   7.1660000000000001e-01
   2.4249999999999999e-01  -8.7900000000000006e-02   2.4876999999999998e+00  -1.4319999999999999e-01  -2.0930000000000001e-01  -2.0610000000000001e-01   0.0000000000000000e+00   2.9350999999999998e+00   4.3529999999999998e+00   2.8899999999999999e-02   4.4259999999999999e-01   7.0330000000000004e-01
   2.6450000000000001e-01  -8.7900000000000006e-02   1.8015000000000001e+00  -9.5500000000000002e-02  -2.8549999999999998e-01  -2.8939999999999999e-01   1.1100000000000000e-01   2.8239000000000001e+00   4.7012999999999998e+00   4.8200000000000000e-02   5.3879999999999995e-01   6.8120000000000003e-01
   3.7469999999999998e-01   8.7900000000000006e-02   2.0588000000000002e+00  -1.2410000000000000e-01  -2.1890000000000001e-01  -2.6750000000000002e-01  -4.4400000000000002e-02   2.8906000000000001e+00   4.3529999999999998e+00   1.9300000000000001e-02   4.0410000000000001e-01   7.3870000000000002e-01
   2.6450000000000001e-01   4.3999999999999997e-02   1.3725000000000001e+00  -1.4319999999999999e-01  -2.6640000000000003e-01  -2.0169999999999999e-01  -2.2200000000000001e-02   2.8683999999999998e+00   4.7012999999999998e+00   1.9300000000000001e-02   3.9450000000000002e-01   7.0330000000000004e-01
   1.5429999999999999e-01  -1.3189999999999999e-01   1.9730000000000001e+00  -2.0999999999999999e-01  -1.9980000000000001e-01  -2.3680000000000001e-01   1.1100000000000000e-01   2.5571000000000002e+00   4.8754000000000000e+00   1.1559999999999999e-01   3.8490000000000002e-01   6.7679999999999996e-01
   3.9679999999999999e-01  -2.6379999999999998e-01   2.1446000000000001e+00  -1.2410000000000000e-01  -3.0449999999999999e-01  -2.6310000000000000e-01   1.7760000000000001e-01   2.8906000000000001e+00   4.7012999999999998e+00   3.8500000000000000e-02   3.5599999999999998e-01   7.4309999999999998e-01
   4.1880000000000001e-01   1.0990000000000000e-01   1.4582999999999999e+00  -2.0050000000000001e-01  -1.7130000000000001e-01  -2.2800000000000001e-01  -2.2200000000000001e-02   2.6459999999999999e+00   4.4401000000000002e+00   1.2520000000000001e-01   3.6559999999999998e-01   7.3429999999999995e-01
   3.7469999999999998e-01   6.6000000000000003e-02   1.6298999999999999e+00  -2.0050000000000001e-01  -2.6640000000000003e-01  -2.0610000000000001e-01   6.6600000000000006e-02   2.8016999999999999e+00   5.8330000000000002e+00   1.3489999999999999e-01   4.0410000000000001e-01   6.6790000000000005e-01
   1.7630000000000001e-01  -1.7590000000000000e-01   2.4876999999999998e+00  -1.7190000000000000e-01  -2.4740000000000001e-01  -2.4120000000000000e-01   2.4410000000000001e-01   2.7572000000000001e+00   5.0495000000000001e+00  -5.7799999999999997e-02   3.8490000000000002e-01   7.3870000000000002e-01
   3.9679999999999999e-01  -6.6000000000000003e-02   1.4582999999999999e+00  -1.7190000000000000e-01  -2.0930000000000001e-01  -2.7629999999999999e-01   8.8800000000000004e-02   2.7572000000000001e+00   4.3529999999999998e+00   7.7100000000000002e-02   4.4259999999999999e-01   6.8120000000000003e-01
   2.2040000000000001e-01  -1.0990000000000000e-01   2.3161999999999998e+00  -1.7190000000000000e-01  -2.6640000000000003e-01  -2.5000000000000000e-01   6.6600000000000006e-02   2.6459999999999999e+00   4.5270999999999999e+00   1.0600000000000000e-01   4.8110000000000003e-01   7.1220000000000006e-01
   2.2040000000000001e-01  -2.1999999999999999e-02   2.4876999999999998e+00  -2.0050000000000001e-01  -1.9980000000000001e-01  -2.4120000000000000e-01   2.2189999999999999e-01   2.5792999999999999e+00   4.5270999999999999e+00   9.6299999999999997e-02   4.7149999999999997e-01   7.0330000000000004e-01
   3.0859999999999999e-01  -1.0990000000000000e-01   1.6298999999999999e+00  -5.7299999999999997e-02  -2.2839999999999999e-01  -2.7629999999999999e-01   1.7760000000000001e-01   2.7572000000000001e+00   4.4401000000000002e+00   7.7100000000000002e-02   3.9450000000000002e-01   7.1660000000000001e-01
   2.8649999999999998e-01   6.6000000000000003e-02   2.2303999999999999e+00  -1.1459999999999999e-01  -1.7130000000000001e-01  -2.3680000000000001e-01   8.8800000000000004e-02   2.8683999999999998e+00   4.6142000000000003e+00   5.7799999999999997e-02   5.6769999999999998e-01   7.1660000000000001e-01
   2.2040000000000001e-01  -2.1980000000000000e-01   1.5441000000000000e+00  -2.0050000000000001e-01  -1.5229999999999999e-01  -2.6310000000000000e-01   1.1100000000000000e-01   2.8016999999999999e+00   4.6142000000000003e+00   5.7799999999999997e-02   4.5219999999999999e-01   7.2989999999999999e-01
   3.9679999999999999e-01  -2.6379999999999998e-01   1.9730000000000001e+00  -1.3370000000000001e-01  -2.3790000000000000e-01  -2.7629999999999999e-01   4.4400000000000002e-02   2.7795000000000001e+00   4.3529999999999998e+00   0.0000000000000000e+00   4.7149999999999997e-01   7.3429999999999995e-01
   3.9679999999999999e-01   1.0990000000000000e-01   2.2303999999999999e+00  -2.1959999999999999e-01  -2.4740000000000001e-01  -3.0259999999999998e-01  -6.6600000000000006e-02   2.8683999999999998e+00   4.7012999999999998e+00   1.1559999999999999e-01   3.5599999999999998e-01   6.7679999999999996e-01
   3.0859999999999999e-01  -6.6000000000000003e-02   1.8015000000000001e+00  -1.5279999999999999e-01  -3.4260000000000002e-01  -2.3240000000000000e-01   1.5540000000000001e-01   2.8683999999999998e+00   3.8306000000000000e+00   7.7100000000000002e-02   3.6559999999999998e-01   7.1660000000000001e-01
   2.2040000000000001e-01  -4.3999999999999997e-02   2.5735000000000001e+00  -1.8140000000000001e-01  -3.4260000000000002e-01  -2.4120000000000000e-01   1.7760000000000001e-01   2.8016999999999999e+00   5.3106999999999998e+00   8.6699999999999999e-02   4.1370000000000001e-01   7.3870000000000002e-01
   1.9839999999999999e-01   1.7590000000000000e-01   2.0588000000000002e+00  -1.6230000000000000e-01  -2.4740000000000001e-01  -2.0610000000000001e-01   2.2200000000000001e-02   2.8016999999999999e+00   5.3106999999999998e+00   7.7100000000000002e-02   4.0410000000000001e-01   6.6349999999999998e-01
   3.5270000000000001e-01  -3.0780000000000002e-01   2.1446000000000001e+00  -1.2410000000000000e-01  -3.9970000000000000e-01  -2.4120000000000000e-01  -6.6600000000000006e-02   2.6015999999999999e+00   4.1788999999999996e+00   0.0000000000000000e+00   3.3679999999999999e-01   7.0330000000000004e-01
   1.7630000000000001e-01  -1.9789999999999999e-01   1.4582999999999999e+00  -1.0500000000000000e-01  -1.9980000000000001e-01  -2.6750000000000002e-01  -8.8800000000000004e-02   2.8906000000000001e+00   4.2659000000000002e+00   5.7799999999999997e-02   3.8490000000000002e-01   7.2540000000000004e-01
   1.5429999999999999e-01  -8.7900000000000006e-02   2.1446000000000001e+00  -2.8600000000000000e-02  -2.5690000000000002e-01  -2.7189999999999998e-01   1.1100000000000000e-01   2.7349999999999999e+00   3.7435999999999998e+00  -2.8899999999999999e-02   3.6559999999999998e-01   6.8559999999999999e-01
   3.9679999999999999e-01  -6.6000000000000003e-02   1.6298999999999999e+00   0.0000000000000000e+00  -2.8549999999999998e-01  -2.2800000000000001e-01  -4.4400000000000002e-02   2.7349999999999999e+00   5.1365999999999996e+00   4.8200000000000000e-02   4.1370000000000001e-01   7.2989999999999999e-01
   6.6100000000000006e-02  -1.3189999999999999e-01   2.0588000000000002e+00  -2.2910000000000000e-01  -2.4740000000000001e-01  -2.6750000000000002e-01   4.4400000000000002e-02   2.7795000000000001e+00   4.9623999999999997e+00  -2.8899999999999999e-02   5.1000000000000001e-01   6.9889999999999997e-01
   2.4249999999999999e-01  -1.0990000000000000e-01   1.2010000000000001e+00  -1.9089999999999999e-01  -1.9030000000000000e-01  -2.4120000000000000e-01  -6.6600000000000006e-02   2.7349999999999999e+00   4.5270999999999999e+00   3.8500000000000000e-02   4.6189999999999998e-01   6.9010000000000005e-01
   5.2900000000000003e-01  -2.4179999999999999e-01   8.5780000000000001e-01  -1.4319999999999999e-01  -3.2350000000000001e-01  -2.2800000000000001e-01   1.1100000000000000e-01   2.5571000000000002e+00   4.4401000000000002e+00  -2.8899999999999999e-02   3.7530000000000002e-01   7.0330000000000004e-01
   1.5429999999999999e-01  -2.6379999999999998e-01   2.5735000000000001e+00  -2.6729999999999998e-01  -3.2350000000000001e-01  -2.2800000000000001e-01   1.5540000000000001e-01   2.6238000000000001e+00   4.7882999999999996e+00  -2.8899999999999999e-02   3.9450000000000002e-01   6.9010000000000005e-01
   2.2040000000000001e-01  -2.1999999999999999e-02   1.6298999999999999e+00  -1.0500000000000000e-01  -3.5210000000000002e-01  -2.4560000000000001e-01   1.3320000000000001e-01   2.6905000000000001e+00   5.1365999999999996e+00   3.8500000000000000e-02   3.6559999999999998e-01   6.7240000000000000e-01
   2.8649999999999998e-01  -1.0990000000000000e-01   1.9730000000000001e+00  -1.7190000000000000e-01  -2.2839999999999999e-01  -2.5430000000000003e-01   8.8800000000000004e-02   2.8462000000000001e+00   4.3529999999999998e+00   4.8200000000000000e-02   4.0410000000000001e-01   7.1660000000000001e-01
   2.8649999999999998e-01  -4.3999999999999997e-02   2.4018999999999999e+00  -2.0999999999999999e-01  -2.7600000000000002e-01  -2.2800000000000001e-01   4.4400000000000002e-02   2.8462000000000001e+00   4.6142000000000003e+00   1.3489999999999999e-01   4.3300000000000000e-01   7.1660000000000001e-01
