# Supplementary material for: Footwear and Foam Surface Alter Gait Initiation of Typical Subjects
Source: PLoS One. 2015 Aug 13;10(8):e0135821. doi: 10.1371/journal.pone.0135821 (PMC4536224; doi:10.1371/journal.pone.0135821)
Supplement: S1 Dataset — (ZIP) [file pone.0135821.s001.zip › 3_shod_av1_01.txt]

   2.4599000000000000e+01  -2.8578999999999999e+00   3.6809820000000002e+02   6.0530999999999997e+00   3.4409300000000002e+01  -1.6619999999999999e+00  -2.6190000000000001e+01   1.4453000000000000e+00   3.7183409999999998e+02  -7.9949999999999999e-01  -2.4805599999999998e+01   2.5257999999999998e+00
   2.4422699999999999e+01  -2.8359000000000001e+00   3.6689720000000000e+02   5.9863000000000000e+00   3.4276000000000003e+01  -1.5874999999999999e+00  -2.6855899999999998e+01   5.7809999999999995e-01   3.7052820000000003e+02  -9.9219999999999997e-01  -2.4824900000000000e+01   2.6806000000000001e+00
   2.4378599999999999e+01  -3.0996999999999999e+00   3.6646830000000000e+02   5.9099000000000004e+00   3.4390200000000000e+01  -1.6488000000000000e+00  -2.6855899999999998e+01   1.6454000000000000e+00   3.7253059999999999e+02  -9.7289999999999999e-01  -2.4747900000000001e+01   2.6010000000000000e+00
   2.4180199999999999e+01  -2.9458000000000002e+00   3.6603940000000000e+02   5.9194000000000004e+00   3.4295099999999998e+01  -1.5918000000000001e+00  -2.6855899999999998e+01   8.2269999999999999e-01   3.7226940000000002e+02  -1.1752000000000000e+00  -2.4863399999999999e+01   2.5832999999999999e+00
   2.4202300000000001e+01  -3.2315999999999998e+00   3.6509580000000000e+02   5.9481000000000002e+00   3.4256999999999998e+01  -1.5787000000000000e+00  -2.6589500000000001e+01   4.4469999999999998e-01   3.7261759999999998e+02  -1.2523000000000000e+00  -2.5017299999999999e+01   2.5301999999999998e+00
   2.4047999999999998e+01  -3.3414999999999999e+00   3.6440949999999998e+02   5.7953000000000001e+00   3.4161900000000003e+01  -1.5347999999999999e+00  -2.6589500000000001e+01   1.8010999999999999e+00   3.7374939999999998e+02  -1.1944999999999999e+00  -2.4940300000000001e+01   2.4506000000000001e+00
   2.3959800000000001e+01  -3.3414999999999999e+00   3.6346589999999998e+02   5.7188999999999997e+00   3.4190399999999997e+01  -1.5128999999999999e+00  -2.7055599999999998e+01   6.6710000000000003e-01   3.7522940000000000e+02  -1.5026999999999999e+00  -2.4978800000000000e+01   2.6053999999999999e+00
   2.3827500000000001e+01  -3.5394000000000001e+00   3.6372320000000002e+02   5.7858000000000001e+00   3.3952500000000001e+01  -1.4865999999999999e+00  -2.7499500000000001e+01   1.1119999999999999e-01   3.7540359999999998e+02  -1.4545999999999999e+00  -2.5161600000000000e+01   2.4594999999999998e+00
   2.3959800000000001e+01  -3.5173999999999999e+00   3.6235070000000002e+02   5.5662000000000003e+00   3.3990600000000001e+01  -1.4559000000000000e+00  -2.7055599999999998e+01   1.3341000000000001e+00   3.7610000000000002e+02  -1.5893999999999999e+00  -2.5161600000000000e+01   2.4285000000000001e+00
   2.3739400000000000e+01  -3.6053000000000002e+00   3.6080660000000000e+02   5.5183999999999997e+00   3.3885899999999999e+01  -1.4033000000000000e+00  -2.7499500000000001e+01   3.5580000000000001e-01   3.7784120000000001e+02  -1.7242999999999999e+00  -2.5171299999999999e+01   2.4285000000000001e+00
   2.3541000000000000e+01  -3.5394000000000001e+00   3.5934829999999999e+02   5.3657000000000004e+00   3.3790700000000001e+01  -1.4033000000000000e+00  -2.7765899999999998e+01   2.0010000000000000e-01   3.7853769999999997e+02  -1.8591000000000000e+00  -2.5055800000000001e+01   2.4152000000000000e+00
   2.3386700000000001e+01  -4.2207999999999997e+00   3.5994880000000001e+02   5.2606000000000002e+00   3.3714599999999997e+01  -1.3770000000000000e+00  -2.7677099999999999e+01   8.8939999999999997e-01   3.7871179999999998e+02  -1.8879999999999999e+00  -2.5277100000000001e+01   2.3931000000000000e+00
   2.3518999999999998e+01  -4.3308000000000000e+00   3.5866199999999998e+02   5.0506000000000002e+00   3.3676499999999997e+01  -1.2673000000000001e+00  -2.7588300000000000e+01   2.0010000000000000e-01   3.7897300000000001e+02  -2.0998999999999999e+00  -2.5286700000000000e+01   2.2427000000000001e+00
   2.3232399999999998e+01  -4.6825000000000001e+00   3.5746100000000001e+02   4.8118999999999996e+00   3.3676499999999997e+01  -1.2542000000000000e+00  -2.7943400000000000e+01   3.3350000000000002e-01   3.7906009999999998e+02  -2.2444000000000002e+00  -2.5286700000000000e+01   2.2957999999999998e+00
   2.3056100000000001e+01  -4.8583999999999996e+00   3.5651740000000001e+02   4.5541000000000000e+00   3.3590899999999998e+01  -1.1972000000000000e+00  -2.8120999999999999e+01   4.4469999999999998e-01   3.8071420000000001e+02  -2.3408000000000002e+00  -2.5402200000000001e+01   2.3311999999999999e+00
   2.2637300000000000e+01  -5.0781999999999998e+00   3.5505910000000000e+02   4.4108999999999998e+00   3.3514800000000001e+01  -1.1137999999999999e+00  -2.8187600000000000e+01  -1.3339999999999999e-01   3.8114949999999999e+02  -2.5333999999999999e+00  -2.5498400000000000e+01   2.2162000000000002e+00
   2.2196400000000001e+01  -5.3639999999999999e+00   3.5248559999999998e+02   4.2485999999999997e+00   3.3295900000000003e+01  -1.1051000000000000e+00  -2.8143200000000000e+01  -6.6699999999999995e-02   3.8262959999999998e+02  -2.6105000000000000e+00  -2.5392600000000002e+01   2.1675000000000000e+00
   2.1865800000000000e+01  -5.7377000000000002e+00   3.4965469999999999e+02   4.0194999999999999e+00   3.3124600000000001e+01  -1.0218000000000000e+00  -2.8187600000000000e+01   2.8910000000000002e-01   3.8245540000000000e+02  -2.7549999999999999e+00  -2.5536899999999999e+01   2.1187999999999998e+00
   2.1358799999999999e+01  -6.0015000000000001e+00   3.4622340000000003e+02   3.7902999999999998e+00   3.2829599999999999e+01  -9.3840000000000001e-01  -2.8564900000000002e+01  -7.1150000000000002e-01   3.8376130000000001e+02  -2.9573000000000000e+00  -2.5575399999999998e+01   2.1410000000000000e+00
   2.0543299999999999e+01  -6.2652999999999999e+00   3.4184840000000003e+02   3.5611999999999999e+00   3.2553699999999999e+01  -8.6829999999999996e-01  -2.8853400000000001e+01  -4.8920000000000002e-01   3.8358720000000000e+02  -3.0632000000000001e+00  -2.5710100000000001e+01   2.0922999999999998e+00
   2.0190600000000000e+01  -6.9467999999999996e+00   3.3610090000000002e+02   3.0360999999999998e+00   3.2020800000000001e+01  -7.6300000000000001e-01  -2.8564900000000002e+01  -5.7809999999999995e-01   3.8506720000000001e+02  -3.5255999999999998e+00  -2.5806300000000000e+01   1.9994000000000001e+00
   1.9926100000000002e+01  -7.9581000000000000e+00   3.3086810000000003e+02   2.5587000000000000e+00   3.1487900000000000e+01  -6.4459999999999995e-01  -2.8809000000000001e+01  -1.1785000000000001e+00   3.8689550000000003e+02  -3.5160000000000000e+00  -2.5883299999999998e+01   1.9905999999999999e+00
   1.8978300000000001e+01  -8.2878000000000007e+00   3.2469159999999999e+02   2.1385999999999998e+00   3.0993099999999998e+01  -5.3939999999999999e-01  -2.8875599999999999e+01  -9.1169999999999995e-01   3.8924610000000001e+02  -3.9205000000000001e+00  -2.5921800000000001e+01   1.9419000000000000e+00
   1.7920300000000001e+01  -8.8813999999999993e+00   3.1842939999999999e+02   1.6040000000000001e+00   3.0488700000000001e+01  -4.4290000000000002e-01  -2.9053200000000000e+01  -1.0672999999999999e+00   3.9124849999999998e+02  -4.1902999999999997e+00  -2.6229700000000001e+01   1.9065000000000001e+00
   1.6774100000000001e+01  -9.1012000000000004e+00   3.1216719999999998e+02   1.1266000000000000e+00   3.0212800000000001e+01  -2.9820000000000002e-01  -2.9075399999999998e+01  -1.8232999999999999e+00   3.9368619999999999e+02  -4.3540000000000001e+00  -2.6422100000000000e+01   1.8667000000000000e+00
   1.6531600000000001e+01  -9.4090000000000007e+00   3.0779219999999998e+02   6.1099999999999999e-01   2.9870200000000001e+01  -1.4470000000000000e-01  -2.9341699999999999e+01  -2.0234000000000001e+00   3.9621089999999998e+02  -4.7874999999999996e+00  -2.6585699999999999e+01   1.8004000000000000e+00
   1.6112800000000000e+01  -9.5629000000000008e+00   3.0444670000000002e+02   1.7190000000000000e-01   2.9518100000000000e+01  -5.2600000000000001e-02  -3.0051900000000000e+01  -2.3347000000000002e+00   4.0004160000000002e+02  -5.0571999999999999e+00  -2.6835899999999999e+01   1.7383999999999999e+00
   1.5098900000000000e+01  -9.8925999999999998e+00   3.0050060000000002e+02  -4.1049999999999998e-01   2.9280200000000001e+01   4.3900000000000002e-02  -3.0518000000000001e+01  -3.0908000000000002e+00   4.0300160000000000e+02  -5.5580999999999996e+00  -2.7018699999999999e+01   1.6101000000000001e+00
   1.4195100000000000e+01  -9.3209999999999997e+00   2.9629719999999998e+02  -7.5419999999999998e-01   2.9118500000000001e+01   1.0520000000000000e-01  -3.0961900000000000e+01  -3.0463000000000000e+00   4.0674520000000001e+02  -6.0109000000000004e+00  -2.7249600000000001e+01   1.5394000000000001e+00
   1.4371499999999999e+01  -1.0068500000000000e+01   2.9346629999999999e+02  -1.1266000000000000e+00   2.8775900000000000e+01   1.9730000000000000e-01  -3.1627800000000001e+01  -3.6021999999999998e+00   4.1066289999999998e+02  -6.2998000000000003e+00  -2.7576799999999999e+01   1.4819000000000000e+00
   1.3203200000000001e+01  -9.4748999999999999e+00   2.8900560000000002e+02  -1.6613000000000000e+00   2.8452300000000001e+01   1.4910000000000001e-01  -3.2204900000000002e+01  -4.2024999999999997e+00   4.1510300000000001e+02  -6.7911000000000001e+00  -2.7740300000000001e+01   1.3669000000000000e+00
   1.2475800000000000e+01  -1.0618100000000000e+01   2.8488799999999998e+02  -2.2149999999999999e+00   2.8214500000000001e+01   4.5169999999999999e-01  -3.2981699999999996e+01  -4.6917000000000000e+00   4.1788889999999998e+02  -7.2053000000000003e+00  -2.7990500000000001e+01   1.2650999999999999e+00
   1.1461900000000000e+01  -1.0222400000000000e+01   2.8042720000000003e+02  -2.5396000000000001e+00   2.7909900000000000e+01   4.6039999999999998e-01  -3.3447800000000001e+01  -4.9363000000000001e+00   4.2119720000000001e+02  -7.6966000000000001e+00  -2.8173300000000001e+01   1.1589000000000000e+00
   1.0734500000000001e+01  -1.1255599999999999e+01   2.7536599999999999e+02  -3.0169999999999999e+00   2.7624500000000001e+01   5.7879999999999998e-01  -3.4335599999999999e+01  -5.4699999999999998e+00   4.2528899999999999e+02  -8.0723000000000003e+00  -2.8423500000000001e+01   1.0882000000000001e+00
   1.0227499999999999e+01  -1.1695300000000000e+01   2.7099099999999999e+02  -3.5802999999999998e+00   2.7158200000000001e+01   7.3670000000000002e-01  -3.4779499999999999e+01  -6.1593000000000000e+00   4.2816199999999998e+02  -8.5923999999999996e+00  -2.8683299999999999e+01   9.4220000000000004e-01
   9.7205999999999992e+00  -1.1981100000000000e+01   2.6541500000000002e+02  -3.9239999999999999e+00   2.6720500000000001e+01   8.1569999999999998e-01  -3.5245600000000003e+01  -6.4482999999999997e+00   4.3260210000000001e+02  -9.0645000000000007e+00  -2.8914200000000001e+01   8.2720000000000005e-01
   8.7065999999999999e+00  -1.2156900000000000e+01   2.6069690000000003e+02  -4.2294999999999998e+00   2.6425500000000000e+01   8.2879999999999998e-01  -3.5844799999999999e+01  -7.2933000000000003e+00   4.3643279999999999e+02  -9.7002000000000006e+00  -2.9241399999999999e+01   7.5639999999999996e-01
   8.0454000000000008e+00  -1.2113000000000000e+01   2.5580719999999999e+02  -4.5827999999999998e+00   2.5911600000000000e+01   9.0769999999999995e-01  -3.6466299999999997e+01  -7.7380000000000004e+00   4.4270110000000000e+02  -1.0133699999999999e+01  -2.9587800000000001e+01   6.1929999999999996e-01
   7.7587999999999999e+00  -1.1937099999999999e+01   2.5066020000000000e+02  -4.8692000000000002e+00   2.5578600000000002e+01   9.7350000000000003e-01  -3.7132100000000001e+01  -8.6496999999999993e+00   4.4783760000000001e+02  -1.0653900000000000e+01  -2.9972700000000000e+01   5.0870000000000004e-01
   7.2739000000000003e+00  -1.1695300000000000e+01   2.4559899999999999e+02  -5.0029000000000003e+00   2.4988600000000002e+01   9.7789999999999999e-01  -3.8153100000000002e+01  -9.1610999999999994e+00   4.5314830000000001e+02  -1.1173999999999999e+01  -3.0309400000000000e+01   4.6889999999999998e-01
   6.5244999999999997e+00  -1.1189600000000000e+01   2.4002300000000000e+02  -5.2034000000000002e+00   2.4522300000000001e+01   9.5160000000000000e-01  -3.8752400000000002e+01  -9.0721000000000007e+00   4.5941660000000002e+02  -1.1530400000000000e+01  -3.0780899999999999e+01   3.7600000000000000e-01
   6.2599999999999998e+00  -1.0640100000000000e+01   2.3521910000000000e+02  -5.4230000000000000e+00   2.4113099999999999e+01   9.6909999999999996e-01  -3.9595799999999997e+01  -9.4056999999999995e+00   4.6577199999999999e+02  -1.1877200000000000e+01  -3.1059899999999999e+01   2.6100000000000001e-01
   5.9954999999999998e+00  -1.0552099999999999e+01   2.2964320000000001e+02  -5.6425000000000001e+00   2.3608799999999999e+01   1.0525000000000000e+00  -4.0794300000000000e+01  -9.6058000000000003e+00   4.7108269999999999e+02  -1.2349200000000000e+01  -3.1348600000000001e+01   1.5920000000000001e-01
   5.4223999999999997e+00  -1.0859900000000000e+01   2.2475350000000000e+02  -5.9002999999999997e+00   2.3228200000000001e+01   1.0788000000000000e+00  -4.1371400000000001e+01  -9.8504000000000005e+00   4.7534870000000001e+02  -1.2802000000000000e+01  -3.1675799999999999e+01   6.6400000000000001e-02
   5.2900999999999998e+00  -1.0815899999999999e+01   2.1986380000000000e+02  -6.0148999999999999e+00   2.2752400000000002e+01   1.1709000000000001e+00  -4.2636499999999998e+01  -1.0250600000000000e+01   4.7996280000000002e+02  -1.3254700000000000e+01  -3.2002899999999997e+01  -7.9600000000000004e-02
   4.2762000000000002e+00  -1.0508200000000000e+01   2.1548890000000000e+02  -6.2727000000000004e+00   2.2409800000000001e+01   1.2279000000000000e+00  -4.3546500000000002e+01  -1.0584199999999999e+01   4.8553469999999999e+02  -1.3755599999999999e+01  -3.2291600000000003e+01  -1.7690000000000000e-01
   4.1219000000000001e+00  -1.0398199999999999e+01   2.1197170000000000e+02  -6.5114000000000001e+00   2.2038699999999999e+01   1.3331000000000000e+00  -4.4611800000000002e+01  -1.1206799999999999e+01   4.8997480000000002e+02  -1.4246900000000000e+01  -3.2503300000000003e+01  -3.0520000000000003e-01
   3.7031000000000001e+00  -1.0376300000000001e+01   2.0828299999999999e+02  -6.6258999999999997e+00   2.1724699999999999e+01   1.3989000000000000e+00  -4.5588400000000000e+01  -1.1718200000000000e+01   4.9519839999999999e+02  -1.4747800000000000e+01  -3.2830399999999997e+01  -4.0250000000000002e-01
   3.2622000000000000e+00  -1.0222400000000000e+01   2.0570949999999999e+02  -6.8933000000000000e+00   2.1410599999999999e+01   1.4471000000000001e+00  -4.6276499999999999e+01  -1.2185100000000000e+01   5.0042200000000003e+02  -1.5277600000000000e+01  -3.3080599999999997e+01  -5.1310000000000000e-01
   3.0198000000000000e+00  -1.0266299999999999e+01   2.0193500000000000e+02  -7.0460000000000003e+00   2.1172699999999999e+01   1.5787000000000000e+00  -4.7452800000000003e+01  -1.2918900000000001e+01   5.0512320000000000e+02  -1.5923000000000000e+01  -3.3436599999999999e+01  -6.6790000000000005e-01
   2.9756999999999998e+00  -1.0112500000000001e+01   1.9996199999999999e+02  -7.1223999999999998e+00   2.1010999999999999e+01   1.5217000000000001e+00  -4.8806699999999999e+01  -1.3652699999999999e+01   5.0877980000000002e+02  -1.6366099999999999e+01  -3.3619399999999999e+01  -7.9620000000000002e-01
   2.7111999999999998e+00  -9.9146000000000001e+00   1.9867519999999999e+02  -7.3514999999999997e+00   2.0906300000000002e+01   1.6400999999999999e+00  -4.9539099999999998e+01  -1.4453200000000001e+01   5.1356809999999996e+02  -1.6915199999999999e+01  -3.3850299999999997e+01  -9.2010000000000003e-01
   2.4466999999999999e+00  -9.4090000000000007e+00   1.9670220000000000e+02  -7.3705999999999996e+00   2.0687400000000000e+01   1.6400999999999999e+00  -5.0360300000000002e+01  -1.4764500000000000e+01   5.1879169999999999e+02  -1.7435400000000001e+01  -3.4110100000000003e+01  -1.0661000000000000e+00
   2.5127999999999999e+00  -9.2331000000000003e+00   1.9490080000000000e+02  -7.2847000000000000e+00   2.0763600000000000e+01   1.6006000000000000e+00  -5.1292499999999997e+01  -1.5653900000000000e+01   5.2270939999999996e+02  -1.8109600000000000e+01  -3.4389200000000002e+01  -1.2032000000000000e+00
   2.4026000000000001e+00  -8.3537999999999997e+00   1.9464340000000001e+02  -7.3419999999999996e+00   2.0563700000000001e+01   1.6006000000000000e+00  -5.2357900000000001e+01  -1.6454400000000000e+01   5.2784600000000000e+02  -1.8668299999999999e+01  -3.4572000000000003e+01  -1.3359000000000001e+00
   2.1821999999999999e+00  -8.6175999999999995e+00   1.9369980000000001e+02  -7.4946999999999999e+00   2.0554200000000002e+01   1.6971000000000001e+00  -5.3290100000000002e+01  -1.7254899999999999e+01   5.3115419999999995e+02  -1.9101800000000001e+01  -3.4764400000000002e+01  -1.4951000000000001e+00
   1.8735999999999999e+00  -8.1339000000000006e+00   1.9378559999999999e+02  -7.5902000000000003e+00   2.0573200000000000e+01   1.6445000000000001e+00  -5.4133499999999998e+01  -1.7921900000000001e+01   5.3428840000000002e+02  -1.9660499999999999e+01  -3.5101199999999999e+01  -1.5791999999999999e+00
   1.7634000000000001e+00  -8.2878000000000007e+00   1.9309930000000000e+02  -7.8098000000000001e+00   2.0639800000000001e+01   1.6795000000000000e+00  -5.4799300000000002e+01  -1.8833600000000001e+01   5.3733550000000002e+02  -2.0267399999999999e+01  -3.5197400000000002e+01  -1.7030000000000001e+00
   1.2564000000000000e+00  -8.3537999999999997e+00   1.9412870000000001e+02  -7.9721000000000002e+00   2.0592300000000002e+01   1.7804000000000000e+00  -5.5354199999999999e+01  -1.9478400000000001e+01   5.3959910000000002e+02  -2.0710500000000000e+01  -3.5418700000000001e+01  -1.8357000000000001e+00
   1.3005000000000000e+00  -8.5076000000000001e+00   1.9490080000000000e+02  -8.2681000000000004e+00   2.0763600000000000e+01   1.8154999999999999e+00  -5.6020000000000003e+01  -1.9900900000000000e+01   5.4203679999999997e+02  -2.1076499999999999e+01  -3.5438000000000002e+01  -1.9109000000000000e+00
   1.1902999999999999e+00  -9.4528999999999996e+00   1.9593020000000001e+02  -8.2775999999999996e+00   2.0849200000000000e+01   1.8944000000000001e+00  -5.6441699999999997e+01  -2.0478999999999999e+01   5.4386500000000001e+02  -2.1461900000000000e+01  -3.5514899999999997e+01  -1.9552000000000000e+00
   1.4327000000000001e+00  -9.2111000000000001e+00   1.9695959999999999e+02  -8.5068000000000001e+00   2.1030000000000001e+01   1.8988000000000000e+00  -5.6974400000000003e+01  -2.0990500000000001e+01   5.4543209999999999e+02  -2.1712299999999999e+01  -3.5543799999999997e+01  -2.1233000000000000e+00
   1.2784000000000000e+00  -9.5409000000000006e+00   1.9944730000000001e+02  -8.8408999999999995e+00   2.1172699999999999e+01   2.0127999999999999e+00  -5.7640300000000003e+01  -2.1412900000000000e+01   5.4586739999999998e+02  -2.2078399999999998e+01  -3.5601500000000001e+01  -2.1276999999999999e+00
   1.5208999999999999e+00  -9.8267000000000007e+00   2.0073410000000001e+02  -9.0604999999999993e+00   2.1401100000000000e+01   2.1093000000000002e+00  -5.7951000000000001e+01  -2.2035499999999999e+01   5.4752160000000003e+02  -2.2376999999999999e+01  -3.5611199999999997e+01  -2.2294000000000000e+00
   1.3887000000000000e+00  -1.0332300000000000e+01   2.0330760000000001e+02  -9.2800999999999991e+00   2.1677099999999999e+01   2.1444000000000001e+00  -5.8505899999999997e+01  -2.2457999999999998e+01   5.4821799999999996e+02  -2.2646699999999999e+01  -3.5697800000000001e+01  -2.3222999999999998e+00
   1.8514999999999999e+00  -1.0574100000000000e+01   2.0596690000000001e+02  -9.4520000000000000e+00   2.1876899999999999e+01   2.1970000000000001e+00  -5.8860999999999997e+01  -2.2791599999999999e+01   5.4900160000000005e+02  -2.2906800000000000e+01  -3.5659300000000002e+01  -2.3797999999999999e+00
   2.2263000000000002e+00  -1.1101699999999999e+01   2.0776830000000001e+02  -9.7478999999999996e+00   2.2114799999999999e+01   2.3416999999999999e+00  -5.9327100000000002e+01  -2.3147300000000001e+01   5.5030750000000000e+02  -2.3099399999999999e+01  -3.5726599999999998e+01  -2.3843000000000001e+00
   2.6671000000000000e+00  -1.1541399999999999e+01   2.1111390000000000e+02  -9.9198000000000004e+00   2.2390799999999999e+01   2.3942999999999999e+00  -5.9659999999999997e+01  -2.3213999999999999e+01   5.4952390000000003e+02  -2.3340299999999999e+01  -3.5707400000000000e+01  -2.5036999999999998e+00
   3.2843000000000000e+00  -1.1541399999999999e+01   2.1394479999999999e+02  -1.0339900000000000e+01   2.2723800000000001e+01   2.4733000000000001e+00  -6.0170499999999997e+01  -2.3836600000000001e+01   5.5004629999999997e+02  -2.3561800000000002e+01  -3.5601500000000001e+01  -2.5081000000000002e+00
   3.8353000000000002e+00  -1.2706500000000000e+01   2.1763350000000000e+02  -1.0540400000000000e+01   2.2885600000000000e+01   2.6838000000000002e+00  -6.0081699999999998e+01  -2.4103500000000000e+01   5.4865329999999994e+02  -2.3667800000000000e+01  -3.5524600000000000e+01  -2.5568000000000000e+00
   4.3422999999999998e+00  -1.2992300000000000e+01   2.2243740000000000e+02  -1.0798200000000000e+01   2.3323300000000000e+01   2.6574000000000000e+00  -6.0503399999999999e+01  -2.3992300000000000e+01   5.4778269999999998e+02  -2.3821899999999999e+01  -3.5418700000000001e+01  -2.6364000000000001e+00
   5.0697000000000001e+00  -1.4003500000000001e+01   2.2621180000000001e+02  -1.1218299999999999e+01   2.3694400000000002e+01   2.8679000000000001e+00  -6.0925100000000000e+01  -2.4347999999999999e+01   5.4621569999999997e+02  -2.3870100000000001e+01  -3.5264800000000001e+01  -2.6497000000000002e+00
   5.9292999999999996e+00  -1.3915600000000000e+01   2.3127310000000000e+02  -1.1504700000000000e+01   2.4113099999999999e+01   2.8548000000000000e+00  -6.0902900000000002e+01  -2.4170200000000001e+01   5.4412620000000004e+02  -2.3802600000000002e+01  -3.5187800000000003e+01  -2.7557999999999998e+00
   6.6566999999999998e+00  -1.4948800000000000e+01   2.3676320000000001e+02  -1.1877000000000001e+01   2.4588899999999999e+01   3.0083000000000002e+00  -6.0969499999999996e+01  -2.4347999999999999e+01   5.4177560000000005e+02  -2.3841200000000001e+01  -3.4889499999999998e+01  -2.7425999999999999e+00
   7.4062000000000001e+00  -1.5498400000000000e+01   2.4216759999999999e+02  -1.2134800000000000e+01   2.5140799999999999e+01   3.1837000000000000e+00  -6.1080500000000001e+01  -2.4259100000000000e+01   5.3829319999999996e+02  -2.3802600000000002e+01  -3.4610500000000002e+01  -2.7469999999999999e+00
   8.3759999999999994e+00  -1.6399799999999999e+01   2.4817250000000001e+02  -1.2526300000000001e+01   2.5654699999999998e+01   3.2450999999999999e+00  -6.0969499999999996e+01  -2.4592600000000001e+01   5.3568140000000005e+02  -2.3715900000000001e+01  -3.4437300000000000e+01  -2.8310000000000000e+00
   9.2356999999999996e+00  -1.6861400000000000e+01   2.5443469999999999e+02  -1.2955900000000000e+01   2.6206600000000002e+01   3.4205000000000001e+00  -6.0947299999999998e+01  -2.4437000000000001e+01   5.3158950000000004e+02  -2.3561800000000002e+01  -3.4139000000000003e+01  -2.8399000000000001e+00
   9.9850999999999992e+00  -1.7542899999999999e+01   2.6146899999999999e+02  -1.3404600000000000e+01   2.6872699999999998e+01   3.5082000000000000e+00  -6.0614400000000003e+01  -2.4503699999999998e+01   5.2741070000000002e+02  -2.3504000000000001e+01  -3.3869599999999998e+01  -2.8885000000000001e+00
   1.0800599999999999e+01  -1.8444199999999999e+01   2.6901799999999997e+02  -1.3748300000000000e+01   2.7462700000000002e+01   3.6924000000000001e+00  -6.0192700000000002e+01  -2.4325800000000001e+01   5.2331880000000001e+02  -2.3330600000000000e+01  -3.3648299999999999e+01  -2.8531000000000000e+00
   1.1836600000000001e+01  -1.9059799999999999e+01   2.7613799999999998e+02  -1.4244800000000000e+01   2.8233499999999999e+01   3.8195000000000001e+00  -5.9904100000000000e+01  -2.4392499999999998e+01   5.1870460000000003e+02  -2.3099399999999999e+01  -3.3195999999999998e+01  -2.8885000000000001e+00
   1.3071000000000000e+01  -2.0246900000000000e+01   2.8514530000000002e+02  -1.4550300000000000e+01   2.9013800000000000e+01   3.9862000000000002e+00  -5.9371499999999997e+01  -2.4748300000000000e+01   5.1348099999999999e+02  -2.2849000000000000e+01  -3.2830399999999997e+01  -2.8753000000000002e+00
   1.4173100000000000e+01  -2.0642600000000002e+01   2.9492469999999997e+02  -1.5056300000000000e+01   2.9870200000000001e+01   4.0914000000000001e+00  -5.9016300000000001e+01  -2.4726099999999999e+01   5.0738679999999999e+02  -2.2810400000000001e+01  -3.2493600000000001e+01  -2.9857999999999998e+00
   1.5253200000000000e+01  -2.1763800000000000e+01   3.0427510000000001e+02  -1.5533700000000000e+01   3.0793199999999999e+01   4.2975000000000003e+00  -5.8439300000000003e+01  -2.4992899999999999e+01   5.0120549999999997e+02  -2.2396200000000000e+01  -3.2012500000000003e+01  -2.9239000000000002e+00
   1.6377300000000002e+01  -2.2731000000000002e+01   3.1499810000000002e+02  -1.5906100000000000e+01   3.1773399999999999e+01   4.4291000000000000e+00  -5.8039800000000000e+01  -2.5304200000000002e+01   4.9389249999999998e+02  -2.2164999999999999e+01  -3.1550699999999999e+01  -2.9636999999999998e+00
   1.7964300000000001e+01  -2.3676300000000001e+01   3.2606420000000003e+02  -1.6402500000000000e+01   3.2801099999999998e+01   4.6352000000000002e+00  -5.7285100000000000e+01  -2.5170800000000000e+01   4.8597000000000003e+02  -2.1837499999999999e+01  -3.1031099999999999e+01  -2.9592999999999998e+00
   1.9220700000000001e+01  -2.4863399999999999e+01   3.3747340000000003e+02  -1.6975400000000000e+01   3.3809800000000003e+01   4.8369000000000000e+00  -5.6708100000000002e+01  -2.5526499999999999e+01   4.7944049999999999e+02  -2.1452200000000001e+01  -3.0492200000000000e+01  -3.0080000000000000e+00
   2.0763700000000000e+01  -2.6292400000000001e+01   3.4888270000000000e+02  -1.7548200000000001e+01   3.4932600000000001e+01   5.0561999999999996e+00  -5.6020000000000003e+01  -2.5748899999999999e+01   4.7090859999999998e+02  -2.1182500000000001e+01  -2.9924499999999998e+01  -2.9548999999999999e+00
   2.1975999999999999e+01  -2.7523499999999999e+01   3.6114970000000000e+02  -1.8178300000000000e+01   3.5960299999999997e+01   5.3368000000000002e+00  -5.5021299999999997e+01  -2.6393699999999999e+01   4.6176729999999998e+02  -2.0681600000000000e+01  -2.9308700000000002e+01  -3.0257000000000001e+00
   2.3452800000000000e+01  -2.8996400000000001e+01   3.7350259999999997e+02  -1.8827600000000000e+01   3.7159300000000002e+01   5.5472999999999999e+00  -5.4266599999999997e+01  -2.6816199999999998e+01   4.5280009999999999e+02  -2.0171099999999999e+01  -2.8692900000000002e+01  -2.9857999999999998e+00
   2.5017800000000001e+01  -3.0908899999999999e+01   3.8516919999999999e+02  -1.9505400000000002e+01   3.8139499999999998e+01   5.8586999999999998e+00  -5.3134700000000002e+01  -2.7616700000000002e+01   4.4209170000000000e+02  -1.9708700000000000e+01  -2.8019400000000001e+01  -3.0432999999999999e+00
   2.6670999999999999e+01  -3.2579700000000003e+01   3.9846570000000003e+02  -2.0202400000000001e+01   3.9433599999999998e+01   6.1436999999999999e+00  -5.2069299999999998e+01  -2.8239300000000000e+01   4.3068680000000001e+02  -1.9111499999999999e+01  -2.7249600000000001e+01  -3.0432999999999999e+00
   2.7795100000000001e+01  -3.4536200000000001e+01   4.1176220000000001e+02  -2.0966200000000001e+01   4.0699199999999998e+01   6.5251999999999999e+00  -5.0981800000000000e+01  -2.8706199999999999e+01   4.1980430000000001e+02  -1.8514199999999999e+01  -2.6383600000000001e+01  -3.1053000000000002e+00
   2.9205800000000000e+01  -3.6646599999999999e+01   4.2565910000000002e+02  -2.1615400000000001e+01   4.1926800000000000e+01   6.8452999999999999e+00  -4.9783299999999997e+01  -2.9417800000000000e+01   4.0726760000000002e+02  -1.7926600000000001e+01  -2.5633099999999999e+01  -3.0522000000000000e+00
   3.0748799999999999e+01  -3.8229500000000002e+01   4.3981349999999998e+02  -2.2302800000000001e+01   4.3325600000000001e+01   7.1348000000000003e+00  -4.8606900000000003e+01  -2.9751300000000001e+01   3.9438270000000000e+02  -1.7117500000000000e+01  -2.4738299999999999e+01  -3.0743000000000000e+00
   3.2071300000000001e+01  -4.0471800000000002e+01   4.5336730000000000e+02  -2.3152600000000000e+01   4.4619799999999998e+01   7.3935000000000004e+00  -4.6831299999999999e+01  -3.0329400000000000e+01   3.8202010000000001e+02  -1.6221599999999999e+01  -2.3795300000000001e+01  -3.0699000000000001e+00
   3.3239500000000000e+01  -4.2318399999999997e+01   4.6812209999999999e+02  -2.3954599999999999e+01   4.5875799999999998e+01   7.6961000000000004e+00  -4.5366500000000002e+01  -3.0218299999999999e+01   3.6774230000000000e+02  -1.5373900000000001e+01  -2.2900500000000001e+01  -3.0167999999999999e+00
   3.4672300000000000e+01  -4.4494799999999998e+01   4.8330579999999998e+02  -2.4632400000000001e+01   4.7369799999999998e+01   7.9767000000000001e+00  -4.3768400000000000e+01  -2.9662400000000002e+01   3.5398669999999998e+02  -1.4227600000000001e+01  -2.1813199999999998e+01  -2.9681000000000002e+00
   3.5972799999999999e+01  -4.6429299999999998e+01   4.9728859999999997e+02  -2.5482099999999999e+01   4.8797199999999997e+01   8.2967999999999993e+00  -4.2281399999999998e+01  -2.9462199999999999e+01   3.3840300000000002e+02  -1.2994600000000000e+01  -2.0831700000000001e+01  -2.8178000000000001e+00
   3.6942599999999999e+01  -4.8605699999999999e+01   5.1307280000000003e+02  -2.6236400000000000e+01   5.0253100000000003e+01   8.5862999999999996e+00  -4.0994100000000003e+01  -2.8906400000000001e+01   3.2377690000000001e+02  -1.1771300000000000e+01  -1.9696300000000001e+01  -2.7248999999999999e+00
   3.7890400000000000e+01  -5.0826099999999997e+01   5.2842809999999997e+02  -2.7133900000000001e+01   5.1766100000000002e+01   8.9063999999999997e+00  -3.9662399999999998e+01  -2.8217099999999999e+01   3.0854129999999998e+02  -1.0422700000000001e+01  -1.8609000000000002e+01  -2.5832999999999999e+00
   3.8882300000000001e+01  -5.3244300000000003e+01   5.4464130000000000e+02  -2.7907200000000000e+01   5.3288699999999999e+01   9.3010999999999999e+00  -3.8352899999999998e+01  -2.7216400000000000e+01   2.9356700000000001e+02  -8.7850999999999999e+00  -1.7463999999999999e+01  -2.3576999999999999e+00
   3.9984400000000001e+01  -5.5992199999999997e+01   5.5999659999999994e+02  -2.8919200000000000e+01   5.4972999999999999e+01   9.6080000000000005e+00  -3.6710400000000000e+01  -2.4792800000000000e+01   2.7841849999999999e+02  -7.0030000000000001e+00  -1.6261199999999999e+01  -2.1055999999999999e+00
   4.1042400000000001e+01  -5.8762099999999997e+01   5.7741070000000002e+02  -2.9692599999999999e+01   5.6647799999999997e+01   9.9719999999999995e+00  -3.5134599999999999e+01  -2.1746500000000001e+01   2.6083229999999998e+02  -4.9802000000000000e+00  -1.4943000000000000e+01  -1.7517000000000000e+00
   4.2034300000000002e+01  -6.1488100000000003e+01   5.9448159999999996e+02  -3.0465900000000001e+01   5.8246400000000001e+01   1.0331600000000000e+01  -3.3092700000000001e+01  -1.8722400000000000e+01   2.4420380000000000e+02  -3.1307000000000000e+00  -1.3894200000000000e+01  -1.3845000000000001e+00
   4.3356900000000003e+01  -6.3686500000000002e+01   6.1069479999999999e+02  -3.1258400000000002e+01   5.9911700000000003e+01   1.0651700000000000e+01  -3.0762200000000000e+01  -1.5275900000000000e+01   2.2653059999999999e+02  -1.1848000000000001e+00  -1.2701100000000000e+01  -9.8199999999999998e-01
   4.4657400000000003e+01  -6.5840800000000002e+01   6.2725099999999998e+02  -3.2079400000000000e+01   6.1434199999999997e+01   1.0914800000000000e+01  -2.8387300000000000e+01  -1.2629899999999999e+01   2.0990209999999999e+02   7.1279999999999999e-01  -1.1613799999999999e+01  -5.8389999999999997e-01
   4.5384700000000002e+01  -6.8149100000000004e+01   6.4234900000000005e+02  -3.2709600000000002e+01   6.2890200000000000e+01   1.1195499999999999e+01  -2.5746099999999998e+01  -9.3167000000000009e+00   1.9327359999999999e+02   2.5527000000000002e+00  -1.0584199999999999e+01  -1.2830000000000000e-01
   4.6795400000000001e+01  -7.0391400000000004e+01   6.5658910000000003e+02  -3.3454300000000003e+01   6.4136700000000005e+01   1.1449800000000000e+01  -2.3571000000000002e+01  -6.6928999999999998e+00   1.7934399999999999e+02   4.1325000000000003e+00  -9.8240999999999996e+00   1.5040000000000001e-01
   4.7787300000000002e+01  -7.2611800000000002e+01   6.6979980000000000e+02  -3.4027099999999997e+01   6.5345200000000006e+01   1.1774300000000000e+01  -2.1373699999999999e+01  -4.8029000000000002e+00   1.6776499999999999e+02   5.5484999999999998e+00  -9.0159000000000002e+00   4.9540000000000001e-01
   4.8867400000000004e+01  -7.4920100000000005e+01   6.8163800000000003e+02  -3.4571300000000001e+01   6.6411000000000001e+01   1.2006700000000000e+01  -1.8932300000000001e+01  -3.1797000000000000e+00   1.5871070000000000e+02   6.5696000000000003e+00  -8.4770000000000003e+00   8.0510000000000004e-01
   4.9991599999999998e+01  -7.6239099999999993e+01   6.9364769999999999e+02  -3.5096400000000003e+01   6.7524400000000000e+01   1.2261100000000001e+01  -1.7511800000000001e+01  -2.9573000000000000e+00   1.5575069999999999e+02   7.2342000000000004e+00  -8.5059000000000005e+00   8.1389999999999996e-01
   5.1115699999999997e+01  -7.8503399999999999e+01   7.0308389999999997e+02  -3.5526100000000000e+01   6.8295199999999994e+01   1.2440899999999999e+01  -1.4537699999999999e+01  -3.0463000000000000e+00   1.5200710000000001e+02   7.5810000000000004e+00  -8.4865999999999993e+00   1.0262000000000000e+00
   5.2195799999999998e+01  -8.0152199999999993e+01   7.1166229999999996e+02  -3.5850700000000003e+01   6.9046899999999994e+01   1.2695200000000000e+01  -1.4537699999999999e+01  -2.6682999999999999e+00   1.4843760000000000e+02   8.0047999999999995e+00  -8.3422999999999998e+00   1.2209000000000001e+00
   5.3099499999999999e+01  -8.1888900000000007e+01   7.1946860000000004e+02  -3.6146599999999999e+01   6.9655900000000003e+01   1.2861900000000000e+01  -1.2207200000000000e+01  -2.4904000000000002e+00   1.4312700000000001e+02   8.1974999999999998e+00  -8.1691000000000003e+00   1.3226000000000000e+00
   5.3915100000000002e+01  -8.3383799999999994e+01   7.2633130000000006e+02  -3.6337600000000002e+01   7.0169799999999995e+01   1.3076700000000001e+01  -1.0009900000000000e+01  -1.0894999999999999e+00   1.3764220000000000e+02   8.5731999999999999e+00  -8.0054999999999996e+00   1.4553000000000000e+00
   5.4466099999999997e+01  -8.5186400000000006e+01   7.3242200000000003e+02  -3.6585799999999999e+01   7.0731200000000001e+01   1.3269700000000000e+01  -8.1898999999999997e+00   2.2200000000000001e-02   1.2911030000000000e+02   8.6694999999999993e+00  -7.9478000000000000e+00   1.5217000000000001e+00
   5.5149400000000000e+01  -8.6087699999999998e+01   7.3799789999999996e+02  -3.6490400000000001e+01   7.1216499999999996e+01   1.3357400000000000e+01  -6.9025999999999996e+00  -2.8910000000000002e-01   1.2205840000000001e+02   8.6212999999999997e+00  -7.4282000000000004e+00   1.6101000000000001e+00
   5.5876800000000003e+01  -8.6769199999999998e+01   7.4254440000000000e+02  -3.6490400000000001e+01   7.1559100000000001e+01   1.3374900000000000e+01  -6.0148000000000001e+00  -4.8920000000000002e-01   1.1343940000000001e+02   8.6021000000000001e+00  -7.1395999999999997e+00   1.6411000000000000e+00
   5.5920900000000003e+01  -8.7252899999999997e+01   7.4734829999999999e+02  -3.6528500000000001e+01   7.2072900000000004e+01   1.3453900000000001e+01  -4.5499999999999998e+00  -1.1119999999999999e-01   1.0447220000000000e+02   8.2456999999999994e+00  -6.6391999999999998e+00   1.6632000000000000e+00
   5.5876800000000003e+01  -8.7956299999999999e+01   7.5103700000000003e+02  -3.6480800000000002e+01   7.2367900000000006e+01   1.3401199999999999e+01  -3.0407000000000002e+00   4.4469999999999998e-01   9.4721500000000006e+01   7.9374000000000002e+00  -6.1485000000000003e+00   1.6588000000000001e+00
   5.5722499999999997e+01  -8.8637799999999999e+01   7.5489729999999997e+02  -3.6318500000000000e+01   7.2682000000000002e+01   1.3453900000000001e+01  -2.4192000000000000e+00   8.0049999999999999e-01   8.6189599999999999e+01   7.4653999999999998e+00  -5.7539999999999996e+00   1.5217000000000001e+00
   5.5788600000000002e+01  -8.9824900000000000e+01   7.5918650000000002e+02  -3.6337600000000002e+01   7.2976900000000001e+01   1.3506500000000001e+01  -2.3083000000000000e+00   7.7820000000000000e-01   7.6613000000000000e+01   7.1090000000000000e+00  -5.1189000000000000e+00   1.4951000000000001e+00
   5.5876800000000003e+01  -9.0682299999999998e+01   7.6201739999999995e+02  -3.6079799999999999e+01   7.3290999999999997e+01   1.3497700000000000e+01  -2.7078000000000002e+00   1.0450999999999999e+00   6.8168099999999995e+01   6.3575999999999997e+00  -4.5126999999999997e+00   1.3977999999999999e+00
   5.5568199999999997e+01  -9.1671599999999998e+01   7.6364729999999997e+02  -3.5879300000000001e+01   7.3462299999999999e+01   1.3480200000000000e+01  -2.5524000000000000e+00   1.3119000000000001e+00   5.9897399999999998e+01   5.5967000000000002e+00  -3.8681000000000001e+00   1.3270000000000000e+00
   5.5524099999999997e+01  -9.2946600000000004e+01   7.6390459999999996e+02  -3.5841099999999997e+01   7.3471800000000002e+01   1.3488899999999999e+01  -2.1307000000000000e+00   2.4015000000000000e+00   5.1452599999999997e+01   5.1054000000000004e+00  -3.4253999999999998e+00   1.2740000000000000e+00
   5.5281700000000001e+01  -9.4177700000000002e+01   7.6373299999999995e+02  -3.5793399999999998e+01   7.3528899999999993e+01   1.3519600000000001e+01  -2.0196999999999998e+00   3.4020999999999999e+00   4.4226599999999998e+01   4.4118000000000004e+00  -2.8576999999999999e+00   1.2430000000000001e+00
   5.5083300000000001e+01  -9.5540700000000001e+01   7.6321830000000000e+02  -3.5678800000000003e+01   7.3433700000000002e+01   1.3523999999999999e+01  -2.2639000000000000e+00   5.0252999999999997e+00   3.5781700000000001e+01   3.7086000000000001e+00  -2.2804000000000002e+00   1.2120000000000000e+00
   5.5083300000000001e+01  -9.6090299999999999e+01   7.6236050000000000e+02  -3.5316000000000003e+01   7.3129199999999997e+01   1.3467000000000001e+01  -2.4192000000000000e+00   5.8701999999999996e+00   2.8729900000000001e+01   3.0535999999999999e+00  -1.8667000000000000e+00   1.2076000000000000e+00
   5.4730600000000003e+01  -9.6463999999999999e+01   7.6073059999999998e+02  -3.5020000000000003e+01   7.2957899999999995e+01   1.3383699999999999e+01  -1.7534000000000001e+00   6.5818000000000003e+00   2.2461500000000001e+01   2.5333999999999999e+00  -1.4240999999999999e+00   1.1191000000000000e+00
   5.4752699999999997e+01  -9.6947599999999994e+01   7.5789970000000005e+02  -3.4552199999999999e+01   7.2596299999999999e+01   1.3383699999999999e+01  -1.8200000000000001e+00   8.0493000000000006e+00   1.7150900000000000e+01   2.1577000000000002e+00  -1.0969000000000000e+00   1.2164999999999999e+00
   5.4444099999999999e+01  -9.7629099999999994e+01   7.5412530000000004e+02  -3.4170299999999997e+01   7.2282300000000006e+01   1.3401199999999999e+01  -1.2428999999999999e+00   9.5390999999999995e+00   1.5409700000000001e+01   1.8879999999999999e+00  -9.1410000000000002e-01   1.2518000000000000e+00
   5.4091400000000000e+01  -9.8728300000000004e+01   7.5009339999999997e+02  -3.3721600000000002e+01   7.1806500000000000e+01   1.3370500000000000e+01  -3.3289999999999997e-01   9.7392000000000003e+00   1.1927199999999999e+01   1.6375999999999999e+00  -7.6980000000000004e-01   1.1545000000000001e+00
   5.4179600000000001e+01  -9.8904200000000003e+01   7.4563270000000000e+02  -3.3120100000000001e+01   7.1225999999999999e+01   1.3313499999999999e+01   9.3220000000000003e-01   6.6040000000000001e+00   7.1388999999999996e+00   1.0691999999999999e+00  -5.4849999999999999e-01   8.7580000000000002e-01
   5.4025300000000001e+01  -9.8574399999999997e+01   7.4082880000000000e+02  -3.2518599999999999e+01   7.0759799999999998e+01   1.3203900000000001e+01   7.1020000000000005e-01   3.6465999999999998e+00   4.4401000000000002e+00   5.6830000000000003e-01  -3.3679999999999999e-01   6.5910000000000002e-01
   5.3628500000000003e+01  -9.8596400000000003e+01   7.3628219999999999e+02  -3.1735700000000001e+01   7.0284000000000006e+01   1.3072300000000000e+01   3.1069999999999998e-01   2.4015000000000000e+00   1.9153000000000000e+00   9.5999999999999992e-03   7.6999999999999999e-02   4.9099999999999999e-01
   5.3033400000000000e+01  -9.8288600000000002e+01   7.3182150000000001e+02  -3.0800100000000000e+01   6.9731999999999999e+01   1.2975899999999999e+01  -1.0653999999999999e+00   2.6682999999999999e+00   2.0893999999999999e+00   7.7100000000000002e-02   3.2710000000000000e-01   4.7770000000000001e-01
   5.2901100000000000e+01  -9.8134699999999995e+01   7.2658870000000002e+02  -2.9902600000000000e+01   6.9256299999999996e+01   1.2839900000000000e+01   1.8644000000000001e+00   5.5589999999999995e-01   1.8283000000000000e+00  -1.8300000000000000e-01   2.2130000000000000e-01   3.6270000000000002e-01
   5.2438200000000002e+01  -9.7805000000000007e+01   7.2264260000000002e+02  -2.8928799999999999e+01   6.8894700000000000e+01   1.2686400000000001e+01  -5.3269999999999995e-01   1.3786000000000000e+00   1.0447000000000000e+00  -5.7799999999999997e-02   1.0580000000000001e-01   5.1310000000000000e-01
   5.1953299999999999e+01  -9.7497200000000007e+01   7.1826760000000002e+02  -2.7907200000000000e+01   6.8571100000000001e+01   1.2493499999999999e+01   7.5460000000000005e-01   3.0463000000000000e+00   2.1764999999999999e+00  -1.0600000000000000e-01   1.7319999999999999e-01   2.9189999999999999e-01
   5.0586700000000000e+01  -9.6749799999999993e+01   7.1586569999999995e+02  -2.6666000000000000e+01   6.8152400000000000e+01   1.2265499999999999e+01   5.1049999999999995e-01   2.0901999999999998e+00   2.9600000000000000e+00   1.5409999999999999e-01   0.0000000000000000e+00   5.3969999999999996e-01
   4.9771099999999997e+01  -9.5584599999999995e+01   7.1140490000000000e+02  -2.5300699999999999e+01   6.8028700000000001e+01   1.2033099999999999e+01   1.2206999999999999e+00   2.3792000000000000e+00   8.7060000000000004e-01   2.8899999999999999e-02   0.0000000000000000e+00   3.9810000000000001e-01
   4.8911499999999997e+01  -9.4947100000000006e+01   7.0857410000000004e+02  -2.4202800000000000e+01   6.7648099999999999e+01   1.1826900000000000e+01   4.2170000000000002e-01   2.3792000000000000e+00   2.1764999999999999e+00   4.8200000000000000e-02   1.2509999999999999e-01   4.8659999999999998e-01
   4.8382500000000000e+01  -9.4573400000000007e+01   7.0660100000000000e+02  -2.2837499999999999e+01   6.7391199999999998e+01   1.1651500000000000e+01   5.7709999999999995e-01   1.7565999999999999e+00   2.0893999999999999e+00   7.7100000000000002e-02   2.0210000000000000e-01   5.2200000000000002e-01
   4.7610999999999997e+01  -9.4573400000000007e+01   7.0497109999999998e+02  -2.1443600000000000e+01   6.7248400000000004e+01   1.1537500000000000e+01   2.4410000000000001e-01   2.0457000000000001e+00   1.3059000000000001e+00  -1.2520000000000001e-01   9.6199999999999994e-02   4.1580000000000000e-01
   4.6861600000000003e+01  -9.4243600000000001e+01   7.0454219999999998e+02  -2.0021000000000001e+01   6.6953400000000002e+01   1.1309500000000000e+01   7.5460000000000005e-01   1.9567000000000001e+00   1.5670999999999999e+00  -2.8899999999999999e-02   1.1550000000000001e-01   4.2020000000000002e-01
   4.6508899999999997e+01  -9.3012600000000006e+01   7.0282659999999998e+02  -1.8407499999999999e+01   6.6810699999999997e+01   1.1033200000000001e+01   5.1049999999999995e-01   2.4459000000000000e+00   2.1764999999999999e+00   1.9300000000000001e-02   5.7700000000000001e-02   4.9099999999999999e-01
   4.6266399999999997e+01  -9.1605599999999995e+01   7.0128240000000005e+02  -1.6813099999999999e+01   6.6391999999999996e+01   1.0761300000000000e+01   7.1020000000000005e-01   2.6015999999999999e+00   2.0024000000000002e+00   9.5999999999999992e-03   6.7400000000000002e-02   4.3790000000000001e-01
   4.6134200000000000e+01  -9.1253900000000002e+01   6.9767949999999996e+02  -1.5486000000000001e+01   6.5897199999999998e+01   1.0564000000000000e+01   4.6610000000000001e-01   1.8677999999999999e+00   2.0024000000000002e+00  -3.8500000000000000e-02   1.0580000000000001e-01   4.1580000000000000e-01
   4.6266399999999997e+01  -9.0968100000000007e+01   6.9613540000000000e+02  -1.4168400000000000e+01   6.5250100000000003e+01   1.0366700000000000e+01   2.8849999999999998e-01   2.2458000000000000e+00   1.3930000000000000e+00   9.5999999999999992e-03   1.8279999999999999e-01   4.4230000000000003e-01
   4.6685200000000002e+01  -9.1187899999999999e+01   6.9313300000000004e+02  -1.2984500000000001e+01   6.4840900000000005e+01   1.0287699999999999e+01   2.6629999999999998e-01   2.3125000000000000e+00   1.9153000000000000e+00   1.9300000000000001e-02   1.4430000000000001e-01   4.7330000000000000e-01
   4.6949700000000000e+01  -9.1122000000000000e+01   6.9047370000000001e+02  -1.1705200000000000e+01   6.4384100000000004e+01   1.0182499999999999e+01   7.1020000000000005e-01   1.8010999999999999e+00   1.8283000000000000e+00   9.6299999999999997e-02   1.4430000000000001e-01   3.9810000000000001e-01
   4.6971800000000002e+01  -9.0836200000000005e+01   6.8807169999999996e+02  -1.0578600000000000e+01   6.3851300000000002e+01   9.9894999999999996e+00   5.5489999999999995e-01   2.4681999999999999e+00   1.3930000000000000e+00   7.7100000000000002e-02   1.0580000000000001e-01   3.7159999999999999e-01
   4.7302399999999999e+01  -9.1055999999999997e+01   6.8386829999999998e+02  -9.4997000000000007e+00   6.3213700000000003e+01   9.8010000000000002e+00   5.5489999999999995e-01   2.4681999999999999e+00   2.3506000000000000e+00   1.9300000000000001e-02   1.1550000000000001e-01   4.7330000000000000e-01
   4.7368499999999997e+01  -9.2045299999999997e+01   6.8069430000000000e+02  -8.5068000000000001e+00   6.2776000000000003e+01   9.7263999999999999e+00   3.7730000000000002e-01   2.0457000000000001e+00   2.0024000000000002e+00   6.7400000000000002e-02   0.0000000000000000e+00   4.7770000000000001e-01
   4.7478700000000003e+01  -9.2814700000000002e+01   6.7897870000000000e+02  -7.4184000000000001e+00   6.2300199999999997e+01   9.6431000000000004e+00   4.2170000000000002e-01   2.0678999999999998e+00   1.3059000000000001e+00   2.8899999999999999e-02   1.2509999999999999e-01   4.2020000000000002e-01
   4.7412599999999998e+01  -9.3276399999999995e+01   6.7752030000000002e+02  -6.3776999999999999e+00   6.2014699999999998e+01   9.5335000000000001e+00   5.1049999999999995e-01   2.3347000000000002e+00   2.3506000000000000e+00   1.9300000000000001e-02   1.2509999999999999e-01   4.7770000000000001e-01
   4.6993800000000000e+01  -9.4045800000000000e+01   6.7657669999999996e+02  -5.2320000000000002e+00   6.1795800000000000e+01   9.3931000000000004e+00   5.7709999999999995e-01   2.3347000000000002e+00   2.1764999999999999e+00  -2.8899999999999999e-02   4.8099999999999997e-02   4.4230000000000003e-01
   4.6883600000000001e+01  -9.4265600000000006e+01   6.7503260000000000e+02  -4.2390999999999996e+00   6.1662599999999998e+01   9.2660000000000000e+00   5.9930000000000005e-01   2.2012999999999998e+00   1.3059000000000001e+00   5.7799999999999997e-02   5.7700000000000001e-02   4.5119999999999999e-01
   4.6310499999999998e+01  -9.4507400000000004e+01   6.7434630000000004e+02  -3.1029000000000000e+00   6.1320000000000000e+01   9.1212999999999997e+00   5.1049999999999995e-01   2.2902999999999998e+00   1.8283000000000000e+00   0.0000000000000000e+00   1.2509999999999999e-01   4.5560000000000000e-01
   4.6178300000000000e+01  -9.4947100000000006e+01   6.7477530000000002e+02  -1.9668000000000001e+00   6.1167800000000000e+01   8.9152000000000005e+00   2.4410000000000001e-01   2.2679999999999998e+00   2.0893999999999999e+00  -8.6699999999999999e-02  -9.5999999999999992e-03   4.4230000000000003e-01
   4.5803500000000000e+01  -9.5100999999999999e+01   6.7494680000000005e+02  -7.5419999999999998e-01   6.1063099999999999e+01   8.7529000000000003e+00   3.9950000000000002e-01   2.0457000000000001e+00   1.7412000000000001e+00   9.5999999999999992e-03   1.1550000000000001e-01   4.6889999999999998e-01
   4.5737400000000001e+01  -9.5123000000000005e+01   6.7537570000000005e+02   3.6280000000000001e-01   6.1034599999999998e+01   8.6257000000000001e+00   4.4390000000000002e-01   2.1124000000000001e+00   6.9650000000000001e-01   3.8500000000000000e-02   1.3469999999999999e-01   4.4679999999999997e-01
   4.5825600000000001e+01  -9.5408799999999999e+01   6.7468949999999995e+02   1.4226000000000001e+00   6.1072600000000001e+01   8.3670000000000009e+00   3.9950000000000002e-01   2.1568999999999998e+00   1.9153000000000000e+00   1.4449999999999999e-01   1.5400000000000000e-01   4.6450000000000002e-01
   4.5781500000000001e+01  -9.5254900000000006e+01   6.7674829999999997e+02   2.6160000000000001e+00   6.0958399999999997e+01   8.1872000000000007e+00   5.5489999999999995e-01   2.1568999999999998e+00   2.3506000000000000e+00   2.8899999999999999e-02   9.6199999999999994e-02   4.4230000000000003e-01
   4.5869700000000002e+01  -9.5342799999999997e+01   6.7691980000000001e+02   3.6949000000000001e+00   6.0929900000000004e+01   7.9547999999999996e+00   2.6629999999999998e-01   2.0457000000000001e+00   1.6540999999999999e+00   1.1559999999999999e-01   1.9239999999999999e-01   4.3790000000000001e-01
   4.6508899999999997e+01  -9.5672600000000003e+01   6.7760609999999997e+02   4.8692000000000002e+00   6.0891800000000003e+01   7.7881999999999998e+00   3.5510000000000003e-01   2.1568999999999998e+00   2.0024000000000002e+00   7.7100000000000002e-02   1.0580000000000001e-01   4.6450000000000002e-01
   4.6971800000000002e+01  -9.5167000000000002e+01   6.7752030000000002e+02   6.0530999999999997e+00   6.0853800000000000e+01   7.5381999999999998e+00   5.1049999999999995e-01   2.3125000000000000e+00   2.1764999999999999e+00  -9.5999999999999992e-03   1.7319999999999999e-01   4.4679999999999997e-01
   4.7368499999999997e+01  -9.4529399999999995e+01   6.7966489999999999e+02   7.3419999999999996e+00   6.0815700000000000e+01   7.3146000000000004e+00   4.2170000000000002e-01   2.1124000000000001e+00   1.6540999999999999e+00  -2.8899999999999999e-02   1.3469999999999999e-01   4.5560000000000000e-01
   4.7588999999999999e+01  -9.4265600000000006e+01   6.7983650000000000e+02   8.4398999999999997e+00   6.0692000000000000e+01   7.1391000000000000e+00   6.6579999999999995e-01   2.0457000000000001e+00   1.6540999999999999e+00   4.8200000000000000e-02   1.2509999999999999e-01   4.2909999999999998e-01
   4.8514699999999998e+01  -9.4265600000000006e+01   6.8078009999999995e+02   9.5379000000000005e+00   6.0501700000000000e+01   6.9199000000000002e+00   2.8849999999999998e-01   2.2902999999999998e+00   1.6540999999999999e+00   9.6299999999999997e-02   1.3469999999999999e-01   4.6889999999999998e-01
   4.9594799999999999e+01  -9.4881200000000007e+01   6.8206690000000003e+02   1.0779100000000000e+01   6.0653900000000000e+01   6.7576000000000001e+00   4.8830000000000001e-01   2.2679999999999998e+00   1.4800000000000000e+00   2.8899999999999999e-02   1.3469999999999999e-01   4.6889999999999998e-01
   5.0145800000000001e+01  -9.5254900000000006e+01   6.8506930000000000e+02   1.1905700000000000e+01   6.0682499999999997e+01   6.5734000000000004e+00   5.5489999999999995e-01   2.2679999999999998e+00   2.0893999999999999e+00   0.0000000000000000e+00   1.0580000000000001e-01   3.9810000000000001e-01
   5.0762999999999998e+01  -9.5628600000000006e+01   6.8772860000000003e+02   1.3118200000000000e+01   6.0863300000000002e+01   6.3849000000000000e+00   3.9950000000000002e-01   2.2679999999999998e+00   2.5247000000000002e+00   9.6299999999999997e-02   2.4060000000000001e-01   4.4679999999999997e-01
   5.1314100000000003e+01  -9.6090299999999999e+01   6.8978740000000005e+02   1.4407100000000000e+01   6.0968000000000004e+01   6.2095000000000002e+00   3.7730000000000002e-01   2.2012999999999998e+00   2.6118000000000001e+00   0.0000000000000000e+00   3.8500000000000000e-02   4.5119999999999999e-01
   5.2041499999999999e+01  -9.6969600000000000e+01   6.9296140000000003e+02   1.5552800000000000e+01   6.1177300000000002e+01   6.0297000000000001e+00   5.1049999999999995e-01   2.2902999999999998e+00   1.6540999999999999e+00   9.5999999999999992e-03   1.2509999999999999e-01   4.9990000000000001e-01
   5.2702700000000000e+01  -9.8332599999999999e+01   6.9519179999999994e+02   1.6813099999999999e+01   6.1367600000000003e+01   6.0252999999999997e+00   4.8830000000000001e-01   2.1345999999999998e+00   1.5670999999999999e+00   1.9300000000000001e-02   1.1550000000000001e-01   4.6000000000000002e-01
   5.3474200000000003e+01  -1.0000330000000000e+02   7.0033879999999999e+02   1.8168800000000001e+01   6.1757800000000003e+01   5.9507000000000003e+00   4.8830000000000001e-01   2.2012999999999998e+00   1.8283000000000000e+00   9.5999999999999992e-03   1.9239999999999999e-01   4.7330000000000000e-01
   5.4157499999999999e+01  -1.0086069999999999e+02   7.0402750000000003e+02   1.9600899999999999e+01   6.1986199999999997e+01   5.8981000000000003e+00   3.1069999999999998e-01   2.0234000000000001e+00   1.8283000000000000e+00  -9.5999999999999992e-03   1.3469999999999999e-01   4.5560000000000000e-01
   5.4333900000000000e+01  -1.0279530000000000e+02   7.0780200000000002e+02   2.1080800000000000e+01   6.2357300000000002e+01   5.8192000000000004e+00   5.1049999999999995e-01   2.0457000000000001e+00   2.2635999999999998e+00   3.8500000000000000e-02   8.6599999999999996e-02   4.7330000000000000e-01
   5.5017200000000003e+01  -1.0409229999999999e+02   7.1252009999999996e+02   2.2799299999999999e+01   6.2528599999999997e+01   5.6920000000000002e+00   3.3289999999999997e-01   2.2902999999999998e+00   1.7412000000000001e+00   3.8500000000000000e-02   1.0580000000000001e-01   4.4679999999999997e-01
   5.5965000000000003e+01  -1.0475180000000000e+02   7.1620880000000000e+02   2.4613299999999999e+01   6.2899700000000003e+01   5.6086999999999998e+00   3.7730000000000002e-01   2.2902999999999998e+00   1.3930000000000000e+00   7.7100000000000002e-02   1.2509999999999999e-01   4.6889999999999998e-01
   5.6626199999999997e+01  -1.0624670000000000e+02   7.2109849999999994e+02   2.6513300000000001e+01   6.3280299999999997e+01   5.5077999999999996e+00   5.7709999999999995e-01   2.1568999999999998e+00   2.1764999999999999e+00   8.6699999999999999e-02   1.5400000000000000e-01   4.8220000000000002e-01
   5.7243400000000001e+01  -1.0756570000000001e+02   7.2530190000000005e+02   2.8527799999999999e+01   6.3546799999999998e+01   5.4245000000000001e+00   5.1049999999999995e-01   2.0011999999999999e+00   2.1764999999999999e+00   9.6299999999999997e-02   1.0580000000000001e-01   4.6889999999999998e-01
   5.8323500000000003e+01  -1.0857689999999999e+02   7.2959109999999998e+02   3.0790500000000002e+01   6.3860799999999998e+01   5.2885999999999997e+00   5.5489999999999995e-01   2.2902999999999998e+00   2.0893999999999999e+00   3.8500000000000000e-02   1.3469999999999999e-01   4.7330000000000000e-01
   5.8984699999999997e+01  -1.0930240000000001e+02   7.3456659999999999e+02   3.3081899999999997e+01   6.4231899999999996e+01   5.1176000000000004e+00   5.7709999999999995e-01   2.0457000000000001e+00   2.0893999999999999e+00   9.5999999999999992e-03   1.6360000000000000e-01   4.9540000000000001e-01
   5.9734200000000001e+01  -1.0985200000000000e+02   7.3808370000000002e+02   3.5564300000000003e+01   6.4593500000000006e+01   4.9333999999999998e+00   3.3289999999999997e-01   2.3347000000000002e+00   2.4377000000000000e+00  -3.8500000000000000e-02   1.0580000000000001e-01   4.1580000000000000e-01
   6.0637900000000002e+01  -1.1070940000000000e+02   7.4348810000000003e+02   3.8036999999999999e+01   6.4955100000000002e+01   4.8193999999999999e+00   4.2170000000000002e-01   2.2679999999999998e+00   2.5247000000000002e+00   3.8500000000000000e-02   1.1550000000000001e-01   4.4230000000000003e-01
   6.1519599999999997e+01  -1.1099509999999999e+02   7.5017920000000004e+02   4.0748500000000000e+01   6.5507000000000005e+01   4.6176000000000004e+00   3.9950000000000002e-01   2.0678999999999998e+00   2.1764999999999999e+00   7.7100000000000002e-02   9.6199999999999994e-02   4.9540000000000001e-01
   6.1982500000000002e+01  -1.1079730000000001e+02   7.5721349999999995e+02   4.3775100000000002e+01   6.6068399999999997e+01   4.3807999999999998e+00   4.8830000000000001e-01   2.2679999999999998e+00   2.2635999999999998e+00   5.7799999999999997e-02   1.8279999999999999e-01   4.4230000000000003e-01
   6.2423299999999998e+01  -1.1075330000000000e+02   7.6399040000000002e+02   4.6782499999999999e+01   6.6582300000000004e+01   4.2098000000000004e+00   2.4410000000000001e-01   2.0011999999999999e+00   2.3506000000000000e+00   0.0000000000000000e+00   8.6599999999999996e-02   4.7770000000000001e-01
   6.3106600000000000e+01  -1.1046750000000000e+02   7.7145360000000005e+02   4.9808999999999997e+01   6.7238900000000001e+01   3.9817999999999998e+00   3.9950000000000002e-01   2.2902999999999998e+00   2.4377000000000000e+00   3.8500000000000000e-02   7.6999999999999999e-02   4.4230000000000003e-01
   6.2842100000000002e+01  -1.0956619999999999e+02   7.7908830000000000e+02   5.2654200000000003e+01   6.7943100000000001e+01   3.7757000000000001e+00   5.7709999999999995e-01   2.1791000000000000e+00   2.2635999999999998e+00   4.8200000000000000e-02   1.1550000000000001e-01   4.5119999999999999e-01
   6.2643700000000003e+01  -1.1015980000000000e+02   7.8569370000000004e+02   5.5537500000000001e+01   6.8818500000000000e+01   3.6353000000000000e+00   4.2170000000000002e-01   2.3347000000000002e+00   1.6540999999999999e+00  -1.9300000000000001e-02   1.0580000000000001e-01   4.0699999999999997e-01
   6.2776000000000003e+01  -1.1048950000000001e+02   7.9410050000000001e+02   5.8468600000000002e+01   6.9570300000000003e+01   3.5169000000000001e+00   4.8830000000000001e-01   2.2458000000000000e+00   2.1764999999999999e+00  -1.9300000000000001e-02   9.6199999999999994e-02   4.5119999999999999e-01
   6.2820099999999996e+01  -1.1134690000000001e+02   8.0122059999999999e+02   6.1170499999999997e+01   7.0569400000000002e+01   3.4117000000000002e+00   2.4410000000000001e-01   2.4015000000000000e+00   1.3930000000000000e+00   1.2520000000000001e-01   1.5400000000000000e-01   4.4230000000000003e-01
   6.3040500000000002e+01  -1.1279780000000000e+02   8.1065679999999998e+02   6.3671900000000001e+01   7.1549599999999998e+01   3.5432999999999999e+00   3.3289999999999997e-01   1.9790000000000001e+00   2.6118000000000001e+00   6.7400000000000002e-02   1.3469999999999999e-01   4.3350000000000000e-01
   6.2070599999999999e+01  -1.1602940000000000e+02   8.2206600000000003e+02   6.5629199999999997e+01   7.2624899999999997e+01   3.6747999999999998e+00   4.6610000000000001e-01   2.4015000000000000e+00   2.9600000000000000e+00   3.8500000000000000e-02   2.8899999999999999e-02   4.2470000000000002e-01
   6.3503399999999999e+01  -1.1939290000000000e+02   8.2858560000000000e+02   6.7510000000000005e+01   7.3614500000000007e+01   3.9379000000000000e+00   2.4410000000000001e-01   2.1345999999999998e+00   1.5670999999999999e+00  -2.8899999999999999e-02   4.8099999999999997e-02   4.8220000000000002e-01
   6.3018500000000003e+01  -1.2090970000000000e+02   8.3510509999999999e+02   6.9218999999999994e+01   7.4280600000000007e+01   4.0694999999999997e+00   2.8849999999999998e-01   2.1345999999999998e+00   1.8283000000000000e+00   7.7100000000000002e-02   6.7400000000000002e-02   4.6889999999999998e-01
   6.2599699999999999e+01  -1.2264640000000000e+02   8.3759289999999999e+02   7.0937600000000003e+01   7.4880099999999999e+01   4.0168999999999997e+00   2.6629999999999998e-01   2.2902999999999998e+00   2.4377000000000000e+00  -5.7799999999999997e-02   1.7319999999999999e-01   4.4679999999999997e-01
   6.1497500000000002e+01  -1.2433920000000001e+02   8.3819340000000000e+02   7.2493799999999993e+01   7.5232200000000006e+01   4.1660000000000004e+00   4.2170000000000002e-01   2.3570000000000002e+00   2.0024000000000002e+00   5.7799999999999997e-02   1.2509999999999999e-01   4.6450000000000002e-01
   6.1277099999999997e+01  -1.2644960000000000e+02   8.3690660000000003e+02   7.3773099999999999e+01   7.5260700000000000e+01   4.2624000000000004e+00   2.6629999999999998e-01   2.2012999999999998e+00   1.3930000000000000e+00   3.8500000000000000e-02   8.6599999999999996e-02   4.7330000000000000e-01
   6.1541600000000003e+01  -1.2688930000000001e+02   8.3330370000000005e+02   7.5109800000000007e+01   7.5203699999999998e+01   4.4028000000000000e+00   4.2170000000000002e-01   2.2235999999999998e+00   2.3506000000000000e+00   8.6699999999999999e-02   1.7319999999999999e-01   4.7770000000000001e-01
   6.1034700000000001e+01  -1.2761470000000000e+02   8.2789930000000004e+02   7.6007199999999997e+01   7.4984800000000007e+01   4.4904999999999999e+00   4.8830000000000001e-01   2.1791000000000000e+00   2.0024000000000002e+00  -1.9300000000000001e-02   1.4430000000000001e-01   4.2909999999999998e-01
   5.9624000000000002e+01  -1.2816430000000000e+02   8.2206600000000003e+02   7.6771000000000001e+01   7.4756399999999999e+01   4.5738000000000003e+00   5.3269999999999995e-01   2.1345999999999998e+00   1.9153000000000000e+00   9.5999999999999992e-03   6.7400000000000002e-02   4.6000000000000002e-01
   5.8764299999999999e+01  -1.2809840000000000e+02   8.1597540000000004e+02   7.7429800000000000e+01   7.4461399999999998e+01   4.6352000000000002e+00   3.7730000000000002e-01   2.1345999999999998e+00   1.3059000000000001e+00   8.6699999999999999e-02   2.3089999999999999e-01   4.9099999999999999e-01
   5.7596100000000000e+01  -1.2724100000000000e+02   8.0808330000000001e+02   7.8250900000000001e+01   7.4052199999999999e+01   4.8456999999999999e+00   3.1069999999999998e-01   2.1345999999999998e+00   1.6540999999999999e+00   8.6699999999999999e-02   7.6999999999999999e-02   4.7330000000000000e-01
   5.5766599999999997e+01  -1.2673540000000000e+02   7.9718870000000004e+02   7.8394099999999995e+01   7.3576400000000007e+01   4.8544000000000000e+00   3.9950000000000002e-01   2.1791000000000000e+00   1.8283000000000000e+00   0.0000000000000000e+00   9.6199999999999994e-02   5.0429999999999997e-01
   5.2636600000000001e+01  -1.2550430000000000e+02   7.8612260000000003e+02   7.8394099999999995e+01   7.2700999999999993e+01   5.0385999999999997e+00   2.6629999999999998e-01   2.0011999999999999e+00   1.2188000000000001e+00   1.3489999999999999e-01   1.3469999999999999e-01   4.6000000000000002e-01
   5.0322200000000002e+01  -1.2313010000000000e+02   7.7239720000000000e+02   7.8260400000000004e+01   7.2034899999999993e+01   4.7843000000000000e+00   6.6579999999999995e-01   2.2679999999999998e+00   2.1764999999999999e+00  -2.8899999999999999e-02   1.3469999999999999e-01   4.4679999999999997e-01
   4.6266399999999997e+01  -1.2730700000000000e+02   7.5343899999999996e+02   7.7000200000000007e+01   7.0788300000000007e+01   5.7709999999999999e+00   4.2170000000000002e-01   2.0901999999999998e+00   2.0024000000000002e+00  -5.7799999999999997e-02   6.7400000000000002e-02   4.5119999999999999e-01
   4.2519300000000001e+01  -1.2664749999999999e+02   7.3765480000000002e+02   7.6236400000000003e+01   6.9969899999999996e+01   5.8103999999999996e+00   2.4410000000000001e-01   2.2235999999999998e+00   1.5670999999999999e+00   1.9300000000000001e-02   9.6199999999999994e-02   4.3790000000000001e-01
   4.0623600000000003e+01  -1.1763420000000001e+02   7.2075540000000001e+02   7.6150499999999994e+01   6.8628200000000007e+01   5.5998999999999999e+00   5.7709999999999995e-01   2.2458000000000000e+00   2.0893999999999999e+00  -4.8200000000000000e-02   1.8279999999999999e-01   4.0250000000000002e-01
   3.8177000000000000e+01  -1.1888720000000001e+02   7.0059619999999995e+02   7.4680199999999999e+01   6.7105699999999999e+01   5.5429000000000004e+00   3.5510000000000003e-01   2.1791000000000000e+00   1.8283000000000000e+00  -5.7799999999999997e-02   1.0580000000000001e-01   4.1580000000000000e-01
   3.4077100000000002e+01  -1.1682080000000001e+02   6.7932180000000005e+02   7.3219399999999993e+01   6.5535600000000002e+01   5.9200999999999997e+00   3.1069999999999998e-01   2.3347000000000002e+00   2.4377000000000000e+00   7.7100000000000002e-02   1.0580000000000001e-01   4.2909999999999998e-01
   3.1476199999999999e+01  -1.1248999999999999e+02   6.5624599999999998e+02   7.1796800000000005e+01   6.3851300000000002e+01   6.0603999999999996e+00   6.8799999999999994e-01   2.3792000000000000e+00   1.0447000000000000e+00  -4.8200000000000000e-02   6.7400000000000002e-02   4.7770000000000001e-01
   2.8919300000000000e+01  -1.1145680000000000e+02   6.3351329999999996e+02   6.9887299999999996e+01   6.1862499999999997e+01   6.0164999999999997e+00   1.7760000000000001e-01   2.0234000000000001e+00   1.0447000000000000e+00  -7.7100000000000002e-02   1.1550000000000001e-01   4.4230000000000003e-01
   2.7949400000000001e+01  -1.0738979999999999e+02   6.0923640000000000e+02   6.8006500000000003e+01   5.9616700000000002e+01   6.2401999999999997e+00   5.1049999999999995e-01   2.0901999999999998e+00   2.6989000000000001e+00   5.7799999999999997e-02   1.7319999999999999e-01   4.2020000000000002e-01
   2.4731300000000001e+01  -1.0446599999999999e+02   5.8230029999999999e+02   6.5801000000000002e+01   5.7351900000000001e+01   6.3235000000000001e+00   3.1069999999999998e-01   1.9567000000000001e+00   1.5670999999999999e+00  -1.0600000000000000e-01   8.6599999999999996e-02   4.5119999999999999e-01
   2.2064200000000000e+01  -1.0222369999999999e+02   5.5424900000000002e+02   6.3299599999999998e+01   5.4887300000000003e+01   6.3849000000000000e+00   3.5510000000000003e-01   1.9790000000000001e+00   1.7412000000000001e+00   5.7799999999999997e-02   8.6599999999999996e-02   4.4230000000000003e-01
   1.9948100000000000e+01  -9.7826999999999998e+01   5.2585460000000000e+02   6.0903199999999998e+01   5.2337100000000000e+01   6.4945000000000004e+00   1.9980000000000001e-01   2.2902999999999998e+00   1.8283000000000000e+00   0.0000000000000000e+00   1.1550000000000001e-01   4.6450000000000002e-01
   1.8008400000000002e+01  -9.4089799999999997e+01   4.9866109999999998e+02   5.8239400000000003e+01   4.9720199999999998e+01   6.4462999999999999e+00   2.4410000000000001e-01   2.1791000000000000e+00   1.7412000000000001e+00   2.8899999999999999e-02   6.7400000000000002e-02   4.9990000000000001e-01
   1.4702100000000000e+01  -9.0242599999999996e+01   4.6975200000000001e+02   5.5508899999999997e+01   4.7112900000000003e+01   6.3893000000000004e+00   5.1049999999999995e-01   1.9567000000000001e+00   2.0893999999999999e+00   3.8500000000000000e-02   1.1550000000000001e-01   4.4230000000000003e-01
   1.1902799999999999e+01  -8.6681299999999993e+01   4.4015660000000003e+02   5.2701900000000002e+01   4.4515099999999997e+01   6.3849000000000000e+00   2.2189999999999999e-01   2.2012999999999998e+00   1.7412000000000001e+00  -9.5999999999999992e-03   1.4430000000000001e-01   4.7330000000000000e-01
   1.0381800000000000e+01  -8.3163899999999998e+01   4.1124750000000000e+02   4.9799500000000002e+01   4.1603200000000001e+01   6.2884000000000002e+00   4.6610000000000001e-01   2.2902999999999998e+00   1.9153000000000000e+00  -1.9300000000000001e-02   1.2509999999999999e-01   4.6450000000000002e-01
   8.6845999999999997e+00  -7.9382700000000000e+01   3.8190940000000001e+02   4.6763399999999997e+01   3.8672400000000003e+01   6.2533000000000003e+00   5.1049999999999995e-01   1.8899999999999999e+00   2.0024000000000002e+00   1.9300000000000001e-02   9.6199999999999994e-02   3.9810000000000001e-01
   6.5906000000000002e+00  -7.5205900000000000e+01   3.5325760000000002e+02   4.3880099999999999e+01   3.5846200000000003e+01   6.0121000000000002e+00   8.8800000000000004e-02   2.3792000000000000e+00   1.9153000000000000e+00  -9.6299999999999997e-02   4.8099999999999997e-02   4.1139999999999999e-01
   4.6509000000000000e+00  -7.0831100000000006e+01   3.2494900000000001e+02   4.0863100000000003e+01   3.3191200000000002e+01   5.8673999999999999e+00   4.2170000000000002e-01   2.2902999999999998e+00   1.7412000000000001e+00   3.8500000000000000e-02   3.8500000000000000e-02   4.7770000000000001e-01
   3.9455000000000000e+00  -6.7269800000000004e+01   2.9595409999999998e+02   3.7655099999999997e+01   3.0155700000000000e+01   5.7446000000000002e+00   1.9980000000000001e-01   2.0457000000000001e+00   1.3059000000000001e+00   6.7400000000000002e-02   2.2130000000000000e-01   5.0429999999999997e-01
   2.7553000000000001e+00  -6.4785600000000002e+01   2.6575819999999999e+02   3.4294400000000003e+01   2.7101099999999999e+01   5.6261999999999999e+00   2.8849999999999998e-01   2.3570000000000002e+00   1.9153000000000000e+00   5.7799999999999997e-02   1.5400000000000000e-01   4.6000000000000002e-01
   1.5870000000000000e+00  -6.1224299999999999e+01   2.3925100000000000e+02   3.1315600000000000e+01   2.4484200000000001e+01   5.3851000000000004e+00   4.4390000000000002e-01   2.1791000000000000e+00   2.1764999999999999e+00   2.8899999999999999e-02   7.6999999999999999e-02   4.5560000000000000e-01
   1.5429999999999999e-01  -5.5992199999999997e+01   2.1317269999999999e+02   2.8460899999999999e+01   2.1905500000000000e+01   4.9947999999999997e+00   4.4390000000000002e-01   2.2679999999999998e+00   2.0024000000000002e+00   2.8899999999999999e-02   1.1550000000000001e-01   4.4230000000000003e-01
  -4.4080000000000003e-01  -4.9419100000000000e+01   1.8881010000000001e+02   2.5692200000000000e+01   1.9317100000000000e+01   4.5913000000000004e+00   3.7730000000000002e-01   2.4904000000000002e+00   1.4800000000000000e+00   2.8899999999999999e-02   2.4060000000000001e-01   4.5119999999999999e-01
  -2.2042000000000002e+00  -4.4648699999999998e+01   1.6684950000000001e+02   2.3095300000000002e+01   1.7299800000000001e+01   4.0037000000000003e+00   3.3289999999999997e-01   2.1124000000000001e+00   2.2635999999999998e+00  -3.8500000000000000e-02   1.2509999999999999e-01   4.7770000000000001e-01
  -2.2483000000000000e+00  -4.0559699999999999e+01   1.4557509999999999e+02   2.0355200000000000e+01   1.5187300000000000e+01   3.7625000000000002e+00   5.1049999999999995e-01   2.5125999999999999e+00   1.3930000000000000e+00  -9.5999999999999992e-03   1.8279999999999999e-01   4.6450000000000002e-01
  -2.0499000000000001e+00  -3.4690100000000001e+01   1.2421490000000000e+02   1.7710500000000000e+01   1.3046200000000001e+01   3.2143999999999999e+00   3.5510000000000003e-01   2.2235999999999998e+00   2.1764999999999999e+00   1.9300000000000001e-02   1.2509999999999999e-01   4.2470000000000002e-01
  -2.2703000000000002e+00  -3.0205500000000001e+01   1.0422730000000000e+02   1.5104100000000001e+01   1.1019299999999999e+01   3.0390000000000001e+00   2.8849999999999998e-01   2.0234000000000001e+00   1.8283000000000000e+00  -9.5999999999999992e-03   1.5400000000000000e-01   4.5119999999999999e-01
  -1.8735999999999999e+00  -2.6731999999999999e+01   8.5011700000000005e+01   1.2574000000000000e+01   9.2112999999999996e+00   2.6223999999999998e+00   5.1049999999999995e-01   2.1791000000000000e+00   1.0447000000000000e+00  -1.9300000000000001e-02   7.6999999999999999e-02   4.6889999999999998e-01
  -2.4687000000000001e+00  -2.2862900000000000e+01   6.9227500000000006e+01   1.0416300000000000e+01   7.5841000000000003e+00   2.2934999999999999e+00   3.9950000000000002e-01   2.2235999999999998e+00   1.6540999999999999e+00   1.1559999999999999e-01   6.7400000000000002e-02   4.6450000000000002e-01
  -2.4466999999999999e+00  -1.6927399999999999e+01   5.6188400000000001e+01   8.7073000000000000e+00   6.1852999999999998e+00   1.7891999999999999e+00   3.7730000000000002e-01   2.4015000000000000e+00   2.0893999999999999e+00   3.8500000000000000e-02   1.4430000000000001e-01   4.9099999999999999e-01
  -1.2122999999999999e+00  -1.2113000000000000e+01   4.4521799999999999e+01   7.0365000000000002e+00   4.9291999999999998e+00   1.2980000000000000e+00   3.7730000000000002e-01   2.3570000000000002e+00   1.8283000000000000e+00   8.6699999999999999e-02   7.6999999999999999e-02   4.6889999999999998e-01
  -7.9349999999999998e-01  -8.3097999999999992e+00   3.4999800000000000e+01   5.6616000000000000e+00   3.8633999999999999e+00   8.1569999999999998e-01   3.9950000000000002e-01   1.9790000000000001e+00   2.6118000000000001e+00   1.9300000000000001e-02   2.0210000000000000e-01   4.3350000000000000e-01
  -5.0700000000000001e-01  -4.2427999999999999e+00   2.7021899999999999e+01   4.5255000000000001e+00   2.9022999999999999e+00   3.2890000000000003e-01   3.3289999999999997e-01   2.4681999999999999e+00   1.8283000000000000e+00   1.0600000000000000e-01   2.0210000000000000e-01   3.9369999999999999e-01
  -5.2900000000000003e-01   3.2979999999999998e-01   2.1274400000000000e+01   3.9525999999999999e+00   2.4456000000000002e+00  -6.1400000000000003e-02   3.7730000000000002e-01   2.2458000000000000e+00   1.9153000000000000e+00   6.7400000000000002e-02   1.0580000000000001e-01   4.4230000000000003e-01
   8.8200000000000001e-02   3.5394000000000001e+00   1.5955800000000000e+01   3.1983999999999999e+00   1.7223999999999999e+00  -3.4200000000000003e-01   5.1049999999999995e-01   2.2012999999999998e+00   2.0024000000000002e+00   5.7799999999999997e-02   2.1170000000000000e-01   4.7770000000000001e-01
   3.0859999999999999e-01   3.4733999999999998e+00   1.1494999999999999e+01   2.3677999999999999e+00   1.2942000000000000e+00  -4.5610000000000001e-01   3.1069999999999998e-01   2.1568999999999998e+00   2.5247000000000002e+00  -1.9300000000000001e-02   8.6599999999999996e-02   4.7330000000000000e-01
  -8.8200000000000001e-02   3.9350999999999998e+00   7.4631999999999996e+00   1.6231000000000000e+00   9.7060000000000002e-01  -4.6039999999999998e-01   5.1049999999999995e-01   2.1568999999999998e+00   1.5670999999999999e+00   4.8200000000000000e-02   5.7700000000000001e-02   4.6450000000000002e-01
  -2.4249999999999999e-01   3.2755999999999998e+00   3.2597999999999998e+00   9.3569999999999998e-01   5.9950000000000003e-01  -2.8070000000000001e-01   4.6610000000000001e-01   2.2235999999999998e+00   2.1764999999999999e+00   1.9300000000000001e-02   1.5400000000000000e-01   4.5119999999999999e-01
   3.3060000000000000e-01   8.7900000000000006e-02  -1.0294000000000001e+00  -2.7689999999999998e-01  -9.5200000000000007e-02  -1.7500000000000002e-02   3.9950000000000002e-01   2.2458000000000000e+00   1.3059000000000001e+00   9.5999999999999992e-03   1.5400000000000000e-01   4.2909999999999998e-01
  -1.7630000000000001e-01  -2.4182000000000001e+00  -1.2867999999999999e+00  -2.4820000000000000e-01   8.5599999999999996e-02  -5.7000000000000002e-02   1.1100000000000000e-01   2.2458000000000000e+00   1.7412000000000001e+00   8.6699999999999999e-02   2.8899999999999999e-02   4.6889999999999998e-01
  -1.1020000000000001e-01   3.5170000000000001e-01  -3.4310000000000002e-01  -9.5500000000000002e-02   6.6600000000000006e-02  -9.2100000000000001e-02   4.8830000000000001e-01   2.1568999999999998e+00   2.3506000000000000e+00  -9.5999999999999992e-03   1.2509999999999999e-01   4.8220000000000002e-01
   2.8649999999999998e-01   9.6730000000000005e-01  -3.4310000000000002e-01  -1.9099999999999999e-02   4.7600000000000003e-02   1.3200000000000000e-02   4.4390000000000002e-01   2.2012999999999998e+00   1.9153000000000000e+00   5.7799999999999997e-02   8.6599999999999996e-02   4.7770000000000001e-01
  -2.4249999999999999e-01  -1.4069000000000000e+00  -4.2890000000000000e-01  -2.0999999999999999e-01   1.3320000000000001e-01  -8.7700000000000000e-02   3.1069999999999998e-01   2.3125000000000000e+00   1.9153000000000000e+00   8.6699999999999999e-02   1.1550000000000001e-01   4.2020000000000002e-01
  -2.8649999999999998e-01  -4.6170000000000000e-01  -1.1152000000000000e+00  -1.1459999999999999e-01   5.7099999999999998e-02   8.8000000000000005e-03   4.2170000000000002e-01   2.2012999999999998e+00   2.1764999999999999e+00  -9.5999999999999992e-03   1.5400000000000000e-01   4.7770000000000001e-01
   0.0000000000000000e+00   6.3749999999999996e-01  -9.4359999999999999e-01  -1.9099999999999999e-02   8.5599999999999996e-02  -4.4000000000000003e-03   3.9950000000000002e-01   2.3347000000000002e+00   2.0024000000000002e+00   8.6699999999999999e-02   1.0580000000000001e-01   4.6000000000000002e-01
   6.6100000000000006e-02  -4.6170000000000000e-01  -2.5740000000000002e-01  -2.0050000000000001e-01   3.8100000000000002e-02  -6.5799999999999997e-02   3.3289999999999997e-01   2.2458000000000000e+00   2.6989000000000001e+00   8.6699999999999999e-02   1.3469999999999999e-01   4.3350000000000000e-01
   2.2040000000000001e-01  -1.0112000000000001e+00  -1.2010000000000001e+00  -2.0999999999999999e-01   7.6100000000000001e-02   2.1899999999999999e-02   4.6610000000000001e-01   2.3347000000000002e+00   2.6118000000000001e+00   4.8200000000000000e-02   1.9199999999999998e-02   4.4230000000000003e-01
  -8.8200000000000001e-02   2.1980000000000000e-01  -7.7210000000000001e-01  -1.2410000000000000e-01   1.0470000000000000e-01  -4.8200000000000000e-02   3.3289999999999997e-01   2.3125000000000000e+00   1.1317999999999999e+00   9.5999999999999992e-03   3.8500000000000000e-02   4.6000000000000002e-01
   1.1020000000000001e-01   8.7900000000000006e-02  -7.7210000000000001e-01  -2.1959999999999999e-01   1.2370000000000000e-01  -6.1400000000000003e-02   4.4390000000000002e-01   2.3792000000000000e+00   2.3506000000000000e+00   1.9300000000000001e-02   1.2509999999999999e-01   4.7330000000000000e-01
   8.8200000000000001e-02  -8.1340000000000001e-01  -6.0050000000000003e-01  -1.7190000000000000e-01   2.8500000000000001e-02  -1.7500000000000002e-02   2.4410000000000001e-01   2.2235999999999998e+00   1.7412000000000001e+00   3.8500000000000000e-02   9.6199999999999994e-02   4.2020000000000002e-01
   1.5429999999999999e-01   2.1999999999999999e-02  -6.8630000000000002e-01  -1.9089999999999999e-01   8.5599999999999996e-02  -7.8899999999999998e-02   2.6629999999999998e-01   2.1568999999999998e+00   1.5670999999999999e+00   5.7799999999999997e-02   1.3469999999999999e-01   4.7330000000000000e-01
  -2.2040000000000001e-01   1.7590000000000000e-01  -1.2867999999999999e+00  -9.5500000000000002e-02   2.8500000000000001e-02  -5.7000000000000002e-02   4.8830000000000001e-01   2.1124000000000001e+00   1.5670999999999999e+00   5.7799999999999997e-02   9.6199999999999994e-02   4.7330000000000000e-01
  -1.3230000000000000e-01  -7.4739999999999995e-01  -6.0050000000000003e-01  -1.6230000000000000e-01   3.8100000000000002e-02  -6.5799999999999997e-02   5.1049999999999995e-01   2.5792999999999999e+00   2.5247000000000002e+00   9.5999999999999992e-03   2.5019999999999998e-01   4.6000000000000002e-01
   1.3230000000000000e-01  -1.5390000000000001e-01  -6.8630000000000002e-01  -1.3370000000000001e-01   5.7099999999999998e-02  -6.1400000000000003e-02   3.9950000000000002e-01   2.3570000000000002e+00   1.9153000000000000e+00   1.9300000000000001e-02   1.7319999999999999e-01   4.7330000000000000e-01
   1.7630000000000001e-01   2.1980000000000000e-01  -6.0050000000000003e-01  -1.9089999999999999e-01   1.3320000000000001e-01  -4.8200000000000000e-02   4.6610000000000001e-01   1.9567000000000001e+00   1.7412000000000001e+00  -1.9300000000000001e-02   1.8279999999999999e-01   4.5560000000000000e-01
   1.1020000000000001e-01  -5.2759999999999996e-01  -1.0294000000000001e+00  -2.0999999999999999e-01   7.6100000000000001e-02  -3.0700000000000002e-02   4.2170000000000002e-01   2.3792000000000000e+00   2.2635999999999998e+00   1.0600000000000000e-01   1.3469999999999999e-01   4.4230000000000003e-01
  -6.6100000000000006e-02  -3.2979999999999998e-01  -3.4310000000000002e-01  -5.7299999999999997e-02   5.7099999999999998e-02  -2.1899999999999999e-02   4.4390000000000002e-01   2.1345999999999998e+00   2.6118000000000001e+00   1.9300000000000001e-02   9.6199999999999994e-02   4.2470000000000002e-01
   4.4100000000000000e-02  -4.3999999999999997e-02  -1.0294000000000001e+00  -1.7190000000000000e-01   6.6600000000000006e-02  -3.5099999999999999e-02   4.2170000000000002e-01   2.1568999999999998e+00   1.3930000000000000e+00   4.8200000000000000e-02   1.4430000000000001e-01   4.4230000000000003e-01
   2.1999999999999999e-02  -1.0990000000000000e-01  -1.2867999999999999e+00  -1.9089999999999999e-01   2.8500000000000001e-02  -8.8000000000000005e-03   2.4410000000000001e-01   2.3125000000000000e+00   2.6989000000000001e+00  -3.8500000000000000e-02   1.1550000000000001e-01   4.7330000000000000e-01
  -8.8200000000000001e-02  -4.1770000000000002e-01  -5.1470000000000005e-01  -2.0050000000000001e-01   1.3320000000000001e-01  -2.1899999999999999e-02   4.8830000000000001e-01   2.1345999999999998e+00   1.8283000000000000e+00   9.6299999999999997e-02   5.7700000000000001e-02   4.5560000000000000e-01
   1.1020000000000001e-01  -1.9789999999999999e-01  -6.0050000000000003e-01  -1.3370000000000001e-01   4.7600000000000003e-02  -2.1899999999999999e-02   4.8830000000000001e-01   2.2902999999999998e+00   1.4800000000000000e+00   8.6699999999999999e-02   1.1550000000000001e-01   5.0429999999999997e-01
  -2.1999999999999999e-02  -4.3999999999999997e-02  -6.8630000000000002e-01  -1.0500000000000000e-01   7.6100000000000001e-02  -2.1899999999999999e-02   2.6629999999999998e-01   2.2458000000000000e+00   2.2635999999999998e+00   0.0000000000000000e+00   1.4430000000000001e-01   4.2020000000000002e-01
   2.2040000000000001e-01  -4.1770000000000002e-01  -8.5780000000000001e-01  -1.7190000000000000e-01  -2.8500000000000001e-02  -2.6300000000000000e-02   4.6610000000000001e-01   2.0678999999999998e+00   2.2635999999999998e+00   1.9300000000000001e-02   1.6360000000000000e-01   4.3790000000000001e-01
   8.8200000000000001e-02  -1.5390000000000001e-01  -8.5780000000000001e-01  -8.5900000000000004e-02   9.5200000000000007e-02  -4.3900000000000002e-02   3.9950000000000002e-01   2.1791000000000000e+00   1.0447000000000000e+00  -3.8500000000000000e-02   1.0580000000000001e-01   4.5119999999999999e-01
   0.0000000000000000e+00  -3.9570000000000000e-01  -1.1152000000000000e+00  -2.0999999999999999e-01   1.0470000000000000e-01   4.4000000000000003e-03   2.6629999999999998e-01   2.3570000000000002e+00   2.4377000000000000e+00   5.7799999999999997e-02   1.3469999999999999e-01   4.1580000000000000e-01
   1.1020000000000001e-01  -3.0780000000000002e-01  -6.0050000000000003e-01  -3.1509999999999999e-01   1.2370000000000000e-01  -3.5099999999999999e-02   3.5510000000000003e-01   2.4237000000000002e+00   1.4800000000000000e+00   9.5999999999999992e-03   1.7319999999999999e-01   4.7770000000000001e-01
  -1.1020000000000001e-01  -3.7369999999999998e-01  -1.7160000000000000e-01  -9.5500000000000002e-02   5.7099999999999998e-02  -4.8200000000000000e-02   1.7760000000000001e-01   2.3347000000000002e+00   9.5770000000000000e-01   2.8899999999999999e-02   1.8279999999999999e-01   4.8220000000000002e-01
   8.8200000000000001e-02  -1.5390000000000001e-01  -8.5780000000000001e-01  -7.6399999999999996e-02   1.9000000000000000e-02  -3.5099999999999999e-02   4.2170000000000002e-01   2.4237000000000002e+00   1.8283000000000000e+00  -3.8500000000000000e-02   9.6199999999999994e-02   4.6000000000000002e-01
   4.4100000000000000e-02  -2.8580000000000000e-01  -3.4310000000000002e-01  -1.5279999999999999e-01  -2.8500000000000001e-02  -4.8200000000000000e-02   1.7760000000000001e-01   2.2679999999999998e+00   2.2635999999999998e+00   0.0000000000000000e+00   1.1550000000000001e-01   4.6889999999999998e-01
  -8.8200000000000001e-02  -1.9789999999999999e-01  -7.7210000000000001e-01  -1.8140000000000001e-01   2.8500000000000001e-02  -4.4000000000000003e-03   5.1049999999999995e-01   2.1345999999999998e+00   1.3930000000000000e+00  -9.5999999999999992e-03   8.6599999999999996e-02   4.3790000000000001e-01
   8.8200000000000001e-02  -3.7369999999999998e-01   1.7160000000000000e-01  -8.5900000000000004e-02   2.8500000000000001e-02  -1.3200000000000000e-02   3.3289999999999997e-01   2.2679999999999998e+00   1.0447000000000000e+00   7.7100000000000002e-02   1.6360000000000000e-01   4.3350000000000000e-01
   0.0000000000000000e+00  -2.1980000000000000e-01  -8.5800000000000001e-02  -1.3370000000000001e-01   4.7600000000000003e-02  -2.6300000000000000e-02   4.2170000000000002e-01   2.3792000000000000e+00   1.5670999999999999e+00  -9.5999999999999992e-03   1.4430000000000001e-01   4.9099999999999999e-01
   0.0000000000000000e+00  -1.3189999999999999e-01  -6.8630000000000002e-01  -1.6230000000000000e-01   5.7099999999999998e-02  -2.1899999999999999e-02   1.1100000000000000e-01   2.1791000000000000e+00   2.0024000000000002e+00   7.7100000000000002e-02   1.7319999999999999e-01   4.6000000000000002e-01
  -6.6100000000000006e-02  -1.3189999999999999e-01  -4.2890000000000000e-01  -1.9089999999999999e-01   2.8500000000000001e-02  -6.5799999999999997e-02   3.5510000000000003e-01   2.2902999999999998e+00   1.1317999999999999e+00   5.7799999999999997e-02   1.3469999999999999e-01   4.2909999999999998e-01
   6.6100000000000006e-02  -8.7900000000000006e-02  -1.3725000000000001e+00  -1.9089999999999999e-01   1.2370000000000000e-01  -8.8000000000000005e-03   4.6610000000000001e-01   2.4904000000000002e+00   2.3506000000000000e+00   4.8200000000000000e-02   1.0580000000000001e-01   4.7330000000000000e-01
  -1.3230000000000000e-01   4.3999999999999997e-02  -1.7160000000000000e-01  -1.6230000000000000e-01   4.7600000000000003e-02  -1.7500000000000002e-02   4.2170000000000002e-01   2.1345999999999998e+00   2.5247000000000002e+00   7.7100000000000002e-02   1.8279999999999999e-01   4.7330000000000000e-01
   1.7630000000000001e-01  -1.9789999999999999e-01  -3.4310000000000002e-01  -1.4319999999999999e-01   1.1420000000000000e-01  -5.2600000000000001e-02   2.4410000000000001e-01   2.3792000000000000e+00   2.4377000000000000e+00   0.0000000000000000e+00   5.7700000000000001e-02   4.6889999999999998e-01
  -8.8200000000000001e-02  -1.7590000000000000e-01  -1.3725000000000001e+00  -1.4319999999999999e-01   3.8100000000000002e-02  -3.5099999999999999e-02   1.7760000000000001e-01   2.1345999999999998e+00   1.4800000000000000e+00  -3.8500000000000000e-02   4.8099999999999997e-02   4.7330000000000000e-01
   1.1020000000000001e-01  -3.9570000000000000e-01  -8.5780000000000001e-01  -2.6729999999999998e-01   1.9000000000000000e-02  -1.3200000000000000e-02   4.4390000000000002e-01   2.0678999999999998e+00   2.0024000000000002e+00   8.6699999999999999e-02   6.7400000000000002e-02   4.8659999999999998e-01
   0.0000000000000000e+00  -4.3969999999999998e-01  -1.2010000000000001e+00  -1.6230000000000000e-01   6.6600000000000006e-02  -4.3900000000000002e-02   3.3289999999999997e-01   2.3125000000000000e+00   1.8283000000000000e+00  -1.9300000000000001e-02   1.4430000000000001e-01   4.6450000000000002e-01
  -2.4249999999999999e-01  -1.9789999999999999e-01  -8.5780000000000001e-01  -2.0999999999999999e-01   0.0000000000000000e+00  -4.8200000000000000e-02   2.8849999999999998e-01   2.2679999999999998e+00   1.7412000000000001e+00   1.9300000000000001e-02   7.6999999999999999e-02   4.6450000000000002e-01
  -1.7630000000000001e-01  -3.0780000000000002e-01  -6.0050000000000003e-01  -1.4319999999999999e-01   1.3320000000000001e-01  -4.3900000000000002e-02   3.1069999999999998e-01   2.1568999999999998e+00   1.7412000000000001e+00   2.8899999999999999e-02   1.4430000000000001e-01   4.4230000000000003e-01
   0.0000000000000000e+00  -2.6379999999999998e-01  -3.4310000000000002e-01  -1.5279999999999999e-01   6.6600000000000006e-02  -2.6300000000000000e-02   3.7730000000000002e-01   2.1791000000000000e+00   2.5247000000000002e+00   5.7799999999999997e-02   2.3089999999999999e-01   4.6000000000000002e-01
  -1.3230000000000000e-01  -1.0990000000000000e-01  -1.2010000000000001e+00  -2.0999999999999999e-01   9.5200000000000007e-02  -4.3900000000000002e-02   4.2170000000000002e-01   2.3570000000000002e+00   1.9153000000000000e+00   4.8200000000000000e-02   9.6199999999999994e-02   4.4230000000000003e-01
   8.8200000000000001e-02  -4.3999999999999997e-02  -6.8630000000000002e-01  -1.2410000000000000e-01   7.6100000000000001e-02  -5.2600000000000001e-02   3.7730000000000002e-01   2.4904000000000002e+00   2.1764999999999999e+00   9.5999999999999992e-03   1.5400000000000000e-01   4.7330000000000000e-01
   1.5429999999999999e-01  -2.8580000000000000e-01  -5.1470000000000005e-01  -2.0999999999999999e-01   5.7099999999999998e-02  -3.0700000000000002e-02   4.4390000000000002e-01   2.3570000000000002e+00   1.8283000000000000e+00   6.7400000000000002e-02   1.1550000000000001e-01   4.7330000000000000e-01
   6.6100000000000006e-02  -1.9789999999999999e-01  -6.0050000000000003e-01  -1.7190000000000000e-01   3.8100000000000002e-02  -6.1400000000000003e-02   3.3289999999999997e-01   2.2679999999999998e+00   2.1764999999999999e+00   8.6699999999999999e-02   9.6199999999999994e-02   4.6889999999999998e-01
  -1.1020000000000001e-01  -2.8580000000000000e-01  -8.5780000000000001e-01  -2.0050000000000001e-01   7.6100000000000001e-02  -8.8000000000000005e-03   4.2170000000000002e-01   2.0457000000000001e+00   1.5670999999999999e+00   8.6699999999999999e-02   1.2509999999999999e-01   5.0429999999999997e-01
   8.8200000000000001e-02  -1.5390000000000001e-01  -6.8630000000000002e-01  -1.8140000000000001e-01   0.0000000000000000e+00  -3.0700000000000002e-02   4.4390000000000002e-01   2.3125000000000000e+00   1.4800000000000000e+00  -1.9300000000000001e-02   1.3469999999999999e-01   4.6450000000000002e-01
   1.3230000000000000e-01  -3.2979999999999998e-01  -7.7210000000000001e-01  -2.0999999999999999e-01  -1.9000000000000000e-02  -1.3200000000000000e-02   1.7760000000000001e-01   2.4237000000000002e+00   1.9153000000000000e+00   5.7799999999999997e-02   8.6599999999999996e-02   4.7330000000000000e-01
   2.4249999999999999e-01  -1.5390000000000001e-01  -2.5740000000000002e-01  -2.2910000000000000e-01  -2.8500000000000001e-02  -5.2600000000000001e-02   3.1069999999999998e-01   2.1568999999999998e+00   1.8283000000000000e+00  -5.7799999999999997e-02   6.7400000000000002e-02   4.5560000000000000e-01
  -8.8200000000000001e-02  -8.7900000000000006e-02  -6.8630000000000002e-01  -2.9599999999999999e-01  -9.4999999999999998e-03  -4.4000000000000003e-03   4.2170000000000002e-01   2.2458000000000000e+00   2.4377000000000000e+00   9.6299999999999997e-02   1.4430000000000001e-01   4.6450000000000002e-01
   1.3230000000000000e-01  -3.7369999999999998e-01  -5.1470000000000005e-01  -2.0050000000000001e-01   9.5200000000000007e-02  -8.7700000000000000e-02   4.6610000000000001e-01   2.4015000000000000e+00   1.8283000000000000e+00   3.8500000000000000e-02   1.5400000000000000e-01   4.7330000000000000e-01
  -2.1999999999999999e-02  -4.1770000000000002e-01  -4.2890000000000000e-01  -2.8600000000000000e-02   5.7099999999999998e-02  -6.1400000000000003e-02   2.4410000000000001e-01   2.2902999999999998e+00   1.5670999999999999e+00   5.7799999999999997e-02   9.6199999999999994e-02   4.5119999999999999e-01
   2.1999999999999999e-02  -2.1999999999999999e-02  -1.7160000000000000e-01  -1.2410000000000000e-01   1.0470000000000000e-01  -2.6300000000000000e-02   5.3269999999999995e-01   2.2235999999999998e+00   1.8283000000000000e+00   1.1559999999999999e-01   1.7319999999999999e-01   4.4230000000000003e-01
   4.4100000000000000e-02  -1.3189999999999999e-01  -1.2010000000000001e+00  -1.9089999999999999e-01   6.6600000000000006e-02  -1.7500000000000002e-02   2.4410000000000001e-01   2.3347000000000002e+00   2.5247000000000002e+00   1.0600000000000000e-01   1.2509999999999999e-01   4.8659999999999998e-01
   6.6100000000000006e-02  -2.8580000000000000e-01  -6.0050000000000003e-01  -1.9089999999999999e-01   1.0470000000000000e-01  -7.8899999999999998e-02   2.4410000000000001e-01   2.1124000000000001e+00   1.6540999999999999e+00   7.7100000000000002e-02   9.6199999999999994e-02   4.7770000000000001e-01
   0.0000000000000000e+00  -2.4179999999999999e-01  -7.7210000000000001e-01  -2.0050000000000001e-01   1.9000000000000000e-02  -7.4499999999999997e-02   1.9980000000000001e-01   2.2902999999999998e+00   1.7412000000000001e+00   0.0000000000000000e+00   7.6999999999999999e-02   4.7330000000000000e-01
  -2.1999999999999999e-02  -1.9789999999999999e-01  -2.5740000000000002e-01  -1.8140000000000001e-01   1.9000000000000000e-02  -4.8200000000000000e-02   3.5510000000000003e-01   2.2458000000000000e+00   1.4800000000000000e+00   1.1559999999999999e-01   8.6599999999999996e-02   4.6889999999999998e-01
  -6.6100000000000006e-02   2.1999999999999999e-02   0.0000000000000000e+00  -1.8140000000000001e-01   5.7099999999999998e-02  -3.9500000000000000e-02   4.8830000000000001e-01   2.2235999999999998e+00   1.5670999999999999e+00  -9.5999999999999992e-03   1.8279999999999999e-01   5.1749999999999996e-01
   4.4100000000000000e-02  -3.0780000000000002e-01  -6.8630000000000002e-01  -1.7190000000000000e-01   8.5599999999999996e-02   1.7500000000000002e-02   4.2170000000000002e-01   2.2012999999999998e+00   1.3930000000000000e+00   0.0000000000000000e+00   7.6999999999999999e-02   4.2470000000000002e-01
   8.8200000000000001e-02  -6.6000000000000003e-02  -8.5780000000000001e-01  -2.6729999999999998e-01  -3.8100000000000002e-02  -3.9500000000000000e-02   6.4370000000000005e-01   2.2235999999999998e+00   2.0893999999999999e+00   1.3489999999999999e-01   6.7400000000000002e-02   4.2470000000000002e-01
  -2.2040000000000001e-01  -2.1980000000000000e-01  -6.0050000000000003e-01  -1.9089999999999999e-01   5.7099999999999998e-02   4.4000000000000003e-03   3.3289999999999997e-01   2.2458000000000000e+00   2.0024000000000002e+00   1.2520000000000001e-01   1.3469999999999999e-01   4.4230000000000003e-01
  -6.6100000000000006e-02  -1.3189999999999999e-01  -6.8630000000000002e-01  -5.7299999999999997e-02   8.5599999999999996e-02  -4.4000000000000003e-03   5.7709999999999995e-01   2.4237000000000002e+00   2.3506000000000000e+00  -5.7799999999999997e-02   1.2509999999999999e-01   4.6000000000000002e-01
  -6.6100000000000006e-02   0.0000000000000000e+00  -1.7160000000000000e-01  -1.4319999999999999e-01   7.6100000000000001e-02  -6.5799999999999997e-02   2.2189999999999999e-01   2.2235999999999998e+00   1.3059000000000001e+00  -3.8500000000000000e-02   7.6999999999999999e-02   4.7770000000000001e-01
  -6.6100000000000006e-02  -4.3969999999999998e-01  -1.1152000000000000e+00  -1.7190000000000000e-01   4.7600000000000003e-02  -4.8200000000000000e-02   3.9950000000000002e-01   2.3125000000000000e+00   2.0893999999999999e+00   1.0600000000000000e-01   1.7319999999999999e-01   4.8659999999999998e-01
  -4.4100000000000000e-02  -2.4179999999999999e-01  -1.1152000000000000e+00  -1.5279999999999999e-01  -9.4999999999999998e-03  -5.2600000000000001e-02   2.6629999999999998e-01   2.2458000000000000e+00   1.7412000000000001e+00   3.8500000000000000e-02   6.7400000000000002e-02   4.4679999999999997e-01
  -1.5429999999999999e-01  -4.8359999999999997e-01  -1.0294000000000001e+00  -2.4820000000000000e-01   9.4999999999999998e-03   0.0000000000000000e+00   4.2170000000000002e-01   2.1568999999999998e+00   1.4800000000000000e+00   6.7400000000000002e-02   3.8500000000000000e-02   4.0699999999999997e-01
  -3.0859999999999999e-01  -2.1980000000000000e-01  -1.3725000000000001e+00  -2.0050000000000001e-01   8.5599999999999996e-02  -3.0700000000000002e-02   5.5489999999999995e-01   2.6459999999999999e+00   1.4800000000000000e+00   1.3489999999999999e-01   1.0580000000000001e-01   4.5560000000000000e-01
   0.0000000000000000e+00  -2.1999999999999999e-02  -8.5780000000000001e-01  -1.6230000000000000e-01   5.7099999999999998e-02  -3.9500000000000000e-02   3.7730000000000002e-01   2.3347000000000002e+00   1.9153000000000000e+00   1.1559999999999999e-01   1.6360000000000000e-01   4.7770000000000001e-01
   1.7630000000000001e-01  -2.1980000000000000e-01  -7.7210000000000001e-01  -2.0050000000000001e-01   7.6100000000000001e-02  -2.6300000000000000e-02   2.6629999999999998e-01   2.3347000000000002e+00   2.2635999999999998e+00   3.8500000000000000e-02   1.2509999999999999e-01   4.7330000000000000e-01
   0.0000000000000000e+00  -3.5170000000000001e-01  -8.5780000000000001e-01  -2.0999999999999999e-01   8.5599999999999996e-02  -4.8200000000000000e-02   3.3289999999999997e-01   2.3125000000000000e+00   1.7412000000000001e+00   8.6699999999999999e-02   1.0580000000000001e-01   4.6000000000000002e-01
   1.7630000000000001e-01  -2.4179999999999999e-01  -1.3725000000000001e+00  -6.6799999999999998e-02   1.9000000000000000e-02   8.8000000000000005e-03   1.3320000000000001e-01   2.3347000000000002e+00   2.1764999999999999e+00   9.5999999999999992e-03   8.6599999999999996e-02   4.1139999999999999e-01
  -1.5429999999999999e-01  -1.0990000000000000e-01  -1.0294000000000001e+00  -1.2410000000000000e-01   4.7600000000000003e-02  -8.8000000000000005e-03   3.5510000000000003e-01   2.3347000000000002e+00   1.3930000000000000e+00   1.0600000000000000e-01   1.1550000000000001e-01   4.6000000000000002e-01
  -6.6100000000000006e-02  -2.4179999999999999e-01  -7.7210000000000001e-01  -1.2410000000000000e-01   5.7099999999999998e-02  -1.7500000000000002e-02   3.7730000000000002e-01   2.4681999999999999e+00   1.2188000000000001e+00   1.0600000000000000e-01   1.8279999999999999e-01   4.5119999999999999e-01
   2.1999999999999999e-02  -1.3189999999999999e-01  -1.3725000000000001e+00  -1.5279999999999999e-01   8.5599999999999996e-02   3.0700000000000002e-02   5.3269999999999995e-01   2.3570000000000002e+00   1.1317999999999999e+00   1.4449999999999999e-01   2.0210000000000000e-01   4.2470000000000002e-01
   2.1999999999999999e-02  -1.7590000000000000e-01  -1.0294000000000001e+00  -2.4820000000000000e-01   4.7600000000000003e-02  -4.3900000000000002e-02   3.9950000000000002e-01   2.2679999999999998e+00   2.5247000000000002e+00   0.0000000000000000e+00   2.2130000000000000e-01   4.6000000000000002e-01
   8.8200000000000001e-02  -1.0990000000000000e-01  -1.2867999999999999e+00  -1.7190000000000000e-01   7.6100000000000001e-02   8.8000000000000005e-03   4.2170000000000002e-01   2.2235999999999998e+00   1.8283000000000000e+00  -3.8500000000000000e-02   6.7400000000000002e-02   4.5560000000000000e-01
  -2.1999999999999999e-02  -1.7590000000000000e-01   1.7160000000000000e-01  -2.2910000000000000e-01  -7.6100000000000001e-02  -3.5099999999999999e-02   3.3289999999999997e-01   2.3792000000000000e+00   2.1764999999999999e+00   1.3489999999999999e-01   7.6999999999999999e-02   4.7330000000000000e-01
  -1.5429999999999999e-01  -2.6379999999999998e-01  -6.8630000000000002e-01  -1.5279999999999999e-01   1.9000000000000000e-02   1.7500000000000002e-02   2.8849999999999998e-01   2.3125000000000000e+00   1.7412000000000001e+00   9.5999999999999992e-03   1.7319999999999999e-01   4.4230000000000003e-01
   2.1999999999999999e-02  -1.9789999999999999e-01  -5.1470000000000005e-01  -1.9089999999999999e-01   0.0000000000000000e+00   1.3200000000000000e-02   4.2170000000000002e-01   2.3125000000000000e+00   2.3506000000000000e+00   1.9300000000000001e-02   1.1550000000000001e-01   4.3350000000000000e-01
   2.1999999999999999e-02  -1.0990000000000000e-01  -6.0050000000000003e-01  -5.7299999999999997e-02   0.0000000000000000e+00  -4.3900000000000002e-02   3.5510000000000003e-01   2.3570000000000002e+00   2.7858999999999998e+00   3.8500000000000000e-02   1.4430000000000001e-01   4.7330000000000000e-01
  -1.5429999999999999e-01   0.0000000000000000e+00  -1.3725000000000001e+00  -1.7190000000000000e-01   9.4999999999999998e-03  -4.8200000000000000e-02   4.4390000000000002e-01   2.3570000000000002e+00   1.4800000000000000e+00   7.7100000000000002e-02   4.8099999999999997e-02   4.8220000000000002e-01
   1.5429999999999999e-01   6.6000000000000003e-02  -2.5740000000000002e-01  -1.8140000000000001e-01   3.8100000000000002e-02  -6.5799999999999997e-02   1.7760000000000001e-01   2.4459000000000000e+00   2.1764999999999999e+00  -1.2520000000000001e-01   1.4430000000000001e-01   4.7330000000000000e-01
  -1.7630000000000001e-01  -5.9360000000000002e-01  -3.4310000000000002e-01  -1.7190000000000000e-01   7.6100000000000001e-02  -3.5099999999999999e-02   4.6610000000000001e-01   2.2458000000000000e+00   2.0024000000000002e+00   4.8200000000000000e-02   6.7400000000000002e-02   4.4230000000000003e-01
  -2.6450000000000001e-01  -5.0560000000000005e-01  -1.2010000000000001e+00  -2.0050000000000001e-01  -9.4999999999999998e-03   5.2600000000000001e-02   3.3289999999999997e-01   2.4904000000000002e+00   2.0024000000000002e+00   3.8500000000000000e-02   2.0210000000000000e-01   4.6000000000000002e-01
  -4.8490000000000000e-01  -2.4179999999999999e-01  -1.2010000000000001e+00  -6.6799999999999998e-02  -2.8500000000000001e-02  -7.8899999999999998e-02   2.6629999999999998e-01   2.2458000000000000e+00   1.3930000000000000e+00   5.7799999999999997e-02   1.3469999999999999e-01   4.4230000000000003e-01
  -8.8200000000000001e-02  -2.1980000000000000e-01  -4.2890000000000000e-01  -1.5279999999999999e-01  -2.8500000000000001e-02   4.4000000000000003e-03   4.2170000000000002e-01   2.0457000000000001e+00   2.2635999999999998e+00  -1.9300000000000001e-02   1.3469999999999999e-01   4.3350000000000000e-01
  -2.6450000000000001e-01   2.1999999999999999e-02  -1.0294000000000001e+00  -2.3870000000000000e-01   1.9000000000000000e-02  -2.6300000000000000e-02   4.4390000000000002e-01   2.2235999999999998e+00   2.0893999999999999e+00   4.8200000000000000e-02   1.2509999999999999e-01   4.8659999999999998e-01
  -1.5429999999999999e-01  -3.7369999999999998e-01  -1.4582999999999999e+00  -2.0999999999999999e-01  -9.4999999999999998e-03  -4.8200000000000000e-02   4.2170000000000002e-01   2.2012999999999998e+00   2.3506000000000000e+00   0.0000000000000000e+00   1.3469999999999999e-01   4.2470000000000002e-01
  -2.8649999999999998e-01  -1.7590000000000000e-01  -1.1152000000000000e+00  -2.0999999999999999e-01   9.4999999999999998e-03   4.8200000000000000e-02   4.8830000000000001e-01   2.0901999999999998e+00   1.3059000000000001e+00   3.8500000000000000e-02   4.8099999999999997e-02   4.3790000000000001e-01
  -4.4100000000000000e-02  -2.6379999999999998e-01  -1.7160000000000000e-01  -2.7689999999999998e-01   4.7600000000000003e-02  -5.7000000000000002e-02   4.8830000000000001e-01   2.4681999999999999e+00   2.0893999999999999e+00   1.0600000000000000e-01   8.6599999999999996e-02   4.9099999999999999e-01
   0.0000000000000000e+00  -2.6379999999999998e-01  -1.5441000000000000e+00  -2.0999999999999999e-01  -1.9000000000000000e-02   0.0000000000000000e+00   4.2170000000000002e-01   2.3570000000000002e+00   1.6540999999999999e+00   2.8899999999999999e-02   1.6360000000000000e-01   4.4679999999999997e-01
   0.0000000000000000e+00  -3.0780000000000002e-01  -6.0050000000000003e-01  -1.3370000000000001e-01   5.7099999999999998e-02  -3.5099999999999999e-02   2.4410000000000001e-01   2.1791000000000000e+00   2.0024000000000002e+00   3.8500000000000000e-02   1.6360000000000000e-01   4.3790000000000001e-01
  -6.6100000000000006e-02  -1.0990000000000000e-01  -6.0050000000000003e-01  -4.7699999999999999e-02   6.6600000000000006e-02  -3.5099999999999999e-02   3.5510000000000003e-01   2.1568999999999998e+00   2.0893999999999999e+00   5.7799999999999997e-02   4.8099999999999997e-02   4.4679999999999997e-01
  -1.9839999999999999e-01  -3.0780000000000002e-01  -6.0050000000000003e-01  -1.3370000000000001e-01   8.5599999999999996e-02   3.9500000000000000e-02   3.3289999999999997e-01   2.2679999999999998e+00   1.6540999999999999e+00  -3.8500000000000000e-02   8.6599999999999996e-02   4.2020000000000002e-01
   8.8200000000000001e-02  -1.7590000000000000e-01  -8.5780000000000001e-01  -1.9089999999999999e-01   2.8500000000000001e-02  -1.7500000000000002e-02   1.1100000000000000e-01   2.3570000000000002e+00   1.3930000000000000e+00   9.5999999999999992e-03   1.6360000000000000e-01   4.6889999999999998e-01
  -2.2040000000000001e-01  -6.6000000000000003e-02  -1.0294000000000001e+00  -1.6230000000000000e-01   5.7099999999999998e-02  -3.0700000000000002e-02   4.4390000000000002e-01   2.2235999999999998e+00   2.3506000000000000e+00   4.8200000000000000e-02   3.8500000000000000e-02   4.5560000000000000e-01
  -1.7630000000000001e-01  -2.1980000000000000e-01  -3.4310000000000002e-01  -2.2910000000000000e-01  -2.8500000000000001e-02  -8.8000000000000005e-03   4.6610000000000001e-01   2.3792000000000000e+00   1.3930000000000000e+00   1.9300000000000001e-02   1.0580000000000001e-01   4.0250000000000002e-01
   6.6100000000000006e-02  -2.8580000000000000e-01  -1.2867999999999999e+00  -2.7689999999999998e-01  -5.7099999999999998e-02   4.8200000000000000e-02   5.1049999999999995e-01   2.1568999999999998e+00   2.2635999999999998e+00  -1.9300000000000001e-02   1.7319999999999999e-01   4.4679999999999997e-01
   2.1999999999999999e-02  -3.9570000000000000e-01   1.7160000000000000e-01  -1.7190000000000000e-01   3.8100000000000002e-02   0.0000000000000000e+00   2.8849999999999998e-01   2.2235999999999998e+00   1.7412000000000001e+00   7.7100000000000002e-02   8.6599999999999996e-02   4.5119999999999999e-01
  -1.7630000000000001e-01  -6.6000000000000003e-02  -1.1152000000000000e+00  -2.6729999999999998e-01   1.9000000000000000e-02  -8.8000000000000005e-03   4.8830000000000001e-01   2.2902999999999998e+00   2.8730000000000002e+00   1.3489999999999999e-01   1.8279999999999999e-01   4.4230000000000003e-01
  -1.5429999999999999e-01  -2.8580000000000000e-01  -5.1470000000000005e-01  -1.6230000000000000e-01   2.8500000000000001e-02  -6.1400000000000003e-02   3.7730000000000002e-01   2.1791000000000000e+00   8.7060000000000004e-01   1.1559999999999999e-01   1.4430000000000001e-01   4.8659999999999998e-01
  -2.6450000000000001e-01  -1.7590000000000000e-01  -9.4359999999999999e-01  -1.8140000000000001e-01  -1.9000000000000000e-02  -1.3200000000000000e-02   3.1069999999999998e-01   2.3125000000000000e+00   1.9153000000000000e+00   2.8899999999999999e-02   1.9239999999999999e-01   4.9540000000000001e-01
   2.1999999999999999e-02   4.3999999999999997e-02  -1.7160000000000000e-01  -9.5500000000000002e-02   6.6600000000000006e-02  -5.7000000000000002e-02   3.1069999999999998e-01   2.1345999999999998e+00   1.4800000000000000e+00   1.9300000000000001e-02   1.7319999999999999e-01   4.5119999999999999e-01
  -4.4100000000000000e-02  -3.0780000000000002e-01  -2.5740000000000002e-01  -2.8639999999999999e-01   0.0000000000000000e+00   8.8000000000000005e-03   3.1069999999999998e-01   2.2235999999999998e+00   1.4800000000000000e+00   9.6299999999999997e-02   2.3089999999999999e-01   4.6000000000000002e-01
  -1.5429999999999999e-01  -1.0990000000000000e-01  -7.7210000000000001e-01  -1.3370000000000001e-01   8.5599999999999996e-02   1.3200000000000000e-02   4.2170000000000002e-01   2.0678999999999998e+00   2.5247000000000002e+00   9.6299999999999997e-02   9.6199999999999994e-02   4.5119999999999999e-01
  -1.5429999999999999e-01  -1.7590000000000000e-01  -7.7210000000000001e-01  -1.5279999999999999e-01  -2.8500000000000001e-02  -2.1899999999999999e-02   4.8830000000000001e-01   2.3125000000000000e+00   1.6540999999999999e+00  -2.8899999999999999e-02   1.7319999999999999e-01   4.0699999999999997e-01
  -1.5429999999999999e-01  -6.5949999999999998e-01  -1.2867999999999999e+00  -2.4820000000000000e-01   1.9000000000000000e-02   1.3200000000000000e-02   3.3289999999999997e-01   2.4681999999999999e+00   2.2635999999999998e+00   9.5999999999999992e-03   2.8899999999999999e-02   4.2020000000000002e-01
   0.0000000000000000e+00  -2.1980000000000000e-01  -6.8630000000000002e-01  -3.3420000000000000e-01   2.8500000000000001e-02  -8.8000000000000005e-03   2.6629999999999998e-01   2.2235999999999998e+00   2.4377000000000000e+00   8.6699999999999999e-02   1.2509999999999999e-01   4.8220000000000002e-01
  -1.5429999999999999e-01   2.4179999999999999e-01  -8.5780000000000001e-01  -1.7190000000000000e-01   3.8100000000000002e-02  -8.7700000000000000e-02   5.7709999999999995e-01   2.0234000000000001e+00   1.7412000000000001e+00   5.7799999999999997e-02   7.6999999999999999e-02   4.9099999999999999e-01
  -6.6100000000000006e-02  -4.3969999999999998e-01  -1.6298999999999999e+00  -2.0050000000000001e-01  -3.8100000000000002e-02  -1.7500000000000002e-02   4.6610000000000001e-01   2.2012999999999998e+00   1.9153000000000000e+00   2.8899999999999999e-02   1.9199999999999998e-02   4.6450000000000002e-01
  -1.1020000000000001e-01  -5.4959999999999998e-01  -8.5780000000000001e-01  -2.2910000000000000e-01  -9.4999999999999998e-03  -8.8000000000000005e-03   3.9950000000000002e-01   2.3347000000000002e+00   2.2635999999999998e+00   1.9300000000000001e-02   1.6360000000000000e-01   4.5560000000000000e-01
   8.8200000000000001e-02   6.6000000000000003e-02  -5.1470000000000005e-01  -1.0500000000000000e-01   4.7600000000000003e-02  -1.3200000000000000e-02   3.9950000000000002e-01   2.4015000000000000e+00   1.9153000000000000e+00  -5.7799999999999997e-02   1.3469999999999999e-01   4.4230000000000003e-01
   1.1020000000000001e-01  -3.7369999999999998e-01  -6.0050000000000003e-01  -1.1459999999999999e-01   8.5599999999999996e-02  -4.4000000000000003e-03   1.7760000000000001e-01   2.3792000000000000e+00   2.0893999999999999e+00   3.8500000000000000e-02   5.7700000000000001e-02   4.9990000000000001e-01
   8.8200000000000001e-02  -2.1999999999999999e-02  -1.3725000000000001e+00  -2.3870000000000000e-01   1.9000000000000000e-02  -1.3200000000000000e-02   2.8849999999999998e-01   2.4681999999999999e+00   1.5670999999999999e+00   0.0000000000000000e+00   1.1550000000000001e-01   4.6450000000000002e-01
  -1.9839999999999999e-01   4.3999999999999997e-02  -1.5441000000000000e+00  -1.4319999999999999e-01   6.6600000000000006e-02  -1.3200000000000000e-02   3.1069999999999998e-01   2.1124000000000001e+00   2.0024000000000002e+00   7.7100000000000002e-02   1.4430000000000001e-01   4.4230000000000003e-01
   6.6100000000000006e-02  -1.7590000000000000e-01  -9.4359999999999999e-01  -1.1459999999999999e-01   1.9000000000000000e-02  -8.8000000000000005e-03   4.4390000000000002e-01   2.1791000000000000e+00   2.1764999999999999e+00   2.8899999999999999e-02   1.1550000000000001e-01   4.6000000000000002e-01
  -1.7630000000000001e-01  -4.1770000000000002e-01  -7.7210000000000001e-01  -2.5779999999999997e-01  -1.3320000000000001e-01  -3.0700000000000002e-02   3.5510000000000003e-01   2.3570000000000002e+00   1.8283000000000000e+00   7.7100000000000002e-02   1.3469999999999999e-01   4.4679999999999997e-01
  -4.4100000000000000e-02  -1.5390000000000001e-01  -1.1152000000000000e+00  -1.8140000000000001e-01   1.9000000000000000e-02  -4.8200000000000000e-02   6.6579999999999995e-01   2.0457000000000001e+00   1.9153000000000000e+00   9.5999999999999992e-03   1.5400000000000000e-01   4.6450000000000002e-01
  -1.1020000000000001e-01   0.0000000000000000e+00  -1.1152000000000000e+00  -7.6399999999999996e-02  -1.9000000000000000e-02  -3.0700000000000002e-02   2.2189999999999999e-01   2.4015000000000000e+00   2.4377000000000000e+00   2.8899999999999999e-02   5.7700000000000001e-02   4.5560000000000000e-01
   8.8200000000000001e-02  -2.8580000000000000e-01  -4.2890000000000000e-01  -2.3870000000000000e-01   3.8100000000000002e-02  -8.7700000000000000e-02   3.7730000000000002e-01   2.4681999999999999e+00   2.0893999999999999e+00   7.7100000000000002e-02   1.3469999999999999e-01   4.2909999999999998e-01
  -1.7630000000000001e-01  -1.5390000000000001e-01  -1.2010000000000001e+00  -1.1459999999999999e-01   2.8500000000000001e-02   3.0700000000000002e-02   3.1069999999999998e-01   2.2235999999999998e+00   1.9153000000000000e+00  -9.5999999999999992e-03   9.6199999999999994e-02   4.5119999999999999e-01
  -1.7630000000000001e-01   4.3999999999999997e-02  -6.0050000000000003e-01  -2.3870000000000000e-01  -9.4999999999999998e-03   4.4000000000000003e-03   3.1069999999999998e-01   2.4904000000000002e+00   1.4800000000000000e+00   0.0000000000000000e+00   1.0580000000000001e-01   4.9990000000000001e-01
  -2.4249999999999999e-01  -4.1770000000000002e-01  -1.1152000000000000e+00  -2.1959999999999999e-01   1.1420000000000000e-01  -6.5799999999999997e-02   1.3320000000000001e-01   2.1791000000000000e+00   2.1764999999999999e+00   8.6699999999999999e-02   7.6999999999999999e-02   4.2909999999999998e-01
  -2.4249999999999999e-01  -1.5390000000000001e-01  -1.4582999999999999e+00  -2.0050000000000001e-01   8.5599999999999996e-02  -2.6300000000000000e-02   4.2170000000000002e-01   2.0901999999999998e+00   2.2635999999999998e+00   8.6699999999999999e-02   1.9239999999999999e-01   4.1139999999999999e-01
  -1.1020000000000001e-01  -8.7900000000000006e-02  -1.3725000000000001e+00  -1.2410000000000000e-01   3.8100000000000002e-02  -3.9500000000000000e-02   3.9950000000000002e-01   2.4904000000000002e+00   1.6540999999999999e+00   4.8200000000000000e-02   1.1550000000000001e-01   4.7770000000000001e-01
  -1.3230000000000000e-01   2.1999999999999999e-02  -6.8630000000000002e-01  -1.5279999999999999e-01  -3.8100000000000002e-02   8.8000000000000005e-03   3.3289999999999997e-01   2.2012999999999998e+00   2.6118000000000001e+00  -3.8500000000000000e-02   5.7700000000000001e-02   4.5560000000000000e-01
  -1.9839999999999999e-01  -4.1770000000000002e-01  -1.3725000000000001e+00  -2.1959999999999999e-01   0.0000000000000000e+00  -2.1899999999999999e-02   5.3269999999999995e-01   2.0457000000000001e+00   2.1764999999999999e+00   1.2520000000000001e-01   1.5400000000000000e-01   4.5560000000000000e-01
   1.7630000000000001e-01  -3.9570000000000000e-01  -7.7210000000000001e-01  -2.0999999999999999e-01  -3.8100000000000002e-02  -2.1899999999999999e-02   4.2170000000000002e-01   2.2458000000000000e+00   1.8283000000000000e+00   1.1559999999999999e-01   7.6999999999999999e-02   4.5560000000000000e-01
  -1.1020000000000001e-01  -1.7590000000000000e-01  -1.3725000000000001e+00  -1.0500000000000000e-01  -6.6600000000000006e-02  -4.8200000000000000e-02   5.5489999999999995e-01   2.4459000000000000e+00   2.3506000000000000e+00   3.8500000000000000e-02   1.1550000000000001e-01   4.2909999999999998e-01
  -1.3230000000000000e-01  -2.6379999999999998e-01  -6.8630000000000002e-01  -1.9089999999999999e-01   7.6100000000000001e-02   3.0700000000000002e-02   3.5510000000000003e-01   2.3347000000000002e+00   1.7412000000000001e+00   3.8500000000000000e-02   9.6199999999999994e-02   4.3350000000000000e-01
  -1.7630000000000001e-01  -2.1999999999999999e-02  -1.0294000000000001e+00  -1.5279999999999999e-01   1.9000000000000000e-02  -7.4499999999999997e-02   5.3269999999999995e-01   2.4237000000000002e+00   1.4800000000000000e+00   3.8500000000000000e-02   1.8279999999999999e-01   4.2020000000000002e-01
  -1.9839999999999999e-01  -1.7590000000000000e-01  -2.5740000000000002e-01  -1.7190000000000000e-01   2.8500000000000001e-02  -4.8200000000000000e-02   5.1049999999999995e-01   2.3347000000000002e+00   2.0893999999999999e+00  -1.9300000000000001e-02   1.0580000000000001e-01   4.7770000000000001e-01
   2.1999999999999999e-02  -3.9570000000000000e-01  -7.7210000000000001e-01  -1.1459999999999999e-01  -2.8500000000000001e-02  -1.7500000000000002e-02   3.7730000000000002e-01   2.3347000000000002e+00   1.8283000000000000e+00  -9.5999999999999992e-03   8.6599999999999996e-02   4.4679999999999997e-01
  -6.6100000000000006e-02   0.0000000000000000e+00  -1.1152000000000000e+00  -7.6399999999999996e-02   6.6600000000000006e-02  -3.5099999999999999e-02   5.5489999999999995e-01   2.3792000000000000e+00   1.9153000000000000e+00  -2.8899999999999999e-02   1.9239999999999999e-01   4.7330000000000000e-01
  -2.2040000000000001e-01   2.1999999999999999e-02  -3.4310000000000002e-01  -2.2910000000000000e-01   7.6100000000000001e-02  -2.6300000000000000e-02   4.2170000000000002e-01   2.4237000000000002e+00   2.6118000000000001e+00   0.0000000000000000e+00   9.6199999999999994e-02   4.2470000000000002e-01
   2.1999999999999999e-02  -3.7369999999999998e-01  -6.0050000000000003e-01  -1.8140000000000001e-01   9.4999999999999998e-03  -2.6300000000000000e-02   3.7730000000000002e-01   2.3570000000000002e+00   1.6540999999999999e+00   1.3489999999999999e-01   1.1550000000000001e-01   4.9990000000000001e-01
   0.0000000000000000e+00  -3.9570000000000000e-01  -4.2890000000000000e-01  -1.6230000000000000e-01  -9.4999999999999998e-03  -4.4000000000000003e-03   4.6610000000000001e-01   2.0678999999999998e+00   2.5247000000000002e+00  -5.7799999999999997e-02   8.6599999999999996e-02   4.2020000000000002e-01
   6.6100000000000006e-02  -6.6000000000000003e-02  -6.8630000000000002e-01  -2.5779999999999997e-01   2.8500000000000001e-02  -8.8000000000000005e-03   2.2189999999999999e-01   2.3570000000000002e+00   2.2635999999999998e+00   5.7799999999999997e-02   9.6199999999999994e-02   4.5560000000000000e-01
   2.1999999999999999e-02  -2.1980000000000000e-01  -1.5441000000000000e+00  -8.5900000000000004e-02   1.2370000000000000e-01   1.7500000000000002e-02   3.5510000000000003e-01   2.2012999999999998e+00   1.9153000000000000e+00  -2.8899999999999999e-02   1.4430000000000001e-01   4.4679999999999997e-01
  -6.6100000000000006e-02  -3.5170000000000001e-01  -5.1470000000000005e-01  -1.6230000000000000e-01   5.7099999999999998e-02  -5.2600000000000001e-02   3.9950000000000002e-01   2.3125000000000000e+00   1.4800000000000000e+00   6.7400000000000002e-02   1.4430000000000001e-01   4.6450000000000002e-01
   4.4100000000000000e-02  -2.1999999999999999e-02  -9.4359999999999999e-01  -2.4820000000000000e-01   1.9000000000000000e-02  -1.3200000000000000e-02   5.5489999999999995e-01   2.2902999999999998e+00   1.4800000000000000e+00   2.8899999999999999e-02   1.8279999999999999e-01   4.7330000000000000e-01
   2.1999999999999999e-02  -2.6379999999999998e-01  -6.0050000000000003e-01  -2.0050000000000001e-01   3.8100000000000002e-02  -2.1899999999999999e-02   3.3289999999999997e-01   2.4015000000000000e+00   2.3506000000000000e+00   1.1559999999999999e-01   6.7400000000000002e-02   4.5560000000000000e-01
  -1.3230000000000000e-01  -2.1999999999999999e-02  -2.5740000000000002e-01  -2.2910000000000000e-01  -5.7099999999999998e-02  -1.3200000000000000e-02   3.3289999999999997e-01   2.4459000000000000e+00   2.0024000000000002e+00   7.7100000000000002e-02   1.5400000000000000e-01   4.4679999999999997e-01
  -1.7630000000000001e-01  -4.8359999999999997e-01  -9.4359999999999999e-01  -1.5279999999999999e-01  -2.8500000000000001e-02  -6.5799999999999997e-02   3.7730000000000002e-01   2.4237000000000002e+00   1.8283000000000000e+00  -9.5999999999999992e-03   2.0210000000000000e-01   4.8220000000000002e-01
   6.6100000000000006e-02  -8.7900000000000006e-02  -1.3725000000000001e+00  -1.2410000000000000e-01   9.4999999999999998e-03  -4.8200000000000000e-02   3.9950000000000002e-01   2.2458000000000000e+00   1.8283000000000000e+00   0.0000000000000000e+00   1.6360000000000000e-01   4.4230000000000003e-01
  -8.8200000000000001e-02  -1.0990000000000000e-01  -5.1470000000000005e-01  -1.8140000000000001e-01   7.6100000000000001e-02   0.0000000000000000e+00   2.6629999999999998e-01   2.1568999999999998e+00   1.7412000000000001e+00   5.7799999999999997e-02   9.5999999999999992e-03   4.7770000000000001e-01
  -4.4100000000000000e-02  -4.3969999999999998e-01  -6.8630000000000002e-01  -2.2910000000000000e-01  -2.8500000000000001e-02   4.4000000000000003e-03   4.8830000000000001e-01   2.0457000000000001e+00   1.7412000000000001e+00   1.0600000000000000e-01   1.6360000000000000e-01   4.6450000000000002e-01
  -1.5429999999999999e-01  -2.1980000000000000e-01  -6.8630000000000002e-01  -2.0050000000000001e-01  -9.4999999999999998e-03  -4.3900000000000002e-02   2.4410000000000001e-01   2.2679999999999998e+00   1.3930000000000000e+00   0.0000000000000000e+00   5.7700000000000001e-02   4.8659999999999998e-01
   0.0000000000000000e+00  -3.5170000000000001e-01  -5.1470000000000005e-01  -2.0999999999999999e-01   7.6100000000000001e-02  -3.9500000000000000e-02   2.2189999999999999e-01   2.0234000000000001e+00   1.3930000000000000e+00  -1.9300000000000001e-02   1.6360000000000000e-01   4.4679999999999997e-01
  -8.8200000000000001e-02  -4.1770000000000002e-01  -8.5780000000000001e-01  -1.3370000000000001e-01   4.7600000000000003e-02   2.1899999999999999e-02   5.5489999999999995e-01   2.2012999999999998e+00   2.0893999999999999e+00   1.0600000000000000e-01   6.7400000000000002e-02   4.6450000000000002e-01
   2.1999999999999999e-02  -2.4179999999999999e-01  -1.2867999999999999e+00  -1.2410000000000000e-01  -5.7099999999999998e-02  -6.1400000000000003e-02   4.4390000000000002e-01   2.2012999999999998e+00   1.8283000000000000e+00   4.8200000000000000e-02   1.0580000000000001e-01   4.2020000000000002e-01
  -1.1020000000000001e-01  -2.6379999999999998e-01  -1.6298999999999999e+00  -2.1959999999999999e-01  -9.4999999999999998e-03   0.0000000000000000e+00   3.7730000000000002e-01   2.1791000000000000e+00   1.5670999999999999e+00   2.8899999999999999e-02   6.7400000000000002e-02   4.6450000000000002e-01
  -2.1999999999999999e-02  -2.8580000000000000e-01  -3.4310000000000002e-01  -1.5279999999999999e-01   3.8100000000000002e-02   8.8000000000000005e-03   3.3289999999999997e-01   2.1791000000000000e+00   2.3506000000000000e+00   7.7100000000000002e-02   1.2509999999999999e-01   4.0699999999999997e-01
  -8.8200000000000001e-02  -1.3189999999999999e-01  -9.4359999999999999e-01  -1.6230000000000000e-01   1.9000000000000000e-02  -2.6300000000000000e-02   2.4410000000000001e-01   2.3125000000000000e+00   1.6540999999999999e+00   1.1559999999999999e-01   6.7400000000000002e-02   4.6450000000000002e-01
  -4.4100000000000000e-02  -3.7369999999999998e-01  -1.0294000000000001e+00  -1.8140000000000001e-01   0.0000000000000000e+00  -3.5099999999999999e-02   2.4410000000000001e-01   2.2902999999999998e+00   1.7412000000000001e+00   4.8200000000000000e-02   1.8279999999999999e-01   4.9540000000000001e-01
   4.4100000000000000e-02  -4.3999999999999997e-02  -7.7210000000000001e-01  -1.6230000000000000e-01   9.4999999999999998e-03  -3.5099999999999999e-02   4.2170000000000002e-01   2.2679999999999998e+00   1.8283000000000000e+00   9.6299999999999997e-02   1.0580000000000001e-01   4.6450000000000002e-01
  -8.8200000000000001e-02  -1.7590000000000000e-01  -8.5780000000000001e-01  -1.9089999999999999e-01  -1.9000000000000000e-02  -1.3200000000000000e-02   2.4410000000000001e-01   2.3570000000000002e+00   1.9153000000000000e+00   2.8899999999999999e-02   1.4430000000000001e-01   4.4679999999999997e-01
  -4.4100000000000000e-02  -2.1980000000000000e-01  -4.2890000000000000e-01  -2.1959999999999999e-01   2.8500000000000001e-02  -1.7500000000000002e-02   1.7760000000000001e-01   2.3347000000000002e+00   1.9153000000000000e+00   4.8200000000000000e-02   1.7319999999999999e-01   4.6450000000000002e-01
  -1.1020000000000001e-01  -3.5170000000000001e-01  -3.4310000000000002e-01  -1.9089999999999999e-01   4.7600000000000003e-02  -1.3200000000000000e-02   4.6610000000000001e-01   2.2235999999999998e+00   2.1764999999999999e+00   1.9300000000000001e-02   9.6199999999999994e-02   4.6450000000000002e-01
  -1.9839999999999999e-01  -8.7900000000000006e-02  -1.6298999999999999e+00  -2.3870000000000000e-01   9.4999999999999998e-03  -1.7500000000000002e-02   3.7730000000000002e-01   2.2458000000000000e+00   1.3930000000000000e+00   5.7799999999999997e-02   8.6599999999999996e-02   4.2470000000000002e-01
  -1.3230000000000000e-01  -2.4179999999999999e-01  -1.2010000000000001e+00  -9.5500000000000002e-02  -5.7099999999999998e-02  -4.8200000000000000e-02   3.3289999999999997e-01   2.2235999999999998e+00   2.0024000000000002e+00   2.8899999999999999e-02   1.6360000000000000e-01   4.6000000000000002e-01
   2.1999999999999999e-02  -2.4179999999999999e-01  -9.4359999999999999e-01  -1.9089999999999999e-01  -2.8500000000000001e-02  -3.9500000000000000e-02   3.3289999999999997e-01   2.3570000000000002e+00   1.3930000000000000e+00   4.8200000000000000e-02   6.7400000000000002e-02   4.6000000000000002e-01
  -2.1999999999999999e-02  -1.7590000000000000e-01   0.0000000000000000e+00  -1.0500000000000000e-01   1.9000000000000000e-02   8.8000000000000005e-03   5.5489999999999995e-01   2.2235999999999998e+00   8.7060000000000004e-01   7.7100000000000002e-02   1.8279999999999999e-01   4.7770000000000001e-01
  -2.1999999999999999e-02  -1.0990000000000000e-01  -1.1152000000000000e+00  -1.6230000000000000e-01  -4.7600000000000003e-02   2.6300000000000000e-02   4.6610000000000001e-01   2.3347000000000002e+00   1.7412000000000001e+00   9.5999999999999992e-03   1.2509999999999999e-01   4.2470000000000002e-01
  -1.3230000000000000e-01  -1.3189999999999999e-01  -1.4582999999999999e+00  -2.1959999999999999e-01  -2.8500000000000001e-02  -3.0700000000000002e-02   3.5510000000000003e-01   2.2012999999999998e+00   1.3930000000000000e+00   4.8200000000000000e-02   1.5400000000000000e-01   4.7770000000000001e-01
  -1.5429999999999999e-01  -1.7590000000000000e-01  -1.3725000000000001e+00  -2.6729999999999998e-01   1.1420000000000000e-01  -3.5099999999999999e-02   5.3269999999999995e-01   2.2679999999999998e+00   2.1764999999999999e+00   5.7799999999999997e-02   6.7400000000000002e-02   4.7770000000000001e-01
  -1.1020000000000001e-01  -1.9789999999999999e-01  -1.1152000000000000e+00  -1.7190000000000000e-01  -4.7600000000000003e-02   4.4000000000000003e-03   5.5489999999999995e-01   2.4015000000000000e+00   1.8283000000000000e+00   9.6299999999999997e-02   1.3469999999999999e-01   4.7770000000000001e-01
  -4.4100000000000000e-02  -2.8580000000000000e-01  -7.7210000000000001e-01  -2.7689999999999998e-01  -2.8500000000000001e-02  -1.7500000000000002e-02   2.8849999999999998e-01   2.2679999999999998e+00   1.5670999999999999e+00   3.8500000000000000e-02   1.1550000000000001e-01   4.6889999999999998e-01
   0.0000000000000000e+00  -1.3189999999999999e-01  -8.5780000000000001e-01  -2.2910000000000000e-01  -2.8500000000000001e-02  -2.1899999999999999e-02   2.2189999999999999e-01   2.2458000000000000e+00   1.3930000000000000e+00   9.5999999999999992e-03   1.1550000000000001e-01   4.4679999999999997e-01
  -1.1020000000000001e-01  -2.8580000000000000e-01  -1.0294000000000001e+00  -3.0549999999999999e-01  -7.6100000000000001e-02  -8.8000000000000005e-03   2.4410000000000001e-01   2.1345999999999998e+00   2.0024000000000002e+00   1.1559999999999999e-01   1.5400000000000000e-01   4.8220000000000002e-01
  -1.5429999999999999e-01  -1.0990000000000000e-01  -5.1470000000000005e-01  -1.6230000000000000e-01   9.4999999999999998e-03  -3.5099999999999999e-02   4.4390000000000002e-01   2.1791000000000000e+00   1.8283000000000000e+00   3.8500000000000000e-02   1.6360000000000000e-01   4.6450000000000002e-01
   1.1020000000000001e-01  -1.3189999999999999e-01  -1.7160000000000000e-01  -2.0050000000000001e-01   9.4999999999999998e-03   1.7500000000000002e-02   3.7730000000000002e-01   2.2012999999999998e+00   2.0024000000000002e+00  -3.8500000000000000e-02   1.4430000000000001e-01   4.6000000000000002e-01
  -1.1020000000000001e-01  -1.9789999999999999e-01  -1.2010000000000001e+00  -1.5279999999999999e-01  -1.9000000000000000e-02   2.6300000000000000e-02   4.2170000000000002e-01   2.4237000000000002e+00   2.0024000000000002e+00  -4.8200000000000000e-02   1.7319999999999999e-01   4.8659999999999998e-01
  -3.3060000000000000e-01  -1.9789999999999999e-01  -1.9730000000000001e+00  -2.3870000000000000e-01  -1.9000000000000000e-02  -2.1899999999999999e-02   3.7730000000000002e-01   2.1568999999999998e+00   1.6540999999999999e+00   9.6299999999999997e-02   1.0580000000000001e-01   4.9990000000000001e-01
  -6.6100000000000006e-02  -3.0780000000000002e-01  -2.5740000000000002e-01  -1.8140000000000001e-01   4.7600000000000003e-02  -5.7000000000000002e-02   1.9980000000000001e-01   2.3125000000000000e+00   2.0893999999999999e+00  -9.5999999999999992e-03   1.8279999999999999e-01   4.7770000000000001e-01
   2.8649999999999998e-01  -4.3969999999999998e-01  -6.0050000000000003e-01  -8.5900000000000004e-02   3.8100000000000002e-02  -1.7500000000000002e-02   3.1069999999999998e-01   2.3570000000000002e+00   2.0024000000000002e+00   8.6699999999999999e-02   1.1550000000000001e-01   4.5560000000000000e-01
  -8.8200000000000001e-02  -2.1980000000000000e-01  -8.5780000000000001e-01  -3.2460000000000000e-01  -1.9000000000000000e-02  -4.3900000000000002e-02   3.5510000000000003e-01   2.2012999999999998e+00   2.0893999999999999e+00   8.6699999999999999e-02   7.6999999999999999e-02   4.4679999999999997e-01
  -2.8649999999999998e-01  -2.1980000000000000e-01  -6.0050000000000003e-01  -2.6729999999999998e-01  -8.5599999999999996e-02  -3.0700000000000002e-02   3.3289999999999997e-01   2.2458000000000000e+00   2.0893999999999999e+00   9.5999999999999992e-03   3.8500000000000000e-02   4.5119999999999999e-01
  -3.0859999999999999e-01  -3.9570000000000000e-01  -7.7210000000000001e-01  -2.4820000000000000e-01   1.9000000000000000e-02  -8.8000000000000005e-03   3.3289999999999997e-01   2.2902999999999998e+00   1.3930000000000000e+00   1.9300000000000001e-02   1.1550000000000001e-01   4.5560000000000000e-01
   4.4100000000000000e-02  -3.2979999999999998e-01  -8.5780000000000001e-01  -2.0050000000000001e-01  -2.8500000000000001e-02   2.1899999999999999e-02   2.6629999999999998e-01   2.3125000000000000e+00   1.9153000000000000e+00   2.8899999999999999e-02   1.1550000000000001e-01   4.8659999999999998e-01
  -2.1999999999999999e-02   4.3999999999999997e-02  -1.2867999999999999e+00  -1.5279999999999999e-01  -2.8500000000000001e-02   8.8000000000000005e-03   1.7760000000000001e-01   2.3570000000000002e+00   2.1764999999999999e+00   1.0600000000000000e-01   2.3089999999999999e-01   4.9540000000000001e-01
  -2.2040000000000001e-01  -2.1980000000000000e-01  -7.7210000000000001e-01  -1.9089999999999999e-01   2.8500000000000001e-02  -5.2600000000000001e-02   3.7730000000000002e-01   2.4237000000000002e+00   1.2188000000000001e+00   7.7100000000000002e-02   2.0210000000000000e-01   4.3350000000000000e-01
  -1.3230000000000000e-01  -1.5390000000000001e-01  -1.3725000000000001e+00  -1.9089999999999999e-01   1.9000000000000000e-02  -7.8899999999999998e-02   3.5510000000000003e-01   2.4237000000000002e+00   1.2188000000000001e+00   1.4449999999999999e-01   1.2509999999999999e-01   4.5560000000000000e-01
   0.0000000000000000e+00  -1.7590000000000000e-01  -1.0294000000000001e+00  -2.0999999999999999e-01   9.4999999999999998e-03  -3.5099999999999999e-02   3.5510000000000003e-01   2.2458000000000000e+00   2.1764999999999999e+00  -3.8500000000000000e-02   9.6199999999999994e-02   4.6000000000000002e-01
  -1.7630000000000001e-01  -1.0990000000000000e-01  -1.3725000000000001e+00  -1.8140000000000001e-01  -9.5200000000000007e-02  -1.7500000000000002e-02   2.4410000000000001e-01   2.2235999999999998e+00   1.8283000000000000e+00   0.0000000000000000e+00   1.4430000000000001e-01   4.1139999999999999e-01
  -1.7630000000000001e-01  -1.9789999999999999e-01  -1.9730000000000001e+00  -1.9089999999999999e-01   4.7600000000000003e-02  -3.5099999999999999e-02   3.1069999999999998e-01   2.2902999999999998e+00   1.9153000000000000e+00   1.9300000000000001e-02   1.4430000000000001e-01   4.6450000000000002e-01
  -2.2040000000000001e-01  -2.8580000000000000e-01  -1.0294000000000001e+00  -2.0050000000000001e-01  -1.4269999999999999e-01   3.5099999999999999e-02   3.1069999999999998e-01   2.3347000000000002e+00   2.1764999999999999e+00   1.1559999999999999e-01   1.8279999999999999e-01   4.3350000000000000e-01
   2.1999999999999999e-02  -1.5390000000000001e-01  -8.5780000000000001e-01  -2.0050000000000001e-01  -9.5200000000000007e-02   4.4000000000000003e-03   3.1069999999999998e-01   2.5348999999999999e+00   1.9153000000000000e+00   1.0600000000000000e-01   1.4430000000000001e-01   4.7330000000000000e-01
  -6.6100000000000006e-02  -2.1980000000000000e-01  -1.2010000000000001e+00  -1.6230000000000000e-01   4.7600000000000003e-02   3.0700000000000002e-02   3.9950000000000002e-01   2.0678999999999998e+00   1.1317999999999999e+00  -1.9300000000000001e-02   8.6599999999999996e-02   4.5560000000000000e-01
  -8.8200000000000001e-02  -3.7369999999999998e-01  -8.5780000000000001e-01  -1.8140000000000001e-01  -1.9000000000000000e-02  -8.8000000000000005e-03   2.4410000000000001e-01   2.2235999999999998e+00   1.8283000000000000e+00   7.7100000000000002e-02   2.0210000000000000e-01   3.9369999999999999e-01
  -1.5429999999999999e-01  -2.1980000000000000e-01  -6.0050000000000003e-01  -1.9089999999999999e-01   1.9000000000000000e-02   1.3200000000000000e-02   4.4390000000000002e-01   2.2679999999999998e+00   2.5247000000000002e+00   5.7799999999999997e-02   8.6599999999999996e-02   4.6000000000000002e-01
   4.4100000000000000e-02  -1.9789999999999999e-01  -4.2890000000000000e-01  -2.4820000000000000e-01   9.4999999999999998e-03  -4.3900000000000002e-02   3.3289999999999997e-01   2.2902999999999998e+00   1.9153000000000000e+00   5.7799999999999997e-02   4.8099999999999997e-02   4.3350000000000000e-01
  -2.1999999999999999e-02  -1.5390000000000001e-01  -1.7157000000000000e+00  -2.2910000000000000e-01   9.4999999999999998e-03  -4.8200000000000000e-02   5.1049999999999995e-01   2.3347000000000002e+00   2.0893999999999999e+00   9.5999999999999992e-03   5.7700000000000001e-02   4.5560000000000000e-01
   1.1020000000000001e-01  -3.2979999999999998e-01  -8.5780000000000001e-01  -2.1959999999999999e-01   5.7099999999999998e-02  -2.6300000000000000e-02   2.8849999999999998e-01   2.3125000000000000e+00   1.3930000000000000e+00   4.8200000000000000e-02   1.1550000000000001e-01   4.3790000000000001e-01
  -1.7630000000000001e-01  -2.1980000000000000e-01  -8.5780000000000001e-01  -1.9089999999999999e-01   9.4999999999999998e-03  -8.8000000000000005e-03   2.2189999999999999e-01   2.2012999999999998e+00   1.9153000000000000e+00   3.8500000000000000e-02   1.0580000000000001e-01   4.5560000000000000e-01
  -2.1999999999999999e-02  -2.4179999999999999e-01  -1.2010000000000001e+00  -1.9089999999999999e-01   0.0000000000000000e+00  -1.7500000000000002e-02   4.4390000000000002e-01   2.4015000000000000e+00   1.5670999999999999e+00   1.1559999999999999e-01   9.6199999999999994e-02   5.1749999999999996e-01
  -4.4100000000000000e-02  -4.1770000000000002e-01  -1.0294000000000001e+00  -2.4820000000000000e-01  -2.8500000000000001e-02  -3.0700000000000002e-02   2.4410000000000001e-01   2.4904000000000002e+00   2.5247000000000002e+00   9.5999999999999992e-03   1.4430000000000001e-01   4.3790000000000001e-01
   8.8200000000000001e-02  -1.7590000000000000e-01  -1.6298999999999999e+00  -2.0050000000000001e-01  -4.7600000000000003e-02   1.3200000000000000e-02   3.7730000000000002e-01   2.2458000000000000e+00   8.7060000000000004e-01   2.8899999999999999e-02   9.6199999999999994e-02   4.6889999999999998e-01
  -2.8649999999999998e-01  -1.5390000000000001e-01  -1.2010000000000001e+00  -2.1959999999999999e-01  -9.4999999999999998e-03  -8.8000000000000005e-03   3.7730000000000002e-01   2.1568999999999998e+00   1.5670999999999999e+00   1.9300000000000001e-02   1.0580000000000001e-01   4.6450000000000002e-01
  -8.8200000000000001e-02  -8.7900000000000006e-02  -9.4359999999999999e-01  -1.7190000000000000e-01   6.6600000000000006e-02  -2.6300000000000000e-02   4.6610000000000001e-01   2.4459000000000000e+00   2.1764999999999999e+00   4.8200000000000000e-02   7.6999999999999999e-02   4.3790000000000001e-01
   8.8200000000000001e-02  -3.7369999999999998e-01  -1.1152000000000000e+00  -1.5279999999999999e-01  -9.4999999999999998e-03  -1.7500000000000002e-02   3.1069999999999998e-01   2.3347000000000002e+00   2.4377000000000000e+00   9.5999999999999992e-03   1.7319999999999999e-01   4.7330000000000000e-01
  -4.4100000000000000e-02   2.1999999999999999e-02  -8.5780000000000001e-01  -1.7190000000000000e-01   1.2370000000000000e-01  -4.3900000000000002e-02   3.9950000000000002e-01   2.2012999999999998e+00   1.3930000000000000e+00   4.8200000000000000e-02   1.0580000000000001e-01   4.3350000000000000e-01
  -2.2040000000000001e-01  -1.0990000000000000e-01  -6.8630000000000002e-01  -1.9089999999999999e-01   3.8100000000000002e-02  -8.7700000000000000e-02   2.6629999999999998e-01   2.1124000000000001e+00   2.7858999999999998e+00   8.6699999999999999e-02   1.6360000000000000e-01   4.3790000000000001e-01
  -4.4100000000000000e-02  -4.3999999999999997e-02  -1.1152000000000000e+00  -1.3370000000000001e-01  -5.7099999999999998e-02  -3.9500000000000000e-02   2.2189999999999999e-01   2.2902999999999998e+00   1.1317999999999999e+00   9.6299999999999997e-02   1.2509999999999999e-01   4.2909999999999998e-01
  -1.5429999999999999e-01  -1.5390000000000001e-01  -1.3725000000000001e+00  -1.8140000000000001e-01  -2.8500000000000001e-02  -4.4000000000000003e-03   5.1049999999999995e-01   2.2902999999999998e+00   1.9153000000000000e+00   1.9300000000000001e-02   1.3469999999999999e-01   4.7330000000000000e-01
  -1.7630000000000001e-01  -1.7590000000000000e-01  -8.5780000000000001e-01  -2.0999999999999999e-01  -1.9000000000000000e-02   3.5099999999999999e-02   3.1069999999999998e-01   2.1791000000000000e+00   6.0940000000000005e-01   1.2520000000000001e-01   7.6999999999999999e-02   4.6889999999999998e-01
  -1.1020000000000001e-01  -4.3999999999999997e-02  -8.5780000000000001e-01  -2.2910000000000000e-01   0.0000000000000000e+00   2.6300000000000000e-02   3.3289999999999997e-01   2.2235999999999998e+00   1.4800000000000000e+00   0.0000000000000000e+00   1.6360000000000000e-01   4.6889999999999998e-01
  -1.7630000000000001e-01  -3.7369999999999998e-01  -1.7157000000000000e+00  -2.2910000000000000e-01  -4.7600000000000003e-02  -2.6300000000000000e-02   3.7730000000000002e-01   2.3125000000000000e+00   1.4800000000000000e+00   2.8899999999999999e-02   1.1550000000000001e-01   4.3790000000000001e-01
  -3.5270000000000001e-01  -2.6379999999999998e-01  -1.1152000000000000e+00  -2.5779999999999997e-01   3.8100000000000002e-02   1.3200000000000000e-02   3.1069999999999998e-01   2.1791000000000000e+00   1.9153000000000000e+00   1.0600000000000000e-01   1.8279999999999999e-01   4.4230000000000003e-01
  -2.1999999999999999e-02  -2.1980000000000000e-01  -7.7210000000000001e-01  -1.8140000000000001e-01   5.7099999999999998e-02  -2.1899999999999999e-02   4.2170000000000002e-01   2.4681999999999999e+00   1.0447000000000000e+00   6.7400000000000002e-02   1.1550000000000001e-01   4.3350000000000000e-01
  -8.8200000000000001e-02  -1.5390000000000001e-01  -6.0050000000000003e-01  -2.0999999999999999e-01   1.9000000000000000e-02   8.8000000000000005e-03   5.5489999999999995e-01   2.5792999999999999e+00   2.0893999999999999e+00   1.2520000000000001e-01   1.6360000000000000e-01   4.5560000000000000e-01
   1.3230000000000000e-01  -1.9789999999999999e-01  -3.4310000000000002e-01  -2.0050000000000001e-01  -7.6100000000000001e-02  -3.9500000000000000e-02   3.9950000000000002e-01   2.2458000000000000e+00   2.6989000000000001e+00   3.8500000000000000e-02   9.5999999999999992e-03   4.8659999999999998e-01
  -1.1020000000000001e-01  -1.3189999999999999e-01  -4.2890000000000000e-01  -2.0999999999999999e-01   9.4999999999999998e-03  -1.3200000000000000e-02   3.1069999999999998e-01   2.2458000000000000e+00   1.8283000000000000e+00   2.8899999999999999e-02   1.6360000000000000e-01   4.2470000000000002e-01
  -1.1020000000000001e-01  -3.7369999999999998e-01  -9.4359999999999999e-01  -2.2910000000000000e-01  -1.9000000000000000e-02  -6.1400000000000003e-02   4.4390000000000002e-01   2.4459000000000000e+00   2.3506000000000000e+00   1.3489999999999999e-01   1.2509999999999999e-01   4.5119999999999999e-01
   2.1999999999999999e-02  -1.5390000000000001e-01  -8.5780000000000001e-01  -2.8639999999999999e-01  -3.8100000000000002e-02  -4.8200000000000000e-02   3.3289999999999997e-01   2.3347000000000002e+00   1.8283000000000000e+00   3.8500000000000000e-02   2.2130000000000000e-01   4.9099999999999999e-01
  -2.6450000000000001e-01  -1.3189999999999999e-01  -8.5780000000000001e-01  -2.2910000000000000e-01  -9.4999999999999998e-03  -4.4000000000000003e-03   4.2170000000000002e-01   2.2012999999999998e+00   1.9153000000000000e+00   4.8200000000000000e-02   1.0580000000000001e-01   4.2909999999999998e-01
   2.1999999999999999e-02  -2.1980000000000000e-01  -1.2867999999999999e+00  -2.0999999999999999e-01  -1.3320000000000001e-01   4.4000000000000003e-03   1.5540000000000001e-01   2.2458000000000000e+00   1.3930000000000000e+00   8.6699999999999999e-02   2.3089999999999999e-01   4.4230000000000003e-01
  -3.9679999999999999e-01   4.3999999999999997e-02  -1.1152000000000000e+00  -2.1959999999999999e-01  -5.7099999999999998e-02  -1.7500000000000002e-02   1.1100000000000000e-01   2.2679999999999998e+00   1.9153000000000000e+00   2.8899999999999999e-02   4.8099999999999997e-02   4.5119999999999999e-01
   2.1999999999999999e-02  -1.5390000000000001e-01  -1.0294000000000001e+00  -1.5279999999999999e-01  -9.4999999999999998e-03  -3.9500000000000000e-02   3.1069999999999998e-01   2.2458000000000000e+00   2.6989000000000001e+00   5.7799999999999997e-02   1.4430000000000001e-01   4.2020000000000002e-01
  -1.1020000000000001e-01  -4.6170000000000000e-01  -8.5780000000000001e-01  -2.2910000000000000e-01  -6.6600000000000006e-02  -1.7500000000000002e-02   2.6629999999999998e-01   2.4681999999999999e+00   1.8283000000000000e+00   4.8200000000000000e-02   1.3469999999999999e-01   4.4230000000000003e-01
  -3.9679999999999999e-01  -4.6170000000000000e-01  -8.5780000000000001e-01  -2.1959999999999999e-01  -8.5599999999999996e-02  -1.3200000000000000e-02   4.8830000000000001e-01   2.1568999999999998e+00   2.5247000000000002e+00   3.8500000000000000e-02   1.5400000000000000e-01   4.4679999999999997e-01
   1.3230000000000000e-01  -2.8580000000000000e-01  -9.4359999999999999e-01  -9.5500000000000002e-02  -3.8100000000000002e-02  -5.2600000000000001e-02   2.6629999999999998e-01   2.4459000000000000e+00   2.1764999999999999e+00   9.5999999999999992e-03   1.5400000000000000e-01   4.9540000000000001e-01
  -2.1999999999999999e-02  -1.0990000000000000e-01  -1.2867999999999999e+00  -1.2410000000000000e-01   2.8500000000000001e-02  -6.5799999999999997e-02   3.3289999999999997e-01   2.3125000000000000e+00   2.3506000000000000e+00   1.0600000000000000e-01   1.5400000000000000e-01   4.4679999999999997e-01
   0.0000000000000000e+00  -6.6000000000000003e-02  -2.5740000000000002e-01  -1.4319999999999999e-01   9.4999999999999998e-03  -2.6300000000000000e-02   3.7730000000000002e-01   2.1568999999999998e+00   6.9650000000000001e-01   2.8899999999999999e-02   8.6599999999999996e-02   4.6889999999999998e-01
  -2.8649999999999998e-01  -1.0990000000000000e-01  -1.3725000000000001e+00  -1.8140000000000001e-01  -6.6600000000000006e-02  -3.0700000000000002e-02   3.9950000000000002e-01   2.5792999999999999e+00   2.0024000000000002e+00   1.0600000000000000e-01   1.5400000000000000e-01   4.6450000000000002e-01
  -1.3230000000000000e-01  -4.3999999999999997e-02   3.4310000000000002e-01  -2.0999999999999999e-01  -1.9000000000000000e-02  -2.6300000000000000e-02   3.5510000000000003e-01   2.4015000000000000e+00   1.3930000000000000e+00   2.8899999999999999e-02   4.8099999999999997e-02   4.8659999999999998e-01
  -6.6100000000000006e-02  -2.6379999999999998e-01  -1.2867999999999999e+00  -2.0999999999999999e-01  -3.8100000000000002e-02  -8.8000000000000005e-03   2.8849999999999998e-01   2.0457000000000001e+00   2.2635999999999998e+00   1.2520000000000001e-01   8.6599999999999996e-02   4.6000000000000002e-01
  -1.3230000000000000e-01  -1.7590000000000000e-01  -1.2867999999999999e+00  -2.8639999999999999e-01   6.6600000000000006e-02  -1.7500000000000002e-02   4.4390000000000002e-01   2.4237000000000002e+00   1.5670999999999999e+00   1.9300000000000001e-02   5.7700000000000001e-02   4.5560000000000000e-01
   1.1020000000000001e-01  -1.7590000000000000e-01  -5.1470000000000005e-01  -2.4820000000000000e-01  -2.8500000000000001e-02   4.4000000000000003e-03   2.2189999999999999e-01   2.3347000000000002e+00   2.1764999999999999e+00   1.3489999999999999e-01   5.7700000000000001e-02   4.2909999999999998e-01
   0.0000000000000000e+00  -8.7900000000000006e-02  -7.7210000000000001e-01  -2.2910000000000000e-01   4.7600000000000003e-02  -7.4499999999999997e-02   6.6579999999999995e-01   2.4904000000000002e+00   2.0024000000000002e+00   0.0000000000000000e+00   1.2509999999999999e-01   4.6000000000000002e-01
  -2.1999999999999999e-02  -2.1980000000000000e-01  -4.2890000000000000e-01  -2.2910000000000000e-01   1.9000000000000000e-02   0.0000000000000000e+00   5.5489999999999995e-01   2.2679999999999998e+00   1.8283000000000000e+00   0.0000000000000000e+00   6.7400000000000002e-02   4.4679999999999997e-01
  -2.4249999999999999e-01  -1.5390000000000001e-01  -1.6298999999999999e+00  -2.0050000000000001e-01   9.4999999999999998e-03   4.4000000000000003e-03   2.6629999999999998e-01   2.3347000000000002e+00   1.5670999999999999e+00   2.8899999999999999e-02   2.1170000000000000e-01   5.0429999999999997e-01
  -8.8200000000000001e-02  -1.9789999999999999e-01  -1.5441000000000000e+00  -2.2910000000000000e-01  -3.8100000000000002e-02  -2.1899999999999999e-02   1.7760000000000001e-01   2.5571000000000002e+00   1.5670999999999999e+00   2.8899999999999999e-02   1.2509999999999999e-01   4.9540000000000001e-01
   1.1020000000000001e-01  -3.2979999999999998e-01  -8.5800000000000001e-02  -2.1959999999999999e-01   1.9000000000000000e-02  -4.3900000000000002e-02   6.6579999999999995e-01   2.0678999999999998e+00   1.8283000000000000e+00   3.8500000000000000e-02   1.0580000000000001e-01   4.7330000000000000e-01
  -2.1999999999999999e-02  -1.9789999999999999e-01  -9.4359999999999999e-01  -1.6230000000000000e-01   2.8500000000000001e-02  -3.9500000000000000e-02   1.9980000000000001e-01   2.4237000000000002e+00   1.5670999999999999e+00   0.0000000000000000e+00   1.5400000000000000e-01   4.9540000000000001e-01
  -1.1020000000000001e-01  -8.7900000000000006e-02  -6.0050000000000003e-01  -2.2910000000000000e-01  -1.9000000000000000e-02   3.0700000000000002e-02   4.6610000000000001e-01   2.3347000000000002e+00   2.0024000000000002e+00   4.8200000000000000e-02   1.3469999999999999e-01   4.9540000000000001e-01
  -3.3060000000000000e-01  -4.3969999999999998e-01  -1.4582999999999999e+00  -2.5779999999999997e-01   1.9000000000000000e-02  -1.3200000000000000e-02   2.6629999999999998e-01   2.2012999999999998e+00   1.5670999999999999e+00   0.0000000000000000e+00   7.6999999999999999e-02   4.3790000000000001e-01
   3.0859999999999999e-01  -2.1980000000000000e-01  -1.8015000000000001e+00  -2.0050000000000001e-01  -1.1420000000000000e-01   2.6300000000000000e-02   3.5510000000000003e-01   2.1568999999999998e+00   1.3930000000000000e+00   7.7100000000000002e-02   4.8099999999999997e-02   4.7330000000000000e-01
  -8.8200000000000001e-02   8.7900000000000006e-02  -8.5780000000000001e-01  -2.0050000000000001e-01  -9.4999999999999998e-03  -1.7500000000000002e-02   3.5510000000000003e-01   2.5125999999999999e+00   1.7412000000000001e+00   5.7799999999999997e-02   1.0580000000000001e-01   4.6889999999999998e-01
  -2.6450000000000001e-01  -3.0780000000000002e-01  -1.1152000000000000e+00  -1.5279999999999999e-01   2.8500000000000001e-02  -3.5099999999999999e-02   2.8849999999999998e-01   2.4904000000000002e+00   1.2188000000000001e+00   1.2520000000000001e-01   9.6199999999999994e-02   5.0870000000000004e-01
   6.6100000000000006e-02  -4.3999999999999997e-02  -1.2010000000000001e+00  -1.7190000000000000e-01  -1.9000000000000000e-02  -4.3900000000000002e-02   1.9980000000000001e-01   2.3570000000000002e+00   2.2635999999999998e+00   6.7400000000000002e-02   1.9239999999999999e-01   4.9099999999999999e-01
  -1.5429999999999999e-01  -8.7900000000000006e-02  -1.3725000000000001e+00  -2.0999999999999999e-01   1.4269999999999999e-01  -4.8200000000000000e-02   2.2189999999999999e-01   2.2235999999999998e+00   8.7060000000000004e-01   8.6699999999999999e-02   1.0580000000000001e-01   4.9990000000000001e-01
  -1.5429999999999999e-01  -1.3189999999999999e-01  -2.5740000000000002e-01  -1.5279999999999999e-01   9.5200000000000007e-02  -1.7500000000000002e-02   2.4410000000000001e-01   2.4904000000000002e+00   1.9153000000000000e+00  -1.9300000000000001e-02   4.8099999999999997e-02   4.4679999999999997e-01
   1.3230000000000000e-01  -2.6379999999999998e-01  -8.5780000000000001e-01  -1.7190000000000000e-01   5.7099999999999998e-02  -2.1899999999999999e-02   4.8830000000000001e-01   2.1568999999999998e+00   1.3930000000000000e+00   1.5409999999999999e-01   1.1550000000000001e-01   4.7770000000000001e-01
   1.1020000000000001e-01  -8.7900000000000006e-02  -6.8630000000000002e-01  -1.5279999999999999e-01   5.7099999999999998e-02  -2.1899999999999999e-02   3.9950000000000002e-01   2.2235999999999998e+00   2.2635999999999998e+00   9.6299999999999997e-02   1.3469999999999999e-01   4.6450000000000002e-01
   4.4100000000000000e-02  -5.0560000000000005e-01  -1.1152000000000000e+00  -2.2910000000000000e-01  -5.7099999999999998e-02   4.4000000000000003e-03   2.4410000000000001e-01   2.3792000000000000e+00   2.1764999999999999e+00   2.8899999999999999e-02   8.6599999999999996e-02   4.6450000000000002e-01
  -1.7630000000000001e-01  -2.8580000000000000e-01  -1.3725000000000001e+00  -8.5900000000000004e-02  -3.8100000000000002e-02   3.9500000000000000e-02   3.3289999999999997e-01   2.3125000000000000e+00   1.9153000000000000e+00   8.6699999999999999e-02   1.2509999999999999e-01   4.1580000000000000e-01
  -1.5429999999999999e-01  -1.9789999999999999e-01  -1.1152000000000000e+00  -1.8140000000000001e-01  -3.8100000000000002e-02   2.1899999999999999e-02   5.5489999999999995e-01   2.4904000000000002e+00   1.6540999999999999e+00   3.8500000000000000e-02   1.2509999999999999e-01   4.8659999999999998e-01
   2.1999999999999999e-02  -1.5390000000000001e-01  -1.7160000000000000e-01  -1.4319999999999999e-01  -9.5200000000000007e-02  -2.1899999999999999e-02   3.3289999999999997e-01   2.4904000000000002e+00   1.7412000000000001e+00   4.8200000000000000e-02   1.5400000000000000e-01   4.6450000000000002e-01
  -8.8200000000000001e-02  -2.8580000000000000e-01  -1.0294000000000001e+00  -1.0500000000000000e-01  -2.8500000000000001e-02   2.6300000000000000e-02   3.1069999999999998e-01   2.3347000000000002e+00   1.2188000000000001e+00   1.3489999999999999e-01   8.6599999999999996e-02   4.6889999999999998e-01
  -2.6450000000000001e-01  -1.3189999999999999e-01  -1.3725000000000001e+00  -1.9089999999999999e-01   1.9000000000000000e-02  -3.0700000000000002e-02   3.7730000000000002e-01   2.3125000000000000e+00   2.1764999999999999e+00   4.8200000000000000e-02   1.1550000000000001e-01   4.3790000000000001e-01
  -1.9839999999999999e-01  -3.2979999999999998e-01  -3.4310000000000002e-01  -2.0999999999999999e-01   1.0470000000000000e-01   2.1899999999999999e-02   4.2170000000000002e-01   2.3347000000000002e+00   2.2635999999999998e+00   3.8500000000000000e-02   2.2130000000000000e-01   4.5119999999999999e-01
  -1.7630000000000001e-01   4.3999999999999997e-02  -7.7210000000000001e-01  -7.6399999999999996e-02   2.8500000000000001e-02   2.1899999999999999e-02   4.2170000000000002e-01   2.2679999999999998e+00   1.2188000000000001e+00   1.9300000000000001e-02   7.6999999999999999e-02   4.3790000000000001e-01
   4.4100000000000000e-02  -1.5390000000000001e-01  -1.1152000000000000e+00  -1.7190000000000000e-01   3.8100000000000002e-02  -4.8200000000000000e-02   2.8849999999999998e-01   2.4015000000000000e+00   1.3059000000000001e+00   0.0000000000000000e+00   1.1550000000000001e-01   4.7770000000000001e-01
   4.4100000000000000e-02  -4.3999999999999997e-02  -1.1152000000000000e+00  -1.5279999999999999e-01   4.7600000000000003e-02  -3.0700000000000002e-02   3.3289999999999997e-01   2.4237000000000002e+00   1.5670999999999999e+00   3.8500000000000000e-02   1.5400000000000000e-01   4.6450000000000002e-01
  -1.7630000000000001e-01  -2.1980000000000000e-01  -1.0294000000000001e+00  -2.0050000000000001e-01   2.8500000000000001e-02   0.0000000000000000e+00   1.1100000000000000e-01   2.3792000000000000e+00   1.3059000000000001e+00   3.8500000000000000e-02   3.8500000000000000e-02   4.5119999999999999e-01
   6.6100000000000006e-02  -1.0990000000000000e-01  -1.2867999999999999e+00  -2.8639999999999999e-01   9.4999999999999998e-03   3.0700000000000002e-02   4.2170000000000002e-01   2.1568999999999998e+00   2.0024000000000002e+00   3.8500000000000000e-02   2.1170000000000000e-01   4.4230000000000003e-01
  -3.0859999999999999e-01  -8.7900000000000006e-02  -1.5441000000000000e+00  -2.2910000000000000e-01  -3.8100000000000002e-02   0.0000000000000000e+00   1.5540000000000001e-01   2.3792000000000000e+00   1.7412000000000001e+00   9.5999999999999992e-03   1.4430000000000001e-01   4.8659999999999998e-01
   2.1999999999999999e-02  -3.7369999999999998e-01  -9.4359999999999999e-01  -2.2910000000000000e-01  -1.9000000000000000e-02  -3.5099999999999999e-02   2.6629999999999998e-01   2.3792000000000000e+00   1.7412000000000001e+00   3.8500000000000000e-02   6.7400000000000002e-02   4.6000000000000002e-01
   0.0000000000000000e+00  -2.8580000000000000e-01  -1.0294000000000001e+00  -2.0050000000000001e-01   0.0000000000000000e+00  -3.5099999999999999e-02   5.1049999999999995e-01   2.2235999999999998e+00   1.4800000000000000e+00   9.6299999999999997e-02   1.1550000000000001e-01   4.6889999999999998e-01
  -6.6100000000000006e-02  -1.5390000000000001e-01  -1.1152000000000000e+00  -1.3370000000000001e-01   9.4999999999999998e-03  -2.1899999999999999e-02   2.2189999999999999e-01   2.3347000000000002e+00   1.7412000000000001e+00   0.0000000000000000e+00   2.1170000000000000e-01   4.5560000000000000e-01
  -1.5429999999999999e-01  -1.5390000000000001e-01  -8.5780000000000001e-01  -2.3870000000000000e-01   8.5599999999999996e-02  -3.9500000000000000e-02   4.4390000000000002e-01   2.4237000000000002e+00   1.3930000000000000e+00   5.7799999999999997e-02   1.4430000000000001e-01   4.4679999999999997e-01
   2.1999999999999999e-02  -2.8580000000000000e-01  -8.5780000000000001e-01  -2.7689999999999998e-01   4.7600000000000003e-02  -4.3900000000000002e-02   3.9950000000000002e-01   2.1791000000000000e+00   2.4377000000000000e+00   7.7100000000000002e-02   2.7900000000000003e-01   4.5119999999999999e-01
  -1.7630000000000001e-01  -1.7590000000000000e-01  -1.3725000000000001e+00  -1.1459999999999999e-01   5.7099999999999998e-02   1.7500000000000002e-02   4.2170000000000002e-01   2.2679999999999998e+00   9.5770000000000000e-01   9.6299999999999997e-02   9.6199999999999994e-02   4.7330000000000000e-01
  -1.1020000000000001e-01  -3.0780000000000002e-01  -6.8630000000000002e-01  -2.1959999999999999e-01   5.7099999999999998e-02  -4.8200000000000000e-02   2.4410000000000001e-01   2.2902999999999998e+00   1.5670999999999999e+00  -4.8200000000000000e-02   4.8099999999999997e-02   4.6000000000000002e-01
  -1.3230000000000000e-01  -1.9789999999999999e-01  -1.4582999999999999e+00  -2.0050000000000001e-01  -5.7099999999999998e-02  -2.1899999999999999e-02   2.4410000000000001e-01   2.3125000000000000e+00   7.8349999999999997e-01   1.3489999999999999e-01   8.6599999999999996e-02   4.9990000000000001e-01
  -4.4100000000000000e-02  -1.9789999999999999e-01  -1.2010000000000001e+00  -2.0999999999999999e-01  -2.8500000000000001e-02   0.0000000000000000e+00   2.8849999999999998e-01   2.2902999999999998e+00   1.7412000000000001e+00   4.8200000000000000e-02   1.3469999999999999e-01   4.6000000000000002e-01
  -1.5429999999999999e-01  -2.4179999999999999e-01  -3.4310000000000002e-01  -2.2910000000000000e-01  -1.9000000000000000e-02  -2.6300000000000000e-02   3.7730000000000002e-01   2.2458000000000000e+00   1.7412000000000001e+00   7.7100000000000002e-02   8.6599999999999996e-02   4.6000000000000002e-01
   8.8200000000000001e-02   1.3189999999999999e-01  -1.2010000000000001e+00  -2.4820000000000000e-01  -9.4999999999999998e-03   8.8000000000000005e-03   3.5510000000000003e-01   2.3125000000000000e+00   1.5670999999999999e+00   3.8500000000000000e-02   6.7400000000000002e-02   4.4230000000000003e-01
  -1.7630000000000001e-01  -8.7900000000000006e-02  -4.2890000000000000e-01  -1.8140000000000001e-01   0.0000000000000000e+00  -1.3200000000000000e-02   3.3289999999999997e-01   2.4459000000000000e+00   1.7412000000000001e+00   9.6299999999999997e-02   1.2509999999999999e-01   3.9810000000000001e-01
  -1.5429999999999999e-01  -8.7900000000000006e-02  -1.5441000000000000e+00  -1.9089999999999999e-01  -1.4269999999999999e-01   2.1899999999999999e-02   4.2170000000000002e-01   2.3125000000000000e+00   1.5670999999999999e+00   5.7799999999999997e-02   8.6599999999999996e-02   4.5119999999999999e-01
  -2.4249999999999999e-01  -1.5390000000000001e-01  -1.2867999999999999e+00  -1.0500000000000000e-01   0.0000000000000000e+00  -4.4000000000000003e-03   3.1069999999999998e-01   2.2679999999999998e+00   1.6540999999999999e+00   7.7100000000000002e-02   9.6199999999999994e-02   4.4679999999999997e-01
  -2.4249999999999999e-01  -4.3969999999999998e-01  -8.5780000000000001e-01  -1.5279999999999999e-01   9.4999999999999998e-03  -5.2600000000000001e-02   1.9980000000000001e-01   2.1791000000000000e+00   1.5670999999999999e+00   1.1559999999999999e-01   1.1550000000000001e-01   4.9099999999999999e-01
  -1.3230000000000000e-01  -6.6000000000000003e-02  -1.1152000000000000e+00  -2.7689999999999998e-01   1.9000000000000000e-02  -2.1899999999999999e-02   2.4410000000000001e-01   2.2458000000000000e+00   1.9153000000000000e+00   9.5999999999999992e-03   1.2509999999999999e-01   4.9099999999999999e-01
  -2.1999999999999999e-02  -3.0780000000000002e-01   0.0000000000000000e+00  -2.1959999999999999e-01  -5.7099999999999998e-02   2.1899999999999999e-02   2.8849999999999998e-01   1.9567000000000001e+00   2.1764999999999999e+00   8.6699999999999999e-02   6.7400000000000002e-02   4.5560000000000000e-01
  -1.1020000000000001e-01  -3.7369999999999998e-01  -1.1152000000000000e+00  -2.8639999999999999e-01   1.2370000000000000e-01  -1.7500000000000002e-02   3.1069999999999998e-01   2.3570000000000002e+00   1.9153000000000000e+00   4.8200000000000000e-02   6.7400000000000002e-02   4.6450000000000002e-01
  -8.8200000000000001e-02  -1.5390000000000001e-01  -6.8630000000000002e-01  -1.7190000000000000e-01  -9.4999999999999998e-03  -5.2600000000000001e-02   8.8800000000000004e-02   2.5348999999999999e+00   1.4800000000000000e+00   4.8200000000000000e-02   1.9199999999999998e-02   4.5560000000000000e-01
  -3.3060000000000000e-01  -6.6000000000000003e-02  -7.7210000000000001e-01  -2.0050000000000001e-01   4.7600000000000003e-02  -1.3200000000000000e-02   3.7730000000000002e-01   2.2902999999999998e+00   1.6540999999999999e+00   6.7400000000000002e-02   1.4430000000000001e-01   4.6889999999999998e-01
  -1.9839999999999999e-01  -3.0780000000000002e-01  -1.3725000000000001e+00  -2.0050000000000001e-01   2.8500000000000001e-02  -4.8200000000000000e-02   2.6629999999999998e-01   2.3347000000000002e+00   1.1317999999999999e+00   9.6299999999999997e-02   1.1550000000000001e-01   4.2909999999999998e-01
   1.3230000000000000e-01  -1.7590000000000000e-01  -1.3725000000000001e+00  -2.4820000000000000e-01   2.8500000000000001e-02  -2.6300000000000000e-02  -4.4400000000000002e-02   2.3792000000000000e+00   1.8283000000000000e+00   2.8899999999999999e-02   1.9239999999999999e-01   4.6889999999999998e-01
  -1.9839999999999999e-01  -1.5390000000000001e-01  -1.0294000000000001e+00  -2.1959999999999999e-01  -8.5599999999999996e-02   1.3200000000000000e-02   1.3320000000000001e-01   2.3570000000000002e+00   2.0893999999999999e+00   6.7400000000000002e-02   1.2509999999999999e-01   4.5119999999999999e-01
  -1.7630000000000001e-01  -2.4179999999999999e-01  -1.0294000000000001e+00  -1.7190000000000000e-01   3.8100000000000002e-02   3.5099999999999999e-02   3.3289999999999997e-01   2.0457000000000001e+00   1.9153000000000000e+00   6.7400000000000002e-02   1.2509999999999999e-01   4.4230000000000003e-01
  -1.3230000000000000e-01  -1.5390000000000001e-01  -9.4359999999999999e-01  -1.5279999999999999e-01   4.7600000000000003e-02  -3.5099999999999999e-02   1.7760000000000001e-01   2.2902999999999998e+00   1.3059000000000001e+00   4.8200000000000000e-02   1.7319999999999999e-01   4.4679999999999997e-01
  -3.0859999999999999e-01  -1.9789999999999999e-01  -1.0294000000000001e+00  -1.1459999999999999e-01  -2.8500000000000001e-02   3.0700000000000002e-02   3.9950000000000002e-01   2.1345999999999998e+00   2.0024000000000002e+00   2.8899999999999999e-02   1.6360000000000000e-01   4.3350000000000000e-01
  -1.1020000000000001e-01  -1.7590000000000000e-01  -1.2010000000000001e+00  -2.1959999999999999e-01   1.9000000000000000e-02  -4.8200000000000000e-02   1.9980000000000001e-01   2.5348999999999999e+00   1.7412000000000001e+00   2.8899999999999999e-02   1.8279999999999999e-01   4.9099999999999999e-01
  -1.5429999999999999e-01  -4.1770000000000002e-01   0.0000000000000000e+00  -2.0999999999999999e-01  -9.4999999999999998e-03  -2.6300000000000000e-02   3.1069999999999998e-01   2.2458000000000000e+00   2.0024000000000002e+00   8.6699999999999999e-02   1.9199999999999998e-02   4.5119999999999999e-01
  -1.7630000000000001e-01  -1.5390000000000001e-01  -1.0294000000000001e+00  -2.9599999999999999e-01   1.9000000000000000e-02   1.3200000000000000e-02   3.9950000000000002e-01   2.3570000000000002e+00   2.0024000000000002e+00   4.8200000000000000e-02   9.6199999999999994e-02   4.5560000000000000e-01
  -1.1020000000000001e-01  -2.6379999999999998e-01  -1.0294000000000001e+00  -2.3870000000000000e-01   3.8100000000000002e-02  -3.0700000000000002e-02   2.4410000000000001e-01   2.3570000000000002e+00   1.7412000000000001e+00  -9.5999999999999992e-03   6.7400000000000002e-02   4.8220000000000002e-01
  -1.5429999999999999e-01  -3.2979999999999998e-01  -9.4359999999999999e-01  -1.7190000000000000e-01   1.9000000000000000e-02  -4.3900000000000002e-02   3.7730000000000002e-01   2.2679999999999998e+00   2.0893999999999999e+00   9.6299999999999997e-02   1.3469999999999999e-01   4.8220000000000002e-01
  -1.3230000000000000e-01  -3.0780000000000002e-01  -1.2010000000000001e+00  -3.1509999999999999e-01   2.8500000000000001e-02  -3.0700000000000002e-02   4.8830000000000001e-01   2.4681999999999999e+00   2.1764999999999999e+00   3.8500000000000000e-02   1.4430000000000001e-01   4.7330000000000000e-01
  -2.6450000000000001e-01  -1.7590000000000000e-01  -1.4582999999999999e+00  -8.5900000000000004e-02  -6.6600000000000006e-02   1.7500000000000002e-02   1.7760000000000001e-01   2.4459000000000000e+00   2.0893999999999999e+00   3.8500000000000000e-02   1.2509999999999999e-01   4.5119999999999999e-01
  -2.1999999999999999e-02  -4.3999999999999997e-02  -1.0294000000000001e+00  -1.1459999999999999e-01  -2.8500000000000001e-02   4.4000000000000003e-03   8.8800000000000004e-02   2.1568999999999998e+00   2.1764999999999999e+00  -9.5999999999999992e-03   2.1170000000000000e-01   4.9099999999999999e-01
  -1.1020000000000001e-01  -2.6379999999999998e-01  -1.2010000000000001e+00  -1.6230000000000000e-01   1.9000000000000000e-02  -2.1899999999999999e-02   2.6629999999999998e-01   2.2679999999999998e+00   1.3930000000000000e+00   4.8200000000000000e-02   1.0580000000000001e-01   4.8220000000000002e-01
  -2.4249999999999999e-01  -1.5390000000000001e-01  -1.2867999999999999e+00  -2.7689999999999998e-01   5.7099999999999998e-02   4.4000000000000003e-03   4.2170000000000002e-01   2.4904000000000002e+00   1.6540999999999999e+00   1.4449999999999999e-01   0.0000000000000000e+00   4.9099999999999999e-01
  -4.4100000000000000e-02  -3.2979999999999998e-01  -4.2890000000000000e-01  -1.9089999999999999e-01   3.8100000000000002e-02   1.3200000000000000e-02   3.1069999999999998e-01   2.1345999999999998e+00   1.0447000000000000e+00   1.9300000000000001e-02   9.6199999999999994e-02   4.8220000000000002e-01
  -1.3230000000000000e-01  -2.8580000000000000e-01   0.0000000000000000e+00  -2.8639999999999999e-01  -7.6100000000000001e-02  -4.4000000000000003e-03   3.5510000000000003e-01   2.2012999999999998e+00   1.3930000000000000e+00   5.7799999999999997e-02   8.6599999999999996e-02   4.5119999999999999e-01
  -4.4100000000000000e-02  -3.0780000000000002e-01  -1.4582999999999999e+00  -2.7689999999999998e-01  -2.8500000000000001e-02  -4.3900000000000002e-02   3.5510000000000003e-01   2.2235999999999998e+00   1.8283000000000000e+00   4.8200000000000000e-02   9.6199999999999994e-02   4.6000000000000002e-01
  -8.8200000000000001e-02  -6.6000000000000003e-02  -1.1152000000000000e+00  -2.1959999999999999e-01  -3.8100000000000002e-02   8.8000000000000005e-03   4.4390000000000002e-01   2.4681999999999999e+00   1.5670999999999999e+00   5.7799999999999997e-02   1.5400000000000000e-01   4.9990000000000001e-01
  -1.1020000000000001e-01  -4.8359999999999997e-01  -4.2890000000000000e-01  -2.0999999999999999e-01   9.4999999999999998e-03  -8.8000000000000005e-03   4.8830000000000001e-01   2.3347000000000002e+00   1.7412000000000001e+00  -3.8500000000000000e-02   1.9239999999999999e-01   4.0250000000000002e-01
  -6.6100000000000006e-02  -2.8580000000000000e-01  -1.6298999999999999e+00  -2.9599999999999999e-01   5.7099999999999998e-02   4.4000000000000003e-03   3.9950000000000002e-01   2.1568999999999998e+00   1.9153000000000000e+00   4.8200000000000000e-02   1.3469999999999999e-01   4.4230000000000003e-01
   2.1999999999999999e-02  -1.9789999999999999e-01  -7.7210000000000001e-01  -2.1959999999999999e-01  -6.6600000000000006e-02  -5.2600000000000001e-02   2.8849999999999998e-01   2.2012999999999998e+00   1.1317999999999999e+00   4.8200000000000000e-02   1.0580000000000001e-01   5.0870000000000004e-01
  -6.6100000000000006e-02  -8.7900000000000006e-02  -1.0294000000000001e+00  -1.3370000000000001e-01   9.4999999999999998e-03  -2.6300000000000000e-02   4.2170000000000002e-01   2.3792000000000000e+00   1.8283000000000000e+00   5.7799999999999997e-02   1.2509999999999999e-01   4.5119999999999999e-01
  -1.1020000000000001e-01  -8.7900000000000006e-02  -4.2890000000000000e-01  -9.5500000000000002e-02   3.8100000000000002e-02  -5.7000000000000002e-02   3.7730000000000002e-01   2.4459000000000000e+00   2.0893999999999999e+00   0.0000000000000000e+00   1.5400000000000000e-01   4.2909999999999998e-01
  -2.6450000000000001e-01  -2.1980000000000000e-01  -1.5441000000000000e+00  -2.0999999999999999e-01  -4.7600000000000003e-02  -4.3900000000000002e-02   5.1049999999999995e-01   2.2902999999999998e+00   2.2635999999999998e+00   1.8300000000000000e-01   1.0580000000000001e-01   4.6000000000000002e-01
   2.1999999999999999e-02  -4.3969999999999998e-01  -4.2890000000000000e-01  -1.9089999999999999e-01  -2.8500000000000001e-02   2.1899999999999999e-02  -6.6600000000000006e-02   2.1791000000000000e+00   2.2635999999999998e+00   6.7400000000000002e-02   9.6199999999999994e-02   4.8659999999999998e-01
  -1.5429999999999999e-01  -2.1980000000000000e-01  -4.2890000000000000e-01  -1.2410000000000000e-01   1.9000000000000000e-02  -4.4000000000000003e-03   3.1069999999999998e-01   2.3125000000000000e+00   5.2239999999999998e-01   1.1559999999999999e-01   1.6360000000000000e-01   4.6000000000000002e-01
  -2.2040000000000001e-01  -5.2759999999999996e-01  -9.4359999999999999e-01  -2.6729999999999998e-01   9.4999999999999998e-03  -1.3200000000000000e-02   3.7730000000000002e-01   2.3792000000000000e+00   2.0893999999999999e+00   0.0000000000000000e+00   1.2509999999999999e-01   4.3350000000000000e-01
   4.4100000000000000e-02  -3.9570000000000000e-01  -8.5780000000000001e-01  -2.3870000000000000e-01   6.6600000000000006e-02  -1.7500000000000002e-02   3.9950000000000002e-01   2.3347000000000002e+00   1.8283000000000000e+00  -9.5999999999999992e-03   1.4430000000000001e-01   4.6889999999999998e-01
  -1.1020000000000001e-01  -4.3999999999999997e-02  -9.4359999999999999e-01  -2.0999999999999999e-01   3.8100000000000002e-02  -3.5099999999999999e-02   1.9980000000000001e-01   2.3125000000000000e+00   2.0893999999999999e+00  -2.8899999999999999e-02   8.6599999999999996e-02   4.6000000000000002e-01
  -3.3060000000000000e-01  -3.0780000000000002e-01  -5.1470000000000005e-01  -1.3370000000000001e-01   1.9000000000000000e-02  -8.8000000000000005e-03   6.2150000000000005e-01   2.3347000000000002e+00   2.0893999999999999e+00   5.7799999999999997e-02   2.2130000000000000e-01   4.1139999999999999e-01
   2.1999999999999999e-02  -4.1770000000000002e-01  -6.8630000000000002e-01  -1.7190000000000000e-01   2.8500000000000001e-02  -8.8000000000000005e-03   2.8849999999999998e-01   2.4904000000000002e+00   1.6540999999999999e+00   4.8200000000000000e-02   1.5400000000000000e-01   4.6450000000000002e-01
  -8.8200000000000001e-02  -2.6379999999999998e-01  -1.0294000000000001e+00  -1.5279999999999999e-01   2.8500000000000001e-02  -1.3200000000000000e-02   2.8849999999999998e-01   2.2012999999999998e+00   1.3930000000000000e+00  -9.5999999999999992e-03   2.0210000000000000e-01   4.4679999999999997e-01
   2.1999999999999999e-02  -3.0780000000000002e-01  -6.8630000000000002e-01  -1.1459999999999999e-01  -1.9000000000000000e-02   1.3200000000000000e-02   2.2189999999999999e-01   2.6238000000000001e+00   1.5670999999999999e+00   9.5999999999999992e-03   1.5400000000000000e-01   4.6889999999999998e-01
   2.1999999999999999e-02  -3.7369999999999998e-01  -1.1152000000000000e+00  -2.2910000000000000e-01  -4.7600000000000003e-02  -3.0700000000000002e-02   4.4390000000000002e-01   2.1568999999999998e+00   1.9153000000000000e+00   3.8500000000000000e-02   8.6599999999999996e-02   4.3350000000000000e-01
  -4.4100000000000000e-02  -3.7369999999999998e-01  -7.7210000000000001e-01  -1.9089999999999999e-01   0.0000000000000000e+00  -2.1899999999999999e-02   2.6629999999999998e-01   2.3792000000000000e+00   2.0024000000000002e+00   1.1559999999999999e-01   1.5400000000000000e-01   4.7330000000000000e-01
  -4.4100000000000000e-02  -1.5390000000000001e-01  -1.0294000000000001e+00  -1.8140000000000001e-01  -2.8500000000000001e-02  -4.8200000000000000e-02   2.4410000000000001e-01   2.1124000000000001e+00   1.7412000000000001e+00   1.9300000000000001e-02   1.1550000000000001e-01   4.6889999999999998e-01
  -3.5270000000000001e-01  -3.2979999999999998e-01  -6.8630000000000002e-01  -2.0050000000000001e-01   1.9000000000000000e-02   2.1899999999999999e-02   2.2189999999999999e-01   2.2012999999999998e+00   1.0447000000000000e+00   8.6699999999999999e-02   4.8099999999999997e-02   4.2470000000000002e-01
  -1.9839999999999999e-01  -8.7900000000000006e-02  -9.4359999999999999e-01  -1.6230000000000000e-01  -8.5599999999999996e-02  -1.3200000000000000e-02   1.7760000000000001e-01   2.0901999999999998e+00   1.4800000000000000e+00   1.1559999999999999e-01   1.5400000000000000e-01   4.8220000000000002e-01
  -1.7630000000000001e-01  -5.0560000000000005e-01  -1.6298999999999999e+00  -1.4319999999999999e-01  -9.4999999999999998e-03   3.0700000000000002e-02   2.8849999999999998e-01   2.2458000000000000e+00   1.5670999999999999e+00   9.6299999999999997e-02   8.6599999999999996e-02   4.5119999999999999e-01
  -1.1020000000000001e-01  -3.7369999999999998e-01  -5.1470000000000005e-01  -1.9089999999999999e-01   1.9000000000000000e-02  -2.6300000000000000e-02   1.9980000000000001e-01   2.3570000000000002e+00   2.0893999999999999e+00  -2.8899999999999999e-02   2.1170000000000000e-01   4.6450000000000002e-01
  -2.1999999999999999e-02  -2.1980000000000000e-01  -1.8872000000000000e+00  -2.0999999999999999e-01   0.0000000000000000e+00   4.4000000000000003e-03   2.6629999999999998e-01   2.1568999999999998e+00   1.7412000000000001e+00   0.0000000000000000e+00   1.3469999999999999e-01   4.8659999999999998e-01
  -8.8200000000000001e-02  -2.4179999999999999e-01  -7.7210000000000001e-01  -1.3370000000000001e-01   7.6100000000000001e-02   4.3900000000000002e-02   3.9950000000000002e-01   2.2458000000000000e+00   2.2635999999999998e+00   1.9300000000000001e-02   1.3469999999999999e-01   4.5560000000000000e-01
  -8.8200000000000001e-02  -1.7590000000000000e-01  -1.2867999999999999e+00  -2.0050000000000001e-01   2.8500000000000001e-02  -6.1400000000000003e-02   2.4410000000000001e-01   2.2235999999999998e+00   1.3930000000000000e+00   2.8899999999999999e-02   9.6199999999999994e-02   4.9099999999999999e-01
  -1.5429999999999999e-01  -1.7590000000000000e-01  -9.4359999999999999e-01  -2.0050000000000001e-01   2.8500000000000001e-02  -1.7500000000000002e-02   3.1069999999999998e-01   2.3570000000000002e+00   1.4800000000000000e+00   0.0000000000000000e+00   1.3469999999999999e-01   4.3350000000000000e-01
  -8.8200000000000001e-02  -3.2979999999999998e-01  -5.1470000000000005e-01  -2.8639999999999999e-01  -1.9000000000000000e-02  -3.5099999999999999e-02   2.8849999999999998e-01   2.4015000000000000e+00   1.0447000000000000e+00  -1.9300000000000001e-02   8.6599999999999996e-02   4.9540000000000001e-01
   0.0000000000000000e+00  -2.6379999999999998e-01  -1.0294000000000001e+00  -2.1959999999999999e-01  -5.7099999999999998e-02  -1.3200000000000000e-02   4.6610000000000001e-01   2.2902999999999998e+00   1.3930000000000000e+00   8.6699999999999999e-02   1.7319999999999999e-01   4.4230000000000003e-01
  -1.7630000000000001e-01  -6.6000000000000003e-02  -1.3725000000000001e+00  -3.1509999999999999e-01  -3.8100000000000002e-02  -3.5099999999999999e-02   2.2200000000000001e-02   2.2679999999999998e+00   1.8283000000000000e+00   3.8500000000000000e-02   1.5400000000000000e-01   4.7330000000000000e-01
   4.4100000000000000e-02  -2.4179999999999999e-01  -1.2010000000000001e+00  -1.9089999999999999e-01   0.0000000000000000e+00  -1.7500000000000002e-02   2.8849999999999998e-01   2.3570000000000002e+00   2.4377000000000000e+00  -1.9300000000000001e-02   1.0580000000000001e-01   4.5119999999999999e-01
  -1.7630000000000001e-01  -1.5390000000000001e-01  -6.8630000000000002e-01  -1.7190000000000000e-01   6.6600000000000006e-02  -3.9500000000000000e-02   2.6629999999999998e-01   2.3347000000000002e+00   2.2635999999999998e+00   2.8899999999999999e-02   1.5400000000000000e-01   4.1580000000000000e-01
  -1.7630000000000001e-01   0.0000000000000000e+00  -4.2890000000000000e-01  -1.4319999999999999e-01   9.4999999999999998e-03  -2.6300000000000000e-02   3.1069999999999998e-01   2.2902999999999998e+00   1.9153000000000000e+00   2.8899999999999999e-02   1.7319999999999999e-01   4.7330000000000000e-01
   2.4249999999999999e-01  -4.6170000000000000e-01  -7.7210000000000001e-01  -2.5779999999999997e-01   4.7600000000000003e-02  -7.4499999999999997e-02   2.6629999999999998e-01   2.4681999999999999e+00   1.3930000000000000e+00   3.8500000000000000e-02   1.1550000000000001e-01   3.9810000000000001e-01
  -2.6450000000000001e-01  -2.1980000000000000e-01  -2.5740000000000002e-01  -1.3370000000000001e-01  -3.8100000000000002e-02   4.4000000000000003e-03   4.2170000000000002e-01   2.2679999999999998e+00   2.3506000000000000e+00   5.7799999999999997e-02   6.7400000000000002e-02   4.3790000000000001e-01
  -2.1999999999999999e-02  -2.1980000000000000e-01  -1.0294000000000001e+00  -2.0050000000000001e-01  -9.4999999999999998e-03  -4.3900000000000002e-02   3.1069999999999998e-01   2.1791000000000000e+00   1.6540999999999999e+00   1.0600000000000000e-01   2.0210000000000000e-01   4.1580000000000000e-01
  -1.5429999999999999e-01  -1.9789999999999999e-01  -8.5800000000000001e-02  -2.3870000000000000e-01   3.8100000000000002e-02  -4.4000000000000003e-03   1.3320000000000001e-01   2.5571000000000002e+00   2.1764999999999999e+00   1.7340000000000000e-01   9.6199999999999994e-02   4.2020000000000002e-01
  -2.2040000000000001e-01  -2.4179999999999999e-01  -5.1470000000000005e-01  -2.0050000000000001e-01   0.0000000000000000e+00   0.0000000000000000e+00   1.5540000000000001e-01   2.2902999999999998e+00   2.3506000000000000e+00   4.8200000000000000e-02   1.0580000000000001e-01   4.8659999999999998e-01
  -1.7630000000000001e-01  -4.3999999999999997e-02  -3.4310000000000002e-01  -2.0050000000000001e-01   9.4999999999999998e-03  -4.4000000000000003e-03   2.4410000000000001e-01   2.3792000000000000e+00   2.3506000000000000e+00   3.8500000000000000e-02   8.6599999999999996e-02   4.4230000000000003e-01
  -1.3230000000000000e-01  -1.9789999999999999e-01  -1.0294000000000001e+00  -2.7689999999999998e-01  -3.8100000000000002e-02  -8.8000000000000005e-03   3.9950000000000002e-01   2.2902999999999998e+00   2.1764999999999999e+00   7.7100000000000002e-02   1.5400000000000000e-01   4.2470000000000002e-01
   0.0000000000000000e+00  -3.2979999999999998e-01  -8.5780000000000001e-01  -2.9599999999999999e-01  -2.8500000000000001e-02   4.4000000000000003e-03   4.4390000000000002e-01   2.2679999999999998e+00   1.5670999999999999e+00   0.0000000000000000e+00   1.4430000000000001e-01   4.5560000000000000e-01
  -6.6100000000000006e-02  -1.3189999999999999e-01  -7.7210000000000001e-01  -2.5779999999999997e-01  -1.1420000000000000e-01  -4.8200000000000000e-02   3.9950000000000002e-01   2.3347000000000002e+00   1.5670999999999999e+00   6.7400000000000002e-02   1.0580000000000001e-01   4.3350000000000000e-01
  -2.2040000000000001e-01  -2.6379999999999998e-01  -1.7157000000000000e+00  -2.3870000000000000e-01  -6.6600000000000006e-02  -1.7500000000000002e-02   2.4410000000000001e-01   2.4015000000000000e+00   2.0893999999999999e+00   9.5999999999999992e-03   7.6999999999999999e-02   4.5560000000000000e-01
  -2.2040000000000001e-01  -3.5170000000000001e-01  -6.0050000000000003e-01  -1.8140000000000001e-01  -2.8500000000000001e-02   0.0000000000000000e+00   3.5510000000000003e-01   2.3792000000000000e+00   2.0893999999999999e+00   7.7100000000000002e-02   1.3469999999999999e-01   4.5560000000000000e-01
   4.4100000000000000e-02  -1.3189999999999999e-01  -2.1446000000000001e+00  -1.1459999999999999e-01   4.7600000000000003e-02  -1.7500000000000002e-02   3.7730000000000002e-01   2.4904000000000002e+00   2.1764999999999999e+00   9.5999999999999992e-03   1.6360000000000000e-01   5.0429999999999997e-01
  -1.9839999999999999e-01  -2.4179999999999999e-01  -3.4310000000000002e-01  -4.7699999999999999e-02  -7.6100000000000001e-02  -1.3200000000000000e-02   3.1069999999999998e-01   2.2679999999999998e+00   1.7412000000000001e+00   9.6299999999999997e-02   4.8099999999999997e-02   5.0429999999999997e-01
  -4.4100000000000000e-02  -2.4179999999999999e-01  -1.2867999999999999e+00  -2.5779999999999997e-01  -6.6600000000000006e-02  -8.8000000000000005e-03   3.5510000000000003e-01   2.3125000000000000e+00   2.6118000000000001e+00   9.5999999999999992e-03   1.0580000000000001e-01   4.2470000000000002e-01
  -2.4249999999999999e-01   4.3999999999999997e-02  -1.0294000000000001e+00  -2.0050000000000001e-01   1.9000000000000000e-02  -4.4000000000000003e-03   2.2189999999999999e-01   2.2902999999999998e+00   2.2635999999999998e+00  -4.8200000000000000e-02   1.6360000000000000e-01   4.3790000000000001e-01
  -8.8200000000000001e-02  -1.9789999999999999e-01   5.1470000000000005e-01  -2.1959999999999999e-01   5.7099999999999998e-02   6.5799999999999997e-02   2.4410000000000001e-01   2.3125000000000000e+00   2.1764999999999999e+00   7.7100000000000002e-02   7.6999999999999999e-02   4.6000000000000002e-01
  -1.7630000000000001e-01  -1.3189999999999999e-01  -1.8015000000000001e+00  -2.1959999999999999e-01  -5.7099999999999998e-02   1.7500000000000002e-02   2.2189999999999999e-01   2.2902999999999998e+00   2.6989000000000001e+00   0.0000000000000000e+00   2.1170000000000000e-01   4.2470000000000002e-01
  -1.1020000000000001e-01  -1.3189999999999999e-01  -1.8015000000000001e+00  -2.0050000000000001e-01  -2.8500000000000001e-02   8.8000000000000005e-03   5.1049999999999995e-01   2.4237000000000002e+00   2.0024000000000002e+00   3.8500000000000000e-02   1.1550000000000001e-01   4.3790000000000001e-01
   0.0000000000000000e+00  -2.4179999999999999e-01  -6.8630000000000002e-01  -2.1959999999999999e-01   0.0000000000000000e+00  -9.6500000000000002e-02   3.3289999999999997e-01   2.3125000000000000e+00   2.1764999999999999e+00   9.6299999999999997e-02   1.1550000000000001e-01   4.3790000000000001e-01
  -4.4100000000000000e-02  -2.1980000000000000e-01  -6.8630000000000002e-01  -2.3870000000000000e-01  -2.8500000000000001e-02  -2.1899999999999999e-02   4.4400000000000002e-02   2.4015000000000000e+00   1.2188000000000001e+00   1.6380000000000000e-01   1.1550000000000001e-01   4.3790000000000001e-01
   2.1999999999999999e-02  -2.8580000000000000e-01  -1.2867999999999999e+00  -2.4820000000000000e-01   8.5599999999999996e-02  -1.3200000000000000e-02   1.3320000000000001e-01   2.2902999999999998e+00   1.3930000000000000e+00   9.5999999999999992e-03   1.1550000000000001e-01   4.6450000000000002e-01
  -1.5429999999999999e-01  -1.0990000000000000e-01  -8.5800000000000001e-02  -9.5500000000000002e-02   7.6100000000000001e-02  -1.3200000000000000e-02   1.9980000000000001e-01   2.4459000000000000e+00   2.4377000000000000e+00   1.3489999999999999e-01   2.4060000000000001e-01   4.6450000000000002e-01
  -2.1999999999999999e-02  -3.5170000000000001e-01  -1.2867999999999999e+00  -2.4820000000000000e-01   9.4999999999999998e-03  -7.0199999999999999e-02   3.1069999999999998e-01   2.3125000000000000e+00   1.8283000000000000e+00  -1.9300000000000001e-02   1.9239999999999999e-01   4.3790000000000001e-01
  -1.7630000000000001e-01  -2.1980000000000000e-01  -1.1152000000000000e+00  -2.0050000000000001e-01  -8.5599999999999996e-02  -1.7500000000000002e-02   3.5510000000000003e-01   2.1791000000000000e+00   1.7412000000000001e+00   4.8200000000000000e-02   1.2509999999999999e-01   4.9099999999999999e-01
  -8.8200000000000001e-02  -1.9789999999999999e-01  -9.4359999999999999e-01  -2.2910000000000000e-01  -2.8500000000000001e-02  -8.8000000000000005e-03   2.4410000000000001e-01   2.4237000000000002e+00   2.0893999999999999e+00   8.6699999999999999e-02   1.0580000000000001e-01   4.4679999999999997e-01
  -2.8649999999999998e-01  -1.7590000000000000e-01  -1.8015000000000001e+00  -2.0999999999999999e-01   1.9000000000000000e-02  -3.5099999999999999e-02   3.5510000000000003e-01   2.5348999999999999e+00   2.2635999999999998e+00   1.5409999999999999e-01   1.4430000000000001e-01   4.5560000000000000e-01
  -6.6100000000000006e-02  -2.8580000000000000e-01  -1.3725000000000001e+00  -2.5779999999999997e-01  -4.7600000000000003e-02   1.7500000000000002e-02   3.7730000000000002e-01   2.2902999999999998e+00   1.9153000000000000e+00   2.8899999999999999e-02   1.2509999999999999e-01   4.5560000000000000e-01
  -8.8200000000000001e-02  -2.6379999999999998e-01  -8.5780000000000001e-01  -1.3370000000000001e-01  -8.5599999999999996e-02   1.3200000000000000e-02   2.6629999999999998e-01   2.4015000000000000e+00   1.9153000000000000e+00   3.8500000000000000e-02   1.2509999999999999e-01   4.6450000000000002e-01
  -6.6100000000000006e-02  -1.9789999999999999e-01  -1.7157000000000000e+00  -1.7190000000000000e-01   3.8100000000000002e-02   8.8000000000000005e-03   1.3320000000000001e-01   2.4459000000000000e+00   2.0893999999999999e+00  -3.8500000000000000e-02   9.6199999999999994e-02   4.4679999999999997e-01
  -1.7630000000000001e-01  -1.7590000000000000e-01  -1.3725000000000001e+00  -2.0050000000000001e-01   9.5200000000000007e-02  -3.5099999999999999e-02   3.5510000000000003e-01   2.2012999999999998e+00   1.7412000000000001e+00   1.2520000000000001e-01   2.0210000000000000e-01   4.7330000000000000e-01
  -2.8649999999999998e-01  -3.2979999999999998e-01  -1.2867999999999999e+00  -1.1459999999999999e-01  -9.4999999999999998e-03  -4.3900000000000002e-02   1.9980000000000001e-01   2.4459000000000000e+00   1.4800000000000000e+00   4.8200000000000000e-02   1.0580000000000001e-01   4.4679999999999997e-01
  -1.3230000000000000e-01  -1.5390000000000001e-01  -1.1152000000000000e+00  -1.3370000000000001e-01  -8.5599999999999996e-02  -1.3200000000000000e-02   2.6629999999999998e-01   2.3792000000000000e+00   2.5247000000000002e+00  -1.9300000000000001e-02   1.3469999999999999e-01   4.4230000000000003e-01
  -3.0859999999999999e-01  -3.7369999999999998e-01   8.5800000000000001e-02  -2.1959999999999999e-01   8.5599999999999996e-02  -3.0700000000000002e-02   2.2189999999999999e-01   2.2235999999999998e+00   2.1764999999999999e+00   7.7100000000000002e-02   8.6599999999999996e-02   4.2470000000000002e-01
  -8.8200000000000001e-02  -2.6379999999999998e-01  -4.2890000000000000e-01  -3.3420000000000000e-01  -2.8500000000000001e-02  -4.8200000000000000e-02   5.1049999999999995e-01   2.1791000000000000e+00   1.3059000000000001e+00   8.6699999999999999e-02   1.1550000000000001e-01   4.9990000000000001e-01
  -1.5429999999999999e-01  -3.2979999999999998e-01  -6.0050000000000003e-01  -1.4319999999999999e-01   4.7600000000000003e-02  -2.1899999999999999e-02   3.9950000000000002e-01   2.2902999999999998e+00   1.7412000000000001e+00   0.0000000000000000e+00   1.6360000000000000e-01   4.1580000000000000e-01
  -4.4100000000000000e-02  -3.2979999999999998e-01  -7.7210000000000001e-01  -2.0999999999999999e-01   2.8500000000000001e-02   4.8200000000000000e-02   3.1069999999999998e-01   2.2679999999999998e+00   1.3930000000000000e+00   4.8200000000000000e-02   4.8099999999999997e-02   4.5119999999999999e-01
  -1.7630000000000001e-01  -3.2979999999999998e-01  -9.4359999999999999e-01  -2.4820000000000000e-01  -1.2370000000000000e-01  -8.8000000000000005e-03   1.5540000000000001e-01   2.3347000000000002e+00   2.0893999999999999e+00   7.7100000000000002e-02   1.1550000000000001e-01   3.9810000000000001e-01
  -4.4100000000000000e-02  -3.0780000000000002e-01  -6.0050000000000003e-01  -2.0999999999999999e-01   0.0000000000000000e+00  -5.7000000000000002e-02   3.7730000000000002e-01   2.0901999999999998e+00   2.1764999999999999e+00   8.6699999999999999e-02   5.7700000000000001e-02   4.5560000000000000e-01
   0.0000000000000000e+00  -2.1980000000000000e-01  -6.0050000000000003e-01  -1.0500000000000000e-01  -1.9000000000000000e-02  -5.2600000000000001e-02   2.4410000000000001e-01   2.3792000000000000e+00   2.3506000000000000e+00   2.8899999999999999e-02   1.3469999999999999e-01   4.6889999999999998e-01
  -1.9839999999999999e-01  -3.2979999999999998e-01  -1.8015000000000001e+00  -1.6230000000000000e-01   0.0000000000000000e+00   1.7500000000000002e-02   3.1069999999999998e-01   2.4459000000000000e+00   1.6540999999999999e+00   1.0600000000000000e-01   1.5400000000000000e-01   4.3790000000000001e-01
  -2.8649999999999998e-01  -1.0990000000000000e-01  -1.8015000000000001e+00  -2.8639999999999999e-01  -8.5599999999999996e-02  -1.7500000000000002e-02   2.6629999999999998e-01   2.2458000000000000e+00   1.5670999999999999e+00   5.7799999999999997e-02   7.6999999999999999e-02   4.3350000000000000e-01
  -6.6100000000000006e-02  -2.8580000000000000e-01  -1.1152000000000000e+00  -1.4319999999999999e-01  -6.6600000000000006e-02   8.8000000000000005e-03   3.9950000000000002e-01   2.5571000000000002e+00   1.7412000000000001e+00   3.8500000000000000e-02   0.0000000000000000e+00   4.6000000000000002e-01
  -1.1020000000000001e-01  -1.3189999999999999e-01  -1.5441000000000000e+00  -1.6230000000000000e-01   4.7600000000000003e-02   1.7500000000000002e-02   2.8849999999999998e-01   2.4015000000000000e+00   1.4800000000000000e+00  -9.5999999999999992e-03   1.4430000000000001e-01   4.3790000000000001e-01
  -8.8200000000000001e-02  -2.1980000000000000e-01  -1.9730000000000001e+00  -1.3370000000000001e-01  -3.8100000000000002e-02  -4.4000000000000003e-03   3.3289999999999997e-01   2.3125000000000000e+00   1.8283000000000000e+00   5.7799999999999997e-02   1.2509999999999999e-01   4.4679999999999997e-01
  -6.6100000000000006e-02  -2.1980000000000000e-01  -1.2010000000000001e+00  -1.7190000000000000e-01   2.8500000000000001e-02   3.0700000000000002e-02   3.1069999999999998e-01   2.3792000000000000e+00   1.3930000000000000e+00   8.6699999999999999e-02   4.8099999999999997e-02   4.9099999999999999e-01
   0.0000000000000000e+00  -1.7590000000000000e-01  -1.7160000000000000e-01  -1.7190000000000000e-01  -1.9000000000000000e-02  -7.4499999999999997e-02   3.7730000000000002e-01   2.3570000000000002e+00   1.4800000000000000e+00   1.9300000000000001e-02   1.1550000000000001e-01   4.6450000000000002e-01
  -1.1020000000000001e-01  -2.1980000000000000e-01  -1.4582999999999999e+00  -2.4820000000000000e-01   0.0000000000000000e+00  -6.1400000000000003e-02   2.2189999999999999e-01   2.3347000000000002e+00   1.2188000000000001e+00   7.7100000000000002e-02   8.6599999999999996e-02   4.3790000000000001e-01
   4.4100000000000000e-02  -1.9789999999999999e-01  -6.8630000000000002e-01  -2.1959999999999999e-01  -1.0470000000000000e-01  -3.0700000000000002e-02   4.6610000000000001e-01   2.3347000000000002e+00   2.3506000000000000e+00   3.8500000000000000e-02   1.0580000000000001e-01   4.3350000000000000e-01
   4.4100000000000000e-02  -3.5170000000000001e-01  -1.0294000000000001e+00  -1.1459999999999999e-01  -1.4269999999999999e-01   0.0000000000000000e+00   1.9980000000000001e-01   2.3570000000000002e+00   1.4800000000000000e+00   3.8500000000000000e-02   5.7700000000000001e-02   4.5560000000000000e-01
  -6.6100000000000006e-02  -1.7590000000000000e-01  -1.2867999999999999e+00  -2.4820000000000000e-01   1.0470000000000000e-01  -8.8000000000000005e-03   1.9980000000000001e-01   2.5348999999999999e+00   9.5770000000000000e-01   5.7799999999999997e-02   1.5400000000000000e-01   4.6450000000000002e-01
  -2.1999999999999999e-02  -3.5170000000000001e-01  -1.4582999999999999e+00  -1.9089999999999999e-01  -9.4999999999999998e-03  -4.8200000000000000e-02   3.7730000000000002e-01   2.3570000000000002e+00   1.4800000000000000e+00   5.7799999999999997e-02   1.7319999999999999e-01   4.4679999999999997e-01
  -8.8200000000000001e-02  -2.6379999999999998e-01  -9.4359999999999999e-01  -9.5500000000000002e-02  -1.9000000000000000e-02  -6.1400000000000003e-02   3.9950000000000002e-01   2.4904000000000002e+00   2.1764999999999999e+00   7.7100000000000002e-02   1.5400000000000000e-01   4.5119999999999999e-01
  -1.3230000000000000e-01  -2.1980000000000000e-01  -6.0050000000000003e-01  -2.0050000000000001e-01  -9.4999999999999998e-03  -2.1899999999999999e-02   1.7760000000000001e-01   2.2235999999999998e+00   1.3059000000000001e+00   4.8200000000000000e-02   9.6199999999999994e-02   4.2020000000000002e-01
  -2.8649999999999998e-01  -2.8580000000000000e-01  -1.2867999999999999e+00  -2.2910000000000000e-01  -1.9000000000000000e-02  -3.0700000000000002e-02   6.6600000000000006e-02   2.3347000000000002e+00   1.3059000000000001e+00   5.7799999999999997e-02   1.2509999999999999e-01   4.4230000000000003e-01
  -8.8200000000000001e-02  -6.6000000000000003e-02  -6.0050000000000003e-01  -1.7190000000000000e-01  -3.8100000000000002e-02  -1.3200000000000000e-02   3.1069999999999998e-01   2.2902999999999998e+00   1.8283000000000000e+00   9.5999999999999992e-03   1.1550000000000001e-01   4.9540000000000001e-01
  -1.5429999999999999e-01  -1.0990000000000000e-01  -1.0294000000000001e+00  -2.1959999999999999e-01   7.6100000000000001e-02  -6.5799999999999997e-02   3.1069999999999998e-01   2.2458000000000000e+00   2.4377000000000000e+00   2.8899999999999999e-02   1.2509999999999999e-01   4.6450000000000002e-01
  -4.4100000000000000e-02  -4.3999999999999997e-02  -8.5780000000000001e-01  -2.2910000000000000e-01  -1.1420000000000000e-01  -1.3200000000000000e-02   1.9980000000000001e-01   2.4015000000000000e+00   1.3930000000000000e+00   2.8899999999999999e-02   9.6199999999999994e-02   4.6889999999999998e-01
  -6.6100000000000006e-02  -3.2979999999999998e-01  -6.8630000000000002e-01  -3.1509999999999999e-01  -7.6100000000000001e-02  -4.4000000000000003e-03   1.3320000000000001e-01   2.4681999999999999e+00   1.7412000000000001e+00   0.0000000000000000e+00   5.7700000000000001e-02   4.7770000000000001e-01
  -8.8200000000000001e-02  -2.1999999999999999e-02  -4.2890000000000000e-01  -2.3870000000000000e-01  -3.8100000000000002e-02  -3.5099999999999999e-02   2.6629999999999998e-01   2.4681999999999999e+00   1.5670999999999999e+00   6.7400000000000002e-02   5.7700000000000001e-02   4.2909999999999998e-01
  -8.8200000000000001e-02  -3.0780000000000002e-01  -8.5780000000000001e-01  -1.6230000000000000e-01  -5.7099999999999998e-02  -1.3200000000000000e-02   3.9950000000000002e-01   2.2235999999999998e+00   1.0447000000000000e+00  -5.7799999999999997e-02   1.5400000000000000e-01   4.4679999999999997e-01
  -1.1020000000000001e-01  -3.0780000000000002e-01  -7.7210000000000001e-01  -1.7190000000000000e-01   7.6100000000000001e-02  -8.8000000000000005e-03   1.9980000000000001e-01   2.3570000000000002e+00   1.8283000000000000e+00   3.8500000000000000e-02   1.1550000000000001e-01   4.5119999999999999e-01
  -1.3230000000000000e-01  -3.0780000000000002e-01  -1.4582999999999999e+00  -1.7190000000000000e-01  -4.7600000000000003e-02   4.4000000000000003e-03   3.7730000000000002e-01   2.3125000000000000e+00   1.9153000000000000e+00   1.0600000000000000e-01   1.1550000000000001e-01   4.3350000000000000e-01
  -2.1999999999999999e-02  -2.1980000000000000e-01  -4.2890000000000000e-01  -1.9089999999999999e-01   4.7600000000000003e-02   4.4000000000000003e-03   2.2200000000000001e-02   2.4015000000000000e+00   1.9153000000000000e+00  -9.5999999999999992e-03   1.4430000000000001e-01   4.3350000000000000e-01
  -1.9839999999999999e-01  -2.8580000000000000e-01  -1.7157000000000000e+00  -2.1959999999999999e-01  -2.8500000000000001e-02   3.0700000000000002e-02   1.5540000000000001e-01   2.2902999999999998e+00   2.5247000000000002e+00   5.7799999999999997e-02   1.1550000000000001e-01   4.3790000000000001e-01
   0.0000000000000000e+00  -6.6000000000000003e-02  -7.7210000000000001e-01  -2.3870000000000000e-01  -9.4999999999999998e-03   8.8000000000000005e-03   1.9980000000000001e-01   2.4015000000000000e+00   1.9153000000000000e+00   6.7400000000000002e-02   1.0580000000000001e-01   4.2470000000000002e-01
  -3.5270000000000001e-01  -2.4179999999999999e-01  -1.4582999999999999e+00  -2.5779999999999997e-01  -6.6600000000000006e-02   2.6300000000000000e-02   1.7760000000000001e-01   2.4459000000000000e+00   2.0024000000000002e+00   7.7100000000000002e-02   1.6360000000000000e-01   4.3790000000000001e-01
  -2.1999999999999999e-02  -2.4179999999999999e-01  -1.0294000000000001e+00  -2.5779999999999997e-01   0.0000000000000000e+00  -3.0700000000000002e-02   4.4390000000000002e-01   2.2902999999999998e+00   1.8283000000000000e+00  -9.5999999999999992e-03   1.5400000000000000e-01   4.4230000000000003e-01
  -6.6100000000000006e-02  -1.0990000000000000e-01  -1.3725000000000001e+00  -1.5279999999999999e-01   9.4999999999999998e-03  -4.3900000000000002e-02   3.3289999999999997e-01   2.4459000000000000e+00   1.7412000000000001e+00   2.8899999999999999e-02   1.0580000000000001e-01   4.3350000000000000e-01
  -1.3230000000000000e-01   0.0000000000000000e+00  -1.6298999999999999e+00  -2.2910000000000000e-01  -7.6100000000000001e-02  -3.0700000000000002e-02   2.8849999999999998e-01   2.2012999999999998e+00   1.9153000000000000e+00   9.6299999999999997e-02   1.2509999999999999e-01   4.3350000000000000e-01
  -8.8200000000000001e-02  -4.3999999999999997e-02  -1.6298999999999999e+00  -2.2910000000000000e-01  -7.6100000000000001e-02   3.0700000000000002e-02   1.5540000000000001e-01   2.2679999999999998e+00   1.8283000000000000e+00   6.7400000000000002e-02   2.4060000000000001e-01   4.3790000000000001e-01
  -2.6450000000000001e-01  -3.5170000000000001e-01  -1.2867999999999999e+00  -2.3870000000000000e-01  -5.7099999999999998e-02  -1.3200000000000000e-02   3.3289999999999997e-01   2.3792000000000000e+00   1.3059000000000001e+00   7.7100000000000002e-02   2.1170000000000000e-01   4.1139999999999999e-01
  -2.4249999999999999e-01  -1.7590000000000000e-01  -1.3725000000000001e+00  -1.5279999999999999e-01   4.7600000000000003e-02  -4.8200000000000000e-02   2.8849999999999998e-01   2.4015000000000000e+00   1.6540999999999999e+00   5.7799999999999997e-02   1.1550000000000001e-01   4.2020000000000002e-01
  -2.4249999999999999e-01  -1.7590000000000000e-01  -6.8630000000000002e-01  -1.8140000000000001e-01   2.8500000000000001e-02  -2.6300000000000000e-02   2.4410000000000001e-01   2.5792999999999999e+00   8.7060000000000004e-01   3.8500000000000000e-02   7.6999999999999999e-02   4.7770000000000001e-01
  -1.1020000000000001e-01  -1.0990000000000000e-01  -7.7210000000000001e-01  -1.5279999999999999e-01  -1.9000000000000000e-02   5.7000000000000002e-02   2.4410000000000001e-01   2.4904000000000002e+00   1.2188000000000001e+00   0.0000000000000000e+00   1.1550000000000001e-01   4.2909999999999998e-01
  -1.5429999999999999e-01  -3.0780000000000002e-01  -1.0294000000000001e+00  -1.8140000000000001e-01  -4.7600000000000003e-02   0.0000000000000000e+00   4.6610000000000001e-01   2.2902999999999998e+00   7.8349999999999997e-01  -9.5999999999999992e-03   1.2509999999999999e-01   4.7770000000000001e-01
  -4.4100000000000000e-02  -2.8580000000000000e-01  -7.7210000000000001e-01  -1.4319999999999999e-01   0.0000000000000000e+00  -2.1899999999999999e-02   3.9950000000000002e-01   2.3347000000000002e+00   1.2188000000000001e+00   9.6299999999999997e-02   1.7319999999999999e-01   4.6889999999999998e-01
   6.6100000000000006e-02  -2.6379999999999998e-01  -1.4582999999999999e+00  -2.4820000000000000e-01  -3.8100000000000002e-02  -2.6300000000000000e-02   3.9950000000000002e-01   2.2012999999999998e+00   2.5247000000000002e+00  -1.9300000000000001e-02   1.6360000000000000e-01   4.7770000000000001e-01
  -1.1020000000000001e-01  -2.4179999999999999e-01  -7.7210000000000001e-01  -1.7190000000000000e-01  -4.7600000000000003e-02  -8.8000000000000005e-03   2.6629999999999998e-01   2.5571000000000002e+00   1.5670999999999999e+00   1.1559999999999999e-01   1.2509999999999999e-01   4.3350000000000000e-01
   2.1999999999999999e-02  -3.2979999999999998e-01  -7.7210000000000001e-01  -1.4319999999999999e-01  -3.8100000000000002e-02   4.4000000000000003e-03   2.8849999999999998e-01   2.2458000000000000e+00   1.2188000000000001e+00  -2.8899999999999999e-02   1.4430000000000001e-01   4.4679999999999997e-01
   2.1999999999999999e-02  -2.4179999999999999e-01  -1.1152000000000000e+00  -2.2910000000000000e-01   4.7600000000000003e-02  -2.1899999999999999e-02   3.3289999999999997e-01   2.1568999999999998e+00   2.1764999999999999e+00   1.3489999999999999e-01   1.4430000000000001e-01   4.9099999999999999e-01
  -1.3230000000000000e-01  -1.3189999999999999e-01  -6.8630000000000002e-01  -1.8140000000000001e-01  -5.7099999999999998e-02  -2.1899999999999999e-02   2.2189999999999999e-01   2.3347000000000002e+00   1.5670999999999999e+00   1.9300000000000001e-02   1.6360000000000000e-01   4.3350000000000000e-01
  -1.1020000000000001e-01   2.1999999999999999e-02  -1.1152000000000000e+00  -1.3370000000000001e-01  -2.8500000000000001e-02  -3.0700000000000002e-02   3.1069999999999998e-01   2.2012999999999998e+00   1.3059000000000001e+00   9.5999999999999992e-03   9.6199999999999994e-02   4.5560000000000000e-01
  -8.8200000000000001e-02  -1.0990000000000000e-01  -4.2890000000000000e-01  -2.0999999999999999e-01   2.8500000000000001e-02  -1.7500000000000002e-02   3.3289999999999997e-01   2.4459000000000000e+00   2.0024000000000002e+00   2.8899999999999999e-02   1.0580000000000001e-01   4.5119999999999999e-01
  -2.2040000000000001e-01  -4.3999999999999997e-02  -1.1152000000000000e+00  -2.4820000000000000e-01  -9.5200000000000007e-02  -8.8000000000000005e-03   2.8849999999999998e-01   2.2235999999999998e+00   1.5670999999999999e+00   2.8899999999999999e-02   1.1550000000000001e-01   4.3350000000000000e-01
   2.1999999999999999e-02  -1.3189999999999999e-01  -1.1152000000000000e+00  -1.8140000000000001e-01   9.4999999999999998e-03  -2.6300000000000000e-02   3.7730000000000002e-01   2.1568999999999998e+00   1.4800000000000000e+00  -5.7799999999999997e-02   1.1550000000000001e-01   4.6889999999999998e-01
  -1.3230000000000000e-01  -3.2979999999999998e-01  -9.4359999999999999e-01  -2.3870000000000000e-01   3.8100000000000002e-02   0.0000000000000000e+00   3.1069999999999998e-01   2.1791000000000000e+00   1.3059000000000001e+00   3.8500000000000000e-02   1.4430000000000001e-01   4.4230000000000003e-01
  -8.8200000000000001e-02  -1.3189999999999999e-01  -7.7210000000000001e-01  -3.0549999999999999e-01  -9.5200000000000007e-02   0.0000000000000000e+00   2.2189999999999999e-01   2.3792000000000000e+00   1.0447000000000000e+00   7.7100000000000002e-02   2.8899999999999999e-02   4.4679999999999997e-01
   0.0000000000000000e+00  -3.2979999999999998e-01  -1.2010000000000001e+00  -2.0050000000000001e-01  -7.6100000000000001e-02  -8.8000000000000005e-03   3.5510000000000003e-01   2.3347000000000002e+00   1.8283000000000000e+00  -9.5999999999999992e-03   1.3469999999999999e-01   4.7330000000000000e-01
  -1.5429999999999999e-01  -8.7900000000000006e-02  -1.5441000000000000e+00  -2.0999999999999999e-01   2.8500000000000001e-02  -4.3900000000000002e-02   1.1100000000000000e-01   2.4459000000000000e+00   2.0024000000000002e+00  -4.8200000000000000e-02   8.6599999999999996e-02   4.3350000000000000e-01
  -4.4100000000000000e-02  -1.5390000000000001e-01  -6.8630000000000002e-01  -2.8639999999999999e-01   5.7099999999999998e-02  -2.1899999999999999e-02   4.4390000000000002e-01   2.4681999999999999e+00   2.0893999999999999e+00   6.7400000000000002e-02   8.6599999999999996e-02   4.9540000000000001e-01
  -2.2040000000000001e-01  -1.5390000000000001e-01  -1.5441000000000000e+00  -2.4820000000000000e-01  -9.4999999999999998e-03  -8.8000000000000005e-03   2.8849999999999998e-01   2.2458000000000000e+00   1.2188000000000001e+00   3.8500000000000000e-02   6.7400000000000002e-02   4.7770000000000001e-01
  -1.5429999999999999e-01  -1.9789999999999999e-01  -7.7210000000000001e-01  -9.5500000000000002e-02   2.8500000000000001e-02   0.0000000000000000e+00   1.1100000000000000e-01   2.3792000000000000e+00   1.7412000000000001e+00   1.0600000000000000e-01   2.1170000000000000e-01   4.4679999999999997e-01
  -8.8200000000000001e-02  -1.9789999999999999e-01  -1.2867999999999999e+00  -2.0999999999999999e-01   9.4999999999999998e-03   0.0000000000000000e+00   3.3289999999999997e-01   2.1345999999999998e+00   2.5247000000000002e+00   6.7400000000000002e-02   9.6199999999999994e-02   4.6450000000000002e-01
   6.6100000000000006e-02  -2.1980000000000000e-01  -1.2867999999999999e+00  -2.0050000000000001e-01  -9.4999999999999998e-03   0.0000000000000000e+00   1.7760000000000001e-01   2.3347000000000002e+00   1.3059000000000001e+00   7.7100000000000002e-02   1.9239999999999999e-01   4.5560000000000000e-01
  -1.1020000000000001e-01  -3.5170000000000001e-01  -8.5780000000000001e-01  -2.0050000000000001e-01   9.4999999999999998e-03   0.0000000000000000e+00   2.6629999999999998e-01   2.3792000000000000e+00   1.3059000000000001e+00   0.0000000000000000e+00   2.8899999999999999e-02   4.5119999999999999e-01
  -1.5429999999999999e-01  -4.3999999999999997e-02  -1.2010000000000001e+00  -2.3870000000000000e-01   9.5200000000000007e-02  -7.0199999999999999e-02   3.7730000000000002e-01   2.3792000000000000e+00   1.6540999999999999e+00   1.9300000000000001e-02   1.6360000000000000e-01   4.2909999999999998e-01
  -1.9839999999999999e-01  -4.1770000000000002e-01  -1.2010000000000001e+00  -1.9089999999999999e-01  -1.2370000000000000e-01  -4.4000000000000003e-03   3.7730000000000002e-01   2.3125000000000000e+00   1.8283000000000000e+00   7.7100000000000002e-02   1.7319999999999999e-01   4.6889999999999998e-01
  -4.4100000000000000e-02  -3.0780000000000002e-01  -1.0294000000000001e+00  -2.8639999999999999e-01  -1.1420000000000000e-01  -8.8000000000000005e-03   4.2170000000000002e-01   2.3347000000000002e+00   2.1764999999999999e+00   7.7100000000000002e-02   8.6599999999999996e-02   4.6450000000000002e-01
  -1.9839999999999999e-01  -2.6379999999999998e-01  -1.5441000000000000e+00  -1.7190000000000000e-01   3.8100000000000002e-02   1.7500000000000002e-02   1.5540000000000001e-01   2.2012999999999998e+00   1.0447000000000000e+00   1.1559999999999999e-01   9.6199999999999994e-02   4.6889999999999998e-01
  -1.1020000000000001e-01  -1.3189999999999999e-01  -1.3725000000000001e+00  -1.6230000000000000e-01  -9.4999999999999998e-03  -5.7000000000000002e-02   3.7730000000000002e-01   2.3347000000000002e+00   2.7858999999999998e+00   7.7100000000000002e-02   1.6360000000000000e-01   4.6450000000000002e-01
  -4.4100000000000000e-02  -2.6379999999999998e-01  -1.8872000000000000e+00  -1.9089999999999999e-01   6.6600000000000006e-02  -7.0199999999999999e-02   2.8849999999999998e-01   2.1568999999999998e+00   2.0024000000000002e+00   4.8200000000000000e-02   9.6199999999999994e-02   4.4230000000000003e-01
  -8.8200000000000001e-02  -2.8580000000000000e-01  -1.4582999999999999e+00  -1.3370000000000001e-01   7.6100000000000001e-02  -3.5099999999999999e-02   1.1100000000000000e-01   2.2458000000000000e+00   2.1764999999999999e+00   9.5999999999999992e-03   7.6999999999999999e-02   4.0250000000000002e-01
  -1.3230000000000000e-01  -6.6000000000000003e-02  -9.4359999999999999e-01  -6.6799999999999998e-02  -1.9000000000000000e-02  -4.4000000000000003e-03   2.4410000000000001e-01   2.4681999999999999e+00   1.4800000000000000e+00   7.7100000000000002e-02   1.3469999999999999e-01   4.2909999999999998e-01
   4.4100000000000000e-02  -8.7900000000000006e-02  -2.2303999999999999e+00  -2.0999999999999999e-01  -6.6600000000000006e-02   8.8000000000000005e-03   2.6629999999999998e-01   2.3570000000000002e+00   1.3059000000000001e+00   5.7799999999999997e-02   1.3469999999999999e-01   4.2470000000000002e-01
  -3.3060000000000000e-01  -1.3189999999999999e-01  -2.0588000000000002e+00  -3.0549999999999999e-01  -1.0470000000000000e-01  -4.3900000000000002e-02   3.3289999999999997e-01   2.4237000000000002e+00   1.2188000000000001e+00   0.0000000000000000e+00   4.8099999999999997e-02   4.9099999999999999e-01
  -3.9679999999999999e-01  -6.6000000000000003e-02  -6.8630000000000002e-01  -1.0500000000000000e-01  -4.7600000000000003e-02   8.8000000000000005e-03   3.7730000000000002e-01   2.2012999999999998e+00   1.8283000000000000e+00   9.6299999999999997e-02   1.4430000000000001e-01   4.7330000000000000e-01
  -1.1020000000000001e-01  -1.7590000000000000e-01  -8.5780000000000001e-01  -2.9599999999999999e-01   2.8500000000000001e-02   1.7500000000000002e-02   1.9980000000000001e-01   2.3570000000000002e+00   1.8283000000000000e+00   8.6699999999999999e-02   1.7319999999999999e-01   4.5560000000000000e-01
  -4.4100000000000000e-02  -3.5170000000000001e-01  -1.3725000000000001e+00  -2.2910000000000000e-01  -8.5599999999999996e-02  -1.3200000000000000e-02   2.8849999999999998e-01   2.3347000000000002e+00   2.0893999999999999e+00   8.6699999999999999e-02   1.4430000000000001e-01   4.4230000000000003e-01
  -1.5429999999999999e-01  -1.3189999999999999e-01  -1.2867999999999999e+00  -1.7190000000000000e-01  -3.8100000000000002e-02   1.3200000000000000e-02   4.2170000000000002e-01   2.3347000000000002e+00   1.6540999999999999e+00   7.7100000000000002e-02   1.1550000000000001e-01   4.4230000000000003e-01
  -2.2040000000000001e-01  -2.6379999999999998e-01  -1.2010000000000001e+00  -1.7190000000000000e-01  -1.9000000000000000e-02  -2.6300000000000000e-02   5.7709999999999995e-01   2.3125000000000000e+00   7.8349999999999997e-01   1.7340000000000000e-01   1.2509999999999999e-01   4.7330000000000000e-01
  -1.7630000000000001e-01  -2.1980000000000000e-01  -1.3725000000000001e+00  -2.0050000000000001e-01  -5.7099999999999998e-02  -3.9500000000000000e-02   2.8849999999999998e-01   2.2902999999999998e+00   1.1317999999999999e+00   9.6299999999999997e-02   1.7319999999999999e-01   4.9099999999999999e-01
  -6.6100000000000006e-02  -4.3999999999999997e-02  -1.4582999999999999e+00  -1.3370000000000001e-01  -3.8100000000000002e-02  -3.5099999999999999e-02   3.3289999999999997e-01   2.3347000000000002e+00   2.2635999999999998e+00   0.0000000000000000e+00   2.0210000000000000e-01   4.8220000000000002e-01
  -4.4100000000000000e-02  -3.0780000000000002e-01  -6.0050000000000003e-01  -8.5900000000000004e-02   4.7600000000000003e-02   4.8200000000000000e-02   2.2189999999999999e-01   2.3570000000000002e+00   2.6118000000000001e+00   8.6699999999999999e-02   9.6199999999999994e-02   4.8220000000000002e-01
  -2.1999999999999999e-02  -1.9789999999999999e-01  -8.5780000000000001e-01  -2.0050000000000001e-01   9.4999999999999998e-03  -2.6300000000000000e-02   4.2170000000000002e-01   2.3570000000000002e+00   1.1317999999999999e+00  -4.8200000000000000e-02   8.6599999999999996e-02   4.9990000000000001e-01
   2.1999999999999999e-02  -1.7590000000000000e-01  -1.6298999999999999e+00  -2.2910000000000000e-01  -5.7099999999999998e-02  -1.3200000000000000e-02   1.5540000000000001e-01   2.6905000000000001e+00   2.0893999999999999e+00   6.7400000000000002e-02   6.7400000000000002e-02   4.3790000000000001e-01
  -1.7630000000000001e-01  -1.0990000000000000e-01  -1.0294000000000001e+00  -1.0500000000000000e-01   1.9000000000000000e-02   4.4000000000000003e-03   3.1069999999999998e-01   2.3125000000000000e+00   1.2188000000000001e+00   3.8500000000000000e-02   6.7400000000000002e-02   4.8220000000000002e-01
  -2.8649999999999998e-01  -3.0780000000000002e-01  -3.4310000000000002e-01  -2.0999999999999999e-01  -9.5200000000000007e-02  -3.0700000000000002e-02   3.5510000000000003e-01   2.2012999999999998e+00   1.0447000000000000e+00   3.8500000000000000e-02   9.6199999999999994e-02   4.3350000000000000e-01
  -8.8200000000000001e-02  -1.9789999999999999e-01  -9.4359999999999999e-01  -2.5779999999999997e-01  -2.8500000000000001e-02  -2.6300000000000000e-02   8.8800000000000004e-02   2.4237000000000002e+00   2.0024000000000002e+00   1.6380000000000000e-01   1.2509999999999999e-01   4.4679999999999997e-01
  -2.2040000000000001e-01  -1.5390000000000001e-01  -1.1152000000000000e+00  -2.0050000000000001e-01  -5.7099999999999998e-02  -1.3200000000000000e-02   4.8830000000000001e-01   2.2902999999999998e+00   2.0024000000000002e+00   1.1559999999999999e-01   6.7400000000000002e-02   4.6889999999999998e-01
  -4.4100000000000000e-02  -2.1999999999999999e-02  -1.2010000000000001e+00  -2.6729999999999998e-01   9.5200000000000007e-02  -5.2600000000000001e-02   3.5510000000000003e-01   2.2679999999999998e+00   1.9153000000000000e+00   9.6299999999999997e-02   1.6360000000000000e-01   4.9099999999999999e-01
  -1.9839999999999999e-01  -1.3189999999999999e-01  -6.8630000000000002e-01  -1.1459999999999999e-01   2.8500000000000001e-02   1.7500000000000002e-02   1.3320000000000001e-01   2.4237000000000002e+00   1.9153000000000000e+00   7.7100000000000002e-02   5.7700000000000001e-02   4.4679999999999997e-01
  -2.1999999999999999e-02  -3.2979999999999998e-01  -1.3725000000000001e+00  -1.5279999999999999e-01  -9.4999999999999998e-03  -5.2600000000000001e-02   3.7730000000000002e-01   2.3570000000000002e+00   1.6540999999999999e+00   1.1559999999999999e-01   1.2509999999999999e-01   4.5560000000000000e-01
  -2.2040000000000001e-01  -1.3189999999999999e-01  -1.2010000000000001e+00  -2.0999999999999999e-01   2.8500000000000001e-02  -6.1400000000000003e-02   2.6629999999999998e-01   2.1791000000000000e+00   1.5670999999999999e+00  -9.5999999999999992e-03   8.6599999999999996e-02   4.2470000000000002e-01
  -6.6100000000000006e-02  -1.9789999999999999e-01  -1.2867999999999999e+00  -1.5279999999999999e-01   9.4999999999999998e-03   3.0700000000000002e-02   1.7760000000000001e-01   2.2902999999999998e+00   1.4800000000000000e+00   4.8200000000000000e-02   7.6999999999999999e-02   4.1139999999999999e-01
  -4.4100000000000000e-02  -4.3969999999999998e-01  -1.2867999999999999e+00  -1.9089999999999999e-01  -1.0470000000000000e-01  -2.1899999999999999e-02   8.8800000000000004e-02   2.3570000000000002e+00   2.6118000000000001e+00   2.8899999999999999e-02   1.1550000000000001e-01   4.3790000000000001e-01
  -6.6100000000000006e-02  -8.7900000000000006e-02  -1.2867999999999999e+00  -1.3370000000000001e-01   4.7600000000000003e-02  -2.6300000000000000e-02   2.4410000000000001e-01   2.2902999999999998e+00   1.2188000000000001e+00   9.5999999999999992e-03   7.6999999999999999e-02   4.6889999999999998e-01
  -6.6100000000000006e-02  -6.6000000000000003e-02  -1.5441000000000000e+00  -1.8140000000000001e-01  -2.8500000000000001e-02   2.1899999999999999e-02   2.8849999999999998e-01   2.2679999999999998e+00   2.1764999999999999e+00   7.7100000000000002e-02   1.3469999999999999e-01   4.5119999999999999e-01
   2.1999999999999999e-02  -2.8580000000000000e-01  -1.5441000000000000e+00  -2.8639999999999999e-01  -1.9000000000000000e-02  -1.7500000000000002e-02   4.4390000000000002e-01   2.2235999999999998e+00   1.7412000000000001e+00   8.6699999999999999e-02   5.7700000000000001e-02   4.8659999999999998e-01
   4.4100000000000000e-02  -1.9789999999999999e-01  -7.7210000000000001e-01  -2.0050000000000001e-01  -9.4999999999999998e-03   8.8000000000000005e-03   2.2189999999999999e-01   2.3125000000000000e+00   2.1764999999999999e+00   8.6699999999999999e-02   1.1550000000000001e-01   4.5119999999999999e-01
  -8.8200000000000001e-02   0.0000000000000000e+00  -1.7157000000000000e+00  -2.3870000000000000e-01   9.4999999999999998e-03   1.3200000000000000e-02   2.4410000000000001e-01   2.1791000000000000e+00   2.6118000000000001e+00   5.7799999999999997e-02   1.7319999999999999e-01   4.6450000000000002e-01
  -4.4100000000000000e-02  -1.7590000000000000e-01  -6.8630000000000002e-01  -2.0999999999999999e-01   9.4999999999999998e-03  -6.5799999999999997e-02   2.2189999999999999e-01   2.4237000000000002e+00   1.4800000000000000e+00   5.7799999999999997e-02   1.4430000000000001e-01   4.4230000000000003e-01
  -2.1999999999999999e-02   6.6000000000000003e-02  -6.0050000000000003e-01  -1.3370000000000001e-01  -2.8500000000000001e-02  -1.3200000000000000e-02   3.3289999999999997e-01   2.3570000000000002e+00   1.8283000000000000e+00   8.6699999999999999e-02   1.3469999999999999e-01   4.7770000000000001e-01
   4.4100000000000000e-02  -4.1770000000000002e-01  -1.2010000000000001e+00  -1.7190000000000000e-01   8.5599999999999996e-02  -1.3200000000000000e-02   1.1100000000000000e-01   2.3347000000000002e+00   1.3059000000000001e+00   3.8500000000000000e-02   2.4060000000000001e-01   3.9369999999999999e-01
  -2.8649999999999998e-01  -1.7590000000000000e-01  -1.5441000000000000e+00  -1.7190000000000000e-01  -4.7600000000000003e-02  -8.8000000000000005e-03   1.9980000000000001e-01   2.4681999999999999e+00   1.9153000000000000e+00   0.0000000000000000e+00   1.1550000000000001e-01   4.5560000000000000e-01
   2.1999999999999999e-02  -3.7369999999999998e-01  -1.2010000000000001e+00  -2.9599999999999999e-01   5.7099999999999998e-02  -8.8000000000000005e-03   4.4390000000000002e-01   2.2235999999999998e+00   1.7412000000000001e+00   9.6299999999999997e-02   1.4430000000000001e-01   4.7770000000000001e-01
  -1.3230000000000000e-01  -1.9789999999999999e-01  -1.5441000000000000e+00  -1.6230000000000000e-01  -1.4269999999999999e-01   3.0700000000000002e-02   3.7730000000000002e-01   2.3125000000000000e+00   2.1764999999999999e+00   7.7100000000000002e-02   1.3469999999999999e-01   4.6450000000000002e-01
  -1.7630000000000001e-01  -1.7590000000000000e-01  -8.5780000000000001e-01  -2.5779999999999997e-01  -3.8100000000000002e-02   8.8000000000000005e-03   4.2170000000000002e-01   2.2679999999999998e+00   1.9153000000000000e+00   1.2520000000000001e-01   1.8279999999999999e-01   4.7770000000000001e-01
  -3.5270000000000001e-01  -2.8580000000000000e-01  -1.7157000000000000e+00  -1.1459999999999999e-01   4.7600000000000003e-02   2.6300000000000000e-02   2.6629999999999998e-01   2.2902999999999998e+00   2.2635999999999998e+00   0.0000000000000000e+00   1.9239999999999999e-01   4.2909999999999998e-01
  -8.8200000000000001e-02   4.3999999999999997e-02  -1.5441000000000000e+00  -2.4820000000000000e-01  -1.9000000000000000e-02  -8.8000000000000005e-03   1.3320000000000001e-01   2.5792999999999999e+00   1.6540999999999999e+00   9.6299999999999997e-02   2.8899999999999999e-02   4.3350000000000000e-01
   2.1999999999999999e-02  -6.6000000000000003e-02  -1.2867999999999999e+00  -1.5279999999999999e-01  -5.7099999999999998e-02  -5.2600000000000001e-02   4.6610000000000001e-01   2.2012999999999998e+00   1.1317999999999999e+00   1.6380000000000000e-01   1.4430000000000001e-01   4.6450000000000002e-01
   2.1999999999999999e-02  -2.4179999999999999e-01  -3.4310000000000002e-01  -1.5279999999999999e-01   2.8500000000000001e-02  -5.2600000000000001e-02   1.3320000000000001e-01   2.3125000000000000e+00   2.0893999999999999e+00   9.6299999999999997e-02   1.3469999999999999e-01   4.8220000000000002e-01
  -1.1020000000000001e-01  -1.5390000000000001e-01  -1.2867999999999999e+00  -1.7190000000000000e-01  -6.6600000000000006e-02  -3.9500000000000000e-02   2.2189999999999999e-01   2.4459000000000000e+00   1.5670999999999999e+00   8.6699999999999999e-02   9.5999999999999992e-03   4.9990000000000001e-01
  -2.1999999999999999e-02  -1.9789999999999999e-01  -1.2867999999999999e+00  -1.8140000000000001e-01   2.8500000000000001e-02  -4.4000000000000003e-03   5.3269999999999995e-01   2.2235999999999998e+00   1.3930000000000000e+00   9.6299999999999997e-02   1.3469999999999999e-01   4.2909999999999998e-01
  -1.7630000000000001e-01  -3.0780000000000002e-01  -1.0294000000000001e+00  -2.1959999999999999e-01  -5.7099999999999998e-02   4.4000000000000003e-03   1.5540000000000001e-01   2.2902999999999998e+00   1.2188000000000001e+00   9.6299999999999997e-02   8.6599999999999996e-02   4.8220000000000002e-01
  -6.6100000000000006e-02  -1.0990000000000000e-01  -6.8630000000000002e-01  -2.2910000000000000e-01  -1.9000000000000000e-02  -3.5099999999999999e-02   2.4410000000000001e-01   2.2235999999999998e+00   1.8283000000000000e+00   9.6299999999999997e-02   1.2509999999999999e-01   4.8659999999999998e-01
  -1.1020000000000001e-01  -1.7590000000000000e-01  -9.4359999999999999e-01  -1.2410000000000000e-01  -6.6600000000000006e-02   2.6300000000000000e-02   3.1069999999999998e-01   2.2012999999999998e+00   2.5247000000000002e+00  -2.8899999999999999e-02   1.4430000000000001e-01   4.9990000000000001e-01
  -3.5270000000000001e-01  -3.2979999999999998e-01  -1.8015000000000001e+00  -1.7190000000000000e-01  -9.4999999999999998e-03   1.3200000000000000e-02   2.6629999999999998e-01   2.2902999999999998e+00   1.5670999999999999e+00   9.6299999999999997e-02   1.5400000000000000e-01   4.1580000000000000e-01
  -1.7630000000000001e-01  -1.7590000000000000e-01  -1.5441000000000000e+00  -2.5779999999999997e-01  -7.6100000000000001e-02   3.0700000000000002e-02   3.1069999999999998e-01   2.3792000000000000e+00   1.5670999999999999e+00   9.6299999999999997e-02   9.6199999999999994e-02   4.6450000000000002e-01
  -2.1999999999999999e-02  -1.5390000000000001e-01  -5.1470000000000005e-01  -2.0999999999999999e-01  -2.8500000000000001e-02  -1.3200000000000000e-02   2.6629999999999998e-01   2.3347000000000002e+00   1.6540999999999999e+00   4.8200000000000000e-02   1.2509999999999999e-01   4.3350000000000000e-01
  -1.1020000000000001e-01  -2.4179999999999999e-01  -1.0294000000000001e+00  -1.4319999999999999e-01  -7.6100000000000001e-02   0.0000000000000000e+00   3.3289999999999997e-01   2.4237000000000002e+00   1.1317999999999999e+00   8.6699999999999999e-02   1.6360000000000000e-01   4.1139999999999999e-01
  -2.1999999999999999e-02  -1.5390000000000001e-01  -9.4359999999999999e-01  -2.4820000000000000e-01  -3.8100000000000002e-02  -1.3200000000000000e-02   3.1069999999999998e-01   2.2235999999999998e+00   1.3930000000000000e+00   2.8899999999999999e-02   1.6360000000000000e-01   4.7770000000000001e-01
  -1.7630000000000001e-01  -3.7369999999999998e-01  -1.8872000000000000e+00  -2.0999999999999999e-01   4.7600000000000003e-02  -1.3200000000000000e-02   2.8849999999999998e-01   2.3125000000000000e+00   9.5770000000000000e-01   1.4449999999999999e-01   1.5400000000000000e-01   4.6000000000000002e-01
   0.0000000000000000e+00  -1.5390000000000001e-01  -7.7210000000000001e-01  -1.3370000000000001e-01   2.8500000000000001e-02  -1.3200000000000000e-02   3.7730000000000002e-01   2.3347000000000002e+00   2.0893999999999999e+00   1.0600000000000000e-01   1.8279999999999999e-01   4.6000000000000002e-01
  -2.6450000000000001e-01  -3.0780000000000002e-01  -1.4582999999999999e+00  -1.9089999999999999e-01  -1.0470000000000000e-01   2.6300000000000000e-02   4.2170000000000002e-01   2.2458000000000000e+00   1.1317999999999999e+00   3.8500000000000000e-02   1.0580000000000001e-01   4.9099999999999999e-01
  -1.1020000000000001e-01  -3.7369999999999998e-01  -5.1470000000000005e-01  -1.9089999999999999e-01  -1.4269999999999999e-01   1.3200000000000000e-02   3.9950000000000002e-01   2.4681999999999999e+00   2.1764999999999999e+00   3.8500000000000000e-02   6.7400000000000002e-02   4.9099999999999999e-01
  -3.3060000000000000e-01  -1.5390000000000001e-01  -3.4310000000000002e-01  -2.9599999999999999e-01  -9.4999999999999998e-03  -8.8000000000000005e-03   1.3320000000000001e-01   2.4904000000000002e+00   1.8283000000000000e+00   3.8500000000000000e-02   1.8279999999999999e-01   4.7330000000000000e-01
  -8.8200000000000001e-02  -3.5170000000000001e-01  -1.1152000000000000e+00  -2.9599999999999999e-01  -9.5200000000000007e-02  -1.3200000000000000e-02   1.7760000000000001e-01   2.4459000000000000e+00   1.1317999999999999e+00   1.1559999999999999e-01   1.5400000000000000e-01   4.9540000000000001e-01
  -4.4100000000000000e-02  -1.0990000000000000e-01  -1.2010000000000001e+00  -2.1959999999999999e-01   9.4999999999999998e-03  -4.8200000000000000e-02   3.9950000000000002e-01   2.6015999999999999e+00   1.9153000000000000e+00   1.0600000000000000e-01   1.7319999999999999e-01   4.2470000000000002e-01
   1.1020000000000001e-01  -1.7590000000000000e-01  -1.0294000000000001e+00  -1.7190000000000000e-01   4.7600000000000003e-02  -3.9500000000000000e-02   3.5510000000000003e-01   2.3570000000000002e+00   1.8283000000000000e+00   2.8899999999999999e-02   2.8899999999999999e-02   4.8659999999999998e-01
  -4.4100000000000000e-02  -3.7369999999999998e-01  -1.0294000000000001e+00  -2.1959999999999999e-01  -4.7600000000000003e-02  -5.7000000000000002e-02   3.9950000000000002e-01   2.5348999999999999e+00   2.0893999999999999e+00  -9.5999999999999992e-03   1.7319999999999999e-01   4.2020000000000002e-01
  -2.1999999999999999e-02  -1.5390000000000001e-01  -1.6298999999999999e+00  -1.9089999999999999e-01   9.4999999999999998e-03  -5.2600000000000001e-02   5.7709999999999995e-01   2.3570000000000002e+00   1.8283000000000000e+00  -4.8200000000000000e-02   1.8279999999999999e-01   4.2470000000000002e-01
   0.0000000000000000e+00  -4.3999999999999997e-02  -9.4359999999999999e-01  -2.0999999999999999e-01  -1.9000000000000000e-02  -8.8000000000000005e-03   2.6629999999999998e-01   2.1791000000000000e+00   1.3930000000000000e+00   7.7100000000000002e-02   1.6360000000000000e-01   4.3350000000000000e-01
  -2.6450000000000001e-01  -1.0990000000000000e-01  -9.4359999999999999e-01  -1.5279999999999999e-01  -6.6600000000000006e-02  -4.8200000000000000e-02   2.6629999999999998e-01   2.2458000000000000e+00   1.9153000000000000e+00   7.7100000000000002e-02   1.3469999999999999e-01   4.5119999999999999e-01
  -8.8200000000000001e-02  -1.5390000000000001e-01  -1.4582999999999999e+00  -2.5779999999999997e-01   1.9000000000000000e-02  -2.1899999999999999e-02   2.6629999999999998e-01   2.4681999999999999e+00   1.7412000000000001e+00   4.8200000000000000e-02   6.7400000000000002e-02   4.4679999999999997e-01
  -1.1020000000000001e-01  -2.6379999999999998e-01  -6.8630000000000002e-01  -2.5779999999999997e-01  -3.8100000000000002e-02   8.8000000000000005e-03   4.6610000000000001e-01   2.4681999999999999e+00   8.7060000000000004e-01   5.7799999999999997e-02   3.8500000000000000e-02   4.7770000000000001e-01
   1.3230000000000000e-01  -3.2979999999999998e-01  -1.4582999999999999e+00  -1.4319999999999999e-01  -2.8500000000000001e-02   8.8000000000000005e-03   2.8849999999999998e-01   2.3792000000000000e+00   1.6540999999999999e+00  -9.5999999999999992e-03   8.6599999999999996e-02   4.6000000000000002e-01
  -1.7630000000000001e-01  -2.1980000000000000e-01  -6.8630000000000002e-01  -2.2910000000000000e-01  -2.8500000000000001e-02   8.8000000000000005e-03   4.2170000000000002e-01   2.0457000000000001e+00   2.0893999999999999e+00  -3.8500000000000000e-02   1.2509999999999999e-01   4.6450000000000002e-01
  -2.6450000000000001e-01  -3.0780000000000002e-01  -1.5441000000000000e+00  -2.6729999999999998e-01  -5.7099999999999998e-02  -2.6300000000000000e-02   2.6629999999999998e-01   2.2679999999999998e+00   2.0024000000000002e+00   1.3489999999999999e-01   1.2509999999999999e-01   4.3350000000000000e-01
  -6.6100000000000006e-02  -4.1770000000000002e-01  -6.8630000000000002e-01  -1.7190000000000000e-01  -3.8100000000000002e-02  -2.1899999999999999e-02   2.6629999999999998e-01   2.4015000000000000e+00   1.6540999999999999e+00   3.8500000000000000e-02   1.2509999999999999e-01   4.4679999999999997e-01
  -2.2040000000000001e-01  -2.4179999999999999e-01  -1.3725000000000001e+00  -2.0999999999999999e-01  -5.7099999999999998e-02   0.0000000000000000e+00   3.3289999999999997e-01   2.5348999999999999e+00   1.5670999999999999e+00   0.0000000000000000e+00   1.9239999999999999e-01   4.4230000000000003e-01
  -1.7630000000000001e-01  -1.5390000000000001e-01  -1.2867999999999999e+00  -2.3870000000000000e-01   9.4999999999999998e-03  -6.1400000000000003e-02   2.2189999999999999e-01   2.4015000000000000e+00   1.7412000000000001e+00   1.1559999999999999e-01   8.6599999999999996e-02   4.0699999999999997e-01
  -1.3230000000000000e-01  -1.7590000000000000e-01  -7.7210000000000001e-01  -1.8140000000000001e-01   4.7600000000000003e-02  -3.9500000000000000e-02   2.8849999999999998e-01   2.5125999999999999e+00   1.8283000000000000e+00   7.7100000000000002e-02   1.3469999999999999e-01   4.6889999999999998e-01
  -4.4100000000000000e-02  -3.5170000000000001e-01  -1.2867999999999999e+00  -2.0999999999999999e-01   0.0000000000000000e+00   4.4000000000000003e-03   0.0000000000000000e+00   2.2679999999999998e+00   1.9153000000000000e+00   9.6299999999999997e-02   1.5400000000000000e-01   4.2470000000000002e-01
   2.1999999999999999e-02  -1.5390000000000001e-01  -1.2867999999999999e+00  -2.7689999999999998e-01  -8.5599999999999996e-02   0.0000000000000000e+00   4.6610000000000001e-01   2.4015000000000000e+00   2.4377000000000000e+00   3.8500000000000000e-02   1.3469999999999999e-01   4.6450000000000002e-01
  -1.5429999999999999e-01  -1.7590000000000000e-01  -5.1470000000000005e-01  -1.7190000000000000e-01  -2.8500000000000001e-02  -8.8000000000000005e-03   3.7730000000000002e-01   2.5571000000000002e+00   1.9153000000000000e+00   3.8500000000000000e-02   1.8279999999999999e-01   4.8220000000000002e-01
  -1.5429999999999999e-01  -1.0990000000000000e-01  -8.5780000000000001e-01  -1.1459999999999999e-01  -5.7099999999999998e-02   3.9500000000000000e-02   2.8849999999999998e-01   2.6015999999999999e+00   2.2635999999999998e+00   4.8200000000000000e-02   9.6199999999999994e-02   4.6889999999999998e-01
  -2.6450000000000001e-01  -1.9789999999999999e-01  -1.2010000000000001e+00  -2.7689999999999998e-01  -8.5599999999999996e-02   1.7500000000000002e-02   3.3289999999999997e-01   2.2902999999999998e+00   1.5670999999999999e+00   1.3489999999999999e-01   1.4430000000000001e-01   4.2020000000000002e-01
  -4.4100000000000000e-02  -3.2979999999999998e-01  -1.6298999999999999e+00  -2.0999999999999999e-01  -1.9000000000000000e-02  -1.7500000000000002e-02   4.6610000000000001e-01   2.4237000000000002e+00   1.7412000000000001e+00   9.6299999999999997e-02   1.4430000000000001e-01   4.6889999999999998e-01
  -6.6100000000000006e-02  -4.6170000000000000e-01  -9.4359999999999999e-01  -1.4319999999999999e-01  -7.6100000000000001e-02  -5.7000000000000002e-02   1.5540000000000001e-01   2.1124000000000001e+00   2.1764999999999999e+00   7.7100000000000002e-02   1.2509999999999999e-01   4.6000000000000002e-01
   4.4100000000000000e-02  -2.6379999999999998e-01  -1.7160000000000000e-01  -1.7190000000000000e-01  -3.8100000000000002e-02  -5.7000000000000002e-02   2.4410000000000001e-01   2.2679999999999998e+00   2.1764999999999999e+00   1.2520000000000001e-01   1.4430000000000001e-01   4.4230000000000003e-01
  -1.5429999999999999e-01  -6.6000000000000003e-02  -1.5441000000000000e+00  -1.5279999999999999e-01  -8.5599999999999996e-02   0.0000000000000000e+00   1.9980000000000001e-01   2.1791000000000000e+00   8.7060000000000004e-01   8.6699999999999999e-02   8.6599999999999996e-02   4.2909999999999998e-01
  -2.1999999999999999e-02  -3.0780000000000002e-01  -6.8630000000000002e-01  -2.5779999999999997e-01  -4.7600000000000003e-02  -1.3200000000000000e-02   2.4410000000000001e-01   2.3125000000000000e+00   9.5770000000000000e-01   0.0000000000000000e+00   1.2509999999999999e-01   4.3790000000000001e-01
  -6.6100000000000006e-02  -2.1980000000000000e-01  -9.4359999999999999e-01  -2.6729999999999998e-01   0.0000000000000000e+00  -2.1899999999999999e-02   2.2189999999999999e-01   2.4459000000000000e+00   2.3506000000000000e+00   2.8899999999999999e-02   1.6360000000000000e-01   4.3790000000000001e-01
  -1.7630000000000001e-01  -2.1980000000000000e-01  -1.6298999999999999e+00  -2.1959999999999999e-01   1.9000000000000000e-02  -1.7500000000000002e-02   2.6629999999999998e-01   2.5125999999999999e+00   1.5670999999999999e+00   9.6299999999999997e-02   1.2509999999999999e-01   4.5560000000000000e-01
  -1.3230000000000000e-01  -3.2979999999999998e-01  -7.7210000000000001e-01  -1.7190000000000000e-01   9.4999999999999998e-03   2.1899999999999999e-02   5.5489999999999995e-01   2.3347000000000002e+00   1.9153000000000000e+00   5.7799999999999997e-02   5.7700000000000001e-02   4.2470000000000002e-01
  -2.4249999999999999e-01  -2.1980000000000000e-01  -8.5780000000000001e-01  -1.7190000000000000e-01  -6.6600000000000006e-02   2.1899999999999999e-02   2.8849999999999998e-01   2.4681999999999999e+00   2.4377000000000000e+00   1.2520000000000001e-01   6.7400000000000002e-02   4.5560000000000000e-01
  -4.4100000000000000e-02  -1.9789999999999999e-01  -1.6298999999999999e+00  -2.0050000000000001e-01  -9.4999999999999998e-03  -4.4000000000000003e-03   3.7730000000000002e-01   2.4459000000000000e+00   1.5670999999999999e+00   8.6699999999999999e-02   8.6599999999999996e-02   4.5119999999999999e-01
  -1.3230000000000000e-01  -3.9570000000000000e-01  -8.5780000000000001e-01  -1.9089999999999999e-01  -2.8500000000000001e-02  -1.7500000000000002e-02   5.5489999999999995e-01   2.0011999999999999e+00   1.6540999999999999e+00   1.1559999999999999e-01   1.1550000000000001e-01   4.6000000000000002e-01
  -4.4100000000000000e-02  -1.0990000000000000e-01  -1.3725000000000001e+00  -2.2910000000000000e-01   4.7600000000000003e-02  -8.8000000000000005e-03   1.5540000000000001e-01   2.4237000000000002e+00   2.0893999999999999e+00   9.5999999999999992e-03   1.1550000000000001e-01   4.6000000000000002e-01
  -1.3230000000000000e-01  -6.6000000000000003e-02  -1.5441000000000000e+00  -1.6230000000000000e-01   9.4999999999999998e-03  -1.7500000000000002e-02   4.4390000000000002e-01   2.3570000000000002e+00   1.4800000000000000e+00   5.7799999999999997e-02   1.9239999999999999e-01   4.6450000000000002e-01
  -1.3230000000000000e-01  -2.1980000000000000e-01  -5.1470000000000005e-01  -2.1959999999999999e-01  -3.8100000000000002e-02   1.7500000000000002e-02   3.5510000000000003e-01   2.3570000000000002e+00   1.8283000000000000e+00   6.7400000000000002e-02   1.0580000000000001e-01   4.7330000000000000e-01
  -2.6450000000000001e-01  -1.3189999999999999e-01  -1.3725000000000001e+00  -2.0999999999999999e-01  -5.7099999999999998e-02  -5.2600000000000001e-02   4.4390000000000002e-01   2.6015999999999999e+00   1.4800000000000000e+00   1.0600000000000000e-01   8.6599999999999996e-02   4.6889999999999998e-01
  -4.4100000000000000e-02  -1.5390000000000001e-01  -6.8630000000000002e-01  -2.1959999999999999e-01   0.0000000000000000e+00  -1.7500000000000002e-02   0.0000000000000000e+00   2.3347000000000002e+00   1.5670999999999999e+00   2.8899999999999999e-02   2.0210000000000000e-01   4.7330000000000000e-01
  -8.8200000000000001e-02  -2.8580000000000000e-01  -1.3725000000000001e+00  -2.1959999999999999e-01   0.0000000000000000e+00   0.0000000000000000e+00   1.7760000000000001e-01   2.2235999999999998e+00   1.2188000000000001e+00   3.8500000000000000e-02   1.1550000000000001e-01   4.4230000000000003e-01
  -3.3060000000000000e-01  -3.2979999999999998e-01  -5.1470000000000005e-01  -2.3870000000000000e-01  -4.7600000000000003e-02  -2.1899999999999999e-02   2.8849999999999998e-01   2.5125999999999999e+00   1.2188000000000001e+00   0.0000000000000000e+00   1.5400000000000000e-01   4.7330000000000000e-01
  -1.3230000000000000e-01  -1.7590000000000000e-01  -1.8872000000000000e+00  -1.2410000000000000e-01  -8.5599999999999996e-02  -2.1899999999999999e-02   1.9980000000000001e-01   2.3125000000000000e+00   1.3059000000000001e+00   7.7100000000000002e-02   1.1550000000000001e-01   4.2909999999999998e-01
  -2.6450000000000001e-01  -3.5170000000000001e-01  -1.9730000000000001e+00  -2.8639999999999999e-01  -3.8100000000000002e-02  -8.8000000000000005e-03   4.2170000000000002e-01   2.3347000000000002e+00   1.3930000000000000e+00   3.8500000000000000e-02   1.5400000000000000e-01   4.6000000000000002e-01
  -8.8200000000000001e-02  -1.7590000000000000e-01  -1.4582999999999999e+00  -2.8639999999999999e-01  -6.6600000000000006e-02  -4.3900000000000002e-02   2.4410000000000001e-01   2.4237000000000002e+00   1.2188000000000001e+00   7.7100000000000002e-02   1.0580000000000001e-01   4.5560000000000000e-01
  -1.3230000000000000e-01  -2.4179999999999999e-01  -1.0294000000000001e+00  -2.0050000000000001e-01   5.7099999999999998e-02  -4.4000000000000003e-03   2.6629999999999998e-01   2.1568999999999998e+00   1.8283000000000000e+00   3.8500000000000000e-02   2.3089999999999999e-01   4.6000000000000002e-01
  -1.1020000000000001e-01  -1.9789999999999999e-01  -1.4582999999999999e+00  -1.2410000000000000e-01   4.7600000000000003e-02   1.7500000000000002e-02   3.1069999999999998e-01   2.4015000000000000e+00   1.4800000000000000e+00   1.0600000000000000e-01   1.5400000000000000e-01   4.5119999999999999e-01
  -1.7630000000000001e-01  -1.7590000000000000e-01  -7.7210000000000001e-01  -2.6729999999999998e-01   9.4999999999999998e-03  -1.7500000000000002e-02   3.1069999999999998e-01   2.4015000000000000e+00   1.7412000000000001e+00   4.8200000000000000e-02   5.7700000000000001e-02   4.1139999999999999e-01
  -4.4100000000000000e-02  -2.6379999999999998e-01  -3.4310000000000002e-01  -2.2910000000000000e-01  -3.8100000000000002e-02  -2.1899999999999999e-02   2.8849999999999998e-01   2.4681999999999999e+00   1.9153000000000000e+00   5.7799999999999997e-02   1.7319999999999999e-01   4.1580000000000000e-01
  -1.5429999999999999e-01  -1.7590000000000000e-01  -6.8630000000000002e-01  -1.6230000000000000e-01   9.4999999999999998e-03  -4.8200000000000000e-02   1.5540000000000001e-01   2.3792000000000000e+00   2.0024000000000002e+00   2.8899999999999999e-02   1.5400000000000000e-01   4.6000000000000002e-01
  -1.9839999999999999e-01  -3.9570000000000000e-01  -7.7210000000000001e-01  -2.2910000000000000e-01   0.0000000000000000e+00  -3.5099999999999999e-02   4.2170000000000002e-01   2.4237000000000002e+00   1.9153000000000000e+00   0.0000000000000000e+00   5.7700000000000001e-02   4.4230000000000003e-01
   2.1999999999999999e-02  -4.1770000000000002e-01  -4.2890000000000000e-01  -1.9089999999999999e-01  -5.7099999999999998e-02  -4.4000000000000003e-03   2.2189999999999999e-01   2.3347000000000002e+00   2.2635999999999998e+00   1.1559999999999999e-01   1.5400000000000000e-01   4.9099999999999999e-01
  -1.1020000000000001e-01  -2.1980000000000000e-01  -1.3725000000000001e+00  -1.5279999999999999e-01   2.8500000000000001e-02   1.3200000000000000e-02   2.8849999999999998e-01   2.1791000000000000e+00   1.5670999999999999e+00   4.8200000000000000e-02   2.0210000000000000e-01   4.6450000000000002e-01
   0.0000000000000000e+00  -2.6379999999999998e-01  -6.0050000000000003e-01  -2.0050000000000001e-01  -3.8100000000000002e-02  -1.7500000000000002e-02   4.2170000000000002e-01   2.1568999999999998e+00   1.9153000000000000e+00   1.4449999999999999e-01   1.6360000000000000e-01   4.6000000000000002e-01
   6.6100000000000006e-02  -3.0780000000000002e-01  -9.4359999999999999e-01  -3.2460000000000000e-01  -9.4999999999999998e-03   4.4000000000000003e-03   1.5540000000000001e-01   2.2679999999999998e+00   1.5670999999999999e+00   9.5999999999999992e-03   1.1550000000000001e-01   4.7770000000000001e-01
  -3.0859999999999999e-01  -2.8580000000000000e-01  -1.1152000000000000e+00  -9.5500000000000002e-02  -4.7600000000000003e-02  -5.2600000000000001e-02   3.3289999999999997e-01   2.1568999999999998e+00   8.7060000000000004e-01   2.8899999999999999e-02   1.6360000000000000e-01   4.7770000000000001e-01
  -6.6100000000000006e-02  -2.8580000000000000e-01  -1.7157000000000000e+00  -1.1459999999999999e-01  -1.9000000000000000e-02  -5.2600000000000001e-02   3.1069999999999998e-01   2.5348999999999999e+00   1.7412000000000001e+00   1.1559999999999999e-01   9.6199999999999994e-02   4.4230000000000003e-01
  -1.1020000000000001e-01  -3.0780000000000002e-01  -1.8015000000000001e+00  -1.3370000000000001e-01  -3.8100000000000002e-02  -6.5799999999999997e-02   4.8830000000000001e-01   2.5571000000000002e+00   1.5670999999999999e+00   1.5409999999999999e-01   9.6199999999999994e-02   4.3790000000000001e-01
  -4.4100000000000000e-02  -1.3189999999999999e-01  -1.1152000000000000e+00  -1.3370000000000001e-01  -4.7600000000000003e-02  -3.9500000000000000e-02   3.7730000000000002e-01   2.3347000000000002e+00   1.4800000000000000e+00   3.8500000000000000e-02   1.5400000000000000e-01   4.9540000000000001e-01
  -1.1020000000000001e-01   0.0000000000000000e+00  -8.5780000000000001e-01  -2.3870000000000000e-01  -6.6600000000000006e-02  -2.1899999999999999e-02   1.3320000000000001e-01   2.3570000000000002e+00   2.1764999999999999e+00   1.4449999999999999e-01   4.8099999999999997e-02   4.8659999999999998e-01
  -2.8649999999999998e-01  -4.3999999999999997e-02  -1.8015000000000001e+00  -1.8140000000000001e-01   2.8500000000000001e-02  -2.1899999999999999e-02   3.3289999999999997e-01   2.4237000000000002e+00   9.5770000000000000e-01   7.7100000000000002e-02   1.0580000000000001e-01   4.6889999999999998e-01
   2.1999999999999999e-02  -3.9570000000000000e-01  -1.2867999999999999e+00  -1.9089999999999999e-01  -9.4999999999999998e-03   2.6300000000000000e-02   1.5540000000000001e-01   2.2458000000000000e+00   2.1764999999999999e+00   7.7100000000000002e-02   7.6999999999999999e-02   4.6889999999999998e-01
  -3.3060000000000000e-01  -2.1980000000000000e-01  -1.2867999999999999e+00  -1.9089999999999999e-01  -3.8100000000000002e-02   4.3900000000000002e-02   3.5510000000000003e-01   2.1568999999999998e+00   1.5670999999999999e+00   1.0600000000000000e-01   1.3469999999999999e-01   4.6450000000000002e-01
  -2.1999999999999999e-02  -2.1980000000000000e-01  -1.1152000000000000e+00  -2.5779999999999997e-01  -6.6600000000000006e-02  -6.5799999999999997e-02   2.6629999999999998e-01   2.3347000000000002e+00   1.7412000000000001e+00   1.1559999999999999e-01   1.5400000000000000e-01   4.9540000000000001e-01
  -1.9839999999999999e-01  -4.3969999999999998e-01  -1.3725000000000001e+00  -2.0050000000000001e-01  -6.6600000000000006e-02   4.4000000000000003e-03   3.5510000000000003e-01   2.2012999999999998e+00   1.6540999999999999e+00   6.7400000000000002e-02   1.7319999999999999e-01   4.4230000000000003e-01
  -1.3230000000000000e-01  -2.1999999999999999e-02  -1.3725000000000001e+00  -1.3370000000000001e-01   0.0000000000000000e+00  -2.6300000000000000e-02   1.7760000000000001e-01   2.3792000000000000e+00   1.1317999999999999e+00   7.7100000000000002e-02   1.2509999999999999e-01   4.8220000000000002e-01
  -1.5429999999999999e-01  -8.7900000000000006e-02  -1.2010000000000001e+00  -1.8140000000000001e-01   5.7099999999999998e-02   0.0000000000000000e+00   2.8849999999999998e-01   2.0901999999999998e+00   2.6118000000000001e+00   2.8899999999999999e-02   1.2509999999999999e-01   4.1580000000000000e-01
  -2.2040000000000001e-01  -2.8580000000000000e-01  -6.0050000000000003e-01  -2.0050000000000001e-01   1.9000000000000000e-02  -3.9500000000000000e-02   3.3289999999999997e-01   2.3347000000000002e+00   1.1317999999999999e+00   9.5999999999999992e-03   2.0210000000000000e-01   4.4679999999999997e-01
  -2.1999999999999999e-02  -2.6379999999999998e-01  -1.1152000000000000e+00  -2.4820000000000000e-01  -3.8100000000000002e-02  -5.7000000000000002e-02   3.9950000000000002e-01   2.5571000000000002e+00   1.7412000000000001e+00   9.5999999999999992e-03   1.0580000000000001e-01   4.5560000000000000e-01
  -4.4100000000000000e-02  -2.8580000000000000e-01  -3.4310000000000002e-01  -1.9089999999999999e-01   1.9000000000000000e-02  -2.6300000000000000e-02   3.3289999999999997e-01   2.4681999999999999e+00   1.7412000000000001e+00  -9.6299999999999997e-02   1.2509999999999999e-01   3.9810000000000001e-01
  -1.1020000000000001e-01  -1.5390000000000001e-01  -6.0050000000000003e-01  -3.1509999999999999e-01  -1.9000000000000000e-02   0.0000000000000000e+00   2.4410000000000001e-01   2.2902999999999998e+00   9.5770000000000000e-01   9.6299999999999997e-02   1.1550000000000001e-01   4.5560000000000000e-01
  -8.8200000000000001e-02  -3.2979999999999998e-01  -6.0050000000000003e-01  -2.0050000000000001e-01   9.4999999999999998e-03  -4.4000000000000003e-03   4.4400000000000002e-02   2.4681999999999999e+00   1.4800000000000000e+00   6.7400000000000002e-02   1.2509999999999999e-01   4.3350000000000000e-01
  -2.1999999999999999e-02  -4.1770000000000002e-01  -7.7210000000000001e-01  -1.1459999999999999e-01  -5.7099999999999998e-02  -4.3900000000000002e-02   1.3320000000000001e-01   2.3125000000000000e+00   2.2635999999999998e+00   2.8899999999999999e-02   1.2509999999999999e-01   4.6000000000000002e-01
  -1.7630000000000001e-01  -2.6379999999999998e-01  -7.7210000000000001e-01  -2.7689999999999998e-01  -1.9000000000000000e-02  -2.6300000000000000e-02   2.4410000000000001e-01   2.3570000000000002e+00   1.6540999999999999e+00   1.9270000000000001e-01   1.2509999999999999e-01   4.1580000000000000e-01
   4.4100000000000000e-02  -4.6170000000000000e-01  -1.3725000000000001e+00  -2.3870000000000000e-01   0.0000000000000000e+00   0.0000000000000000e+00   2.2189999999999999e-01   2.1568999999999998e+00   1.1317999999999999e+00   6.7400000000000002e-02   8.6599999999999996e-02   4.7770000000000001e-01
  -2.2040000000000001e-01  -3.2979999999999998e-01  -1.0294000000000001e+00  -3.8199999999999998e-02   2.8500000000000001e-02   2.1899999999999999e-02   2.2189999999999999e-01   2.3792000000000000e+00   2.0024000000000002e+00   1.9300000000000001e-02   1.9239999999999999e-01   4.1139999999999999e-01
  -1.9839999999999999e-01  -2.6379999999999998e-01  -1.2867999999999999e+00  -2.1959999999999999e-01  -5.7099999999999998e-02  -2.1899999999999999e-02   3.1069999999999998e-01   2.4681999999999999e+00   1.3930000000000000e+00   7.7100000000000002e-02   1.6360000000000000e-01   4.1580000000000000e-01
  -2.1999999999999999e-02  -6.6000000000000003e-02  -1.1152000000000000e+00  -2.3870000000000000e-01  -1.3320000000000001e-01   1.3200000000000000e-02   2.2189999999999999e-01   2.2012999999999998e+00   2.2635999999999998e+00   0.0000000000000000e+00   1.4430000000000001e-01   4.3350000000000000e-01
  -6.6100000000000006e-02  -3.0780000000000002e-01  -8.5780000000000001e-01  -2.4820000000000000e-01   0.0000000000000000e+00  -8.8000000000000005e-03   3.7730000000000002e-01   2.4015000000000000e+00   1.8283000000000000e+00   0.0000000000000000e+00   1.3469999999999999e-01   4.6000000000000002e-01
  -2.4249999999999999e-01  -2.6379999999999998e-01  -7.7210000000000001e-01  -2.3870000000000000e-01  -4.7600000000000003e-02  -2.6300000000000000e-02   2.2189999999999999e-01   2.4015000000000000e+00   1.2188000000000001e+00   9.6299999999999997e-02   1.2509999999999999e-01   4.6889999999999998e-01
  -1.5429999999999999e-01  -2.8580000000000000e-01  -7.7210000000000001e-01  -1.8140000000000001e-01  -9.4999999999999998e-03  -1.3200000000000000e-02   1.3320000000000001e-01   2.3792000000000000e+00   2.5247000000000002e+00   7.7100000000000002e-02   1.3469999999999999e-01   4.5560000000000000e-01
  -6.6100000000000006e-02  -1.5390000000000001e-01  -1.1152000000000000e+00  -2.3870000000000000e-01   1.9000000000000000e-02  -1.3200000000000000e-02   8.8800000000000004e-02   2.6238000000000001e+00   1.7412000000000001e+00   2.8899999999999999e-02   1.0580000000000001e-01   4.6450000000000002e-01
  -8.8200000000000001e-02  -8.7900000000000006e-02  -9.4359999999999999e-01  -2.2910000000000000e-01   2.8500000000000001e-02  -2.1899999999999999e-02   2.6629999999999998e-01   2.3347000000000002e+00   1.3059000000000001e+00   9.6299999999999997e-02   5.7700000000000001e-02   5.0429999999999997e-01
  -1.3230000000000000e-01  -4.3999999999999997e-02  -1.0294000000000001e+00  -2.1959999999999999e-01  -7.6100000000000001e-02   1.3200000000000000e-02   2.6629999999999998e-01   2.4237000000000002e+00   1.4800000000000000e+00   2.8899999999999999e-02   1.5400000000000000e-01   4.6000000000000002e-01
  -8.8200000000000001e-02  -1.5390000000000001e-01  -1.4582999999999999e+00  -2.1959999999999999e-01  -3.8100000000000002e-02   3.9500000000000000e-02   3.1069999999999998e-01   2.4015000000000000e+00   2.1764999999999999e+00   9.6299999999999997e-02   1.9239999999999999e-01   4.4230000000000003e-01
  -4.4100000000000000e-02  -1.0990000000000000e-01  -9.4359999999999999e-01  -7.6399999999999996e-02  -4.7600000000000003e-02  -3.9500000000000000e-02   3.9950000000000002e-01   2.4237000000000002e+00   1.4800000000000000e+00  -9.6299999999999997e-02   1.6360000000000000e-01   4.6889999999999998e-01
  -2.4249999999999999e-01  -3.7369999999999998e-01  -1.1152000000000000e+00  -1.2410000000000000e-01   0.0000000000000000e+00  -3.0700000000000002e-02   3.1069999999999998e-01   2.3125000000000000e+00   1.6540999999999999e+00   8.6699999999999999e-02   1.4430000000000001e-01   4.4679999999999997e-01
  -3.9679999999999999e-01  -8.7900000000000006e-02  -1.3725000000000001e+00  -2.2910000000000000e-01  -9.4999999999999998e-03   1.7500000000000002e-02   1.5540000000000001e-01   2.3347000000000002e+00   1.3930000000000000e+00   5.7799999999999997e-02   1.7319999999999999e-01   4.7770000000000001e-01
  -1.9839999999999999e-01  -3.7369999999999998e-01  -1.1152000000000000e+00  -1.6230000000000000e-01  -4.7600000000000003e-02  -4.8200000000000000e-02   1.7760000000000001e-01   2.3125000000000000e+00   2.2635999999999998e+00   8.6699999999999999e-02   8.6599999999999996e-02   4.3790000000000001e-01
  -2.1999999999999999e-02  -2.1980000000000000e-01  -1.2010000000000001e+00  -2.0050000000000001e-01  -1.9000000000000000e-02  -1.7500000000000002e-02   2.6629999999999998e-01   2.5348999999999999e+00   1.9153000000000000e+00   1.1559999999999999e-01   1.4430000000000001e-01   5.0870000000000004e-01
  -8.8200000000000001e-02  -3.0780000000000002e-01  -1.2010000000000001e+00  -2.1959999999999999e-01  -8.5599999999999996e-02  -4.8200000000000000e-02   3.5510000000000003e-01   2.2012999999999998e+00   2.0893999999999999e+00  -1.9300000000000001e-02   1.8279999999999999e-01   4.0250000000000002e-01
  -3.3060000000000000e-01  -3.2979999999999998e-01  -1.2867999999999999e+00  -2.6729999999999998e-01  -9.4999999999999998e-03   3.5099999999999999e-02   3.1069999999999998e-01   2.1791000000000000e+00   2.3506000000000000e+00   3.8500000000000000e-02   8.6599999999999996e-02   4.4230000000000003e-01
  -2.1999999999999999e-02  -5.2759999999999996e-01  -5.1470000000000005e-01  -1.6230000000000000e-01  -1.9000000000000000e-02  -3.9500000000000000e-02   3.9950000000000002e-01   2.3570000000000002e+00   1.9153000000000000e+00   5.7799999999999997e-02   1.7319999999999999e-01   4.4679999999999997e-01
   0.0000000000000000e+00  -1.9789999999999999e-01  -7.7210000000000001e-01  -3.4370000000000001e-01  -7.6100000000000001e-02   4.8200000000000000e-02   1.3320000000000001e-01   2.3347000000000002e+00   1.4800000000000000e+00   9.5999999999999992e-03   2.3089999999999999e-01   4.1139999999999999e-01
  -1.3230000000000000e-01  -1.9789999999999999e-01  -1.0294000000000001e+00  -2.8639999999999999e-01   3.8100000000000002e-02   4.4000000000000003e-03   3.1069999999999998e-01   2.4459000000000000e+00   1.6540999999999999e+00   9.6299999999999997e-02   1.1550000000000001e-01   4.6889999999999998e-01
  -1.7630000000000001e-01  -1.9789999999999999e-01  -5.1470000000000005e-01  -1.9089999999999999e-01  -9.4999999999999998e-03  -1.3200000000000000e-02   3.5510000000000003e-01   2.3792000000000000e+00   1.9153000000000000e+00   7.7100000000000002e-02   1.4430000000000001e-01   4.2020000000000002e-01
  -6.6100000000000006e-02  -2.8580000000000000e-01  -1.4582999999999999e+00  -2.0999999999999999e-01   2.8500000000000001e-02  -5.2600000000000001e-02   1.5540000000000001e-01   2.3347000000000002e+00   1.8283000000000000e+00   1.9300000000000001e-02   9.6199999999999994e-02   4.5560000000000000e-01
  -6.6100000000000006e-02  -2.1980000000000000e-01  -1.2010000000000001e+00  -1.7190000000000000e-01   6.6600000000000006e-02  -8.8000000000000005e-03   2.8849999999999998e-01   2.2902999999999998e+00   2.1764999999999999e+00  -9.5999999999999992e-03   8.6599999999999996e-02   4.5119999999999999e-01
  -1.3230000000000000e-01  -2.1980000000000000e-01  -1.9730000000000001e+00  -1.1459999999999999e-01   0.0000000000000000e+00  -1.3200000000000000e-02   3.7730000000000002e-01   2.4681999999999999e+00   1.8283000000000000e+00   2.8899999999999999e-02   1.0580000000000001e-01   4.4679999999999997e-01
  -1.1020000000000001e-01  -3.0780000000000002e-01  -6.8630000000000002e-01  -1.8140000000000001e-01   1.9000000000000000e-02  -5.2600000000000001e-02   2.8849999999999998e-01   2.2679999999999998e+00   1.8283000000000000e+00   1.9300000000000001e-02   9.6199999999999994e-02   4.6000000000000002e-01
  -1.9839999999999999e-01  -1.5390000000000001e-01  -6.8630000000000002e-01  -1.9089999999999999e-01  -9.4999999999999998e-03  -4.4000000000000003e-03   1.1100000000000000e-01   2.3347000000000002e+00   6.9650000000000001e-01   1.6380000000000000e-01   1.2509999999999999e-01   4.6889999999999998e-01
  -1.9839999999999999e-01  -1.5390000000000001e-01  -1.2010000000000001e+00  -1.7190000000000000e-01  -8.5599999999999996e-02   1.7500000000000002e-02   1.7760000000000001e-01   2.4237000000000002e+00   2.1764999999999999e+00   3.8500000000000000e-02   1.0580000000000001e-01   5.0870000000000004e-01
  -4.4100000000000000e-02  -2.1980000000000000e-01  -1.0294000000000001e+00  -1.3370000000000001e-01  -3.8100000000000002e-02  -8.8000000000000005e-03   1.7760000000000001e-01   2.5348999999999999e+00   1.4800000000000000e+00   8.6699999999999999e-02   1.2509999999999999e-01   4.7330000000000000e-01
  -1.9839999999999999e-01  -1.0990000000000000e-01  -9.4359999999999999e-01  -2.9599999999999999e-01   3.8100000000000002e-02   4.4000000000000003e-03   4.4390000000000002e-01   2.2012999999999998e+00   2.1764999999999999e+00   1.2520000000000001e-01   1.3469999999999999e-01   4.4679999999999997e-01
  -2.1999999999999999e-02  -3.5170000000000001e-01  -8.5780000000000001e-01  -1.3370000000000001e-01   3.8100000000000002e-02   0.0000000000000000e+00   2.4410000000000001e-01   2.4459000000000000e+00   1.5670999999999999e+00  -9.5999999999999992e-03   1.1550000000000001e-01   4.5119999999999999e-01
   1.7630000000000001e-01  -1.3189999999999999e-01  -1.5441000000000000e+00  -1.9089999999999999e-01  -8.5599999999999996e-02  -2.1899999999999999e-02   3.9950000000000002e-01   2.4015000000000000e+00   3.0470999999999999e+00   4.8200000000000000e-02   1.4430000000000001e-01   4.4230000000000003e-01
  -2.1999999999999999e-02  -1.9789999999999999e-01  -1.0294000000000001e+00  -1.7190000000000000e-01  -9.4999999999999998e-03  -9.2100000000000001e-02   2.2189999999999999e-01   2.3347000000000002e+00   2.0024000000000002e+00  -3.8500000000000000e-02   1.2509999999999999e-01   4.5119999999999999e-01
   6.6100000000000006e-02  -1.7590000000000000e-01  -1.1152000000000000e+00  -1.7190000000000000e-01   9.4999999999999998e-03   0.0000000000000000e+00   2.4410000000000001e-01   2.3347000000000002e+00   1.7412000000000001e+00   1.2520000000000001e-01   8.6599999999999996e-02   4.5560000000000000e-01
  -3.3060000000000000e-01  -1.7590000000000000e-01  -1.2010000000000001e+00  -2.0050000000000001e-01   2.8500000000000001e-02  -1.3200000000000000e-02   3.3289999999999997e-01   2.3125000000000000e+00   1.7412000000000001e+00  -6.7400000000000002e-02   1.6360000000000000e-01   4.4230000000000003e-01
  -1.1020000000000001e-01  -1.7590000000000000e-01  -6.8630000000000002e-01  -2.2910000000000000e-01  -1.2370000000000000e-01   3.5099999999999999e-02   2.2189999999999999e-01   2.4237000000000002e+00   2.0024000000000002e+00   7.7100000000000002e-02   6.7400000000000002e-02   4.7770000000000001e-01
  -1.3230000000000000e-01  -1.3189999999999999e-01  -1.2867999999999999e+00  -1.6230000000000000e-01  -6.6600000000000006e-02  -1.7500000000000002e-02   2.4410000000000001e-01   2.4237000000000002e+00   1.7412000000000001e+00   1.8300000000000000e-01   8.6599999999999996e-02   4.6000000000000002e-01
  -1.9839999999999999e-01  -2.4179999999999999e-01  -7.7210000000000001e-01  -2.0999999999999999e-01  -8.5599999999999996e-02  -1.3200000000000000e-02   2.8849999999999998e-01   2.2679999999999998e+00   1.6540999999999999e+00   1.3489999999999999e-01   1.2509999999999999e-01   4.9990000000000001e-01
  -2.1999999999999999e-02  -2.1999999999999999e-02  -7.7210000000000001e-01  -2.0999999999999999e-01  -1.1420000000000000e-01  -1.3200000000000000e-02   2.2189999999999999e-01   2.3792000000000000e+00   2.0024000000000002e+00  -9.5999999999999992e-03   1.1550000000000001e-01   4.6000000000000002e-01
  -1.9839999999999999e-01   4.3999999999999997e-02  -9.4359999999999999e-01  -2.1959999999999999e-01  -1.4269999999999999e-01  -2.6300000000000000e-02   3.7730000000000002e-01   2.2458000000000000e+00   1.7412000000000001e+00   5.7799999999999997e-02   8.6599999999999996e-02   4.2020000000000002e-01
  -6.6100000000000006e-02  -1.3189999999999999e-01  -1.2010000000000001e+00  -2.7689999999999998e-01  -9.4999999999999998e-03  -4.3900000000000002e-02   4.8830000000000001e-01   2.4237000000000002e+00   1.8283000000000000e+00   1.0600000000000000e-01   9.6199999999999994e-02   4.6889999999999998e-01
  -1.3230000000000000e-01   0.0000000000000000e+00  -2.5740000000000002e-01  -1.8140000000000001e-01  -2.8500000000000001e-02  -4.4000000000000003e-03   2.2189999999999999e-01   2.2458000000000000e+00   1.5670999999999999e+00  -1.9300000000000001e-02   2.0210000000000000e-01   4.5560000000000000e-01
   1.3230000000000000e-01  -2.8580000000000000e-01  -1.2010000000000001e+00  -2.7689999999999998e-01   1.9000000000000000e-02   4.4000000000000003e-03   3.3289999999999997e-01   2.2679999999999998e+00   1.7412000000000001e+00  -1.9300000000000001e-02   1.3469999999999999e-01   4.3790000000000001e-01
  -3.0859999999999999e-01  -2.6379999999999998e-01  -1.4582999999999999e+00  -2.3870000000000000e-01   2.8500000000000001e-02  -4.4000000000000003e-03   4.2170000000000002e-01   2.5348999999999999e+00   1.6540999999999999e+00   3.8500000000000000e-02   1.6360000000000000e-01   4.5560000000000000e-01
   0.0000000000000000e+00  -2.8580000000000000e-01  -1.1152000000000000e+00  -1.2410000000000000e-01   4.7600000000000003e-02   0.0000000000000000e+00   3.9950000000000002e-01   2.2902999999999998e+00   1.1317999999999999e+00   5.7799999999999997e-02   1.3469999999999999e-01   4.7770000000000001e-01
  -1.5429999999999999e-01  -1.0990000000000000e-01  -1.1152000000000000e+00  -2.2910000000000000e-01  -8.5599999999999996e-02  -3.5099999999999999e-02   4.4400000000000002e-02   2.4237000000000002e+00   1.5670999999999999e+00   9.5999999999999992e-03   1.6360000000000000e-01   4.4679999999999997e-01
   8.8200000000000001e-02  -1.9789999999999999e-01  -6.0050000000000003e-01  -2.6729999999999998e-01  -6.6600000000000006e-02  -8.8000000000000005e-03   3.7730000000000002e-01   2.5348999999999999e+00   1.4800000000000000e+00  -9.5999999999999992e-03   1.4430000000000001e-01   4.7770000000000001e-01
  -2.2040000000000001e-01  -1.9789999999999999e-01  -7.7210000000000001e-01  -2.0999999999999999e-01   0.0000000000000000e+00  -2.6300000000000000e-02   3.3289999999999997e-01   2.2458000000000000e+00   2.0893999999999999e+00   6.7400000000000002e-02   1.5400000000000000e-01   5.0429999999999997e-01
  -1.5429999999999999e-01  -3.0780000000000002e-01  -1.1152000000000000e+00  -3.0549999999999999e-01  -8.5599999999999996e-02   0.0000000000000000e+00   3.5510000000000003e-01   2.1345999999999998e+00   1.1317999999999999e+00   6.7400000000000002e-02   1.3469999999999999e-01   4.7330000000000000e-01
   6.6100000000000006e-02  -3.5170000000000001e-01  -1.3725000000000001e+00  -2.8639999999999999e-01  -5.7099999999999998e-02   1.3200000000000000e-02   4.4390000000000002e-01   2.2235999999999998e+00   1.7412000000000001e+00  -9.5999999999999992e-03   1.0580000000000001e-01   4.7770000000000001e-01
  -3.5270000000000001e-01  -2.8580000000000000e-01  -6.0050000000000003e-01  -2.0999999999999999e-01  -4.7600000000000003e-02  -4.3900000000000002e-02   3.7730000000000002e-01   2.2902999999999998e+00   1.7412000000000001e+00   0.0000000000000000e+00   9.6199999999999994e-02   4.3790000000000001e-01
  -2.2040000000000001e-01  -3.0780000000000002e-01  -1.4582999999999999e+00  -2.1959999999999999e-01  -6.6600000000000006e-02   1.3200000000000000e-02   1.3320000000000001e-01   2.4015000000000000e+00   2.2635999999999998e+00   1.9300000000000001e-02   1.6360000000000000e-01   4.6000000000000002e-01
  -4.4100000000000000e-02  -3.5170000000000001e-01  -1.1152000000000000e+00  -1.4319999999999999e-01   0.0000000000000000e+00  -2.1899999999999999e-02   1.5540000000000001e-01   2.2235999999999998e+00   1.8283000000000000e+00   1.1559999999999999e-01   1.0580000000000001e-01   4.4679999999999997e-01
  -4.4100000000000000e-02   2.1999999999999999e-02  -1.0294000000000001e+00  -2.5779999999999997e-01   9.4999999999999998e-03   3.0700000000000002e-02   3.7730000000000002e-01   2.3347000000000002e+00   2.0893999999999999e+00   9.6299999999999997e-02   1.2509999999999999e-01   4.5560000000000000e-01
  -3.5270000000000001e-01  -3.0780000000000002e-01  -1.2867999999999999e+00  -8.5900000000000004e-02  -4.7600000000000003e-02  -4.4000000000000003e-03   2.4410000000000001e-01   2.5125999999999999e+00   8.7060000000000004e-01   4.8200000000000000e-02   1.0580000000000001e-01   4.4230000000000003e-01
  -1.7630000000000001e-01  -4.3999999999999997e-02  -6.8630000000000002e-01  -1.0500000000000000e-01   1.9000000000000000e-02  -1.3200000000000000e-02   2.6629999999999998e-01   2.1568999999999998e+00   2.0024000000000002e+00   1.2520000000000001e-01   1.1550000000000001e-01   4.1580000000000000e-01
  -1.1020000000000001e-01  -3.2979999999999998e-01  -8.5800000000000001e-02  -1.7190000000000000e-01  -6.6600000000000006e-02  -1.7500000000000002e-02   1.7760000000000001e-01   2.3125000000000000e+00   1.8283000000000000e+00   3.8500000000000000e-02   3.8500000000000000e-02   4.4679999999999997e-01
  -1.5429999999999999e-01  -3.9570000000000000e-01  -2.1446000000000001e+00  -3.0549999999999999e-01  -1.1420000000000000e-01  -1.3200000000000000e-02   2.2200000000000001e-02   2.2458000000000000e+00   2.1764999999999999e+00   1.0600000000000000e-01   1.4430000000000001e-01   4.4679999999999997e-01
  -3.7469999999999998e-01  -6.6000000000000003e-02  -9.4359999999999999e-01  -1.6230000000000000e-01  -3.8100000000000002e-02  -2.6300000000000000e-02   3.1069999999999998e-01   2.4904000000000002e+00   1.5670999999999999e+00   1.2520000000000001e-01   8.6599999999999996e-02   4.4679999999999997e-01
  -2.8649999999999998e-01  -1.9789999999999999e-01  -1.4582999999999999e+00  -2.7689999999999998e-01  -6.6600000000000006e-02   3.0700000000000002e-02   3.1069999999999998e-01   2.4237000000000002e+00   2.4377000000000000e+00   2.8899999999999999e-02   1.1550000000000001e-01   4.7330000000000000e-01
  -2.2040000000000001e-01  -3.9570000000000000e-01  -4.2890000000000000e-01  -2.2910000000000000e-01  -8.5599999999999996e-02   3.5099999999999999e-02   2.6629999999999998e-01   2.4459000000000000e+00   1.2188000000000001e+00   1.9300000000000001e-02   9.6199999999999994e-02   4.8220000000000002e-01
  -4.4100000000000000e-02  -4.3969999999999998e-01  -1.3725000000000001e+00  -2.2910000000000000e-01  -3.8100000000000002e-02  -4.3900000000000002e-02   4.8830000000000001e-01   2.4681999999999999e+00   1.8283000000000000e+00   1.9300000000000001e-02   1.6360000000000000e-01   4.5560000000000000e-01
  -2.6450000000000001e-01  -1.7590000000000000e-01  -4.2890000000000000e-01  -1.3370000000000001e-01   0.0000000000000000e+00  -1.3200000000000000e-02   3.1069999999999998e-01   2.2235999999999998e+00   2.2635999999999998e+00   6.7400000000000002e-02   1.3469999999999999e-01   4.1580000000000000e-01
  -2.1999999999999999e-02  -2.4179999999999999e-01  -1.2010000000000001e+00  -3.1509999999999999e-01  -4.7600000000000003e-02   8.8000000000000005e-03   4.8830000000000001e-01   2.4904000000000002e+00   1.8283000000000000e+00   6.7400000000000002e-02   1.1550000000000001e-01   4.4679999999999997e-01
  -4.4100000000000000e-02  -2.6379999999999998e-01  -1.8015000000000001e+00  -2.4820000000000000e-01   0.0000000000000000e+00  -4.4000000000000003e-03   6.6600000000000006e-02   2.3570000000000002e+00   2.0893999999999999e+00   4.8200000000000000e-02   1.0580000000000001e-01   4.5119999999999999e-01
  -1.3230000000000000e-01  -1.5390000000000001e-01  -8.5780000000000001e-01  -2.3870000000000000e-01  -1.9000000000000000e-02  -2.6300000000000000e-02   4.2170000000000002e-01   2.2679999999999998e+00   1.2188000000000001e+00   4.8200000000000000e-02   4.8099999999999997e-02   4.6000000000000002e-01
   0.0000000000000000e+00  -1.7590000000000000e-01  -1.4582999999999999e+00  -2.1959999999999999e-01   0.0000000000000000e+00   8.8000000000000005e-03   3.7730000000000002e-01   2.3125000000000000e+00   1.9153000000000000e+00   5.7799999999999997e-02   1.2509999999999999e-01   4.1139999999999999e-01
  -2.4249999999999999e-01  -1.3189999999999999e-01  -1.5441000000000000e+00  -2.9599999999999999e-01  -3.8100000000000002e-02  -3.0700000000000002e-02   3.9950000000000002e-01   2.4237000000000002e+00   2.0893999999999999e+00   6.7400000000000002e-02   9.6199999999999994e-02   4.5560000000000000e-01
  -8.8200000000000001e-02  -1.5390000000000001e-01  -9.4359999999999999e-01  -2.6729999999999998e-01   4.7600000000000003e-02   3.9500000000000000e-02   2.4410000000000001e-01   2.4459000000000000e+00   2.2635999999999998e+00   1.0600000000000000e-01   1.6360000000000000e-01   4.3790000000000001e-01
  -2.6450000000000001e-01  -2.1980000000000000e-01  -2.3161999999999998e+00  -2.0999999999999999e-01   0.0000000000000000e+00  -4.8200000000000000e-02   2.4410000000000001e-01   2.4237000000000002e+00   1.5670999999999999e+00  -2.8899999999999999e-02   1.1550000000000001e-01   4.5560000000000000e-01
  -1.7630000000000001e-01  -2.8580000000000000e-01  -1.1152000000000000e+00  -1.8140000000000001e-01  -3.8100000000000002e-02  -3.9500000000000000e-02   2.4410000000000001e-01   2.2012999999999998e+00   1.7412000000000001e+00   1.0600000000000000e-01   1.4430000000000001e-01   4.3350000000000000e-01
  -6.6100000000000006e-02  -1.9789999999999999e-01  -2.4018999999999999e+00  -1.4319999999999999e-01  -2.8500000000000001e-02  -2.6300000000000000e-02   4.2170000000000002e-01   2.3570000000000002e+00   1.8283000000000000e+00   1.2520000000000001e-01   1.1550000000000001e-01   4.2470000000000002e-01
  -2.1999999999999999e-02  -1.0990000000000000e-01  -1.5441000000000000e+00  -2.1959999999999999e-01  -4.7600000000000003e-02   4.4000000000000003e-03   3.3289999999999997e-01   2.2902999999999998e+00   2.4377000000000000e+00   1.1559999999999999e-01   1.8279999999999999e-01   4.6889999999999998e-01
  -6.6100000000000006e-02  -2.1980000000000000e-01  -1.3725000000000001e+00  -1.2410000000000000e-01  -5.7099999999999998e-02  -1.7500000000000002e-02   2.2189999999999999e-01   2.4237000000000002e+00   1.8283000000000000e+00   3.8500000000000000e-02   1.7319999999999999e-01   4.7330000000000000e-01
  -1.5429999999999999e-01  -1.9789999999999999e-01  -6.0050000000000003e-01  -1.5279999999999999e-01  -1.9000000000000000e-02  -1.3200000000000000e-02   5.1049999999999995e-01   2.3570000000000002e+00   1.9153000000000000e+00   7.7100000000000002e-02   1.6360000000000000e-01   4.2020000000000002e-01
   4.4100000000000000e-02  -4.6170000000000000e-01  -1.2010000000000001e+00  -1.6230000000000000e-01   0.0000000000000000e+00  -2.1899999999999999e-02   2.2189999999999999e-01   2.3570000000000002e+00   1.2188000000000001e+00  -2.8899999999999999e-02   9.6199999999999994e-02   4.6000000000000002e-01
  -2.2040000000000001e-01  -3.0780000000000002e-01  -5.1470000000000005e-01  -1.5279999999999999e-01  -9.4999999999999998e-03   1.3200000000000000e-02   2.8849999999999998e-01   2.2679999999999998e+00   1.6540999999999999e+00   1.0600000000000000e-01   1.2509999999999999e-01   5.3520000000000001e-01
  -2.4249999999999999e-01  -2.4179999999999999e-01  -1.1152000000000000e+00  -1.9089999999999999e-01  -8.5599999999999996e-02   4.4000000000000003e-03   2.8849999999999998e-01   2.2902999999999998e+00   1.6540999999999999e+00   6.7400000000000002e-02   2.8899999999999999e-02   4.4679999999999997e-01
  -1.3230000000000000e-01  -2.8580000000000000e-01  -1.3725000000000001e+00  -1.7190000000000000e-01  -1.9000000000000000e-02  -3.9500000000000000e-02   3.5510000000000003e-01   2.4237000000000002e+00   2.1764999999999999e+00  -6.7400000000000002e-02   1.5400000000000000e-01   4.4679999999999997e-01
  -1.9839999999999999e-01  -3.0780000000000002e-01  -6.0050000000000003e-01  -2.6729999999999998e-01  -6.6600000000000006e-02   0.0000000000000000e+00   1.7760000000000001e-01   2.2679999999999998e+00   2.3506000000000000e+00   6.7400000000000002e-02   2.1170000000000000e-01   4.4230000000000003e-01
   8.8200000000000001e-02  -1.0990000000000000e-01  -1.2867999999999999e+00  -2.5779999999999997e-01  -6.6600000000000006e-02  -3.0700000000000002e-02   2.4410000000000001e-01   2.4681999999999999e+00   1.8283000000000000e+00   7.7100000000000002e-02   9.6199999999999994e-02   4.5119999999999999e-01
   2.1999999999999999e-02  -1.5390000000000001e-01  -1.4582999999999999e+00  -2.0050000000000001e-01   1.9000000000000000e-02  -1.3200000000000000e-02   2.8849999999999998e-01   2.3347000000000002e+00   1.7412000000000001e+00   1.0600000000000000e-01   8.6599999999999996e-02   5.0870000000000004e-01
   2.1999999999999999e-02  -1.9789999999999999e-01  -7.7210000000000001e-01  -2.0999999999999999e-01  -7.6100000000000001e-02  -2.6300000000000000e-02   2.6629999999999998e-01   2.4904000000000002e+00   2.0024000000000002e+00   8.6699999999999999e-02   1.1550000000000001e-01   4.2020000000000002e-01
   8.8200000000000001e-02  -1.0990000000000000e-01  -2.1446000000000001e+00  -2.0999999999999999e-01   2.8500000000000001e-02   6.5799999999999997e-02   2.6629999999999998e-01   2.4015000000000000e+00   1.2188000000000001e+00   1.4449999999999999e-01   1.7319999999999999e-01   4.4679999999999997e-01
  -1.9839999999999999e-01  -3.5170000000000001e-01  -1.1152000000000000e+00  -1.1459999999999999e-01   1.4269999999999999e-01  -3.0700000000000002e-02   3.1069999999999998e-01   2.2012999999999998e+00   2.1764999999999999e+00   9.5999999999999992e-03   2.8899999999999999e-02   4.8659999999999998e-01
   6.6100000000000006e-02  -2.8580000000000000e-01  -6.8630000000000002e-01  -1.7190000000000000e-01   1.9000000000000000e-02   1.3200000000000000e-02   1.7760000000000001e-01   2.4015000000000000e+00   1.1317999999999999e+00   4.8200000000000000e-02   1.7319999999999999e-01   4.2909999999999998e-01
   4.4100000000000000e-02  -4.3999999999999997e-02  -1.5441000000000000e+00  -2.0999999999999999e-01  -4.7600000000000003e-02  -1.7500000000000002e-02   3.9950000000000002e-01   2.3125000000000000e+00   1.7412000000000001e+00   1.2520000000000001e-01   1.4430000000000001e-01   3.9810000000000001e-01
  -4.4100000000000000e-02  -2.4179999999999999e-01  -1.2867999999999999e+00  -2.6729999999999998e-01   6.6600000000000006e-02  -1.7500000000000002e-02   1.9980000000000001e-01   2.3125000000000000e+00   2.0893999999999999e+00   1.9300000000000001e-02   8.6599999999999996e-02   4.5119999999999999e-01
  -1.5429999999999999e-01  -1.5390000000000001e-01  -1.5441000000000000e+00  -2.6729999999999998e-01   2.8500000000000001e-02  -1.3200000000000000e-02   1.9980000000000001e-01   2.4237000000000002e+00   1.0447000000000000e+00   1.2520000000000001e-01   7.6999999999999999e-02   4.7770000000000001e-01
  -3.9679999999999999e-01  -2.8580000000000000e-01  -1.0294000000000001e+00  -1.9089999999999999e-01  -8.5599999999999996e-02  -1.7500000000000002e-02   1.7760000000000001e-01   2.2902999999999998e+00   1.9153000000000000e+00   4.8200000000000000e-02   1.8279999999999999e-01   4.6450000000000002e-01
  -4.4100000000000000e-02  -1.3189999999999999e-01  -1.2010000000000001e+00  -2.1959999999999999e-01   0.0000000000000000e+00  -2.6300000000000000e-02   2.2189999999999999e-01   2.4015000000000000e+00   1.6540999999999999e+00   3.8500000000000000e-02   1.9239999999999999e-01   4.6889999999999998e-01
  -1.5429999999999999e-01  -3.2979999999999998e-01  -4.2890000000000000e-01  -1.9089999999999999e-01  -1.9000000000000000e-02  -3.0700000000000002e-02   2.4410000000000001e-01   2.4681999999999999e+00   1.6540999999999999e+00   3.8500000000000000e-02   1.9239999999999999e-01   4.6000000000000002e-01
   2.1999999999999999e-02  -1.0990000000000000e-01  -1.8015000000000001e+00  -1.8140000000000001e-01  -7.6100000000000001e-02  -2.1899999999999999e-02   2.6629999999999998e-01   2.3570000000000002e+00   2.0024000000000002e+00   1.2520000000000001e-01   1.9239999999999999e-01   4.6000000000000002e-01
  -6.6100000000000006e-02  -8.7900000000000006e-02  -1.7157000000000000e+00  -1.4319999999999999e-01   3.8100000000000002e-02  -5.2600000000000001e-02   1.9980000000000001e-01   2.3792000000000000e+00   1.3930000000000000e+00   8.6699999999999999e-02   1.6360000000000000e-01   4.9540000000000001e-01
  -2.4249999999999999e-01  -1.5390000000000001e-01  -6.8630000000000002e-01  -1.0500000000000000e-01  -7.6100000000000001e-02  -4.4000000000000003e-03   4.6610000000000001e-01   2.4237000000000002e+00   1.7412000000000001e+00  -3.8500000000000000e-02   1.4430000000000001e-01   4.6889999999999998e-01
  -2.2040000000000001e-01  -2.4179999999999999e-01  -1.3725000000000001e+00  -2.0050000000000001e-01  -6.6600000000000006e-02  -5.2600000000000001e-02   1.7760000000000001e-01   2.3570000000000002e+00   2.9600000000000000e+00   9.6299999999999997e-02   4.8099999999999997e-02   4.5119999999999999e-01
  -1.9839999999999999e-01  -3.2979999999999998e-01  -6.8630000000000002e-01  -2.4820000000000000e-01  -1.9000000000000000e-02  -1.7500000000000002e-02   3.7730000000000002e-01   2.3792000000000000e+00   1.8283000000000000e+00   1.9300000000000001e-02   1.1550000000000001e-01   4.5119999999999999e-01
  -1.3230000000000000e-01  -2.6379999999999998e-01  -9.4359999999999999e-01  -2.9599999999999999e-01   0.0000000000000000e+00  -8.8000000000000005e-03   4.8830000000000001e-01   2.5792999999999999e+00   1.5670999999999999e+00   9.6299999999999997e-02   1.0580000000000001e-01   4.6000000000000002e-01
  -1.5429999999999999e-01  -8.7900000000000006e-02  -1.1152000000000000e+00  -2.3870000000000000e-01  -4.7600000000000003e-02  -1.7500000000000002e-02   3.1069999999999998e-01   2.4015000000000000e+00   2.4377000000000000e+00   1.9300000000000001e-02   1.6360000000000000e-01   4.2020000000000002e-01
  -2.4249999999999999e-01  -3.2979999999999998e-01  -2.5740000000000002e-01  -2.2910000000000000e-01  -5.7099999999999998e-02   4.4000000000000003e-03   4.4390000000000002e-01   2.4237000000000002e+00   2.2635999999999998e+00   4.8200000000000000e-02   1.3469999999999999e-01   4.4679999999999997e-01
  -1.7630000000000001e-01  -1.9789999999999999e-01  -1.8015000000000001e+00  -2.0050000000000001e-01   0.0000000000000000e+00   3.0700000000000002e-02   3.1069999999999998e-01   2.4904000000000002e+00   1.4800000000000000e+00   3.8500000000000000e-02   1.6360000000000000e-01   4.6450000000000002e-01
   0.0000000000000000e+00  -2.1980000000000000e-01  -2.0588000000000002e+00  -2.1959999999999999e-01  -3.8100000000000002e-02  -2.6300000000000000e-02   1.7760000000000001e-01   2.5348999999999999e+00   1.5670999999999999e+00   9.5999999999999992e-03   6.7400000000000002e-02   4.6000000000000002e-01
  -2.6450000000000001e-01  -6.6000000000000003e-02  -1.3725000000000001e+00  -1.7190000000000000e-01   8.5599999999999996e-02  -7.4499999999999997e-02   2.6629999999999998e-01   2.2235999999999998e+00   1.8283000000000000e+00   1.4449999999999999e-01   8.6599999999999996e-02   4.6889999999999998e-01
  -4.4100000000000000e-02  -3.9570000000000000e-01  -2.5740000000000002e-01  -2.3870000000000000e-01  -5.7099999999999998e-02   3.0700000000000002e-02   1.1100000000000000e-01   2.3347000000000002e+00   1.9153000000000000e+00   9.5999999999999992e-03   1.2509999999999999e-01   4.6450000000000002e-01
  -2.6450000000000001e-01   2.1999999999999999e-02  -1.9730000000000001e+00  -8.5900000000000004e-02  -2.8500000000000001e-02  -4.4000000000000003e-03   2.2189999999999999e-01   2.3125000000000000e+00   1.4800000000000000e+00   7.7100000000000002e-02   1.5400000000000000e-01   4.5119999999999999e-01
  -1.3230000000000000e-01  -2.6379999999999998e-01  -1.5441000000000000e+00  -1.8140000000000001e-01   1.9000000000000000e-02  -3.0700000000000002e-02   4.4390000000000002e-01   2.4904000000000002e+00   2.0893999999999999e+00   1.3489999999999999e-01   1.1550000000000001e-01   4.4679999999999997e-01
  -1.3230000000000000e-01  -3.2979999999999998e-01  -1.2010000000000001e+00  -2.7689999999999998e-01  -2.8500000000000001e-02  -3.9500000000000000e-02   1.7760000000000001e-01   2.2458000000000000e+00   2.1764999999999999e+00   4.8200000000000000e-02   1.2509999999999999e-01   4.3790000000000001e-01
  -8.8200000000000001e-02  -1.3189999999999999e-01  -1.4582999999999999e+00  -2.1959999999999999e-01  -7.6100000000000001e-02   1.3200000000000000e-02   1.9980000000000001e-01   2.2902999999999998e+00   1.9153000000000000e+00  -1.9300000000000001e-02   1.7319999999999999e-01   4.4679999999999997e-01
  -6.6100000000000006e-02  -2.1980000000000000e-01  -1.1152000000000000e+00  -2.6729999999999998e-01  -5.7099999999999998e-02  -3.9500000000000000e-02   3.9950000000000002e-01   2.3792000000000000e+00   1.7412000000000001e+00  -9.5999999999999992e-03   8.6599999999999996e-02   4.6889999999999998e-01
  -1.9839999999999999e-01  -4.3999999999999997e-02  -1.3725000000000001e+00  -1.5279999999999999e-01  -7.6100000000000001e-02   3.0700000000000002e-02   3.3289999999999997e-01   2.3125000000000000e+00   1.4800000000000000e+00   3.8500000000000000e-02   1.2509999999999999e-01   4.4230000000000003e-01
  -8.8200000000000001e-02  -1.9789999999999999e-01  -1.4582999999999999e+00  -1.7190000000000000e-01   9.4999999999999998e-03  -8.8000000000000005e-03   2.4410000000000001e-01   2.3347000000000002e+00   2.3506000000000000e+00   6.7400000000000002e-02   1.2509999999999999e-01   4.6000000000000002e-01
  -8.8200000000000001e-02  -3.5170000000000001e-01  -1.2010000000000001e+00  -2.0050000000000001e-01  -3.8100000000000002e-02  -3.9500000000000000e-02   3.3289999999999997e-01   2.5348999999999999e+00   2.0024000000000002e+00   1.7340000000000000e-01   1.2509999999999999e-01   4.2470000000000002e-01
  -1.9839999999999999e-01  -3.7369999999999998e-01  -9.4359999999999999e-01  -1.6230000000000000e-01   5.7099999999999998e-02  -8.8000000000000005e-03   1.9980000000000001e-01   2.3347000000000002e+00   1.4800000000000000e+00   1.0600000000000000e-01   1.1550000000000001e-01   4.9099999999999999e-01
  -1.7630000000000001e-01  -2.8580000000000000e-01  -1.5441000000000000e+00  -2.0050000000000001e-01   4.7600000000000003e-02   0.0000000000000000e+00   2.8849999999999998e-01   2.3125000000000000e+00   1.2188000000000001e+00  -2.8899999999999999e-02   1.5400000000000000e-01   4.3350000000000000e-01
  -1.1020000000000001e-01  -1.0990000000000000e-01  -9.4359999999999999e-01  -7.6399999999999996e-02   1.0470000000000000e-01   2.6300000000000000e-02   3.3289999999999997e-01   2.5125999999999999e+00   1.7412000000000001e+00   4.8200000000000000e-02   6.7400000000000002e-02   4.3790000000000001e-01
  -6.6100000000000006e-02  -3.9570000000000000e-01  -9.4359999999999999e-01  -2.4820000000000000e-01  -9.4999999999999998e-03  -8.8000000000000005e-03   8.8800000000000004e-02   2.4237000000000002e+00   1.7412000000000001e+00   7.7100000000000002e-02   4.8099999999999997e-02   4.8220000000000002e-01
  -2.2040000000000001e-01  -2.8580000000000000e-01  -1.5441000000000000e+00  -1.5279999999999999e-01   9.4999999999999998e-03   0.0000000000000000e+00   0.0000000000000000e+00   2.3792000000000000e+00   1.9153000000000000e+00   4.8200000000000000e-02   7.6999999999999999e-02   4.3790000000000001e-01
  -1.5429999999999999e-01  -2.8580000000000000e-01  -6.8630000000000002e-01  -2.2910000000000000e-01  -5.7099999999999998e-02   3.5099999999999999e-02   1.9980000000000001e-01   2.3570000000000002e+00   1.5670999999999999e+00   2.8899999999999999e-02   2.0210000000000000e-01   4.7770000000000001e-01
  -1.1020000000000001e-01  -3.0780000000000002e-01  -1.5441000000000000e+00  -1.7190000000000000e-01  -8.5599999999999996e-02   4.3900000000000002e-02   2.6629999999999998e-01   2.2902999999999998e+00   1.4800000000000000e+00   6.7400000000000002e-02   2.0210000000000000e-01   4.5560000000000000e-01
  -2.1999999999999999e-02  -6.6000000000000003e-02  -1.2010000000000001e+00  -2.3870000000000000e-01  -1.9000000000000000e-02  -7.0199999999999999e-02   4.4390000000000002e-01   2.1345999999999998e+00   1.5670999999999999e+00   7.7100000000000002e-02   1.5400000000000000e-01   4.3790000000000001e-01
  -1.3230000000000000e-01  -1.3189999999999999e-01  -7.7210000000000001e-01  -1.9089999999999999e-01  -2.8500000000000001e-02  -4.3900000000000002e-02   3.5510000000000003e-01   2.3570000000000002e+00   1.2188000000000001e+00   7.7100000000000002e-02   1.0580000000000001e-01   4.2909999999999998e-01
  -6.6100000000000006e-02  -2.1980000000000000e-01  -1.4582999999999999e+00  -2.0999999999999999e-01  -7.6100000000000001e-02  -4.4000000000000003e-03   2.8849999999999998e-01   2.4459000000000000e+00   9.5770000000000000e-01   4.8200000000000000e-02   1.4430000000000001e-01   4.4679999999999997e-01
  -2.2040000000000001e-01   4.3999999999999997e-02  -1.1152000000000000e+00  -2.0999999999999999e-01   3.8100000000000002e-02  -3.0700000000000002e-02   2.4410000000000001e-01   2.4904000000000002e+00   1.7412000000000001e+00   4.8200000000000000e-02   1.0580000000000001e-01   4.3790000000000001e-01
  -2.2040000000000001e-01  -2.6379999999999998e-01  -1.2010000000000001e+00  -2.1959999999999999e-01   9.4999999999999998e-03  -4.3900000000000002e-02   3.1069999999999998e-01   2.3792000000000000e+00   2.0893999999999999e+00   8.6699999999999999e-02   1.0580000000000001e-01   4.7770000000000001e-01
  -1.1020000000000001e-01  -2.1999999999999999e-02  -1.8872000000000000e+00  -1.3370000000000001e-01  -9.4999999999999998e-03   6.5799999999999997e-02   3.1069999999999998e-01   2.5348999999999999e+00   1.8283000000000000e+00   1.7340000000000000e-01   2.0210000000000000e-01   4.2470000000000002e-01
   0.0000000000000000e+00  -4.6170000000000000e-01  -8.5780000000000001e-01  -2.4820000000000000e-01   3.8100000000000002e-02  -2.1899999999999999e-02   1.7760000000000001e-01   2.2902999999999998e+00   1.7412000000000001e+00   7.7100000000000002e-02   1.5400000000000000e-01   4.4230000000000003e-01
  -2.2040000000000001e-01  -2.1980000000000000e-01  -1.4582999999999999e+00  -1.6230000000000000e-01  -1.0470000000000000e-01   0.0000000000000000e+00   3.5510000000000003e-01   2.6015999999999999e+00   1.9153000000000000e+00   3.8500000000000000e-02   1.9239999999999999e-01   4.6000000000000002e-01
  -1.1020000000000001e-01  -6.3749999999999996e-01  -1.4582999999999999e+00  -2.7689999999999998e-01   9.4999999999999998e-03  -1.3200000000000000e-02   2.4410000000000001e-01   2.3347000000000002e+00   1.2188000000000001e+00   2.8899999999999999e-02   1.1550000000000001e-01   4.6000000000000002e-01
  -1.9839999999999999e-01  -1.5390000000000001e-01  -1.8015000000000001e+00  -1.8140000000000001e-01  -1.3320000000000001e-01   8.8000000000000005e-03   2.2189999999999999e-01   2.2902999999999998e+00   1.7412000000000001e+00   9.5999999999999992e-03   1.6360000000000000e-01   4.5119999999999999e-01
  -1.3230000000000000e-01  -1.5390000000000001e-01  -7.7210000000000001e-01  -2.4820000000000000e-01  -9.4999999999999998e-03  -7.8899999999999998e-02   3.5510000000000003e-01   2.3570000000000002e+00   2.0893999999999999e+00   9.6299999999999997e-02   1.2509999999999999e-01   4.7330000000000000e-01
  -1.9839999999999999e-01  -2.8580000000000000e-01  -1.3725000000000001e+00  -2.1959999999999999e-01  -5.7099999999999998e-02  -3.0700000000000002e-02   3.3289999999999997e-01   2.3125000000000000e+00   2.0024000000000002e+00   1.0600000000000000e-01   1.5400000000000000e-01   4.5119999999999999e-01
  -1.1020000000000001e-01  -3.0780000000000002e-01  -7.7210000000000001e-01  -1.0500000000000000e-01   9.4999999999999998e-03  -3.0700000000000002e-02   2.2189999999999999e-01   2.5348999999999999e+00   1.2188000000000001e+00   8.6699999999999999e-02   1.9239999999999999e-01   4.7330000000000000e-01
  -1.5429999999999999e-01  -1.0990000000000000e-01  -2.0588000000000002e+00  -2.0999999999999999e-01  -2.8500000000000001e-02  -8.8000000000000005e-03   3.3289999999999997e-01   2.2679999999999998e+00   1.0447000000000000e+00   9.6299999999999997e-02   1.4430000000000001e-01   4.5119999999999999e-01
  -1.1020000000000001e-01  -2.1980000000000000e-01  -1.1152000000000000e+00  -2.2910000000000000e-01  -3.8100000000000002e-02   8.8000000000000005e-03   2.2189999999999999e-01   2.4015000000000000e+00   1.5670999999999999e+00   1.2520000000000001e-01   1.9239999999999999e-01   4.6450000000000002e-01
  -2.2040000000000001e-01  -1.5390000000000001e-01  -1.2010000000000001e+00  -1.4319999999999999e-01  -9.4999999999999998e-03  -6.1400000000000003e-02   1.1100000000000000e-01   2.4681999999999999e+00   1.6540999999999999e+00  -4.8200000000000000e-02   1.1550000000000001e-01   4.2470000000000002e-01
   2.1999999999999999e-02  -1.9789999999999999e-01  -1.5441000000000000e+00  -1.6230000000000000e-01   2.8500000000000001e-02  -8.8000000000000005e-03   3.1069999999999998e-01   2.2012999999999998e+00   1.7412000000000001e+00  -1.9300000000000001e-02   1.1550000000000001e-01   4.1580000000000000e-01
  -2.2040000000000001e-01  -1.5390000000000001e-01  -1.9730000000000001e+00  -2.4820000000000000e-01  -6.6600000000000006e-02  -1.7500000000000002e-02   1.3320000000000001e-01   2.4681999999999999e+00   1.5670999999999999e+00   1.8300000000000000e-01   1.5400000000000000e-01   4.8659999999999998e-01
  -2.1999999999999999e-02  -2.8580000000000000e-01  -1.7157000000000000e+00  -2.4820000000000000e-01  -1.9000000000000000e-02  -2.6300000000000000e-02   5.1049999999999995e-01   2.2902999999999998e+00   2.2635999999999998e+00   1.1559999999999999e-01   1.0580000000000001e-01   4.4679999999999997e-01
  -2.8649999999999998e-01  -3.2979999999999998e-01   0.0000000000000000e+00  -2.1959999999999999e-01  -1.9000000000000000e-02   2.1899999999999999e-02   1.9980000000000001e-01   2.4459000000000000e+00   2.0024000000000002e+00   1.0600000000000000e-01   1.9239999999999999e-01   4.4679999999999997e-01
   0.0000000000000000e+00  -1.9789999999999999e-01  -9.4359999999999999e-01  -4.1049999999999998e-01   2.8500000000000001e-02  -2.1899999999999999e-02   3.3289999999999997e-01   2.4237000000000002e+00   2.1764999999999999e+00   7.7100000000000002e-02   1.5400000000000000e-01   4.5119999999999999e-01
  -1.7630000000000001e-01  -2.6379999999999998e-01  -2.1446000000000001e+00  -8.5900000000000004e-02  -5.7099999999999998e-02  -2.6300000000000000e-02   3.5510000000000003e-01   2.2458000000000000e+00   2.2635999999999998e+00   7.7100000000000002e-02   2.2130000000000000e-01   4.3350000000000000e-01
   4.4100000000000000e-02  -2.6379999999999998e-01  -1.5441000000000000e+00  -1.7190000000000000e-01  -2.8500000000000001e-02  -2.6300000000000000e-02   3.7730000000000002e-01   2.3792000000000000e+00   1.9153000000000000e+00   2.8899999999999999e-02   1.2509999999999999e-01   4.5119999999999999e-01
  -2.2040000000000001e-01  -3.0780000000000002e-01  -1.1152000000000000e+00  -2.5779999999999997e-01   9.4999999999999998e-03  -4.4000000000000003e-03   4.2170000000000002e-01   2.3125000000000000e+00   1.5670999999999999e+00  -1.9300000000000001e-02   8.6599999999999996e-02   4.5119999999999999e-01
  -1.9839999999999999e-01  -3.7369999999999998e-01  -1.9730000000000001e+00  -2.1959999999999999e-01   0.0000000000000000e+00   2.1899999999999999e-02   3.1069999999999998e-01   2.4237000000000002e+00   2.2635999999999998e+00   3.8500000000000000e-02   2.0210000000000000e-01   4.4679999999999997e-01
  -6.6100000000000006e-02  -1.9789999999999999e-01  -1.0294000000000001e+00  -2.1959999999999999e-01  -7.6100000000000001e-02   1.7500000000000002e-02   2.4410000000000001e-01   2.5125999999999999e+00   1.1317999999999999e+00   1.4449999999999999e-01   1.5400000000000000e-01   4.6450000000000002e-01
   0.0000000000000000e+00  -3.9570000000000000e-01  -1.0294000000000001e+00  -1.8140000000000001e-01  -1.9000000000000000e-02   0.0000000000000000e+00   3.3289999999999997e-01   2.4459000000000000e+00   1.3059000000000001e+00   2.8899999999999999e-02   1.0580000000000001e-01   4.6450000000000002e-01
   6.6100000000000006e-02  -3.5170000000000001e-01  -8.5780000000000001e-01  -2.5779999999999997e-01  -8.5599999999999996e-02  -2.6300000000000000e-02   4.2170000000000002e-01   2.3347000000000002e+00   1.1317999999999999e+00   9.6299999999999997e-02   7.6999999999999999e-02   4.9099999999999999e-01
  -2.8649999999999998e-01  -3.0780000000000002e-01  -1.8015000000000001e+00  -2.3870000000000000e-01  -6.6600000000000006e-02  -2.1899999999999999e-02   3.3289999999999997e-01   2.5571000000000002e+00   1.1317999999999999e+00   9.6299999999999997e-02   2.0210000000000000e-01   4.6000000000000002e-01
  -1.5429999999999999e-01  -1.0990000000000000e-01  -4.2890000000000000e-01  -2.8639999999999999e-01  -7.6100000000000001e-02   0.0000000000000000e+00   2.8849999999999998e-01   2.2679999999999998e+00   2.4377000000000000e+00   3.8500000000000000e-02   2.2130000000000000e-01   4.7770000000000001e-01
   8.8200000000000001e-02  -3.2979999999999998e-01  -1.9730000000000001e+00  -2.8639999999999999e-01  -1.2370000000000000e-01   2.6300000000000000e-02   1.9980000000000001e-01   2.2902999999999998e+00   2.1764999999999999e+00   1.2520000000000001e-01   2.1170000000000000e-01   4.4230000000000003e-01
  -5.2900000000000003e-01  -3.2979999999999998e-01  -1.2010000000000001e+00  -1.7190000000000000e-01   1.9000000000000000e-02   1.3200000000000000e-02   3.3289999999999997e-01   2.3570000000000002e+00   8.7060000000000004e-01  -1.9300000000000001e-02   1.5400000000000000e-01   4.4230000000000003e-01
  -1.5429999999999999e-01  -6.6000000000000003e-02  -2.5740000000000002e-01  -2.1959999999999999e-01   8.5599999999999996e-02  -5.7000000000000002e-02   3.3289999999999997e-01   2.2679999999999998e+00   1.5670999999999999e+00  -9.5999999999999992e-03   2.2130000000000000e-01   4.6000000000000002e-01
   8.8200000000000001e-02  -3.7369999999999998e-01  -1.6298999999999999e+00  -2.7689999999999998e-01   5.7099999999999998e-02  -1.3200000000000000e-02   2.8849999999999998e-01   2.4459000000000000e+00   1.9153000000000000e+00   1.9270000000000001e-01   1.5400000000000000e-01   4.4230000000000003e-01
  -6.6100000000000006e-02  -4.3969999999999998e-01  -7.7210000000000001e-01  -1.5279999999999999e-01  -9.5200000000000007e-02   1.7500000000000002e-02   2.2189999999999999e-01   2.4237000000000002e+00   2.0024000000000002e+00   9.6299999999999997e-02   1.0580000000000001e-01   4.7330000000000000e-01
  -5.0700000000000001e-01  -6.6000000000000003e-02  -1.5441000000000000e+00  -1.7190000000000000e-01   9.4999999999999998e-03   0.0000000000000000e+00   2.6629999999999998e-01   2.3570000000000002e+00   1.9153000000000000e+00  -2.8899999999999999e-02   1.5400000000000000e-01   4.5560000000000000e-01
  -3.7469999999999998e-01  -1.3189999999999999e-01  -9.4359999999999999e-01  -1.6230000000000000e-01   0.0000000000000000e+00  -3.5099999999999999e-02   2.4410000000000001e-01   2.2458000000000000e+00   1.3059000000000001e+00   2.8899999999999999e-02   2.8899999999999999e-02   4.6889999999999998e-01
   1.7630000000000001e-01  -2.6379999999999998e-01  -2.0588000000000002e+00  -2.6729999999999998e-01  -1.5229999999999999e-01   1.3200000000000000e-02   2.6629999999999998e-01   2.3570000000000002e+00   2.0893999999999999e+00   4.8200000000000000e-02   1.5400000000000000e-01   4.5119999999999999e-01
   8.8200000000000001e-02  -6.6000000000000003e-02  -6.0050000000000003e-01  -2.6729999999999998e-01  -1.4269999999999999e-01  -3.0700000000000002e-02  -4.4400000000000002e-02   2.4904000000000002e+00   1.9153000000000000e+00   4.8200000000000000e-02   1.9199999999999998e-02   4.5119999999999999e-01
  -2.4249999999999999e-01  -2.1980000000000000e-01  -1.2010000000000001e+00  -1.5279999999999999e-01  -1.0470000000000000e-01   0.0000000000000000e+00   2.8849999999999998e-01   2.2012999999999998e+00   1.1317999999999999e+00   0.0000000000000000e+00   1.4430000000000001e-01   4.6450000000000002e-01
  -1.1020000000000001e-01  -2.4179999999999999e-01  -1.3725000000000001e+00  -1.6230000000000000e-01  -9.5200000000000007e-02   4.4000000000000003e-03   3.3289999999999997e-01   2.3792000000000000e+00   1.1317999999999999e+00   9.6299999999999997e-02   1.9239999999999999e-01   4.8659999999999998e-01
  -6.6100000000000006e-02  -4.3999999999999997e-02  -1.0294000000000001e+00  -2.5779999999999997e-01  -9.4999999999999998e-03  -4.8200000000000000e-02   3.5510000000000003e-01   2.3570000000000002e+00   1.8283000000000000e+00   6.7400000000000002e-02   2.8899999999999999e-02   4.5560000000000000e-01
   1.1020000000000001e-01  -3.0780000000000002e-01  -1.3725000000000001e+00  -1.2410000000000000e-01  -4.7600000000000003e-02  -5.2600000000000001e-02   2.4410000000000001e-01   2.4459000000000000e+00   1.3059000000000001e+00   1.9300000000000001e-02   1.0580000000000001e-01   4.5560000000000000e-01
  -4.1880000000000001e-01  -1.5390000000000001e-01  -2.3161999999999998e+00  -9.5500000000000002e-02   5.7099999999999998e-02   8.8000000000000005e-03   3.7730000000000002e-01   2.1791000000000000e+00   1.8283000000000000e+00   9.6299999999999997e-02   1.3469999999999999e-01   4.2909999999999998e-01
  -2.8649999999999998e-01  -5.0560000000000005e-01  -1.4582999999999999e+00  -2.4820000000000000e-01   3.8100000000000002e-02  -5.7000000000000002e-02   2.2189999999999999e-01   2.5571000000000002e+00   1.8283000000000000e+00   1.1559999999999999e-01   1.6360000000000000e-01   4.6450000000000002e-01
   1.1020000000000001e-01   0.0000000000000000e+00  -4.2890000000000000e-01  -1.6230000000000000e-01   4.7600000000000003e-02  -1.7500000000000002e-02   2.2189999999999999e-01   2.6238000000000001e+00   2.4377000000000000e+00   8.6699999999999999e-02   2.8899999999999999e-02   4.3790000000000001e-01
  -1.1020000000000001e-01  -3.2979999999999998e-01  -6.8630000000000002e-01  -2.1959999999999999e-01  -2.8500000000000001e-02   4.4000000000000003e-03   2.6629999999999998e-01   2.2679999999999998e+00   2.3506000000000000e+00   1.1559999999999999e-01   5.7700000000000001e-02   4.6000000000000002e-01
  -1.1020000000000001e-01  -8.7900000000000006e-02  -1.2867999999999999e+00  -1.9089999999999999e-01   1.9000000000000000e-02   1.3200000000000000e-02   2.6629999999999998e-01   2.3792000000000000e+00   1.6540999999999999e+00   1.2520000000000001e-01   6.7400000000000002e-02   4.6450000000000002e-01
  -2.6450000000000001e-01  -2.6379999999999998e-01  -1.3725000000000001e+00  -2.5779999999999997e-01   5.7099999999999998e-02   1.7500000000000002e-02   1.5540000000000001e-01   2.4459000000000000e+00   8.7060000000000004e-01   1.3489999999999999e-01   8.6599999999999996e-02   4.6000000000000002e-01
  -1.7630000000000001e-01  -4.8359999999999997e-01   1.7160000000000000e-01  -2.2910000000000000e-01   1.9000000000000000e-02  -6.1400000000000003e-02   1.3320000000000001e-01   2.4237000000000002e+00   1.8283000000000000e+00   2.8899999999999999e-02   1.0580000000000001e-01   4.5119999999999999e-01
   6.6100000000000006e-02  -2.8580000000000000e-01  -8.5780000000000001e-01  -2.0050000000000001e-01  -9.5200000000000007e-02   4.3900000000000002e-02   4.4390000000000002e-01   2.2012999999999998e+00   1.8283000000000000e+00   6.7400000000000002e-02   6.7400000000000002e-02   4.4230000000000003e-01
  -3.5270000000000001e-01  -3.5170000000000001e-01  -1.1152000000000000e+00  -1.3370000000000001e-01  -9.4999999999999998e-03  -2.6300000000000000e-02   1.9980000000000001e-01   2.4015000000000000e+00   2.0024000000000002e+00   2.8899999999999999e-02   6.7400000000000002e-02   4.6000000000000002e-01
  -2.4249999999999999e-01  -1.3189999999999999e-01  -1.1152000000000000e+00  -2.0999999999999999e-01   4.7600000000000003e-02  -3.5099999999999999e-02   1.9980000000000001e-01   2.2679999999999998e+00   1.6540999999999999e+00   5.7799999999999997e-02   1.0580000000000001e-01   4.4679999999999997e-01
  -8.8200000000000001e-02  -2.8580000000000000e-01  -1.2867999999999999e+00  -1.1459999999999999e-01   1.9000000000000000e-02  -1.7500000000000002e-02   2.2189999999999999e-01   2.3570000000000002e+00   1.0447000000000000e+00   7.7100000000000002e-02   1.0580000000000001e-01   4.7330000000000000e-01
   6.6100000000000006e-02  -3.5170000000000001e-01  -8.5800000000000001e-02  -2.8639999999999999e-01  -9.4999999999999998e-03   0.0000000000000000e+00   2.8849999999999998e-01   2.4681999999999999e+00   1.5670999999999999e+00   3.8500000000000000e-02   4.8099999999999997e-02   4.5560000000000000e-01
  -1.3230000000000000e-01   6.6000000000000003e-02  -1.2867999999999999e+00  -6.6799999999999998e-02   0.0000000000000000e+00  -2.6300000000000000e-02   4.6610000000000001e-01   2.3570000000000002e+00   1.8283000000000000e+00  -9.5999999999999992e-03   1.2509999999999999e-01   4.3350000000000000e-01
  -1.7630000000000001e-01  -8.7900000000000006e-02  -1.1152000000000000e+00  -8.5900000000000004e-02   1.1420000000000000e-01  -1.3200000000000000e-02   2.2189999999999999e-01   2.1124000000000001e+00   2.0893999999999999e+00  -5.7799999999999997e-02   1.3469999999999999e-01   4.7330000000000000e-01
   6.6100000000000006e-02  -5.0560000000000005e-01  -4.2890000000000000e-01  -1.4319999999999999e-01  -2.8500000000000001e-02   1.3200000000000000e-02   1.7760000000000001e-01   2.3125000000000000e+00   1.7412000000000001e+00   3.8500000000000000e-02   1.0580000000000001e-01   4.7330000000000000e-01
   1.7630000000000001e-01  -3.5170000000000001e-01  -6.8630000000000002e-01  -2.2910000000000000e-01  -1.0470000000000000e-01  -4.4000000000000003e-03   2.2189999999999999e-01   2.4459000000000000e+00   2.3506000000000000e+00   6.7400000000000002e-02   1.5400000000000000e-01   4.3350000000000000e-01
  -2.6450000000000001e-01  -3.5170000000000001e-01  -8.5780000000000001e-01  -2.0999999999999999e-01  -4.7600000000000003e-02  -2.1899999999999999e-02   1.5540000000000001e-01   2.4015000000000000e+00   1.3930000000000000e+00   1.1559999999999999e-01   2.5019999999999998e-01   4.5560000000000000e-01
  -3.7469999999999998e-01  -1.7590000000000000e-01  -1.2867999999999999e+00  -2.4820000000000000e-01  -1.2370000000000000e-01  -4.4000000000000003e-03   4.8830000000000001e-01   2.5348999999999999e+00   1.9153000000000000e+00   5.7799999999999997e-02   1.1550000000000001e-01   4.6000000000000002e-01
  -2.8649999999999998e-01  -8.7900000000000006e-02  -1.1152000000000000e+00  -1.0500000000000000e-01  -1.0470000000000000e-01  -1.3200000000000000e-02   2.4410000000000001e-01   2.3125000000000000e+00   1.6540999999999999e+00   1.0600000000000000e-01   1.4430000000000001e-01   4.1580000000000000e-01
   2.1999999999999999e-02  -3.2979999999999998e-01  -1.2867999999999999e+00  -1.6230000000000000e-01   1.9000000000000000e-02   4.4000000000000003e-03   2.6629999999999998e-01   2.5348999999999999e+00   1.3930000000000000e+00   1.1559999999999999e-01   1.3469999999999999e-01   4.5560000000000000e-01
  -1.5429999999999999e-01   2.1999999999999999e-02  -7.7210000000000001e-01  -2.2910000000000000e-01  -1.9000000000000000e-02   0.0000000000000000e+00   1.9980000000000001e-01   2.2679999999999998e+00   1.3059000000000001e+00   9.5999999999999992e-03   1.1550000000000001e-01   4.6000000000000002e-01
  -2.8649999999999998e-01  -8.7900000000000006e-02  -1.0294000000000001e+00  -1.1459999999999999e-01   4.7600000000000003e-02   2.6300000000000000e-02   2.8849999999999998e-01   2.2458000000000000e+00   1.4800000000000000e+00   1.9300000000000001e-02   1.4430000000000001e-01   4.1580000000000000e-01
  -3.3060000000000000e-01  -1.9789999999999999e-01  -4.2890000000000000e-01  -2.0050000000000001e-01   5.7099999999999998e-02  -4.4000000000000003e-03   2.4410000000000001e-01   2.4459000000000000e+00   1.7412000000000001e+00   9.5999999999999992e-03   1.4430000000000001e-01   4.5119999999999999e-01
   4.4100000000000000e-02  -2.8580000000000000e-01  -4.2890000000000000e-01  -2.1959999999999999e-01   4.7600000000000003e-02   3.0700000000000002e-02   1.5540000000000001e-01   2.3570000000000002e+00   1.9153000000000000e+00   0.0000000000000000e+00   1.0580000000000001e-01   4.3790000000000001e-01
  -1.1020000000000001e-01  -8.7900000000000006e-02  -5.1470000000000005e-01  -2.7689999999999998e-01  -3.8100000000000002e-02  -7.8899999999999998e-02   2.4410000000000001e-01   2.1568999999999998e+00   2.1764999999999999e+00   1.1559999999999999e-01   4.8099999999999997e-02   4.8220000000000002e-01
  -3.3060000000000000e-01  -2.1980000000000000e-01  -9.4359999999999999e-01  -2.2910000000000000e-01  -1.0470000000000000e-01  -5.7000000000000002e-02   3.9950000000000002e-01   2.4015000000000000e+00   2.1764999999999999e+00   2.8899999999999999e-02   1.2509999999999999e-01   4.5560000000000000e-01
  -4.4100000000000000e-02  -2.4179999999999999e-01  -6.8630000000000002e-01  -2.1959999999999999e-01   9.4999999999999998e-03  -8.8000000000000005e-03   1.7760000000000001e-01   2.3125000000000000e+00   2.0893999999999999e+00   0.0000000000000000e+00   1.5400000000000000e-01   4.6000000000000002e-01
  -1.5429999999999999e-01  -4.3969999999999998e-01  -1.0294000000000001e+00  -2.7689999999999998e-01  -3.8100000000000002e-02  -6.1400000000000003e-02   3.5510000000000003e-01   2.5348999999999999e+00   1.5670999999999999e+00   1.9300000000000001e-02   1.2509999999999999e-01   4.4230000000000003e-01
   1.1020000000000001e-01  -3.9570000000000000e-01  -1.4582999999999999e+00  -2.5779999999999997e-01  -4.7600000000000003e-02   1.3200000000000000e-02   4.6610000000000001e-01   2.3125000000000000e+00   2.0893999999999999e+00   4.8200000000000000e-02   1.7319999999999999e-01   4.5119999999999999e-01
  -4.6289999999999998e-01  -2.8580000000000000e-01  -6.0050000000000003e-01  -1.7190000000000000e-01  -9.4999999999999998e-03  -2.6300000000000000e-02   2.8849999999999998e-01   2.3125000000000000e+00   1.6540999999999999e+00  -1.9300000000000001e-02   4.8099999999999997e-02   4.3790000000000001e-01
  -1.3230000000000000e-01  -1.7590000000000000e-01  -1.3725000000000001e+00  -1.8140000000000001e-01   4.7600000000000003e-02  -2.6300000000000000e-02   1.7760000000000001e-01   2.2235999999999998e+00   1.5670999999999999e+00   7.7100000000000002e-02   2.0210000000000000e-01   4.5560000000000000e-01
   4.4100000000000000e-02  -2.4179999999999999e-01  -1.8872000000000000e+00  -2.5779999999999997e-01   5.7099999999999998e-02  -2.6300000000000000e-02   2.6629999999999998e-01   2.5792999999999999e+00   2.6118000000000001e+00   2.8899999999999999e-02   9.6199999999999994e-02   4.5119999999999999e-01
  -2.4249999999999999e-01  -2.1980000000000000e-01  -1.3725000000000001e+00  -8.5900000000000004e-02  -6.6600000000000006e-02   1.7500000000000002e-02   4.6610000000000001e-01   2.2012999999999998e+00   1.8283000000000000e+00   4.8200000000000000e-02   1.0580000000000001e-01   4.8220000000000002e-01
   1.3230000000000000e-01  -3.7369999999999998e-01  -6.8630000000000002e-01  -2.0999999999999999e-01   0.0000000000000000e+00  -2.6300000000000000e-02   2.4410000000000001e-01   2.4459000000000000e+00   1.3930000000000000e+00   8.6699999999999999e-02   1.2509999999999999e-01   4.6000000000000002e-01
  -1.3230000000000000e-01  -1.3189999999999999e-01  -8.5800000000000001e-02  -2.6729999999999998e-01   1.9000000000000000e-02  -1.3200000000000000e-02   2.8849999999999998e-01   2.2012999999999998e+00   1.1317999999999999e+00   1.1559999999999999e-01   5.7700000000000001e-02   4.5560000000000000e-01
  -2.2040000000000001e-01  -1.9789999999999999e-01  -7.7210000000000001e-01  -1.5279999999999999e-01  -9.4999999999999998e-03   3.0700000000000002e-02   5.1049999999999995e-01   2.2679999999999998e+00   2.0024000000000002e+00   7.7100000000000002e-02   6.7400000000000002e-02   4.4679999999999997e-01
  -4.4100000000000000e-02  -1.0990000000000000e-01  -8.5780000000000001e-01  -2.1959999999999999e-01  -9.4999999999999998e-03   3.9500000000000000e-02   2.4410000000000001e-01   2.3570000000000002e+00   2.0024000000000002e+00   8.6699999999999999e-02   1.3469999999999999e-01   4.6000000000000002e-01
  -4.4100000000000000e-02   8.7900000000000006e-02  -1.7157000000000000e+00  -1.6230000000000000e-01  -8.5599999999999996e-02   0.0000000000000000e+00   3.9950000000000002e-01   2.3125000000000000e+00   1.8283000000000000e+00   1.9300000000000001e-02   7.6999999999999999e-02   4.4679999999999997e-01
  -8.8200000000000001e-02  -3.0780000000000002e-01  -4.2890000000000000e-01  -2.3870000000000000e-01  -3.8100000000000002e-02  -4.4000000000000003e-03   2.6629999999999998e-01   2.2012999999999998e+00   1.5670999999999999e+00   9.6299999999999997e-02   1.5400000000000000e-01   4.2470000000000002e-01
  -1.9839999999999999e-01  -4.3999999999999997e-02  -1.4582999999999999e+00  -1.4319999999999999e-01   4.7600000000000003e-02  -1.3200000000000000e-02   3.5510000000000003e-01   2.2902999999999998e+00   1.0447000000000000e+00   1.4449999999999999e-01   1.1550000000000001e-01   5.0870000000000004e-01
  -2.1999999999999999e-02  -1.3189999999999999e-01  -1.7157000000000000e+00  -2.7689999999999998e-01  -2.8500000000000001e-02  -3.0700000000000002e-02   1.9980000000000001e-01   2.2902999999999998e+00   1.8283000000000000e+00   4.8200000000000000e-02   2.0210000000000000e-01   4.6000000000000002e-01
  -2.8649999999999998e-01  -3.5170000000000001e-01  -1.0294000000000001e+00  -2.0999999999999999e-01  -4.7600000000000003e-02  -1.7500000000000002e-02   3.7730000000000002e-01   2.3125000000000000e+00   1.8283000000000000e+00   6.7400000000000002e-02   8.6599999999999996e-02   4.5119999999999999e-01
   4.4100000000000000e-02  -3.0780000000000002e-01  -1.2867999999999999e+00  -1.6230000000000000e-01   2.8500000000000001e-02  -5.7000000000000002e-02   1.7760000000000001e-01   2.3125000000000000e+00   2.2635999999999998e+00   4.8200000000000000e-02   7.6999999999999999e-02   4.5560000000000000e-01
  -1.1020000000000001e-01  -8.7900000000000006e-02  -1.4582999999999999e+00  -1.7190000000000000e-01   4.7600000000000003e-02  -3.0700000000000002e-02   1.9980000000000001e-01   2.3125000000000000e+00   1.5670999999999999e+00   1.0600000000000000e-01   1.5400000000000000e-01   4.3790000000000001e-01
  -8.8200000000000001e-02  -3.2979999999999998e-01  -9.4359999999999999e-01  -1.2410000000000000e-01  -1.2370000000000000e-01   2.1899999999999999e-02   1.7760000000000001e-01   2.4237000000000002e+00   1.5670999999999999e+00   7.7100000000000002e-02   9.6199999999999994e-02   4.1580000000000000e-01
   4.4100000000000000e-02  -2.6379999999999998e-01  -1.4582999999999999e+00  -2.7689999999999998e-01  -1.2370000000000000e-01   4.4000000000000003e-03   2.6629999999999998e-01   2.4459000000000000e+00   2.1764999999999999e+00   9.6299999999999997e-02   1.4430000000000001e-01   4.6000000000000002e-01
