# Supplementary material for: Footwear and Foam Surface Alter Gait Initiation of Typical Subjects
Source: PLoS One. 2015 Aug 13;10(8):e0135821. doi: 10.1371/journal.pone.0135821 (PMC4536224; doi:10.1371/journal.pone.0135821)
Supplement: S1 Dataset — (ZIP) [file pone.0135821.s001.zip › 3_shod_av1_02.txt]

   2.1689499999999999e+01  -1.3189999999999999e-01   3.8319619999999998e+02   1.8884899999999998e+01   4.0594600000000000e+01  -3.0125999999999999e+00  -2.4436599999999999e+01  -1.7343999999999999e+00   3.5938450000000000e+02   8.0530000000000008e+00  -2.9241399999999999e+01   2.6541000000000001e+00
   2.1491099999999999e+01  -5.4959999999999998e-01   3.8190940000000001e+02   1.8684400000000000e+01   4.0309100000000001e+01  -2.9512999999999998e+00  -2.4436599999999999e+01  -1.6232000000000000e+00   3.5990679999999998e+02   8.1301000000000005e+00  -2.9106700000000000e+01   2.6364000000000001e+00
   2.1667400000000001e+01  -4.3969999999999998e-01   3.7899279999999999e+02   1.8292899999999999e+01   3.9947499999999998e+01  -2.9293000000000000e+00  -2.4503200000000000e+01  -2.2679999999999998e+00   3.6025510000000003e+02   7.9278000000000004e+00  -2.9087399999999999e+01   2.6408000000000000e+00
   2.2108300000000000e+01  -9.0129999999999999e-01   3.7470359999999999e+02   1.7949200000000001e+01   3.9576400000000000e+01  -2.8065000000000002e+00  -2.4347799999999999e+01  -2.0457000000000001e+00   3.6069040000000001e+02   7.8411000000000000e+00  -2.9193300000000001e+01   2.6364000000000001e+00
   2.1843800000000002e+01  -1.6708000000000001e+00   3.7032859999999999e+02   1.7405000000000001e+01   3.9024400000000000e+01  -2.6838000000000002e+00  -2.4259100000000000e+01  -1.7343999999999999e+00   3.6034210000000002e+02   7.7447999999999997e+00  -2.9279900000000001e+01   2.5876999999999999e+00
   2.1380900000000000e+01  -2.5280999999999998e+00   3.6372320000000002e+02   1.6927600000000002e+01   3.8405900000000003e+01  -2.5434000000000001e+00  -2.4503200000000000e+01  -2.6682999999999999e+00   3.6147390000000001e+02   7.5327999999999999e+00  -2.9376100000000001e+01   2.5699999999999998e+00
   2.1204499999999999e+01  -3.0777000000000001e+00   3.5849040000000002e+02   1.6316600000000001e+01   3.7968200000000003e+01  -2.3592000000000000e+00  -2.4591999999999999e+01  -2.2458000000000000e+00   3.6338920000000002e+02   7.3787000000000003e+00  -2.9414600000000000e+01   2.5301999999999998e+00
   2.1138400000000001e+01  -3.8691000000000000e+00   3.5454440000000000e+02   1.5705600000000000e+01   3.7597099999999998e+01  -2.2101999999999999e+00  -2.4614200000000000e+01  -2.6459999999999999e+00   3.6425990000000002e+02   7.1860999999999997e+00  -2.9597400000000000e+01   2.5301999999999998e+00
   2.0587399999999999e+01  -4.6166000000000000e+00   3.5025520000000000e+02   1.4951300000000000e+01   3.7159300000000002e+01  -2.0434999999999999e+00  -2.4702999999999999e+01  -3.5354999999999999e+00   3.6486930000000001e+02   6.9837999999999996e+00  -2.9722500000000000e+01   2.4329000000000001e+00
   1.9992200000000000e+01  -5.5838000000000001e+00   3.4656650000000002e+02   1.4292500000000000e+01   3.6816800000000001e+01  -1.7760000000000000e+00  -2.4880500000000001e+01  -3.9135000000000000e+00   3.6748110000000003e+02   6.7430000000000003e+00  -2.9934200000000001e+01   2.3355999999999999e+00
   1.9727699999999999e+01  -6.5290999999999997e+00   3.4116210000000001e+02   1.3691000000000001e+01   3.6388599999999997e+01  -1.5962000000000001e+00  -2.5324400000000001e+01  -4.2024999999999997e+00   3.7035410000000002e+02   6.4635999999999996e+00  -3.0203600000000002e+01   2.2913999999999999e+00
   1.9727699999999999e+01  -6.5510999999999999e+00   3.3661559999999997e+02   1.2984500000000001e+01   3.5922300000000000e+01  -1.4997000000000000e+00  -2.5413200000000000e+01  -5.2253999999999996e+00   3.7313999999999999e+02   6.0975999999999999e+00  -3.0482600000000001e+01   2.1852000000000000e+00
   1.9198699999999999e+01  -6.6390000000000002e+00   3.3241219999999998e+02   1.2373500000000000e+01   3.5475000000000001e+01  -1.3637999999999999e+00  -2.6323200000000000e+01  -5.4255000000000004e+00   3.7653530000000001e+02   5.7122000000000002e+00  -3.0703900000000001e+01   2.1187999999999998e+00
   1.9022400000000001e+01  -6.9687999999999999e+00   3.2863770000000000e+02   1.1686100000000000e+01   3.5227600000000002e+01  -1.2016000000000000e+00  -2.6878100000000000e+01  -6.3372000000000002e+00   3.7940830000000000e+02   5.3076999999999996e+00  -3.1011800000000001e+01   1.9773000000000001e+00
   1.8890100000000000e+01  -7.1665999999999999e+00   3.2477740000000000e+02   1.0941400000000000e+01   3.5065899999999999e+01  -1.0611999999999999e+00  -2.7477300000000000e+01  -7.1154000000000002e+00   3.8262959999999998e+02   5.0378999999999996e+00  -3.1127300000000002e+01   1.8667000000000000e+00
   1.8272900000000000e+01  -7.2986000000000004e+00   3.2203230000000002e+02   1.0206200000000001e+01   3.4799399999999999e+01  -8.9019999999999999e-01  -2.8231999999999999e+01  -7.1599000000000004e+00   3.8628609999999998e+02   4.6912000000000003e+00  -3.1444800000000001e+01   1.7870999999999999e+00
   1.8052499999999998e+01  -7.3425000000000002e+00   3.1963040000000001e+02   9.5664999999999996e+00   3.4818399999999997e+01  -7.2360000000000002e-01  -2.8986599999999999e+01  -7.9825999999999997e+00   3.8915910000000002e+02   4.2866000000000000e+00  -3.1685400000000001e+01   1.6898000000000000e+00
   1.7391200000000001e+01  -7.8262000000000000e+00   3.1714269999999999e+02   8.7550000000000008e+00   3.4637599999999999e+01  -6.3149999999999995e-01  -2.9918800000000001e+01  -8.1382999999999992e+00   3.9194499999999999e+02   4.0650000000000004e+00  -3.1839300000000001e+01   1.6190000000000000e+00
   1.6818100000000001e+01  -8.0239999999999991e+00   3.1465490000000000e+02   7.9817000000000000e+00   3.4466400000000000e+01  -5.1749999999999996e-01  -3.0384899999999998e+01  -8.1159999999999997e+00   3.9438270000000000e+02   3.7953000000000001e+00  -3.2099100000000000e+01   1.4863000000000000e+00
   1.6068700000000000e+01  -8.0239999999999991e+00   3.1156670000000003e+02   7.3897000000000004e+00   3.4285600000000002e+01  -3.9470000000000000e-01  -3.0873200000000001e+01  -8.6941000000000006e+00   3.9769099999999997e+02   3.4773999999999998e+00  -3.2320399999999999e+01   1.4155000000000000e+00
   1.5186999999999999e+01  -7.7602000000000002e+00   3.0779219999999998e+02   6.8455000000000004e+00   3.4104799999999997e+01  -3.2010000000000000e-01  -3.1383600000000001e+01  -9.0276999999999994e+00   4.0108629999999999e+02   3.1499000000000001e+00  -3.2580199999999998e+01   1.3182000000000000e+00
   1.4415600000000000e+01  -7.5842999999999998e+00   3.0273099999999999e+02   6.0816999999999997e+00   3.3733600000000003e+01  -2.1490000000000001e-01  -3.1627800000000001e+01  -8.8498000000000001e+00   4.0413339999999999e+02   2.8706000000000000e+00  -3.2849600000000002e+01   1.2297000000000000e+00
   1.3908600000000000e+01  -7.5183999999999997e+00   2.9895650000000001e+02   5.6425000000000001e+00   3.3410100000000000e+01  -1.7540000000000000e-01  -3.2204900000000002e+01  -8.9832000000000001e+00   4.0674520000000001e+02   2.5142000000000002e+00  -3.3090200000000003e+01   1.1855000000000000e+00
   1.3269399999999999e+01  -7.5624000000000002e+00   2.9432420000000002e+02   4.8597000000000001e+00   3.3039000000000001e+01  -1.0090000000000000e-01  -3.2426800000000000e+01  -9.2056000000000004e+00   4.0935700000000003e+02   2.1192000000000002e+00  -3.3253799999999998e+01   1.0749000000000000e+00
   1.2938700000000001e+01  -7.6943000000000001e+00   2.9072120000000001e+02   4.1340000000000003e+00   3.2753500000000003e+01  -3.5099999999999999e-02  -3.3203600000000002e+01  -9.3612000000000002e+00   4.1127240000000000e+02   1.7242999999999999e+00  -3.3513599999999997e+01   1.0218000000000000e+00
   1.2519900000000000e+01  -8.3097999999999992e+00   2.8711829999999998e+02   3.3797999999999999e+00   3.2458500000000001e+01   1.4470000000000000e-01  -3.3603099999999998e+01  -1.0139500000000000e+01   4.1397120000000001e+02   1.2234000000000000e+00  -3.3898400000000002e+01   9.2010000000000003e-01
   1.2145200000000001e+01  -8.7934000000000001e+00   2.8368700000000001e+02   2.7210000000000001e+00   3.2087400000000002e+01   2.1490000000000001e-01  -3.4158000000000001e+01  -1.0384100000000000e+01   4.1832420000000002e+02   6.8389999999999995e-01  -3.4177500000000002e+01   8.2279999999999998e-01
   1.1506000000000000e+01  -9.2990999999999993e+00   2.8008409999999998e+02   2.1577000000000002e+00   3.1840000000000000e+01   3.2890000000000003e-01  -3.4579700000000003e+01  -1.0673100000000000e+01   4.2206779999999998e+02   2.2159999999999999e-01  -3.4639299999999999e+01   6.4580000000000004e-01
   1.1373699999999999e+01  -9.5629000000000008e+00   2.7785370000000000e+02   1.4130000000000000e+00   3.1535499999999999e+01   4.9109999999999998e-01  -3.5045800000000000e+01  -1.1629200000000001e+01   4.2790089999999998e+02  -3.6599999999999999e-01  -3.5053100000000001e+01   6.1490000000000000e-01
   1.1461900000000000e+01  -1.0156400000000000e+01   2.7347870000000000e+02   8.7839999999999996e-01   3.1097799999999999e+01   5.5249999999999999e-01  -3.6066800000000001e+01  -1.2118399999999999e+01   4.3382089999999999e+02  -1.1173999999999999e+00  -3.5428400000000003e+01   4.2909999999999998e-01
   1.1550100000000000e+01  -1.0200400000000000e+01   2.7056209999999999e+02   2.7689999999999998e-01   3.0821800000000000e+01   6.7090000000000005e-01  -3.7043399999999998e+01  -1.3497000000000000e+01   4.3930570000000000e+02  -1.9169000000000000e+00  -3.5919100000000000e+01   2.2559999999999999e-01
   1.1461900000000000e+01  -1.0354300000000000e+01   2.6644439999999997e+02  -1.6230000000000000e-01   3.0545800000000000e+01   7.6300000000000001e-01  -3.8375100000000003e+01  -1.4453200000000001e+01   4.4470350000000002e+02  -2.6682999999999999e+00  -3.6294300000000000e+01   6.1899999999999997e-02
   1.1638199999999999e+01  -1.0925800000000001e+01   2.6412830000000002e+02  -6.1099999999999999e-01   3.0203299999999999e+01   8.3760000000000001e-01  -3.9151899999999998e+01  -1.5587199999999999e+01   4.4992710000000000e+02  -3.3906999999999998e+00  -3.6736899999999999e+01  -1.5040000000000001e-01
   1.1638199999999999e+01  -1.0706000000000000e+01   2.5880970000000002e+02  -8.8790000000000002e-01   2.9756000000000000e+01   8.1999999999999995e-01  -4.0239400000000003e+01  -1.6876899999999999e+01   4.5680480000000000e+02  -4.1710000000000003e+00  -3.7295000000000002e+01  -3.4499999999999997e-01
   1.1506000000000000e+01  -1.0266299999999999e+01   2.5726560000000001e+02  -1.1456999999999999e+00   2.9489599999999999e+01   8.7270000000000003e-01  -4.1193800000000003e+01  -1.7521699999999999e+01   4.6115780000000001e+02  -4.8357000000000001e+00  -3.7737600000000000e+01  -5.1749999999999996e-01
   1.1329700000000001e+01  -1.0090500000000000e+01   2.5323370000000000e+02  -1.4226000000000001e+00   2.9080400000000001e+01   9.3840000000000001e-01  -4.1992800000000003e+01  -1.8277699999999999e+01   4.6603320000000002e+02  -5.6158999999999999e+00  -3.8045499999999997e+01  -6.8559999999999999e-01
   1.1550100000000000e+01  -9.9586000000000006e+00   2.5126070000000001e+02  -1.6803999999999999e+00   2.8947199999999999e+01   9.4279999999999997e-01  -4.3368899999999996e+01  -1.8966999999999999e+01   4.7073450000000003e+02  -6.3384000000000000e+00  -3.8497799999999998e+01  -7.7849999999999997e-01
   1.1263500000000001e+01  -9.7827000000000002e+00   2.4868719999999999e+02  -1.9380999999999999e+00   2.8718800000000002e+01   9.7789999999999999e-01  -4.3945999999999998e+01  -1.9567399999999999e+01   4.7508749999999998e+02  -6.8007000000000000e+00  -3.8882700000000000e+01  -9.5099999999999996e-01
   1.0646300000000000e+01  -9.3650000000000002e+00   2.4697149999999999e+02  -2.2149999999999999e+00   2.8528500000000001e+01   1.0085999999999999e+00  -4.4434300000000000e+01  -1.9656300000000002e+01   4.7926639999999998e+02  -7.4847000000000001e+00  -3.9248300000000000e+01  -1.1103000000000001e+00
   1.0624300000000000e+01  -9.3870000000000005e+00   2.4499850000000001e+02  -2.3963999999999999e+00   2.8395299999999999e+01   1.0218000000000000e+00  -4.4989100000000001e+01  -2.0234500000000001e+01   4.8335820000000001e+02  -7.9855999999999998e+00  -3.9623600000000003e+01  -1.2209000000000001e+00
   1.0425900000000000e+01  -9.0352999999999994e+00   2.4396910000000000e+02  -2.6732999999999998e+00   2.8480899999999998e+01   1.0042000000000000e+00  -4.5743800000000000e+01  -2.0723600000000001e+01   4.8710180000000003e+02  -8.5250000000000004e+00  -3.9883400000000002e+01  -1.3624000000000001e+00
   1.0205500000000001e+01  -9.2551000000000005e+00   2.4422640000000001e+02  -2.9883999999999999e+00   2.8395299999999999e+01   1.1094999999999999e+00  -4.6498399999999997e+01  -2.0790299999999998e+01   4.9058420000000001e+02  -9.0548000000000002e+00  -4.0143200000000000e+01  -1.4641999999999999e+00
   1.0007099999999999e+01  -9.7166999999999994e+00   2.4456960000000001e+02  -3.1983999999999999e+00   2.8452300000000001e+01   1.2146999999999999e+00  -4.7319600000000001e+01  -2.1146100000000001e+01   4.9397949999999997e+02  -9.6521000000000008e+00  -4.0451099999999997e+01  -1.5482000000000000e+00
   9.8969000000000005e+00  -1.0420199999999999e+01   2.4474109999999999e+02  -3.4371000000000000e+00   2.8614100000000001e+01   1.2717000000000001e+00  -4.8052000000000000e+01  -2.2079999999999998e+01   4.9693959999999998e+02  -1.0210800000000001e+01  -4.0653100000000002e+01  -1.6632000000000000e+00
   1.0095300000000000e+01  -1.1035800000000000e+01   2.4499850000000001e+02  -3.7616999999999998e+00   2.8766400000000001e+01   1.3682000000000001e+00  -4.8828899999999997e+01  -2.2969400000000000e+01   4.9894200000000001e+02  -1.0808000000000000e+01  -4.0864800000000002e+01  -1.8091999999999999e+00
   1.0315700000000000e+01  -1.1849200000000000e+01   2.4585630000000000e+02  -4.1436000000000002e+00   2.8928100000000001e+01   1.4427000000000001e+00  -4.9516900000000000e+01  -2.3881100000000000e+01   5.0111849999999998e+02  -1.1462999999999999e+01  -4.0884000000000000e+01  -1.9462999999999999e+00
   1.0293699999999999e+01  -1.2508699999999999e+01   2.4757200000000000e+02  -4.4108999999999998e+00   2.9023299999999999e+01   1.5787000000000000e+00  -5.0271500000000003e+01  -2.4614899999999999e+01   5.0172789999999998e+02  -1.1771300000000000e+01  -4.1066899999999997e+01  -2.0480999999999998e+00
   1.0514099999999999e+01  -1.3212100000000000e+01   2.4851560000000001e+02  -4.7164000000000001e+00   2.9051800000000000e+01   1.6708000000000001e+00  -5.0759799999999998e+01  -2.5170800000000000e+01   5.0277260000000001e+02  -1.2310700000000001e+01  -4.1115000000000002e+01  -2.1631000000000000e+00
   1.0690400000000000e+01  -1.3651800000000000e+01   2.4877300000000000e+02  -5.1173999999999999e+00   2.9194600000000001e+01   1.7145999999999999e+00  -5.1669800000000002e+01  -2.6060199999999998e+01   5.0329500000000002e+02  -1.2782700000000000e+01  -4.0912900000000000e+01  -2.2736999999999998e+00
   1.0624300000000000e+01  -1.4091500000000000e+01   2.4997399999999999e+02  -5.2797000000000001e+00   2.9242200000000000e+01   1.8462000000000001e+00  -5.1914000000000001e+01  -2.6349299999999999e+01   5.0277260000000001e+02  -1.3225800000000000e+01  -4.0941800000000001e+01  -2.3443999999999998e+00
   1.1043100000000001e+01  -1.4531200000000000e+01   2.5023130000000000e+02  -5.4611000000000001e+00   2.9384899999999998e+01   1.8899999999999999e+00  -5.2113700000000001e+01  -2.7016300000000001e+01   5.0172789999999998e+02  -1.3563000000000001e+01  -4.0768599999999999e+01  -2.4064000000000001e+00
   1.1307600000000001e+01  -1.5080700000000000e+01   2.5186120000000000e+02  -5.8430000000000000e+00   2.9499099999999999e+01   1.9645999999999999e+00  -5.2446599999999997e+01  -2.7105300000000000e+01   5.0077019999999999e+02  -1.3938599999999999e+01  -4.0720500000000001e+01  -2.4727000000000001e+00
   1.1484000000000000e+01  -1.5432499999999999e+01   2.5383420000000001e+02  -5.9958000000000000e+00   2.9622800000000002e+01   2.1181000000000001e+00  -5.2491000000000000e+01  -2.7260899999999999e+01   4.9920319999999998e+02  -1.4237299999999999e+01  -4.0460700000000003e+01  -2.5257999999999998e+00
   1.1968900000000000e+01  -1.5916100000000000e+01   2.5537830000000000e+02  -6.3109000000000002e+00   2.9889199999999999e+01   2.1575000000000002e+00  -5.2468800000000002e+01  -2.7550000000000001e+01   4.9772309999999999e+02  -1.4555099999999999e+01  -4.0460700000000003e+01  -2.5522999999999998e+00
   1.2057000000000000e+01  -1.6377800000000001e+01   2.5795179999999999e+02  -6.5305000000000000e+00   3.0174700000000001e+01   2.2233000000000001e+00  -5.2779600000000002e+01  -2.7816800000000001e+01   4.9563369999999998e+02  -1.4757400000000001e+01  -4.0162399999999998e+01  -2.5876999999999999e+00
   1.2211300000000000e+01  -1.7235099999999999e+01   2.6009640000000002e+02  -6.8263999999999996e+00   3.0526800000000001e+01   2.3592000000000000e+00  -5.2601999999999997e+01  -2.7483300000000000e+01   4.9467599999999999e+02  -1.4988600000000000e+01  -4.0152799999999999e+01  -2.6452000000000000e+00
   1.2850600000000000e+01  -1.7608899999999998e+01   2.6404250000000002e+02  -7.0269000000000004e+00   3.0897900000000000e+01   2.5171000000000001e+00  -5.2246899999999997e+01  -2.7550000000000001e+01   4.9310890000000001e+02  -1.5229400000000000e+01  -4.0123899999999999e+01  -2.6894999999999998e+00
   1.3137100000000000e+01  -1.8444199999999999e+01   2.6550080000000003e+02  -7.4184000000000001e+00   3.1307099999999998e+01   2.6179999999999999e+00  -5.2335700000000003e+01  -2.7772300000000001e+01   4.9101949999999999e+02  -1.5354699999999999e+01  -4.0066200000000002e+01  -2.6585000000000001e+00
   1.3577999999999999e+01  -1.9257600000000000e+01   2.6936110000000002e+02  -7.8956999999999997e+00   3.1687700000000000e+01   2.8022000000000000e+00  -5.2135899999999999e+01  -2.7928000000000001e+01   4.9093239999999997e+02  -1.5691800000000001e+01  -3.9816000000000003e+01  -2.7557999999999998e+00
   1.3732200000000001e+01  -2.0620600000000000e+01   2.7227769999999998e+02  -8.0867000000000004e+00   3.1916100000000000e+01   2.9556000000000000e+00  -5.1914000000000001e+01  -2.8194800000000001e+01   4.8927830000000000e+02  -1.5942299999999999e+01  -3.9758299999999998e+01  -2.7778999999999998e+00
   1.3930600000000000e+01  -2.1587900000000001e+01   2.7510860000000002e+02  -8.4208999999999996e+00   3.2249200000000002e+01   3.0960000000000001e+00  -5.1847400000000000e+01  -2.8661799999999999e+01   4.8788529999999997e+02  -1.6134899999999998e+01  -3.9787100000000002e+01  -2.8178000000000001e+00
   1.4261300000000000e+01  -2.2577100000000002e+01   2.7862569999999999e+02  -8.6882000000000001e+00   3.2639299999999999e+01   3.2450999999999999e+00  -5.1669800000000002e+01  -2.8728500000000000e+01   4.8579590000000002e+02  -1.6356500000000000e+01  -3.9536999999999999e+01  -2.8443000000000001e+00
   1.4481700000000000e+01  -2.3192699999999999e+01   2.8137079999999997e+02  -8.9077999999999999e+00   3.3010399999999997e+01   3.3679000000000001e+00  -5.1336900000000000e+01  -2.9306600000000000e+01   4.8414170000000001e+02  -1.6616599999999998e+01  -3.9305999999999997e+01  -2.9150999999999998e+00
   1.4724100000000000e+01  -2.3962100000000000e+01   2.8428750000000002e+02  -9.1942000000000004e+00   3.3305399999999999e+01   3.4643000000000002e+00  -5.1248100000000001e+01  -3.0062600000000000e+01   4.8109460000000001e+02  -1.6809200000000001e+01  -3.9142499999999998e+01  -2.9681000000000002e+00
   1.5186999999999999e+01  -2.4445799999999998e+01   2.8754719999999998e+02  -9.4520000000000000e+00   3.3762200000000000e+01   3.5476000000000001e+00  -5.1092799999999997e+01  -3.0351700000000001e+01   4.7865690000000001e+02  -1.6944099999999999e+01  -3.8901899999999998e+01  -2.9946999999999999e+00
   1.5341300000000000e+01  -2.5171199999999999e+01   2.9132170000000002e+02  -9.6906999999999996e+00   3.4095199999999998e+01   3.6573000000000002e+00  -5.0826400000000000e+01  -3.0084800000000001e+01   4.7430390000000000e+02  -1.6944099999999999e+01  -3.8594000000000001e+01  -2.9990999999999999e+00
   1.5672000000000001e+01  -2.5962599999999998e+01   2.9423840000000001e+02  -9.8434000000000008e+00   3.4513900000000000e+01   3.7801000000000000e+00  -5.0227100000000000e+01  -2.9995899999999999e+01   4.7116980000000001e+02  -1.6915199999999999e+01  -3.8305300000000003e+01  -3.0211999999999999e+00
   1.6134799999999998e+01  -2.6534199999999998e+01   2.9792710000000000e+02  -1.0110700000000000e+01   3.4999200000000002e+01   3.9072000000000000e+00  -5.0005200000000002e+01  -2.9818000000000001e+01   4.6707790000000000e+02  -1.7050000000000001e+01  -3.8084000000000003e+01  -3.0566000000000000e+00
   1.6421399999999998e+01  -2.7149699999999999e+01   3.0247359999999998e+02  -1.0349399999999999e+01   3.5484600000000000e+01   3.9641999999999999e+00  -4.9672300000000000e+01  -3.0107099999999999e+01   4.6429199999999997e+02  -1.7213799999999999e+01  -3.7785800000000002e+01  -3.0832000000000002e+00
   1.6707899999999999e+01  -2.7721299999999999e+01   3.0787799999999999e+02  -1.0454499999999999e+01   3.5988900000000001e+01   4.1265000000000001e+00  -4.9849800000000002e+01  -3.0285000000000000e+01   4.6063549999999998e+02  -1.7300500000000000e+01  -3.7487499999999997e+01  -3.0920000000000001e+00
   1.6928400000000000e+01  -2.8512699999999999e+01   3.1182409999999999e+02  -1.0760000000000000e+01   3.6616900000000001e+01   4.2975000000000003e+00  -4.9405900000000003e+01  -3.0462900000000001e+01   4.5706599999999997e+02  -1.7290900000000001e+01  -3.7189200000000000e+01  -3.1053000000000002e+00
   1.7369199999999999e+01  -2.9611899999999999e+01   3.1791469999999998e+02  -1.1103700000000000e+01   3.7254500000000000e+01   4.5124000000000004e+00  -4.9050800000000002e+01  -3.0196000000000002e+01   4.5288709999999998e+02  -1.7252300000000002e+01  -3.6765799999999999e+01  -3.2113999999999998e+00
   1.7677800000000001e+01  -3.0579200000000000e+01   3.2391960000000000e+02  -1.1294600000000001e+01   3.7853999999999999e+01   4.6833999999999998e+00  -4.9006399999999999e+01  -3.0218299999999999e+01   4.4923059999999998e+02  -1.7146400000000000e+01  -3.6429000000000002e+01  -3.2025999999999999e+00
   1.8427199999999999e+01  -3.1370600000000000e+01   3.3061070000000001e+02  -1.1504700000000000e+01   3.8634300000000003e+01   4.8587999999999996e+00  -4.8984200000000001e+01  -3.0685199999999998e+01   4.4479050000000001e+02  -1.7155999999999999e+01  -3.6111499999999999e+01  -3.2734000000000001e+00
   1.8956199999999999e+01  -3.2491700000000002e+01   3.3567200000000003e+02  -1.1810200000000000e+01   3.9233800000000002e+01   5.0956000000000001e+00  -4.8917600000000000e+01  -3.0885300000000001e+01   4.4026339999999999e+02  -1.7030799999999999e+01  -3.5688099999999999e+01  -3.2955000000000001e+00
   1.9330900000000000e+01  -3.3503000000000000e+01   3.4210570000000001e+02  -1.2068000000000000e+01   3.9957000000000001e+01   5.3193000000000001e+00  -4.8851100000000002e+01  -3.0418399999999998e+01   4.3617160000000001e+02  -1.6818899999999999e+01  -3.5283999999999999e+01  -3.2734000000000001e+00
   2.0080400000000001e+01  -3.4712100000000000e+01   3.4845370000000003e+02  -1.2316200000000000e+01   4.0546999999999997e+01   5.5868000000000002e+00  -4.8451599999999999e+01  -2.9995899999999999e+01   4.3077379999999999e+02  -1.6789999999999999e+01  -3.4879899999999999e+01  -3.2778000000000000e+00
   2.0763700000000000e+01  -3.5811300000000003e+01   3.5574540000000002e+02  -1.2449900000000000e+01   4.1260700000000000e+01   5.8192000000000004e+00  -4.8407200000000003e+01  -3.0040400000000002e+01   4.2581139999999999e+02  -1.6549099999999999e+01  -3.4379500000000000e+01  -3.3220000000000001e+00
   2.1975999999999999e+01  -3.7152299999999997e+01   3.6149290000000002e+02  -1.2889099999999999e+01   4.1869700000000002e+01   6.0690999999999997e+00  -4.7918900000000001e+01  -3.0218299999999999e+01   4.2023960000000000e+02  -1.6289000000000001e+01  -3.3802199999999999e+01  -3.3132000000000001e+00
   2.2681400000000000e+01  -3.8559199999999997e+01   3.6895609999999999e+02  -1.3108599999999999e+01   4.2716600000000000e+01   6.3849000000000000e+00  -4.7297400000000003e+01  -3.0551800000000000e+01   4.1353590000000003e+02  -1.6144600000000001e+01  -3.3301900000000003e+01  -3.3485999999999998e+00
   2.3386700000000001e+01  -4.0164000000000001e+01   3.7564720000000000e+02  -1.3366400000000001e+01   4.3439799999999998e+01   6.6348000000000003e+00  -4.6942300000000003e+01  -3.0663000000000000e+01   4.0700639999999999e+02  -1.5845900000000000e+01  -3.2705300000000001e+01  -3.4238000000000000e+00
   2.4268400000000000e+01  -4.1373100000000001e+01   3.8208100000000002e+02  -1.3605100000000000e+01   4.4143999999999998e+01   6.8979999999999997e+00  -4.6276499999999999e+01  -3.0863099999999999e+01   4.0134750000000003e+02  -1.5499200000000000e+01  -3.2137599999999999e+01  -3.4990000000000001e+00
   2.5216200000000001e+01  -4.2692100000000003e+01   3.8980149999999998e+02  -1.3748300000000000e+01   4.4933799999999998e+01   7.1611000000000002e+00  -4.5965699999999998e+01  -3.1752500000000001e+01   3.9542739999999998e+02  -1.5316100000000000e+01  -3.1521799999999999e+01  -3.5653000000000001e+00
   2.6097899999999999e+01  -4.3835299999999997e+01   3.9846570000000003e+02  -1.3901100000000000e+01   4.5828299999999999e+01   7.3978999999999999e+00  -4.5632800000000003e+01  -3.1841500000000000e+01   3.8863670000000002e+02  -1.4844099999999999e+01  -3.0925200000000000e+01  -3.6006999999999998e+00
   2.6648900000000001e+01  -4.4538699999999999e+01   4.0781610000000001e+02  -1.3872400000000001e+01   4.6827399999999997e+01   7.6478000000000002e+00  -4.5299900000000001e+01  -3.2486300000000000e+01   3.8149779999999998e+02  -1.4497299999999999e+01  -3.0270900000000001e+01  -3.6936000000000000e+00
   2.7177900000000001e+01  -4.5506000000000000e+01   4.1828170000000000e+02  -1.3958399999999999e+01   4.7969299999999997e+01   7.8494999999999999e+00  -4.4789400000000001e+01  -3.2997700000000002e+01   3.7435879999999997e+02  -1.3996400000000000e+01  -2.9491599999999998e+01  -3.7599999999999998e+00
   2.7905300000000000e+01  -4.6825000000000003e+01   4.2926209999999998e+02  -1.4063400000000000e+01   4.9225400000000000e+01   8.1433999999999997e+00  -4.4678400000000003e+01  -3.3286799999999999e+01   3.6678460000000001e+02  -1.3428100000000001e+01  -2.8750699999999998e+01  -3.7997999999999998e+00
   2.8809100000000001e+01  -4.8165999999999997e+01   4.4041399999999999e+02  -1.4139799999999999e+01   5.0538600000000002e+01   8.4196000000000009e+00  -4.4678400000000003e+01  -3.3509099999999997e+01   3.5955860000000001e+02  -1.2879000000000000e+01  -2.8009799999999998e+01  -3.8351999999999999e+00
   2.9844999999999999e+01  -5.0034599999999998e+01   4.5336730000000000e+02  -1.4063400000000000e+01   5.1918399999999998e+01   8.6783999999999999e+00  -4.4256700000000002e+01  -3.3531399999999998e+01   3.5128789999999998e+02  -1.2098800000000001e+01  -2.7114899999999999e+01  -3.8794000000000000e+00
   3.0572399999999998e+01  -5.1925199999999997e+01   4.6649220000000003e+02  -1.4130200000000000e+01   5.3317200000000000e+01   8.9984999999999999e+00  -4.3546500000000002e+01  -3.1685800000000000e+01   3.4336540000000002e+02  -1.1029500000000001e+01  -2.6268200000000000e+01  -3.8307000000000002e+00
   3.1806799999999999e+01  -5.3991700000000002e+01   4.8081810000000002e+02  -1.4206600000000000e+01   5.4963500000000003e+01   9.3186000000000000e+00  -4.3435499999999998e+01  -3.5065600000000003e+01   3.3422410000000002e+02  -1.0162599999999999e+01  -2.5257899999999999e+01  -3.9590000000000001e+00
   3.2732599999999998e+01  -5.5838299999999997e+01   4.9540140000000002e+02  -1.4178000000000001e+01   5.6476500000000001e+01   9.6475000000000009e+00  -4.4456499999999998e+01  -3.5799399999999999e+01   3.2360270000000003e+02  -9.1704000000000008e+00  -2.4026199999999999e+01  -3.6625999999999999e+00
   3.4363700000000001e+01  -5.8014699999999998e+01   5.1272969999999998e+02  -1.4120699999999999e+01   5.8255899999999997e+01   9.9193999999999996e+00  -4.3945999999999998e+01  -3.3398000000000003e+01   3.1402609999999999e+02  -7.7929000000000004e+00  -2.2910100000000000e+01  -3.5078000000000000e+00
   3.5994799999999998e+01  -6.0718699999999998e+01   5.3005799999999999e+02  -1.4044300000000000e+01   6.0330399999999997e+01   1.0248300000000000e+01  -4.2192599999999999e+01  -2.9818000000000001e+01   3.0183769999999998e+02  -6.0686999999999998e+00  -2.1938300000000002e+01  -3.3706999999999998e+00
   3.7559800000000003e+01  -6.3576500000000003e+01   5.4944510000000002e+02  -1.3967900000000000e+01   6.2233600000000003e+01   1.0721900000000000e+01  -3.9751100000000001e+01  -2.8506100000000000e+01   2.8773390000000001e+02  -4.6718999999999999e+00  -2.0841300000000000e+01  -3.0566000000000000e+00
   3.9168900000000001e+01  -6.7049899999999994e+01   5.7046220000000005e+02  -1.3901100000000000e+01   6.4393699999999995e+01   1.1055099999999999e+01  -3.9884300000000003e+01  -2.7438800000000001e+01   2.7476200000000000e+02  -3.1499000000000001e+00  -1.9359500000000001e+01  -2.7513999999999998e+00
   4.1329000000000001e+01  -7.0545299999999997e+01   5.9130759999999998e+02  -1.3423700000000000e+01   6.6572800000000001e+01   1.1467400000000000e+01  -3.8730200000000004e+01  -2.5704400000000000e+01   2.6022289999999998e+02  -1.6954000000000000e+00  -1.7935500000000001e+01  -2.3532999999999999e+00
   4.3511200000000002e+01  -7.2941500000000005e+01   6.1326829999999995e+02  -1.2879500000000000e+01   6.8913700000000006e+01   1.1774300000000000e+01  -3.5667299999999997e+01  -2.3480899999999998e+01   2.4228850000000000e+02   1.1559999999999999e-01  -1.6578800000000001e+01  -1.9596000000000000e+00
   4.5781500000000001e+01  -7.5337800000000001e+01   6.3531470000000002e+02  -1.2201599999999999e+01   7.1064300000000003e+01   1.2015499999999999e+01  -3.2182699999999997e+01  -1.9545100000000001e+01   2.2383179999999999e+02   1.8494999999999999e+00  -1.5222099999999999e+01  -1.5348999999999999e+00
   4.7941600000000001e+01  -7.7689999999999998e+01   6.5641750000000002e+02  -1.1113200000000001e+01   7.3176800000000000e+01   1.2212800000000000e+01  -3.0140699999999999e+01  -1.6054099999999998e+01   2.0615850000000000e+02   3.6894000000000000e+00  -1.3807600000000001e+01  -1.0306999999999999e+00
   5.0564599999999999e+01  -7.8547399999999996e+01   6.7717719999999997e+02  -9.7957000000000001e+00   7.4965800000000002e+01   1.2296200000000001e+01  -2.8143200000000000e+01  -1.3296900000000001e+01   1.8900770000000000e+02   5.2112999999999996e+00  -1.2066000000000001e+01  -5.2639999999999998e-01
   5.3033400000000000e+01  -7.8129700000000000e+01   6.9339030000000002e+02  -8.4686000000000003e+00   7.6488299999999995e+01   1.2182100000000000e+01  -2.4991499999999998e+01  -9.8504000000000005e+00   1.7229210000000000e+02   6.8103999999999996e+00  -1.0872900000000000e+01   1.7700000000000000e-02
   5.4884900000000002e+01  -7.8063699999999997e+01   7.0582899999999995e+02  -7.1414999999999997e+00   7.7516000000000005e+01   1.2085699999999999e+01  -2.0530300000000000e+01  -6.0035999999999996e+00   1.5871070000000000e+02   8.0818999999999992e+00  -1.0141600000000000e+01   3.5389999999999999e-01
   5.6449900000000000e+01  -7.8701200000000000e+01   7.1646619999999996e+02  -6.0530999999999997e+00   7.8315299999999993e+01   1.2190899999999999e+01  -1.6668399999999998e+01  -5.4699999999999998e+00   1.5061410000000001e+02   8.9778000000000002e+00  -9.8145000000000007e+00   4.6000000000000002e-01
   5.7684300000000000e+01  -8.0921599999999998e+01   7.2530190000000005e+02  -5.1746999999999996e+00   7.8905299999999997e+01   1.2392600000000000e+01  -1.5136900000000001e+01  -5.6700999999999997e+00   1.4478110000000001e+02   9.3823000000000008e+00  -9.3621999999999996e+00   6.1040000000000005e-01
   5.8896599999999999e+01  -8.2526399999999995e+01   7.3336559999999997e+02  -4.2103999999999999e+00   7.9590500000000006e+01   1.2550500000000000e+01  -1.5114800000000001e+01  -4.7807000000000004e+00   1.4068930000000000e+02   9.8543000000000003e+00  -9.0061999999999998e+00   6.5910000000000002e-01
   6.0285200000000003e+01  -8.3669499999999999e+01   7.4100030000000004e+02  -3.2174999999999998e+00   8.0104299999999995e+01   1.2620699999999999e+01  -1.2961800000000000e+01  -4.3803999999999998e+00   1.3668450000000001e+02   1.0066300000000000e+01  -8.8908000000000005e+00   1.0838000000000001e+00
   6.0417499999999997e+01  -8.5120500000000007e+01   7.4726260000000002e+02  -2.3487000000000000e+00   8.0618200000000002e+01   1.2616300000000001e+01  -1.2562300000000000e+01  -3.7578000000000000e+00   1.2998089999999999e+02   1.0037400000000000e+01  -8.5924999999999994e+00   9.8640000000000005e-01
   6.0417499999999997e+01  -8.7252899999999997e+01   7.5146600000000001e+02  -1.5658000000000001e+00   8.1027299999999997e+01   1.2752200000000000e+01  -9.7658000000000005e+00  -3.5354999999999999e+00   1.2440900000000001e+02   1.0143300000000000e+01  -8.2942000000000000e+00   9.4220000000000004e-01
   5.9844400000000000e+01  -8.9055499999999995e+01   7.5721349999999995e+02  -6.8740000000000001e-01   8.1465100000000007e+01   1.2892600000000000e+01  -7.2134000000000000e+00  -2.4904000000000002e+00   1.1657360000000000e+02   1.0027699999999999e+01  -7.8708000000000000e+00   1.1324000000000001e+00
   5.9888500000000001e+01  -9.0814200000000000e+01   7.6124530000000004e+02   5.0600000000000001e-01   8.1836200000000005e+01   1.2896900000000000e+01  -5.9703999999999997e+00  -6.2260000000000004e-01   1.0673580000000000e+02   9.8928999999999991e+00  -7.3415999999999997e+00   1.2297000000000000e+00
   5.9425600000000003e+01  -9.1803500000000000e+01   7.6527710000000002e+02   1.6040000000000001e+00   8.2074100000000001e+01   1.2831200000000001e+01  -4.1726000000000001e+00  -6.6699999999999995e-02   9.6985100000000003e+01   9.4497999999999998e+00  -6.7161999999999997e+00   1.2606999999999999e+00
   5.8764299999999999e+01  -9.1803500000000000e+01   7.6819380000000001e+02   2.9979000000000000e+00   8.2331000000000003e+01   1.2690799999999999e+01  -4.6830999999999996e+00   1.1563000000000001e+00   8.7060199999999995e+01   8.9873999999999992e+00  -6.0618999999999996e+00   1.2961000000000000e+00
   5.8301400000000001e+01  -9.1693500000000000e+01   7.7093889999999999e+02   4.3536000000000001e+00   8.2416700000000006e+01   1.2484700000000000e+01  -3.6177999999999999e+00   1.2674000000000001e+00   7.9224800000000002e+01   8.3034999999999997e+00  -5.3498999999999999e+00   1.2076000000000000e+00
   5.7750399999999999e+01  -9.0682299999999998e+01   7.7128200000000004e+02   5.6520999999999999e+00   8.2540400000000005e+01   1.2217200000000000e+01  -2.2195000000000000e+00   1.2230000000000001e+00   7.0257599999999996e+01   7.8026000000000000e+00  -4.8879999999999999e+00   1.1634000000000000e+00
   5.7309500000000000e+01  -8.9692999999999998e+01   7.7085310000000004e+02   7.1605999999999996e+00   8.2197800000000001e+01   1.1971700000000000e+01  -2.1528999999999998e+00   2.0901999999999998e+00   6.1551600000000001e+01   7.2919999999999998e+00  -4.3106999999999998e+00   1.1899000000000000e+00
   5.6846699999999998e+01  -8.8813699999999997e+01   7.7076729999999998e+02   8.6118000000000006e+00   8.2121700000000004e+01   1.1691000000000001e+01  -2.0419000000000000e+00   2.9796000000000000e+00   5.5021999999999998e+01   6.5598999999999998e+00  -3.7429999999999999e+00   1.1103000000000001e+00
   5.6141300000000001e+01  -8.8132199999999997e+01   7.6879430000000002e+02   9.9292999999999996e+00   8.1912300000000002e+01   1.1427899999999999e+01  -1.8200000000000001e+00   3.2686000000000002e+00   4.8231299999999997e+01   5.8760000000000003e+00  -3.2618999999999998e+00   1.1059000000000001e+00
   5.5457999999999998e+01  -8.7604600000000005e+01   7.6682129999999995e+02   1.1361499999999999e+01   8.1569699999999997e+01   1.1191100000000000e+01  -2.3304999999999998e+00   4.9585999999999997e+00   4.2572400000000002e+01   5.4135999999999997e+00  -2.8481000000000001e+00   1.2917000000000001e+00
   5.4818800000000003e+01  -8.6285600000000002e+01   7.6467669999999998e+02   1.2889099999999999e+01   8.1227199999999996e+01   1.0844700000000000e+01  -1.8200000000000001e+00   6.9820000000000002e+00   3.7522900000000000e+01   4.8452999999999999e+00  -2.4344000000000001e+00   1.2650999999999999e+00
   5.4157499999999999e+01  -8.4944599999999994e+01   7.6150270000000000e+02   1.4426200000000000e+01   8.0846500000000006e+01   1.0542100000000000e+01  -1.9975000000000001e+00   8.6052000000000000e+00   3.3344099999999997e+01   4.4503000000000004e+00  -2.0880000000000001e+00   1.3624000000000001e+00
   5.3694600000000001e+01  -8.3889399999999995e+01   7.5764239999999995e+02   1.5505100000000001e+01   8.0351699999999994e+01   1.0257000000000000e+01  -1.5093000000000001e+00   1.0206200000000001e+01   2.8468699999999998e+01   3.9108999999999998e+00  -1.7992999999999999e+00   1.4509000000000001e+00
   5.3055399999999999e+01  -8.3010000000000005e+01   7.5275270000000000e+02   1.6832200000000000e+01   7.9695099999999996e+01   9.9808000000000003e+00  -1.3761000000000001e+00   1.1762700000000001e+01   2.4550999999999998e+01   3.6027000000000000e+00  -1.5009999999999999e+00   1.5173000000000001e+00
   5.2217799999999997e+01  -8.2460400000000007e+01   7.4709100000000001e+02   1.7863299999999999e+01   7.9067099999999996e+01   9.7659000000000002e+00  -1.7312000000000001e+00   1.3208000000000000e+01   2.0285000000000000e+01   3.1981000000000002e+00  -1.2508999999999999e+00   1.6056999999999999e+00
   5.1512500000000003e+01  -8.2108699999999999e+01   7.4057140000000004e+02   1.8951699999999999e+01   7.8229699999999994e+01   9.6518999999999995e+00  -1.2206999999999999e+00   1.3274699999999999e+01   1.6454400000000000e+01   2.8898000000000001e+00  -9.8140000000000005e-01   1.5173000000000001e+00
   5.0873199999999997e+01  -8.1691000000000003e+01   7.3465229999999997e+02   1.9744100000000000e+01   7.7582599999999999e+01   9.4895999999999994e+00  -1.9980000000000001e-01   1.0206200000000001e+01   1.3146100000000001e+01   2.0710000000000002e+00  -8.0830000000000002e-01   1.1677999999999999e+00
   5.0101799999999997e+01  -8.1405199999999994e+01   7.2787540000000001e+02   2.0546099999999999e+01   7.6745199999999997e+01   9.3010999999999999e+00   4.4400000000000002e-02   7.8936999999999999e+00   7.5742000000000003e+00   1.3197000000000001e+00  -4.8110000000000003e-01   8.8029999999999997e-01
   4.9771099999999997e+01  -8.1471199999999996e+01   7.2075540000000001e+02   2.1214400000000001e+01   7.5888800000000003e+01   9.1738999999999997e+00   1.7090000000000001e+00   3.8245000000000000e+00   4.7012999999999998e+00   4.9130000000000001e-01  -1.7319999999999999e-01   5.5289999999999995e-01
   4.8999699999999997e+01  -8.1712999999999994e+01   7.1466470000000004e+02   2.1787299999999998e+01   7.5127499999999998e+01   9.0861999999999998e+00   1.5540000000000001e-01   3.1130000000000002e-01   2.2635999999999998e+00  -1.9270000000000001e-01   2.7900000000000003e-01   3.5830000000000001e-01
   4.8338400000000000e+01  -8.1757000000000005e+01   7.0857410000000004e+02   2.2503299999999999e+01   7.4366299999999995e+01   8.9459000000000000e+00  -5.9930000000000005e-01   9.5609999999999995e-01   1.4800000000000000e+00  -2.1190000000000001e-01   3.1750000000000000e-01   4.3790000000000001e-01
   4.7677100000000003e+01  -8.2416499999999999e+01   7.0316970000000003e+02   2.3057099999999998e+01   7.3795299999999997e+01   8.8712999999999997e+00  -6.6600000000000006e-02   1.2674000000000001e+00   2.7858999999999998e+00  -1.3489999999999999e-01   2.5979999999999998e-01   4.3790000000000001e-01
   4.6641100000000002e+01  -8.2570400000000006e+01   6.9785109999999997e+02   2.3916399999999999e+01   7.3167299999999997e+01   8.7573000000000008e+00   9.1000000000000003e-01   2.1124000000000001e+00   2.6118000000000001e+00   1.7340000000000000e-01   7.6999999999999999e-02   4.0699999999999997e-01
   4.5715400000000002e+01  -8.2900099999999995e+01   6.9244669999999996e+02   2.4565600000000000e+01   7.2634399999999999e+01   8.6739999999999995e+00   1.4871000000000001e+00   3.1575000000000002e+00   1.3059000000000001e+00   1.9270000000000001e-01   0.0000000000000000e+00   4.0699999999999997e-01
   4.4965899999999998e+01  -8.3427700000000002e+01   6.8944430000000000e+02   2.5377099999999999e+01   7.2272800000000004e+01   8.6037999999999997e+00   1.2650999999999999e+00   2.8016999999999999e+00   2.6118000000000001e+00   1.9270000000000001e-01   4.8099999999999997e-02   4.3790000000000001e-01
   4.4172400000000003e+01  -8.4065200000000004e+01   6.8618449999999996e+02   2.6379600000000000e+01   7.2025400000000005e+01   8.4765999999999995e+00   3.7730000000000002e-01   2.2235999999999998e+00   1.9153000000000000e+00   9.6299999999999997e-02   2.1170000000000000e-01   4.5560000000000000e-01
   4.3489100000000001e+01  -8.4350999999999999e+01   6.8584140000000002e+02   2.7229299999999999e+01   7.1663799999999995e+01   8.3977000000000004e+00   1.9980000000000001e-01   1.4231000000000000e+00   2.2635999999999998e+00  -7.7100000000000002e-02   1.6360000000000000e-01   4.2470000000000002e-01
   4.2915999999999997e+01  -8.4944599999999994e+01   6.8395410000000004e+02   2.8413200000000000e+01   7.1559100000000001e+01   8.2881000000000000e+00   2.8849999999999998e-01   1.5120000000000000e+00   2.9600000000000000e+00  -1.1559999999999999e-01   1.9239999999999999e-01   4.6889999999999998e-01
   4.2871899999999997e+01  -8.5362300000000005e+01   6.8258159999999998e+02   2.9282000000000000e+01   7.1264099999999999e+01   8.1346000000000007e+00   5.5489999999999995e-01   2.2235999999999998e+00   2.9600000000000000e+00   8.6699999999999999e-02   7.6999999999999999e-02   4.6889999999999998e-01
   4.2651499999999999e+01  -8.5626099999999994e+01   6.8249580000000003e+02   3.0399100000000001e+01   7.1064300000000003e+01   7.9679000000000002e+00   9.7660000000000002e-01   2.4681999999999999e+00   2.0024000000000002e+00   1.1559999999999999e-01   1.9199999999999998e-02   4.4679999999999997e-01
   4.2673600000000000e+01  -8.5867900000000006e+01   6.8189530000000002e+02   3.1563900000000000e+01   7.0807299999999998e+01   7.8802000000000003e+00   6.2150000000000005e-01   2.4681999999999999e+00   2.0024000000000002e+00   6.7400000000000002e-02   6.7400000000000002e-02   4.7330000000000000e-01
   4.3026200000000003e+01  -8.6043800000000005e+01   6.8249580000000003e+02   3.2824100000000001e+01   7.0493300000000005e+01   7.7180000000000000e+00   3.7730000000000002e-01   2.3125000000000000e+00   2.2635999999999998e+00  -7.7100000000000002e-02   1.4430000000000001e-01   4.1580000000000000e-01
   4.3356900000000003e+01  -8.6659300000000002e+01   6.8240999999999997e+02   3.3855300000000000e+01   7.0293499999999995e+01   7.5952000000000002e+00   2.4410000000000001e-01   1.8899999999999999e+00   2.6118000000000001e+00   9.6299999999999997e-02   1.3469999999999999e-01   4.6000000000000002e-01
   4.3643400000000000e+01  -8.7296800000000005e+01   6.8189530000000002e+02   3.5096400000000003e+01   7.0103200000000001e+01   7.5030999999999999e+00   4.4390000000000002e-01   1.9345000000000001e+00   1.9153000000000000e+00  -2.8899999999999999e-02   2.5019999999999998e-01   4.1139999999999999e-01
   4.4062199999999997e+01  -8.7516700000000000e+01   6.8240999999999997e+02   3.6404400000000003e+01   6.9941400000000002e+01   7.3846999999999996e+00   4.2170000000000002e-01   2.3570000000000002e+00   1.3930000000000000e+00   1.4449999999999999e-01   9.6199999999999994e-02   4.4230000000000003e-01
   4.4172400000000003e+01  -8.7164900000000003e+01   6.8198109999999997e+02   3.7569200000000002e+01   6.9798699999999997e+01   7.2049000000000003e+00   3.7730000000000002e-01   2.3570000000000002e+00   2.4377000000000000e+00   9.5999999999999992e-03   1.6360000000000000e-01   4.2470000000000002e-01
   4.4128300000000003e+01  -8.7494699999999995e+01   6.8155219999999997e+02   3.8791300000000000e+01   6.9522700000000000e+01   7.0952999999999999e+00   6.8799999999999994e-01   2.4015000000000000e+00   1.5670999999999999e+00   5.7799999999999997e-02   1.2509999999999999e-01   3.9369999999999999e-01
   4.4150399999999998e+01  -8.7802499999999995e+01   6.8163800000000003e+02   4.0003799999999998e+01   6.9256299999999996e+01   7.0031999999999996e+00   5.3269999999999995e-01   2.3125000000000000e+00   3.0470999999999999e+00   4.8200000000000000e-02   1.8279999999999999e-01   4.5119999999999999e-01
   4.4503100000000003e+01  -8.8088200000000001e+01   6.8155219999999997e+02   4.1225900000000003e+01   6.9151600000000002e+01   6.9505999999999997e+00   3.5510000000000003e-01   2.2902999999999998e+00   2.2635999999999998e+00  -5.7799999999999997e-02   1.1550000000000001e-01   4.6450000000000002e-01
   4.4855699999999999e+01  -8.8527900000000002e+01   6.8189530000000002e+02   4.2505200000000002e+01   6.8999300000000005e+01   6.8540999999999999e+00   1.9980000000000001e-01   2.1791000000000000e+00   1.8283000000000000e+00   1.9300000000000001e-02   2.0210000000000000e-01   4.5560000000000000e-01
   4.4701400000000000e+01  -8.8879599999999996e+01   6.8240999999999997e+02   4.3736899999999999e+01   6.8894700000000000e+01   6.7882999999999996e+00   3.3289999999999997e-01   2.2458000000000000e+00   2.0893999999999999e+00   0.0000000000000000e+00   1.0580000000000001e-01   4.6000000000000002e-01
   4.4767600000000002e+01  -8.8967600000000004e+01   6.8318209999999999e+02   4.5044899999999998e+01   6.8913700000000006e+01   6.6567999999999996e+00   3.9950000000000002e-01   2.3125000000000000e+00   2.3506000000000000e+00  -2.8899999999999999e-02   1.0580000000000001e-01   4.6000000000000002e-01
   4.4767600000000002e+01  -8.9517200000000003e+01   6.8438300000000004e+02   4.6047400000000003e+01   6.8742400000000004e+01   6.5339999999999998e+00   5.3269999999999995e-01   2.3347000000000002e+00   2.0024000000000002e+00   9.5999999999999992e-03   8.6599999999999996e-02   4.0699999999999997e-01
   4.5208399999999997e+01  -8.9781000000000006e+01   6.8566980000000001e+02   4.7479500000000002e+01   6.8770899999999997e+01   6.5121000000000002e+00   5.1049999999999995e-01   2.0901999999999998e+00   1.4800000000000000e+00   3.8500000000000000e-02   1.4430000000000001e-01   4.6889999999999998e-01
   4.5627200000000002e+01  -9.0264600000000002e+01   6.8601289999999995e+02   4.8749299999999998e+01   6.8828000000000003e+01   6.4856999999999996e+00   4.4390000000000002e-01   2.0678999999999998e+00   2.1764999999999999e+00   0.0000000000000000e+00   8.6599999999999996e-02   4.6450000000000002e-01
   4.6222299999999997e+01  -9.0990099999999998e+01   6.8755700000000002e+02   4.9961799999999997e+01   6.8837599999999995e+01   6.3849000000000000e+00   3.7730000000000002e-01   2.3125000000000000e+00   2.1764999999999999e+00   7.7100000000000002e-02   2.2130000000000000e-01   4.1139999999999999e-01
   4.6332599999999999e+01  -9.1671599999999998e+01   6.8824329999999998e+02   5.1212499999999999e+01   6.8808999999999997e+01   6.3147000000000002e+00   5.9930000000000005e-01   2.2458000000000000e+00   2.6118000000000001e+00   7.7100000000000002e-02   9.6199999999999994e-02   4.1580000000000000e-01
   4.6508899999999997e+01  -9.1407799999999995e+01   6.8910109999999997e+02   5.2577800000000003e+01   6.8694800000000001e+01   6.1919000000000004e+00   4.6610000000000001e-01   2.2458000000000000e+00   1.1317999999999999e+00   1.4449999999999999e-01   1.2509999999999999e-01   4.5560000000000000e-01
   4.6795400000000001e+01  -9.2023300000000006e+01   6.9141729999999995e+02   5.3752099999999999e+01   6.8704300000000003e+01   6.1349000000000000e+00   3.9950000000000002e-01   2.4681999999999999e+00   2.0024000000000002e+00  -2.8899999999999999e-02   1.0580000000000001e-01   4.4230000000000003e-01
   4.7434699999999999e+01  -9.2484999999999999e+01   6.9321879999999999e+02   5.5203400000000002e+01   6.8742400000000004e+01   6.0385000000000000e+00   4.2170000000000002e-01   2.0234000000000001e+00   1.6540999999999999e+00   2.8899999999999999e-02   1.3469999999999999e-01   4.2470000000000002e-01
   4.8118000000000002e+01  -9.2924599999999998e+01   6.9433399999999995e+02   5.6492300000000000e+01   6.8770899999999997e+01   5.9157000000000002e+00   4.8830000000000001e-01   2.1124000000000001e+00   1.9153000000000000e+00  -3.8500000000000000e-02   7.6999999999999999e-02   4.5560000000000000e-01
   4.8316400000000002e+01  -9.3056500000000000e+01   6.9630700000000002e+02   5.7943500000000000e+01   6.8866100000000003e+01   5.7885000000000000e+00   4.6610000000000001e-01   2.0901999999999998e+00   2.6118000000000001e+00   2.8899999999999999e-02   8.6599999999999996e-02   4.2020000000000002e-01
   4.8646999999999998e+01  -9.3562200000000004e+01   6.9665009999999995e+02   5.9232399999999998e+01   6.8980300000000000e+01   5.6832000000000003e+00   4.4390000000000002e-01   2.2012999999999998e+00   2.6989000000000001e+00   8.6699999999999999e-02   1.4430000000000001e-01   4.5560000000000000e-01
   4.9043700000000001e+01  -9.4419499999999999e+01   6.9879470000000003e+02   6.0473500000000001e+01   6.9075500000000005e+01   5.5209999999999999e+00   5.5489999999999995e-01   2.2012999999999998e+00   2.2635999999999998e+00   4.8200000000000000e-02   1.1550000000000001e-01   4.2470000000000002e-01
   4.9374400000000001e+01  -9.4947100000000006e+01   7.0214030000000002e+02   6.1915199999999999e+01   6.9418000000000006e+01   5.4683999999999999e+00   6.2150000000000005e-01   2.2012999999999998e+00   2.1764999999999999e+00   3.8500000000000000e-02   1.4430000000000001e-01   4.8659999999999998e-01
   4.9528700000000001e+01  -9.5650599999999997e+01   7.0565740000000005e+02   6.3557400000000001e+01   6.9846199999999996e+01   5.3456000000000001e+00   4.4390000000000002e-01   2.2012999999999998e+00   2.2635999999999998e+00   8.6699999999999999e-02   2.2130000000000000e-01   4.0250000000000002e-01
   4.9396400000000000e+01  -9.6156199999999998e+01   7.0865989999999999e+02   6.4836699999999993e+01   7.0131699999999995e+01   5.1920999999999999e+00   4.8830000000000001e-01   2.0901999999999998e+00   1.3059000000000001e+00   9.5999999999999992e-03   1.8279999999999999e-01   4.2470000000000002e-01
   5.0212000000000003e+01  -9.6815700000000007e+01   7.1166229999999996e+02   6.6507499999999993e+01   7.0559899999999999e+01   5.1176000000000004e+00   5.9930000000000005e-01   2.4681999999999999e+00   2.3506000000000000e+00   9.5999999999999992e-03   1.4430000000000001e-01   4.5119999999999999e-01
   5.1027500000000003e+01  -9.7914900000000003e+01   7.1620880000000000e+02   6.7958699999999993e+01   7.0759799999999998e+01   5.1087999999999996e+00   3.5510000000000003e-01   2.2458000000000000e+00   2.3506000000000000e+00   1.9300000000000001e-02   1.2509999999999999e-01   4.4230000000000003e-01
   5.1732900000000001e+01  -9.8948099999999997e+01   7.1929700000000003e+02   6.9448200000000000e+01   7.1283100000000005e+01   4.9684999999999997e+00   4.2170000000000002e-01   2.2235999999999998e+00   1.7412000000000001e+00   0.0000000000000000e+00   1.1550000000000001e-01   4.6889999999999998e-01
   5.1622700000000002e+01  -1.0004730000000001e+02   7.2470140000000004e+02   7.1033000000000001e+01   7.1882599999999996e+01   4.9157999999999999e+00   3.7730000000000002e-01   2.0901999999999998e+00   2.1764999999999999e+00  -5.7799999999999997e-02   1.7319999999999999e-01   4.7330000000000000e-01
   5.1688800000000001e+01  -1.0169610000000000e+02   7.2916219999999998e+02   7.2637000000000000e+01   7.2520200000000003e+01   4.8193999999999999e+00   5.9930000000000005e-01   2.3347000000000002e+00   2.3506000000000000e+00  -9.5999999999999992e-03   2.0210000000000000e-01   4.2470000000000002e-01
   5.2658700000000003e+01  -1.0299310000000000e+02   7.3525279999999998e+02   7.4307800000000000e+01   7.3053100000000001e+01   4.7404000000000002e+00   3.9950000000000002e-01   2.0678999999999998e+00   1.5670999999999999e+00  -4.8200000000000000e-02   2.2130000000000000e-01   4.4230000000000003e-01
   5.3165599999999998e+01  -1.0490570000000000e+02   7.4005669999999998e+02   7.5902199999999993e+01   7.3709699999999998e+01   4.7009999999999996e+00   5.1049999999999995e-01   2.2235999999999998e+00   1.9153000000000000e+00   4.8200000000000000e-02   7.6999999999999999e-02   4.4230000000000003e-01
   5.3496299999999998e+01  -1.0732389999999999e+02   7.4357389999999998e+02   7.7429800000000000e+01   7.4461399999999998e+01   4.7580000000000000e+00   3.7730000000000002e-01   2.3347000000000002e+00   1.8283000000000000e+00   2.8899999999999999e-02   7.6999999999999999e-02   4.6450000000000002e-01
   5.4025300000000001e+01  -1.1004980000000000e+02   7.5009339999999997e+02   7.8890600000000006e+01   7.5051400000000001e+01   4.8413000000000004e+00   4.4390000000000002e-01   2.2458000000000000e+00   1.6540999999999999e+00   5.7799999999999997e-02   2.0210000000000000e-01   4.4230000000000003e-01
   5.4929000000000002e+01  -1.1303959999999999e+02   7.5704190000000006e+02   8.0408600000000007e+01   7.5945899999999995e+01   4.9202000000000004e+00   3.3289999999999997e-01   2.3347000000000002e+00   3.0470999999999999e+00  -1.9300000000000001e-02   9.6199999999999994e-02   4.7770000000000001e-01
   5.5810699999999997e+01  -1.1545780000000001e+02   7.6390459999999996e+02   8.2041200000000003e+01   7.6697599999999994e+01   5.0518000000000001e+00   5.5489999999999995e-01   2.3347000000000002e+00   2.0893999999999999e+00   8.6699999999999999e-02   1.1550000000000001e-01   4.2020000000000002e-01
   5.5700499999999998e+01  -1.1813979999999999e+02   7.7008100000000002e+02   8.3606999999999999e+01   7.7401799999999994e+01   4.9859999999999998e+00   3.5510000000000003e-01   2.1124000000000001e+00   1.4800000000000000e+00   9.5999999999999992e-03   9.5999999999999992e-03   4.4679999999999997e-01
   5.6053100000000001e+01  -1.2051400000000000e+02   7.7642899999999997e+02   8.4943700000000007e+01   7.8229699999999994e+01   5.1351000000000004e+00   4.8830000000000001e-01   2.2458000000000000e+00   1.6540999999999999e+00   2.8899999999999999e-02   1.1550000000000001e-01   4.5560000000000000e-01
   5.6471899999999998e+01  -1.2304210000000000e+02   7.8294860000000006e+02   8.6604900000000001e+01   7.8905299999999997e+01   5.2797999999999998e+00   5.1049999999999995e-01   2.0901999999999998e+00   2.6989000000000001e+00   8.6699999999999999e-02   1.3469999999999999e-01   4.3350000000000000e-01
   5.6582099999999997e+01  -1.2515260000000001e+02   7.8732360000000006e+02   8.8199299999999994e+01   7.9523799999999994e+01   5.2446999999999999e+00   2.8849999999999998e-01   2.3125000000000000e+00   1.8283000000000000e+00  -9.5999999999999992e-03   1.0580000000000001e-01   4.5119999999999999e-01
   5.6956899999999997e+01  -1.2642760000000000e+02   7.9178430000000003e+02   8.9745999999999995e+01   7.9961600000000004e+01   5.2491000000000003e+00   7.1020000000000005e-01   2.2235999999999998e+00   1.7412000000000001e+00   5.7799999999999997e-02   1.7319999999999999e-01   4.7330000000000000e-01
   5.7243400000000001e+01  -1.2831819999999999e+02   7.9667399999999998e+02   9.1273600000000002e+01   8.0599100000000007e+01   5.2842000000000002e+00   5.7709999999999995e-01   2.3125000000000000e+00   1.9153000000000000e+00   7.7100000000000002e-02   1.4430000000000001e-01   4.4230000000000003e-01
   5.7507899999999999e+01  -1.2961519999999999e+02   8.0001959999999997e+02   9.3001700000000000e+01   8.1217699999999994e+01   5.3280000000000003e+00   5.9930000000000005e-01   2.3125000000000000e+00   1.6540999999999999e+00   8.6699999999999999e-02   1.7319999999999999e-01   4.3350000000000000e-01
   5.8103099999999998e+01  -1.3102220000000000e+02   8.0310780000000000e+02   9.4529300000000006e+01   8.1569699999999997e+01   5.3456000000000001e+00   4.2170000000000002e-01   2.3125000000000000e+00   2.6118000000000001e+00   1.9300000000000001e-02   4.8099999999999997e-02   4.9540000000000001e-01
   5.8632100000000001e+01  -1.3280289999999999e+02   8.0550969999999995e+02   9.5990099999999998e+01   8.1912300000000002e+01   5.4157000000000002e+00   3.7730000000000002e-01   2.3347000000000002e+00   2.1764999999999999e+00   9.5999999999999992e-03   1.2509999999999999e-01   4.5119999999999999e-01
   5.9646000000000001e+01  -1.3425380000000001e+02   8.0748280000000000e+02   9.7374399999999994e+01   8.2245400000000004e+01   5.4991000000000003e+00   7.5460000000000005e-01   2.0678999999999998e+00   2.1764999999999999e+00   0.0000000000000000e+00   1.0580000000000001e-01   4.5560000000000000e-01
   6.0549700000000001e+01  -1.3552879999999999e+02   8.0876949999999999e+02   9.8558300000000003e+01   8.2302499999999995e+01   5.5823999999999998e+00   3.7730000000000002e-01   2.2679999999999998e+00   1.7412000000000001e+00   1.9300000000000001e-02   9.6199999999999994e-02   4.4679999999999997e-01
   6.1982500000000002e+01  -1.3704570000000001e+02   8.0842639999999994e+02   9.9513099999999994e+01   8.2254900000000006e+01   5.6700999999999997e+00   4.6610000000000001e-01   2.2458000000000000e+00   1.6540999999999999e+00   5.7799999999999997e-02   1.1550000000000001e-01   4.6889999999999998e-01
   6.3084600000000002e+01  -1.3803500000000000e+02   8.0756859999999995e+02   1.0053460000000000e+02   8.2150199999999998e+01   5.7008000000000001e+00   4.4390000000000002e-01   2.2902999999999998e+00   2.4377000000000000e+00   2.8899999999999999e-02   5.7700000000000001e-02   4.6450000000000002e-01
   6.3591500000000003e+01  -1.3873840000000001e+02   8.0739700000000005e+02   1.0138440000000000e+02   8.2216800000000006e+01   5.8103999999999996e+00   4.4390000000000002e-01   2.0901999999999998e+00   2.3506000000000000e+00  -1.9300000000000001e-02   1.2509999999999999e-01   4.9099999999999999e-01
   6.4605500000000006e+01  -1.4397049999999999e+02   8.0396559999999999e+02   1.0156580000000000e+02   8.1836200000000005e+01   6.2446000000000002e+00   4.2170000000000002e-01   2.0457000000000001e+00   1.6540999999999999e+00   0.0000000000000000e+00   7.6999999999999999e-02   4.4679999999999997e-01
   6.5376999999999995e+01  -1.4445419999999999e+02   8.0156370000000004e+02   1.0229140000000000e+02   8.1750500000000002e+01   6.2007000000000003e+00   4.8830000000000001e-01   2.1568999999999998e+00   2.5247000000000002e+00  -3.8500000000000000e-02   2.1170000000000000e-01   4.4230000000000003e-01
   6.6589299999999994e+01  -1.4267349999999999e+02   7.9890440000000001e+02   1.0297880000000001e+02   8.1427000000000007e+01   6.2533000000000003e+00   3.5510000000000003e-01   2.2679999999999998e+00   2.1764999999999999e+00   9.5999999999999992e-03   1.7319999999999999e-01   4.3790000000000001e-01
   6.6875799999999998e+01  -1.4619090000000000e+02   7.9315689999999995e+02   1.0303610000000000e+02   8.0970200000000006e+01   6.3936999999999999e+00   5.9930000000000005e-01   2.1791000000000000e+00   2.6989000000000001e+00   1.9300000000000001e-02   2.4060000000000001e-01   4.4679999999999997e-01
   6.6170500000000004e+01  -1.4698230000000001e+02   7.8775250000000005e+02   1.0298830000000000e+02   8.0456400000000002e+01   6.7268999999999997e+00   6.2150000000000005e-01   2.0457000000000001e+00   1.4800000000000000e+00  -3.8500000000000000e-02   1.6360000000000000e-01   4.2909999999999998e-01
   6.5817800000000005e+01  -1.4698230000000001e+02   7.7960299999999995e+02   1.0297880000000001e+02   7.9780799999999999e+01   6.9066999999999998e+00   4.2170000000000002e-01   2.1568999999999998e+00   1.4800000000000000e+00   9.5999999999999992e-03   1.5400000000000000e-01   4.3790000000000001e-01
   6.5509200000000007e+01  -1.4801550000000000e+02   7.7213990000000001e+02   1.0273060000000000e+02   7.9124200000000002e+01   7.0997000000000003e+00   5.7709999999999995e-01   2.1791000000000000e+00   1.9153000000000000e+00   3.8500000000000000e-02   1.2509999999999999e-01   4.6450000000000002e-01
   6.4649600000000007e+01  -1.4761980000000000e+02   7.6201739999999995e+02   1.0221500000000000e+02   7.8182100000000005e+01   7.3495999999999997e+00   4.6610000000000001e-01   2.0457000000000001e+00   1.5670999999999999e+00  -2.8899999999999999e-02   1.1550000000000001e-01   4.1580000000000000e-01
   6.2798000000000002e+01  -1.4792760000000001e+02   7.5155169999999998e+02   1.0152760000000001e+02   7.7173400000000001e+01   7.5601000000000003e+00   4.8830000000000001e-01   2.2458000000000000e+00   1.5670999999999999e+00  -3.8500000000000000e-02   2.8899999999999999e-02   4.6889999999999998e-01
   6.1078699999999998e+01  -1.4746590000000000e+02   7.3876999999999998e+02   1.0056330000000000e+02   7.6088600000000000e+01   7.8452000000000002e+00   5.3269999999999995e-01   2.1568999999999998e+00   2.1764999999999999e+00  -9.5999999999999992e-03   1.7319999999999999e-01   4.2470000000000002e-01
   5.9513800000000003e+01  -1.4649860000000001e+02   7.2487300000000005e+02   9.9455799999999996e+01   7.4861099999999993e+01   8.0074000000000005e+00   2.6629999999999998e-01   2.1568999999999998e+00   2.0024000000000002e+00   4.8200000000000000e-02   1.0580000000000001e-01   4.7330000000000000e-01
   5.7000900000000001e+01  -1.4553139999999999e+02   7.0865989999999999e+02   9.8109600000000000e+01   7.3386099999999999e+01   8.2398000000000007e+00   3.5510000000000003e-01   2.4237000000000002e+00   2.6989000000000001e+00   2.8899999999999999e-02   1.7319999999999999e-01   4.3350000000000000e-01
   5.4510199999999998e+01  -1.4366270000000000e+02   6.9124570000000006e+02   9.6400599999999997e+01   7.1701800000000006e+01   8.4590999999999994e+00   5.9930000000000005e-01   2.2902999999999998e+00   9.5770000000000000e-01   0.0000000000000000e+00   1.1550000000000001e-01   4.6889999999999998e-01
   5.1820999999999998e+01  -1.4243170000000001e+02   6.7194439999999997e+02   9.4414699999999996e+01   7.0074600000000004e+01   8.5907000000000000e+00   2.6629999999999998e-01   2.4015000000000000e+00   1.3059000000000001e+00   5.7799999999999997e-02   8.6599999999999996e-02   4.0699999999999997e-01
   4.9462499999999999e+01  -1.4073890000000000e+02   6.5127049999999997e+02   9.2152000000000001e+01   6.7809799999999996e+01   8.7880000000000003e+00   4.8830000000000001e-01   2.3792000000000000e+00   2.2635999999999998e+00   6.7400000000000002e-02   1.3469999999999999e-01   4.2909999999999998e-01
   4.6883600000000001e+01  -1.3856260000000000e+02   6.2828039999999999e+02   8.9660100000000000e+01   6.5735399999999998e+01   8.8450000000000006e+00   5.3269999999999995e-01   2.3125000000000000e+00   2.2635999999999998e+00  -2.8899999999999999e-02   8.6599999999999996e-02   4.9099999999999999e-01
   4.4194499999999998e+01  -1.3557280000000000e+02   6.0563350000000003e+02   8.7005899999999997e+01   6.3470599999999997e+01   8.9545999999999992e+00   4.4390000000000002e-01   2.3125000000000000e+00   2.4377000000000000e+00   8.6699999999999999e-02   5.7700000000000001e-02   4.4679999999999997e-01
   4.1439200000000000e+01  -1.3220930000000001e+02   5.8230029999999999e+02   8.4141700000000000e+01   6.1034599999999998e+01   8.9545999999999992e+00   5.7709999999999995e-01   2.1124000000000001e+00   2.0893999999999999e+00   1.9300000000000001e-02   6.7400000000000002e-02   4.7770000000000001e-01
   3.9367199999999997e+01  -1.2904370000000000e+02   5.5725149999999996e+02   8.1134200000000007e+01   5.8417700000000004e+01   8.9896999999999991e+00   4.4400000000000002e-02   2.2235999999999998e+00   2.0024000000000002e+00   9.5999999999999992e-03   1.1550000000000001e-01   4.9990000000000001e-01
   3.6832400000000000e+01  -1.2579010000000000e+02   5.3100160000000005e+02   7.7964500000000001e+01   5.5677199999999999e+01   8.9634000000000000e+00   6.6579999999999995e-01   2.2902999999999998e+00   1.9153000000000000e+00   1.9300000000000001e-02   1.3469999999999999e-01   4.6000000000000002e-01
   3.4297600000000003e+01  -1.2112960000000000e+02   5.0355079999999998e+02   7.4393699999999995e+01   5.2831899999999997e+01   8.9414999999999996e+00   3.7730000000000002e-01   2.2012999999999998e+00   1.1317999999999999e+00   9.5999999999999992e-03   1.1550000000000001e-01   4.4230000000000003e-01
   3.1410000000000000e+01  -1.1673290000000000e+02   4.7627159999999998e+02   7.0889799999999994e+01   4.9977200000000003e+01   8.8231000000000002e+00   3.9950000000000002e-01   2.4459000000000000e+00   1.7412000000000001e+00   5.7799999999999997e-02   1.3469999999999999e-01   4.7330000000000000e-01
   2.8346200000000000e+01  -1.1213830000000000e+02   4.4856340000000000e+02   6.7376400000000004e+01   4.7160499999999999e+01   8.6301000000000005e+00   5.1049999999999995e-01   2.3125000000000000e+00   2.6989000000000001e+00   2.8899999999999999e-02   1.3469999999999999e-01   4.3350000000000000e-01
   2.5326400000000000e+01  -1.0690620000000000e+02   4.2016899999999998e+02   6.3767400000000002e+01   4.4334299999999999e+01   8.3888999999999996e+00   4.4390000000000002e-01   2.0901999999999998e+00   1.4800000000000000e+00   7.7100000000000002e-02   1.1550000000000001e-01   4.7770000000000001e-01
   2.2020099999999999e+01  -1.0141030000000001e+02   3.9177449999999999e+02   5.9853000000000002e+01   4.1488999999999997e+01   8.1477000000000004e+00   3.9950000000000002e-01   2.2902999999999998e+00   2.1764999999999999e+00   4.8200000000000000e-02   1.4430000000000001e-01   4.6889999999999998e-01
   1.8515400000000000e+01  -9.6046300000000002e+01   3.6260809999999998e+02   5.6196300000000001e+01   3.8615299999999998e+01   7.8539000000000003e+00   3.5510000000000003e-01   1.9790000000000001e+00   1.9153000000000000e+00   9.5999999999999992e-03   1.0580000000000001e-01   4.8659999999999998e-01
   1.5495600000000000e+01  -9.0110699999999994e+01   3.3447100000000000e+02   5.2367800000000003e+01   3.5798600000000000e+01   7.6521999999999997e+00   2.4410000000000001e-01   2.3347000000000002e+00   1.9153000000000000e+00  -4.8200000000000000e-02   9.6199999999999994e-02   4.6450000000000002e-01
   1.2101100000000001e+01  -8.5538100000000000e+01   3.0556180000000001e+02   4.8405600000000000e+01   3.2991399999999999e+01   7.1523000000000003e+00   3.7730000000000002e-01   2.4904000000000002e+00   2.1764999999999999e+00   4.8200000000000000e-02   8.6599999999999996e-02   4.8659999999999998e-01
   9.3238000000000003e+00  -7.9866399999999999e+01   2.7836840000000001e+02   4.4500700000000002e+01   3.0184200000000001e+01   7.0382999999999996e+00   5.3269999999999995e-01   2.1124000000000001e+00   1.8283000000000000e+00   3.8500000000000000e-02   8.6599999999999996e-02   4.5560000000000000e-01
   7.1637000000000004e+00  -7.4590299999999999e+01   2.4997399999999999e+02   4.0509799999999998e+01   2.7329499999999999e+01   6.5384000000000002e+00   4.6610000000000001e-01   2.1568999999999998e+00   2.2635999999999998e+00   1.0600000000000000e-01   9.6199999999999994e-02   4.8220000000000002e-01
   5.1798999999999999e+00  -7.0391400000000004e+01   2.2303780000000000e+02   3.6375799999999998e+01   2.4541300000000000e+01   6.2664999999999997e+00   5.3269999999999995e-01   2.2235999999999998e+00   9.5770000000000000e-01   7.7100000000000002e-02   1.0580000000000001e-01   4.5119999999999999e-01
   4.2541000000000002e+00  -6.5511099999999999e+01   1.9661640000000000e+02   3.2461300000000001e+01   2.1895900000000001e+01   5.8936999999999999e+00   3.9950000000000002e-01   2.2012999999999998e+00   1.9153000000000000e+00   6.7400000000000002e-02   1.3469999999999999e-01   4.4230000000000003e-01
   2.7111999999999998e+00  -5.9663499999999999e+01   1.7173910000000001e+02   2.8556400000000000e+01   1.9298100000000002e+01   5.4859000000000000e+00   5.1049999999999995e-01   2.3347000000000002e+00   2.4377000000000000e+00  -2.8899999999999999e-02   1.0580000000000001e-01   4.6889999999999998e-01
   2.0278999999999998e+00  -5.4035699999999999e+01   1.4754810000000001e+02   2.4842500000000001e+01   1.6700299999999999e+01   5.1482999999999999e+00   4.6610000000000001e-01   2.3347000000000002e+00   2.0024000000000002e+00   1.2520000000000001e-01   1.2509999999999999e-01   4.3350000000000000e-01
   1.2784000000000000e+00  -4.9023400000000002e+01   1.2541589999999999e+02   2.1243099999999998e+01   1.4264200000000001e+01   4.6132999999999997e+00   2.6629999999999998e-01   2.3347000000000002e+00   2.7858999999999998e+00   3.8500000000000000e-02   1.0580000000000001e-01   4.7330000000000000e-01
   1.2784000000000000e+00  -4.3769300000000001e+01   1.0534250000000000e+02   1.8044699999999999e+01   1.2047000000000001e+01   4.1132999999999997e+00   5.1049999999999995e-01   2.1345999999999998e+00   1.9153000000000000e+00   4.8200000000000000e-02   2.1170000000000000e-01   4.3790000000000001e-01
   7.0530000000000004e-01  -3.7394100000000002e+01   8.5440700000000007e+01   1.4789000000000000e+01   9.9060000000000006e+00   3.8064000000000000e+00   4.6610000000000001e-01   2.1345999999999998e+00   2.6989000000000001e+00   9.6299999999999997e-02   2.4060000000000001e-01   4.1580000000000000e-01
   4.4100000000000000e-02  -3.2140000000000001e+01   6.8369699999999995e+01   1.1962999999999999e+01   8.0218000000000007e+00   3.2450999999999999e+00   2.8849999999999998e-01   2.1568999999999998e+00   2.7858999999999998e+00   3.8500000000000000e-02   8.6599999999999996e-02   4.6450000000000002e-01
  -1.3230000000000000e-01  -2.5962599999999998e+01   5.1041400000000003e+01   9.2992000000000008e+00   6.1281999999999996e+00   2.6355000000000000e+00   5.5489999999999995e-01   2.3347000000000002e+00   1.7412000000000001e+00   1.9300000000000001e-02   1.1550000000000001e-01   4.3350000000000000e-01
   1.7630000000000001e-01  -1.9125699999999998e+01   4.0661499999999997e+01   7.3419999999999996e+00   4.9577999999999998e+00   1.8725000000000001e+00   5.7709999999999995e-01   2.1124000000000001e+00   2.0893999999999999e+00   0.0000000000000000e+00   1.4430000000000001e-01   4.3790000000000001e-01
   2.1999999999999999e-02  -1.2684500000000000e+01   3.0539000000000001e+01   5.7476000000000003e+00   3.6446000000000001e+00   1.4033000000000000e+00   4.8830000000000001e-01   2.3570000000000002e+00   2.4377000000000000e+00   2.8899999999999999e-02   2.1170000000000000e-01   4.5119999999999999e-01
  -1.1020000000000001e-01  -7.5624000000000002e+00   2.1874900000000000e+01   4.3822999999999999e+00   2.8262000000000000e+00   8.1130000000000002e-01   7.3240000000000005e-01   2.1791000000000000e+00   2.4377000000000000e+00   4.8200000000000000e-02   1.7319999999999999e-01   4.4230000000000003e-01
  -4.4080000000000003e-01  -3.4293999999999998e+00   1.5355300000000000e+01   3.2938999999999998e+00   2.0840000000000001e+00   3.7269999999999998e-01   4.2170000000000002e-01   2.3347000000000002e+00   1.7412000000000001e+00   2.8899999999999999e-02   1.3469999999999999e-01   4.3790000000000001e-01
  -8.1559999999999999e-01   3.5170000000000001e-01   9.5220000000000002e+00   2.4727999999999999e+00   1.5225000000000000e+00   9.2100000000000001e-02   4.4390000000000002e-01   2.2458000000000000e+00   1.7412000000000001e+00   7.7100000000000002e-02   1.5400000000000000e-01   3.9810000000000001e-01
  -8.5960000000000003e-01   2.0445000000000002e+00   4.7180999999999997e+00   1.2506999999999999e+00   7.9930000000000001e-01   3.9500000000000000e-02   4.4390000000000002e-01   2.3125000000000000e+00   1.7412000000000001e+00   7.7100000000000002e-02   1.2509999999999999e-01   4.4230000000000003e-01
  -3.7469999999999998e-01   6.5949999999999998e-01  -1.7160000000000000e-01   2.0999999999999999e-01   1.9030000000000000e-01  -4.4000000000000003e-03   4.6610000000000001e-01   2.4015000000000000e+00   1.7412000000000001e+00   5.7799999999999997e-02   1.8279999999999999e-01   4.6000000000000002e-01
   2.2040000000000001e-01  -1.8246000000000000e+00  -1.4582999999999999e+00  -1.6230000000000000e-01   1.3320000000000001e-01  -1.4030000000000001e-01   3.1069999999999998e-01   2.3792000000000000e+00   2.7858999999999998e+00   1.9300000000000001e-02   1.4430000000000001e-01   4.5119999999999999e-01
  -5.5110000000000003e-01  -9.0129999999999999e-01  -1.0294000000000001e+00  -1.9089999999999999e-01   1.8079999999999999e-01   2.6300000000000000e-02   5.3269999999999995e-01   2.4681999999999999e+00   2.1764999999999999e+00   2.8899999999999999e-02   7.6999999999999999e-02   4.7330000000000000e-01
   5.0700000000000001e-01   8.1340000000000001e-01  -1.2010000000000001e+00   3.8199999999999998e-02   1.1420000000000000e-01  -1.0520000000000000e-01   4.6610000000000001e-01   2.4459000000000000e+00   2.0893999999999999e+00  -9.5999999999999992e-03   1.2509999999999999e-01   4.5560000000000000e-01
  -4.4100000000000000e-02  -2.6379999999999998e-01  -8.5780000000000001e-01  -1.0500000000000000e-01   6.6600000000000006e-02  -3.0700000000000002e-02   3.9950000000000002e-01   2.0011999999999999e+00   1.8283000000000000e+00   9.5999999999999992e-03   1.9239999999999999e-01   4.4230000000000003e-01
  -8.8200000000000001e-02  -9.2330000000000001e-01  -9.4359999999999999e-01  -2.0999999999999999e-01   1.1420000000000000e-01  -6.1400000000000003e-02   3.1069999999999998e-01   2.2012999999999998e+00   2.6989000000000001e+00   9.5999999999999992e-03   1.2509999999999999e-01   4.3790000000000001e-01
   0.0000000000000000e+00   5.4959999999999998e-01  -9.4359999999999999e-01   9.5500000000000002e-02   9.5200000000000007e-02  -1.7500000000000002e-02   5.3269999999999995e-01   2.3792000000000000e+00   1.8283000000000000e+00   9.5999999999999992e-03   1.2509999999999999e-01   4.6000000000000002e-01
   8.8200000000000001e-02  -1.5390000000000001e-01  -6.8630000000000002e-01  -2.8600000000000000e-02   1.1420000000000000e-01   1.3200000000000000e-02   4.8830000000000001e-01   2.4459000000000000e+00   1.4800000000000000e+00   3.8500000000000000e-02   1.3469999999999999e-01   4.5560000000000000e-01
   3.5270000000000001e-01  -7.9139999999999999e-01  -2.5740000000000002e-01   9.4999999999999998e-03   6.6600000000000006e-02  -4.8200000000000000e-02   5.1049999999999995e-01   2.3347000000000002e+00   2.4377000000000000e+00   1.2520000000000001e-01   9.6199999999999994e-02   4.2470000000000002e-01
   0.0000000000000000e+00   6.6000000000000003e-02  -1.1152000000000000e+00  -1.9099999999999999e-02   7.6100000000000001e-02  -8.8000000000000005e-03   3.1069999999999998e-01   2.3347000000000002e+00   2.4377000000000000e+00   5.7799999999999997e-02   9.6199999999999994e-02   4.0250000000000002e-01
   1.1020000000000001e-01   1.7590000000000000e-01  -1.7160000000000000e-01  -3.8199999999999998e-02   1.9980000000000001e-01  -4.4000000000000003e-03   5.7709999999999995e-01   2.4015000000000000e+00   1.4800000000000000e+00   4.8200000000000000e-02   1.4430000000000001e-01   4.6000000000000002e-01
  -6.6100000000000006e-02  -6.3749999999999996e-01  -1.7160000000000000e-01  -1.3370000000000001e-01   8.5599999999999996e-02  -3.9500000000000000e-02   4.8830000000000001e-01   2.2458000000000000e+00   2.3506000000000000e+00   6.7400000000000002e-02   1.2509999999999999e-01   4.3790000000000001e-01
   2.6450000000000001e-01  -3.9570000000000000e-01  -7.7210000000000001e-01  -1.1459999999999999e-01   5.7099999999999998e-02  -3.0700000000000002e-02   4.6610000000000001e-01   2.5571000000000002e+00   1.8283000000000000e+00   3.8500000000000000e-02   1.0580000000000001e-01   4.4230000000000003e-01
   1.5429999999999999e-01   1.9789999999999999e-01  -7.7210000000000001e-01   0.0000000000000000e+00   9.5200000000000007e-02   2.1899999999999999e-02   3.7730000000000002e-01   2.1568999999999998e+00   2.3506000000000000e+00   2.8899999999999999e-02   6.7400000000000002e-02   4.7770000000000001e-01
  -1.7630000000000001e-01  -4.8359999999999997e-01  -7.7210000000000001e-01  -1.1459999999999999e-01   1.5229999999999999e-01  -8.7700000000000000e-02   3.9950000000000002e-01   2.2012999999999998e+00   1.8283000000000000e+00   1.9300000000000001e-02   1.2509999999999999e-01   4.4679999999999997e-01
   0.0000000000000000e+00  -4.6170000000000000e-01   0.0000000000000000e+00  -2.0999999999999999e-01   9.5200000000000007e-02  -2.6300000000000000e-02   4.8830000000000001e-01   2.4459000000000000e+00   2.4377000000000000e+00   1.9300000000000001e-02   1.3469999999999999e-01   4.2020000000000002e-01
   8.8200000000000001e-02   6.6000000000000003e-02   0.0000000000000000e+00  -3.8199999999999998e-02   1.2370000000000000e-01   1.3200000000000000e-02   3.1069999999999998e-01   2.2458000000000000e+00   1.9153000000000000e+00   4.8200000000000000e-02   6.7400000000000002e-02   4.2909999999999998e-01
  -2.1999999999999999e-02  -3.0780000000000002e-01   5.1470000000000005e-01  -1.9099999999999999e-02   1.9000000000000000e-02  -4.3900000000000002e-02   4.6610000000000001e-01   2.4237000000000002e+00   1.3930000000000000e+00   3.8500000000000000e-02   1.8279999999999999e-01   4.2909999999999998e-01
   2.1999999999999999e-02  -5.2759999999999996e-01  -2.5740000000000002e-01  -1.6230000000000000e-01   1.7130000000000001e-01  -2.6300000000000000e-02   5.1049999999999995e-01   2.2902999999999998e+00   2.0893999999999999e+00   9.5999999999999992e-03   2.0210000000000000e-01   3.9810000000000001e-01
  -1.9839999999999999e-01  -2.4179999999999999e-01  -8.5800000000000001e-02  -1.4319999999999999e-01   4.7600000000000003e-02  -4.3900000000000002e-02   4.4390000000000002e-01   2.2902999999999998e+00   1.7412000000000001e+00  -1.9300000000000001e-02   1.4430000000000001e-01   4.6889999999999998e-01
   6.6100000000000006e-02  -1.5390000000000001e-01  -2.5740000000000002e-01  -1.9099999999999999e-02   1.3320000000000001e-01  -3.0700000000000002e-02   4.4390000000000002e-01   2.2012999999999998e+00   2.1764999999999999e+00   2.8899999999999999e-02   1.3469999999999999e-01   4.6000000000000002e-01
  -1.3230000000000000e-01  -4.3969999999999998e-01  -4.2890000000000000e-01  -2.3870000000000000e-01   9.5200000000000007e-02  -5.2600000000000001e-02   3.3289999999999997e-01   2.2902999999999998e+00   2.2635999999999998e+00   9.5999999999999992e-03   1.6360000000000000e-01   4.8220000000000002e-01
  -4.4100000000000000e-02  -3.2979999999999998e-01  -1.1152000000000000e+00  -1.4319999999999999e-01   1.9000000000000000e-02  -3.5099999999999999e-02   3.9950000000000002e-01   2.2235999999999998e+00   2.0024000000000002e+00   4.8200000000000000e-02   9.6199999999999994e-02   4.6000000000000002e-01
   4.4100000000000000e-02  -1.0990000000000000e-01  -3.4310000000000002e-01  -1.2410000000000000e-01   4.7600000000000003e-02  -7.0199999999999999e-02   3.9950000000000002e-01   2.3570000000000002e+00   1.8283000000000000e+00   9.5999999999999992e-03   2.4060000000000001e-01   4.4230000000000003e-01
   2.1999999999999999e-02  -2.4179999999999999e-01  -3.4310000000000002e-01  -1.6230000000000000e-01   5.7099999999999998e-02  -4.8200000000000000e-02   3.7730000000000002e-01   2.5348999999999999e+00   2.6118000000000001e+00   5.7799999999999997e-02   1.8279999999999999e-01   5.0870000000000004e-01
  -4.4100000000000000e-02  -3.7369999999999998e-01   0.0000000000000000e+00  -1.5279999999999999e-01   1.4269999999999999e-01  -3.5099999999999999e-02   4.4390000000000002e-01   2.1791000000000000e+00   2.1764999999999999e+00   7.7100000000000002e-02   1.8279999999999999e-01   4.2470000000000002e-01
   1.9839999999999999e-01  -4.3999999999999997e-02  -8.5800000000000001e-02  -8.5900000000000004e-02   7.6100000000000001e-02  -3.5099999999999999e-02   2.6629999999999998e-01   2.3792000000000000e+00   2.0024000000000002e+00   3.8500000000000000e-02   1.2509999999999999e-01   4.5119999999999999e-01
   8.8200000000000001e-02  -2.4179999999999999e-01  -1.0294000000000001e+00  -1.0500000000000000e-01   3.8100000000000002e-02  -1.3200000000000000e-02   4.2170000000000002e-01   2.4015000000000000e+00   1.3930000000000000e+00   1.9300000000000001e-02   2.0210000000000000e-01   4.2020000000000002e-01
  -2.1999999999999999e-02  -1.0990000000000000e-01   8.5800000000000001e-02  -1.1459999999999999e-01   1.6180000000000000e-01  -3.0700000000000002e-02   5.1049999999999995e-01   2.2012999999999998e+00   2.0893999999999999e+00   7.7100000000000002e-02   1.2509999999999999e-01   4.1580000000000000e-01
   8.8200000000000001e-02  -8.7900000000000006e-02  -2.5740000000000002e-01  -2.8600000000000000e-02   1.2370000000000000e-01  -3.9500000000000000e-02   2.4410000000000001e-01   2.4015000000000000e+00   2.7858999999999998e+00  -9.5999999999999992e-03   1.5400000000000000e-01   4.3790000000000001e-01
   1.1020000000000001e-01  -2.1999999999999999e-02  -7.7210000000000001e-01  -5.7299999999999997e-02   1.1420000000000000e-01  -8.7700000000000000e-02   4.4390000000000002e-01   2.3125000000000000e+00   1.7412000000000001e+00   9.6299999999999997e-02   1.3469999999999999e-01   4.7330000000000000e-01
   1.3230000000000000e-01  -2.8580000000000000e-01  -3.4310000000000002e-01  -6.6799999999999998e-02  -1.9000000000000000e-02  -6.5799999999999997e-02   3.7730000000000002e-01   2.2235999999999998e+00   1.4800000000000000e+00  -4.8200000000000000e-02   2.2130000000000000e-01   4.3790000000000001e-01
  -6.6100000000000006e-02  -1.0990000000000000e-01  -6.8630000000000002e-01  -1.3370000000000001e-01   1.0470000000000000e-01  -1.7500000000000002e-02   4.4390000000000002e-01   2.4459000000000000e+00   2.6989000000000001e+00   9.5999999999999992e-03   8.6599999999999996e-02   4.2470000000000002e-01
  -8.8200000000000001e-02  -2.1980000000000000e-01   0.0000000000000000e+00  -1.0500000000000000e-01   1.9000000000000000e-02  -3.0700000000000002e-02   5.1049999999999995e-01   2.3125000000000000e+00   1.7412000000000001e+00   7.7100000000000002e-02   3.8500000000000000e-02   4.6450000000000002e-01
   4.4100000000000000e-02   0.0000000000000000e+00  -8.5800000000000001e-02  -1.5279999999999999e-01   5.7099999999999998e-02  -3.9500000000000000e-02   4.8830000000000001e-01   2.3347000000000002e+00   1.9153000000000000e+00   2.8899999999999999e-02   1.0580000000000001e-01   4.8659999999999998e-01
   2.1999999999999999e-02  -2.1980000000000000e-01  -1.7160000000000000e-01  -1.6230000000000000e-01   4.7600000000000003e-02   0.0000000000000000e+00   5.1049999999999995e-01   2.0678999999999998e+00   2.0024000000000002e+00  -1.9300000000000001e-02   3.8500000000000000e-02   4.2909999999999998e-01
   4.4100000000000000e-02  -2.1980000000000000e-01  -1.0294000000000001e+00  -1.0500000000000000e-01   1.9000000000000000e-02  -6.1400000000000003e-02   4.2170000000000002e-01   2.2458000000000000e+00   2.3506000000000000e+00   1.9300000000000001e-02   8.6599999999999996e-02   4.5119999999999999e-01
  -1.1020000000000001e-01  -3.5170000000000001e-01  -5.1470000000000005e-01  -5.7299999999999997e-02   1.8079999999999999e-01  -8.3299999999999999e-02   5.9930000000000005e-01   2.5571000000000002e+00   2.1764999999999999e+00   6.7400000000000002e-02   8.6599999999999996e-02   4.6450000000000002e-01
   1.7630000000000001e-01  -2.4179999999999999e-01  -2.5740000000000002e-01  -1.0500000000000000e-01   8.5599999999999996e-02  -1.3200000000000000e-02   4.6610000000000001e-01   2.2235999999999998e+00   1.7412000000000001e+00  -1.9300000000000001e-02   1.3469999999999999e-01   4.2020000000000002e-01
  -4.4100000000000000e-02  -3.0780000000000002e-01  -1.7160000000000000e-01  -1.2410000000000000e-01   9.5200000000000007e-02   4.4000000000000003e-03   4.8830000000000001e-01   2.3792000000000000e+00   1.6540999999999999e+00   5.7799999999999997e-02   1.2509999999999999e-01   4.0699999999999997e-01
  -1.1020000000000001e-01  -3.7369999999999998e-01  -6.8630000000000002e-01  -2.0999999999999999e-01   3.8100000000000002e-02  -4.3900000000000002e-02   3.5510000000000003e-01   2.3792000000000000e+00   2.0024000000000002e+00   2.8899999999999999e-02   2.1170000000000000e-01   4.8220000000000002e-01
   6.6100000000000006e-02  -3.0780000000000002e-01  -3.4310000000000002e-01  -1.0500000000000000e-01   7.6100000000000001e-02  -5.2600000000000001e-02   3.5510000000000003e-01   2.2902999999999998e+00   2.3506000000000000e+00   1.3489999999999999e-01   1.6360000000000000e-01   4.4679999999999997e-01
   0.0000000000000000e+00  -3.0780000000000002e-01   0.0000000000000000e+00  -1.7190000000000000e-01   1.0470000000000000e-01  -6.1400000000000003e-02   4.2170000000000002e-01   2.2458000000000000e+00   2.0024000000000002e+00   1.0600000000000000e-01   1.4430000000000001e-01   4.4230000000000003e-01
  -2.1999999999999999e-02  -2.4179999999999999e-01  -7.7210000000000001e-01  -1.8140000000000001e-01   2.8500000000000001e-02  -1.7500000000000002e-02   3.9950000000000002e-01   2.4681999999999999e+00   2.3506000000000000e+00   1.9300000000000001e-02   7.6999999999999999e-02   4.4230000000000003e-01
   6.6100000000000006e-02  -2.1980000000000000e-01  -4.2890000000000000e-01  -4.7699999999999999e-02  -9.4999999999999998e-03  -4.8200000000000000e-02   3.7730000000000002e-01   2.2235999999999998e+00   2.4377000000000000e+00   5.7799999999999997e-02   6.7400000000000002e-02   4.9540000000000001e-01
   1.7630000000000001e-01  -3.2979999999999998e-01  -6.0050000000000003e-01  -2.0050000000000001e-01   8.5599999999999996e-02  -5.2600000000000001e-02   5.1049999999999995e-01   2.2235999999999998e+00   2.2635999999999998e+00   8.6699999999999999e-02   1.3469999999999999e-01   4.5560000000000000e-01
   2.1999999999999999e-02  -1.7590000000000000e-01  -6.0050000000000003e-01  -1.8140000000000001e-01   3.8100000000000002e-02  -6.1400000000000003e-02   3.9950000000000002e-01   2.4015000000000000e+00   2.3506000000000000e+00   3.8500000000000000e-02   1.6360000000000000e-01   4.1139999999999999e-01
   4.4100000000000000e-02  -1.5390000000000001e-01  -6.0050000000000003e-01  -1.0500000000000000e-01   9.5200000000000007e-02  -7.8899999999999998e-02   4.2170000000000002e-01   2.4015000000000000e+00   2.2635999999999998e+00   6.7400000000000002e-02   1.3469999999999999e-01   4.3790000000000001e-01
   8.8200000000000001e-02  -2.6379999999999998e-01  -5.1470000000000005e-01  -7.6399999999999996e-02   7.6100000000000001e-02  -1.7500000000000002e-02   6.6579999999999995e-01   2.3125000000000000e+00   2.8730000000000002e+00   5.7799999999999997e-02   1.7319999999999999e-01   4.5119999999999999e-01
  -1.1020000000000001e-01  -1.0990000000000000e-01  -5.1470000000000005e-01  -1.1459999999999999e-01   9.4999999999999998e-03  -5.7000000000000002e-02   6.6579999999999995e-01   2.2235999999999998e+00   1.4800000000000000e+00   4.8200000000000000e-02   1.3469999999999999e-01   4.5119999999999999e-01
   1.3230000000000000e-01  -4.6170000000000000e-01  -9.4359999999999999e-01  -1.4319999999999999e-01   1.4269999999999999e-01  -1.7500000000000002e-02   4.2170000000000002e-01   2.5792999999999999e+00   2.0893999999999999e+00   1.2520000000000001e-01   1.0580000000000001e-01   4.4679999999999997e-01
  -1.7630000000000001e-01  -8.7900000000000006e-02  -4.2890000000000000e-01  -9.5500000000000002e-02   1.2370000000000000e-01  -2.6300000000000000e-02   4.6610000000000001e-01   2.3792000000000000e+00   1.7412000000000001e+00   9.6299999999999997e-02   1.5400000000000000e-01   4.3350000000000000e-01
  -2.1999999999999999e-02  -6.6000000000000003e-02  -3.4310000000000002e-01  -1.3370000000000001e-01   2.8500000000000001e-02  -4.8200000000000000e-02   3.5510000000000003e-01   2.2902999999999998e+00   1.2188000000000001e+00   0.0000000000000000e+00   1.1550000000000001e-01   4.1139999999999999e-01
  -4.4100000000000000e-02   4.3999999999999997e-02  -5.1470000000000005e-01  -2.0999999999999999e-01  -3.8100000000000002e-02  -3.5099999999999999e-02   3.3289999999999997e-01   2.1345999999999998e+00   2.2635999999999998e+00   3.8500000000000000e-02   2.1170000000000000e-01   4.6450000000000002e-01
  -8.8200000000000001e-02  -3.5170000000000001e-01  -9.4359999999999999e-01  -1.1459999999999999e-01   1.5229999999999999e-01  -8.8000000000000005e-03   2.6629999999999998e-01   2.2235999999999998e+00   1.5670999999999999e+00   1.0600000000000000e-01   1.6360000000000000e-01   4.7330000000000000e-01
  -3.3060000000000000e-01  -8.7900000000000006e-02  -6.8630000000000002e-01  -2.3870000000000000e-01   1.1420000000000000e-01  -1.3200000000000000e-02   4.8830000000000001e-01   2.1568999999999998e+00   1.4800000000000000e+00   2.8899999999999999e-02   1.0580000000000001e-01   4.1580000000000000e-01
   2.1999999999999999e-02  -2.6379999999999998e-01  -5.1470000000000005e-01  -2.1959999999999999e-01   6.6600000000000006e-02  -4.8200000000000000e-02   4.4390000000000002e-01   2.2458000000000000e+00   1.9153000000000000e+00   3.8500000000000000e-02   2.1170000000000000e-01   4.5119999999999999e-01
  -6.6100000000000006e-02  -1.7590000000000000e-01  -5.1470000000000005e-01  -1.0500000000000000e-01   1.9000000000000000e-02  -6.5799999999999997e-02   3.5510000000000003e-01   2.2235999999999998e+00   1.8283000000000000e+00   1.9300000000000001e-02   2.1170000000000000e-01   4.4679999999999997e-01
   0.0000000000000000e+00   0.0000000000000000e+00  -6.8630000000000002e-01  -1.2410000000000000e-01   8.5599999999999996e-02  -1.0090000000000000e-01   4.4390000000000002e-01   2.4237000000000002e+00   1.6540999999999999e+00   1.6380000000000000e-01   1.1550000000000001e-01   4.4679999999999997e-01
   8.8200000000000001e-02  -1.7590000000000000e-01  -2.5740000000000002e-01  -1.4319999999999999e-01   1.3320000000000001e-01  -3.5099999999999999e-02   4.4390000000000002e-01   2.1568999999999998e+00   1.7412000000000001e+00   6.7400000000000002e-02   2.2130000000000000e-01   4.1580000000000000e-01
   1.3230000000000000e-01  -1.3189999999999999e-01  -2.5740000000000002e-01  -3.8199999999999998e-02   1.8079999999999999e-01  -9.2100000000000001e-02   2.8849999999999998e-01   2.3570000000000002e+00   2.5247000000000002e+00   4.8200000000000000e-02   1.5400000000000000e-01   4.5119999999999999e-01
   1.7630000000000001e-01  -2.1980000000000000e-01  -4.2890000000000000e-01  -1.2410000000000000e-01   2.8500000000000001e-02  -4.8200000000000000e-02   3.7730000000000002e-01   2.4681999999999999e+00   2.0024000000000002e+00   1.0600000000000000e-01   1.4430000000000001e-01   4.6889999999999998e-01
  -4.4100000000000000e-02  -1.0990000000000000e-01   1.7160000000000000e-01  -1.6230000000000000e-01   9.5200000000000007e-02  -4.8200000000000000e-02   4.6610000000000001e-01   2.1124000000000001e+00   2.0893999999999999e+00   1.0600000000000000e-01   1.1550000000000001e-01   4.1580000000000000e-01
   4.4100000000000000e-02  -4.1770000000000002e-01  -1.2010000000000001e+00  -2.2910000000000000e-01   7.6100000000000001e-02   0.0000000000000000e+00   4.6610000000000001e-01   2.2235999999999998e+00   1.9153000000000000e+00   3.8500000000000000e-02   8.6599999999999996e-02   4.3790000000000001e-01
  -3.3060000000000000e-01  -2.1980000000000000e-01  -8.5800000000000001e-02  -1.1459999999999999e-01   5.7099999999999998e-02  -1.7500000000000002e-02   4.2170000000000002e-01   2.3570000000000002e+00   2.2635999999999998e+00   1.9300000000000001e-02   1.2509999999999999e-01   4.5119999999999999e-01
   6.6100000000000006e-02  -3.5170000000000001e-01  -1.0294000000000001e+00  -1.1459999999999999e-01  -9.4999999999999998e-03  -3.9500000000000000e-02   4.6610000000000001e-01   2.1791000000000000e+00   2.1764999999999999e+00   2.8899999999999999e-02   1.4430000000000001e-01   4.1139999999999999e-01
   6.6100000000000006e-02  -3.2979999999999998e-01  -9.4359999999999999e-01  -2.2910000000000000e-01   1.1420000000000000e-01  -5.2600000000000001e-02   5.1049999999999995e-01   2.3570000000000002e+00   2.2635999999999998e+00   1.4449999999999999e-01   1.5400000000000000e-01   4.5119999999999999e-01
  -2.2040000000000001e-01  -1.9789999999999999e-01  -2.5740000000000002e-01  -8.5900000000000004e-02   1.1420000000000000e-01  -3.0700000000000002e-02   4.2170000000000002e-01   2.5125999999999999e+00   2.0024000000000002e+00   2.8899999999999999e-02   8.6599999999999996e-02   3.8929999999999998e-01
   1.1020000000000001e-01  -3.2979999999999998e-01  -2.5740000000000002e-01  -9.5500000000000002e-02   1.3320000000000001e-01  -4.8200000000000000e-02   5.1049999999999995e-01   2.1568999999999998e+00   1.7412000000000001e+00   3.8500000000000000e-02   1.2509999999999999e-01   4.2909999999999998e-01
   2.1999999999999999e-02  -1.9789999999999999e-01  -5.1470000000000005e-01  -1.1459999999999999e-01   6.6600000000000006e-02   8.8000000000000005e-03   4.2170000000000002e-01   2.4237000000000002e+00   1.6540999999999999e+00   8.6699999999999999e-02   1.0580000000000001e-01   4.3350000000000000e-01
  -2.2040000000000001e-01  -2.8580000000000000e-01   2.5740000000000002e-01  -1.4319999999999999e-01   7.6100000000000001e-02  -7.4499999999999997e-02   4.4390000000000002e-01   2.0901999999999998e+00   1.7412000000000001e+00   3.8500000000000000e-02   2.0210000000000000e-01   4.7330000000000000e-01
  -2.1999999999999999e-02  -3.7369999999999998e-01  -5.1470000000000005e-01  -9.5500000000000002e-02   6.6600000000000006e-02  -4.3900000000000002e-02   5.7709999999999995e-01   2.4237000000000002e+00   2.3506000000000000e+00  -1.9300000000000001e-02   1.5400000000000000e-01   4.5560000000000000e-01
   1.3230000000000000e-01  -2.8580000000000000e-01  -4.2890000000000000e-01  -2.2910000000000000e-01   1.0470000000000000e-01  -8.8000000000000005e-03   5.7709999999999995e-01   2.0678999999999998e+00   1.7412000000000001e+00   3.8500000000000000e-02   1.0580000000000001e-01   4.3350000000000000e-01
   8.8200000000000001e-02  -1.0990000000000000e-01  -1.7160000000000000e-01  -1.4319999999999999e-01   9.4999999999999998e-03  -3.9500000000000000e-02   3.7730000000000002e-01   2.2458000000000000e+00   1.8283000000000000e+00   8.6699999999999999e-02   9.5999999999999992e-03   4.5119999999999999e-01
   0.0000000000000000e+00  -2.8580000000000000e-01  -1.7160000000000000e-01  -1.9089999999999999e-01   1.0470000000000000e-01  -7.0199999999999999e-02   2.8849999999999998e-01   2.5125999999999999e+00   2.0893999999999999e+00  -4.8200000000000000e-02   1.3469999999999999e-01   4.7770000000000001e-01
  -6.6100000000000006e-02  -3.7369999999999998e-01  -6.8630000000000002e-01  -2.0050000000000001e-01   2.8500000000000001e-02  -3.5099999999999999e-02   4.6610000000000001e-01   2.3570000000000002e+00   1.8283000000000000e+00   1.2520000000000001e-01   1.0580000000000001e-01   4.0250000000000002e-01
   8.8200000000000001e-02  -1.7590000000000000e-01  -5.1470000000000005e-01  -1.2410000000000000e-01   1.9000000000000000e-02  -3.9500000000000000e-02   3.7730000000000002e-01   2.4015000000000000e+00   2.8730000000000002e+00   5.7799999999999997e-02   1.6360000000000000e-01   4.2020000000000002e-01
   6.6100000000000006e-02  -1.3189999999999999e-01  -6.8630000000000002e-01  -1.6230000000000000e-01   3.8100000000000002e-02  -2.6300000000000000e-02   4.4390000000000002e-01   2.1568999999999998e+00   2.6989000000000001e+00   9.5999999999999992e-03   1.0580000000000001e-01   4.2909999999999998e-01
   8.8200000000000001e-02   1.3189999999999999e-01  -1.7160000000000000e-01  -8.5900000000000004e-02   1.2370000000000000e-01  -1.7500000000000002e-02   5.9930000000000005e-01   2.0901999999999998e+00   1.0447000000000000e+00   0.0000000000000000e+00   1.0580000000000001e-01   4.4230000000000003e-01
   1.1020000000000001e-01  -6.6000000000000003e-02  -9.4359999999999999e-01  -2.0050000000000001e-01   5.7099999999999998e-02  -3.5099999999999999e-02   3.5510000000000003e-01   2.3570000000000002e+00   1.5670999999999999e+00   7.7100000000000002e-02   1.4430000000000001e-01   4.3790000000000001e-01
  -1.3230000000000000e-01   2.1999999999999999e-02  -5.1470000000000005e-01  -7.6399999999999996e-02   5.7099999999999998e-02  -7.4499999999999997e-02   3.3289999999999997e-01   2.1791000000000000e+00   2.4377000000000000e+00   5.7799999999999997e-02   1.7319999999999999e-01   4.5119999999999999e-01
  -1.9839999999999999e-01  -2.1999999999999999e-02  -1.2867999999999999e+00  -6.6799999999999998e-02   7.6100000000000001e-02  -4.3900000000000002e-02   4.4390000000000002e-01   2.1568999999999998e+00   2.4377000000000000e+00   1.9300000000000001e-02   1.6360000000000000e-01   4.4679999999999997e-01
  -1.7630000000000001e-01  -2.1999999999999999e-02  -4.2890000000000000e-01  -1.2410000000000000e-01   3.8100000000000002e-02  -4.3900000000000002e-02   6.8799999999999994e-01   1.8899999999999999e+00   1.7412000000000001e+00   5.7799999999999997e-02   1.5400000000000000e-01   3.0080000000000001e-01
  -6.6100000000000006e-02  -2.8580000000000000e-01  -1.2867999999999999e+00  -2.2910000000000000e-01  -1.9000000000000000e-02  -1.7500000000000002e-02   4.8830000000000001e-01   1.3119000000000001e+00   1.7412000000000001e+00   0.0000000000000000e+00   1.1550000000000001e-01   2.1229999999999999e-01
  -8.8200000000000001e-02   5.0560000000000005e-01  -8.5780000000000001e-01  -1.6230000000000000e-01   2.8500000000000001e-02  -4.4000000000000003e-03   5.1049999999999995e-01   1.0672999999999999e+00   1.5670999999999999e+00   0.0000000000000000e+00   5.7700000000000001e-02   1.6810000000000000e-01
   6.6100000000000006e-02  -5.9360000000000002e-01  -1.7160000000000000e-01  -1.8140000000000001e-01   2.8500000000000001e-02  -3.5099999999999999e-02   5.5489999999999995e-01   9.5609999999999995e-01   1.9153000000000000e+00   4.8200000000000000e-02   1.2509999999999999e-01   1.3710000000000000e-01
  -1.3230000000000000e-01  -7.0350000000000001e-01  -6.8630000000000002e-01  -2.0999999999999999e-01   1.9000000000000000e-02   3.5099999999999999e-02   5.9930000000000005e-01   2.6679999999999998e-01   2.0893999999999999e+00  -1.0600000000000000e-01   1.9239999999999999e-01   3.9800000000000002e-02
   3.7469999999999998e-01  -3.0780000000000002e-01  -5.1470000000000005e-01  -1.6230000000000000e-01  -6.6600000000000006e-02  -3.0700000000000002e-02   4.4390000000000002e-01   1.3339999999999999e-01   1.9153000000000000e+00  -7.7100000000000002e-02   1.8279999999999999e-01  -7.5200000000000003e-02
  -1.9839999999999999e-01   2.1999999999999999e-02  -9.4359999999999999e-01  -8.5900000000000004e-02   0.0000000000000000e+00  -1.7500000000000002e-02   2.8849999999999998e-01  -2.2239999999999999e-01   2.9600000000000000e+00   4.8200000000000000e-02   1.8279999999999999e-01  -1.1940000000000001e-01
  -3.3060000000000000e-01  -1.5390000000000001e-01   1.7160000000000000e-01  -2.1959999999999999e-01   1.4269999999999999e-01  -9.6500000000000002e-02   0.0000000000000000e+00  -9.7840000000000005e-01   2.2635999999999998e+00  -3.8500000000000000e-02   1.3469999999999999e-01  -1.4599999999999999e-01
   3.0859999999999999e-01  -5.2759999999999996e-01  -8.5800000000000001e-02  -1.6230000000000000e-01   8.5599999999999996e-02   2.6300000000000000e-02  -1.7760000000000001e-01  -1.9123000000000001e+00   2.8730000000000002e+00  -2.8899999999999999e-02   1.0580000000000001e-01  -3.0959999999999999e-01
   4.1880000000000001e-01  -4.3999999999999997e-02  -1.0294000000000001e+00  -1.1459999999999999e-01   1.9000000000000000e-02   1.3200000000000000e-02  -5.1049999999999995e-01  -2.6015999999999999e+00   2.1764999999999999e+00  -1.9300000000000001e-02   3.8500000000000000e-02  -4.8220000000000002e-01
  -1.5429999999999999e-01  -3.2979999999999998e-01  -2.5740000000000002e-01  -1.9089999999999999e-01  -9.4999999999999998e-03   9.2100000000000001e-02  -4.4390000000000002e-01  -3.8245000000000000e+00   2.7858999999999998e+00  -5.7799999999999997e-02   7.6999999999999999e-02  -5.6620000000000004e-01
  -5.0700000000000001e-01  -6.8149999999999999e-01  -4.2890000000000000e-01  -1.3370000000000001e-01   0.0000000000000000e+00  -8.8000000000000005e-03  -9.5440000000000003e-01  -4.4694000000000003e+00   2.5247000000000002e+00  -8.6699999999999999e-02   9.6199999999999994e-02  -6.5029999999999999e-01
   1.7630000000000001e-01  -6.5949999999999998e-01  -5.1470000000000005e-01  -2.5779999999999997e-01   1.9000000000000000e-02   0.0000000000000000e+00  -9.5440000000000003e-01  -4.7584000000000000e+00   4.0048000000000004e+00   1.7340000000000000e-01  -1.4430000000000001e-01  -9.1120000000000001e-01
   3.5270000000000001e-01   1.5390000000000001e-01  -2.5740000000000002e-01  -1.6230000000000000e-01  -9.4999999999999998e-03   4.4000000000000003e-03  -3.7730000000000002e-01  -5.0475000000000003e+00   3.0470999999999999e+00   2.8899999999999999e-02   9.5999999999999992e-03  -8.8029999999999997e-01
  -4.4100000000000000e-02  -2.8580000000000000e-01   8.5800000000000001e-02  -2.2910000000000000e-01   9.4999999999999998e-03   8.8000000000000005e-03  -1.0875999999999999e+00  -4.5583000000000000e+00   1.4800000000000000e+00   1.0600000000000000e-01  -4.8099999999999997e-02  -7.6970000000000005e-01
  -3.0859999999999999e-01  -8.7929999999999997e-01  -3.4310000000000002e-01  -2.3870000000000000e-01   9.4999999999999998e-03  -1.7500000000000002e-02  -5.5489999999999995e-01  -6.3372000000000002e+00   3.6564999999999999e+00   1.9270000000000001e-01  -9.6199999999999994e-02  -1.1324000000000001e+00
  -6.6100000000000006e-02   2.8580000000000000e-01  -3.4310000000000002e-01  -6.6799999999999998e-02   9.4999999999999998e-03  -4.4000000000000003e-03  -9.3220000000000003e-01  -6.1369999999999996e+00   3.6564999999999999e+00   2.1190000000000001e-01  -1.6360000000000000e-01  -1.0484000000000000e+00
   1.3230000000000000e-01  -1.1212000000000000e+00  -9.4359999999999999e-01  -1.8140000000000001e-01  -3.8100000000000002e-02   8.3299999999999999e-02  -6.2150000000000005e-01  -5.4255000000000004e+00   3.1341999999999999e+00   1.1559999999999999e-01  -2.8899999999999999e-02  -1.0218000000000000e+00
  -1.5429999999999999e-01   1.0990000000000000e-01  -5.1470000000000005e-01  -2.0050000000000001e-01   1.4269999999999999e-01  -1.2280000000000001e-01  -6.4370000000000005e-01  -4.8474000000000004e+00   3.3083000000000000e+00   2.2159999999999999e-01  -9.6199999999999994e-02  -7.9620000000000002e-01
  -4.6289999999999998e-01   1.2091000000000001e+00  -5.1470000000000005e-01   9.4999999999999998e-03   2.8500000000000001e-02  -3.5099999999999999e-02  -5.7709999999999995e-01  -4.3360000000000003e+00   3.7435999999999998e+00   1.7340000000000000e-01  -1.5400000000000000e-01  -9.0680000000000005e-01
  -5.7310000000000005e-01  -9.0129999999999999e-01  -9.4359999999999999e-01  -1.0500000000000000e-01   2.8500000000000001e-02  -8.8000000000000005e-03  -2.6629999999999998e-01  -4.6250000000000000e+00   3.3953000000000002e+00   1.5409999999999999e-01  -7.6999999999999999e-02  -7.7410000000000001e-01
   6.1719999999999997e-01  -9.4530000000000003e-01  -8.5780000000000001e-01  -3.4370000000000001e-01  -5.7099999999999998e-02  -1.3200000000000000e-02  -5.1049999999999995e-01  -3.8468000000000000e+00   2.6118000000000001e+00   9.6299999999999997e-02  -1.2509999999999999e-01  -6.6790000000000005e-01
  -4.4080000000000003e-01   7.0350000000000001e-01  -9.4359999999999999e-01  -1.9099999999999999e-02   1.9000000000000000e-02  -2.6300000000000000e-02  -6.2150000000000005e-01  -2.8906000000000001e+00   3.6564999999999999e+00   1.4449999999999999e-01  -2.8899999999999999e-02  -5.6620000000000004e-01
  -7.0530000000000004e-01  -2.1999999999999999e-02  -7.7210000000000001e-01  -1.8140000000000001e-01   0.0000000000000000e+00  -3.9500000000000000e-02   8.8800000000000004e-02  -1.7565999999999999e+00   4.0048000000000004e+00   9.6299999999999997e-02  -6.7400000000000002e-02  -2.4329999999999999e-01
  -6.6100000000000006e-02  -9.4530000000000003e-01  -9.4359999999999999e-01  -3.1509999999999999e-01   1.9000000000000000e-02  -2.6300000000000000e-02   3.3289999999999997e-01   2.2200000000000001e-02   2.6118000000000001e+00   1.8300000000000000e-01   4.8099999999999997e-02  -4.4200000000000003e-02
   2.2040000000000001e-01  -2.6379999999999998e-01  -6.0050000000000003e-01  -1.9089999999999999e-01   0.0000000000000000e+00   1.7500000000000002e-02   5.5489999999999995e-01   2.1568999999999998e+00   2.3506000000000000e+00   5.7799999999999997e-02   2.8899999999999999e-02   4.2020000000000002e-01
  -5.9509999999999996e-01   6.1550000000000005e-01  -8.5780000000000001e-01  -2.8600000000000000e-02   1.9000000000000000e-02  -6.5799999999999997e-02   3.7730000000000002e-01   3.0684999999999998e+00   2.4377000000000000e+00   9.5999999999999992e-03   1.9239999999999999e-01   4.3790000000000001e-01
  -1.3230000000000000e-01  -1.0112000000000001e+00  -1.1152000000000000e+00  -2.1959999999999999e-01   3.8100000000000002e-02   1.3200000000000000e-02   5.7709999999999995e-01   1.8455999999999999e+00   1.6540999999999999e+00   5.7799999999999997e-02   9.5999999999999992e-03   4.7330000000000000e-01
  -6.6100000000000006e-02  -3.5170000000000001e-01  -8.5800000000000001e-02  -1.2410000000000000e-01   1.9030000000000000e-01   0.0000000000000000e+00   1.1100000000000000e-01   2.1345999999999998e+00   2.0893999999999999e+00   3.8500000000000000e-02   1.1550000000000001e-01   4.2020000000000002e-01
   2.1999999999999999e-02   4.3969999999999998e-01  -6.8630000000000002e-01  -1.4319999999999999e-01   1.1420000000000000e-01  -7.0199999999999999e-02   2.6629999999999998e-01   2.5571000000000002e+00   2.0024000000000002e+00   3.8500000000000000e-02   1.5400000000000000e-01   4.6450000000000002e-01
  -4.4100000000000000e-02  -2.4179999999999999e-01   1.7160000000000000e-01  -2.1959999999999999e-01   9.4999999999999998e-03  -1.7500000000000002e-02   3.9950000000000002e-01   2.1345999999999998e+00   2.2635999999999998e+00   8.6699999999999999e-02   1.4430000000000001e-01   4.1580000000000000e-01
   3.7469999999999998e-01  -5.9360000000000002e-01  -8.5780000000000001e-01  -3.3420000000000000e-01   4.7600000000000003e-02  -3.0700000000000002e-02   7.7680000000000005e-01   2.2235999999999998e+00   1.3930000000000000e+00   9.5999999999999992e-03   8.6599999999999996e-02   4.4230000000000003e-01
  -4.6289999999999998e-01  -2.8580000000000000e-01  -7.7210000000000001e-01  -1.9099999999999999e-02   8.5599999999999996e-02   1.3200000000000000e-02   1.7760000000000001e-01   2.2902999999999998e+00   2.6118000000000001e+00   8.6699999999999999e-02   1.5400000000000000e-01   4.3350000000000000e-01
   1.9839999999999999e-01   2.1980000000000000e-01  -7.7210000000000001e-01  -1.6230000000000000e-01  -4.7600000000000003e-02  -4.8200000000000000e-02   1.5540000000000001e-01   2.4237000000000002e+00   1.5670999999999999e+00  -8.6699999999999999e-02   2.7900000000000003e-01   4.4230000000000003e-01
   4.4100000000000000e-02  -5.7160000000000000e-01   1.7160000000000000e-01  -2.0999999999999999e-01  -7.6100000000000001e-02  -2.6300000000000000e-02  -3.5510000000000003e-01   1.9567000000000001e+00   1.0447000000000000e+00   1.1559999999999999e-01   1.2509999999999999e-01   5.2639999999999998e-01
   2.1999999999999999e-02   1.3189999999999999e-01  -1.2010000000000001e+00  -1.2410000000000000e-01  -1.3320000000000001e-01  -3.0700000000000002e-02   6.8799999999999994e-01   3.2464000000000000e+00   1.3930000000000000e+00   9.5999999999999992e-03   2.1170000000000000e-01   3.9810000000000001e-01
  -1.9839999999999999e-01  -1.5390000000000001e-01  -6.8630000000000002e-01  -1.3370000000000001e-01   1.0470000000000000e-01   8.8000000000000005e-03   1.9980000000000001e-01   2.9350999999999998e+00   1.8283000000000000e+00   1.0600000000000000e-01   2.4060000000000001e-01   4.9099999999999999e-01
  -1.1020000000000001e-01  -2.1999999999999999e-02  -5.1470000000000005e-01  -2.1959999999999999e-01   1.1420000000000000e-01  -2.1899999999999999e-02   1.5093000000000001e+00   2.4015000000000000e+00   3.3083000000000000e+00  -9.5999999999999992e-03   2.2130000000000000e-01   4.0250000000000002e-01
   1.3230000000000000e-01  -1.5390000000000001e-01  -1.2867999999999999e+00  -1.7190000000000000e-01   0.0000000000000000e+00   4.3900000000000002e-02  -8.8800000000000004e-02   3.7355999999999998e+00   1.5670999999999999e+00   4.8200000000000000e-02   2.0210000000000000e-01   5.2200000000000002e-01
   1.5429999999999999e-01  -8.7900000000000006e-02   6.8630000000000002e-01  -9.5500000000000002e-02   3.8100000000000002e-02  -1.7500000000000002e-02   1.5315000000000001e+00   2.0457000000000001e+00   7.8349999999999997e-01  -4.8200000000000000e-02   5.7700000000000001e-02   3.7159999999999999e-01
   2.1999999999999999e-02  -1.7590000000000000e-01  -1.0294000000000001e+00  -1.9089999999999999e-01   9.4999999999999998e-03  -1.7500000000000002e-02   3.1069999999999998e-01   2.2679999999999998e+00   2.6118000000000001e+00  -1.9300000000000001e-02   1.3469999999999999e-01   5.1749999999999996e-01
  -9.0369999999999995e-01  -1.3189999999999999e-01  -1.7157000000000000e+00  -1.5279999999999999e-01  -1.9000000000000000e-02   3.9500000000000000e-02   3.9950000000000002e-01   3.2019000000000002e+00   2.2635999999999998e+00   6.7400000000000002e-02   1.3469999999999999e-01   4.5119999999999999e-01
   8.8200000000000001e-02  -1.5390000000000001e-01  -1.3725000000000001e+00  -1.1459999999999999e-01  -9.4999999999999998e-03  -4.3900000000000002e-02   3.3289999999999997e-01   1.9567000000000001e+00   2.0024000000000002e+00   6.7400000000000002e-02   1.1550000000000001e-01   4.5560000000000000e-01
   1.9839999999999999e-01  -2.1980000000000000e-01   8.5800000000000001e-02  -2.4820000000000000e-01  -1.0470000000000000e-01  -2.1899999999999999e-02   7.3240000000000005e-01   2.0901999999999998e+00   1.6540999999999999e+00   6.7400000000000002e-02   3.8500000000000000e-02   4.4679999999999997e-01
  -2.2040000000000001e-01  -4.3999999999999997e-02  -9.4359999999999999e-01  -1.7190000000000000e-01   7.6100000000000001e-02   2.6300000000000000e-02   1.1100000000000000e-01   3.2909000000000002e+00   2.4377000000000000e+00   7.7100000000000002e-02   1.7319999999999999e-01   4.8659999999999998e-01
  -4.8490000000000000e-01  -1.0990000000000000e-01  -6.8630000000000002e-01  -1.2410000000000000e-01   6.6600000000000006e-02  -1.7500000000000002e-02   7.3240000000000005e-01   1.9567000000000001e+00   1.4800000000000000e+00   8.6699999999999999e-02   1.1550000000000001e-01   4.2470000000000002e-01
  -1.3230000000000000e-01  -4.3999999999999997e-02  -1.2867999999999999e+00  -4.7699999999999999e-02  -9.5200000000000007e-02  -3.5099999999999999e-02   2.8849999999999998e-01   2.0678999999999998e+00   1.3930000000000000e+00   1.2520000000000001e-01   2.0210000000000000e-01   4.5119999999999999e-01
   4.1880000000000001e-01  -4.8359999999999997e-01  -6.8630000000000002e-01  -2.4820000000000000e-01   0.0000000000000000e+00  -2.1899999999999999e-02   5.1049999999999995e-01   2.8016999999999999e+00   2.1764999999999999e+00   0.0000000000000000e+00   1.6360000000000000e-01   4.2470000000000002e-01
   1.1020000000000001e-01  -3.0780000000000002e-01  -2.5740000000000002e-01  -1.2410000000000000e-01   1.0470000000000000e-01  -5.2600000000000001e-02  -2.2200000000000001e-02   2.0678999999999998e+00   2.6989000000000001e+00  -9.5999999999999992e-03   1.0580000000000001e-01   4.7330000000000000e-01
  -4.1880000000000001e-01   4.3999999999999997e-02  -1.3725000000000001e+00  -1.7190000000000000e-01  -9.4999999999999998e-03  -4.4000000000000003e-03   6.8799999999999994e-01   1.9790000000000001e+00   1.3930000000000000e+00  -4.8200000000000000e-02   1.5400000000000000e-01   4.2470000000000002e-01
  -3.7469999999999998e-01  -3.2979999999999998e-01  -3.4310000000000002e-01  -1.7190000000000000e-01   6.6600000000000006e-02   4.4000000000000003e-03   1.3320000000000001e-01   2.4015000000000000e+00   2.0893999999999999e+00   0.0000000000000000e+00   1.1550000000000001e-01   4.7770000000000001e-01
   2.6450000000000001e-01  -2.1980000000000000e-01  -5.1470000000000005e-01  -1.9089999999999999e-01  -1.2370000000000000e-01   5.2600000000000001e-02   4.8830000000000001e-01   2.3347000000000002e+00   3.0470999999999999e+00   9.6299999999999997e-02   1.0580000000000001e-01   4.6000000000000002e-01
  -2.1999999999999999e-02  -1.5390000000000001e-01  -6.0050000000000003e-01  -1.0500000000000000e-01   8.5599999999999996e-02  -2.6300000000000000e-02   2.6629999999999998e-01   2.0901999999999998e+00   1.2188000000000001e+00   0.0000000000000000e+00   1.4430000000000001e-01   4.3350000000000000e-01
  -4.8490000000000000e-01  -2.4179999999999999e-01  -7.7210000000000001e-01  -2.4820000000000000e-01   3.8100000000000002e-02   3.5099999999999999e-02   6.8799999999999994e-01   2.1568999999999998e+00   1.9153000000000000e+00   7.7100000000000002e-02   1.0580000000000001e-01   4.0699999999999997e-01
   8.8200000000000001e-02  -1.5390000000000001e-01  -8.5780000000000001e-01  -1.7190000000000000e-01  -9.4999999999999998e-03  -3.5099999999999999e-02   1.5540000000000001e-01   2.5348999999999999e+00   1.9153000000000000e+00   8.6699999999999999e-02   1.4430000000000001e-01   4.5119999999999999e-01
   1.5429999999999999e-01  -3.0780000000000002e-01  -1.7160000000000000e-01  -1.5279999999999999e-01   9.5200000000000007e-02  -3.9500000000000000e-02   4.8830000000000001e-01   2.1791000000000000e+00   9.5770000000000000e-01   5.7799999999999997e-02   1.5400000000000000e-01   4.3350000000000000e-01
   0.0000000000000000e+00  -4.3969999999999998e-01  -1.2010000000000001e+00  -1.4319999999999999e-01  -2.8500000000000001e-02   2.6300000000000000e-02   4.6610000000000001e-01   1.9567000000000001e+00   1.8283000000000000e+00   0.0000000000000000e+00   6.7400000000000002e-02   4.2020000000000002e-01
  -3.3060000000000000e-01  -4.3999999999999997e-02  -1.2010000000000001e+00  -1.8140000000000001e-01  -2.8500000000000001e-02  -7.4499999999999997e-02   3.1069999999999998e-01   2.5125999999999999e+00   2.4377000000000000e+00   0.0000000000000000e+00   8.6599999999999996e-02   4.6450000000000002e-01
  -2.4249999999999999e-01   4.3999999999999997e-02  -1.1152000000000000e+00  -9.5500000000000002e-02  -9.4999999999999998e-03  -8.8000000000000005e-03   2.6629999999999998e-01   2.1791000000000000e+00   2.1764999999999999e+00   9.5999999999999992e-03   2.0210000000000000e-01   4.4679999999999997e-01
   6.6100000000000006e-02  -2.6379999999999998e-01   2.5740000000000002e-01  -1.1459999999999999e-01   0.0000000000000000e+00   0.0000000000000000e+00   5.5489999999999995e-01   2.0234000000000001e+00   1.9153000000000000e+00   5.7799999999999997e-02   1.5400000000000000e-01   3.9810000000000001e-01
  -8.8200000000000001e-02  -3.5170000000000001e-01  -8.5780000000000001e-01  -2.3870000000000000e-01  -9.5200000000000007e-02   4.4000000000000003e-03   2.2189999999999999e-01   2.6682999999999999e+00   1.6540999999999999e+00   6.7400000000000002e-02   2.5979999999999998e-01   4.0699999999999997e-01
  -2.8649999999999998e-01  -2.1999999999999999e-02  -2.5740000000000002e-01  -2.2910000000000000e-01   1.1420000000000000e-01  -2.6300000000000000e-02   2.2189999999999999e-01   2.1568999999999998e+00   2.2635999999999998e+00  -4.8200000000000000e-02   7.6999999999999999e-02   4.2020000000000002e-01
  -1.3230000000000000e-01  -2.1980000000000000e-01  -6.0050000000000003e-01  -1.3370000000000001e-01   2.8500000000000001e-02   0.0000000000000000e+00   5.1049999999999995e-01   2.1568999999999998e+00   2.5247000000000002e+00   5.7799999999999997e-02   1.7319999999999999e-01   4.1139999999999999e-01
  -1.1020000000000001e-01  -4.6170000000000000e-01  -6.0050000000000003e-01  -2.0999999999999999e-01  -9.4999999999999998e-03   8.8000000000000005e-03   5.7709999999999995e-01   2.3792000000000000e+00   2.2635999999999998e+00   3.8500000000000000e-02   8.6599999999999996e-02   4.5560000000000000e-01
  -1.3230000000000000e-01  -3.5170000000000001e-01  -7.7210000000000001e-01  -2.1959999999999999e-01  -3.8100000000000002e-02   8.8000000000000005e-03   3.9950000000000002e-01   2.4015000000000000e+00   1.5670999999999999e+00   6.7400000000000002e-02   8.6599999999999996e-02   4.5560000000000000e-01
  -1.7630000000000001e-01  -4.1770000000000002e-01  -6.8630000000000002e-01  -1.6230000000000000e-01   3.8100000000000002e-02  -1.7500000000000002e-02   3.9950000000000002e-01   2.2235999999999998e+00   1.8283000000000000e+00   9.5999999999999992e-03   1.7319999999999999e-01   4.2020000000000002e-01
  -1.9839999999999999e-01  -6.6000000000000003e-02  -1.8015000000000001e+00  -9.5500000000000002e-02   3.8100000000000002e-02  -5.2600000000000001e-02   4.2170000000000002e-01   2.4237000000000002e+00   2.2635999999999998e+00   9.5999999999999992e-03   2.2130000000000000e-01   4.1580000000000000e-01
  -3.3060000000000000e-01  -2.4179999999999999e-01  -3.4310000000000002e-01  -1.5279999999999999e-01   7.6100000000000001e-02   5.2600000000000001e-02   2.8849999999999998e-01   2.1568999999999998e+00   1.7412000000000001e+00   1.2520000000000001e-01   1.5400000000000000e-01   4.4679999999999997e-01
   2.6450000000000001e-01  -1.9789999999999999e-01   8.5800000000000001e-02  -1.2410000000000000e-01   3.8100000000000002e-02  -4.4000000000000003e-03   1.9980000000000001e-01   2.4237000000000002e+00   1.4800000000000000e+00   1.0600000000000000e-01   1.2509999999999999e-01   4.4679999999999997e-01
   1.1020000000000001e-01  -6.6000000000000003e-02  -1.0294000000000001e+00  -1.3370000000000001e-01  -3.8100000000000002e-02   1.3200000000000000e-02   3.5510000000000003e-01   2.1568999999999998e+00   1.6540999999999999e+00   9.5999999999999992e-03   1.7319999999999999e-01   4.5560000000000000e-01
   2.1999999999999999e-02  -1.3189999999999999e-01  -1.2010000000000001e+00  -2.0050000000000001e-01   6.6600000000000006e-02   1.7500000000000002e-02   3.7730000000000002e-01   2.2679999999999998e+00   1.6540999999999999e+00   1.0600000000000000e-01   1.3469999999999999e-01   4.4679999999999997e-01
  -4.4080000000000003e-01  -4.3999999999999997e-02  -1.2867999999999999e+00  -1.6230000000000000e-01  -9.5200000000000007e-02  -2.6300000000000000e-02   3.7730000000000002e-01   2.2902999999999998e+00   1.7412000000000001e+00   1.1559999999999999e-01   4.8099999999999997e-02   4.9540000000000001e-01
  -1.1020000000000001e-01  -1.7590000000000000e-01  -7.7210000000000001e-01  -3.0549999999999999e-01   0.0000000000000000e+00   0.0000000000000000e+00   4.8830000000000001e-01   2.0457000000000001e+00   2.0893999999999999e+00   0.0000000000000000e+00   6.7400000000000002e-02   4.7330000000000000e-01
   0.0000000000000000e+00  -1.0990000000000000e-01  -6.8630000000000002e-01  -2.1959999999999999e-01  -6.6600000000000006e-02  -1.7500000000000002e-02   2.4410000000000001e-01   2.4237000000000002e+00   2.0024000000000002e+00   3.8500000000000000e-02   1.4430000000000001e-01   4.2470000000000002e-01
  -2.2040000000000001e-01  -4.3999999999999997e-02   3.4310000000000002e-01  -2.9599999999999999e-01   0.0000000000000000e+00  -1.3200000000000000e-02   4.2170000000000002e-01   2.4015000000000000e+00   2.1764999999999999e+00   1.7340000000000000e-01   1.7319999999999999e-01   4.2020000000000002e-01
  -8.8200000000000001e-02  -1.5390000000000001e-01  -1.1152000000000000e+00  -7.6399999999999996e-02  -1.9000000000000000e-02  -1.7500000000000002e-02   2.4410000000000001e-01   2.2458000000000000e+00   1.8283000000000000e+00   4.8200000000000000e-02   1.4430000000000001e-01   4.4679999999999997e-01
  -1.3230000000000000e-01  -3.0780000000000002e-01  -1.1152000000000000e+00  -1.8140000000000001e-01   7.6100000000000001e-02   1.3200000000000000e-02   4.8830000000000001e-01   2.2458000000000000e+00   1.2188000000000001e+00   1.9300000000000001e-02   1.6360000000000000e-01   4.2909999999999998e-01
  -6.6100000000000006e-02  -1.5390000000000001e-01  -1.0294000000000001e+00  -2.2910000000000000e-01   4.7600000000000003e-02  -4.3900000000000002e-02   3.7730000000000002e-01   2.1568999999999998e+00   1.7412000000000001e+00   9.5999999999999992e-03   2.1170000000000000e-01   4.5119999999999999e-01
  -2.4249999999999999e-01  -1.7590000000000000e-01  -4.2890000000000000e-01  -1.3370000000000001e-01   1.3320000000000001e-01  -7.4499999999999997e-02   3.5510000000000003e-01   2.2012999999999998e+00   2.8730000000000002e+00   1.9300000000000001e-02   2.2130000000000000e-01   4.3350000000000000e-01
  -2.4249999999999999e-01  -2.4179999999999999e-01  -3.4310000000000002e-01  -1.9089999999999999e-01   5.7099999999999998e-02  -5.7000000000000002e-02   3.9950000000000002e-01   2.3570000000000002e+00   1.1317999999999999e+00   0.0000000000000000e+00   1.9199999999999998e-02   4.1139999999999999e-01
  -1.3230000000000000e-01  -6.6000000000000003e-02  -2.5740000000000002e-01  -2.0999999999999999e-01   1.1420000000000000e-01  -1.7500000000000002e-02   3.1069999999999998e-01   2.2458000000000000e+00   1.6540999999999999e+00   9.5999999999999992e-03   1.9239999999999999e-01   4.2470000000000002e-01
   2.1999999999999999e-02  -2.1980000000000000e-01  -8.5780000000000001e-01  -2.9599999999999999e-01   9.4999999999999998e-03  -2.1899999999999999e-02   4.2170000000000002e-01   2.1791000000000000e+00   2.0893999999999999e+00   2.8899999999999999e-02   9.6199999999999994e-02   4.3790000000000001e-01
   0.0000000000000000e+00  -3.5170000000000001e-01  -5.1470000000000005e-01  -2.5779999999999997e-01   9.4999999999999998e-03  -3.9500000000000000e-02   4.6610000000000001e-01   2.2679999999999998e+00   1.3930000000000000e+00   7.7100000000000002e-02   1.3469999999999999e-01   4.0699999999999997e-01
  -4.8490000000000000e-01  -2.1980000000000000e-01  -9.4359999999999999e-01  -1.8140000000000001e-01  -3.8100000000000002e-02  -4.4000000000000003e-03   4.6610000000000001e-01   2.3792000000000000e+00   1.8283000000000000e+00   4.8200000000000000e-02   1.3469999999999999e-01   4.5119999999999999e-01
  -1.7630000000000001e-01  -3.2979999999999998e-01  -1.4582999999999999e+00  -1.6230000000000000e-01   5.7099999999999998e-02   4.4000000000000003e-03   2.6629999999999998e-01   2.5125999999999999e+00   2.0024000000000002e+00   6.7400000000000002e-02   1.6360000000000000e-01   4.7330000000000000e-01
  -4.4100000000000000e-02   0.0000000000000000e+00  -2.5740000000000002e-01  -1.3370000000000001e-01  -6.6600000000000006e-02   3.9500000000000000e-02   4.8830000000000001e-01   2.2458000000000000e+00   2.3506000000000000e+00   9.6299999999999997e-02   6.7400000000000002e-02   4.0250000000000002e-01
   1.1020000000000001e-01  -1.5390000000000001e-01  -2.5740000000000002e-01  -1.9089999999999999e-01   0.0000000000000000e+00  -3.0700000000000002e-02   5.1049999999999995e-01   2.0678999999999998e+00   1.9153000000000000e+00   7.7100000000000002e-02   1.9239999999999999e-01   4.9099999999999999e-01
  -1.9839999999999999e-01   8.7900000000000006e-02  -1.4582999999999999e+00  -1.7190000000000000e-01  -9.4999999999999998e-03   3.0700000000000002e-02   2.4410000000000001e-01   2.3347000000000002e+00   1.8283000000000000e+00   1.0600000000000000e-01   1.4430000000000001e-01   4.5560000000000000e-01
  -8.8200000000000001e-02  -2.8580000000000000e-01  -6.0050000000000003e-01  -1.6230000000000000e-01   6.6600000000000006e-02   0.0000000000000000e+00   2.4410000000000001e-01   2.3347000000000002e+00   2.2635999999999998e+00   2.8899999999999999e-02   1.3469999999999999e-01   4.8659999999999998e-01
  -1.9839999999999999e-01  -2.1980000000000000e-01  -6.0050000000000003e-01  -1.8140000000000001e-01  -9.4999999999999998e-03   3.0700000000000002e-02   3.3289999999999997e-01   2.2902999999999998e+00   1.3059000000000001e+00   9.6299999999999997e-02   1.7319999999999999e-01   4.6000000000000002e-01
  -6.6100000000000006e-02  -2.4179999999999999e-01  -1.2867999999999999e+00  -1.8140000000000001e-01   2.8500000000000001e-02   1.7500000000000002e-02   1.7760000000000001e-01   2.3347000000000002e+00   1.9153000000000000e+00   9.5999999999999992e-03   1.2509999999999999e-01   4.2470000000000002e-01
  -6.6100000000000006e-02  -1.0990000000000000e-01  -5.1470000000000005e-01  -1.7190000000000000e-01   0.0000000000000000e+00  -1.7500000000000002e-02   2.6629999999999998e-01   2.3125000000000000e+00   1.3930000000000000e+00   1.3489999999999999e-01   1.2509999999999999e-01   4.0699999999999997e-01
  -4.6289999999999998e-01  -4.8359999999999997e-01  -9.4359999999999999e-01  -1.8140000000000001e-01   3.8100000000000002e-02  -6.1400000000000003e-02   3.1069999999999998e-01   2.1345999999999998e+00   1.9153000000000000e+00  -4.8200000000000000e-02   1.3469999999999999e-01   4.3350000000000000e-01
   2.1999999999999999e-02  -3.7369999999999998e-01  -9.4359999999999999e-01  -2.3870000000000000e-01  -5.7099999999999998e-02   2.6300000000000000e-02   3.5510000000000003e-01   2.3347000000000002e+00   1.8283000000000000e+00   5.7799999999999997e-02   1.0580000000000001e-01   4.9990000000000001e-01
   1.3230000000000000e-01  -4.3999999999999997e-02  -5.1470000000000005e-01  -2.5779999999999997e-01   5.7099999999999998e-02   0.0000000000000000e+00   4.2170000000000002e-01   2.1791000000000000e+00   1.5670999999999999e+00   0.0000000000000000e+00   1.6360000000000000e-01   4.6450000000000002e-01
  -4.4100000000000000e-02  -8.7900000000000006e-02  -1.5441000000000000e+00  -1.8140000000000001e-01  -1.9000000000000000e-02  -8.3299999999999999e-02   4.4390000000000002e-01   2.1345999999999998e+00   2.0893999999999999e+00   7.7100000000000002e-02   1.3469999999999999e-01   4.4679999999999997e-01
  -1.9839999999999999e-01   0.0000000000000000e+00  -6.8630000000000002e-01  -3.8199999999999998e-02  -9.4999999999999998e-03  -3.9500000000000000e-02   4.2170000000000002e-01   2.2458000000000000e+00   1.8283000000000000e+00   2.8899999999999999e-02   1.7319999999999999e-01   4.4230000000000003e-01
  -1.5429999999999999e-01  -3.5170000000000001e-01  -6.0050000000000003e-01  -2.1959999999999999e-01   7.6100000000000001e-02   1.3200000000000000e-02   3.5510000000000003e-01   2.4681999999999999e+00   1.4800000000000000e+00   7.7100000000000002e-02   1.2509999999999999e-01   4.4679999999999997e-01
  -1.7630000000000001e-01  -2.1980000000000000e-01  -1.7160000000000000e-01  -5.7299999999999997e-02   7.6100000000000001e-02   7.4499999999999997e-02   3.1069999999999998e-01   2.2679999999999998e+00   1.6540999999999999e+00   9.6299999999999997e-02   1.5400000000000000e-01   4.5119999999999999e-01
  -1.1020000000000001e-01  -2.4179999999999999e-01  -9.4359999999999999e-01  -1.4319999999999999e-01   4.7600000000000003e-02  -3.5099999999999999e-02   1.1100000000000000e-01   2.2679999999999998e+00   1.9153000000000000e+00   9.6299999999999997e-02   2.1170000000000000e-01   4.2020000000000002e-01
  -1.5429999999999999e-01  -1.9789999999999999e-01  -1.2010000000000001e+00  -1.9089999999999999e-01  -2.8500000000000001e-02   8.8000000000000005e-03   3.7730000000000002e-01   2.2012999999999998e+00   1.9153000000000000e+00   3.8500000000000000e-02   1.6360000000000000e-01   4.2470000000000002e-01
  -1.9839999999999999e-01  -1.3189999999999999e-01  -1.1152000000000000e+00  -1.6230000000000000e-01  -2.8500000000000001e-02   2.1899999999999999e-02   5.1049999999999995e-01   2.2458000000000000e+00   1.5670999999999999e+00   4.8200000000000000e-02   2.0210000000000000e-01   4.7330000000000000e-01
   1.7630000000000001e-01  -1.3189999999999999e-01  -1.2010000000000001e+00  -2.1959999999999999e-01  -4.7600000000000003e-02  -3.9500000000000000e-02   3.1069999999999998e-01   2.2012999999999998e+00   1.9153000000000000e+00   8.6699999999999999e-02   1.7319999999999999e-01   4.8220000000000002e-01
   4.4100000000000000e-02  -1.0990000000000000e-01  -7.7210000000000001e-01  -2.0999999999999999e-01  -2.8500000000000001e-02   8.8000000000000005e-03   4.2170000000000002e-01   2.2235999999999998e+00   2.0024000000000002e+00   4.8200000000000000e-02   5.7700000000000001e-02   4.5560000000000000e-01
  -8.8200000000000001e-02  -2.1980000000000000e-01  -8.5780000000000001e-01  -1.7190000000000000e-01   1.9000000000000000e-02   1.3200000000000000e-02   5.1049999999999995e-01   2.4237000000000002e+00   2.0024000000000002e+00   6.7400000000000002e-02   1.3469999999999999e-01   4.3350000000000000e-01
  -2.2040000000000001e-01  -3.0780000000000002e-01  -6.8630000000000002e-01  -1.0500000000000000e-01   9.5200000000000007e-02   1.7500000000000002e-02   3.5510000000000003e-01   2.2458000000000000e+00   2.0024000000000002e+00   1.0600000000000000e-01   1.0580000000000001e-01   4.2909999999999998e-01
  -1.1020000000000001e-01  -1.3189999999999999e-01  -4.2890000000000000e-01  -2.2910000000000000e-01   3.8100000000000002e-02  -2.1899999999999999e-02   2.6629999999999998e-01   2.4459000000000000e+00   1.4800000000000000e+00   9.6299999999999997e-02   1.5400000000000000e-01   4.5119999999999999e-01
   1.5429999999999999e-01  -2.8580000000000000e-01  -1.4582999999999999e+00  -2.0050000000000001e-01   0.0000000000000000e+00  -3.9500000000000000e-02   6.2150000000000005e-01   2.1568999999999998e+00   2.2635999999999998e+00   7.7100000000000002e-02   2.0210000000000000e-01   4.2909999999999998e-01
  -1.1020000000000001e-01  -3.9570000000000000e-01  -7.7210000000000001e-01  -1.6230000000000000e-01   2.8500000000000001e-02  -4.8200000000000000e-02   4.2170000000000002e-01   2.2902999999999998e+00   2.0893999999999999e+00   4.8200000000000000e-02   1.5400000000000000e-01   4.5560000000000000e-01
  -1.7630000000000001e-01  -4.8359999999999997e-01  -6.0050000000000003e-01  -8.5900000000000004e-02  -9.4999999999999998e-03   2.1899999999999999e-02   3.5510000000000003e-01   2.3347000000000002e+00   1.6540999999999999e+00   6.7400000000000002e-02   1.3469999999999999e-01   4.9099999999999999e-01
   8.8200000000000001e-02  -1.9789999999999999e-01  -3.4310000000000002e-01  -1.6230000000000000e-01   2.8500000000000001e-02  -4.4000000000000003e-03   2.4410000000000001e-01   2.3125000000000000e+00   1.9153000000000000e+00  -3.8500000000000000e-02   1.5400000000000000e-01   4.3350000000000000e-01
   2.1999999999999999e-02  -4.1770000000000002e-01  -1.7160000000000000e-01  -2.0050000000000001e-01  -1.9000000000000000e-02   8.8000000000000005e-03   1.9980000000000001e-01   2.1124000000000001e+00   1.6540999999999999e+00   2.8899999999999999e-02   1.1550000000000001e-01   4.4679999999999997e-01
   4.4100000000000000e-02  -2.6379999999999998e-01   2.5740000000000002e-01  -2.4820000000000000e-01  -1.9000000000000000e-02  -2.6300000000000000e-02   3.5510000000000003e-01   2.4681999999999999e+00   2.0893999999999999e+00   7.7100000000000002e-02   1.5400000000000000e-01   4.3350000000000000e-01
  -2.4249999999999999e-01  -1.7590000000000000e-01  -9.4359999999999999e-01  -2.8639999999999999e-01   9.4999999999999998e-03  -2.6300000000000000e-02   3.3289999999999997e-01   2.2235999999999998e+00   1.9153000000000000e+00   2.8899999999999999e-02   1.0580000000000001e-01   4.5560000000000000e-01
  -1.3230000000000000e-01  -3.5170000000000001e-01  -6.8630000000000002e-01  -1.5279999999999999e-01   6.6600000000000006e-02  -1.7500000000000002e-02   4.8830000000000001e-01   2.2012999999999998e+00   2.7858999999999998e+00  -1.9300000000000001e-02   1.0580000000000001e-01   3.9810000000000001e-01
  -1.1020000000000001e-01  -2.6379999999999998e-01  -6.8630000000000002e-01  -1.7190000000000000e-01  -3.8100000000000002e-02  -4.4000000000000003e-03   3.1069999999999998e-01   2.2902999999999998e+00   2.2635999999999998e+00   9.6299999999999997e-02   1.9239999999999999e-01   4.4679999999999997e-01
  -1.3230000000000000e-01  -1.0990000000000000e-01  -8.5800000000000001e-02  -4.7699999999999999e-02   9.4999999999999998e-03  -1.7500000000000002e-02   5.1049999999999995e-01   2.3347000000000002e+00   1.8283000000000000e+00   8.6699999999999999e-02   1.9239999999999999e-01   4.3350000000000000e-01
  -1.7630000000000001e-01  -2.6379999999999998e-01  -6.8630000000000002e-01  -2.0050000000000001e-01   5.7099999999999998e-02  -8.8000000000000005e-03   4.4390000000000002e-01   2.2458000000000000e+00   1.5670999999999999e+00   5.7799999999999997e-02   1.5400000000000000e-01   4.1580000000000000e-01
  -1.5429999999999999e-01  -1.3189999999999999e-01  -7.7210000000000001e-01  -1.0500000000000000e-01   1.9000000000000000e-02   4.4000000000000003e-03   2.6629999999999998e-01   2.2235999999999998e+00   2.0893999999999999e+00   4.8200000000000000e-02   1.4430000000000001e-01   4.3350000000000000e-01
  -1.1020000000000001e-01  -1.7590000000000000e-01  -1.1152000000000000e+00  -2.0999999999999999e-01  -1.9000000000000000e-02  -4.4000000000000003e-03   4.4390000000000002e-01   2.3347000000000002e+00   2.0893999999999999e+00  -3.8500000000000000e-02   1.0580000000000001e-01   4.4679999999999997e-01
  -2.4249999999999999e-01  -1.0990000000000000e-01  -2.5740000000000002e-01  -1.3370000000000001e-01  -1.9000000000000000e-02  -1.7500000000000002e-02   2.8849999999999998e-01   2.4904000000000002e+00   2.2635999999999998e+00   3.8500000000000000e-02   1.6360000000000000e-01   4.4230000000000003e-01
   4.4100000000000000e-02  -2.6379999999999998e-01  -1.2867999999999999e+00  -2.1959999999999999e-01  -3.8100000000000002e-02   2.1899999999999999e-02   4.2170000000000002e-01   2.2235999999999998e+00   2.2635999999999998e+00   1.1559999999999999e-01   1.5400000000000000e-01   4.4230000000000003e-01
  -2.1999999999999999e-02  -1.9789999999999999e-01   8.5800000000000001e-02  -1.0500000000000000e-01  -2.8500000000000001e-02  -3.0700000000000002e-02   3.1069999999999998e-01   2.2902999999999998e+00   2.2635999999999998e+00   1.4449999999999999e-01   2.8899999999999999e-02   4.7770000000000001e-01
  -1.9839999999999999e-01  -1.5390000000000001e-01  -1.0294000000000001e+00  -2.1959999999999999e-01  -1.9000000000000000e-02   8.8000000000000005e-03   2.6629999999999998e-01   2.3570000000000002e+00   1.8283000000000000e+00   4.8200000000000000e-02   1.2509999999999999e-01   4.4679999999999997e-01
  -1.5429999999999999e-01  -1.5390000000000001e-01  -6.8630000000000002e-01  -2.2910000000000000e-01  -1.9000000000000000e-02   3.5099999999999999e-02   4.4390000000000002e-01   2.2902999999999998e+00   2.1764999999999999e+00   2.8899999999999999e-02   1.9239999999999999e-01   4.6000000000000002e-01
  -1.3230000000000000e-01  -2.6379999999999998e-01  -4.2890000000000000e-01  -1.2410000000000000e-01   7.6100000000000001e-02  -2.1899999999999999e-02   3.3289999999999997e-01   2.3125000000000000e+00   2.3506000000000000e+00   3.8500000000000000e-02   1.3469999999999999e-01   4.6450000000000002e-01
   2.1999999999999999e-02  -2.8580000000000000e-01  -4.2890000000000000e-01  -1.5279999999999999e-01   2.8500000000000001e-02  -4.4000000000000003e-03   4.6610000000000001e-01   2.1568999999999998e+00   1.4800000000000000e+00   6.7400000000000002e-02   1.6360000000000000e-01   4.6000000000000002e-01
  -6.6100000000000006e-02  -1.5390000000000001e-01   0.0000000000000000e+00  -2.4820000000000000e-01   1.0470000000000000e-01  -1.7500000000000002e-02   3.7730000000000002e-01   2.2012999999999998e+00   9.5770000000000000e-01  -2.8899999999999999e-02   7.6999999999999999e-02   4.5560000000000000e-01
  -4.4100000000000000e-02  -1.0990000000000000e-01  -4.2890000000000000e-01  -1.7190000000000000e-01   7.6100000000000001e-02  -5.7000000000000002e-02   4.4390000000000002e-01   2.3125000000000000e+00   1.8283000000000000e+00   9.6299999999999997e-02   1.4430000000000001e-01   4.3350000000000000e-01
   4.4100000000000000e-02  -1.9789999999999999e-01  -1.2867999999999999e+00  -1.6230000000000000e-01   3.8100000000000002e-02  -1.7500000000000002e-02   1.5540000000000001e-01   2.3570000000000002e+00   1.3059000000000001e+00   3.8500000000000000e-02   1.4430000000000001e-01   4.4230000000000003e-01
  -8.8200000000000001e-02  -1.3189999999999999e-01  -1.2867999999999999e+00  -2.0050000000000001e-01  -3.8100000000000002e-02   0.0000000000000000e+00   5.9930000000000005e-01   2.2458000000000000e+00   2.3506000000000000e+00   2.8899999999999999e-02   1.8279999999999999e-01   4.6889999999999998e-01
  -1.7630000000000001e-01  -3.7369999999999998e-01  -1.1152000000000000e+00  -1.9089999999999999e-01  -6.6600000000000006e-02   1.7500000000000002e-02   6.2150000000000005e-01   2.4459000000000000e+00   1.5670999999999999e+00   1.1559999999999999e-01   1.2509999999999999e-01   4.2020000000000002e-01
  -4.4100000000000000e-02  -4.1770000000000002e-01  -8.5780000000000001e-01  -1.0500000000000000e-01  -5.7099999999999998e-02  -3.9500000000000000e-02   5.9930000000000005e-01   2.5348999999999999e+00   2.1764999999999999e+00   7.7100000000000002e-02   1.0580000000000001e-01   4.4679999999999997e-01
  -2.4249999999999999e-01  -2.8580000000000000e-01  -8.5780000000000001e-01  -2.9599999999999999e-01  -5.7099999999999998e-02  -3.9500000000000000e-02   2.4410000000000001e-01   2.5125999999999999e+00   1.3059000000000001e+00   1.9300000000000001e-02   1.9239999999999999e-01   4.2909999999999998e-01
   8.8200000000000001e-02  -2.4179999999999999e-01  -1.0294000000000001e+00  -1.9089999999999999e-01   0.0000000000000000e+00  -8.8000000000000005e-03   3.9950000000000002e-01   2.1791000000000000e+00   2.4377000000000000e+00   0.0000000000000000e+00   1.8279999999999999e-01   4.2909999999999998e-01
  -1.7630000000000001e-01  -1.7590000000000000e-01  -6.0050000000000003e-01  -1.5279999999999999e-01   9.5200000000000007e-02  -2.6300000000000000e-02   3.9950000000000002e-01   2.2235999999999998e+00   1.4800000000000000e+00  -1.9300000000000001e-02   1.5400000000000000e-01   4.3350000000000000e-01
  -1.1020000000000001e-01  -2.8580000000000000e-01  -8.5780000000000001e-01  -1.9089999999999999e-01   2.8500000000000001e-02  -8.8000000000000005e-03   3.1069999999999998e-01   2.3792000000000000e+00   1.8283000000000000e+00   9.5999999999999992e-03   1.9239999999999999e-01   4.3350000000000000e-01
  -1.1020000000000001e-01  -3.9570000000000000e-01  -9.4359999999999999e-01  -2.0050000000000001e-01  -4.7600000000000003e-02   4.8200000000000000e-02   2.6629999999999998e-01   2.3125000000000000e+00   1.6540999999999999e+00   7.7100000000000002e-02   1.7319999999999999e-01   4.6889999999999998e-01
   0.0000000000000000e+00  -1.9789999999999999e-01  -1.2010000000000001e+00  -2.0050000000000001e-01   7.6100000000000001e-02  -4.4000000000000003e-03   2.2189999999999999e-01   2.3570000000000002e+00   1.5670999999999999e+00   5.7799999999999997e-02   1.9239999999999999e-01   4.2470000000000002e-01
  -2.1999999999999999e-02  -2.8580000000000000e-01  -1.1152000000000000e+00  -2.0999999999999999e-01   7.6100000000000001e-02  -2.1899999999999999e-02   1.9980000000000001e-01   2.4237000000000002e+00   1.4800000000000000e+00   0.0000000000000000e+00   1.2509999999999999e-01   4.2909999999999998e-01
  -8.8200000000000001e-02  -1.3189999999999999e-01  -3.4310000000000002e-01  -2.6729999999999998e-01   0.0000000000000000e+00  -1.7500000000000002e-02   5.5489999999999995e-01   2.4015000000000000e+00   2.6118000000000001e+00   6.7400000000000002e-02   1.6360000000000000e-01   4.8220000000000002e-01
  -1.7630000000000001e-01  -2.1980000000000000e-01  -3.4310000000000002e-01  -1.7190000000000000e-01   9.4999999999999998e-03  -5.2600000000000001e-02   3.3289999999999997e-01   2.2458000000000000e+00   2.6118000000000001e+00  -4.8200000000000000e-02   1.6360000000000000e-01   4.2470000000000002e-01
  -8.8200000000000001e-02  -3.2979999999999998e-01   0.0000000000000000e+00  -1.6230000000000000e-01  -1.9000000000000000e-02  -1.3200000000000000e-02   3.3289999999999997e-01   2.2902999999999998e+00   1.4800000000000000e+00   7.7100000000000002e-02   4.8099999999999997e-02   4.5119999999999999e-01
   2.1999999999999999e-02  -4.6170000000000000e-01  -4.2890000000000000e-01  -2.5779999999999997e-01  -7.6100000000000001e-02   4.4000000000000003e-03   4.4390000000000002e-01   2.1568999999999998e+00   2.0893999999999999e+00   8.6699999999999999e-02   1.4430000000000001e-01   4.1580000000000000e-01
  -2.1999999999999999e-02  -2.1980000000000000e-01  -6.8630000000000002e-01  -1.5279999999999999e-01  -1.2370000000000000e-01  -1.7500000000000002e-02   3.1069999999999998e-01   2.4237000000000002e+00   2.4377000000000000e+00   7.7100000000000002e-02   1.9239999999999999e-01   4.4679999999999997e-01
  -3.5270000000000001e-01  -2.8580000000000000e-01  -8.5780000000000001e-01  -1.2410000000000000e-01  -2.8500000000000001e-02   0.0000000000000000e+00   1.1100000000000000e-01   2.3570000000000002e+00   1.2188000000000001e+00   9.6299999999999997e-02   1.0580000000000001e-01   4.8659999999999998e-01
   8.8200000000000001e-02  -1.5390000000000001e-01  -7.7210000000000001e-01  -1.8140000000000001e-01  -6.6600000000000006e-02  -2.6300000000000000e-02   5.3269999999999995e-01   1.8232999999999999e+00   2.4377000000000000e+00   6.7400000000000002e-02   1.3469999999999999e-01   4.2909999999999998e-01
  -6.6100000000000006e-02  -4.3999999999999997e-02  -8.5780000000000001e-01  -2.1959999999999999e-01  -2.8500000000000001e-02  -3.5099999999999999e-02   2.2189999999999999e-01   2.5571000000000002e+00   1.4800000000000000e+00   3.8500000000000000e-02   1.9239999999999999e-01   4.6000000000000002e-01
   1.1020000000000001e-01  -4.3999999999999997e-02  -1.4582999999999999e+00  -2.6729999999999998e-01   5.7099999999999998e-02  -2.1899999999999999e-02   4.8830000000000001e-01   2.3570000000000002e+00   2.4377000000000000e+00   6.7400000000000002e-02   1.8279999999999999e-01   4.7770000000000001e-01
  -1.7630000000000001e-01  -1.9789999999999999e-01  -1.0294000000000001e+00  -8.5900000000000004e-02  -1.9000000000000000e-02   4.4000000000000003e-03   2.8849999999999998e-01   2.1124000000000001e+00   1.9153000000000000e+00   8.6699999999999999e-02   1.1550000000000001e-01   4.7770000000000001e-01
  -1.1020000000000001e-01  -3.9570000000000000e-01  -4.2890000000000000e-01  -2.8639999999999999e-01  -9.4999999999999998e-03  -1.3200000000000000e-02   3.7730000000000002e-01   2.5348999999999999e+00   2.0893999999999999e+00   7.7100000000000002e-02   6.7400000000000002e-02   4.3350000000000000e-01
  -6.6100000000000006e-02  -2.1999999999999999e-02  -1.2010000000000001e+00  -1.9089999999999999e-01  -3.8100000000000002e-02   3.0700000000000002e-02   1.5540000000000001e-01   2.4015000000000000e+00   2.4377000000000000e+00   9.5999999999999992e-03   2.0210000000000000e-01   4.4230000000000003e-01
   0.0000000000000000e+00  -3.2979999999999998e-01  -4.2890000000000000e-01  -2.1959999999999999e-01   6.6600000000000006e-02  -2.1899999999999999e-02   4.4390000000000002e-01   2.0678999999999998e+00   2.0893999999999999e+00   4.8200000000000000e-02   4.8099999999999997e-02   4.6450000000000002e-01
  -2.4249999999999999e-01  -2.6379999999999998e-01  -8.5780000000000001e-01  -2.0050000000000001e-01  -9.4999999999999998e-03  -4.8200000000000000e-02   2.8849999999999998e-01   2.4904000000000002e+00   2.4377000000000000e+00   5.7799999999999997e-02   7.6999999999999999e-02   4.9099999999999999e-01
  -6.6100000000000006e-02  -3.7369999999999998e-01  -6.0050000000000003e-01  -1.3370000000000001e-01  -1.9000000000000000e-02  -1.3200000000000000e-02   3.9950000000000002e-01   2.2235999999999998e+00   1.6540999999999999e+00   6.7400000000000002e-02   1.2509999999999999e-01   4.3790000000000001e-01
   2.1999999999999999e-02  -3.5170000000000001e-01  -1.1152000000000000e+00  -2.3870000000000000e-01  -4.7600000000000003e-02   1.3200000000000000e-02   3.9950000000000002e-01   2.1568999999999998e+00   1.5670999999999999e+00   2.8899999999999999e-02   2.3089999999999999e-01   4.1580000000000000e-01
  -6.6100000000000006e-02  -1.9789999999999999e-01  -1.1152000000000000e+00  -1.6230000000000000e-01   5.7099999999999998e-02   4.4000000000000003e-03   5.9930000000000005e-01   2.2679999999999998e+00   1.3059000000000001e+00   5.7799999999999997e-02   1.0580000000000001e-01   4.4230000000000003e-01
   0.0000000000000000e+00  -2.1999999999999999e-02  -9.4359999999999999e-01  -2.1959999999999999e-01   6.6600000000000006e-02  -1.3200000000000000e-02   4.8830000000000001e-01   2.0901999999999998e+00   2.2635999999999998e+00   0.0000000000000000e+00   1.9239999999999999e-01   4.4230000000000003e-01
  -6.6100000000000006e-02  -1.9789999999999999e-01  -5.1470000000000005e-01  -1.5279999999999999e-01   6.6600000000000006e-02  -5.7000000000000002e-02   3.1069999999999998e-01   2.5348999999999999e+00   2.1764999999999999e+00   5.7799999999999997e-02   1.0580000000000001e-01   4.2020000000000002e-01
  -2.1999999999999999e-02  -3.0780000000000002e-01  -5.1470000000000005e-01  -1.1459999999999999e-01  -1.9000000000000000e-02   4.3900000000000002e-02   3.7730000000000002e-01   2.1124000000000001e+00   2.4377000000000000e+00   4.8200000000000000e-02   6.7400000000000002e-02   4.5560000000000000e-01
  -6.6100000000000006e-02  -1.9789999999999999e-01  -9.4359999999999999e-01  -2.3870000000000000e-01   9.4999999999999998e-03  -1.3200000000000000e-02   3.7730000000000002e-01   2.2458000000000000e+00   2.1764999999999999e+00   8.6699999999999999e-02   2.8899999999999999e-02   4.5119999999999999e-01
  -4.4100000000000000e-02  -5.0560000000000005e-01  -9.4359999999999999e-01  -2.0999999999999999e-01  -3.8100000000000002e-02  -8.8000000000000005e-03   0.0000000000000000e+00   2.3347000000000002e+00   1.6540999999999999e+00   8.6699999999999999e-02   1.1550000000000001e-01   4.1139999999999999e-01
  -4.4100000000000000e-02  -2.8580000000000000e-01  -1.8872000000000000e+00  -4.7699999999999999e-02   4.7600000000000003e-02   5.2600000000000001e-02   2.8849999999999998e-01   2.0901999999999998e+00   2.0893999999999999e+00   2.8899999999999999e-02   2.7900000000000003e-01   4.6889999999999998e-01
  -1.1020000000000001e-01  -8.7900000000000006e-02  -8.5780000000000001e-01  -2.0050000000000001e-01  -4.7600000000000003e-02  -4.4000000000000003e-03   3.9950000000000002e-01   2.4237000000000002e+00   2.3506000000000000e+00  -9.5999999999999992e-03   1.5400000000000000e-01   4.2909999999999998e-01
   6.6100000000000006e-02  -1.5390000000000001e-01  -8.5780000000000001e-01  -1.9089999999999999e-01   6.6600000000000006e-02  -1.7500000000000002e-02   2.8849999999999998e-01   2.2458000000000000e+00   1.3930000000000000e+00   3.8500000000000000e-02   1.7319999999999999e-01   4.6450000000000002e-01
  -1.5429999999999999e-01  -4.6170000000000000e-01  -1.0294000000000001e+00  -1.7190000000000000e-01   7.6100000000000001e-02  -1.7500000000000002e-02   2.8849999999999998e-01   2.2012999999999998e+00   2.0024000000000002e+00   9.5999999999999992e-03   1.7319999999999999e-01   4.6889999999999998e-01
   6.6100000000000006e-02  -1.5390000000000001e-01  -6.8630000000000002e-01  -1.5279999999999999e-01  -7.6100000000000001e-02   8.8000000000000005e-03   3.9950000000000002e-01   2.2679999999999998e+00   2.0893999999999999e+00   2.8899999999999999e-02   1.8279999999999999e-01   4.1139999999999999e-01
  -2.1999999999999999e-02  -1.0990000000000000e-01  -1.0294000000000001e+00  -1.6230000000000000e-01  -3.8100000000000002e-02   1.7500000000000002e-02   4.4390000000000002e-01   2.4237000000000002e+00   1.6540999999999999e+00   8.6699999999999999e-02   2.0210000000000000e-01   4.1580000000000000e-01
  -1.3230000000000000e-01  -2.4179999999999999e-01  -6.8630000000000002e-01  -1.4319999999999999e-01   4.7600000000000003e-02   4.4000000000000003e-03   4.4390000000000002e-01   2.4237000000000002e+00   2.5247000000000002e+00   6.7400000000000002e-02   1.7319999999999999e-01   4.5560000000000000e-01
  -1.9839999999999999e-01  -3.0780000000000002e-01  -9.4359999999999999e-01  -2.0050000000000001e-01  -3.8100000000000002e-02  -5.2600000000000001e-02   3.5510000000000003e-01   2.5571000000000002e+00   2.3506000000000000e+00   8.6699999999999999e-02   1.9239999999999999e-01   4.2470000000000002e-01
  -8.8200000000000001e-02  -2.4179999999999999e-01  -3.4310000000000002e-01  -2.1959999999999999e-01   8.5599999999999996e-02   4.4000000000000003e-03   4.2170000000000002e-01   2.4681999999999999e+00   2.0893999999999999e+00   1.1559999999999999e-01   1.4430000000000001e-01   4.3790000000000001e-01
  -1.3230000000000000e-01  -1.7590000000000000e-01  -5.1470000000000005e-01  -1.4319999999999999e-01  -2.8500000000000001e-02   2.1899999999999999e-02   3.1069999999999998e-01   2.2458000000000000e+00   1.5670999999999999e+00   2.8899999999999999e-02   1.0580000000000001e-01   4.6000000000000002e-01
  -1.7630000000000001e-01  -6.6000000000000003e-02  -7.7210000000000001e-01  -1.8140000000000001e-01   4.7600000000000003e-02  -4.4000000000000003e-03   3.1069999999999998e-01   2.3570000000000002e+00   1.8283000000000000e+00   4.8200000000000000e-02   1.1550000000000001e-01   4.0699999999999997e-01
  -1.3230000000000000e-01  -1.5390000000000001e-01  -5.1470000000000005e-01  -2.3870000000000000e-01   2.8500000000000001e-02   1.3200000000000000e-02   3.7730000000000002e-01   2.3347000000000002e+00   1.9153000000000000e+00   1.1559999999999999e-01   7.6999999999999999e-02   4.3350000000000000e-01
  -6.6100000000000006e-02  -6.6000000000000003e-02  -1.3725000000000001e+00  -2.1959999999999999e-01   4.7600000000000003e-02   3.9500000000000000e-02   4.4390000000000002e-01   2.2902999999999998e+00   1.8283000000000000e+00   5.7799999999999997e-02   1.8279999999999999e-01   4.0250000000000002e-01
   0.0000000000000000e+00  -1.3189999999999999e-01  -5.1470000000000005e-01  -2.0050000000000001e-01   1.9000000000000000e-02  -1.7500000000000002e-02   3.9950000000000002e-01   2.2902999999999998e+00   2.0893999999999999e+00   3.8500000000000000e-02   1.3469999999999999e-01   4.5560000000000000e-01
   2.1999999999999999e-02  -1.7590000000000000e-01  -6.0050000000000003e-01  -2.0999999999999999e-01   3.8100000000000002e-02   2.1899999999999999e-02   1.3320000000000001e-01   2.2902999999999998e+00   2.1764999999999999e+00   2.8899999999999999e-02   2.0210000000000000e-01   4.3790000000000001e-01
   1.1020000000000001e-01  -1.5390000000000001e-01  -1.3725000000000001e+00  -1.4319999999999999e-01  -9.4999999999999998e-03   0.0000000000000000e+00   2.4410000000000001e-01   2.1568999999999998e+00   2.0893999999999999e+00  -9.5999999999999992e-03   1.7319999999999999e-01   4.2470000000000002e-01
  -6.6100000000000006e-02  -1.7590000000000000e-01  -6.8630000000000002e-01  -1.0500000000000000e-01   4.7600000000000003e-02  -1.7500000000000002e-02   2.6629999999999998e-01   2.3347000000000002e+00   1.4800000000000000e+00   9.6299999999999997e-02   2.1170000000000000e-01   4.4679999999999997e-01
  -1.3230000000000000e-01  -2.8580000000000000e-01  -1.0294000000000001e+00  -2.6729999999999998e-01  -3.8100000000000002e-02  -2.6300000000000000e-02   2.6629999999999998e-01   2.2679999999999998e+00   2.1764999999999999e+00  -9.5999999999999992e-03   2.0210000000000000e-01   4.6450000000000002e-01
  -1.7630000000000001e-01  -2.1980000000000000e-01  -6.0050000000000003e-01  -2.7689999999999998e-01   5.7099999999999998e-02  -2.1899999999999999e-02   3.5510000000000003e-01   2.2679999999999998e+00   2.0024000000000002e+00   7.7100000000000002e-02   8.6599999999999996e-02   4.2909999999999998e-01
   2.1999999999999999e-02   2.1999999999999999e-02  -1.1152000000000000e+00  -2.1959999999999999e-01   9.5200000000000007e-02  -4.3900000000000002e-02   2.8849999999999998e-01   2.3125000000000000e+00   2.0893999999999999e+00   4.8200000000000000e-02   1.3469999999999999e-01   4.7330000000000000e-01
  -8.8200000000000001e-02  -3.2979999999999998e-01  -8.5800000000000001e-02  -2.1959999999999999e-01  -9.4999999999999998e-03   2.1899999999999999e-02   5.7709999999999995e-01   2.4681999999999999e+00   1.9153000000000000e+00   9.6299999999999997e-02   1.5400000000000000e-01   4.7770000000000001e-01
   6.6100000000000006e-02  -1.3189999999999999e-01  -9.4359999999999999e-01  -1.7190000000000000e-01  -7.6100000000000001e-02   1.7500000000000002e-02   4.8830000000000001e-01   2.2012999999999998e+00   1.3059000000000001e+00  -2.8899999999999999e-02   8.6599999999999996e-02   4.5119999999999999e-01
   2.1999999999999999e-02  -1.0990000000000000e-01  -1.2010000000000001e+00  -2.0999999999999999e-01  -1.9000000000000000e-02   8.8000000000000005e-03   3.1069999999999998e-01   2.4904000000000002e+00   1.3059000000000001e+00  -9.5999999999999992e-03   1.1550000000000001e-01   4.6450000000000002e-01
  -8.8200000000000001e-02  -2.6379999999999998e-01  -9.4359999999999999e-01  -1.9089999999999999e-01  -9.4999999999999998e-03   1.3200000000000000e-02   3.7730000000000002e-01   2.4459000000000000e+00   1.6540999999999999e+00   2.8899999999999999e-02   9.6199999999999994e-02   4.7330000000000000e-01
  -6.6100000000000006e-02   0.0000000000000000e+00  -1.4582999999999999e+00  -1.5279999999999999e-01   5.7099999999999998e-02  -8.8000000000000005e-03   5.3269999999999995e-01   2.2012999999999998e+00   1.7412000000000001e+00   7.7100000000000002e-02   1.1550000000000001e-01   4.2909999999999998e-01
  -1.7630000000000001e-01  -8.7900000000000006e-02  -3.4310000000000002e-01  -2.3870000000000000e-01   0.0000000000000000e+00  -4.4000000000000003e-03   4.2170000000000002e-01   2.0011999999999999e+00   1.9153000000000000e+00  -9.5999999999999992e-03   1.3469999999999999e-01   4.6000000000000002e-01
  -6.6100000000000006e-02  -2.4179999999999999e-01  -6.8630000000000002e-01  -1.6230000000000000e-01   9.4999999999999998e-03   8.8000000000000005e-03   2.8849999999999998e-01   2.2458000000000000e+00   2.0024000000000002e+00   7.7100000000000002e-02   1.6360000000000000e-01   4.2909999999999998e-01
  -1.1020000000000001e-01  -1.0990000000000000e-01  -9.4359999999999999e-01  -2.0050000000000001e-01   9.4999999999999998e-03   4.3900000000000002e-02   4.2170000000000002e-01   2.4015000000000000e+00   1.9153000000000000e+00   5.7799999999999997e-02   5.7700000000000001e-02   4.1580000000000000e-01
  -1.1020000000000001e-01  -2.8580000000000000e-01  -7.7210000000000001e-01  -1.6230000000000000e-01   1.9000000000000000e-02  -1.3200000000000000e-02   4.2170000000000002e-01   2.2902999999999998e+00   1.9153000000000000e+00   1.3489999999999999e-01   7.6999999999999999e-02   4.6450000000000002e-01
  -1.3230000000000000e-01  -3.2979999999999998e-01  -7.7210000000000001e-01  -2.4820000000000000e-01   5.7099999999999998e-02  -3.9500000000000000e-02   4.4390000000000002e-01   2.2012999999999998e+00   2.4377000000000000e+00   1.9300000000000001e-02   1.0580000000000001e-01   4.6000000000000002e-01
  -8.8200000000000001e-02  -2.6379999999999998e-01  -6.8630000000000002e-01  -1.5279999999999999e-01  -2.8500000000000001e-02  -4.4000000000000003e-03   2.2189999999999999e-01   2.3347000000000002e+00   1.3930000000000000e+00   9.6299999999999997e-02   1.3469999999999999e-01   4.0699999999999997e-01
  -4.4100000000000000e-02  -3.7369999999999998e-01  -1.3725000000000001e+00  -2.6729999999999998e-01  -9.4999999999999998e-03  -1.3200000000000000e-02   1.7760000000000001e-01   2.3347000000000002e+00   2.0024000000000002e+00   5.7799999999999997e-02   1.0580000000000001e-01   4.2470000000000002e-01
  -8.8200000000000001e-02  -3.0780000000000002e-01  -8.5780000000000001e-01  -2.0999999999999999e-01  -1.9000000000000000e-02   2.6300000000000000e-02   3.7730000000000002e-01   2.4459000000000000e+00   2.0893999999999999e+00  -1.9300000000000001e-02   1.9239999999999999e-01   4.3350000000000000e-01
  -2.8649999999999998e-01  -2.8580000000000000e-01  -7.7210000000000001e-01  -9.4999999999999998e-03   9.4999999999999998e-03  -2.1899999999999999e-02   4.2170000000000002e-01   2.0901999999999998e+00   1.9153000000000000e+00   2.8899999999999999e-02   9.6199999999999994e-02   4.7770000000000001e-01
  -2.2040000000000001e-01   6.6000000000000003e-02  -7.7210000000000001e-01  -1.9089999999999999e-01   7.6100000000000001e-02   1.3200000000000000e-02   2.2189999999999999e-01   2.3570000000000002e+00   2.8730000000000002e+00   4.8200000000000000e-02   1.1550000000000001e-01   4.6000000000000002e-01
   2.1999999999999999e-02  -3.0780000000000002e-01  -1.6298999999999999e+00  -1.7190000000000000e-01  -9.4999999999999998e-03  -3.5099999999999999e-02   3.5510000000000003e-01   2.4904000000000002e+00   2.0893999999999999e+00   2.8899999999999999e-02   1.7319999999999999e-01   4.6000000000000002e-01
   6.6100000000000006e-02  -4.6170000000000000e-01   0.0000000000000000e+00  -9.5500000000000002e-02   3.8100000000000002e-02   2.6300000000000000e-02   2.8849999999999998e-01   2.2458000000000000e+00   2.0024000000000002e+00   1.9300000000000001e-02   1.0580000000000001e-01   4.2909999999999998e-01
  -8.8200000000000001e-02  -1.5390000000000001e-01  -9.4359999999999999e-01  -1.8140000000000001e-01  -4.7600000000000003e-02   8.8000000000000005e-03   2.8849999999999998e-01   2.2902999999999998e+00   1.5670999999999999e+00   9.5999999999999992e-03   1.6360000000000000e-01   4.6450000000000002e-01
  -1.7630000000000001e-01  -2.8580000000000000e-01  -4.2890000000000000e-01  -2.0999999999999999e-01   4.7600000000000003e-02  -2.1899999999999999e-02   2.2189999999999999e-01   2.2012999999999998e+00   2.0893999999999999e+00   1.9300000000000001e-02   1.5400000000000000e-01   4.4230000000000003e-01
  -8.8200000000000001e-02  -2.1980000000000000e-01  -1.2010000000000001e+00  -2.2910000000000000e-01  -7.6100000000000001e-02  -2.1899999999999999e-02   3.3289999999999997e-01   2.4015000000000000e+00   2.1764999999999999e+00   3.8500000000000000e-02   8.6599999999999996e-02   4.2470000000000002e-01
   4.4100000000000000e-02  -3.9570000000000000e-01  -1.2010000000000001e+00  -2.3870000000000000e-01  -1.3320000000000001e-01   8.8000000000000005e-03   2.8849999999999998e-01   2.3125000000000000e+00   2.4377000000000000e+00   0.0000000000000000e+00   1.1550000000000001e-01   4.3790000000000001e-01
  -1.3230000000000000e-01  -1.9789999999999999e-01  -1.3725000000000001e+00  -1.8140000000000001e-01  -1.0470000000000000e-01   3.5099999999999999e-02   4.2170000000000002e-01   2.1345999999999998e+00   1.8283000000000000e+00   9.5999999999999992e-03   1.7319999999999999e-01   4.1139999999999999e-01
  -1.7630000000000001e-01  -2.8580000000000000e-01  -1.1152000000000000e+00  -2.0999999999999999e-01  -6.6600000000000006e-02  -4.4000000000000003e-03   1.5540000000000001e-01   2.3792000000000000e+00   1.6540999999999999e+00   8.6699999999999999e-02   1.9239999999999999e-01   4.4230000000000003e-01
  -3.0859999999999999e-01  -3.7369999999999998e-01  -4.2890000000000000e-01  -2.0050000000000001e-01   1.9000000000000000e-02   1.7500000000000002e-02   4.6610000000000001e-01   2.4237000000000002e+00   1.1317999999999999e+00   3.8500000000000000e-02   7.6999999999999999e-02   4.4230000000000003e-01
  -1.7630000000000001e-01  -2.1980000000000000e-01  -1.0294000000000001e+00  -2.1959999999999999e-01   5.7099999999999998e-02  -2.6300000000000000e-02   4.4390000000000002e-01   2.3792000000000000e+00   1.7412000000000001e+00   1.3489999999999999e-01   1.3469999999999999e-01   4.6000000000000002e-01
  -2.1999999999999999e-02  -2.4179999999999999e-01  -4.2890000000000000e-01  -1.9089999999999999e-01   8.5599999999999996e-02  -3.9500000000000000e-02   1.9980000000000001e-01   2.4459000000000000e+00   1.5670999999999999e+00   4.8200000000000000e-02   8.6599999999999996e-02   4.4230000000000003e-01
  -2.1999999999999999e-02  -1.3189999999999999e-01  -9.4359999999999999e-01  -2.0050000000000001e-01   9.4999999999999998e-03  -3.5099999999999999e-02   3.9950000000000002e-01   2.2679999999999998e+00   1.2188000000000001e+00   4.8200000000000000e-02   1.0580000000000001e-01   4.4679999999999997e-01
  -1.7630000000000001e-01  -1.9789999999999999e-01  -6.8630000000000002e-01  -2.0999999999999999e-01  -2.8500000000000001e-02   0.0000000000000000e+00   3.7730000000000002e-01   2.3347000000000002e+00   1.5670999999999999e+00   4.8200000000000000e-02   1.2509999999999999e-01   4.3790000000000001e-01
  -4.4100000000000000e-02  -1.7590000000000000e-01  -1.7157000000000000e+00  -9.5500000000000002e-02  -3.8100000000000002e-02   4.8200000000000000e-02   1.7760000000000001e-01   2.3347000000000002e+00   1.9153000000000000e+00   4.8200000000000000e-02   1.9239999999999999e-01   4.2020000000000002e-01
   6.6100000000000006e-02  -2.1980000000000000e-01  -6.8630000000000002e-01  -2.7689999999999998e-01   0.0000000000000000e+00   4.8200000000000000e-02   2.8849999999999998e-01   2.0234000000000001e+00   2.5247000000000002e+00   8.6699999999999999e-02   1.7319999999999999e-01   3.9810000000000001e-01
  -8.8200000000000001e-02  -3.0780000000000002e-01   0.0000000000000000e+00  -1.8140000000000001e-01  -5.7099999999999998e-02   0.0000000000000000e+00   3.5510000000000003e-01   2.3570000000000002e+00   1.5670999999999999e+00   1.0600000000000000e-01   1.2509999999999999e-01   4.3350000000000000e-01
   2.1999999999999999e-02  -4.1770000000000002e-01  -1.2867999999999999e+00  -1.3370000000000001e-01  -3.8100000000000002e-02   2.1899999999999999e-02   4.2170000000000002e-01   2.2235999999999998e+00   1.5670999999999999e+00   5.7799999999999997e-02   1.0580000000000001e-01   4.7330000000000000e-01
  -6.6100000000000006e-02  -1.7590000000000000e-01  -1.0294000000000001e+00  -2.0999999999999999e-01  -7.6100000000000001e-02  -2.6300000000000000e-02   2.4410000000000001e-01   2.1791000000000000e+00   2.1764999999999999e+00   9.6299999999999997e-02   1.0580000000000001e-01   4.3350000000000000e-01
  -2.1999999999999999e-02  -1.9789999999999999e-01  -1.0294000000000001e+00  -2.6729999999999998e-01   4.7600000000000003e-02  -2.6300000000000000e-02   2.2189999999999999e-01   2.3792000000000000e+00   1.3059000000000001e+00   6.7400000000000002e-02   9.6199999999999994e-02   4.5119999999999999e-01
  -4.4100000000000000e-02  -2.6379999999999998e-01  -1.2867999999999999e+00  -6.6799999999999998e-02  -9.4999999999999998e-03  -3.5099999999999999e-02   4.4390000000000002e-01   2.1568999999999998e+00   1.5670999999999999e+00   9.6299999999999997e-02   1.3469999999999999e-01   4.2020000000000002e-01
  -6.6100000000000006e-02  -4.6170000000000000e-01  -1.2010000000000001e+00  -1.8140000000000001e-01   7.6100000000000001e-02   4.4000000000000003e-03   3.3289999999999997e-01   2.4015000000000000e+00   1.7412000000000001e+00   1.9300000000000001e-02   2.8899999999999999e-02   4.1580000000000000e-01
   4.4100000000000000e-02  -4.1770000000000002e-01  -1.3725000000000001e+00  -1.0500000000000000e-01   3.8100000000000002e-02   2.6300000000000000e-02   2.8849999999999998e-01   2.4015000000000000e+00   2.3506000000000000e+00   2.8899999999999999e-02   1.6360000000000000e-01   4.3790000000000001e-01
  -6.6100000000000006e-02  -1.3189999999999999e-01  -1.0294000000000001e+00  -9.5500000000000002e-02   7.6100000000000001e-02   2.6300000000000000e-02   2.4410000000000001e-01   2.3792000000000000e+00   1.8283000000000000e+00   8.6699999999999999e-02   1.4430000000000001e-01   4.3790000000000001e-01
  -1.7630000000000001e-01  -1.5390000000000001e-01  -1.4582999999999999e+00  -2.0999999999999999e-01  -5.7099999999999998e-02  -4.4000000000000003e-03   3.9950000000000002e-01   2.2012999999999998e+00   1.6540999999999999e+00   7.7100000000000002e-02   9.6199999999999994e-02   4.1139999999999999e-01
  -2.6450000000000001e-01  -6.6000000000000003e-02  -6.0050000000000003e-01  -2.2910000000000000e-01  -1.2370000000000000e-01  -8.8000000000000005e-03   1.1100000000000000e-01   2.2458000000000000e+00   1.8283000000000000e+00   2.8899999999999999e-02   1.2509999999999999e-01   4.6450000000000002e-01
  -3.5270000000000001e-01  -1.3189999999999999e-01  -4.2890000000000000e-01  -1.7190000000000000e-01   7.6100000000000001e-02   2.1899999999999999e-02   3.1069999999999998e-01   2.4459000000000000e+00   1.5670999999999999e+00   5.7799999999999997e-02   1.1550000000000001e-01   4.2909999999999998e-01
  -1.5429999999999999e-01  -1.0990000000000000e-01  -7.7210000000000001e-01  -2.1959999999999999e-01  -9.5200000000000007e-02  -8.8000000000000005e-03   3.1069999999999998e-01   2.2902999999999998e+00   2.7858999999999998e+00   2.8899999999999999e-02   1.3469999999999999e-01   4.5119999999999999e-01
  -2.8649999999999998e-01  -2.8580000000000000e-01  -6.8630000000000002e-01  -2.3870000000000000e-01  -6.6600000000000006e-02  -2.6300000000000000e-02   6.2150000000000005e-01   2.1791000000000000e+00   2.7858999999999998e+00   2.8899999999999999e-02   1.3469999999999999e-01   4.3350000000000000e-01
  -2.4249999999999999e-01  -4.6170000000000000e-01  -3.4310000000000002e-01  -1.9089999999999999e-01  -8.5599999999999996e-02   0.0000000000000000e+00   4.2170000000000002e-01   2.3570000000000002e+00   2.4377000000000000e+00   3.8500000000000000e-02   1.4430000000000001e-01   4.3350000000000000e-01
  -4.4100000000000000e-02  -2.8580000000000000e-01  -9.4359999999999999e-01  -1.4319999999999999e-01   5.7099999999999998e-02  -3.5099999999999999e-02   3.7730000000000002e-01   2.3347000000000002e+00   2.0024000000000002e+00   1.9300000000000001e-02   1.5400000000000000e-01   3.9810000000000001e-01
  -1.1020000000000001e-01  -3.9570000000000000e-01  -3.4310000000000002e-01  -1.6230000000000000e-01   5.7099999999999998e-02   2.6300000000000000e-02   3.1069999999999998e-01   2.4681999999999999e+00   1.6540999999999999e+00   8.6699999999999999e-02   1.0580000000000001e-01   4.3350000000000000e-01
  -1.3230000000000000e-01  -2.4179999999999999e-01  -6.0050000000000003e-01  -1.9089999999999999e-01   1.1420000000000000e-01  -2.1899999999999999e-02   3.3289999999999997e-01   2.3570000000000002e+00   1.7412000000000001e+00  -9.5999999999999992e-03   2.2130000000000000e-01   4.2909999999999998e-01
  -1.7630000000000001e-01  -3.5170000000000001e-01  -8.5780000000000001e-01  -4.7699999999999999e-02   5.7099999999999998e-02  -3.5099999999999999e-02   2.8849999999999998e-01   2.1791000000000000e+00   1.9153000000000000e+00   3.8500000000000000e-02   1.5400000000000000e-01   4.5119999999999999e-01
  -4.4100000000000000e-02  -2.4179999999999999e-01  -1.1152000000000000e+00  -2.5779999999999997e-01  -5.7099999999999998e-02  -2.6300000000000000e-02   1.1100000000000000e-01   2.3347000000000002e+00   1.3059000000000001e+00   3.8500000000000000e-02   1.6360000000000000e-01   4.3790000000000001e-01
  -2.1999999999999999e-02  -1.7590000000000000e-01  -7.7210000000000001e-01  -1.0500000000000000e-01   2.8500000000000001e-02   4.4000000000000003e-03   3.5510000000000003e-01   2.4237000000000002e+00   1.5670999999999999e+00   1.1559999999999999e-01   3.8500000000000000e-02   4.3790000000000001e-01
  -2.4249999999999999e-01  -2.6379999999999998e-01  -7.7210000000000001e-01  -1.7190000000000000e-01  -2.8500000000000001e-02   1.7500000000000002e-02   4.6610000000000001e-01   2.2012999999999998e+00   1.5670999999999999e+00   7.7100000000000002e-02   6.7400000000000002e-02   4.6000000000000002e-01
   4.4100000000000000e-02  -4.1770000000000002e-01  -1.2010000000000001e+00  -2.3870000000000000e-01  -2.8500000000000001e-02   0.0000000000000000e+00   2.2189999999999999e-01   2.2902999999999998e+00   1.7412000000000001e+00   3.8500000000000000e-02   2.4060000000000001e-01   4.8659999999999998e-01
  -1.5429999999999999e-01  -1.3189999999999999e-01  -1.4582999999999999e+00  -1.7190000000000000e-01  -9.4999999999999998e-03  -3.5099999999999999e-02   3.3289999999999997e-01   2.2458000000000000e+00   1.3930000000000000e+00   5.7799999999999997e-02   1.8279999999999999e-01   4.2020000000000002e-01
   8.8200000000000001e-02  -1.5390000000000001e-01  -8.5800000000000001e-02  -2.0999999999999999e-01   2.8500000000000001e-02  -1.3200000000000000e-02   3.7730000000000002e-01   2.4681999999999999e+00   1.6540999999999999e+00  -9.5999999999999992e-03   2.6939999999999997e-01   4.0699999999999997e-01
  -3.5270000000000001e-01  -1.7590000000000000e-01  -2.5740000000000002e-01  -2.1959999999999999e-01  -1.9000000000000000e-02  -1.7500000000000002e-02   4.2170000000000002e-01   2.3792000000000000e+00   1.5670999999999999e+00   4.8200000000000000e-02   8.6599999999999996e-02   4.2470000000000002e-01
  -1.5429999999999999e-01  -2.1999999999999999e-02  -1.2010000000000001e+00  -2.7689999999999998e-01   9.4999999999999998e-03   1.7500000000000002e-02   3.3289999999999997e-01   2.3347000000000002e+00   2.2635999999999998e+00   6.7400000000000002e-02   1.6360000000000000e-01   4.6450000000000002e-01
   0.0000000000000000e+00  -2.8580000000000000e-01  -2.5740000000000002e-01  -1.1459999999999999e-01   2.8500000000000001e-02   0.0000000000000000e+00   3.3289999999999997e-01   2.4015000000000000e+00   1.7412000000000001e+00   4.8200000000000000e-02   1.3469999999999999e-01   4.4679999999999997e-01
  -2.4249999999999999e-01  -3.5170000000000001e-01  -3.4310000000000002e-01  -2.0999999999999999e-01   4.7600000000000003e-02  -2.6300000000000000e-02   4.6610000000000001e-01   2.2012999999999998e+00   2.1764999999999999e+00  -9.5999999999999992e-03   1.5400000000000000e-01   4.6889999999999998e-01
  -1.1020000000000001e-01  -2.6379999999999998e-01  -1.2010000000000001e+00  -9.5500000000000002e-02   1.9000000000000000e-02  -8.8000000000000005e-03   2.8849999999999998e-01   2.3570000000000002e+00   2.6118000000000001e+00   4.8200000000000000e-02   1.9239999999999999e-01   4.8659999999999998e-01
  -1.9839999999999999e-01  -1.3189999999999999e-01  -9.4359999999999999e-01  -2.0050000000000001e-01  -2.8500000000000001e-02   3.9500000000000000e-02   3.9950000000000002e-01   2.2012999999999998e+00   2.1764999999999999e+00   1.5409999999999999e-01   1.3469999999999999e-01   4.6450000000000002e-01
  -1.9839999999999999e-01  -2.1980000000000000e-01  -1.3725000000000001e+00  -1.2410000000000000e-01  -8.5599999999999996e-02   6.5799999999999997e-02   4.4390000000000002e-01   2.3347000000000002e+00   1.6540999999999999e+00   7.7100000000000002e-02   1.3469999999999999e-01   4.9540000000000001e-01
   0.0000000000000000e+00  -1.9789999999999999e-01  -8.5780000000000001e-01  -2.6729999999999998e-01   2.8500000000000001e-02  -4.4000000000000003e-03   4.8830000000000001e-01   2.3125000000000000e+00   1.6540999999999999e+00   3.8500000000000000e-02   1.2509999999999999e-01   4.2909999999999998e-01
  -2.2040000000000001e-01  -3.7369999999999998e-01  -1.2010000000000001e+00  -2.7689999999999998e-01  -4.7600000000000003e-02  -4.8200000000000000e-02   2.6629999999999998e-01   2.2012999999999998e+00   1.5670999999999999e+00   6.7400000000000002e-02   1.9239999999999999e-01   4.5560000000000000e-01
  -2.6450000000000001e-01  -8.7900000000000006e-02  -1.3725000000000001e+00  -8.5900000000000004e-02  -1.8079999999999999e-01  -8.8000000000000005e-03   4.2170000000000002e-01   2.2679999999999998e+00   2.0024000000000002e+00   3.8500000000000000e-02   1.1550000000000001e-01   4.2470000000000002e-01
  -6.6100000000000006e-02  -3.9570000000000000e-01  -1.2010000000000001e+00  -1.5279999999999999e-01  -4.7600000000000003e-02   0.0000000000000000e+00   2.8849999999999998e-01   2.1124000000000001e+00   1.4800000000000000e+00   1.2520000000000001e-01   1.5400000000000000e-01   4.4679999999999997e-01
  -3.5270000000000001e-01  -3.7369999999999998e-01  -7.7210000000000001e-01  -2.0999999999999999e-01  -9.4999999999999998e-03  -5.2600000000000001e-02   3.1069999999999998e-01   2.2902999999999998e+00   9.5770000000000000e-01   0.0000000000000000e+00   2.0210000000000000e-01   4.1139999999999999e-01
  -6.6100000000000006e-02  -2.8580000000000000e-01  -1.2867999999999999e+00  -1.8140000000000001e-01  -1.9000000000000000e-02   1.3200000000000000e-02   4.8830000000000001e-01   2.2679999999999998e+00   1.8283000000000000e+00   1.2520000000000001e-01   5.7700000000000001e-02   4.4679999999999997e-01
  -8.8200000000000001e-02  -2.8580000000000000e-01  -1.2867999999999999e+00  -1.7190000000000000e-01   1.9000000000000000e-02  -2.6300000000000000e-02   3.7730000000000002e-01   2.3570000000000002e+00   1.7412000000000001e+00  -9.5999999999999992e-03   1.4430000000000001e-01   4.2020000000000002e-01
  -1.7630000000000001e-01  -3.2979999999999998e-01   2.5740000000000002e-01  -2.6729999999999998e-01  -3.8100000000000002e-02  -7.0199999999999999e-02   1.7760000000000001e-01   2.4904000000000002e+00   2.4377000000000000e+00   8.6699999999999999e-02   8.6599999999999996e-02   4.0250000000000002e-01
   0.0000000000000000e+00  -2.6379999999999998e-01  -2.5740000000000002e-01  -2.0999999999999999e-01   2.8500000000000001e-02   0.0000000000000000e+00   2.8849999999999998e-01   2.2458000000000000e+00   2.1764999999999999e+00   1.9300000000000001e-02   2.0210000000000000e-01   4.4679999999999997e-01
  -2.8649999999999998e-01  -3.2979999999999998e-01  -1.0294000000000001e+00  -1.6230000000000000e-01   0.0000000000000000e+00  -3.9500000000000000e-02   3.9950000000000002e-01   2.4015000000000000e+00   1.7412000000000001e+00   3.8500000000000000e-02   1.7319999999999999e-01   3.8929999999999998e-01
  -3.3060000000000000e-01  -1.7590000000000000e-01  -6.8630000000000002e-01  -2.6729999999999998e-01   5.7099999999999998e-02   1.3200000000000000e-02   4.2170000000000002e-01   2.4015000000000000e+00   1.6540999999999999e+00   9.5999999999999992e-03   1.1550000000000001e-01   4.3350000000000000e-01
  -1.3230000000000000e-01  -3.7369999999999998e-01  -6.0050000000000003e-01  -2.4820000000000000e-01   0.0000000000000000e+00  -1.3200000000000000e-02   4.2170000000000002e-01   2.3347000000000002e+00   1.6540999999999999e+00   8.6699999999999999e-02   4.8099999999999997e-02   4.6450000000000002e-01
  -1.1020000000000001e-01  -8.7900000000000006e-02  -9.4359999999999999e-01  -1.3370000000000001e-01  -9.4999999999999998e-03   5.2600000000000001e-02   3.7730000000000002e-01   2.3792000000000000e+00   1.9153000000000000e+00   3.8500000000000000e-02   1.3469999999999999e-01   4.5560000000000000e-01
  -2.8649999999999998e-01  -1.0990000000000000e-01  -1.1152000000000000e+00  -1.2410000000000000e-01   3.8100000000000002e-02  -8.8000000000000005e-03   3.5510000000000003e-01   2.3125000000000000e+00   2.4377000000000000e+00   1.1559999999999999e-01   1.3469999999999999e-01   4.3350000000000000e-01
  -8.8200000000000001e-02  -3.5170000000000001e-01  -4.2890000000000000e-01  -1.7190000000000000e-01  -3.8100000000000002e-02   8.8000000000000005e-03   4.2170000000000002e-01   2.2902999999999998e+00   1.6540999999999999e+00   2.8899999999999999e-02   1.5400000000000000e-01   4.5560000000000000e-01
  -1.9839999999999999e-01  -3.0780000000000002e-01  -1.5441000000000000e+00  -1.9089999999999999e-01   7.6100000000000001e-02  -1.3200000000000000e-02   4.6610000000000001e-01   2.2679999999999998e+00   1.5670999999999999e+00   6.7400000000000002e-02   1.0580000000000001e-01   4.2470000000000002e-01
   2.1999999999999999e-02  -1.7590000000000000e-01  -7.7210000000000001e-01  -2.1959999999999999e-01  -9.4999999999999998e-03   2.6300000000000000e-02   4.6610000000000001e-01   2.3347000000000002e+00   1.8283000000000000e+00   5.7799999999999997e-02   6.7400000000000002e-02   4.2470000000000002e-01
  -1.1020000000000001e-01  -2.8580000000000000e-01  -8.5780000000000001e-01  -2.0999999999999999e-01  -2.8500000000000001e-02  -2.1899999999999999e-02   3.7730000000000002e-01   2.3570000000000002e+00   1.9153000000000000e+00   5.7799999999999997e-02   4.8099999999999997e-02   4.2470000000000002e-01
  -2.4249999999999999e-01  -1.9789999999999999e-01  -8.5780000000000001e-01  -2.5779999999999997e-01   5.7099999999999998e-02  -5.2600000000000001e-02   1.1100000000000000e-01   2.2458000000000000e+00   1.0447000000000000e+00  -1.9300000000000001e-02   6.7400000000000002e-02   4.2020000000000002e-01
  -1.5429999999999999e-01  -3.7369999999999998e-01  -3.4310000000000002e-01  -3.8199999999999998e-02  -3.8100000000000002e-02  -8.8000000000000005e-03   3.7730000000000002e-01   2.3125000000000000e+00   2.0024000000000002e+00   5.7799999999999997e-02   1.6360000000000000e-01   4.6889999999999998e-01
  -1.7630000000000001e-01  -1.5390000000000001e-01  -1.8872000000000000e+00  -2.8639999999999999e-01  -3.8100000000000002e-02  -4.8200000000000000e-02   3.7730000000000002e-01   2.3125000000000000e+00   2.1764999999999999e+00   8.6699999999999999e-02   4.8099999999999997e-02   4.3790000000000001e-01
  -4.1880000000000001e-01  -4.8359999999999997e-01  -6.8630000000000002e-01  -2.0999999999999999e-01  -2.8500000000000001e-02  -1.3200000000000000e-02   3.1069999999999998e-01   2.1124000000000001e+00   2.5247000000000002e+00   7.7100000000000002e-02   1.4430000000000001e-01   4.2020000000000002e-01
  -1.5429999999999999e-01  -2.1980000000000000e-01  -1.8015000000000001e+00  -1.8140000000000001e-01   9.4999999999999998e-03   0.0000000000000000e+00   1.9980000000000001e-01   2.2012999999999998e+00   2.5247000000000002e+00   4.8200000000000000e-02   1.4430000000000001e-01   4.7330000000000000e-01
   2.4249999999999999e-01  -1.7590000000000000e-01  -3.4310000000000002e-01  -2.2910000000000000e-01   1.9000000000000000e-02  -7.0199999999999999e-02   4.6610000000000001e-01   2.2235999999999998e+00   1.7412000000000001e+00  -6.7400000000000002e-02   8.6599999999999996e-02   4.3350000000000000e-01
   4.4100000000000000e-02  -4.3969999999999998e-01  -1.1152000000000000e+00  -1.8140000000000001e-01   2.8500000000000001e-02  -2.1899999999999999e-02   2.6629999999999998e-01   2.4015000000000000e+00   1.4800000000000000e+00   0.0000000000000000e+00   1.3469999999999999e-01   4.2909999999999998e-01
  -4.4080000000000003e-01  -4.3999999999999997e-02  -1.2867999999999999e+00  -9.5500000000000002e-02   0.0000000000000000e+00   4.4000000000000003e-03   3.7730000000000002e-01   2.3347000000000002e+00   2.0893999999999999e+00   9.6299999999999997e-02   1.3469999999999999e-01   4.2470000000000002e-01
  -8.8200000000000001e-02  -3.2979999999999998e-01   3.4310000000000002e-01  -1.4319999999999999e-01   3.8100000000000002e-02  -6.1400000000000003e-02   2.8849999999999998e-01   2.3570000000000002e+00   1.8283000000000000e+00   2.8899999999999999e-02   1.0580000000000001e-01   4.3790000000000001e-01
   3.3060000000000000e-01  -3.0780000000000002e-01  -5.1470000000000005e-01  -2.3870000000000000e-01   0.0000000000000000e+00  -8.8000000000000005e-03   2.4410000000000001e-01   2.3125000000000000e+00   1.4800000000000000e+00   1.1559999999999999e-01   2.0210000000000000e-01   4.0250000000000002e-01
  -4.4080000000000003e-01  -1.5390000000000001e-01  -4.2890000000000000e-01  -2.0999999999999999e-01   9.4999999999999998e-03   1.7500000000000002e-02   5.1049999999999995e-01   2.1124000000000001e+00   1.6540999999999999e+00   1.9300000000000001e-02   5.7700000000000001e-02   4.6450000000000002e-01
  -2.4249999999999999e-01   8.7900000000000006e-02  -1.1152000000000000e+00  -6.6799999999999998e-02  -7.6100000000000001e-02  -5.2600000000000001e-02   1.9980000000000001e-01   2.1791000000000000e+00   2.6118000000000001e+00   4.8200000000000000e-02   1.9239999999999999e-01   4.3790000000000001e-01
  -3.0859999999999999e-01  -1.0990000000000000e-01   1.7160000000000000e-01  -2.1959999999999999e-01   2.8500000000000001e-02   2.1899999999999999e-02   3.9950000000000002e-01   2.1568999999999998e+00   1.5670999999999999e+00   7.7100000000000002e-02   1.2509999999999999e-01   4.6889999999999998e-01
   3.7469999999999998e-01  -3.7369999999999998e-01  -8.5780000000000001e-01  -2.1959999999999999e-01   2.8500000000000001e-02   2.1899999999999999e-02   1.7760000000000001e-01   2.0011999999999999e+00   1.4800000000000000e+00   1.1559999999999999e-01   1.0580000000000001e-01   4.1580000000000000e-01
  -1.7630000000000001e-01  -6.6000000000000003e-02  -1.1152000000000000e+00  -1.6230000000000000e-01  -9.4999999999999998e-03  -3.0700000000000002e-02   2.8849999999999998e-01   2.2458000000000000e+00   1.5670999999999999e+00   2.8899999999999999e-02   1.3469999999999999e-01   4.0699999999999997e-01
  -3.9679999999999999e-01  -1.5390000000000001e-01  -1.2010000000000001e+00  -1.5279999999999999e-01   3.8100000000000002e-02  -1.7500000000000002e-02   3.7730000000000002e-01   2.3347000000000002e+00   2.1764999999999999e+00  -1.9300000000000001e-02   1.6360000000000000e-01   4.1580000000000000e-01
  -3.0859999999999999e-01  -2.4179999999999999e-01  -6.0050000000000003e-01  -2.5779999999999997e-01  -5.7099999999999998e-02   3.9500000000000000e-02   3.3289999999999997e-01   2.3792000000000000e+00   1.3059000000000001e+00   0.0000000000000000e+00   1.0580000000000001e-01   4.6450000000000002e-01
   1.5429999999999999e-01  -1.7590000000000000e-01  -3.4310000000000002e-01  -1.3370000000000001e-01   9.4999999999999998e-03  -4.8200000000000000e-02   3.1069999999999998e-01   2.4459000000000000e+00   2.5247000000000002e+00  -3.8500000000000000e-02   8.6599999999999996e-02   4.6889999999999998e-01
   2.2040000000000001e-01  -2.6379999999999998e-01  -1.2010000000000001e+00  -2.0999999999999999e-01  -9.4999999999999998e-03   1.3200000000000000e-02   5.5489999999999995e-01   2.3570000000000002e+00   1.7412000000000001e+00  -1.9300000000000001e-02   1.5400000000000000e-01   4.2020000000000002e-01
  -4.8490000000000000e-01   1.0990000000000000e-01  -5.1470000000000005e-01  -2.6729999999999998e-01   5.7099999999999998e-02   4.3900000000000002e-02   3.1069999999999998e-01   2.2902999999999998e+00   1.9153000000000000e+00   7.7100000000000002e-02   1.4430000000000001e-01   4.6000000000000002e-01
  -2.2040000000000001e-01  -2.6379999999999998e-01  -1.3725000000000001e+00  -2.1959999999999999e-01  -4.7600000000000003e-02   0.0000000000000000e+00   2.4410000000000001e-01   2.3125000000000000e+00   1.9153000000000000e+00   1.9300000000000001e-02   1.4430000000000001e-01   4.6450000000000002e-01
   1.9839999999999999e-01  -5.2759999999999996e-01  -9.4359999999999999e-01  -1.4319999999999999e-01  -7.6100000000000001e-02   0.0000000000000000e+00   3.1069999999999998e-01   2.0011999999999999e+00   2.0893999999999999e+00   3.8500000000000000e-02   1.5400000000000000e-01   3.9369999999999999e-01
   0.0000000000000000e+00  -1.9789999999999999e-01  -1.5441000000000000e+00  -1.5279999999999999e-01  -4.7600000000000003e-02  -4.4000000000000003e-03   3.9950000000000002e-01   2.2679999999999998e+00   1.9153000000000000e+00   8.6699999999999999e-02   1.6360000000000000e-01   4.2909999999999998e-01
  -2.4249999999999999e-01  -3.7369999999999998e-01  -4.2890000000000000e-01  -1.9089999999999999e-01   2.8500000000000001e-02  -3.0700000000000002e-02   2.8849999999999998e-01   2.4681999999999999e+00   1.8283000000000000e+00   1.0600000000000000e-01   1.4430000000000001e-01   4.8659999999999998e-01
  -3.5270000000000001e-01  -1.7590000000000000e-01  -9.4359999999999999e-01  -1.0500000000000000e-01  -3.8100000000000002e-02   2.6300000000000000e-02   3.1069999999999998e-01   2.1568999999999998e+00   1.3930000000000000e+00   9.5999999999999992e-03   1.3469999999999999e-01   4.2470000000000002e-01
  -6.6100000000000006e-02  -2.4179999999999999e-01  -1.4582999999999999e+00  -1.7190000000000000e-01   7.6100000000000001e-02  -5.7000000000000002e-02   3.5510000000000003e-01   2.3347000000000002e+00   2.2635999999999998e+00   9.6299999999999997e-02   1.2509999999999999e-01   4.0699999999999997e-01
  -2.4249999999999999e-01  -1.9789999999999999e-01  -7.7210000000000001e-01  -1.9089999999999999e-01   9.4999999999999998e-03  -8.8000000000000005e-03   5.3269999999999995e-01   2.3570000000000002e+00   2.2635999999999998e+00   9.5999999999999992e-03   1.5400000000000000e-01   4.4679999999999997e-01
   6.6100000000000006e-02  -4.3999999999999997e-02  -1.6298999999999999e+00  -2.0999999999999999e-01   6.6600000000000006e-02   4.3900000000000002e-02   3.5510000000000003e-01   2.4015000000000000e+00   2.1764999999999999e+00   9.5999999999999992e-03   1.5400000000000000e-01   4.4230000000000003e-01
  -3.9679999999999999e-01  -2.4179999999999999e-01  -8.5780000000000001e-01  -1.7190000000000000e-01   3.8100000000000002e-02   2.1899999999999999e-02   3.3289999999999997e-01   2.3570000000000002e+00   2.0893999999999999e+00   5.7799999999999997e-02   7.6999999999999999e-02   4.1580000000000000e-01
  -2.1999999999999999e-02  -1.9789999999999999e-01  -1.3725000000000001e+00  -2.4820000000000000e-01   2.8500000000000001e-02   8.8000000000000005e-03   1.7760000000000001e-01   2.1791000000000000e+00   1.6540999999999999e+00   9.6299999999999997e-02   1.1550000000000001e-01   4.6000000000000002e-01
   1.1020000000000001e-01  -1.3189999999999999e-01  -8.5780000000000001e-01  -2.0999999999999999e-01  -1.2370000000000000e-01  -3.0700000000000002e-02   2.4410000000000001e-01   2.4237000000000002e+00   2.5247000000000002e+00   9.5999999999999992e-03   1.3469999999999999e-01   3.8479999999999998e-01
  -1.1020000000000001e-01  -1.7590000000000000e-01  -1.5441000000000000e+00  -2.1959999999999999e-01  -2.8500000000000001e-02  -1.3200000000000000e-02   3.5510000000000003e-01   2.4015000000000000e+00   1.9153000000000000e+00  -3.8500000000000000e-02   1.7319999999999999e-01   4.0699999999999997e-01
  -1.3230000000000000e-01  -1.7590000000000000e-01  -6.8630000000000002e-01  -2.7689999999999998e-01   3.8100000000000002e-02  -2.6300000000000000e-02   3.9950000000000002e-01   2.2458000000000000e+00   1.4800000000000000e+00   0.0000000000000000e+00   1.4430000000000001e-01   4.9099999999999999e-01
  -1.9839999999999999e-01   0.0000000000000000e+00  -6.8630000000000002e-01  -2.4820000000000000e-01  -9.4999999999999998e-03  -1.7500000000000002e-02   2.6629999999999998e-01   2.3347000000000002e+00   2.9600000000000000e+00   1.9300000000000001e-02   1.3469999999999999e-01   4.6450000000000002e-01
   4.4100000000000000e-02  -2.8580000000000000e-01  -6.8630000000000002e-01  -2.0050000000000001e-01   2.8500000000000001e-02  -2.6300000000000000e-02   5.5489999999999995e-01   2.2679999999999998e+00   1.9153000000000000e+00   4.8200000000000000e-02   1.5400000000000000e-01   4.0699999999999997e-01
  -1.7630000000000001e-01  -3.0780000000000002e-01  -8.5780000000000001e-01  -1.6230000000000000e-01   5.7099999999999998e-02   0.0000000000000000e+00   3.7730000000000002e-01   2.2679999999999998e+00   2.1764999999999999e+00   5.7799999999999997e-02   1.2509999999999999e-01   4.6889999999999998e-01
  -1.1020000000000001e-01   1.0990000000000000e-01  -1.0294000000000001e+00  -2.3870000000000000e-01  -8.5599999999999996e-02  -3.9500000000000000e-02   2.8849999999999998e-01   2.5348999999999999e+00   1.9153000000000000e+00   6.7400000000000002e-02   1.8279999999999999e-01   4.2909999999999998e-01
  -1.3230000000000000e-01  -1.3189999999999999e-01  -1.2867999999999999e+00  -1.8140000000000001e-01   8.5599999999999996e-02  -2.1899999999999999e-02   4.2170000000000002e-01   2.1791000000000000e+00   2.1764999999999999e+00   9.6299999999999997e-02   2.2130000000000000e-01   4.5560000000000000e-01
   0.0000000000000000e+00  -4.1770000000000002e-01  -8.5800000000000001e-02  -2.2910000000000000e-01   4.7600000000000003e-02  -1.3200000000000000e-02   2.8849999999999998e-01   2.3570000000000002e+00   1.6540999999999999e+00   5.7799999999999997e-02   1.3469999999999999e-01   4.6000000000000002e-01
  -2.2040000000000001e-01  -6.6000000000000003e-02  -6.0050000000000003e-01  -1.2410000000000000e-01  -1.9000000000000000e-02  -4.8200000000000000e-02   2.8849999999999998e-01   2.2902999999999998e+00   8.7060000000000004e-01   8.6699999999999999e-02   1.2509999999999999e-01   4.2470000000000002e-01
  -1.3230000000000000e-01  -8.7900000000000006e-02  -1.0294000000000001e+00  -2.0050000000000001e-01   8.5599999999999996e-02  -2.1899999999999999e-02   4.8830000000000001e-01   2.3125000000000000e+00   2.4377000000000000e+00   9.5999999999999992e-03   7.6999999999999999e-02   3.9810000000000001e-01
   1.9839999999999999e-01  -1.9789999999999999e-01  -6.8630000000000002e-01  -2.0999999999999999e-01   0.0000000000000000e+00  -7.4499999999999997e-02   4.2170000000000002e-01   2.3347000000000002e+00   1.3059000000000001e+00   8.6699999999999999e-02   6.7400000000000002e-02   4.4230000000000003e-01
  -2.2040000000000001e-01   1.5390000000000001e-01  -2.5740000000000002e-01  -2.6729999999999998e-01   0.0000000000000000e+00   8.8000000000000005e-03   3.1069999999999998e-01   2.1124000000000001e+00   1.9153000000000000e+00   8.6699999999999999e-02   1.3469999999999999e-01   4.6889999999999998e-01
  -1.3230000000000000e-01  -3.7369999999999998e-01  -1.4582999999999999e+00  -3.3420000000000000e-01  -9.4999999999999998e-03   0.0000000000000000e+00   3.7730000000000002e-01   2.4237000000000002e+00   1.5670999999999999e+00   6.7400000000000002e-02   1.4430000000000001e-01   4.5119999999999999e-01
  -1.5429999999999999e-01  -4.1770000000000002e-01  -1.4582999999999999e+00  -1.5279999999999999e-01   5.7099999999999998e-02   0.0000000000000000e+00   3.9950000000000002e-01   2.4904000000000002e+00   1.4800000000000000e+00   7.7100000000000002e-02   1.6360000000000000e-01   4.2020000000000002e-01
  -4.4100000000000000e-02  -4.3999999999999997e-02  -1.1152000000000000e+00  -1.5279999999999999e-01  -9.4999999999999998e-03   1.3200000000000000e-02   4.2170000000000002e-01   2.3792000000000000e+00   1.4800000000000000e+00   9.5999999999999992e-03   2.0210000000000000e-01   4.5119999999999999e-01
  -1.9839999999999999e-01  -2.4179999999999999e-01  -1.3725000000000001e+00  -2.2910000000000000e-01  -9.4999999999999998e-03   1.3200000000000000e-02   4.6610000000000001e-01   2.3570000000000002e+00   1.9153000000000000e+00   9.6299999999999997e-02   1.4430000000000001e-01   4.6450000000000002e-01
  -1.9839999999999999e-01  -3.0780000000000002e-01  -1.0294000000000001e+00  -1.1459999999999999e-01   9.4999999999999998e-03  -1.3200000000000000e-02   2.6629999999999998e-01   2.3570000000000002e+00   1.8283000000000000e+00   1.1559999999999999e-01   1.3469999999999999e-01   4.6450000000000002e-01
  -1.1020000000000001e-01  -1.7590000000000000e-01  -8.5800000000000001e-02  -1.2410000000000000e-01   1.9000000000000000e-02   4.3900000000000002e-02   5.3269999999999995e-01   2.3792000000000000e+00   2.1764999999999999e+00   9.5999999999999992e-03   1.5400000000000000e-01   4.4230000000000003e-01
  -4.4100000000000000e-02  -8.7900000000000006e-02  -8.5780000000000001e-01  -1.9089999999999999e-01   9.4999999999999998e-03  -1.7500000000000002e-02   3.5510000000000003e-01   2.3570000000000002e+00   8.7060000000000004e-01  -3.8500000000000000e-02   1.8279999999999999e-01   4.7770000000000001e-01
   2.1999999999999999e-02  -2.1980000000000000e-01  -1.1152000000000000e+00  -2.6729999999999998e-01  -7.6100000000000001e-02  -4.4000000000000003e-03   3.5510000000000003e-01   2.3570000000000002e+00   2.6989000000000001e+00   2.8899999999999999e-02   1.7319999999999999e-01   4.4230000000000003e-01
   0.0000000000000000e+00  -1.5390000000000001e-01  -1.1152000000000000e+00  -1.7190000000000000e-01   2.8500000000000001e-02  -2.6300000000000000e-02   5.5489999999999995e-01   2.3347000000000002e+00   2.5247000000000002e+00   2.8899999999999999e-02   5.7700000000000001e-02   4.3350000000000000e-01
  -1.7630000000000001e-01  -1.7590000000000000e-01  -1.0294000000000001e+00  -2.8639999999999999e-01   0.0000000000000000e+00  -1.7500000000000002e-02   3.7730000000000002e-01   2.1345999999999998e+00   2.4377000000000000e+00   1.9300000000000001e-02   1.2509999999999999e-01   4.4230000000000003e-01
  -6.6100000000000006e-02  -1.5390000000000001e-01  -4.2890000000000000e-01  -1.9089999999999999e-01  -3.8100000000000002e-02   8.8000000000000005e-03   2.6629999999999998e-01   2.3792000000000000e+00   1.3059000000000001e+00  -2.8899999999999999e-02   9.6199999999999994e-02   4.2020000000000002e-01
  -2.1999999999999999e-02  -1.5390000000000001e-01  -1.8872000000000000e+00  -1.6230000000000000e-01   1.9000000000000000e-02  -8.8000000000000005e-03   3.7730000000000002e-01   2.2235999999999998e+00   2.2635999999999998e+00   9.6299999999999997e-02   1.6360000000000000e-01   4.2470000000000002e-01
  -1.7630000000000001e-01  -1.9789999999999999e-01  -1.5441000000000000e+00  -2.7689999999999998e-01  -9.4999999999999998e-03  -2.6300000000000000e-02   4.4390000000000002e-01   2.2679999999999998e+00   1.8283000000000000e+00   3.8500000000000000e-02   1.7319999999999999e-01   4.3790000000000001e-01
  -1.5429999999999999e-01  -2.1999999999999999e-02  -6.0050000000000003e-01  -1.5279999999999999e-01  -9.4999999999999998e-03   1.3200000000000000e-02   3.9950000000000002e-01   2.3792000000000000e+00   1.5670999999999999e+00  -7.7100000000000002e-02   1.7319999999999999e-01   4.2020000000000002e-01
  -1.7630000000000001e-01  -3.0780000000000002e-01  -1.7160000000000000e-01  -1.6230000000000000e-01   1.9000000000000000e-02  -3.0700000000000002e-02  -6.6600000000000006e-02   2.3570000000000002e+00   9.5770000000000000e-01   8.6699999999999999e-02   1.6360000000000000e-01   3.9369999999999999e-01
  -4.4100000000000000e-02  -1.7590000000000000e-01  -6.8630000000000002e-01  -1.4319999999999999e-01   3.8100000000000002e-02  -5.2600000000000001e-02   3.1069999999999998e-01   2.1791000000000000e+00   1.4800000000000000e+00   6.7400000000000002e-02   7.6999999999999999e-02   4.5560000000000000e-01
  -4.4100000000000000e-02  -2.8580000000000000e-01  -1.1152000000000000e+00  -2.1959999999999999e-01  -3.8100000000000002e-02  -1.7500000000000002e-02   5.1049999999999995e-01   2.1568999999999998e+00   1.9153000000000000e+00   7.7100000000000002e-02   1.6360000000000000e-01   4.6889999999999998e-01
  -8.8200000000000001e-02  -4.3999999999999997e-02  -9.4359999999999999e-01  -2.0050000000000001e-01  -6.6600000000000006e-02  -3.0700000000000002e-02   3.7730000000000002e-01   2.3347000000000002e+00   2.0024000000000002e+00   9.6299999999999997e-02   9.6199999999999994e-02   4.3790000000000001e-01
   6.6100000000000006e-02  -4.6170000000000000e-01  -9.4359999999999999e-01  -2.0050000000000001e-01  -7.6100000000000001e-02  -1.3200000000000000e-02   3.7730000000000002e-01   2.4237000000000002e+00   1.8283000000000000e+00   1.9300000000000001e-02   2.0210000000000000e-01   4.1580000000000000e-01
  -1.7630000000000001e-01  -3.5170000000000001e-01  -6.8630000000000002e-01  -6.6799999999999998e-02  -1.1420000000000000e-01  -2.1899999999999999e-02   2.4410000000000001e-01   2.1791000000000000e+00   1.5670999999999999e+00   1.0600000000000000e-01   1.2509999999999999e-01   4.7330000000000000e-01
   0.0000000000000000e+00  -4.3999999999999997e-02  -9.4359999999999999e-01  -2.4820000000000000e-01  -7.6100000000000001e-02  -1.3200000000000000e-02   3.7730000000000002e-01   2.3792000000000000e+00   2.0893999999999999e+00   8.6699999999999999e-02   7.6999999999999999e-02   4.8220000000000002e-01
  -2.1999999999999999e-02  -3.0780000000000002e-01  -9.4359999999999999e-01  -4.7699999999999999e-02   2.8500000000000001e-02   3.5099999999999999e-02   3.1069999999999998e-01   2.3347000000000002e+00   2.6118000000000001e+00   1.9300000000000001e-02   1.5400000000000000e-01   4.4679999999999997e-01
  -6.6100000000000006e-02  -2.8580000000000000e-01  -1.3725000000000001e+00  -2.0050000000000001e-01   5.7099999999999998e-02  -5.7000000000000002e-02   4.6610000000000001e-01   2.4681999999999999e+00   1.9153000000000000e+00   8.6699999999999999e-02   1.5400000000000000e-01   4.2470000000000002e-01
  -1.1020000000000001e-01  -3.5170000000000001e-01  -3.4310000000000002e-01  -1.6230000000000000e-01  -1.9000000000000000e-02  -1.7500000000000002e-02   3.1069999999999998e-01   2.2458000000000000e+00   1.3059000000000001e+00   1.1559999999999999e-01   1.2509999999999999e-01   4.6000000000000002e-01
   6.6100000000000006e-02  -1.3189999999999999e-01  -8.5780000000000001e-01  -1.5279999999999999e-01   0.0000000000000000e+00  -1.7500000000000002e-02   4.6610000000000001e-01   2.4237000000000002e+00   2.2635999999999998e+00   1.0600000000000000e-01   1.4430000000000001e-01   4.6450000000000002e-01
  -1.1020000000000001e-01  -2.8580000000000000e-01  -6.8630000000000002e-01  -9.5500000000000002e-02  -1.0470000000000000e-01  -7.0199999999999999e-02   2.4410000000000001e-01   2.2235999999999998e+00   2.0893999999999999e+00  -3.8500000000000000e-02   1.4430000000000001e-01   4.2909999999999998e-01
  -4.4100000000000000e-02  -1.7590000000000000e-01  -8.5780000000000001e-01  -1.2410000000000000e-01   1.9000000000000000e-02  -2.6300000000000000e-02   2.4410000000000001e-01   2.2235999999999998e+00   2.0024000000000002e+00   1.9300000000000001e-02   2.4060000000000001e-01   4.6450000000000002e-01
  -1.7630000000000001e-01  -3.2979999999999998e-01  -1.4582999999999999e+00  -2.0999999999999999e-01  -1.9000000000000000e-02  -8.8000000000000005e-03   3.3289999999999997e-01   2.4237000000000002e+00   1.8283000000000000e+00  -9.6299999999999997e-02   1.1550000000000001e-01   4.1580000000000000e-01
  -8.8200000000000001e-02  -1.3189999999999999e-01  -8.5780000000000001e-01  -1.9089999999999999e-01   9.5200000000000007e-02  -4.8200000000000000e-02   2.6629999999999998e-01   2.2679999999999998e+00   2.0893999999999999e+00  -2.8899999999999999e-02   1.5400000000000000e-01   4.4679999999999997e-01
  -4.4100000000000000e-02  -2.6379999999999998e-01  -8.5780000000000001e-01  -3.3420000000000000e-01  -1.9000000000000000e-02  -4.4000000000000003e-03   3.3289999999999997e-01   2.4459000000000000e+00   2.1764999999999999e+00   9.6299999999999997e-02   1.0580000000000001e-01   4.0250000000000002e-01
  -1.3230000000000000e-01  -2.4179999999999999e-01  -1.1152000000000000e+00  -3.0549999999999999e-01  -5.7099999999999998e-02   1.7500000000000002e-02   3.5510000000000003e-01   2.3347000000000002e+00   1.7412000000000001e+00   9.6299999999999997e-02   1.7319999999999999e-01   4.4679999999999997e-01
  -1.3230000000000000e-01  -1.7590000000000000e-01  -9.4359999999999999e-01  -1.8140000000000001e-01   9.4999999999999998e-03   4.4000000000000003e-03   4.2170000000000002e-01   2.1791000000000000e+00   1.4800000000000000e+00  -2.8899999999999999e-02   1.0580000000000001e-01   4.2470000000000002e-01
  -6.6100000000000006e-02   2.1999999999999999e-02  -4.2890000000000000e-01  -2.0050000000000001e-01  -5.7099999999999998e-02   3.0700000000000002e-02   4.2170000000000002e-01   2.6459999999999999e+00   1.1317999999999999e+00   5.7799999999999997e-02   7.6999999999999999e-02   4.1580000000000000e-01
  -4.4100000000000000e-02  -2.8580000000000000e-01  -9.4359999999999999e-01  -2.3870000000000000e-01   1.2370000000000000e-01  -3.5099999999999999e-02   4.2170000000000002e-01   2.2902999999999998e+00   9.5770000000000000e-01   3.8500000000000000e-02   8.6599999999999996e-02   4.1580000000000000e-01
   1.5429999999999999e-01  -3.0780000000000002e-01  -8.5800000000000001e-02  -2.4820000000000000e-01   2.8500000000000001e-02  -3.0700000000000002e-02   3.3289999999999997e-01   2.4681999999999999e+00   2.2635999999999998e+00   9.6299999999999997e-02   1.8279999999999999e-01   4.2470000000000002e-01
  -1.5429999999999999e-01  -6.6000000000000003e-02  -1.1152000000000000e+00  -1.0500000000000000e-01  -1.9000000000000000e-02   3.9500000000000000e-02   3.7730000000000002e-01   2.5792999999999999e+00   2.1764999999999999e+00  -9.5999999999999992e-03   9.6199999999999994e-02   4.1139999999999999e-01
   0.0000000000000000e+00  -2.8580000000000000e-01  -9.4359999999999999e-01  -2.1959999999999999e-01   9.4999999999999998e-03  -1.7500000000000002e-02   3.7730000000000002e-01   2.3570000000000002e+00   1.2188000000000001e+00   2.8899999999999999e-02   1.0580000000000001e-01   4.6000000000000002e-01
  -1.7630000000000001e-01  -3.9570000000000000e-01  -1.1152000000000000e+00  -1.0500000000000000e-01  -4.7600000000000003e-02   2.6300000000000000e-02   3.9950000000000002e-01   2.3570000000000002e+00   1.8283000000000000e+00   4.8200000000000000e-02   1.1550000000000001e-01   4.6000000000000002e-01
  -4.4100000000000000e-02  -3.7369999999999998e-01  -1.0294000000000001e+00  -1.8140000000000001e-01   2.8500000000000001e-02  -4.8200000000000000e-02   1.1100000000000000e-01   2.2458000000000000e+00   2.2635999999999998e+00   6.7400000000000002e-02   1.9239999999999999e-01   4.5560000000000000e-01
  -1.3230000000000000e-01  -2.1980000000000000e-01  -1.2010000000000001e+00  -2.4820000000000000e-01  -1.0470000000000000e-01   1.7500000000000002e-02   2.2189999999999999e-01   2.3570000000000002e+00   1.3930000000000000e+00   2.8899999999999999e-02   1.0580000000000001e-01   4.3350000000000000e-01
   1.3230000000000000e-01  -2.1980000000000000e-01  -3.4310000000000002e-01  -2.0050000000000001e-01  -5.7099999999999998e-02   4.8200000000000000e-02   2.4410000000000001e-01   2.2012999999999998e+00   1.7412000000000001e+00   9.5999999999999992e-03   1.3469999999999999e-01   4.2909999999999998e-01
   4.4100000000000000e-02  -3.7369999999999998e-01  -6.8630000000000002e-01  -2.0050000000000001e-01  -1.9000000000000000e-02   4.4000000000000003e-03   2.6629999999999998e-01   2.2012999999999998e+00   1.6540999999999999e+00  -2.8899999999999999e-02   4.8099999999999997e-02   3.8479999999999998e-01
  -1.5429999999999999e-01  -1.5390000000000001e-01  -6.0050000000000003e-01  -1.7190000000000000e-01   4.7600000000000003e-02  -1.3200000000000000e-02   3.3289999999999997e-01   2.3347000000000002e+00   1.2188000000000001e+00   1.1559999999999999e-01   1.8279999999999999e-01   4.4230000000000003e-01
  -1.7630000000000001e-01  -1.0990000000000000e-01  -1.2867999999999999e+00  -1.8140000000000001e-01   8.5599999999999996e-02  -3.5099999999999999e-02   3.1069999999999998e-01   2.3347000000000002e+00   2.4377000000000000e+00   4.8200000000000000e-02   1.3469999999999999e-01   4.5560000000000000e-01
  -2.1999999999999999e-02  -2.4179999999999999e-01  -6.8630000000000002e-01  -1.5279999999999999e-01   9.4999999999999998e-03   0.0000000000000000e+00   5.9930000000000005e-01   2.4237000000000002e+00   1.9153000000000000e+00   7.7100000000000002e-02   1.4430000000000001e-01   4.5560000000000000e-01
  -1.3230000000000000e-01  -1.3189999999999999e-01  -3.4310000000000002e-01  -1.6230000000000000e-01   1.9000000000000000e-02  -2.6300000000000000e-02   3.7730000000000002e-01   2.3570000000000002e+00   2.0893999999999999e+00  -4.8200000000000000e-02   2.0210000000000000e-01   4.4679999999999997e-01
  -2.1999999999999999e-02  -8.7900000000000006e-02  -1.1152000000000000e+00  -2.5779999999999997e-01  -2.8500000000000001e-02   6.5799999999999997e-02   3.1069999999999998e-01   2.3792000000000000e+00   1.6540999999999999e+00   4.8200000000000000e-02   1.2509999999999999e-01   4.5560000000000000e-01
  -1.3230000000000000e-01  -3.5170000000000001e-01  -1.4582999999999999e+00  -2.4820000000000000e-01  -3.8100000000000002e-02   3.0700000000000002e-02   1.7760000000000001e-01   2.1345999999999998e+00   1.9153000000000000e+00   9.6299999999999997e-02   7.6999999999999999e-02   4.2470000000000002e-01
  -8.8200000000000001e-02   1.0990000000000000e-01  -8.5780000000000001e-01  -2.1959999999999999e-01   0.0000000000000000e+00   8.8000000000000005e-03   2.6629999999999998e-01   2.3125000000000000e+00   2.2635999999999998e+00  -2.8899999999999999e-02   1.4430000000000001e-01   4.4679999999999997e-01
  -2.6450000000000001e-01  -6.6000000000000003e-02  -1.3725000000000001e+00  -2.2910000000000000e-01  -6.6600000000000006e-02   5.7000000000000002e-02   3.1069999999999998e-01   2.4015000000000000e+00   1.6540999999999999e+00   5.7799999999999997e-02   1.1550000000000001e-01   4.4679999999999997e-01
  -2.1999999999999999e-02  -1.5390000000000001e-01  -6.8630000000000002e-01  -7.6399999999999996e-02  -2.8500000000000001e-02   4.4000000000000003e-03   2.8849999999999998e-01   2.1791000000000000e+00   2.0024000000000002e+00   8.6699999999999999e-02   1.4430000000000001e-01   4.2470000000000002e-01
  -1.5429999999999999e-01  -6.6000000000000003e-02  -1.1152000000000000e+00  -1.7190000000000000e-01   0.0000000000000000e+00  -3.9500000000000000e-02   4.2170000000000002e-01   2.3570000000000002e+00   1.6540999999999999e+00   8.6699999999999999e-02   1.1550000000000001e-01   4.5560000000000000e-01
  -1.7630000000000001e-01  -2.6379999999999998e-01  -7.7210000000000001e-01  -1.6230000000000000e-01   2.8500000000000001e-02  -4.4000000000000003e-03   3.3289999999999997e-01   2.2679999999999998e+00   1.5670999999999999e+00   6.7400000000000002e-02   2.1170000000000000e-01   4.2470000000000002e-01
  -8.8200000000000001e-02  -4.3999999999999997e-02  -1.1152000000000000e+00  -2.6729999999999998e-01   0.0000000000000000e+00   1.7500000000000002e-02   3.1069999999999998e-01   2.1345999999999998e+00   2.0893999999999999e+00   7.7100000000000002e-02   5.7700000000000001e-02   4.4230000000000003e-01
   2.1999999999999999e-02  -3.2979999999999998e-01  -8.5780000000000001e-01  -1.8140000000000001e-01   9.4999999999999998e-03  -3.0700000000000002e-02   2.4410000000000001e-01   2.2679999999999998e+00   2.1764999999999999e+00   1.1559999999999999e-01   1.6360000000000000e-01   4.6450000000000002e-01
  -1.7630000000000001e-01  -3.2979999999999998e-01  -6.8630000000000002e-01  -2.2910000000000000e-01  -3.8100000000000002e-02  -1.7500000000000002e-02   3.9950000000000002e-01   2.3570000000000002e+00   1.7412000000000001e+00   9.5999999999999992e-03   1.0580000000000001e-01   4.2909999999999998e-01
  -2.6450000000000001e-01  -2.1980000000000000e-01  -7.7210000000000001e-01  -2.0050000000000001e-01   3.8100000000000002e-02  -8.8000000000000005e-03   3.3289999999999997e-01   2.3570000000000002e+00   2.0893999999999999e+00   6.7400000000000002e-02   1.5400000000000000e-01   4.1139999999999999e-01
  -8.8200000000000001e-02  -1.9789999999999999e-01   8.5800000000000001e-02  -1.9089999999999999e-01  -9.5200000000000007e-02   0.0000000000000000e+00   5.1049999999999995e-01   2.4237000000000002e+00   2.1764999999999999e+00   1.4449999999999999e-01   1.3469999999999999e-01   4.4679999999999997e-01
   1.5429999999999999e-01  -1.0990000000000000e-01  -1.4582999999999999e+00  -1.3370000000000001e-01   6.6600000000000006e-02   0.0000000000000000e+00   2.6629999999999998e-01   2.4459000000000000e+00   2.0893999999999999e+00  -1.0600000000000000e-01   1.3469999999999999e-01   4.5560000000000000e-01
  -1.1020000000000001e-01  -3.9570000000000000e-01  -1.2010000000000001e+00  -2.7689999999999998e-01   0.0000000000000000e+00  -2.6300000000000000e-02   2.6629999999999998e-01   2.2458000000000000e+00   1.9153000000000000e+00   9.5999999999999992e-03   1.9239999999999999e-01   4.3790000000000001e-01
  -4.4100000000000000e-02  -2.1980000000000000e-01  -1.5441000000000000e+00  -1.6230000000000000e-01  -8.5599999999999996e-02   4.4000000000000003e-03   3.7730000000000002e-01   2.2458000000000000e+00   1.7412000000000001e+00   6.7400000000000002e-02   1.8279999999999999e-01   4.0250000000000002e-01
   0.0000000000000000e+00  -3.2979999999999998e-01  -1.5441000000000000e+00  -6.6799999999999998e-02   4.7600000000000003e-02  -4.3900000000000002e-02   1.1100000000000000e-01   2.1568999999999998e+00   3.0470999999999999e+00   0.0000000000000000e+00   1.1550000000000001e-01   3.8479999999999998e-01
  -4.4100000000000000e-02  -3.9570000000000000e-01  -1.1152000000000000e+00  -1.8140000000000001e-01  -7.6100000000000001e-02  -1.3200000000000000e-02   4.8830000000000001e-01   2.1791000000000000e+00   2.1764999999999999e+00   1.5409999999999999e-01   1.8279999999999999e-01   4.5119999999999999e-01
  -1.7630000000000001e-01  -4.3969999999999998e-01  -1.2867999999999999e+00  -1.7190000000000000e-01   2.8500000000000001e-02  -4.3900000000000002e-02   2.4410000000000001e-01   2.3347000000000002e+00   2.2635999999999998e+00   2.8899999999999999e-02   8.6599999999999996e-02   4.5119999999999999e-01
  -2.1999999999999999e-02  -3.2979999999999998e-01  -1.1152000000000000e+00  -1.7190000000000000e-01   4.7600000000000003e-02   2.1899999999999999e-02   3.5510000000000003e-01   2.4681999999999999e+00   1.3930000000000000e+00   4.8200000000000000e-02   1.5400000000000000e-01   4.2470000000000002e-01
  -2.8649999999999998e-01  -1.0990000000000000e-01  -3.4310000000000002e-01  -1.5279999999999999e-01   0.0000000000000000e+00  -4.4000000000000003e-03   3.1069999999999998e-01   2.1345999999999998e+00   2.0024000000000002e+00  -1.9300000000000001e-02   2.0210000000000000e-01   4.3350000000000000e-01
  -6.6100000000000006e-02  -1.7590000000000000e-01  -8.5780000000000001e-01  -2.5779999999999997e-01   9.4999999999999998e-03  -3.0700000000000002e-02   3.1069999999999998e-01   2.3347000000000002e+00   2.0893999999999999e+00   9.5999999999999992e-03   2.0210000000000000e-01   4.5119999999999999e-01
  -2.4249999999999999e-01  -1.9789999999999999e-01  -1.0294000000000001e+00  -2.3870000000000000e-01  -9.5200000000000007e-02   1.3200000000000000e-02   1.5540000000000001e-01   2.2679999999999998e+00   2.0024000000000002e+00   4.8200000000000000e-02   1.3469999999999999e-01   4.8220000000000002e-01
   2.1999999999999999e-02  -1.3189999999999999e-01  -9.4359999999999999e-01  -1.6230000000000000e-01  -7.6100000000000001e-02  -4.4000000000000003e-03   3.3289999999999997e-01   2.4459000000000000e+00   1.6540999999999999e+00   4.8200000000000000e-02   1.2509999999999999e-01   4.5119999999999999e-01
   1.1020000000000001e-01  -1.0990000000000000e-01  -1.1152000000000000e+00  -2.2910000000000000e-01   9.4999999999999998e-03  -3.0700000000000002e-02   3.3289999999999997e-01   2.2679999999999998e+00   1.9153000000000000e+00   2.8899999999999999e-02   1.2509999999999999e-01   4.2909999999999998e-01
  -1.7630000000000001e-01  -1.7590000000000000e-01  -1.0294000000000001e+00  -1.4319999999999999e-01  -9.4999999999999998e-03   5.2600000000000001e-02   3.7730000000000002e-01   2.2458000000000000e+00   2.4377000000000000e+00   5.7799999999999997e-02   7.6999999999999999e-02   4.6889999999999998e-01
  -1.1020000000000001e-01  -1.7590000000000000e-01  -1.6298999999999999e+00  -1.3370000000000001e-01   3.8100000000000002e-02  -1.3200000000000000e-02   2.6629999999999998e-01   2.1791000000000000e+00   2.6118000000000001e+00  -2.8899999999999999e-02   1.6360000000000000e-01   4.9540000000000001e-01
  -3.3060000000000000e-01  -4.3999999999999997e-02  -1.0294000000000001e+00  -1.9089999999999999e-01   7.6100000000000001e-02  -3.5099999999999999e-02   5.1049999999999995e-01   2.3347000000000002e+00   2.6989000000000001e+00   8.6699999999999999e-02   1.8279999999999999e-01   4.4679999999999997e-01
  -3.9679999999999999e-01  -3.7369999999999998e-01  -8.5780000000000001e-01  -1.7190000000000000e-01  -8.5599999999999996e-02   2.6300000000000000e-02   4.4390000000000002e-01   2.2902999999999998e+00   1.3930000000000000e+00   4.8200000000000000e-02   1.3469999999999999e-01   4.5560000000000000e-01
  -1.3230000000000000e-01  -2.4179999999999999e-01  -9.4359999999999999e-01  -1.5279999999999999e-01   6.6600000000000006e-02  -3.0700000000000002e-02   1.5540000000000001e-01   2.4904000000000002e+00   2.0024000000000002e+00   5.7799999999999997e-02   1.2509999999999999e-01   3.8479999999999998e-01
  -2.2040000000000001e-01  -1.9789999999999999e-01  -5.1470000000000005e-01  -2.8639999999999999e-01  -1.9000000000000000e-02   2.1899999999999999e-02   3.1069999999999998e-01   2.2012999999999998e+00   2.2635999999999998e+00   5.7799999999999997e-02   1.5400000000000000e-01   4.3790000000000001e-01
  -1.7630000000000001e-01  -2.1980000000000000e-01  -6.0050000000000003e-01  -2.0999999999999999e-01  -4.7600000000000003e-02   1.7500000000000002e-02   4.6610000000000001e-01   2.2458000000000000e+00   1.3059000000000001e+00   2.8899999999999999e-02   2.0210000000000000e-01   4.0699999999999997e-01
  -2.1999999999999999e-02  -4.6170000000000000e-01  -7.7210000000000001e-01  -1.9089999999999999e-01   5.7099999999999998e-02   4.3900000000000002e-02   2.2189999999999999e-01   2.4015000000000000e+00   2.0024000000000002e+00   2.8899999999999999e-02   1.0580000000000001e-01   4.0699999999999997e-01
  -2.8649999999999998e-01  -1.5390000000000001e-01  -1.1152000000000000e+00  -2.6729999999999998e-01  -9.5200000000000007e-02  -5.2600000000000001e-02   3.3289999999999997e-01   2.1791000000000000e+00   2.1764999999999999e+00   2.8899999999999999e-02   1.3469999999999999e-01   4.4230000000000003e-01
  -8.8200000000000001e-02  -2.6379999999999998e-01  -1.5441000000000000e+00  -2.9599999999999999e-01  -1.0470000000000000e-01  -1.3200000000000000e-02   3.9950000000000002e-01   2.2012999999999998e+00   2.2635999999999998e+00   7.7100000000000002e-02   1.5400000000000000e-01   4.6889999999999998e-01
   6.6100000000000006e-02  -4.1770000000000002e-01  -6.0050000000000003e-01  -2.0050000000000001e-01  -6.6600000000000006e-02   2.1899999999999999e-02   3.1069999999999998e-01   2.3125000000000000e+00   1.8283000000000000e+00  -9.5999999999999992e-03   1.3469999999999999e-01   4.8220000000000002e-01
  -1.7630000000000001e-01  -4.6170000000000000e-01  -9.4359999999999999e-01  -2.5779999999999997e-01   2.8500000000000001e-02  -5.7000000000000002e-02   2.8849999999999998e-01   2.3347000000000002e+00   1.8283000000000000e+00   0.0000000000000000e+00   7.6999999999999999e-02   4.3790000000000001e-01
   2.1999999999999999e-02  -2.1980000000000000e-01  -4.2890000000000000e-01  -1.5279999999999999e-01   9.4999999999999998e-03  -4.3900000000000002e-02   3.3289999999999997e-01   2.4237000000000002e+00   1.9153000000000000e+00   5.7799999999999997e-02   1.1550000000000001e-01   4.3790000000000001e-01
  -8.8200000000000001e-02  -8.7900000000000006e-02  -1.1152000000000000e+00  -2.1959999999999999e-01   3.8100000000000002e-02  -1.7500000000000002e-02   4.8830000000000001e-01   2.5125999999999999e+00   1.3930000000000000e+00   3.8500000000000000e-02   1.2509999999999999e-01   4.7770000000000001e-01
  -2.1999999999999999e-02  -4.8359999999999997e-01  -1.4582999999999999e+00  -1.2410000000000000e-01   1.9000000000000000e-02  -2.6300000000000000e-02   2.8849999999999998e-01   2.3792000000000000e+00   2.5247000000000002e+00   6.7400000000000002e-02   1.8279999999999999e-01   4.5119999999999999e-01
  -1.3230000000000000e-01  -2.4179999999999999e-01  -4.2890000000000000e-01  -9.5500000000000002e-02   1.4269999999999999e-01   1.3200000000000000e-02   2.8849999999999998e-01   2.4904000000000002e+00   2.4377000000000000e+00   1.3489999999999999e-01   1.4430000000000001e-01   4.5560000000000000e-01
  -2.4249999999999999e-01  -2.1980000000000000e-01  -1.3725000000000001e+00  -1.9089999999999999e-01   0.0000000000000000e+00   8.8000000000000005e-03   4.6610000000000001e-01   2.2679999999999998e+00   1.5670999999999999e+00   0.0000000000000000e+00   1.5400000000000000e-01   4.2909999999999998e-01
   2.1999999999999999e-02  -2.4179999999999999e-01  -2.5740000000000002e-01  -2.7689999999999998e-01   1.9000000000000000e-02  -1.3200000000000000e-02   2.4410000000000001e-01   2.2679999999999998e+00   1.9153000000000000e+00   7.7100000000000002e-02   7.6999999999999999e-02   4.6450000000000002e-01
  -1.7630000000000001e-01  -2.8580000000000000e-01  -1.2010000000000001e+00  -1.6230000000000000e-01   4.7600000000000003e-02  -3.5099999999999999e-02   1.9980000000000001e-01   2.3570000000000002e+00   1.5670999999999999e+00   3.8500000000000000e-02   7.6999999999999999e-02   4.5119999999999999e-01
  -8.8200000000000001e-02  -1.0990000000000000e-01  -9.4359999999999999e-01  -2.7689999999999998e-01  -9.4999999999999998e-03  -4.4000000000000003e-03   2.4410000000000001e-01   2.0678999999999998e+00   2.3506000000000000e+00   8.6699999999999999e-02   1.6360000000000000e-01   4.2470000000000002e-01
  -8.8200000000000001e-02  -2.4179999999999999e-01  -7.7210000000000001e-01  -2.3870000000000000e-01  -1.9000000000000000e-02   0.0000000000000000e+00   5.3269999999999995e-01   2.3125000000000000e+00   2.2635999999999998e+00   5.7799999999999997e-02   2.0210000000000000e-01   4.6450000000000002e-01
  -1.3230000000000000e-01  -4.1770000000000002e-01  -1.1152000000000000e+00  -2.4820000000000000e-01  -4.7600000000000003e-02  -3.5099999999999999e-02   4.4390000000000002e-01   2.1345999999999998e+00   2.6989000000000001e+00   4.8200000000000000e-02   6.7400000000000002e-02   4.3350000000000000e-01
  -2.2040000000000001e-01  -1.9789999999999999e-01  -9.4359999999999999e-01  -1.4319999999999999e-01  -9.4999999999999998e-03  -3.5099999999999999e-02   3.9950000000000002e-01   2.3125000000000000e+00   2.0024000000000002e+00  -6.7400000000000002e-02   1.3469999999999999e-01   3.9810000000000001e-01
  -4.4100000000000000e-02  -2.4179999999999999e-01  -7.7210000000000001e-01  -2.2910000000000000e-01  -2.8500000000000001e-02   0.0000000000000000e+00   3.1069999999999998e-01   2.5125999999999999e+00   1.4800000000000000e+00   2.8899999999999999e-02   1.7319999999999999e-01   4.5119999999999999e-01
  -2.1999999999999999e-02  -3.0780000000000002e-01   0.0000000000000000e+00  -2.0050000000000001e-01   2.8500000000000001e-02  -3.9500000000000000e-02   3.3289999999999997e-01   2.1791000000000000e+00   1.5670999999999999e+00   7.7100000000000002e-02   1.5400000000000000e-01   4.0699999999999997e-01
  -6.6100000000000006e-02  -2.4179999999999999e-01  -1.0294000000000001e+00  -1.7190000000000000e-01  -4.7600000000000003e-02  -1.7500000000000002e-02   3.1069999999999998e-01   2.6238000000000001e+00   1.5670999999999999e+00   4.8200000000000000e-02   1.6360000000000000e-01   3.9810000000000001e-01
   0.0000000000000000e+00  -1.3189999999999999e-01  -9.4359999999999999e-01  -2.1959999999999999e-01  -5.7099999999999998e-02   4.3900000000000002e-02   2.6629999999999998e-01   2.4237000000000002e+00   2.1764999999999999e+00   9.6299999999999997e-02   1.8279999999999999e-01   4.2470000000000002e-01
  -2.4249999999999999e-01  -2.6379999999999998e-01  -1.1152000000000000e+00  -1.0500000000000000e-01  -1.9000000000000000e-02   0.0000000000000000e+00   3.5510000000000003e-01   2.2902999999999998e+00   1.5670999999999999e+00   8.6699999999999999e-02   4.8099999999999997e-02   4.6889999999999998e-01
  -6.6100000000000006e-02   4.3999999999999997e-02  -7.7210000000000001e-01  -1.5279999999999999e-01   2.8500000000000001e-02  -1.3200000000000000e-02   4.4390000000000002e-01   1.9567000000000001e+00   2.5247000000000002e+00  -9.5999999999999992e-03   1.6360000000000000e-01   4.2909999999999998e-01
   0.0000000000000000e+00  -2.1980000000000000e-01  -1.2867999999999999e+00  -2.0050000000000001e-01  -1.1420000000000000e-01  -2.1899999999999999e-02   3.1069999999999998e-01   2.3347000000000002e+00   1.6540999999999999e+00   7.7100000000000002e-02   1.0580000000000001e-01   4.4679999999999997e-01
  -1.3230000000000000e-01  -3.0780000000000002e-01  -9.4359999999999999e-01  -3.1509999999999999e-01  -5.7099999999999998e-02  -3.9500000000000000e-02   3.7730000000000002e-01   2.2679999999999998e+00   2.0024000000000002e+00   6.7400000000000002e-02   1.6360000000000000e-01   4.2909999999999998e-01
  -2.1999999999999999e-02  -2.4179999999999999e-01  -8.5780000000000001e-01  -2.3870000000000000e-01  -6.6600000000000006e-02   3.0700000000000002e-02   2.6629999999999998e-01   2.2458000000000000e+00   2.0024000000000002e+00   5.7799999999999997e-02   1.7319999999999999e-01   4.2470000000000002e-01
  -8.8200000000000001e-02  -5.2759999999999996e-01  -8.5780000000000001e-01  -2.0999999999999999e-01  -9.4999999999999998e-03  -8.8000000000000005e-03   2.6629999999999998e-01   2.2458000000000000e+00   2.1764999999999999e+00   5.7799999999999997e-02   1.5400000000000000e-01   4.3790000000000001e-01
  -2.2040000000000001e-01  -2.1980000000000000e-01  -1.2867999999999999e+00  -1.1459999999999999e-01   9.5200000000000007e-02  -5.2600000000000001e-02   3.5510000000000003e-01   2.3125000000000000e+00   1.5670999999999999e+00   1.1559999999999999e-01   1.8279999999999999e-01   4.0250000000000002e-01
  -1.1020000000000001e-01  -3.7369999999999998e-01  -7.7210000000000001e-01  -1.0500000000000000e-01  -1.9000000000000000e-02   3.9500000000000000e-02   2.8849999999999998e-01   2.3792000000000000e+00   1.5670999999999999e+00   0.0000000000000000e+00   1.3469999999999999e-01   4.3790000000000001e-01
   1.1020000000000001e-01  -1.3189999999999999e-01  -7.7210000000000001e-01  -1.9089999999999999e-01   9.4999999999999998e-03  -2.1899999999999999e-02   3.3289999999999997e-01   2.4904000000000002e+00   1.7412000000000001e+00  -9.5999999999999992e-03   1.9239999999999999e-01   4.2470000000000002e-01
  -1.3230000000000000e-01  -4.3999999999999997e-02  -2.5740000000000002e-01  -2.0999999999999999e-01  -2.8500000000000001e-02  -1.7500000000000002e-02   3.1069999999999998e-01   2.2679999999999998e+00   2.2635999999999998e+00   3.8500000000000000e-02   7.6999999999999999e-02   4.6000000000000002e-01
  -2.1999999999999999e-02   8.7900000000000006e-02  -7.7210000000000001e-01  -1.8140000000000001e-01  -9.4999999999999998e-03   2.1899999999999999e-02   3.7730000000000002e-01   2.2235999999999998e+00   2.2635999999999998e+00   0.0000000000000000e+00   9.5999999999999992e-03   4.6889999999999998e-01
  -2.4249999999999999e-01  -1.0990000000000000e-01  -9.4359999999999999e-01  -1.1459999999999999e-01   0.0000000000000000e+00  -1.3200000000000000e-02   4.2170000000000002e-01   2.3792000000000000e+00   2.0024000000000002e+00   9.5999999999999992e-03   1.0580000000000001e-01   4.4679999999999997e-01
  -6.6100000000000006e-02  -1.9789999999999999e-01  -1.3725000000000001e+00  -2.7689999999999998e-01  -2.8500000000000001e-02   1.3200000000000000e-02   4.2170000000000002e-01   2.2902999999999998e+00   1.2188000000000001e+00   5.7799999999999997e-02   1.6360000000000000e-01   4.4679999999999997e-01
  -1.9839999999999999e-01  -4.1770000000000002e-01  -8.5780000000000001e-01  -1.7190000000000000e-01  -3.8100000000000002e-02   4.3900000000000002e-02   3.3289999999999997e-01   2.4459000000000000e+00   2.2635999999999998e+00   0.0000000000000000e+00   1.9239999999999999e-01   4.2909999999999998e-01
  -1.7630000000000001e-01  -8.7900000000000006e-02  -2.5740000000000002e-01  -1.5279999999999999e-01  -9.4999999999999998e-03   0.0000000000000000e+00   4.4390000000000002e-01   2.2458000000000000e+00   1.6540999999999999e+00   1.1559999999999999e-01   1.2509999999999999e-01   4.5560000000000000e-01
  -4.4100000000000000e-02  -3.2979999999999998e-01  -1.4582999999999999e+00  -1.9089999999999999e-01  -5.7099999999999998e-02   4.4000000000000003e-03   2.8849999999999998e-01   2.3125000000000000e+00   1.7412000000000001e+00   0.0000000000000000e+00   1.5400000000000000e-01   4.3350000000000000e-01
  -2.4249999999999999e-01  -1.5390000000000001e-01  -9.4359999999999999e-01  -2.1959999999999999e-01  -5.7099999999999998e-02   4.4000000000000003e-03   6.6600000000000006e-02   2.4904000000000002e+00   1.9153000000000000e+00   4.8200000000000000e-02   1.7319999999999999e-01   4.6450000000000002e-01
  -6.6100000000000006e-02  -2.6379999999999998e-01  -5.1470000000000005e-01  -1.7190000000000000e-01   7.6100000000000001e-02  -3.9500000000000000e-02   3.3289999999999997e-01   2.1791000000000000e+00   1.9153000000000000e+00   9.5999999999999992e-03   1.0580000000000001e-01   4.4230000000000003e-01
  -1.7630000000000001e-01  -1.9789999999999999e-01   0.0000000000000000e+00  -2.3870000000000000e-01   1.9000000000000000e-02  -6.1400000000000003e-02   2.2189999999999999e-01   2.2458000000000000e+00   2.9600000000000000e+00   0.0000000000000000e+00   2.4060000000000001e-01   4.5119999999999999e-01
  -2.1999999999999999e-02  -5.2759999999999996e-01  -1.1152000000000000e+00  -1.4319999999999999e-01   0.0000000000000000e+00  -4.4000000000000003e-03   4.2170000000000002e-01   2.3347000000000002e+00   1.9153000000000000e+00   0.0000000000000000e+00   1.7319999999999999e-01   4.3790000000000001e-01
  -6.6100000000000006e-02  -3.7369999999999998e-01  -1.6298999999999999e+00  -2.1959999999999999e-01  -9.5200000000000007e-02   3.5099999999999999e-02   2.4410000000000001e-01   2.5571000000000002e+00   2.1764999999999999e+00   7.7100000000000002e-02   8.6599999999999996e-02   4.0250000000000002e-01
  -4.4100000000000000e-02  -3.9570000000000000e-01  -9.4359999999999999e-01  -1.9089999999999999e-01   1.9000000000000000e-02  -7.8899999999999998e-02   3.1069999999999998e-01   1.8677999999999999e+00   1.7412000000000001e+00   9.6299999999999997e-02   1.1550000000000001e-01   4.7770000000000001e-01
  -6.6100000000000006e-02  -1.7590000000000000e-01  -8.5780000000000001e-01  -2.9599999999999999e-01  -7.6100000000000001e-02  -1.3200000000000000e-02   4.4390000000000002e-01   2.2458000000000000e+00   1.9153000000000000e+00   1.9300000000000001e-02   1.8279999999999999e-01   4.5119999999999999e-01
  -6.6100000000000006e-02   0.0000000000000000e+00  -3.4310000000000002e-01  -2.6729999999999998e-01   0.0000000000000000e+00  -3.9500000000000000e-02   3.9950000000000002e-01   2.5125999999999999e+00   1.3059000000000001e+00   9.5999999999999992e-03   1.0580000000000001e-01   4.2470000000000002e-01
   0.0000000000000000e+00  -3.7369999999999998e-01  -8.5780000000000001e-01  -2.4820000000000000e-01  -3.8100000000000002e-02  -2.1899999999999999e-02   2.8849999999999998e-01   2.5125999999999999e+00   2.5247000000000002e+00   3.8500000000000000e-02   1.2509999999999999e-01   4.4679999999999997e-01
  -6.6100000000000006e-02  -1.7590000000000000e-01  -1.4582999999999999e+00  -1.9089999999999999e-01  -3.8100000000000002e-02  -2.6300000000000000e-02   2.4410000000000001e-01   2.3347000000000002e+00   2.1764999999999999e+00   6.7400000000000002e-02   1.8279999999999999e-01   4.6450000000000002e-01
  -2.1999999999999999e-02  -1.9789999999999999e-01  -1.6298999999999999e+00  -1.9089999999999999e-01   7.6100000000000001e-02   0.0000000000000000e+00   2.6629999999999998e-01   2.2012999999999998e+00   1.3059000000000001e+00   1.2520000000000001e-01   1.2509999999999999e-01   4.2909999999999998e-01
  -8.8200000000000001e-02  -1.5390000000000001e-01  -1.3725000000000001e+00  -1.4319999999999999e-01   8.5599999999999996e-02  -8.8000000000000005e-03   4.8830000000000001e-01   2.2235999999999998e+00   2.3506000000000000e+00   9.6299999999999997e-02   1.2509999999999999e-01   4.1580000000000000e-01
  -1.9839999999999999e-01  -2.6379999999999998e-01  -1.4582999999999999e+00  -1.6230000000000000e-01  -2.8500000000000001e-02  -3.0700000000000002e-02   3.7730000000000002e-01   2.5348999999999999e+00   1.7412000000000001e+00   8.6699999999999999e-02   1.3469999999999999e-01   4.0699999999999997e-01
  -8.8200000000000001e-02  -3.5170000000000001e-01  -8.5780000000000001e-01  -1.7190000000000000e-01   1.9000000000000000e-02  -4.3900000000000002e-02   6.2150000000000005e-01   2.3125000000000000e+00   2.1764999999999999e+00   1.6380000000000000e-01   1.5400000000000000e-01   4.3790000000000001e-01
  -2.6450000000000001e-01  -6.6000000000000003e-02  -1.0294000000000001e+00  -1.4319999999999999e-01  -9.4999999999999998e-03   5.7000000000000002e-02   4.6610000000000001e-01   2.4459000000000000e+00   2.2635999999999998e+00  -6.7400000000000002e-02   1.7319999999999999e-01   4.6450000000000002e-01
  -1.5429999999999999e-01  -1.7590000000000000e-01  -1.2010000000000001e+00  -1.5279999999999999e-01   6.6600000000000006e-02   8.8000000000000005e-03   3.9950000000000002e-01   2.5571000000000002e+00   1.3930000000000000e+00   2.8899999999999999e-02   8.6599999999999996e-02   4.3350000000000000e-01
  -4.4100000000000000e-02  -1.7590000000000000e-01  -1.2010000000000001e+00  -2.0999999999999999e-01  -7.6100000000000001e-02   4.4000000000000003e-03   2.4410000000000001e-01   2.3792000000000000e+00   1.7412000000000001e+00   1.0600000000000000e-01   1.5400000000000000e-01   4.6450000000000002e-01
  -2.1999999999999999e-02  -2.4179999999999999e-01  -1.0294000000000001e+00  -1.9089999999999999e-01  -1.3320000000000001e-01   4.3900000000000002e-02   2.8849999999999998e-01   2.3570000000000002e+00   1.5670999999999999e+00   3.8500000000000000e-02   6.7400000000000002e-02   4.7770000000000001e-01
  -2.4249999999999999e-01  -1.0990000000000000e-01  -3.4310000000000002e-01  -1.7190000000000000e-01  -9.4999999999999998e-03   2.6300000000000000e-02   2.2189999999999999e-01   2.3347000000000002e+00   2.4377000000000000e+00   3.8500000000000000e-02   1.3469999999999999e-01   4.2470000000000002e-01
  -4.4100000000000000e-02  -1.3189999999999999e-01  -6.0050000000000003e-01  -2.1959999999999999e-01  -7.6100000000000001e-02  -3.9500000000000000e-02   5.9930000000000005e-01   2.4015000000000000e+00   1.2188000000000001e+00   3.8500000000000000e-02   1.0580000000000001e-01   4.3350000000000000e-01
  -1.5429999999999999e-01  -4.3969999999999998e-01  -8.5780000000000001e-01  -1.5279999999999999e-01  -3.8100000000000002e-02  -1.7500000000000002e-02   2.4410000000000001e-01   2.3125000000000000e+00   2.2635999999999998e+00   3.8500000000000000e-02   1.3469999999999999e-01   4.2470000000000002e-01
  -1.3230000000000000e-01  -1.7590000000000000e-01  -5.1470000000000005e-01  -2.0050000000000001e-01   1.9000000000000000e-02   1.3200000000000000e-02   3.1069999999999998e-01   2.3125000000000000e+00   1.9153000000000000e+00   5.7799999999999997e-02   1.5400000000000000e-01   4.4679999999999997e-01
  -1.1020000000000001e-01  -2.4179999999999999e-01  -2.5740000000000002e-01  -1.7190000000000000e-01  -2.8500000000000001e-02   8.8000000000000005e-03   2.6629999999999998e-01   2.2235999999999998e+00   2.1764999999999999e+00   1.1559999999999999e-01   1.2509999999999999e-01   4.3350000000000000e-01
  -1.3230000000000000e-01  -5.4959999999999998e-01  -8.5780000000000001e-01  -2.0050000000000001e-01  -6.6600000000000006e-02  -1.3200000000000000e-02   3.9950000000000002e-01   2.3347000000000002e+00   2.5247000000000002e+00   7.7100000000000002e-02   1.1550000000000001e-01   4.3790000000000001e-01
  -2.8649999999999998e-01  -3.0780000000000002e-01  -1.5441000000000000e+00  -1.9089999999999999e-01   9.4999999999999998e-03   1.7500000000000002e-02   3.1069999999999998e-01   2.3792000000000000e+00   2.7858999999999998e+00   0.0000000000000000e+00   2.0210000000000000e-01   4.6450000000000002e-01
  -8.8200000000000001e-02  -1.7590000000000000e-01  -1.2867999999999999e+00  -1.3370000000000001e-01  -5.7099999999999998e-02   3.9500000000000000e-02   1.7760000000000001e-01   2.2235999999999998e+00   2.3506000000000000e+00   1.9300000000000001e-02   1.7319999999999999e-01   4.2909999999999998e-01
   0.0000000000000000e+00  -2.1980000000000000e-01  -1.4582999999999999e+00  -1.8140000000000001e-01  -9.4999999999999998e-03   0.0000000000000000e+00   2.8849999999999998e-01   2.2679999999999998e+00   2.0024000000000002e+00   0.0000000000000000e+00   5.7700000000000001e-02   4.4679999999999997e-01
  -6.6100000000000006e-02  -1.7590000000000000e-01  -2.5740000000000002e-01  -1.6230000000000000e-01  -2.8500000000000001e-02  -8.8000000000000005e-03   2.6629999999999998e-01   2.3570000000000002e+00   1.7412000000000001e+00   6.7400000000000002e-02   1.7319999999999999e-01   4.2909999999999998e-01
  -4.4100000000000000e-02  -2.8580000000000000e-01  -1.2010000000000001e+00  -4.7699999999999999e-02   4.7600000000000003e-02  -8.8000000000000005e-03   3.7730000000000002e-01   2.2902999999999998e+00   2.8730000000000002e+00   4.8200000000000000e-02   1.0580000000000001e-01   4.1139999999999999e-01
  -3.7469999999999998e-01   8.7900000000000006e-02  -9.4359999999999999e-01  -1.6230000000000000e-01   4.7600000000000003e-02  -2.6300000000000000e-02   3.1069999999999998e-01   2.3125000000000000e+00   2.0024000000000002e+00   1.0600000000000000e-01   1.7319999999999999e-01   3.9369999999999999e-01
  -2.2040000000000001e-01  -2.4179999999999999e-01  -1.1152000000000000e+00  -1.7190000000000000e-01   2.8500000000000001e-02  -8.8000000000000005e-03   3.3289999999999997e-01   2.2902999999999998e+00   2.0024000000000002e+00  -9.5999999999999992e-03   1.9239999999999999e-01   4.1139999999999999e-01
  -1.1020000000000001e-01  -2.1980000000000000e-01  -6.8630000000000002e-01  -9.5500000000000002e-02   5.7099999999999998e-02  -1.3200000000000000e-02   1.7760000000000001e-01   2.3792000000000000e+00   2.2635999999999998e+00   9.5999999999999992e-03   6.7400000000000002e-02   4.2020000000000002e-01
  -1.3230000000000000e-01  -4.3969999999999998e-01  -8.5780000000000001e-01  -1.3370000000000001e-01  -3.8100000000000002e-02   4.8200000000000000e-02   2.2189999999999999e-01   2.1345999999999998e+00   1.5670999999999999e+00   1.0600000000000000e-01   1.5400000000000000e-01   4.3790000000000001e-01
  -8.8200000000000001e-02  -1.9789999999999999e-01  -6.0050000000000003e-01  -1.4319999999999999e-01  -4.7600000000000003e-02   3.0700000000000002e-02   3.9950000000000002e-01   2.4459000000000000e+00   1.1317999999999999e+00   5.7799999999999997e-02   1.5400000000000000e-01   4.2909999999999998e-01
  -2.1999999999999999e-02  -4.3969999999999998e-01  -6.8630000000000002e-01  -1.8140000000000001e-01   1.9000000000000000e-02  -6.1400000000000003e-02   2.4410000000000001e-01   2.3125000000000000e+00   1.7412000000000001e+00   9.6299999999999997e-02   1.7319999999999999e-01   4.3350000000000000e-01
  -1.1020000000000001e-01  -2.8580000000000000e-01  -6.0050000000000003e-01  -3.5330000000000000e-01   1.1420000000000000e-01  -8.8000000000000005e-03   2.6629999999999998e-01   2.4237000000000002e+00   2.0893999999999999e+00   4.8200000000000000e-02   1.2509999999999999e-01   4.3350000000000000e-01
  -2.2040000000000001e-01  -1.9789999999999999e-01  -1.6298999999999999e+00  -2.5779999999999997e-01  -7.6100000000000001e-02   4.4000000000000003e-03   4.4390000000000002e-01   2.3125000000000000e+00   2.0893999999999999e+00   4.8200000000000000e-02   1.2509999999999999e-01   4.2020000000000002e-01
  -2.1999999999999999e-02  -3.2979999999999998e-01  -7.7210000000000001e-01  -3.0549999999999999e-01  -6.6600000000000006e-02  -3.0700000000000002e-02   3.5510000000000003e-01   2.3570000000000002e+00   1.1317999999999999e+00   1.0600000000000000e-01   1.5400000000000000e-01   4.6450000000000002e-01
  -8.8200000000000001e-02  -1.9789999999999999e-01  -8.5780000000000001e-01  -2.2910000000000000e-01  -9.4999999999999998e-03   3.5099999999999999e-02   3.1069999999999998e-01   2.3125000000000000e+00   1.9153000000000000e+00   1.5409999999999999e-01   1.0580000000000001e-01   4.6000000000000002e-01
  -6.6100000000000006e-02  -2.4179999999999999e-01  -7.7210000000000001e-01  -2.4820000000000000e-01   4.7600000000000003e-02   0.0000000000000000e+00   3.1069999999999998e-01   2.2679999999999998e+00   1.8283000000000000e+00   7.7100000000000002e-02   2.0210000000000000e-01   4.0250000000000002e-01
  -4.4100000000000000e-02  -4.6170000000000000e-01  -1.2867999999999999e+00  -2.6729999999999998e-01  -4.7600000000000003e-02  -8.8000000000000005e-03   2.4410000000000001e-01   2.2679999999999998e+00   1.5670999999999999e+00   1.9300000000000001e-02   1.9239999999999999e-01   4.1139999999999999e-01
  -2.2040000000000001e-01  -3.5170000000000001e-01  -1.6298999999999999e+00  -2.0999999999999999e-01   1.9000000000000000e-02  -3.5099999999999999e-02   2.4410000000000001e-01   2.2235999999999998e+00   1.1317999999999999e+00   3.8500000000000000e-02   1.1550000000000001e-01   4.6889999999999998e-01
  -2.6450000000000001e-01  -1.7590000000000000e-01  -1.0294000000000001e+00  -1.5279999999999999e-01   8.5599999999999996e-02  -1.3200000000000000e-02   2.8849999999999998e-01   2.4681999999999999e+00   2.6989000000000001e+00  -5.7799999999999997e-02   1.5400000000000000e-01   4.3790000000000001e-01
  -1.3230000000000000e-01  -6.6000000000000003e-02  -1.3725000000000001e+00  -1.4319999999999999e-01  -2.8500000000000001e-02  -8.8000000000000005e-03   3.7730000000000002e-01   2.4015000000000000e+00   1.0447000000000000e+00   5.7799999999999997e-02   1.8279999999999999e-01   4.3790000000000001e-01
  -2.4249999999999999e-01  -3.7369999999999998e-01  -1.0294000000000001e+00  -1.9089999999999999e-01  -1.1420000000000000e-01  -4.3900000000000002e-02   3.9950000000000002e-01   2.2902999999999998e+00   2.4377000000000000e+00  -4.8200000000000000e-02   1.5400000000000000e-01   4.2909999999999998e-01
  -1.7630000000000001e-01  -1.0990000000000000e-01  -2.5740000000000002e-01  -1.7190000000000000e-01   3.8100000000000002e-02  -2.6300000000000000e-02   3.5510000000000003e-01   2.4681999999999999e+00   2.0024000000000002e+00   1.1559999999999999e-01   1.2509999999999999e-01   4.7330000000000000e-01
  -1.1020000000000001e-01  -2.8580000000000000e-01  -1.4582999999999999e+00  -2.3870000000000000e-01  -4.7600000000000003e-02   4.3900000000000002e-02   1.3320000000000001e-01   2.3347000000000002e+00   2.0024000000000002e+00   2.8899999999999999e-02   8.6599999999999996e-02   4.8659999999999998e-01
  -8.8200000000000001e-02  -2.1980000000000000e-01  -1.7157000000000000e+00  -2.1959999999999999e-01  -2.8500000000000001e-02  -4.8200000000000000e-02   1.7760000000000001e-01   2.4681999999999999e+00   1.4800000000000000e+00   6.7400000000000002e-02   1.7319999999999999e-01   4.7330000000000000e-01
  -1.7630000000000001e-01  -2.8580000000000000e-01  -1.0294000000000001e+00  -2.6729999999999998e-01  -2.8500000000000001e-02  -3.0700000000000002e-02   3.5510000000000003e-01   2.4015000000000000e+00   1.8283000000000000e+00   8.6699999999999999e-02   1.2509999999999999e-01   4.6450000000000002e-01
  -1.7630000000000001e-01  -2.6379999999999998e-01  -7.7210000000000001e-01  -1.7190000000000000e-01   7.6100000000000001e-02   3.0700000000000002e-02   2.6629999999999998e-01   2.2012999999999998e+00   1.9153000000000000e+00   4.8200000000000000e-02   2.2130000000000000e-01   4.8220000000000002e-01
  -1.7630000000000001e-01  -2.1980000000000000e-01  -1.1152000000000000e+00  -2.8639999999999999e-01   0.0000000000000000e+00  -2.1899999999999999e-02   5.3269999999999995e-01   2.4015000000000000e+00   1.3930000000000000e+00   1.4449999999999999e-01   1.7319999999999999e-01   4.4230000000000003e-01
  -2.8649999999999998e-01  -2.6379999999999998e-01  -1.4582999999999999e+00  -2.0050000000000001e-01  -2.8500000000000001e-02   4.8200000000000000e-02   1.7760000000000001e-01   2.2902999999999998e+00   1.8283000000000000e+00   2.8899999999999999e-02   1.5400000000000000e-01   4.4230000000000003e-01
  -1.9839999999999999e-01  -1.7590000000000000e-01  -1.1152000000000000e+00  -1.9099999999999999e-02  -9.4999999999999998e-03   1.3200000000000000e-02   3.7730000000000002e-01   2.3347000000000002e+00   1.7412000000000001e+00  -9.5999999999999992e-03   1.6360000000000000e-01   3.8040000000000002e-01
  -2.2040000000000001e-01  -1.3189999999999999e-01  -1.0294000000000001e+00  -1.2410000000000000e-01   0.0000000000000000e+00   4.8200000000000000e-02   5.3269999999999995e-01   2.4681999999999999e+00   2.0893999999999999e+00   1.9300000000000001e-02   1.2509999999999999e-01   4.5119999999999999e-01
   4.4100000000000000e-02  -1.5390000000000001e-01  -9.4359999999999999e-01  -2.4820000000000000e-01   1.1420000000000000e-01  -5.2600000000000001e-02   2.8849999999999998e-01   2.1791000000000000e+00   2.3506000000000000e+00   5.7799999999999997e-02   1.3469999999999999e-01   4.6000000000000002e-01
  -1.5429999999999999e-01  -1.5390000000000001e-01  -4.2890000000000000e-01  -2.0999999999999999e-01   0.0000000000000000e+00  -8.8000000000000005e-03   2.2189999999999999e-01   2.2012999999999998e+00   2.0024000000000002e+00   1.1559999999999999e-01   1.0580000000000001e-01   4.9540000000000001e-01
  -3.0859999999999999e-01  -4.3999999999999997e-02  -1.1152000000000000e+00  -2.0999999999999999e-01  -2.8500000000000001e-02  -3.9500000000000000e-02   2.2189999999999999e-01   2.1345999999999998e+00   2.1764999999999999e+00  -1.9300000000000001e-02   1.1550000000000001e-01   4.3350000000000000e-01
   0.0000000000000000e+00  -1.0990000000000000e-01  -1.2010000000000001e+00  -1.5279999999999999e-01   1.9000000000000000e-02  -1.3200000000000000e-02   5.3269999999999995e-01   2.6459999999999999e+00   2.2635999999999998e+00   5.7799999999999997e-02   3.8500000000000000e-02   4.3350000000000000e-01
  -1.5429999999999999e-01  -6.6000000000000003e-02  -2.0588000000000002e+00  -6.6799999999999998e-02   0.0000000000000000e+00   6.5799999999999997e-02   3.3289999999999997e-01   2.2458000000000000e+00   1.9153000000000000e+00  -9.5999999999999992e-03   1.2509999999999999e-01   4.6889999999999998e-01
  -1.5429999999999999e-01  -6.6000000000000003e-02  -1.3725000000000001e+00  -1.9089999999999999e-01  -2.8500000000000001e-02  -1.3200000000000000e-02   3.3289999999999997e-01   2.5571000000000002e+00   1.8283000000000000e+00   8.6699999999999999e-02   8.6599999999999996e-02   4.3790000000000001e-01
  -1.7630000000000001e-01  -3.5170000000000001e-01  -2.5740000000000002e-01  -2.0999999999999999e-01   3.8100000000000002e-02  -8.8000000000000005e-03   1.9980000000000001e-01   2.4904000000000002e+00   1.9153000000000000e+00   8.6699999999999999e-02   1.5400000000000000e-01   4.5560000000000000e-01
  -1.7630000000000001e-01  -2.1999999999999999e-02  -6.0050000000000003e-01  -2.2910000000000000e-01  -2.8500000000000001e-02  -1.3200000000000000e-02   2.2189999999999999e-01   2.2902999999999998e+00   1.5670999999999999e+00   0.0000000000000000e+00   1.3469999999999999e-01   4.1580000000000000e-01
   4.4100000000000000e-02  -3.0780000000000002e-01  -6.0050000000000003e-01  -3.8199999999999998e-02  -3.8100000000000002e-02  -3.0700000000000002e-02   2.2189999999999999e-01   2.1568999999999998e+00   8.7060000000000004e-01   1.2520000000000001e-01   2.0210000000000000e-01   4.6000000000000002e-01
  -2.2040000000000001e-01  -2.1980000000000000e-01  -7.7210000000000001e-01  -1.8140000000000001e-01  -9.4999999999999998e-03   2.6300000000000000e-02   3.5510000000000003e-01   2.2679999999999998e+00   1.5670999999999999e+00   8.6699999999999999e-02   1.1550000000000001e-01   4.4679999999999997e-01
  -6.6100000000000006e-02  -3.5170000000000001e-01  -1.1152000000000000e+00  -2.0050000000000001e-01  -9.5200000000000007e-02   8.8000000000000005e-03   2.8849999999999998e-01   2.3347000000000002e+00   8.7060000000000004e-01   3.8500000000000000e-02   6.7400000000000002e-02   4.4679999999999997e-01
  -3.3060000000000000e-01  -2.4179999999999999e-01  -6.0050000000000003e-01  -2.0999999999999999e-01   3.8100000000000002e-02  -5.7000000000000002e-02   3.1069999999999998e-01   2.0011999999999999e+00   2.1764999999999999e+00  -4.8200000000000000e-02   1.1550000000000001e-01   4.4230000000000003e-01
   4.4100000000000000e-02  -2.6379999999999998e-01  -6.8630000000000002e-01  -8.5900000000000004e-02  -5.7099999999999998e-02  -1.7500000000000002e-02   2.8849999999999998e-01   2.0457000000000001e+00   2.5247000000000002e+00   3.8500000000000000e-02   1.8279999999999999e-01   4.5119999999999999e-01
  -4.4100000000000000e-02  -1.3189999999999999e-01  -1.2010000000000001e+00  -2.2910000000000000e-01  -2.8500000000000001e-02   5.2600000000000001e-02   3.5510000000000003e-01   2.2679999999999998e+00   1.0447000000000000e+00  -1.9300000000000001e-02   1.2509999999999999e-01   4.9099999999999999e-01
  -1.3230000000000000e-01  -3.7369999999999998e-01  -8.5800000000000001e-02  -2.7689999999999998e-01   4.7600000000000003e-02  -4.4000000000000003e-03   3.5510000000000003e-01   2.4459000000000000e+00   1.9153000000000000e+00   3.8500000000000000e-02   2.3089999999999999e-01   4.3350000000000000e-01
  -1.3230000000000000e-01   2.1999999999999999e-02  -3.4310000000000002e-01  -2.4820000000000000e-01   9.4999999999999998e-03  -3.5099999999999999e-02   1.9980000000000001e-01   2.4681999999999999e+00   2.2635999999999998e+00   8.6699999999999999e-02   1.9239999999999999e-01   4.2909999999999998e-01
  -8.8200000000000001e-02  -1.3189999999999999e-01  -6.0050000000000003e-01  -2.6729999999999998e-01   4.7600000000000003e-02   2.6300000000000000e-02   3.3289999999999997e-01   2.2902999999999998e+00   2.4377000000000000e+00  -1.9300000000000001e-02   1.8279999999999999e-01   4.3350000000000000e-01
  -1.1020000000000001e-01  -3.9570000000000000e-01   8.5800000000000001e-02  -2.0050000000000001e-01   9.4999999999999998e-03  -2.6300000000000000e-02   2.6629999999999998e-01   2.4459000000000000e+00   2.7858999999999998e+00   1.9300000000000001e-02   1.2509999999999999e-01   4.5119999999999999e-01
  -2.4249999999999999e-01  -8.7900000000000006e-02  -1.4582999999999999e+00  -2.0050000000000001e-01   1.3320000000000001e-01  -4.4000000000000003e-03   3.1069999999999998e-01   2.4015000000000000e+00   1.8283000000000000e+00   2.8899999999999999e-02   2.1170000000000000e-01   4.3790000000000001e-01
  -1.9839999999999999e-01  -1.5390000000000001e-01  -1.4582999999999999e+00  -1.5279999999999999e-01   1.9000000000000000e-02   0.0000000000000000e+00   3.9950000000000002e-01   2.3570000000000002e+00   1.9153000000000000e+00   1.9300000000000001e-02   2.2130000000000000e-01   4.8220000000000002e-01
  -2.1999999999999999e-02  -2.8580000000000000e-01  -1.0294000000000001e+00  -2.5779999999999997e-01   1.2370000000000000e-01   8.8000000000000005e-03   1.7760000000000001e-01   2.4459000000000000e+00   2.2635999999999998e+00   4.8200000000000000e-02   6.7400000000000002e-02   4.8220000000000002e-01
  -1.5429999999999999e-01  -1.9789999999999999e-01  -1.8872000000000000e+00  -1.4319999999999999e-01   2.8500000000000001e-02  -1.7500000000000002e-02   4.6610000000000001e-01   2.3125000000000000e+00   2.6989000000000001e+00  -2.8899999999999999e-02   1.5400000000000000e-01   4.3790000000000001e-01
  -2.6450000000000001e-01  -1.3189999999999999e-01  -1.1152000000000000e+00  -2.7689999999999998e-01  -2.8500000000000001e-02   0.0000000000000000e+00   4.8830000000000001e-01   2.3570000000000002e+00   1.9153000000000000e+00   7.7100000000000002e-02   6.7400000000000002e-02   4.4679999999999997e-01
  -1.1020000000000001e-01  -3.0780000000000002e-01  -7.7210000000000001e-01  -2.3870000000000000e-01  -4.7600000000000003e-02   8.8000000000000005e-03   3.7730000000000002e-01   2.1568999999999998e+00   2.7858999999999998e+00   5.7799999999999997e-02   1.0580000000000001e-01   4.3790000000000001e-01
  -1.1020000000000001e-01  -2.8580000000000000e-01  -1.0294000000000001e+00  -2.0050000000000001e-01  -9.4999999999999998e-03   1.3200000000000000e-02   3.9950000000000002e-01   2.4237000000000002e+00   2.4377000000000000e+00   1.2520000000000001e-01   1.8279999999999999e-01   4.3790000000000001e-01
  -4.4100000000000000e-02  -2.8580000000000000e-01  -4.2890000000000000e-01  -1.2410000000000000e-01   2.8500000000000001e-02  -3.0700000000000002e-02   3.3289999999999997e-01   2.2679999999999998e+00   1.9153000000000000e+00   3.8500000000000000e-02   2.0210000000000000e-01   4.4679999999999997e-01
  -3.0859999999999999e-01  -2.1980000000000000e-01  -9.4359999999999999e-01  -2.5779999999999997e-01   0.0000000000000000e+00   1.3200000000000000e-02   2.8849999999999998e-01   2.2458000000000000e+00   1.4800000000000000e+00   5.7799999999999997e-02   1.8279999999999999e-01   3.8929999999999998e-01
  -1.9839999999999999e-01  -3.0780000000000002e-01   0.0000000000000000e+00  -1.9089999999999999e-01   1.9000000000000000e-02   8.8000000000000005e-03   3.9950000000000002e-01   2.3347000000000002e+00   1.1317999999999999e+00   5.7799999999999997e-02   1.1550000000000001e-01   4.3790000000000001e-01
   0.0000000000000000e+00  -1.9789999999999999e-01  -1.0294000000000001e+00  -2.5779999999999997e-01  -5.7099999999999998e-02   0.0000000000000000e+00   3.7730000000000002e-01   2.2679999999999998e+00   2.0024000000000002e+00   8.6699999999999999e-02   1.5400000000000000e-01   4.6000000000000002e-01
   0.0000000000000000e+00  -1.7590000000000000e-01  -1.2010000000000001e+00  -1.6230000000000000e-01   3.8100000000000002e-02  -3.0700000000000002e-02   2.4410000000000001e-01   2.3125000000000000e+00   2.4377000000000000e+00   9.6299999999999997e-02   1.5400000000000000e-01   4.6889999999999998e-01
  -1.1020000000000001e-01  -1.9789999999999999e-01  -1.3725000000000001e+00  -2.0050000000000001e-01   3.8100000000000002e-02   4.4000000000000003e-03   3.3289999999999997e-01   2.3347000000000002e+00   1.4800000000000000e+00   4.8200000000000000e-02   1.6360000000000000e-01   4.4230000000000003e-01
  -1.9839999999999999e-01  -1.3189999999999999e-01  -6.8630000000000002e-01  -2.2910000000000000e-01   2.8500000000000001e-02  -6.1400000000000003e-02   2.2189999999999999e-01   2.3792000000000000e+00   1.5670999999999999e+00   1.5409999999999999e-01   1.9199999999999998e-02   4.1580000000000000e-01
  -2.2040000000000001e-01  -4.8359999999999997e-01  -1.3725000000000001e+00  -2.0999999999999999e-01  -5.7099999999999998e-02   2.6300000000000000e-02   2.8849999999999998e-01   2.3792000000000000e+00   2.3506000000000000e+00   1.9300000000000001e-02   2.1170000000000000e-01   4.5119999999999999e-01
  -2.2040000000000001e-01  -8.7900000000000006e-02  -1.1152000000000000e+00  -2.0999999999999999e-01   3.8100000000000002e-02   4.4000000000000003e-03   3.1069999999999998e-01   2.1791000000000000e+00   1.4800000000000000e+00   1.9300000000000001e-02   1.8279999999999999e-01   4.0250000000000002e-01
  -2.4249999999999999e-01  -2.4179999999999999e-01  -6.0050000000000003e-01  -2.0999999999999999e-01  -1.9000000000000000e-02  -3.5099999999999999e-02   2.6629999999999998e-01   2.3125000000000000e+00   2.3506000000000000e+00   3.8500000000000000e-02   1.4430000000000001e-01   4.5119999999999999e-01
   2.1999999999999999e-02  -2.1980000000000000e-01  -1.4582999999999999e+00  -2.1959999999999999e-01  -5.7099999999999998e-02   0.0000000000000000e+00   8.8800000000000004e-02   2.5125999999999999e+00   1.5670999999999999e+00   6.7400000000000002e-02   1.4430000000000001e-01   4.3790000000000001e-01
   2.1999999999999999e-02  -3.2979999999999998e-01  -7.7210000000000001e-01  -1.7190000000000000e-01  -1.9000000000000000e-02   6.5799999999999997e-02   1.7760000000000001e-01   2.3125000000000000e+00   1.9153000000000000e+00   5.7799999999999997e-02   2.2130000000000000e-01   4.2470000000000002e-01
  -2.1999999999999999e-02  -3.5170000000000001e-01  -5.1470000000000005e-01  -8.5900000000000004e-02   9.4999999999999998e-03  -5.2600000000000001e-02   5.5489999999999995e-01   2.1791000000000000e+00   2.1764999999999999e+00   2.8899999999999999e-02   1.5400000000000000e-01   4.2020000000000002e-01
  -8.8200000000000001e-02  -1.3189999999999999e-01  -9.4359999999999999e-01  -2.2910000000000000e-01  -3.8100000000000002e-02  -4.3900000000000002e-02   1.3320000000000001e-01   2.4459000000000000e+00   2.0024000000000002e+00   0.0000000000000000e+00   1.6360000000000000e-01   4.6000000000000002e-01
  -1.9839999999999999e-01  -1.3189999999999999e-01  -1.0294000000000001e+00  -1.8140000000000001e-01   5.7099999999999998e-02   2.1899999999999999e-02   3.5510000000000003e-01   2.3570000000000002e+00   1.7412000000000001e+00   6.7400000000000002e-02   1.1550000000000001e-01   4.3790000000000001e-01
  -1.1020000000000001e-01  -2.4179999999999999e-01  -1.7160000000000000e-01  -1.6230000000000000e-01   0.0000000000000000e+00   4.4000000000000003e-03   2.4410000000000001e-01   2.3125000000000000e+00   2.0893999999999999e+00   8.6699999999999999e-02   1.3469999999999999e-01   4.3350000000000000e-01
  -6.6100000000000006e-02   2.1999999999999999e-02  -1.0294000000000001e+00  -1.2410000000000000e-01  -1.9000000000000000e-02  -2.1899999999999999e-02   3.5510000000000003e-01   2.3792000000000000e+00   1.5670999999999999e+00   9.5999999999999992e-03   2.5019999999999998e-01   4.6889999999999998e-01
   1.1020000000000001e-01  -3.7369999999999998e-01  -6.0050000000000003e-01  -2.4820000000000000e-01   0.0000000000000000e+00   0.0000000000000000e+00   2.2189999999999999e-01   2.3347000000000002e+00   1.8283000000000000e+00   2.8899999999999999e-02   1.2509999999999999e-01   4.4679999999999997e-01
  -1.7630000000000001e-01  -4.3999999999999997e-02  -6.0050000000000003e-01  -2.5779999999999997e-01   2.8500000000000001e-02  -2.1899999999999999e-02   3.7730000000000002e-01   2.4237000000000002e+00   2.0024000000000002e+00   3.8500000000000000e-02   2.1170000000000000e-01   4.6000000000000002e-01
  -4.4100000000000000e-02  -4.3999999999999997e-02  -9.4359999999999999e-01  -2.0050000000000001e-01  -7.6100000000000001e-02  -3.0700000000000002e-02   3.7730000000000002e-01   2.1568999999999998e+00   2.2635999999999998e+00  -9.5999999999999992e-03   1.2509999999999999e-01   4.3350000000000000e-01
  -2.1999999999999999e-02  -8.7900000000000006e-02  -1.1152000000000000e+00  -1.0500000000000000e-01   5.7099999999999998e-02  -2.1899999999999999e-02   2.8849999999999998e-01   2.3792000000000000e+00   1.4800000000000000e+00   2.8899999999999999e-02   1.3469999999999999e-01   4.2470000000000002e-01
  -1.5429999999999999e-01  -4.1770000000000002e-01  -1.0294000000000001e+00  -2.5779999999999997e-01  -3.8100000000000002e-02  -8.8000000000000005e-03   3.7730000000000002e-01   2.4015000000000000e+00   1.6540999999999999e+00   3.8500000000000000e-02   1.6360000000000000e-01   4.7330000000000000e-01
  -1.5429999999999999e-01  -1.0990000000000000e-01  -1.7157000000000000e+00  -9.5500000000000002e-02  -4.7600000000000003e-02  -3.5099999999999999e-02   4.2170000000000002e-01   2.2235999999999998e+00   1.6540999999999999e+00   2.8899999999999999e-02   1.0580000000000001e-01   4.2909999999999998e-01
  -3.0859999999999999e-01  -2.6379999999999998e-01  -1.2867999999999999e+00  -2.1959999999999999e-01   0.0000000000000000e+00  -2.1899999999999999e-02   3.1069999999999998e-01   2.4237000000000002e+00   1.7412000000000001e+00   4.8200000000000000e-02   1.4430000000000001e-01   4.6450000000000002e-01
  -1.5429999999999999e-01  -1.7590000000000000e-01  -1.1152000000000000e+00  -1.8140000000000001e-01  -3.8100000000000002e-02  -8.8000000000000005e-03   3.9950000000000002e-01   2.2679999999999998e+00   2.0024000000000002e+00   1.3489999999999999e-01   2.4060000000000001e-01   4.7330000000000000e-01
  -1.9839999999999999e-01  -1.5390000000000001e-01  -9.4359999999999999e-01  -2.0050000000000001e-01  -3.8100000000000002e-02   3.9500000000000000e-02   3.1069999999999998e-01   2.3125000000000000e+00   2.2635999999999998e+00   8.6699999999999999e-02   1.7319999999999999e-01   4.6000000000000002e-01
  -3.7469999999999998e-01  -1.0990000000000000e-01  -8.5780000000000001e-01  -1.9089999999999999e-01   0.0000000000000000e+00  -2.6300000000000000e-02   3.7730000000000002e-01   2.4237000000000002e+00   1.7412000000000001e+00   9.5999999999999992e-03   2.2130000000000000e-01   4.6000000000000002e-01
  -1.5429999999999999e-01  -1.0990000000000000e-01  -7.7210000000000001e-01  -1.6230000000000000e-01  -1.6180000000000000e-01   2.6300000000000000e-02   3.1069999999999998e-01   2.2012999999999998e+00   2.4377000000000000e+00   1.0600000000000000e-01   1.8279999999999999e-01   4.3790000000000001e-01
  -1.9839999999999999e-01  -2.6379999999999998e-01  -1.2867999999999999e+00  -2.1959999999999999e-01   4.7600000000000003e-02   0.0000000000000000e+00   2.8849999999999998e-01   2.3347000000000002e+00   2.6118000000000001e+00   0.0000000000000000e+00   1.1550000000000001e-01   4.6889999999999998e-01
   2.1999999999999999e-02  -4.3999999999999997e-02  -8.5780000000000001e-01  -1.7190000000000000e-01  -3.8100000000000002e-02   3.5099999999999999e-02   3.5510000000000003e-01   2.4015000000000000e+00   1.3059000000000001e+00   5.7799999999999997e-02   2.0210000000000000e-01   4.2909999999999998e-01
  -1.7630000000000001e-01  -1.0990000000000000e-01  -1.4582999999999999e+00  -1.9089999999999999e-01  -1.9000000000000000e-02  -2.1899999999999999e-02   3.5510000000000003e-01   2.3347000000000002e+00   1.8283000000000000e+00   9.6299999999999997e-02   1.9239999999999999e-01   4.2470000000000002e-01
  -6.6100000000000006e-02  -1.0990000000000000e-01  -2.5740000000000002e-01  -2.3870000000000000e-01   9.4999999999999998e-03  -4.4000000000000003e-03   1.3320000000000001e-01   2.4015000000000000e+00   2.1764999999999999e+00   7.7100000000000002e-02   9.6199999999999994e-02   4.0699999999999997e-01
  -2.2040000000000001e-01  -1.7590000000000000e-01  -6.8630000000000002e-01  -1.4319999999999999e-01   5.7099999999999998e-02  -2.6300000000000000e-02   4.2170000000000002e-01   2.3125000000000000e+00   2.2635999999999998e+00   1.9300000000000001e-02   8.6599999999999996e-02   4.1580000000000000e-01
  -1.3230000000000000e-01  -3.7369999999999998e-01  -1.1152000000000000e+00  -1.5279999999999999e-01   3.8100000000000002e-02  -8.8000000000000005e-03   3.1069999999999998e-01   2.3125000000000000e+00   1.9153000000000000e+00   2.8899999999999999e-02   1.5400000000000000e-01   4.3790000000000001e-01
  -2.2040000000000001e-01  -1.9789999999999999e-01  -1.0294000000000001e+00  -2.5779999999999997e-01  -4.7600000000000003e-02   2.1899999999999999e-02   3.5510000000000003e-01   2.2458000000000000e+00   1.6540999999999999e+00   3.8500000000000000e-02   1.2509999999999999e-01   4.6889999999999998e-01
   4.4100000000000000e-02  -2.1980000000000000e-01  -1.0294000000000001e+00  -1.7190000000000000e-01   9.4999999999999998e-03  -8.8000000000000005e-03   1.5540000000000001e-01   2.3125000000000000e+00   1.1317999999999999e+00   1.9300000000000001e-02   7.6999999999999999e-02   4.6450000000000002e-01
  -3.0859999999999999e-01  -4.3999999999999997e-02  -6.0050000000000003e-01  -1.7190000000000000e-01  -6.6600000000000006e-02  -1.3200000000000000e-02   3.5510000000000003e-01   2.1568999999999998e+00   1.6540999999999999e+00   1.2520000000000001e-01   1.6360000000000000e-01   4.4230000000000003e-01
  -2.2040000000000001e-01  -3.2979999999999998e-01  -1.1152000000000000e+00  -2.2910000000000000e-01  -7.6100000000000001e-02   2.1899999999999999e-02   3.3289999999999997e-01   2.4015000000000000e+00   1.8283000000000000e+00   1.3489999999999999e-01   2.0210000000000000e-01   4.0699999999999997e-01
  -6.6100000000000006e-02  -2.6379999999999998e-01  -8.5780000000000001e-01  -1.6230000000000000e-01  -6.6600000000000006e-02   3.0700000000000002e-02   2.8849999999999998e-01   2.2235999999999998e+00   1.3930000000000000e+00   7.7100000000000002e-02   1.1550000000000001e-01   4.1580000000000000e-01
  -2.8649999999999998e-01  -3.0780000000000002e-01  -9.4359999999999999e-01  -1.6230000000000000e-01   1.9000000000000000e-02  -1.7500000000000002e-02   3.3289999999999997e-01   2.4237000000000002e+00   2.5247000000000002e+00   1.2520000000000001e-01   1.3469999999999999e-01   4.4230000000000003e-01
  -1.7630000000000001e-01  -1.5390000000000001e-01  -1.3725000000000001e+00  -2.0050000000000001e-01  -5.7099999999999998e-02  -1.7500000000000002e-02   3.9950000000000002e-01   2.4237000000000002e+00   1.6540999999999999e+00   9.6299999999999997e-02   1.8279999999999999e-01   4.1580000000000000e-01
  -2.2040000000000001e-01  -1.0990000000000000e-01  -8.5780000000000001e-01  -1.8140000000000001e-01   9.4999999999999998e-03   3.5099999999999999e-02   2.4410000000000001e-01   2.3125000000000000e+00   1.1317999999999999e+00   4.8200000000000000e-02   1.9239999999999999e-01   4.6000000000000002e-01
   0.0000000000000000e+00  -8.7900000000000006e-02  -1.1152000000000000e+00  -2.0050000000000001e-01  -2.8500000000000001e-02  -5.7000000000000002e-02   2.4410000000000001e-01   2.3792000000000000e+00   2.2635999999999998e+00   0.0000000000000000e+00   1.1550000000000001e-01   4.5119999999999999e-01
  -1.3230000000000000e-01  -1.7590000000000000e-01  -1.2867999999999999e+00  -2.2910000000000000e-01   0.0000000000000000e+00  -3.0700000000000002e-02   3.1069999999999998e-01   2.3570000000000002e+00   2.1764999999999999e+00   8.6699999999999999e-02   3.8500000000000000e-02   4.3790000000000001e-01
   0.0000000000000000e+00  -3.5170000000000001e-01  -1.2867999999999999e+00  -1.3370000000000001e-01  -1.9000000000000000e-02  -4.4000000000000003e-03   2.8849999999999998e-01   2.1791000000000000e+00   1.8283000000000000e+00   5.7799999999999997e-02   1.4430000000000001e-01   4.2909999999999998e-01
  -1.3230000000000000e-01  -2.1980000000000000e-01  -1.3725000000000001e+00  -2.3870000000000000e-01  -4.7600000000000003e-02  -3.5099999999999999e-02   3.3289999999999997e-01   2.2012999999999998e+00   2.2635999999999998e+00   8.6699999999999999e-02   1.0580000000000001e-01   4.2909999999999998e-01
  -2.2040000000000001e-01  -2.8580000000000000e-01  -9.4359999999999999e-01  -2.2910000000000000e-01  -4.7600000000000003e-02  -4.4000000000000003e-03   2.2189999999999999e-01   2.3125000000000000e+00   1.9153000000000000e+00   1.0600000000000000e-01   9.6199999999999994e-02   4.3790000000000001e-01
  -1.1020000000000001e-01  -1.5390000000000001e-01  -6.8630000000000002e-01  -2.5779999999999997e-01  -1.9000000000000000e-02  -8.8000000000000005e-03   3.1069999999999998e-01   2.2902999999999998e+00   2.0893999999999999e+00   9.6299999999999997e-02   2.1170000000000000e-01   4.5119999999999999e-01
  -6.6100000000000006e-02  -2.8580000000000000e-01  -8.5780000000000001e-01  -2.0999999999999999e-01  -2.8500000000000001e-02   4.8200000000000000e-02   4.6610000000000001e-01   2.0011999999999999e+00   1.3930000000000000e+00   1.0600000000000000e-01   9.6199999999999994e-02   4.5560000000000000e-01
  -4.4100000000000000e-02  -1.9789999999999999e-01  -7.7210000000000001e-01  -1.3370000000000001e-01   9.4999999999999998e-03  -3.0700000000000002e-02   3.3289999999999997e-01   2.5348999999999999e+00   1.9153000000000000e+00   6.7400000000000002e-02   1.2509999999999999e-01   4.5560000000000000e-01
  -3.0859999999999999e-01  -2.1999999999999999e-02  -1.0294000000000001e+00  -2.2910000000000000e-01  -4.7600000000000003e-02  -3.5099999999999999e-02   2.8849999999999998e-01   2.4681999999999999e+00   1.6540999999999999e+00   4.8200000000000000e-02   1.7319999999999999e-01   4.2470000000000002e-01
   6.6100000000000006e-02  -2.6379999999999998e-01  -9.4359999999999999e-01  -1.3370000000000001e-01   3.8100000000000002e-02   8.8000000000000005e-03   2.2189999999999999e-01   2.4459000000000000e+00   1.6540999999999999e+00   8.6699999999999999e-02   1.4430000000000001e-01   4.5119999999999999e-01
  -2.4249999999999999e-01  -1.0990000000000000e-01  -1.2010000000000001e+00  -1.6230000000000000e-01   1.9000000000000000e-02  -2.6300000000000000e-02   2.8849999999999998e-01   2.3125000000000000e+00   2.0893999999999999e+00   5.7799999999999997e-02   1.5400000000000000e-01   4.2909999999999998e-01
  -3.3060000000000000e-01  -2.6379999999999998e-01  -9.4359999999999999e-01  -2.0050000000000001e-01  -1.1420000000000000e-01  -1.3200000000000000e-02   4.8830000000000001e-01   2.5125999999999999e+00   1.4800000000000000e+00   7.7100000000000002e-02   9.6199999999999994e-02   4.2470000000000002e-01
  -1.1020000000000001e-01  -2.1980000000000000e-01  -1.2010000000000001e+00  -1.1459999999999999e-01  -5.7099999999999998e-02  -4.4000000000000003e-03   4.8830000000000001e-01   2.2679999999999998e+00   2.1764999999999999e+00   2.8899999999999999e-02   2.5019999999999998e-01   5.1310000000000000e-01
   4.4100000000000000e-02  -8.7900000000000006e-02  -8.5780000000000001e-01  -1.9089999999999999e-01   3.8100000000000002e-02   2.1899999999999999e-02   2.4410000000000001e-01   2.5125999999999999e+00   1.9153000000000000e+00   7.7100000000000002e-02   1.6360000000000000e-01   4.5119999999999999e-01
  -4.4100000000000000e-02  -2.6379999999999998e-01  -1.1152000000000000e+00  -1.7190000000000000e-01  -9.4999999999999998e-03   3.0700000000000002e-02   3.7730000000000002e-01   2.6905000000000001e+00   2.0024000000000002e+00   1.5409999999999999e-01   1.1550000000000001e-01   4.2470000000000002e-01
  -6.6100000000000006e-02  -4.3999999999999997e-02  -1.2867999999999999e+00  -1.3370000000000001e-01   6.6600000000000006e-02   8.8000000000000005e-03   2.4410000000000001e-01   2.4904000000000002e+00   2.3506000000000000e+00   2.8899999999999999e-02   6.7400000000000002e-02   4.3790000000000001e-01
  -2.2040000000000001e-01   6.6000000000000003e-02  -1.6298999999999999e+00  -2.8639999999999999e-01   2.8500000000000001e-02  -1.3200000000000000e-02   3.7730000000000002e-01   2.2235999999999998e+00   1.8283000000000000e+00   1.0600000000000000e-01   1.5400000000000000e-01   4.5119999999999999e-01
   4.4100000000000000e-02  -2.6379999999999998e-01  -7.7210000000000001e-01  -2.2910000000000000e-01   9.4999999999999998e-03  -4.4000000000000003e-03   1.1100000000000000e-01   2.3570000000000002e+00   2.2635999999999998e+00   5.7799999999999997e-02   1.9199999999999998e-02   4.5560000000000000e-01
  -1.7630000000000001e-01  -3.2979999999999998e-01  -1.3725000000000001e+00  -2.0999999999999999e-01  -5.7099999999999998e-02   1.7500000000000002e-02   3.7730000000000002e-01   2.2679999999999998e+00   2.5247000000000002e+00   2.8899999999999999e-02   2.7900000000000003e-01   4.2020000000000002e-01
  -3.5270000000000001e-01  -2.1999999999999999e-02  -9.4359999999999999e-01  -1.3370000000000001e-01   9.4999999999999998e-03   1.3200000000000000e-02   2.8849999999999998e-01   2.5125999999999999e+00   2.0024000000000002e+00   9.6299999999999997e-02   7.6999999999999999e-02   4.3790000000000001e-01
   0.0000000000000000e+00  -1.7590000000000000e-01  -8.5800000000000001e-02  -1.9089999999999999e-01   0.0000000000000000e+00  -4.4000000000000003e-03   4.6610000000000001e-01   2.2458000000000000e+00   2.6118000000000001e+00   7.7100000000000002e-02   1.2509999999999999e-01   4.7770000000000001e-01
  -1.7630000000000001e-01  -6.6000000000000003e-02   0.0000000000000000e+00  -1.9089999999999999e-01  -1.9000000000000000e-02   0.0000000000000000e+00   4.8830000000000001e-01   2.2458000000000000e+00   1.6540999999999999e+00   1.9300000000000001e-02   1.8279999999999999e-01   4.3350000000000000e-01
  -2.6450000000000001e-01  -2.6379999999999998e-01  -6.8630000000000002e-01  -1.9089999999999999e-01  -1.9000000000000000e-02  -1.7500000000000002e-02   3.5510000000000003e-01   2.4904000000000002e+00   2.0893999999999999e+00   8.6699999999999999e-02   1.2509999999999999e-01   4.6450000000000002e-01
  -1.5429999999999999e-01  -2.1980000000000000e-01  -5.1470000000000005e-01  -2.9599999999999999e-01  -4.7600000000000003e-02   1.7500000000000002e-02   3.3289999999999997e-01   2.2902999999999998e+00   2.2635999999999998e+00   1.0600000000000000e-01   1.3469999999999999e-01   4.6889999999999998e-01
   2.1999999999999999e-02  -8.7900000000000006e-02  -7.7210000000000001e-01  -1.4319999999999999e-01   5.7099999999999998e-02   4.3900000000000002e-02   5.5489999999999995e-01   2.2902999999999998e+00   1.8283000000000000e+00   2.8899999999999999e-02   1.4430000000000001e-01   4.2020000000000002e-01
  -1.9839999999999999e-01  -3.7369999999999998e-01  -1.2867999999999999e+00  -1.3370000000000001e-01   9.4999999999999998e-03   8.8000000000000005e-03   1.9980000000000001e-01   2.2902999999999998e+00   2.0893999999999999e+00   6.7400000000000002e-02   1.9239999999999999e-01   4.8659999999999998e-01
  -1.1020000000000001e-01  -3.2979999999999998e-01  -1.0294000000000001e+00  -2.3870000000000000e-01  -9.5200000000000007e-02   0.0000000000000000e+00   5.3269999999999995e-01   2.3792000000000000e+00   1.9153000000000000e+00   3.8500000000000000e-02   1.5400000000000000e-01   4.6000000000000002e-01
  -4.4100000000000000e-02  -1.9789999999999999e-01  -1.1152000000000000e+00  -1.6230000000000000e-01  -2.8500000000000001e-02   3.0700000000000002e-02   1.9980000000000001e-01   2.2679999999999998e+00   1.9153000000000000e+00   3.8500000000000000e-02   1.6360000000000000e-01   4.5119999999999999e-01
   2.1999999999999999e-02  -3.0780000000000002e-01  -1.2867999999999999e+00  -9.5500000000000002e-02  -3.8100000000000002e-02   4.4000000000000003e-03   2.4410000000000001e-01   2.2235999999999998e+00   2.0024000000000002e+00   1.2520000000000001e-01   1.2509999999999999e-01   4.1580000000000000e-01
   0.0000000000000000e+00  -2.6379999999999998e-01  -8.5780000000000001e-01  -1.7190000000000000e-01   0.0000000000000000e+00  -4.4000000000000003e-03   2.6629999999999998e-01   2.4237000000000002e+00   2.3506000000000000e+00   6.7400000000000002e-02   1.1550000000000001e-01   4.3350000000000000e-01
  -2.6450000000000001e-01  -3.9570000000000000e-01  -8.5780000000000001e-01  -1.8140000000000001e-01   0.0000000000000000e+00  -1.7500000000000002e-02   3.7730000000000002e-01   2.3570000000000002e+00   2.5247000000000002e+00   1.9300000000000001e-02   1.1550000000000001e-01   4.1580000000000000e-01
  -1.5429999999999999e-01  -3.2979999999999998e-01  -1.2867999999999999e+00  -1.2410000000000000e-01   2.8500000000000001e-02  -2.6300000000000000e-02   4.4400000000000002e-02   2.3125000000000000e+00   2.0893999999999999e+00   9.5999999999999992e-03   1.7319999999999999e-01   3.7600000000000000e-01
  -1.3230000000000000e-01  -8.7900000000000006e-02  -9.4359999999999999e-01  -2.0050000000000001e-01   0.0000000000000000e+00   2.6300000000000000e-02   2.8849999999999998e-01   2.3125000000000000e+00   1.7412000000000001e+00   6.7400000000000002e-02   8.6599999999999996e-02   4.3350000000000000e-01
  -4.4100000000000000e-02  -1.0990000000000000e-01  -6.8630000000000002e-01  -2.1959999999999999e-01   0.0000000000000000e+00   3.9500000000000000e-02   2.4410000000000001e-01   2.3792000000000000e+00   1.7412000000000001e+00   3.8500000000000000e-02   5.7700000000000001e-02   4.3350000000000000e-01
  -4.4100000000000000e-02  -3.7369999999999998e-01  -1.7157000000000000e+00  -1.2410000000000000e-01  -4.7600000000000003e-02   1.7500000000000002e-02   1.1100000000000000e-01   2.2235999999999998e+00   2.0893999999999999e+00  -2.8899999999999999e-02   1.2509999999999999e-01   4.2909999999999998e-01
  -2.6450000000000001e-01  -1.5390000000000001e-01  -1.3725000000000001e+00  -2.0050000000000001e-01   0.0000000000000000e+00  -5.2600000000000001e-02   2.8849999999999998e-01   2.3792000000000000e+00   2.0024000000000002e+00   7.7100000000000002e-02   2.1170000000000000e-01   4.6450000000000002e-01
  -1.1020000000000001e-01  -8.7900000000000006e-02  -1.1152000000000000e+00  -2.5779999999999997e-01  -1.9000000000000000e-02  -2.1899999999999999e-02   3.3289999999999997e-01   2.2902999999999998e+00   1.5670999999999999e+00   1.4449999999999999e-01   1.3469999999999999e-01   4.5560000000000000e-01
  -1.1020000000000001e-01  -3.2979999999999998e-01  -5.1470000000000005e-01  -1.7190000000000000e-01   0.0000000000000000e+00   0.0000000000000000e+00   1.9980000000000001e-01   2.2012999999999998e+00   2.4377000000000000e+00   7.7100000000000002e-02   1.8279999999999999e-01   4.6000000000000002e-01
  -2.4249999999999999e-01  -4.1770000000000002e-01  -1.2010000000000001e+00  -2.1959999999999999e-01   1.9000000000000000e-02  -8.8000000000000005e-03   4.6610000000000001e-01   2.2902999999999998e+00   1.9153000000000000e+00   4.8200000000000000e-02   2.0210000000000000e-01   4.3350000000000000e-01
  -2.1999999999999999e-02  -4.1770000000000002e-01  -3.4310000000000002e-01  -1.5279999999999999e-01   1.9000000000000000e-02   0.0000000000000000e+00   2.2189999999999999e-01   2.2902999999999998e+00   2.0893999999999999e+00   5.7799999999999997e-02   1.2509999999999999e-01   4.9099999999999999e-01
  -1.1020000000000001e-01  -3.9570000000000000e-01  -1.0294000000000001e+00  -1.3370000000000001e-01   1.9000000000000000e-02  -3.0700000000000002e-02   5.1049999999999995e-01   2.3347000000000002e+00   1.5670999999999999e+00   3.8500000000000000e-02   1.6360000000000000e-01   4.4679999999999997e-01
   2.1999999999999999e-02  -3.0780000000000002e-01  -8.5800000000000001e-02  -1.3370000000000001e-01   0.0000000000000000e+00  -4.4000000000000003e-03   2.8849999999999998e-01   2.3347000000000002e+00   2.2635999999999998e+00   9.5999999999999992e-03   1.6360000000000000e-01   4.3790000000000001e-01
   8.8200000000000001e-02  -3.0780000000000002e-01  -1.1152000000000000e+00  -2.0999999999999999e-01  -1.3320000000000001e-01   3.5099999999999999e-02   3.9950000000000002e-01   2.3792000000000000e+00   1.7412000000000001e+00   8.6699999999999999e-02   1.1550000000000001e-01   4.7770000000000001e-01
  -1.1020000000000001e-01  -3.9570000000000000e-01   0.0000000000000000e+00  -2.7689999999999998e-01   3.8100000000000002e-02  -5.2600000000000001e-02   2.4410000000000001e-01   2.3792000000000000e+00   2.3506000000000000e+00   1.5409999999999999e-01   7.6999999999999999e-02   4.6889999999999998e-01
  -3.3060000000000000e-01  -3.2979999999999998e-01  -1.5441000000000000e+00  -2.8639999999999999e-01  -5.7099999999999998e-02  -4.4000000000000003e-03   4.2170000000000002e-01   2.3125000000000000e+00   2.0024000000000002e+00   0.0000000000000000e+00   2.0210000000000000e-01   4.3350000000000000e-01
  -1.9839999999999999e-01  -2.4179999999999999e-01  -1.1152000000000000e+00  -2.5779999999999997e-01  -1.9000000000000000e-02   4.4000000000000003e-03   4.8830000000000001e-01   2.4237000000000002e+00   2.1764999999999999e+00   8.6699999999999999e-02   1.5400000000000000e-01   4.2470000000000002e-01
  -2.4249999999999999e-01  -4.3969999999999998e-01  -1.3725000000000001e+00  -3.0549999999999999e-01   0.0000000000000000e+00   8.8000000000000005e-03   1.9980000000000001e-01   2.5348999999999999e+00   2.7858999999999998e+00   8.6699999999999999e-02   9.6199999999999994e-02   4.1139999999999999e-01
  -2.2040000000000001e-01  -3.0780000000000002e-01  -7.7210000000000001e-01  -2.0999999999999999e-01  -3.8100000000000002e-02   8.8000000000000005e-03   3.5510000000000003e-01   2.4681999999999999e+00   1.3930000000000000e+00   5.7799999999999997e-02   2.1170000000000000e-01   4.4230000000000003e-01
  -1.3230000000000000e-01  -1.7590000000000000e-01  -6.0050000000000003e-01  -1.5279999999999999e-01  -1.9000000000000000e-02  -4.4000000000000003e-03   2.2189999999999999e-01   2.2012999999999998e+00   1.4800000000000000e+00   1.9300000000000001e-02   1.4430000000000001e-01   4.3790000000000001e-01
  -6.6100000000000006e-02  -1.0990000000000000e-01  -1.2867999999999999e+00  -2.2910000000000000e-01   3.8100000000000002e-02  -4.4000000000000003e-03   4.4390000000000002e-01   2.4015000000000000e+00   1.9153000000000000e+00  -9.6299999999999997e-02   1.5400000000000000e-01   4.4679999999999997e-01
  -1.7630000000000001e-01  -2.4179999999999999e-01  -1.6298999999999999e+00  -1.8140000000000001e-01   3.8100000000000002e-02   1.7500000000000002e-02   3.1069999999999998e-01   2.4237000000000002e+00   1.6540999999999999e+00   2.8899999999999999e-02   4.8099999999999997e-02   4.4679999999999997e-01
   6.6100000000000006e-02  -3.2979999999999998e-01  -1.4582999999999999e+00  -1.6230000000000000e-01   1.9000000000000000e-02  -2.1899999999999999e-02   4.2170000000000002e-01   2.2902999999999998e+00   1.8283000000000000e+00   4.8200000000000000e-02   1.0580000000000001e-01   4.8220000000000002e-01
  -2.2040000000000001e-01  -2.4179999999999999e-01  -1.4582999999999999e+00  -2.0050000000000001e-01   9.4999999999999998e-03  -2.1899999999999999e-02   4.6610000000000001e-01   2.3125000000000000e+00   1.9153000000000000e+00   1.0600000000000000e-01   1.8279999999999999e-01   4.6450000000000002e-01
   8.8200000000000001e-02  -2.1980000000000000e-01  -1.3725000000000001e+00  -2.0050000000000001e-01   1.9000000000000000e-02   8.8000000000000005e-03   4.2170000000000002e-01   2.5125999999999999e+00   2.0893999999999999e+00   8.6699999999999999e-02   1.2509999999999999e-01   4.3790000000000001e-01
   0.0000000000000000e+00  -1.5390000000000001e-01  -1.3725000000000001e+00  -2.0999999999999999e-01   3.8100000000000002e-02  -5.2600000000000001e-02   4.2170000000000002e-01   2.4015000000000000e+00   2.0893999999999999e+00   6.7400000000000002e-02   1.9239999999999999e-01   4.1580000000000000e-01
  -1.1020000000000001e-01  -3.9570000000000000e-01  -7.7210000000000001e-01  -1.9089999999999999e-01  -9.5200000000000007e-02   1.3200000000000000e-02   1.5540000000000001e-01   2.4904000000000002e+00   1.7412000000000001e+00   4.8200000000000000e-02   1.1550000000000001e-01   5.0429999999999997e-01
  -1.5429999999999999e-01  -8.7900000000000006e-02  -1.1152000000000000e+00  -1.5279999999999999e-01  -3.8100000000000002e-02  -4.4000000000000003e-03   2.6629999999999998e-01   2.1568999999999998e+00   1.6540999999999999e+00   2.8899999999999999e-02   2.3089999999999999e-01   4.4679999999999997e-01
  -1.9839999999999999e-01  -4.1770000000000002e-01  -6.8630000000000002e-01  -2.4820000000000000e-01  -4.7600000000000003e-02  -8.8000000000000005e-03   4.2170000000000002e-01   2.1791000000000000e+00   1.4800000000000000e+00   9.5999999999999992e-03   6.7400000000000002e-02   4.2470000000000002e-01
  -1.3230000000000000e-01  -3.0780000000000002e-01  -6.8630000000000002e-01  -2.0999999999999999e-01   3.8100000000000002e-02  -4.4000000000000003e-03   3.1069999999999998e-01   2.1791000000000000e+00   9.5770000000000000e-01   4.8200000000000000e-02   1.9239999999999999e-01   4.0250000000000002e-01
   0.0000000000000000e+00  -4.3999999999999997e-02  -1.1152000000000000e+00  -2.1959999999999999e-01  -9.5200000000000007e-02   3.5099999999999999e-02   1.5540000000000001e-01   2.2012999999999998e+00   2.1764999999999999e+00   9.5999999999999992e-03   2.1170000000000000e-01   4.3350000000000000e-01
  -2.8649999999999998e-01  -8.7900000000000006e-02  -1.1152000000000000e+00  -5.7299999999999997e-02   1.9000000000000000e-02   4.4000000000000003e-03   2.8849999999999998e-01   2.2458000000000000e+00   1.6540999999999999e+00   9.5999999999999992e-03   1.5400000000000000e-01   4.4679999999999997e-01
  -3.9679999999999999e-01  -1.5390000000000001e-01  -7.7210000000000001e-01  -7.6399999999999996e-02   0.0000000000000000e+00  -1.3200000000000000e-02   3.7730000000000002e-01   2.3347000000000002e+00   1.9153000000000000e+00  -4.8200000000000000e-02   1.1550000000000001e-01   4.3350000000000000e-01
  -4.4100000000000000e-02  -1.5390000000000001e-01  -6.0050000000000003e-01  -1.6230000000000000e-01  -9.4999999999999998e-03  -3.5099999999999999e-02   2.4410000000000001e-01   2.2458000000000000e+00   1.7412000000000001e+00   5.7799999999999997e-02   1.3469999999999999e-01   4.3350000000000000e-01
  -2.2040000000000001e-01  -2.1980000000000000e-01  -1.2010000000000001e+00  -3.3420000000000000e-01  -5.7099999999999998e-02   4.4000000000000003e-03   3.3289999999999997e-01   2.5125999999999999e+00   1.8283000000000000e+00  -4.8200000000000000e-02   8.6599999999999996e-02   4.5119999999999999e-01
  -6.3919999999999999e-01  -4.3999999999999997e-02  -1.0294000000000001e+00  -1.6230000000000000e-01   4.7600000000000003e-02   1.0520000000000000e-01   3.5510000000000003e-01   2.3347000000000002e+00   2.1764999999999999e+00   4.8200000000000000e-02   1.5400000000000000e-01   4.3790000000000001e-01
