# Supplementary material for: Footwear and Foam Surface Alter Gait Initiation of Typical Subjects
Source: PLoS One. 2015 Aug 13;10(8):e0135821. doi: 10.1371/journal.pone.0135821 (PMC4536224; doi:10.1371/journal.pone.0135821)
Supplement: S1 Dataset — (ZIP) [file pone.0135821.s001.zip › 3_shod_av1_03.txt]

   2.0675500000000000e+01  -2.4401999999999999e+00   3.4682380000000001e+02   8.4113000000000007e+00   3.5075400000000002e+01  -1.0831000000000000e+00  -2.2749800000000000e+01  -1.4231000000000000e+00   3.9368619999999999e+02   1.0691999999999999e+00  -3.0396000000000001e+01   1.8048000000000000e+00
   2.0631399999999999e+01  -3.3414999999999999e+00   3.4493660000000000e+02   8.1249000000000002e+00   3.4970700000000001e+01  -9.8229999999999995e-01  -2.2572299999999998e+01   1.3339999999999999e-01   3.9490499999999997e+02   1.1077999999999999e+00  -3.0444099999999999e+01   1.7473000000000001e+00
   2.0146500000000000e+01  -3.4954000000000001e+00   3.4262040000000002e+02   8.0007999999999999e+00   3.4837499999999999e+01  -9.4279999999999997e-01  -2.2949600000000000e+01  -4.4499999999999998e-02   3.9621089999999998e+02   1.0789000000000000e+00  -3.0540400000000002e+01   1.7915000000000001e+00
   1.9815899999999999e+01  -3.4293999999999998e+00   3.4073320000000001e+02   7.8289000000000000e+00   3.4685200000000002e+01  -9.7350000000000003e-01  -2.2661000000000001e+01  -5.1139999999999997e-01   3.9577560000000000e+02   1.0596000000000001e+00  -3.0424900000000001e+01   1.7605000000000000e+00
   1.9705700000000000e+01  -3.9131000000000000e+00   3.3936070000000001e+02   7.4184000000000001e+00   3.4523499999999999e+01  -9.5160000000000000e-01  -2.2727599999999999e+01   3.3350000000000002e-01   3.9594979999999998e+02   1.0981000000000001e+00  -3.0511500000000002e+01   1.8269000000000000e+00
   1.9573399999999999e+01  -4.1109000000000000e+00   3.3618669999999997e+02   7.2847000000000000e+00   3.4247500000000002e+01  -8.5509999999999997e-01  -2.2838600000000000e+01  -2.4460000000000001e-01   3.9603680000000003e+02   1.0691999999999999e+00  -3.0578800000000001e+01   1.8048000000000000e+00
   1.9639500000000002e+01  -4.9023000000000003e+00   3.3395630000000000e+02   6.9695999999999998e+00   3.4057200000000002e+01  -7.4990000000000001e-01  -2.2727599999999999e+01  -5.5589999999999995e-01   3.9742980000000000e+02   9.2469999999999997e-01  -3.0723199999999999e+01   1.7252000000000001e+00
   1.9749700000000001e+01  -5.3419999999999996e+00   3.3069650000000001e+02   6.7119000000000000e+00   3.3686100000000003e+01  -5.3059999999999996e-01  -2.2661000000000001e+01  -2.8910000000000002e-01   4.0021570000000003e+02   7.5139999999999996e-01  -3.0934899999999999e+01   1.6588000000000001e+00
   1.9463200000000001e+01  -5.6718000000000002e+00   3.2777980000000002e+02   6.3300000000000001e+00   3.3467199999999998e+01  -4.8680000000000001e-01  -2.2905200000000001e+01  -1.2452000000000001e+00   4.0361110000000002e+02   5.4910000000000003e-01  -3.1252400000000002e+01   1.5703000000000000e+00
   1.9507300000000001e+01  -6.0674999999999999e+00   3.2409109999999998e+02   5.9290000000000003e+00   3.3200800000000001e+01  -4.0339999999999998e-01  -2.3082699999999999e+01  -1.4231000000000000e+00   4.0831229999999999e+02   3.4680000000000000e-01  -3.1541000000000000e+01   1.5791999999999999e+00
   1.9397099999999998e+01  -6.8148999999999997e+00   3.2091710000000000e+02   5.5088999999999997e+00   3.2820099999999996e+01  -2.7189999999999998e-01  -2.3704200000000000e+01  -1.1563000000000001e+00   4.1092410000000001e+02   1.5409999999999999e-01  -3.1771999999999998e+01   1.4685999999999999e+00
   1.9375000000000000e+01  -7.4305000000000003e+00   3.1542700000000002e+02   4.9455999999999998e+00   3.2372900000000001e+01  -1.6660000000000000e-01  -2.3926100000000002e+01  -1.6010000000000000e+00   4.1388420000000002e+02   9.5999999999999992e-03  -3.1925899999999999e+01   1.4288000000000001e+00
   1.9044400000000000e+01  -8.1119000000000003e+00   3.0967950000000002e+02   4.3345000000000002e+00   3.2030299999999997e+01   4.8200000000000000e-02  -2.4902699999999999e+01  -1.1563000000000001e+00   4.1475479999999999e+02  -2.2159999999999999e-01  -3.1954799999999999e+01   1.3756999999999999e+00
   1.8824000000000002e+01  -8.5955999999999992e+00   3.0401769999999999e+02   3.5516999999999999e+00   3.1440300000000001e+01   1.8859999999999999e-01  -2.5746099999999998e+01  -1.4008000000000000e+00   4.1579950000000002e+02  -3.1790000000000002e-01  -3.2012500000000003e+01   1.1988000000000001e+00
   1.8427199999999999e+01  -9.2771000000000008e+00   2.9818439999999998e+02   2.8546999999999998e+00   3.0907399999999999e+01   3.9470000000000000e-01  -2.7033400000000000e+01  -2.1568999999999998e+00   4.1832420000000002e+02  -5.9719999999999995e-01  -3.2156900000000000e+01   1.1013999999999999e+00
   1.7721900000000002e+01  -9.6948000000000008e+00   2.9252269999999999e+02   2.0432000000000001e+00   3.0555299999999999e+01   5.4379999999999995e-01  -2.7277600000000000e+01  -1.9567000000000001e+00   4.1902069999999998e+02  -8.6699999999999999e-01  -3.2253100000000003e+01   1.0306999999999999e+00
   1.6950399999999998e+01  -1.0112500000000001e+01   2.8746150000000000e+02   1.2221000000000000e+00   3.0288900000000002e+01   6.7090000000000005e-01  -2.7610499999999998e+01  -2.0901999999999998e+00   4.2102310000000000e+02  -1.0691999999999999e+00  -3.2445500000000003e+01   9.4660000000000000e-01
   1.5848300000000000e+01  -1.0222400000000000e+01   2.8325810000000001e+02   4.3919999999999998e-01   3.0184200000000001e+01   8.4199999999999997e-01  -2.7721499999999999e+01  -2.7572000000000001e+00   4.2346080000000001e+02  -1.2811999999999999e+00  -3.2570599999999999e+01   9.2010000000000003e-01
   1.4812300000000000e+01  -1.0706000000000000e+01   2.7982670000000002e+02  -3.3420000000000000e-01   3.0098600000000001e+01   9.5160000000000000e-01  -2.8254200000000001e+01  -2.8016999999999999e+00   4.2537610000000001e+02  -1.4834000000000001e+00  -3.2666800000000002e+01   8.2279999999999998e-01
   1.3467700000000001e+01  -1.0552099999999999e+01   2.7725319999999999e+02  -1.2030000000000001e+00   3.0012899999999998e+01   1.0568000000000000e+00  -2.8587100000000000e+01  -3.2242000000000002e+00   4.2624669999999998e+02  -1.8012999999999999e+00  -3.2791899999999998e+01   7.6529999999999998e-01
   1.2101100000000001e+01  -1.0750000000000000e+01   2.7476549999999997e+02  -1.9380999999999999e+00   3.0060500000000001e+01   1.0700000000000001e+00  -2.8453900000000001e+01  -3.6911000000000000e+00   4.2668200000000002e+02  -2.1288000000000000e+00  -3.3003599999999999e+01   7.1220000000000006e-01
   1.0800599999999999e+01  -1.0662000000000001e+01   2.7159150000000000e+02  -2.6924000000000001e+00   3.0108100000000000e+01   1.2102999999999999e+00  -2.8742400000000000e+01  -3.8690000000000002e+00   4.2668200000000002e+02  -2.5623000000000000e+00  -3.3032499999999999e+01   5.9719999999999995e-01
   9.4780999999999995e+00  -1.0683999999999999e+01   2.6893220000000002e+02  -3.5038999999999998e+00   3.0174700000000001e+01   1.1752000000000000e+00  -2.8853400000000001e+01  -4.6917000000000000e+00   4.2729140000000001e+02  -3.1017999999999999e+00  -3.3119100000000003e+01   5.8830000000000005e-01
   8.6404999999999994e+00  -1.1409500000000000e+01   2.6670179999999999e+02  -4.3345000000000002e+00   3.0165199999999999e+01   1.2980000000000000e+00  -2.9164200000000001e+01  -4.9141000000000004e+00   4.2842320000000001e+02  -3.8050000000000002e+00  -3.3195999999999998e+01   4.6450000000000002e-01
   7.5824999999999996e+00  -1.1585400000000000e+01   2.6438560000000001e+02  -5.1364999999999998e+00   3.0203299999999999e+01   1.4208000000000001e+00  -2.9230699999999999e+01  -5.7367999999999997e+00   4.2990320000000003e+02  -4.5080999999999998e+00  -3.3282600000000002e+01   3.4949999999999998e-01
   6.8331000000000000e+00  -1.2574600000000000e+01   2.6129739999999998e+02  -5.7380000000000004e+00   3.0050999999999998e+01   1.5128999999999999e+00  -2.9741199999999999e+01  -6.5149999999999997e+00   4.3260210000000001e+02  -5.4522000000000004e+00  -3.3628999999999998e+01   1.8140000000000001e-01
   6.4142999999999999e+00  -1.3124200000000000e+01   2.5898120000000000e+02  -6.6832000000000003e+00   3.0136700000000001e+01   1.6927000000000001e+00  -3.0362700000000000e+01  -7.4934000000000003e+00   4.3634570000000002e+02  -6.4732000000000003e+00  -3.3994700000000002e+01   3.9800000000000002e-02
   5.9513999999999996e+00  -1.3432000000000000e+01   2.5606459999999998e+02  -7.2274000000000003e+00   2.9946300000000001e+01   1.7979000000000001e+00  -3.0961900000000000e+01  -8.6941000000000006e+00   4.4026339999999999e+02  -7.6677000000000000e+00  -3.4466099999999997e+01  -1.9020000000000001e-01
   5.6647999999999996e+00  -1.4003500000000001e+01   2.5400579999999999e+02  -7.8956999999999997e+00   2.9765499999999999e+01   1.9251000000000000e+00  -3.1982900000000001e+01  -1.0139500000000000e+01   4.4653170000000000e+02  -8.9489000000000001e+00  -3.5082000000000001e+01  -4.1139999999999999e-01
   5.8190999999999997e+00  -1.4311299999999999e+01   2.5168960000000001e+02  -8.3826999999999998e+00   2.9698899999999998e+01   1.9821000000000000e+00  -3.2582200000000000e+01  -1.1117800000000001e+01   4.5288709999999998e+02  -1.0201100000000000e+01  -3.5688099999999999e+01  -6.2809999999999999e-01
   5.5766999999999998e+00  -1.4465199999999999e+01   2.4911609999999999e+02  -8.9077999999999999e+00   2.9442000000000000e+01   2.1312000000000002e+00  -3.3558700000000002e+01  -1.1962800000000000e+01   4.5924250000000001e+02  -1.1617100000000001e+01  -3.6361699999999999e+01  -8.0059999999999998e-01
   5.7971000000000004e+00  -1.4355300000000000e+01   2.4491270000000000e+02  -9.2609999999999992e+00   2.9223099999999999e+01   2.2101999999999999e+00  -3.4268999999999998e+01  -1.2918900000000001e+01   4.6568500000000000e+02  -1.2869400000000001e+01  -3.6871699999999997e+01  -1.0262000000000000e+00
   5.9073000000000002e+00  -1.4663100000000000e+01   2.4216759999999999e+02  -9.5952000000000002e+00   2.8966200000000001e+01   2.3022000000000000e+00  -3.4912599999999998e+01  -1.3941800000000001e+01   4.7143099999999998e+02  -1.4169800000000000e+01  -3.7506700000000002e+01  -1.2606999999999999e+00
   6.4363000000000001e+00  -1.4795000000000000e+01   2.3993719999999999e+02  -1.0043900000000001e+01   2.8709299999999999e+01   2.3812000000000002e+00  -3.5267800000000001e+01  -1.4697800000000001e+01   4.7674160000000001e+02  -1.5345000000000001e+01  -3.8093699999999998e+01  -1.4155000000000000e+00
   6.3040000000000003e+00  -1.4882899999999999e+01   2.3736369999999999e+02  -1.0444900000000001e+01   2.8281099999999999e+01   2.4996000000000000e+00  -3.5733899999999998e+01  -1.5098000000000001e+01   4.8257470000000001e+02  -1.6549099999999999e+01  -3.8642099999999999e+01  -1.5835999999999999e+00
   6.4804000000000004e+00  -1.4750999999999999e+01   2.3393240000000000e+02  -1.0645400000000000e+01   2.8128799999999998e+01   2.5785000000000000e+00  -3.6088999999999999e+01  -1.5720599999999999e+01   4.8788529999999997e+02  -1.7589500000000001e+01  -3.9200200000000002e+01  -1.7075000000000000e+00
   6.4363000000000001e+00  -1.5388500000000001e+01   2.3110149999999999e+02  -1.0884100000000000e+01   2.7786200000000001e+01   2.6749999999999998e+00  -3.6555100000000003e+01  -1.6298700000000000e+01   4.9241250000000002e+02  -1.8706900000000001e+01  -3.9710200000000000e+01  -1.8976999999999999e+00
   6.5906000000000002e+00  -1.5652300000000000e+01   2.2921430000000001e+02  -1.1208700000000000e+01   2.7595900000000000e+01   2.7757999999999998e+00  -3.6910200000000003e+01  -1.7299299999999999e+01   4.9667840000000001e+02  -1.9728000000000002e+01  -4.0066200000000002e+01  -2.0171000000000001e+00
   6.3701999999999996e+00  -1.5696300000000001e+01   2.2595450000000000e+02  -1.1590600000000000e+01   2.7253399999999999e+01   2.8723000000000001e+00  -3.7220900000000000e+01  -1.8344400000000000e+01   5.0042200000000003e+02  -2.0777899999999999e+01  -4.0614600000000003e+01  -2.1675000000000000e+00
   6.4363000000000001e+00  -1.5432499999999999e+01   2.2363829999999999e+02  -1.1542899999999999e+01   2.7091600000000000e+01   2.9161999999999999e+00  -3.7709200000000003e+01  -1.8900300000000001e+01   5.0494909999999999e+02  -2.1856800000000000e+01  -4.1018799999999999e+01  -2.3666000000000000e+00
   6.1718000000000002e+00  -1.6026000000000000e+01   2.2192269999999999e+02  -1.1867500000000000e+01   2.6863199999999999e+01   2.9775999999999998e+00  -3.8375100000000003e+01  -2.0100999999999999e+01   5.0869270000000000e+02  -2.2762300000000000e+01  -4.1355499999999999e+01  -2.4904000000000002e+00
   5.6428000000000003e+00  -1.6289800000000000e+01   2.1797659999999999e+02  -1.2115700000000000e+01   2.6663399999999999e+01   3.0697000000000001e+00  -3.8952100000000002e+01  -2.0923800000000000e+01   5.1147859999999997e+02  -2.3609999999999999e+01  -4.1663400000000003e+01  -2.6274999999999999e+00
   5.2900999999999998e+00  -1.6245899999999999e+01   2.1643250000000000e+02  -1.2287599999999999e+01   2.6568200000000001e+01   3.0872000000000002e+00  -3.9618000000000002e+01  -2.1702000000000002e+01   5.1426459999999997e+02  -2.4496200000000002e+01  -4.1894399999999997e+01  -2.7911999999999999e+00
   5.1357999999999997e+00  -1.6619599999999998e+01   2.1617509999999999e+02  -1.2392600000000000e+01   2.6473099999999999e+01   3.1617000000000002e+00  -4.0305999999999997e+01  -2.2502500000000001e+01   5.1713760000000002e+02  -2.5228300000000001e+01  -4.2029100000000000e+01  -2.9857999999999998e+00
   4.5186000000000002e+00  -1.6773499999999999e+01   2.1471680000000001e+02  -1.2612200000000000e+01   2.6311299999999999e+01   3.1924000000000001e+00  -4.1082799999999999e+01  -2.3191800000000001e+01   5.1887879999999996e+02  -2.5902600000000000e+01  -4.2250399999999999e+01  -3.0699000000000001e+00
   4.2981999999999996e+00  -1.7169200000000000e+01   2.1368740000000000e+02  -1.2745799999999999e+01   2.6368400000000001e+01   3.2012000000000000e+00  -4.1548900000000003e+01  -2.3591999999999999e+01   5.2105529999999999e+02  -2.6557600000000001e+01  -4.2471699999999998e+01  -3.1671999999999998e+00
   3.9676000000000000e+00  -1.6927399999999999e+01   2.1231489999999999e+02  -1.2812700000000000e+01   2.6235199999999999e+01   3.3020999999999998e+00  -4.2458900000000000e+01  -2.4525900000000000e+01   5.2253530000000001e+02  -2.7106700000000000e+01  -4.2606400000000001e+01  -3.3088000000000002e+00
   3.6810000000000000e+00  -1.6597600000000000e+01   2.1111390000000000e+02  -1.2936800000000000e+01   2.6235199999999999e+01   3.2888999999999999e+00  -4.3191400000000002e+01  -2.5081800000000001e+01   5.2479880000000003e+02  -2.7809899999999999e+01  -4.2683399999999999e+01  -3.4238000000000000e+00
   3.5488000000000000e+00  -1.6553599999999999e+01   2.1214330000000001e+02  -1.2994100000000000e+01   2.6216100000000001e+01   3.3372000000000002e+00  -4.3790599999999998e+01  -2.5326400000000000e+01   5.2645299999999997e+02  -2.8349299999999999e+01  -4.2750700000000002e+01  -3.5167000000000002e+00
   3.4165000000000001e+00  -1.6465699999999998e+01   2.1162860000000001e+02  -1.3099100000000000e+01   2.6273199999999999e+01   3.3809999999999998e+00  -4.4567399999999999e+01  -2.6193600000000000e+01   5.2706240000000003e+02  -2.8821300000000001e+01  -4.2808500000000002e+01  -3.6006999999999998e+00
   3.5266999999999999e+00  -1.6531700000000001e+01   2.1214330000000001e+02  -1.3280500000000000e+01   2.6349399999999999e+01   3.4117000000000002e+00  -4.5033499999999997e+01  -2.6727300000000000e+01   5.2688829999999996e+02  -2.9254799999999999e+01  -4.2856600000000000e+01  -3.7820999999999998e+00
   3.2843000000000000e+00  -1.6421700000000001e+01   2.1291540000000001e+02  -1.3347300000000001e+01   2.6425500000000000e+01   3.4731000000000001e+00  -4.5721600000000002e+01  -2.7838999999999999e+01   5.2749770000000001e+02  -2.9717199999999998e+01  -4.2779600000000002e+01  -3.9015000000000000e+00
   3.1741000000000001e+00  -1.6729500000000002e+01   2.1214330000000001e+02  -1.3442800000000000e+01   2.6530200000000001e+01   3.5520000000000000e+00  -4.5921300000000002e+01  -2.8328199999999999e+01   5.2784600000000000e+02  -3.0025400000000001e+01  -4.2818100000000001e+01  -4.0076999999999998e+00
   3.3504000000000000e+00  -1.6861400000000000e+01   2.1385900000000001e+02  -1.3633800000000001e+01   2.6634799999999998e+01   3.5958999999999999e+00  -4.6542800000000000e+01  -2.8684000000000001e+01   5.2758479999999997e+02  -3.0391500000000001e+01  -4.2837299999999999e+01  -4.0784000000000002e+00
   3.4386000000000001e+00  -1.6817399999999999e+01   2.1471680000000001e+02  -1.3719700000000000e+01   2.6730000000000000e+01   3.7010999999999998e+00  -4.6698200000000000e+01  -2.9084199999999999e+01   5.2767179999999996e+02  -3.0690100000000001e+01  -4.2837299999999999e+01  -4.1271000000000004e+00
   3.2843000000000000e+00  -1.7411000000000001e+01   2.1583199999999999e+02  -1.3824700000000000e+01   2.6891800000000000e+01   3.7010999999999998e+00  -4.7119900000000001e+01  -2.9351099999999999e+01   5.2697540000000004e+02  -3.0892399999999999e+01  -4.2721899999999998e+01  -4.2111000000000001e+00
   3.7692000000000001e+00  -1.7498899999999999e+01   2.1780500000000001e+02  -1.4063400000000000e+01   2.7186699999999998e+01   3.8590000000000000e+00  -4.7519399999999997e+01  -2.9617899999999999e+01   5.2697540000000004e+02  -3.1075399999999998e+01  -4.2702599999999997e+01  -4.2066999999999997e+00
   3.8794000000000000e+00  -1.8158400000000000e+01   2.2020699999999999e+02  -1.4244800000000000e+01   2.7272400000000001e+01   3.9466999999999999e+00  -4.7785699999999999e+01  -2.9795800000000000e+01   5.2697540000000004e+02  -3.1306600000000000e+01  -4.2731499999999997e+01  -4.2553999999999998e+00
   4.3422999999999998e+00  -1.8554099999999998e+01   2.2226580000000001e+02  -1.4473900000000000e+01   2.7453199999999999e+01   4.0782999999999996e+00  -4.7830100000000002e+01  -3.0084800000000001e+01   5.2714949999999999e+02  -3.1402899999999999e+01  -4.2731499999999997e+01  -4.3483000000000001e+00
   4.3643000000000001e+00  -1.9037800000000001e+01   2.2415299999999999e+02  -1.4722200000000001e+01   2.7814800000000002e+01   4.1660000000000004e+00  -4.8074199999999998e+01  -3.0129300000000001e+01   5.2671420000000001e+02  -3.1672599999999999e+01  -4.2644900000000000e+01  -4.3571000000000000e+00
   4.6509000000000000e+00  -1.9455500000000001e+01   2.2706970000000001e+02  -1.4913100000000000e+01   2.8052700000000002e+01   4.2843999999999998e+00  -4.8229599999999998e+01  -3.0173800000000000e+01   5.2680119999999999e+02  -3.1643699999999999e+01  -4.2558300000000003e+01  -4.3925000000000001e+00
   4.9595000000000002e+00  -1.9851199999999999e+01   2.2981479999999999e+02  -1.5075400000000000e+01   2.8309600000000000e+01   4.3457999999999997e+00  -4.8251800000000003e+01  -3.0329400000000000e+01   5.2645299999999997e+02  -3.1807500000000001e+01  -4.2567900000000002e+01  -4.4412000000000003e+00
   5.3342000000000001e+00  -2.0620600000000000e+01   2.3281720000000001e+02  -1.5295000000000000e+01   2.8661700000000000e+01   4.4684999999999997e+00  -4.8518099999999997e+01  -3.0462900000000001e+01   5.2540830000000005e+02  -3.1788200000000000e+01  -4.2471699999999998e+01  -4.4766000000000004e+00
   5.7530000000000001e+00  -2.0862400000000001e+01   2.3633430000000001e+02  -1.5495500000000000e+01   2.9070900000000002e+01   4.5781999999999998e+00  -4.8784500000000001e+01  -3.1107700000000001e+01   5.2488589999999999e+02  -3.1913399999999999e+01  -4.2433199999999999e+01  -4.5030999999999999e+00
   6.0616000000000003e+00  -2.1499900000000000e+01   2.3916520000000000e+02  -1.5734200000000000e+01   2.9451499999999999e+01   4.7447999999999997e+00  -4.8695700000000002e+01  -3.1152200000000001e+01   5.2297059999999999e+02  -3.1865300000000001e+01  -4.2231099999999998e+01  -4.5915999999999997e+00
   6.6346999999999996e+00  -2.2269400000000001e+01   2.4388329999999999e+02  -1.5944200000000000e+01   2.9879700000000000e+01   4.8587999999999996e+00  -4.8540300000000002e+01  -3.1596900000000002e+01   5.2105529999999999e+02  -3.1836400000000001e+01  -4.2163800000000002e+01  -4.5693999999999999e+00
   7.3620999999999999e+00  -2.2818999999999999e+01   2.4782939999999999e+02  -1.6306999999999999e+01   3.0184200000000001e+01   5.0122999999999998e+00  -4.8318399999999997e+01  -3.2019300000000001e+01   5.1913990000000001e+02  -3.1817100000000000e+01  -4.1952100000000002e+01  -4.6224999999999996e+00
   8.0673999999999992e+00  -2.3566400000000002e+01   2.5211850000000001e+02  -1.6555299999999999e+01   3.0660000000000000e+01   5.2359999999999998e+00  -4.8340600000000002e+01  -3.2441800000000001e+01   5.1670230000000004e+02  -3.1701499999999999e+01  -4.1846299999999999e+01  -4.6799999999999997e+00
   9.1475000000000009e+00  -2.4467700000000001e+01   2.5606459999999998e+02  -1.6755800000000001e+01   3.1164400000000001e+01   5.4377000000000004e+00  -4.8540300000000002e+01  -3.2730899999999998e+01   5.1365509999999995e+02  -3.1537800000000001e+01  -4.1663400000000003e+01  -4.6756000000000002e+00
   9.8528000000000002e+00  -2.5259100000000000e+01   2.6069690000000003e+02  -1.7032699999999998e+01   3.1716300000000000e+01   5.5868000000000002e+00  -4.8451599999999999e+01  -3.3042200000000001e+01   5.1217510000000004e+02  -3.1364400000000000e+01  -4.1374800000000000e+01  -4.7374999999999998e+00
   1.0580200000000000e+01  -2.6358300000000000e+01   2.6670179999999999e+02  -1.7271300000000000e+01   3.2173000000000002e+01   5.8543000000000003e+00  -4.7852300000000000e+01  -3.3131100000000004e+01   5.0825740000000002e+02  -3.1162099999999999e+01  -4.1134200000000000e+01  -4.7420000000000000e+00
   1.1726400000000000e+01  -2.6995799999999999e+01   2.7227769999999998e+02  -1.7471800000000002e+01   3.2715400000000002e+01   6.0209000000000001e+00  -4.7563800000000001e+01  -3.3620300000000000e+01   5.0547149999999999e+02  -3.0882700000000000e+01  -4.0807099999999998e+01  -4.8127000000000004e+00
   1.2475800000000000e+01  -2.7347600000000000e+01   2.7776790000000000e+02  -1.7691400000000002e+01   3.3276899999999998e+01   6.2138999999999998e+00  -4.7652500000000003e+01  -3.3887099999999997e+01   5.0225029999999998e+02  -3.0641900000000000e+01  -4.0518400000000000e+01  -4.8171999999999997e+00
   1.3445700000000000e+01  -2.8336800000000000e+01   2.8377280000000002e+02  -1.7872800000000002e+01   3.3714599999999997e+01   6.3804999999999996e+00  -4.7830100000000002e+01  -3.4265200000000000e+01   4.9833260000000001e+02  -3.0218100000000000e+01  -4.0027700000000003e+01  -4.8879000000000001e+00
   1.4217200000000000e+01  -2.8952400000000001e+01   2.8789040000000000e+02  -1.8035100000000000e+01   3.4314100000000003e+01   6.5296000000000003e+00  -4.7807899999999997e+01  -3.4420800000000000e+01   4.9363130000000001e+02  -2.9938700000000001e+01  -3.9633200000000002e+01  -4.9321999999999999e+00
   1.4900499999999999e+01  -2.9809699999999999e+01   2.9346629999999999e+02  -1.8025600000000001e+01   3.4932600000000001e+01   6.6875000000000000e+00  -4.7874499999999998e+01  -3.4665399999999998e+01   4.8858179999999999e+02  -2.9418500000000002e+01  -3.9152099999999997e+01  -4.9276999999999997e+00
   1.5407400000000001e+01  -3.0469300000000000e+01   2.9955700000000002e+02  -1.8436100000000000e+01   3.5427500000000002e+01   6.9329999999999998e+00  -4.7963299999999997e+01  -3.4598700000000001e+01   4.8309699999999998e+02  -2.8888700000000000e+01  -3.8536299999999997e+01  -4.9720000000000004e+00
   1.6002600000000001e+01  -3.1062799999999999e+01   3.0590499999999997e+02  -1.8646200000000000e+01   3.6055500000000002e+01   7.0382999999999996e+00  -4.8029899999999998e+01  -3.3976100000000002e+01   4.7822160000000002e+02  -2.8358899999999998e+01  -3.8026299999999999e+01  -4.9763999999999999e+00
   1.6751999999999999e+01  -3.2161999999999999e+01   3.1130939999999998e+02  -1.8904000000000000e+01   3.6731099999999998e+01   7.2137000000000002e+00  -4.7830100000000002e+01  -3.3998300000000000e+01   4.7238860000000000e+02  -2.7665400000000002e+01  -3.7497100000000003e+01  -4.9941000000000004e+00
   1.7170800000000000e+01  -3.3327100000000002e+01   3.1662799999999999e+02  -1.9171299999999999e+01   3.7378200000000000e+01   7.4461000000000004e+00  -4.7830100000000002e+01  -3.3887099999999997e+01   4.6620729999999998e+02  -2.7068100000000001e+01  -3.6833199999999998e+01  -4.9366000000000003e+00
   1.7501500000000000e+01  -3.4953899999999997e+01   3.2383380000000000e+02  -1.9534099999999999e+01   3.8063299999999998e+01   7.6961000000000004e+00  -4.8029899999999998e+01  -3.3442399999999999e+01   4.5941660000000002e+02  -2.6335999999999999e+01  -3.6275100000000002e+01  -4.9630999999999998e+00
   1.7721900000000002e+01  -3.6272900000000000e+01   3.3009600000000000e+02  -1.9992400000000000e+01   3.8824599999999997e+01   7.8890000000000002e+00  -4.8229599999999998e+01  -3.3420200000000001e+01   4.5349660000000000e+02  -2.5372800000000002e+01  -3.5620800000000003e+01  -4.9454000000000002e+00
   1.8603600000000000e+01  -3.7679900000000004e+01   3.3747340000000003e+02  -2.0288300000000000e+01   3.9680999999999997e+01   8.1697000000000006e+00  -4.8518099999999997e+01  -3.2819800000000001e+01   4.4992710000000000e+02  -2.4361300000000000e+01  -3.5024200000000000e+01  -4.9454000000000002e+00
   1.9154599999999999e+01  -3.8889000000000003e+01   3.4588020000000000e+02  -2.0584299999999999e+01   4.0623100000000001e+01   8.4809999999999999e+00  -4.8584699999999998e+01  -3.0774200000000000e+01   4.4505169999999998e+02  -2.3128299999999999e+01  -3.4398800000000001e+01  -4.7685000000000004e+00
   2.0146500000000000e+01  -4.0559699999999999e+01   3.5394389999999999e+02  -2.0937600000000000e+01   4.1384399999999999e+01   8.7616999999999994e+00  -4.8407200000000003e+01  -2.8506100000000000e+01   4.3895749999999998e+02  -2.1798999999999999e+01  -3.3898400000000002e+01  -4.5693999999999999e+00
   2.1116399999999999e+01  -4.1922699999999999e+01   3.6200760000000002e+02  -2.1109400000000001e+01   4.2469200000000001e+01   9.0160000000000000e+00  -4.8274000000000001e+01  -2.7705600000000000e+01   4.3347269999999997e+02  -2.0421500000000002e+01  -3.3195999999999998e+01  -4.3837000000000002e+00
   2.1777600000000000e+01  -4.3527500000000003e+01   3.7144380000000001e+02  -2.1214400000000001e+01   4.3335099999999997e+01   9.2528000000000006e+00  -4.7963299999999997e+01  -2.7683399999999999e+01   4.2807499999999999e+02  -1.9323399999999999e+01  -3.2628300000000003e+01  -4.2862999999999998e+00
   2.2659300000000002e+01  -4.4934500000000000e+01   3.7950749999999999e+02  -2.1453099999999999e+01   4.4391399999999997e+01   9.5465999999999998e+00  -4.7519399999999997e+01  -2.7638900000000000e+01   4.2189370000000002e+02  -1.8003699999999998e+01  -3.1983699999999999e+01  -4.2332999999999998e+00
   2.3607099999999999e+01  -4.6209499999999998e+01   3.8997309999999999e+02  -2.1625000000000000e+01   4.5457099999999997e+01   9.8054000000000006e+00  -4.7608100000000000e+01  -2.6727300000000000e+01   4.1588650000000001e+02  -1.6501000000000001e+01  -3.1290900000000001e+01  -4.0297999999999998e+00
   2.4621099999999998e+01  -4.6869000000000000e+01   4.0035289999999998e+02  -2.1777699999999999e+01   4.6665700000000001e+01   1.0072900000000001e+01  -4.6764699999999998e+01  -2.5704400000000000e+01   4.0866059999999999e+02  -1.4892300000000001e+01  -3.0521100000000001e+01  -3.8174999999999999e+00
   2.4885600000000000e+01  -4.7572499999999998e+01   4.1193369999999999e+02  -2.1730000000000000e+01   4.7950299999999999e+01   1.0279000000000000e+01  -4.5543999999999997e+01  -2.4881699999999999e+01   4.0038979999999998e+02  -1.3293300000000000e+01  -2.9895700000000001e+01  -3.5830000000000002e+00
   2.5833400000000001e+01  -4.8188000000000002e+01   4.2360030000000000e+02  -2.2026000000000000e+01   4.9415700000000001e+01   1.0555199999999999e+01  -4.4744999999999997e+01  -2.4659300000000002e+01   3.9029079999999999e+02  -1.1800200000000000e+01  -2.8885400000000001e+01  -3.4369999999999998e+00
   2.6164000000000001e+01  -5.0276499999999999e+01   4.3578160000000003e+02  -2.2140499999999999e+01   5.0843100000000000e+01   1.0919200000000000e+01  -4.4101300000000002e+01  -2.5193000000000001e+01   3.8088830000000002e+02  -1.0316700000000001e+01  -2.7923200000000001e+01  -3.2380000000000000e+00
   2.6935500000000001e+01  -5.3090400000000002e+01   4.4933550000000002e+02  -2.2570200000000000e+01   5.2527400000000000e+01   1.1362100000000000e+01  -4.3324500000000000e+01  -2.5015100000000000e+01   3.7044110000000001e+02  -8.5828000000000007e+00  -2.6864699999999999e+01  -3.0345000000000000e+00
   2.8015499999999999e+01  -5.4959000000000003e+01   4.6520549999999997e+02  -2.2990300000000001e+01   5.4249800000000000e+01   1.1835699999999999e+01  -4.2281399999999998e+01  -2.4903900000000000e+01   3.5851389999999998e+02  -7.0608000000000004e+00  -2.5777400000000000e+01  -2.7824000000000000e+00
   2.9271899999999999e+01  -5.6849600000000002e+01   4.8184750000000003e+02  -2.3391300000000001e+01   5.6181500000000000e+01   1.2142700000000000e+01  -4.0905299999999997e+01  -2.4281300000000002e+01   3.4615129999999999e+02  -5.4618000000000002e+00  -2.4709399999999999e+01  -2.5478999999999998e+00
   3.0374099999999999e+01  -5.8850099999999998e+01   4.9934739999999999e+02  -2.3906800000000000e+01   5.8141800000000003e+01   1.2462800000000000e+01  -3.9928699999999999e+01  -2.3325199999999999e+01   3.3248289999999997e+02  -3.7856999999999998e+00  -2.3343100000000000e+01  -2.2383000000000002e+00
   3.1652500000000000e+01  -6.1554000000000002e+01   5.1744780000000003e+02  -2.4680199999999999e+01   6.0035400000000003e+01   1.2980300000000000e+01  -3.8419400000000003e+01  -2.2413499999999999e+01   3.1829210000000000e+02  -2.1288000000000000e+00  -2.1938300000000002e+01  -1.9331000000000000e+00
   3.3393799999999999e+01  -6.5401200000000003e+01   5.3674910000000000e+02  -2.5577600000000000e+01   6.2109900000000003e+01   1.3502100000000000e+01  -3.7087699999999998e+01  -2.0768100000000000e+01   3.0236009999999999e+02  -4.1420000000000001e-01  -2.0648900000000001e+01  -1.6056999999999999e+00
   3.5752299999999998e+01  -7.0039699999999996e+01   5.5605050000000006e+02  -2.6465499999999999e+01   6.4070099999999996e+01   1.4085300000000000e+01  -3.5667299999999997e+01  -1.8789100000000001e+01   2.8581860000000000e+02   1.3197000000000001e+00  -1.9109400000000001e+01  -1.1677999999999999e+00
   3.8353299999999997e+01  -7.4238600000000005e+01   5.7526610000000005e+02  -2.7468000000000000e+01   6.6125500000000002e+01   1.4686100000000000e+01  -3.3802900000000001e+01  -1.6209800000000001e+01   2.6779719999999998e+02   3.1981000000000002e+00  -1.7598700000000001e+01  -7.9620000000000002e-01
   4.1284900000000000e+01  -7.8547399999999996e+01   5.9482479999999998e+02  -2.8241399999999999e+01   6.8085800000000006e+01   1.5221100000000000e+01  -3.2093899999999998e+01  -1.3852800000000000e+01   2.5082040000000001e+02   4.8163999999999998e+00  -1.6203499999999998e+01  -4.7330000000000000e-01
   4.4348799999999997e+01  -8.2262600000000006e+01   6.1343979999999999e+02  -2.9043299999999999e+01   6.9941400000000002e+01   1.5712300000000001e+01  -3.0318300000000001e+01  -1.1629200000000001e+01   2.3549780000000001e+02   6.2516999999999996e+00  -1.4866099999999999e+01  -1.2830000000000000e-01
   4.6597099999999998e+01  -8.6175700000000006e+01   6.3085400000000004e+02  -2.9816700000000001e+01   7.1616200000000006e+01   1.6199000000000002e+01  -2.7987800000000000e+01  -1.0095000000000001e+01   2.2130699999999999e+02   7.4558000000000000e+00  -1.3875000000000000e+01   1.5920000000000001e-01
   4.8338400000000000e+01  -8.9868899999999996e+01   6.4612350000000004e+02  -3.0408600000000000e+01   7.3252899999999997e+01   1.6720900000000000e+01  -2.5879300000000001e+01  -8.2716999999999992e+00   2.0868330000000000e+02   8.2937999999999992e+00  -1.2999400000000000e+01   4.7330000000000000e-01
   5.0079700000000003e+01  -9.3715999999999994e+01   6.6293709999999999e+02  -3.0666399999999999e+01   7.4794499999999999e+01   1.7198799999999999e+01  -2.3060500000000001e+01  -6.3815999999999997e+00   1.9901960000000000e+02   8.9873999999999992e+00  -1.2393200000000000e+01   6.8559999999999999e-01
   5.1644700000000000e+01  -9.6266099999999994e+01   6.7949339999999995e+02  -3.0752300000000002e+01   7.6374099999999999e+01   1.7466300000000000e+01  -2.1040800000000001e+01  -6.2927000000000000e+00   1.9048769999999999e+02   9.4111999999999991e+00  -1.1960200000000000e+01   7.2099999999999997e-01
   5.2768900000000002e+01  -9.8530400000000000e+01   6.9381930000000000e+02  -3.0714099999999998e+01   7.7744399999999999e+01   1.7782100000000000e+01  -1.9309600000000000e+01  -7.8270000000000000e+00   1.8221700000000001e+02   9.4305000000000003e+00  -1.1353999999999999e+01   7.8739999999999999e-01
   5.3099499999999999e+01  -1.0011330000000000e+02   7.0702999999999997e+02  -3.0399100000000001e+01   7.9171800000000005e+01   1.7900500000000001e+01  -1.8776900000000001e+01  -8.0271000000000008e+00   1.7351100000000000e+02   9.3534000000000006e+00  -1.0632400000000001e+01   7.8739999999999999e-01
   5.4223599999999998e+01  -1.0141030000000001e+02   7.2024069999999995e+02  -2.9816700000000001e+01   8.0370800000000003e+01   1.7992599999999999e+01  -1.5580800000000000e+01  -6.6928999999999998e+00   1.6262840000000000e+02   9.5556999999999999e+00  -1.0170500000000001e+01   9.0239999999999998e-01
   5.4267699999999998e+01  -1.0286120000000000e+02   7.3139260000000002e+02  -2.9224699999999999e+01   8.1474599999999995e+01   1.8080300000000001e+01  -1.2895300000000001e+01  -4.1581000000000001e+00   1.5017880000000000e+02   9.6905999999999999e+00  -9.6798000000000002e+00   1.1059000000000001e+00
   5.4620399999999997e+01  -1.0334480000000001e+02   7.4125770000000000e+02  -2.8308199999999999e+01   8.2454700000000003e+01   1.8080300000000001e+01  -1.0786700000000000e+01  -3.1352000000000002e+00   1.4025399999999999e+02   9.6905999999999999e+00  -9.1601999999999997e+00   1.2518000000000000e+00
   5.5017200000000003e+01  -1.0418020000000000e+02   7.5112279999999998e+02  -2.7181600000000000e+01   8.3320700000000002e+01   1.8119700000000002e+01  -9.5660000000000007e+00  -2.7349999999999999e+00   1.3041620000000000e+02   9.5365000000000002e+00  -8.4481999999999999e+00   1.3005000000000000e+00
   5.5391900000000000e+01  -1.0451000000000001e+02   7.5695609999999999e+02  -2.6284099999999999e+01   8.3843999999999994e+01   1.8027600000000000e+01  -9.1887000000000008e+00  -1.7343999999999999e+00   1.2005600000000000e+02   9.1608000000000001e+00  -7.7553999999999998e+00   1.3048999999999999e+00
   5.5678400000000003e+01  -1.0501560000000001e+02   7.6278940000000000e+02  -2.5090699999999998e+01   8.4110500000000002e+01   1.7975000000000001e+01  -7.0579999999999998e+00  -1.3564000000000001e+00   1.0978290000000000e+02   8.7272999999999996e+00  -7.1973000000000003e+00   1.2606999999999999e+00
   5.5832700000000003e+01  -1.0538930000000001e+02   7.6587760000000003e+02  -2.3744499999999999e+01   8.4167599999999993e+01   1.7847899999999999e+01  -5.2824000000000000e+00  -9.1169999999999995e-01   9.8639200000000002e+01   8.4864999999999995e+00  -6.6391999999999998e+00   1.3005000000000000e+00
   5.6163300000000000e+01  -1.0554320000000000e+02   7.6922320000000002e+02  -2.2321899999999999e+01   8.4148499999999999e+01   1.7733799999999999e+01  -4.8384999999999998e+00  -1.5559999999999999e-01   8.9149600000000007e+01   7.8989000000000003e+00  -5.9367999999999999e+00   1.2650999999999999e+00
   5.6736400000000003e+01  -1.0519150000000000e+02   7.6999530000000004e+02  -2.0832500000000000e+01   8.3986800000000002e+01   1.7527699999999999e+01  -4.1726000000000001e+00  -2.2200000000000001e-02   8.1227199999999996e+01   7.4943000000000000e+00  -5.3691000000000004e+00   1.2253000000000001e+00
   5.7199300000000001e+01  -1.0382850000000001e+02   7.7059569999999997e+02  -1.9161700000000000e+01   8.3606099999999998e+01   1.7216400000000000e+01  -3.7509000000000001e+00   1.3339999999999999e-01   7.3652900000000002e+01   6.7815000000000003e+00  -4.6859000000000002e+00   1.2032000000000000e+00
   5.7640200000000000e+01  -1.0277330000000001e+02   7.6956629999999996e+02  -1.7462299999999999e+01   8.3120800000000003e+01   1.6953299999999999e+01  -3.6400000000000001e+00   1.3119000000000001e+00   6.3902200000000001e+01   6.2901999999999996e+00  -4.2817999999999996e+00   1.2253000000000001e+00
   5.8058999999999997e+01  -1.0290519999999999e+02   7.6845110000000000e+02  -1.5848800000000001e+01   8.2483300000000000e+01   1.6707699999999999e+01  -2.1084999999999998e+00   2.2235999999999998e+00   5.6502099999999999e+01   5.6352000000000002e+00  -3.7814999999999999e+00   1.2076000000000000e+00
   5.8764299999999999e+01  -1.0180600000000000e+02   7.6664970000000005e+02  -1.4015700000000001e+01   8.1864699999999999e+01   1.6418299999999999e+01  -2.5080000000000000e+00   3.2464000000000000e+00   4.8492500000000000e+01   4.9993999999999996e+00  -3.0983000000000001e+00   1.2297000000000000e+00
   5.9006799999999998e+01  -1.0055289999999999e+02   7.6390459999999996e+02  -1.2287599999999999e+01   8.1179599999999994e+01   1.6049900000000001e+01  -2.0196999999999998e+00   4.2691999999999997e+00   4.1092399999999998e+01   4.3733000000000004e+00  -2.7519000000000000e+00   1.2341000000000000e+00
   5.8830399999999997e+01  -1.0024520000000000e+02   7.6055899999999997e+02  -1.0569000000000001e+01   8.0351699999999994e+01   1.5703500000000000e+01  -2.2639000000000000e+00   5.5589000000000004e+00   3.4127600000000001e+01   3.8531000000000000e+00  -2.2227000000000001e+00   1.3048999999999999e+00
   5.8477800000000002e+01  -9.9321899999999999e+01   7.5721349999999995e+02  -8.6403999999999996e+00   7.9638000000000005e+01   1.5330700000000000e+01  -1.8644000000000001e+00   7.5601000000000003e+00   2.8294599999999999e+01   3.3715000000000002e+00  -1.7992999999999999e+00   1.3270000000000000e+00
   5.8543900000000001e+01  -9.8552400000000006e+01   7.5403949999999998e+02  -6.7119000000000000e+00   7.8753100000000003e+01   1.5028200000000000e+01  -1.9088000000000001e+00   8.4050999999999991e+00   2.4376899999999999e+01   2.9283999999999999e+00  -1.5106999999999999e+00   1.3403000000000000e+00
   5.8632100000000001e+01  -9.7805000000000007e+01   7.4880669999999998e+02  -4.7832999999999997e+00   7.7820499999999996e+01   1.4655400000000000e+01  -1.7756000000000001e+00   9.9838000000000005e+00   1.9849699999999999e+01   2.5430999999999999e+00  -1.1450000000000000e+00   1.3624000000000001e+00
   5.8036900000000003e+01  -9.6507999999999996e+01   7.4408860000000004e+02  -2.7019000000000002e+00   7.6821299999999994e+01   1.4142300000000001e+01  -1.7534000000000001e+00   1.1651500000000000e+01   1.5583800000000000e+01   2.1385000000000001e+00  -8.1789999999999996e-01   1.4198999999999999e+00
   5.7573999999999998e+01  -9.5078999999999994e+01   7.3954200000000003e+02  -6.0150000000000003e-01   7.5936400000000006e+01   1.3677500000000000e+01  -2.6629999999999998e-01   9.4724000000000004e+00   1.2536700000000000e+01   1.7050000000000001e+00  -7.2170000000000001e-01   1.1413000000000000e+00
   5.7375700000000002e+01  -9.3364300000000000e+01   7.3482389999999998e+02   1.5944000000000000e+00   7.4956199999999995e+01   1.3199500000000000e+01   2.2200000000000001e-02   6.5594999999999999e+00   8.5319000000000003e+00   1.1270000000000000e+00  -5.3879999999999995e-01   9.3779999999999997e-01
   5.7596100000000000e+01  -9.2133200000000002e+01   7.2933370000000002e+02   3.6089000000000002e+00   7.3947599999999994e+01   1.2704000000000001e+01   2.8849999999999998e-01   4.4694000000000003e+00   5.6589000000000000e+00   5.8760000000000001e-01  -1.6360000000000000e-01   7.3429999999999995e-01
   5.7199300000000001e+01  -9.0660300000000007e+01   7.2367200000000003e+02   5.8525999999999998e+00   7.3005499999999998e+01   1.2230399999999999e+01  -3.7730000000000002e-01   3.2686000000000002e+00   1.4800000000000000e+00   1.6380000000000000e-01   2.0210000000000000e-01   6.2809999999999999e-01
   5.7067100000000003e+01  -8.8967600000000004e+01   7.1938279999999997e+02   7.9912000000000001e+00   7.2091999999999999e+01   1.1651500000000000e+01   1.8422000000000001e+00   7.3380000000000001e-01   1.3059000000000001e+00  -2.3119999999999999e-01   2.4060000000000001e-01   2.6979999999999998e-01
   5.7045000000000002e+01  -8.6989099999999993e+01   7.1440740000000005e+02   1.0120300000000000e+01   7.1159400000000005e+01   1.1182300000000000e+01  -4.4400000000000002e-02   2.2239999999999999e-01   1.9153000000000000e+00  -9.6299999999999997e-02   2.0210000000000000e-01   3.5389999999999999e-01
   5.6582099999999997e+01  -8.5274299999999997e+01   7.0883140000000003e+02   1.2048900000000000e+01   7.0293499999999995e+01   1.0642899999999999e+01  -3.9950000000000002e-01   2.6459999999999999e+00   2.8730000000000002e+00  -1.2520000000000001e-01   3.6559999999999998e-01   4.0250000000000002e-01
   5.5788600000000002e+01  -8.3471699999999998e+01   7.0402750000000003e+02   1.4368900000000000e+01   6.9446600000000004e+01   1.0112299999999999e+01   7.7680000000000005e-01   2.0901999999999998e+00   2.6989000000000001e+00   9.5999999999999992e-03   3.8500000000000000e-02   4.6889999999999998e-01
   5.5193500000000000e+01  -8.1778899999999993e+01   7.0076769999999999e+02   1.6383400000000002e+01   6.8885099999999994e+01   9.5772999999999993e+00   1.2650999999999999e+00   1.9790000000000001e+00   1.6540999999999999e+00   1.5409999999999999e-01   6.7400000000000002e-02   3.8040000000000002e-01
   5.4995100000000001e+01  -7.9690500000000000e+01   6.9810839999999996e+02   1.8464800000000000e+01   6.8161900000000003e+01   8.9678000000000004e+00   9.7660000000000002e-01   3.0908000000000002e+00   1.5670999999999999e+00   6.7400000000000002e-02   3.8500000000000000e-02   4.6889999999999998e-01
   5.4752699999999997e+01  -7.8019800000000004e+01   6.9613540000000000e+02   2.0641600000000000e+01   6.7572000000000003e+01   8.4547000000000008e+00   3.7730000000000002e-01   1.9790000000000001e+00   2.7858999999999998e+00  -6.7400000000000002e-02   1.7319999999999999e-01   4.9099999999999999e-01
   5.4091400000000000e+01  -7.6832599999999999e+01   6.9261829999999998e+02   2.2694299999999998e+01   6.7039100000000005e+01   7.8758999999999997e+00   3.3289999999999997e-01   1.4231000000000000e+00   2.2635999999999998e+00  -1.2520000000000001e-01   1.8279999999999999e-01   4.0250000000000002e-01
   5.4047300000000000e+01  -7.5469700000000003e+01   6.9064530000000002e+02   2.4689699999999998e+01   6.6373000000000005e+01   7.4592999999999998e+00   3.5510000000000003e-01   1.8455999999999999e+00   1.8283000000000000e+00  -7.7100000000000002e-02   1.7319999999999999e-01   4.5119999999999999e-01
   5.3716700000000003e+01  -7.4920100000000005e+01   6.8807169999999996e+02   2.6637400000000000e+01   6.5811499999999995e+01   7.0206999999999997e+00   7.9900000000000004e-01   2.3570000000000002e+00   1.9153000000000000e+00  -2.8899999999999999e-02   2.0210000000000000e-01   4.4230000000000003e-01
   5.3562399999999997e+01  -7.4480400000000003e+01   6.8790020000000004e+02   2.8460899999999999e+01   6.5326200000000000e+01   6.6742999999999997e+00   8.6560000000000004e-01   2.3347000000000002e+00   2.0893999999999999e+00   1.5409999999999999e-01   8.6599999999999996e-02   4.4679999999999997e-01
   5.3650500000000001e+01  -7.3513099999999994e+01   6.8755700000000002e+02   3.0313199999999998e+01   6.5002700000000004e+01   6.2884000000000002e+00   9.9880000000000002e-01   2.0901999999999998e+00   1.4800000000000000e+00   7.7100000000000002e-02   1.4430000000000001e-01   4.0699999999999997e-01
   5.3981200000000001e+01  -7.4370500000000007e+01   6.8712810000000002e+02   3.2079400000000000e+01   6.4584000000000003e+01   6.0297000000000001e+00   3.1069999999999998e-01   2.3570000000000002e+00   2.3506000000000000e+00   6.7400000000000002e-02   2.1170000000000000e-01   4.1580000000000000e-01
   5.4311799999999998e+01  -7.4612300000000005e+01   6.8807169999999996e+02   3.3893400000000000e+01   6.4308000000000007e+01   5.7840999999999996e+00   3.3289999999999997e-01   2.1345999999999998e+00   2.4377000000000000e+00  -1.9300000000000001e-02   1.3469999999999999e-01   4.0250000000000002e-01
   5.4355899999999998e+01  -7.3864900000000006e+01   6.8764279999999997e+02   3.5592900000000000e+01   6.3927399999999999e+01   5.4946999999999999e+00   6.8799999999999994e-01   1.6454000000000000e+00   1.7412000000000001e+00   4.8200000000000000e-02   1.3469999999999999e-01   4.3350000000000000e-01
   5.4532200000000003e+01  -7.4436400000000006e+01   6.8832910000000004e+02   3.7168199999999999e+01   6.3556300000000000e+01   5.3411999999999997e+00   7.3240000000000005e-01   2.1568999999999998e+00   1.5670999999999999e+00  -5.7799999999999997e-02   9.6199999999999994e-02   4.4230000000000003e-01
   5.5061199999999999e+01  -7.5513599999999997e+01   6.8918690000000004e+02   3.8762599999999999e+01   6.3337400000000002e+01   5.0518000000000001e+00   5.7709999999999995e-01   2.3347000000000002e+00   1.7412000000000001e+00   3.8500000000000000e-02   9.6199999999999994e-02   4.2470000000000002e-01
   5.5215499999999999e+01  -7.5491600000000005e+01   6.8987320000000000e+02   4.0232999999999997e+01   6.3213700000000003e+01   4.8456999999999999e+00   7.1020000000000005e-01   1.9345000000000001e+00   1.9153000000000000e+00   0.0000000000000000e+00   1.0580000000000001e-01   4.2909999999999998e-01
   5.5083300000000001e+01  -7.5887299999999996e+01   6.9090260000000001e+02   4.1817799999999998e+01   6.3023400000000002e+01   4.5693999999999999e+00   5.3269999999999995e-01   2.0457000000000001e+00   2.6989000000000001e+00  -9.5999999999999992e-03   1.5400000000000000e-01   4.8220000000000002e-01
   5.5281700000000001e+01  -7.6436899999999994e+01   6.9210360000000003e+02   4.3297699999999999e+01   6.2909199999999998e+01   4.3895999999999997e+00   4.2170000000000002e-01   2.1568999999999998e+00   2.6989000000000001e+00   1.9300000000000001e-02   2.0210000000000000e-01   4.2909999999999998e-01
   5.5524099999999997e+01  -7.6766700000000000e+01   6.9381930000000000e+02   4.4796599999999998e+01   6.2880600000000001e+01   4.1746999999999996e+00   4.4390000000000002e-01   2.0011999999999999e+00   2.2635999999999998e+00  -6.7400000000000002e-02   1.2509999999999999e-01   4.5119999999999999e-01
   5.5325699999999998e+01  -7.7668000000000006e+01   6.9570650000000001e+02   4.6095100000000002e+01   6.3042400000000001e+01   3.9072000000000000e+00   5.1049999999999995e-01   2.2902999999999998e+00   1.3930000000000000e+00   3.8500000000000000e-02   1.3469999999999999e-01   4.6450000000000002e-01
   5.5612299999999998e+01  -7.8261600000000001e+01   6.9750800000000004e+02   4.7345799999999997e+01   6.3232700000000001e+01   3.7625000000000002e+00   6.6579999999999995e-01   1.9790000000000001e+00   2.0893999999999999e+00  -1.9300000000000001e-02   1.9239999999999999e-01   4.3790000000000001e-01
   5.5479999999999997e+01  -7.9184899999999999e+01   7.0119669999999996e+02   4.8625200000000000e+01   6.3356400000000001e+01   3.6528999999999998e+00   3.5510000000000003e-01   2.2902999999999998e+00   2.0024000000000002e+00   5.7799999999999997e-02   1.4430000000000001e-01   4.4230000000000003e-01
   5.5920900000000003e+01  -8.0108199999999997e+01   7.0359860000000003e+02   4.9770899999999997e+01   6.3423000000000002e+01   3.5432999999999999e+00   3.7730000000000002e-01   2.0234000000000001e+00   1.3059000000000001e+00   1.9300000000000001e-02   1.4430000000000001e-01   4.2470000000000002e-01
   5.6339700000000001e+01  -8.0745699999999999e+01   7.0479960000000005e+02   5.0887900000000002e+01   6.3670499999999997e+01   3.4906000000000001e+00   5.1049999999999995e-01   2.0234000000000001e+00   1.7412000000000001e+00   4.8200000000000000e-02   2.1170000000000000e-01   4.5119999999999999e-01
   5.6714399999999998e+01  -8.2878100000000003e+01   7.0874559999999997e+02   5.1651699999999998e+01   6.3813200000000002e+01   3.4380000000000002e+00   2.6629999999999998e-01   2.3570000000000002e+00   1.7412000000000001e+00   1.0600000000000000e-01   1.3469999999999999e-01   4.4679999999999997e-01
   5.7530000000000001e+01  -8.3889399999999995e+01   7.1277750000000003e+02   5.2520499999999998e+01   6.4136700000000005e+01   3.4599000000000002e+00   5.5489999999999995e-01   2.0234000000000001e+00   2.1764999999999999e+00  -5.7799999999999997e-02   2.0210000000000000e-01   4.3790000000000001e-01
   5.7860599999999998e+01  -8.4504900000000006e+01   7.1526520000000005e+02   5.3274799999999999e+01   6.4441199999999995e+01   3.2450999999999999e+00   6.2150000000000005e-01   2.1124000000000001e+00   2.8730000000000002e+00   5.7799999999999997e-02   1.2509999999999999e-01   4.5560000000000000e-01
   5.7750399999999999e+01  -8.5560100000000006e+01   7.1732399999999996e+02   5.4277299999999997e+01   6.4698200000000000e+01   3.1661000000000001e+00   4.6610000000000001e-01   2.1124000000000001e+00   2.3506000000000000e+00  -1.1559999999999999e-01   8.6599999999999996e-02   4.1580000000000000e-01
   5.7794499999999999e+01  -8.5999799999999993e+01   7.1886810000000003e+02   5.5212899999999998e+01   6.4964600000000004e+01   3.0609000000000002e+00   5.5489999999999995e-01   1.9123000000000001e+00   2.4377000000000000e+00   6.7400000000000002e-02   1.0580000000000001e-01   4.1139999999999999e-01
   5.8323500000000003e+01  -8.6703299999999999e+01   7.2092690000000005e+02   5.6072200000000002e+01   6.5097800000000007e+01   2.9687999999999999e+00   5.1049999999999995e-01   2.1124000000000001e+00   1.1317999999999999e+00   1.7340000000000000e-01   1.7319999999999999e-01   4.1580000000000000e-01
   5.8323500000000003e+01  -8.7538600000000002e+01   7.2221370000000002e+02   5.7045999999999999e+01   6.5326200000000000e+01   2.8679000000000001e+00   5.1049999999999995e-01   2.2458000000000000e+00   2.1764999999999999e+00  -2.8899999999999999e-02   1.7319999999999999e-01   4.2909999999999998e-01
   5.8257399999999997e+01  -8.8022300000000001e+01   7.2427250000000004e+02   5.7828899999999997e+01   6.5545100000000005e+01   2.7846000000000002e+00   7.9900000000000004e-01   2.1568999999999998e+00   2.2635999999999998e+00   4.8200000000000000e-02   1.7319999999999999e-01   4.7330000000000000e-01
   5.8698200000000000e+01  -8.9033500000000004e+01   7.2495880000000000e+02   5.8726399999999998e+01   6.5545100000000005e+01   2.6179999999999999e+00   5.7709999999999995e-01   2.0678999999999998e+00   2.3506000000000000e+00   8.6699999999999999e-02   1.1550000000000001e-01   4.7330000000000000e-01
   5.8918599999999998e+01  -8.9759000000000000e+01   7.2658870000000002e+02   5.9528399999999998e+01   6.5763900000000007e+01   2.5916999999999999e+00   6.6579999999999995e-01   2.3792000000000000e+00   2.0893999999999999e+00   3.8500000000000000e-02   1.3469999999999999e-01   4.6450000000000002e-01
   5.8808399999999999e+01  -9.1165899999999993e+01   7.2761810000000003e+02   6.0387599999999999e+01   6.5849599999999995e+01   2.5522000000000000e+00   4.6610000000000001e-01   2.2458000000000000e+00   1.9153000000000000e+00  -1.9300000000000001e-02   1.5400000000000000e-01   4.4679999999999997e-01
   5.9183100000000003e+01  -9.2045299999999997e+01   7.2778959999999995e+02   6.1323300000000003e+01   6.6068399999999997e+01   2.4689000000000001e+00   5.3269999999999995e-01   2.2902999999999998e+00   1.9153000000000000e+00   3.8500000000000000e-02   7.6999999999999999e-02   4.6889999999999998e-01
   6.0108899999999998e+01  -9.3408299999999997e+01   7.2864750000000004e+02   6.2001100000000001e+01   6.6039900000000003e+01   2.4777000000000000e+00   7.3240000000000005e-01   1.9790000000000001e+00   2.0024000000000002e+00   1.4449999999999999e-01   1.5400000000000000e-01   4.0699999999999997e-01
   6.0439500000000002e+01  -9.5057000000000002e+01   7.2899059999999997e+02   6.2717199999999998e+01   6.6211200000000005e+01   2.4075000000000002e+00   6.2150000000000005e-01   2.1124000000000001e+00   2.6118000000000001e+00   5.7799999999999997e-02   1.4430000000000001e-01   4.2020000000000002e-01
   6.0726100000000002e+01  -9.6310100000000006e+01   7.2959109999999998e+02   6.3519199999999998e+01   6.6325400000000002e+01   2.4512999999999998e+00   4.4390000000000002e-01   2.2012999999999998e+00   2.0893999999999999e+00  -1.9300000000000001e-02   1.9239999999999999e-01   3.9369999999999999e-01
   6.1189000000000000e+01  -9.7849000000000004e+01   7.2976270000000000e+02   6.4254300000000001e+01   6.6277799999999999e+01   2.4205999999999999e+00   6.4370000000000005e-01   2.0678999999999998e+00   2.5247000000000002e+00   7.7100000000000002e-02   1.2509999999999999e-01   4.4230000000000003e-01
   6.1916300000000000e+01  -9.9409800000000004e+01   7.3036310000000003e+02   6.4989500000000007e+01   6.6468100000000007e+01   2.4249999999999998e+00   4.6610000000000001e-01   2.2235999999999998e+00   1.7412000000000001e+00   1.9300000000000001e-02   1.3469999999999999e-01   4.0699999999999997e-01
   6.1982500000000002e+01  -1.0088270000000000e+02   7.3113520000000005e+02   6.5772400000000005e+01   6.6667900000000003e+01   2.3986999999999998e+00   5.5489999999999995e-01   2.1345999999999998e+00   2.4377000000000000e+00  -7.7100000000000002e-02   1.6360000000000000e-01   4.6889999999999998e-01
   6.1916300000000000e+01  -1.0200380000000000e+02   7.3182150000000001e+02   6.6517099999999999e+01   6.6943899999999999e+01   2.4338000000000002e+00   5.3269999999999995e-01   2.0901999999999998e+00   2.6989000000000001e+00   8.6699999999999999e-02   1.3469999999999999e-01   4.5119999999999999e-01
   6.1872300000000003e+01  -1.0365260000000001e+02   7.3233619999999996e+02   6.7108999999999995e+01   6.7105699999999999e+01   2.4733000000000001e+00   3.3289999999999997e-01   2.2012999999999998e+00   2.0893999999999999e+00  -7.7100000000000002e-02   4.8099999999999997e-02   4.3790000000000001e-01
   6.2268999999999998e+01  -1.0523540000000000e+02   7.3370870000000002e+02   6.7872799999999998e+01   6.7277000000000001e+01   2.4777000000000000e+00   3.5510000000000003e-01   2.3347000000000002e+00   3.0470999999999999e+00   0.0000000000000000e+00   5.7700000000000001e-02   4.5560000000000000e-01
   6.2621699999999997e+01  -1.0699410000000000e+02   7.3559600000000000e+02   6.8579300000000003e+01   6.7457800000000006e+01   2.5522000000000000e+00   5.9930000000000005e-01   2.1791000000000000e+00   2.0024000000000002e+00  -3.8500000000000000e-02   1.0580000000000001e-01   4.8220000000000002e-01
   6.2665799999999997e+01  -1.0897260000000000e+02   7.3731160000000000e+02   6.9285799999999995e+01   6.7686099999999996e+01   2.5872999999999999e+00   3.3289999999999997e-01   2.0234000000000001e+00   2.8730000000000002e+00  -9.5999999999999992e-03   2.4060000000000001e-01   4.3350000000000000e-01
   6.2643700000000003e+01  -1.1108310000000000e+02   7.3902729999999997e+02   7.0087800000000001e+01   6.8104799999999997e+01   2.6530999999999998e+00   3.9950000000000002e-01   2.0678999999999998e+00   2.0893999999999999e+00   5.7799999999999997e-02   1.5400000000000000e-01   4.8659999999999998e-01
   6.2445399999999999e+01  -1.1308360000000000e+02   7.4168660000000000e+02   7.0880300000000005e+01   6.8485500000000002e+01   2.7494999999999998e+00   2.6629999999999998e-01   2.2458000000000000e+00   2.4377000000000000e+00  -9.5999999999999992e-03   1.3469999999999999e-01   4.7330000000000000e-01
   6.2401299999999999e+01  -1.1541379999999999e+02   7.4477480000000003e+02   7.1691800000000001e+01   6.8942200000000000e+01   2.8855000000000000e+00   3.9950000000000002e-01   2.2902999999999998e+00   1.6540999999999999e+00   0.0000000000000000e+00   2.2130000000000000e-01   4.0250000000000002e-01
   6.2599699999999999e+01  -1.1767810000000000e+02   7.4889239999999995e+02   7.2570200000000000e+01   6.9465599999999995e+01   2.9820000000000002e+00   4.4390000000000002e-01   2.1568999999999998e+00   1.4800000000000000e+00   3.8500000000000000e-02   1.4430000000000001e-01   4.5560000000000000e-01
   6.2798000000000002e+01  -1.2011830000000000e+02   7.5292430000000002e+02   7.3448499999999996e+01   6.9874799999999993e+01   3.1267000000000000e+00   2.8849999999999998e-01   2.1568999999999998e+00   1.9153000000000000e+00   1.9300000000000001e-02   1.7319999999999999e-01   4.3790000000000001e-01
   6.3216799999999999e+01  -1.2280029999999999e+02   7.5704190000000006e+02   7.4393699999999995e+01   7.0426699999999997e+01   3.4073000000000002e+00   4.2170000000000002e-01   2.2902999999999998e+00   1.9153000000000000e+00   2.8899999999999999e-02   1.6360000000000000e-01   4.3790000000000001e-01
   6.3415199999999999e+01  -1.2594400000000000e+02   7.5995860000000005e+02   7.5138400000000004e+01   7.0797799999999995e+01   3.6177999999999999e+00   5.3269999999999995e-01   2.1124000000000001e+00   1.8283000000000000e+00  -4.8200000000000000e-02   1.6360000000000000e-01   4.0250000000000002e-01
   6.4208699999999993e+01  -1.2941739999999999e+02   7.6399040000000002e+02   7.5854500000000002e+01   7.1235500000000002e+01   3.8502000000000001e+00   5.3269999999999995e-01   2.2679999999999998e+00   1.9153000000000000e+00  -3.8500000000000000e-02   1.9239999999999999e-01   4.4679999999999997e-01
   6.4847899999999996e+01  -1.3236320000000001e+02   7.6759330000000000e+02   7.6713800000000006e+01   7.1654200000000003e+01   4.0563000000000002e+00   5.7709999999999995e-01   2.1124000000000001e+00   2.3506000000000000e+00   0.0000000000000000e+00   1.1550000000000001e-01   4.4679999999999997e-01
   6.5421000000000006e+01  -1.3464949999999999e+02   7.7171090000000004e+02   7.7334299999999999e+01   7.1920699999999997e+01   4.2800000000000002e+00   5.3269999999999995e-01   2.0901999999999998e+00   1.5670999999999999e+00   1.9300000000000001e-02   1.4430000000000001e-01   4.2470000000000002e-01
   6.5663499999999999e+01  -1.4018930000000000e+02   7.7145360000000005e+02   7.7783100000000005e+01   7.2015799999999999e+01   4.8587999999999996e+00   4.2170000000000002e-01   2.2902999999999998e+00   1.8283000000000000e+00   3.8500000000000000e-02   1.2509999999999999e-01   4.8220000000000002e-01
   6.6809700000000007e+01  -1.4421230000000000e+02   7.7171090000000004e+02   7.8184100000000001e+01   7.2158600000000007e+01   5.1351000000000004e+00   5.3269999999999995e-01   2.1568999999999998e+00   2.6118000000000001e+00   1.9300000000000001e-02   5.7700000000000001e-02   3.9810000000000001e-01
   6.8528999999999996e+01  -1.4427830000000000e+02   7.7316930000000002e+02   7.8852400000000003e+01   7.2072900000000004e+01   5.3105000000000002e+00   3.5510000000000003e-01   2.2458000000000000e+00   1.9153000000000000e+00   7.7100000000000002e-02   1.1550000000000001e-01   4.3350000000000000e-01
   6.9278400000000005e+01  -1.4740000000000001e+02   7.7119619999999998e+02   7.9081500000000005e+01   7.1987300000000005e+01   5.7359000000000000e+00   6.2150000000000005e-01   2.1568999999999998e+00   1.5670999999999999e+00   7.7100000000000002e-02   1.3469999999999999e-01   4.3790000000000001e-01
   6.9256399999999999e+01  -1.5065350000000001e+02   7.6750750000000005e+02   7.9110200000000006e+01   7.1635199999999998e+01   6.1699999999999999e+00   5.3269999999999995e-01   2.0901999999999998e+00   1.6540999999999999e+00  -9.5999999999999992e-03   1.8279999999999999e-01   4.2909999999999998e-01
   6.9190200000000004e+01  -1.5137899999999999e+02   7.6373299999999995e+02   7.9186499999999995e+01   7.1235500000000002e+01   6.4682000000000004e+00   5.5489999999999995e-01   2.0678999999999998e+00   2.9600000000000000e+00   1.9300000000000001e-02   1.2509999999999999e-01   4.7330000000000000e-01
   6.9697199999999995e+01  -1.5309370000000001e+02   7.5721349999999995e+02   7.8785600000000002e+01   7.0493300000000005e+01   6.8234000000000004e+00   3.1069999999999998e-01   2.0457000000000001e+00   1.2188000000000001e+00   7.7100000000000002e-02   1.8279999999999999e-01   4.4230000000000003e-01
   6.9256399999999999e+01  -1.5366530000000000e+02   7.4777729999999997e+02   7.8336799999999997e+01   6.9589299999999994e+01   7.1215999999999999e+00   4.4390000000000002e-01   2.2012999999999998e+00   1.8283000000000000e+00   0.0000000000000000e+00   5.7700000000000001e-02   4.7770000000000001e-01
   6.8000000000000000e+01  -1.5419290000000001e+02   7.3585329999999999e+02   7.7630300000000005e+01   6.8723399999999998e+01   7.4900000000000002e+00   5.1049999999999995e-01   2.2679999999999998e+00   2.6118000000000001e+00   5.7799999999999997e-02   2.8899999999999999e-02   4.6000000000000002e-01
   6.6214600000000004e+01  -1.5417089999999999e+02   7.2401509999999996e+02   7.6637400000000000e+01   6.7590999999999994e+01   7.7530999999999999e+00   5.3269999999999995e-01   1.9345000000000001e+00   2.0893999999999999e+00   0.0000000000000000e+00   5.7700000000000001e-02   4.5119999999999999e-01
   6.4318899999999999e+01  -1.5355539999999999e+02   7.0805939999999998e+02   7.5577600000000004e+01   6.6277799999999999e+01   8.0512999999999995e+00   4.4390000000000002e-01   2.2458000000000000e+00   2.7858999999999998e+00   9.6299999999999997e-02   1.0580000000000001e-01   4.6000000000000002e-01
   6.1828200000000002e+01  -1.5239019999999999e+02   6.9090260000000001e+02   7.4212299999999999e+01   6.4821899999999999e+01   8.2836999999999996e+00   7.9900000000000004e-01   2.1791000000000000e+00   1.6540999999999999e+00   1.9300000000000001e-02   1.2509999999999999e-01   4.4230000000000003e-01
   5.8301400000000001e+01  -1.5173070000000001e+02   6.7117229999999995e+02   7.2474699999999999e+01   6.3185200000000002e+01   8.5380000000000003e+00   1.1100000000000000e-01   1.8232999999999999e+00   1.9153000000000000e+00   1.9300000000000001e-02   9.6199999999999994e-02   4.0250000000000002e-01
   5.5722499999999997e+01  -1.4959829999999999e+02   6.4972640000000001e+02   7.0527000000000001e+01   6.1329599999999999e+01   8.7704000000000004e+00   5.3269999999999995e-01   2.2235999999999998e+00   2.0024000000000002e+00   6.7400000000000002e-02   9.6199999999999994e-02   4.5560000000000000e-01
   5.2151699999999998e+01  -1.4676240000000001e+02   6.2793730000000005e+02   6.8608000000000004e+01   5.9302700000000002e+01   8.8844999999999992e+00   3.9950000000000002e-01   2.2235999999999998e+00   1.6540999999999999e+00   9.5999999999999992e-03   2.0210000000000000e-01   4.6000000000000002e-01
   4.8184100000000001e+01  -1.4339890000000000e+02   6.0323159999999996e+02   6.6393000000000001e+01   5.7190199999999997e+01   8.9722000000000008e+00   5.1049999999999995e-01   2.0011999999999999e+00   2.0893999999999999e+00  -4.8200000000000000e-02   1.7319999999999999e-01   4.3350000000000000e-01
   4.3951999999999998e+01  -1.3944190000000000e+02   5.7620970000000000e+02   6.3891500000000001e+01   5.4773200000000003e+01   8.9984999999999999e+00   5.5489999999999995e-01   1.7121000000000000e+00   2.5247000000000002e+00  -1.9300000000000001e-02   9.6199999999999994e-02   4.6450000000000002e-01
   3.9389299999999999e+01  -1.3526499999999999e+02   5.4712900000000002e+02   6.1161000000000001e+01   5.2251500000000000e+01   9.0160000000000000e+00   1.9980000000000001e-01   2.4015000000000000e+00   2.4377000000000000e+00   3.8500000000000000e-02   1.0580000000000001e-01   4.7330000000000000e-01
   3.5179200000000002e+01  -1.3029669999999999e+02   5.1701890000000003e+02   5.8401800000000001e+01   4.9482300000000002e+01   8.9896999999999991e+00   4.6610000000000001e-01   2.2458000000000000e+00   1.7412000000000001e+00  -6.7400000000000002e-02   1.1550000000000001e-01   4.2909999999999998e-01
   3.0770800000000001e+01  -1.2475690000000000e+02   4.8545040000000000e+02   5.5451599999999999e+01   4.6627600000000001e+01   8.8450000000000006e+00   8.6560000000000004e-01   1.8455999999999999e+00   1.6540999999999999e+00   1.9300000000000001e-02   1.8279999999999999e-01   4.5119999999999999e-01
   2.6538699999999999e+01  -1.1868940000000001e+02   4.5534030000000001e+02   5.2606400000000001e+01   4.3972700000000003e+01   8.5993999999999993e+00   4.6610000000000001e-01   2.4904000000000002e+00   3.3083000000000000e+00   3.8500000000000000e-02   1.1550000000000001e-01   4.6000000000000002e-01
   2.2504999999999999e+01  -1.1145680000000000e+02   4.2402929999999998e+02   4.9618099999999998e+01   4.1070300000000003e+01   8.1653000000000002e+00   6.8799999999999994e-01   2.1568999999999998e+00   1.4800000000000000e+00   9.5999999999999992e-03   1.9239999999999999e-01   4.4230000000000003e-01
   1.9132600000000000e+01  -1.0519150000000000e+02   3.9091669999999999e+02   4.6467399999999998e+01   3.8120399999999997e+01   7.9108999999999998e+00   5.7709999999999995e-01   1.9790000000000001e+00   1.7412000000000001e+00   3.8500000000000000e-02   1.6360000000000000e-01   4.4679999999999997e-01
   1.5032700000000000e+01  -9.8640400000000000e+01   3.5857619999999997e+02   4.3211799999999997e+01   3.4932600000000001e+01   7.4943000000000000e+00   3.7730000000000002e-01   2.3570000000000002e+00   2.7858999999999998e+00   1.9300000000000001e-02   1.8279999999999999e-01   4.5560000000000000e-01
   1.1770500000000000e+01  -9.0858199999999997e+01   3.2597840000000002e+02   4.0051600000000001e+01   3.2106400000000001e+01   7.0646000000000004e+00   4.6610000000000001e-01   2.1124000000000001e+00   1.7412000000000001e+00   0.0000000000000000e+00   1.9239999999999999e-01   4.7770000000000001e-01
   8.1997000000000000e+00  -8.5252399999999994e+01   2.9483890000000002e+02   3.6671799999999998e+01   2.9175599999999999e+01   6.6699000000000002e+00   3.3289999999999997e-01   2.1568999999999998e+00   2.6118000000000001e+00   2.8899999999999999e-02   4.8099999999999997e-02   4.7770000000000001e-01
   5.7750000000000004e+00  -7.8986999999999995e+01   2.6318470000000002e+02   3.3234699999999997e+01   2.6254200000000001e+01   6.3323000000000000e+00   4.8830000000000001e-01   2.2235999999999998e+00   2.0893999999999999e+00  -9.5999999999999992e-03   1.0580000000000001e-01   4.8659999999999998e-01
   3.3062999999999998e+00  -7.2128200000000007e+01   2.3316030000000001e+02   2.9969400000000000e+01   2.3475600000000000e+01   5.9332000000000003e+00   5.3269999999999995e-01   2.1791000000000000e+00   1.3930000000000000e+00   9.5999999999999992e-03   1.3469999999999999e-01   4.4679999999999997e-01
   2.0720000000000001e+00  -6.6632300000000001e+01   2.0459430000000000e+02   2.6646899999999999e+01   2.0696899999999999e+01   5.5560999999999998e+00   5.3269999999999995e-01   1.9790000000000001e+00   1.9153000000000000e+00   0.0000000000000000e+00   1.1550000000000001e-01   4.9540000000000001e-01
   1.3446000000000000e+00  -6.0476900000000001e+01   1.7782980000000001e+02   2.3496300000000002e+01   1.8137200000000000e+01   5.1087999999999996e+00   3.3289999999999997e-01   2.0457000000000001e+00   1.4800000000000000e+00   1.2520000000000001e-01   1.4430000000000001e-01   4.4679999999999997e-01
   4.8490000000000000e-01  -5.3925699999999999e+01   1.5338140000000001e+02   2.0498400000000000e+01   1.5720200000000000e+01   4.7404000000000002e+00   5.7709999999999995e-01   2.2235999999999998e+00   2.0024000000000002e+00   9.5999999999999992e-03   1.8279999999999999e-01   4.3790000000000001e-01
  -3.0859999999999999e-01  -4.8056100000000001e+01   1.2961930000000001e+02   1.7510000000000002e+01   1.3407800000000000e+01   4.3369999999999997e+00   4.8830000000000001e-01   2.3347000000000002e+00   1.5670999999999999e+00   4.8200000000000000e-02   1.3469999999999999e-01   4.3350000000000000e-01
  -1.3666000000000000e+00  -4.2318399999999997e+01   1.0843070000000000e+02   1.4913100000000000e+01   1.1447600000000000e+01   3.9862000000000002e+00   4.2170000000000002e-01   2.2235999999999998e+00   2.6989000000000001e+00   6.7400000000000002e-02   1.5400000000000000e-01   3.8929999999999998e-01
  -1.8075000000000001e+00  -3.6558700000000002e+01   8.8700400000000002e+01   1.2325799999999999e+01   9.4301999999999992e+00   3.6133999999999999e+00   6.2150000000000005e-01   2.3347000000000002e+00   2.2635999999999998e+00  -1.9300000000000001e-02   2.2130000000000000e-01   4.8659999999999998e-01
  -1.8735999999999999e+00  -3.0447299999999998e+01   7.1972600000000000e+01   1.0082100000000001e+01   7.7363999999999997e+00   3.2187999999999999e+00   3.1069999999999998e-01   2.2012999999999998e+00   1.7412000000000001e+00  -9.5999999999999992e-03   1.0580000000000001e-01   4.5119999999999999e-01
  -2.5348000000000002e+00  -2.4467700000000001e+01   5.5673699999999997e+01   8.0676000000000005e+00   6.2328999999999999e+00   2.6749999999999998e+00   5.5489999999999995e-01   2.3347000000000002e+00   2.8730000000000002e+00  -1.9300000000000001e-02   1.3469999999999999e-01   4.8220000000000002e-01
  -2.2924000000000002e+00  -1.8751999999999999e+01   4.3320799999999998e+01   6.3395000000000001e+00   4.7484000000000002e+00   2.1530999999999998e+00   5.5489999999999995e-01   2.1345999999999998e+00   1.9153000000000000e+00   3.8500000000000000e-02   9.6199999999999994e-02   4.6000000000000002e-01
  -2.0939999999999999e+00  -1.3915600000000000e+01   3.2941000000000003e+01   4.9837999999999996e+00   3.5874999999999999e+00   1.5962000000000001e+00   4.4390000000000002e-01   2.3347000000000002e+00   1.9153000000000000e+00   1.9300000000000001e-02   0.0000000000000000e+00   4.7330000000000000e-01
  -2.0057999999999998e+00  -7.7602000000000002e+00   2.4448399999999999e+01   3.9049000000000000e+00   2.6930000000000001e+00   9.7789999999999999e-01   1.9980000000000001e-01   2.2902999999999998e+00   2.3506000000000000e+00   0.0000000000000000e+00   1.6360000000000000e-01   4.3350000000000000e-01
  -1.5870000000000000e+00  -3.0337000000000001e+00   1.8529299999999999e+01   3.0933999999999999e+00   1.9887999999999999e+00   6.1829999999999996e-01   4.8830000000000001e-01   2.1345999999999998e+00   1.7412000000000001e+00   5.7799999999999997e-02   1.3469999999999999e-01   4.4679999999999997e-01
  -1.8075000000000001e+00  -5.2759999999999996e-01   1.1838200000000001e+01   2.2437000000000000e+00   1.3988000000000000e+00   4.1220000000000001e-01   3.3289999999999997e-01   2.0234000000000001e+00   1.2188000000000001e+00   3.8500000000000000e-02   2.1170000000000000e-01   4.5119999999999999e-01
  -2.2483000000000000e+00   9.0129999999999999e-01   6.7769000000000004e+00   1.2888999999999999e+00   9.6109999999999995e-01   1.7540000000000000e-01   3.7730000000000002e-01   2.2679999999999998e+00   1.8283000000000000e+00   2.8899999999999999e-02   5.7700000000000001e-02   4.5119999999999999e-01
  -9.9190000000000000e-01   1.4509000000000001e+00   1.2867999999999999e+00   3.6280000000000001e-01   4.3769999999999998e-01   5.2600000000000001e-02   4.6610000000000001e-01   2.2012999999999998e+00   1.9153000000000000e+00   3.8500000000000000e-02   1.7319999999999999e-01   4.2020000000000002e-01
   7.0530000000000004e-01  -2.8580000000000000e-01  -1.1152000000000000e+00  -2.0999999999999999e-01  -9.4999999999999998e-03  -9.2100000000000001e-02   3.1069999999999998e-01   2.1124000000000001e+00   2.3506000000000000e+00   5.7799999999999997e-02   5.7700000000000001e-02   4.4230000000000003e-01
  -2.2040000000000001e-01  -1.4509000000000001e+00  -6.8630000000000002e-01  -9.5500000000000002e-02   1.0470000000000000e-01   8.8000000000000005e-03   4.4390000000000002e-01   2.2679999999999998e+00   2.1764999999999999e+00  -2.8899999999999999e-02   1.4430000000000001e-01   4.2470000000000002e-01
   4.8490000000000000e-01   6.3749999999999996e-01  -5.1470000000000005e-01   1.9099999999999999e-02   1.7130000000000001e-01  -9.2100000000000001e-02   5.1049999999999995e-01   2.3792000000000000e+00   1.7412000000000001e+00   9.5999999999999992e-03   1.0580000000000001e-01   4.9540000000000001e-01
   4.4100000000000000e-02   8.7900000000000006e-02  -9.4359999999999999e-01  -1.6230000000000000e-01   9.5200000000000007e-02  -4.4000000000000003e-03   5.1049999999999995e-01   2.0011999999999999e+00   1.8283000000000000e+00   0.0000000000000000e+00   1.0580000000000001e-01   4.3790000000000001e-01
  -2.6450000000000001e-01  -1.0992000000000000e+00  -1.0294000000000001e+00  -1.6230000000000000e-01   9.5200000000000007e-02  -4.3900000000000002e-02   3.9950000000000002e-01   2.4015000000000000e+00   2.3506000000000000e+00   4.8200000000000000e-02   1.5400000000000000e-01   4.7770000000000001e-01
   3.5270000000000001e-01  -2.8580000000000000e-01  -9.4359999999999999e-01   9.4999999999999998e-03   1.9030000000000000e-01  -2.1899999999999999e-02   2.8849999999999998e-01   2.2235999999999998e+00   1.8283000000000000e+00   5.7799999999999997e-02   1.6360000000000000e-01   4.6450000000000002e-01
   1.3230000000000000e-01   2.4179999999999999e-01   8.5800000000000001e-02  -5.7299999999999997e-02   8.5599999999999996e-02  -1.7500000000000002e-02   4.4390000000000002e-01   2.2679999999999998e+00   2.8730000000000002e+00   4.8200000000000000e-02   1.1550000000000001e-01   4.2909999999999998e-01
   8.8200000000000001e-02  -4.1770000000000002e-01  -7.7210000000000001e-01  -1.1459999999999999e-01   1.5229999999999999e-01  -5.2600000000000001e-02   4.4390000000000002e-01   2.1124000000000001e+00   1.5670999999999999e+00   6.7400000000000002e-02   1.1550000000000001e-01   4.2470000000000002e-01
  -2.6450000000000001e-01  -3.7369999999999998e-01  -6.0050000000000003e-01  -1.6230000000000000e-01   1.0470000000000000e-01  -4.8200000000000000e-02   4.2170000000000002e-01   2.2012999999999998e+00   2.0893999999999999e+00   6.7400000000000002e-02   1.8279999999999999e-01   4.4679999999999997e-01
   1.1020000000000001e-01   3.5170000000000001e-01  -4.2890000000000000e-01  -6.6799999999999998e-02   8.5599999999999996e-02  -4.3900000000000002e-02   5.3269999999999995e-01   2.1345999999999998e+00   1.5670999999999999e+00   1.1559999999999999e-01   1.4430000000000001e-01   4.2470000000000002e-01
   3.7469999999999998e-01  -2.4179999999999999e-01  -9.4359999999999999e-01  -1.6230000000000000e-01   2.8500000000000001e-02  -1.7500000000000002e-02   4.4390000000000002e-01   2.2458000000000000e+00   1.9153000000000000e+00   1.3489999999999999e-01   1.1550000000000001e-01   4.5560000000000000e-01
   4.4100000000000000e-02  -4.1770000000000002e-01  -2.5740000000000002e-01  -2.1959999999999999e-01   1.2370000000000000e-01  -5.7000000000000002e-02   2.6629999999999998e-01   2.4015000000000000e+00   2.5247000000000002e+00   0.0000000000000000e+00   1.1550000000000001e-01   4.6889999999999998e-01
  -4.4100000000000000e-02   8.7900000000000006e-02  -8.5780000000000001e-01  -1.1459999999999999e-01   1.3320000000000001e-01  -2.1899999999999999e-02   5.5489999999999995e-01   2.3792000000000000e+00   1.8283000000000000e+00   3.8500000000000000e-02   1.5400000000000000e-01   4.5560000000000000e-01
   2.1999999999999999e-02  -3.2979999999999998e-01   4.2890000000000000e-01  -1.4319999999999999e-01   1.0470000000000000e-01   3.9500000000000000e-02   3.7730000000000002e-01   2.2235999999999998e+00   2.2635999999999998e+00   8.6699999999999999e-02   1.5400000000000000e-01   4.7770000000000001e-01
   4.4100000000000000e-02  -6.1550000000000005e-01  -2.5740000000000002e-01  -2.5779999999999997e-01   6.6600000000000006e-02  -5.7000000000000002e-02   3.5510000000000003e-01   2.2902999999999998e+00   1.9153000000000000e+00   0.0000000000000000e+00   1.6360000000000000e-01   4.7330000000000000e-01
   8.8200000000000001e-02  -2.4179999999999999e-01  -1.7160000000000000e-01  -7.6399999999999996e-02   7.6100000000000001e-02  -3.0700000000000002e-02   3.1069999999999998e-01   2.1791000000000000e+00   2.5247000000000002e+00   1.3489999999999999e-01   1.3469999999999999e-01   4.6889999999999998e-01
   2.1999999999999999e-02  -1.0990000000000000e-01  -5.1470000000000005e-01  -2.4820000000000000e-01   1.0470000000000000e-01  -8.8000000000000005e-03   4.4390000000000002e-01   2.0901999999999998e+00   1.8283000000000000e+00   7.7100000000000002e-02   1.5400000000000000e-01   4.7770000000000001e-01
   0.0000000000000000e+00  -4.1770000000000002e-01  -4.2890000000000000e-01  -2.0999999999999999e-01   1.1420000000000000e-01  -1.3200000000000000e-02   6.2150000000000005e-01   2.2235999999999998e+00   2.1764999999999999e+00   5.7799999999999997e-02   1.5400000000000000e-01   4.4230000000000003e-01
   1.5429999999999999e-01  -5.4959999999999998e-01   3.4310000000000002e-01  -1.5279999999999999e-01   1.1420000000000000e-01  -4.3900000000000002e-02   4.6610000000000001e-01   2.1791000000000000e+00   2.0024000000000002e+00   1.9300000000000001e-02   1.7319999999999999e-01   4.1139999999999999e-01
   1.9839999999999999e-01  -1.3189999999999999e-01  -1.0294000000000001e+00  -9.5500000000000002e-02   4.7600000000000003e-02  -4.3900000000000002e-02   3.7730000000000002e-01   2.1345999999999998e+00   1.6540999999999999e+00   0.0000000000000000e+00   1.2509999999999999e-01   4.4230000000000003e-01
  -8.8200000000000001e-02  -3.7369999999999998e-01   8.5800000000000001e-02  -1.8140000000000001e-01   9.5200000000000007e-02  -5.7000000000000002e-02   4.2170000000000002e-01   2.2235999999999998e+00   2.1764999999999999e+00  -9.5999999999999992e-03   2.5019999999999998e-01   3.8929999999999998e-01
   1.5429999999999999e-01  -2.6379999999999998e-01   3.4310000000000002e-01   0.0000000000000000e+00   1.0470000000000000e-01  -3.9500000000000000e-02   4.6610000000000001e-01   2.3570000000000002e+00   1.8283000000000000e+00   9.5999999999999992e-03   7.6999999999999999e-02   4.4679999999999997e-01
   1.1020000000000001e-01  -1.0990000000000000e-01  -9.4359999999999999e-01  -1.4319999999999999e-01   6.6600000000000006e-02  -2.6300000000000000e-02   4.8830000000000001e-01   2.2902999999999998e+00   1.7412000000000001e+00   9.5999999999999992e-03   1.2509999999999999e-01   4.6000000000000002e-01
   6.6100000000000006e-02  -3.0780000000000002e-01  -5.1470000000000005e-01  -1.2410000000000000e-01   7.6100000000000001e-02  -3.9500000000000000e-02   5.9930000000000005e-01   2.1568999999999998e+00   2.3506000000000000e+00  -3.8500000000000000e-02   1.4430000000000001e-01   4.3790000000000001e-01
  -1.1020000000000001e-01  -1.7590000000000000e-01  -6.8630000000000002e-01  -3.8199999999999998e-02   0.0000000000000000e+00   2.6300000000000000e-02   4.8830000000000001e-01   2.2679999999999998e+00   2.0893999999999999e+00   9.5999999999999992e-03   1.3469999999999999e-01   4.8220000000000002e-01
  -4.4100000000000000e-02  -6.6000000000000003e-02  -5.1470000000000005e-01  -7.6399999999999996e-02   1.4269999999999999e-01   0.0000000000000000e+00   3.1069999999999998e-01   2.0457000000000001e+00   2.6118000000000001e+00   4.8200000000000000e-02   1.3469999999999999e-01   4.2470000000000002e-01
   8.8200000000000001e-02  -3.2979999999999998e-01  -4.2890000000000000e-01  -1.6230000000000000e-01  -3.8100000000000002e-02  -3.0700000000000002e-02   4.4390000000000002e-01   2.2679999999999998e+00   1.9153000000000000e+00   4.8200000000000000e-02   1.5400000000000000e-01   4.7770000000000001e-01
   2.1999999999999999e-02  -4.8359999999999997e-01  -3.4310000000000002e-01  -1.6230000000000000e-01  -9.4999999999999998e-03  -1.7500000000000002e-02   4.4390000000000002e-01   2.1791000000000000e+00   1.5670999999999999e+00  -9.5999999999999992e-03   1.0580000000000001e-01   4.4230000000000003e-01
   2.1999999999999999e-02  -2.6379999999999998e-01  -1.7160000000000000e-01  -8.5900000000000004e-02   7.6100000000000001e-02  -4.3900000000000002e-02   5.1049999999999995e-01   2.2458000000000000e+00   2.0893999999999999e+00   9.5999999999999992e-03   1.6360000000000000e-01   4.5560000000000000e-01
   1.5429999999999999e-01   8.7900000000000006e-02  -6.0050000000000003e-01  -6.6799999999999998e-02   1.2370000000000000e-01  -2.1899999999999999e-02   5.9930000000000005e-01   2.2679999999999998e+00   2.2635999999999998e+00   1.9300000000000001e-02   1.4430000000000001e-01   4.4679999999999997e-01
   0.0000000000000000e+00  -2.6379999999999998e-01  -5.1470000000000005e-01  -2.4820000000000000e-01   6.6600000000000006e-02  -5.2600000000000001e-02   4.2170000000000002e-01   2.2012999999999998e+00   1.5670999999999999e+00   6.7400000000000002e-02   6.7400000000000002e-02   4.6450000000000002e-01
   0.0000000000000000e+00  -8.7900000000000006e-02  -1.7160000000000000e-01  -1.4319999999999999e-01   1.0470000000000000e-01  -8.3299999999999999e-02   4.6610000000000001e-01   2.3792000000000000e+00   2.0024000000000002e+00   9.5999999999999992e-03   1.6360000000000000e-01   4.2909999999999998e-01
   6.6100000000000006e-02  -2.1980000000000000e-01  -2.5740000000000002e-01  -7.6399999999999996e-02   1.2370000000000000e-01  -4.3900000000000002e-02   2.2189999999999999e-01   2.3792000000000000e+00   1.6540999999999999e+00   1.9300000000000001e-02   1.5400000000000000e-01   4.6450000000000002e-01
  -1.5429999999999999e-01  -3.2979999999999998e-01  -5.1470000000000005e-01  -1.1459999999999999e-01   3.8100000000000002e-02  -2.6300000000000000e-02   4.4390000000000002e-01   2.2458000000000000e+00   2.1764999999999999e+00   1.1559999999999999e-01   8.6599999999999996e-02   4.7330000000000000e-01
   1.7630000000000001e-01  -2.1980000000000000e-01  -3.4310000000000002e-01  -2.1959999999999999e-01   3.8100000000000002e-02  -3.5099999999999999e-02   4.8830000000000001e-01   2.2235999999999998e+00   2.5247000000000002e+00   0.0000000000000000e+00   1.8279999999999999e-01   4.9099999999999999e-01
   6.6100000000000006e-02  -2.6379999999999998e-01  -1.7160000000000000e-01  -1.7190000000000000e-01   8.5599999999999996e-02   2.1899999999999999e-02   3.5510000000000003e-01   2.2235999999999998e+00   2.0024000000000002e+00   4.8200000000000000e-02   4.8099999999999997e-02   4.6889999999999998e-01
   0.0000000000000000e+00  -2.4179999999999999e-01  -2.5740000000000002e-01  -2.0999999999999999e-01   1.9000000000000000e-02  -4.3900000000000002e-02   5.9930000000000005e-01   2.1124000000000001e+00   1.5670999999999999e+00   1.3489999999999999e-01   1.7319999999999999e-01   4.7330000000000000e-01
  -4.4100000000000000e-02  -1.0990000000000000e-01  -6.0050000000000003e-01  -2.8639999999999999e-01   4.7600000000000003e-02   4.4000000000000003e-03   3.5510000000000003e-01   2.2679999999999998e+00   1.8283000000000000e+00   9.5999999999999992e-03   1.2509999999999999e-01   4.3790000000000001e-01
   1.9839999999999999e-01  -1.0990000000000000e-01  -1.7160000000000000e-01  -1.0500000000000000e-01   5.7099999999999998e-02  -4.8200000000000000e-02   3.3289999999999997e-01   2.1345999999999998e+00   1.8283000000000000e+00  -9.5999999999999992e-03   1.3469999999999999e-01   4.4679999999999997e-01
  -1.9839999999999999e-01  -1.3189999999999999e-01  -6.0050000000000003e-01  -1.3370000000000001e-01   1.4269999999999999e-01  -5.2600000000000001e-02   3.1069999999999998e-01   2.2679999999999998e+00   2.2635999999999998e+00   1.1559999999999999e-01   1.9239999999999999e-01   4.2470000000000002e-01
   4.4100000000000000e-02  -1.5390000000000001e-01  -6.8630000000000002e-01  -1.0500000000000000e-01   9.4999999999999998e-03  -1.3200000000000000e-02   5.5489999999999995e-01   2.3570000000000002e+00   1.6540999999999999e+00  -1.9300000000000001e-02   1.5400000000000000e-01   4.2470000000000002e-01
   1.3230000000000000e-01  -2.4179999999999999e-01  -5.1470000000000005e-01  -1.2410000000000000e-01   1.9000000000000000e-02  -4.8200000000000000e-02   5.3269999999999995e-01   2.3792000000000000e+00   1.3930000000000000e+00   0.0000000000000000e+00   1.4430000000000001e-01   4.4679999999999997e-01
  -8.8200000000000001e-02  -1.9789999999999999e-01   7.7210000000000001e-01  -1.4319999999999999e-01   1.3320000000000001e-01  -4.4000000000000003e-03   3.7730000000000002e-01   2.3125000000000000e+00   2.3506000000000000e+00   9.6299999999999997e-02   1.4430000000000001e-01   4.3790000000000001e-01
   1.7630000000000001e-01  -1.5390000000000001e-01  -8.5800000000000001e-02  -1.4319999999999999e-01   3.8100000000000002e-02  -4.8200000000000000e-02   4.8830000000000001e-01   2.3125000000000000e+00   2.1764999999999999e+00   3.8500000000000000e-02   7.6999999999999999e-02   4.4679999999999997e-01
   0.0000000000000000e+00  -2.6379999999999998e-01  -6.0050000000000003e-01  -1.4319999999999999e-01   2.8500000000000001e-02  -3.9500000000000000e-02   4.6610000000000001e-01   2.2902999999999998e+00   2.3506000000000000e+00   8.6699999999999999e-02   1.0580000000000001e-01   4.8659999999999998e-01
  -4.4100000000000000e-02  -1.9789999999999999e-01   0.0000000000000000e+00  -1.9089999999999999e-01   1.1420000000000000e-01  -5.7000000000000002e-02   3.1069999999999998e-01   2.4015000000000000e+00   2.2635999999999998e+00   6.7400000000000002e-02   1.9239999999999999e-01   4.7770000000000001e-01
   4.4100000000000000e-02  -1.7590000000000000e-01  -2.5740000000000002e-01  -2.2910000000000000e-01   3.8100000000000002e-02  -4.4000000000000003e-03   3.3289999999999997e-01   2.3347000000000002e+00   2.1764999999999999e+00   5.7799999999999997e-02   1.1550000000000001e-01   4.7770000000000001e-01
  -1.5429999999999999e-01  -1.9789999999999999e-01  -1.0294000000000001e+00  -2.5779999999999997e-01  -9.4999999999999998e-03  -4.4000000000000003e-03   3.9950000000000002e-01   2.2902999999999998e+00   2.8730000000000002e+00   8.6699999999999999e-02   1.2509999999999999e-01   4.6889999999999998e-01
   6.6100000000000006e-02  -1.0990000000000000e-01  -1.2010000000000001e+00  -1.5279999999999999e-01   6.6600000000000006e-02  -1.3200000000000000e-02   3.9950000000000002e-01   2.1791000000000000e+00   2.1764999999999999e+00   0.0000000000000000e+00   1.9239999999999999e-01   4.3350000000000000e-01
   2.1999999999999999e-02  -2.8580000000000000e-01  -2.5740000000000002e-01  -1.5279999999999999e-01   6.6600000000000006e-02  -3.5099999999999999e-02   6.6579999999999995e-01   2.2012999999999998e+00   1.3059000000000001e+00   4.8200000000000000e-02   1.5400000000000000e-01   4.4230000000000003e-01
  -8.8200000000000001e-02  -1.9789999999999999e-01  -1.0294000000000001e+00  -9.5500000000000002e-02   1.0470000000000000e-01  -8.7700000000000000e-02   3.5510000000000003e-01   2.2012999999999998e+00   2.6989000000000001e+00  -9.5999999999999992e-03   1.8279999999999999e-01   4.9099999999999999e-01
   6.6100000000000006e-02  -2.6379999999999998e-01  -2.5740000000000002e-01  -1.8140000000000001e-01   1.0470000000000000e-01  -3.5099999999999999e-02   3.1069999999999998e-01   2.3570000000000002e+00   2.0893999999999999e+00   1.9300000000000001e-02   2.2130000000000000e-01   4.7330000000000000e-01
   4.4100000000000000e-02  -2.6379999999999998e-01  -4.2890000000000000e-01  -1.0500000000000000e-01   4.7600000000000003e-02  -7.0199999999999999e-02   4.6610000000000001e-01   2.4015000000000000e+00   2.0024000000000002e+00   5.7799999999999997e-02   7.6999999999999999e-02   4.7330000000000000e-01
   1.9839999999999999e-01  -2.4179999999999999e-01   3.4310000000000002e-01  -1.0500000000000000e-01   2.8500000000000001e-02  -4.3900000000000002e-02   4.6610000000000001e-01   2.1345999999999998e+00   1.6540999999999999e+00   1.3489999999999999e-01   8.6599999999999996e-02   4.6889999999999998e-01
   2.8649999999999998e-01  -1.7590000000000000e-01  -9.4359999999999999e-01  -1.8140000000000001e-01   2.8500000000000001e-02  -3.0700000000000002e-02   3.3289999999999997e-01   2.2458000000000000e+00   2.2635999999999998e+00   6.7400000000000002e-02   1.1550000000000001e-01   4.2909999999999998e-01
   1.1020000000000001e-01  -2.1980000000000000e-01  -4.2890000000000000e-01  -1.6230000000000000e-01   1.2370000000000000e-01  -1.3200000000000000e-02   5.3269999999999995e-01   2.3125000000000000e+00   2.5247000000000002e+00   1.3489999999999999e-01   8.6599999999999996e-02   4.7330000000000000e-01
   1.1020000000000001e-01  -2.1980000000000000e-01   4.2890000000000000e-01  -2.0050000000000001e-01   4.7600000000000003e-02  -5.7000000000000002e-02   2.8849999999999998e-01   2.3792000000000000e+00   2.2635999999999998e+00   5.7799999999999997e-02   2.1170000000000000e-01   4.4679999999999997e-01
  -2.1999999999999999e-02  -2.1980000000000000e-01  -8.5780000000000001e-01  -2.3870000000000000e-01   0.0000000000000000e+00  -2.1899999999999999e-02   4.2170000000000002e-01   2.2679999999999998e+00   1.6540999999999999e+00   3.8500000000000000e-02   1.0580000000000001e-01   4.9099999999999999e-01
   2.1999999999999999e-02  -1.9789999999999999e-01  -4.2890000000000000e-01  -1.0500000000000000e-01   6.6600000000000006e-02  -3.0700000000000002e-02   2.8849999999999998e-01   2.4015000000000000e+00   1.7412000000000001e+00   3.8500000000000000e-02   1.3469999999999999e-01   4.6889999999999998e-01
  -2.1999999999999999e-02  -2.1999999999999999e-02  -1.2010000000000001e+00  -2.0050000000000001e-01   3.8100000000000002e-02  -7.0199999999999999e-02   3.5510000000000003e-01   2.2679999999999998e+00   2.8730000000000002e+00   9.5999999999999992e-03   1.5400000000000000e-01   4.5560000000000000e-01
   8.8200000000000001e-02  -3.5170000000000001e-01  -8.5800000000000001e-02  -1.3370000000000001e-01   1.2370000000000000e-01  -8.8000000000000005e-03   5.9930000000000005e-01   2.2012999999999998e+00   1.4800000000000000e+00   7.7100000000000002e-02   8.6599999999999996e-02   4.2909999999999998e-01
  -2.1999999999999999e-02  -2.4179999999999999e-01  -3.4310000000000002e-01  -1.3370000000000001e-01   6.6600000000000006e-02  -2.6300000000000000e-02   3.9950000000000002e-01   2.3125000000000000e+00   1.7412000000000001e+00  -1.9300000000000001e-02   8.6599999999999996e-02   4.6889999999999998e-01
   2.4249999999999999e-01  -8.7900000000000006e-02   8.5800000000000001e-02  -1.4319999999999999e-01   1.9000000000000000e-02  -3.9500000000000000e-02   2.6629999999999998e-01   2.2458000000000000e+00   1.9153000000000000e+00  -6.7400000000000002e-02   1.4430000000000001e-01   4.4230000000000003e-01
   2.1999999999999999e-02  -1.9789999999999999e-01  -6.0050000000000003e-01  -1.9089999999999999e-01   9.4999999999999998e-03  -5.2600000000000001e-02   4.6610000000000001e-01   2.3125000000000000e+00   2.0024000000000002e+00   1.9300000000000001e-02   1.3469999999999999e-01   4.3350000000000000e-01
   2.1999999999999999e-02  -3.0780000000000002e-01  -5.1470000000000005e-01  -2.0999999999999999e-01   0.0000000000000000e+00   4.4000000000000003e-03   3.9950000000000002e-01   2.2012999999999998e+00   1.8283000000000000e+00   6.7400000000000002e-02   1.0580000000000001e-01   4.9990000000000001e-01
   2.2040000000000001e-01  -2.1980000000000000e-01  -1.1152000000000000e+00  -2.1959999999999999e-01  -3.8100000000000002e-02  -4.3900000000000002e-02   1.1100000000000000e-01   2.2902999999999998e+00   2.2635999999999998e+00   1.9300000000000001e-02   9.5999999999999992e-03   4.9990000000000001e-01
   1.7630000000000001e-01  -3.9570000000000000e-01  -7.7210000000000001e-01  -2.2910000000000000e-01  -2.8500000000000001e-02  -8.8000000000000005e-03   2.8849999999999998e-01   2.2012999999999998e+00   1.2188000000000001e+00   7.7100000000000002e-02   1.5400000000000000e-01   3.8479999999999998e-01
   2.1999999999999999e-02  -2.1980000000000000e-01   8.5800000000000001e-02  -2.0050000000000001e-01   9.4999999999999998e-03  -2.1899999999999999e-02   4.2170000000000002e-01   2.3125000000000000e+00   2.8730000000000002e+00   1.9300000000000001e-02   1.8279999999999999e-01   4.6450000000000002e-01
   4.4100000000000000e-02  -2.8580000000000000e-01  -4.2890000000000000e-01  -1.3370000000000001e-01   4.7600000000000003e-02   0.0000000000000000e+00   2.4410000000000001e-01   2.2679999999999998e+00   2.0024000000000002e+00   4.8200000000000000e-02   7.6999999999999999e-02   4.4230000000000003e-01
   0.0000000000000000e+00  -4.3999999999999997e-02  -8.5780000000000001e-01  -8.5900000000000004e-02   0.0000000000000000e+00  -8.3299999999999999e-02   3.7730000000000002e-01   2.5125999999999999e+00   2.5247000000000002e+00   3.8500000000000000e-02   1.2509999999999999e-01   4.6450000000000002e-01
   2.1999999999999999e-02  -3.0780000000000002e-01  -3.4310000000000002e-01  -1.4319999999999999e-01   5.7099999999999998e-02  -1.3200000000000000e-02   4.6610000000000001e-01   2.0234000000000001e+00   2.4377000000000000e+00   2.8899999999999999e-02   1.2509999999999999e-01   4.6000000000000002e-01
   0.0000000000000000e+00  -1.7590000000000000e-01  -8.5780000000000001e-01  -1.0500000000000000e-01   8.5599999999999996e-02  -6.1400000000000003e-02   5.1049999999999995e-01   2.4015000000000000e+00   2.0024000000000002e+00   1.9300000000000001e-02   1.1550000000000001e-01   4.5560000000000000e-01
   2.1999999999999999e-02  -1.9789999999999999e-01  -2.5740000000000002e-01  -1.8140000000000001e-01   5.7099999999999998e-02  -4.3900000000000002e-02   4.8830000000000001e-01   2.2012999999999998e+00   1.8283000000000000e+00  -3.8500000000000000e-02   1.5400000000000000e-01   4.5560000000000000e-01
   1.3230000000000000e-01  -1.7590000000000000e-01  -9.4359999999999999e-01  -1.1459999999999999e-01   1.2370000000000000e-01  -6.1400000000000003e-02   6.2150000000000005e-01   1.9567000000000001e+00   2.6989000000000001e+00   8.6699999999999999e-02   1.6360000000000000e-01   4.5560000000000000e-01
  -2.1999999999999999e-02  -2.6379999999999998e-01   4.2890000000000000e-01  -1.9089999999999999e-01   6.6600000000000006e-02  -4.4000000000000003e-03   3.5510000000000003e-01   2.3570000000000002e+00   2.2635999999999998e+00  -4.8200000000000000e-02   1.0580000000000001e-01   4.7330000000000000e-01
  -2.1999999999999999e-02  -1.7590000000000000e-01  -1.4582999999999999e+00  -1.7190000000000000e-01   3.8100000000000002e-02  -2.1899999999999999e-02   3.5510000000000003e-01   2.1568999999999998e+00   2.1764999999999999e+00   1.9300000000000001e-02   6.7400000000000002e-02   4.5560000000000000e-01
   2.1999999999999999e-02  -6.6000000000000003e-02  -7.7210000000000001e-01  -2.2910000000000000e-01   1.0470000000000000e-01  -4.4000000000000003e-03   3.9950000000000002e-01   2.1124000000000001e+00   2.1764999999999999e+00  -9.5999999999999992e-03   2.3089999999999999e-01   4.6889999999999998e-01
  -2.1999999999999999e-02  -6.6000000000000003e-02  -6.0050000000000003e-01  -2.0999999999999999e-01  -3.8100000000000002e-02  -5.2600000000000001e-02   1.9980000000000001e-01   2.2458000000000000e+00   1.8283000000000000e+00  -1.9300000000000001e-02   2.0210000000000000e-01   4.3350000000000000e-01
  -1.9839999999999999e-01  -1.3189999999999999e-01  -1.3725000000000001e+00  -1.7190000000000000e-01   9.5200000000000007e-02  -1.7500000000000002e-02   3.5510000000000003e-01   2.4459000000000000e+00   2.2635999999999998e+00   1.9300000000000001e-02   2.5979999999999998e-01   4.2909999999999998e-01
  -8.8200000000000001e-02  -1.7590000000000000e-01  -6.8630000000000002e-01  -1.9089999999999999e-01   1.6180000000000000e-01   0.0000000000000000e+00   7.3240000000000005e-01   2.1568999999999998e+00   1.9153000000000000e+00   4.8200000000000000e-02   4.8099999999999997e-02   4.2470000000000002e-01
  -6.6100000000000006e-02  -4.3999999999999997e-02   8.5800000000000001e-02  -1.0500000000000000e-01   4.7600000000000003e-02  -1.7500000000000002e-02   3.7730000000000002e-01   2.1568999999999998e+00   1.7412000000000001e+00   9.5999999999999992e-03   1.6360000000000000e-01   4.0699999999999997e-01
   1.7630000000000001e-01  -1.3189999999999999e-01  -1.7160000000000000e-01  -1.6230000000000000e-01   5.7099999999999998e-02  -2.1899999999999999e-02   4.8830000000000001e-01   1.8455999999999999e+00   1.3059000000000001e+00   7.7100000000000002e-02   1.5400000000000000e-01   3.8040000000000002e-01
   0.0000000000000000e+00  -1.7590000000000000e-01  -4.2890000000000000e-01  -4.7699999999999999e-02   9.5200000000000007e-02  -2.6300000000000000e-02   5.1049999999999995e-01   1.6899000000000000e+00   2.3506000000000000e+00  -1.9300000000000001e-02   1.8279999999999999e-01   2.7429999999999999e-01
  -2.1999999999999999e-02  -1.0990000000000000e-01  -4.2890000000000000e-01  -1.9089999999999999e-01   4.7600000000000003e-02  -8.8000000000000005e-03   3.9950000000000002e-01   8.2269999999999999e-01   1.2188000000000001e+00   3.8500000000000000e-02   2.1170000000000000e-01   1.8140000000000001e-01
  -8.8200000000000001e-02  -8.7900000000000006e-02  -6.0050000000000003e-01  -2.0999999999999999e-01   6.6600000000000006e-02  -3.0700000000000002e-02   3.3289999999999997e-01   8.2269999999999999e-01   1.8283000000000000e+00  -4.8200000000000000e-02   8.6599999999999996e-02   6.1899999999999997e-02
  -1.5429999999999999e-01  -4.3999999999999997e-02  -8.5800000000000001e-02  -1.5279999999999999e-01   9.5200000000000007e-02  -5.7000000000000002e-02   7.1020000000000005e-01  -8.8900000000000007e-02   1.7412000000000001e+00   2.8899999999999999e-02   2.0210000000000000e-01  -1.1500000000000000e-01
  -8.8200000000000001e-02  -4.6170000000000000e-01  -5.1470000000000005e-01  -1.4319999999999999e-01   4.7600000000000003e-02  -1.3200000000000000e-02   7.5460000000000005e-01  -5.1139999999999997e-01   2.0024000000000002e+00  -1.0600000000000000e-01   3.0790000000000001e-01  -1.8579999999999999e-01
   1.5429999999999999e-01  -1.9789999999999999e-01  -1.0294000000000001e+00  -1.7190000000000000e-01  -3.8100000000000002e-02  -8.8000000000000005e-03   5.9930000000000005e-01  -1.0450999999999999e+00   2.1764999999999999e+00  -1.6380000000000000e-01   2.6939999999999997e-01  -3.4949999999999998e-01
   8.8200000000000001e-02  -2.6379999999999998e-01  -6.8630000000000002e-01  -1.4319999999999999e-01   8.5599999999999996e-02  -2.6300000000000000e-02   7.3240000000000005e-01  -1.4453000000000000e+00   1.6540999999999999e+00  -2.5050000000000000e-01   2.7900000000000003e-01  -4.8659999999999998e-01
  -8.8200000000000001e-02  -1.5390000000000001e-01  -8.5780000000000001e-01  -2.4820000000000000e-01   1.3320000000000001e-01  -5.7000000000000002e-02   6.6579999999999995e-01  -1.8010999999999999e+00   1.4800000000000000e+00  -1.1559999999999999e-01   2.9830000000000001e-01  -5.0429999999999997e-01
   1.7630000000000001e-01  -1.3189999999999999e-01  -1.2010000000000001e+00  -8.5900000000000004e-02  -7.6100000000000001e-02   3.0700000000000002e-02   7.1020000000000005e-01  -1.8232999999999999e+00   1.1317999999999999e+00  -9.6299999999999997e-02   2.5979999999999998e-01  -5.8830000000000005e-01
  -6.6100000000000006e-02  -2.8580000000000000e-01  -5.1470000000000005e-01  -1.7190000000000000e-01   4.7600000000000003e-02  -6.1400000000000003e-02   9.3220000000000003e-01  -2.0234000000000001e+00   2.0024000000000002e+00  -1.3489999999999999e-01   2.7900000000000003e-01  -6.4580000000000004e-01
   1.3230000000000000e-01  -2.6379999999999998e-01  -9.4359999999999999e-01  -1.4319999999999999e-01   1.0470000000000000e-01   4.4000000000000003e-03   8.6560000000000004e-01  -2.4904000000000002e+00   1.8283000000000000e+00  -2.2159999999999999e-01   1.6360000000000000e-01  -6.9010000000000005e-01
   2.2040000000000001e-01   1.9789999999999999e-01  -7.7210000000000001e-01  -1.4319999999999999e-01  -4.7600000000000003e-02  -8.7700000000000000e-02   9.1000000000000003e-01  -2.3792000000000000e+00   1.5670999999999999e+00  -2.9859999999999998e-01   2.3089999999999999e-01  -6.7679999999999996e-01
   0.0000000000000000e+00   8.7900000000000006e-02  -1.7160000000000000e-01  -1.7190000000000000e-01   0.0000000000000000e+00   0.0000000000000000e+00   7.1020000000000005e-01  -2.4681999999999999e+00   1.1317999999999999e+00  -2.4079999999999999e-01   2.4060000000000001e-01  -7.4760000000000004e-01
  -1.9839999999999999e-01  -5.9360000000000002e-01  -9.4359999999999999e-01  -2.1959999999999999e-01   5.7099999999999998e-02  -1.3200000000000000e-02   8.4340000000000004e-01  -2.7795000000000001e+00   1.0447000000000000e+00  -2.5050000000000000e-01   2.2130000000000000e-01  -7.5200000000000000e-01
   1.5429999999999999e-01  -3.5170000000000001e-01  -1.1152000000000000e+00  -2.1959999999999999e-01   9.4999999999999998e-03  -4.4000000000000003e-03   8.6560000000000004e-01  -2.6905000000000001e+00   1.7412000000000001e+00  -1.7340000000000000e-01   2.9830000000000001e-01  -7.8300000000000003e-01
   1.1020000000000001e-01  -6.6000000000000003e-02  -2.5740000000000002e-01  -2.9599999999999999e-01  -8.5599999999999996e-02  -6.1400000000000003e-02   8.4340000000000004e-01  -2.8239000000000001e+00   1.7412000000000001e+00  -1.9270000000000001e-01   2.6939999999999997e-01  -7.8739999999999999e-01
   4.4100000000000000e-02  -4.8359999999999997e-01   1.7160000000000000e-01  -1.8140000000000001e-01   2.8500000000000001e-02   1.7500000000000002e-02   5.3269999999999995e-01  -2.6682999999999999e+00   2.0024000000000002e+00  -2.7939999999999998e-01   1.6360000000000000e-01  -7.9620000000000002e-01
  -3.5270000000000001e-01  -4.6170000000000000e-01  -1.0294000000000001e+00  -2.1959999999999999e-01  -9.4999999999999998e-03  -1.7500000000000002e-02   5.9930000000000005e-01  -2.9796000000000000e+00   1.5670999999999999e+00  -1.9300000000000001e-02   3.0790000000000001e-01  -8.6699999999999999e-01
  -1.1020000000000001e-01  -3.7369999999999998e-01   2.5740000000000002e-01  -1.5279999999999999e-01   2.8500000000000001e-02  -4.4000000000000003e-03   9.7660000000000002e-01  -3.1575000000000002e+00   2.3506000000000000e+00  -7.7100000000000002e-02   2.5019999999999998e-01  -7.9179999999999995e-01
   3.3060000000000000e-01   1.9789999999999999e-01  -5.1470000000000005e-01  -1.5279999999999999e-01   5.7099999999999998e-02   0.0000000000000000e+00   6.8799999999999994e-01  -2.8016999999999999e+00   1.4800000000000000e+00  -1.3489999999999999e-01   2.2130000000000000e-01  -7.5639999999999996e-01
   0.0000000000000000e+00  -4.3969999999999998e-01  -6.8630000000000002e-01  -1.2410000000000000e-01   4.7600000000000003e-02  -4.4000000000000003e-03   9.5440000000000003e-01  -3.1797000000000000e+00   2.2635999999999998e+00  -2.0230000000000001e-01   2.1170000000000000e-01  -8.8029999999999997e-01
  -1.7630000000000001e-01  -2.1999999999999999e-02  -5.1470000000000005e-01  -1.2410000000000000e-01   1.0470000000000000e-01   0.0000000000000000e+00   9.3220000000000003e-01  -3.2242000000000002e+00   3.4820000000000001e-01  -2.0230000000000001e-01   2.3089999999999999e-01  -8.4930000000000005e-01
  -4.4080000000000003e-01  -2.1999999999999999e-02  -7.7210000000000001e-01  -1.0500000000000000e-01   3.8100000000000002e-02   4.4000000000000003e-03   4.8830000000000001e-01  -3.1352000000000002e+00   1.1317999999999999e+00  -2.2159999999999999e-01   2.5979999999999998e-01  -8.8910000000000000e-01
   1.5429999999999999e-01  -3.7369999999999998e-01  -8.5780000000000001e-01  -1.6230000000000000e-01  -1.9000000000000000e-02   4.4000000000000003e-03   1.0431999999999999e+00  -3.5131999999999999e+00   1.5670999999999999e+00  -2.7939999999999998e-01   2.5019999999999998e-01  -9.2449999999999999e-01
  -2.1999999999999999e-02  -1.7590000000000000e-01  -2.5740000000000002e-01  -2.6729999999999998e-01  -9.4999999999999998e-03  -3.5099999999999999e-02   7.5460000000000005e-01  -3.0684999999999998e+00   1.6540999999999999e+00  -2.3119999999999999e-01   2.5019999999999998e-01  -8.4930000000000005e-01
  -4.6289999999999998e-01  -6.6000000000000003e-02  -1.3725000000000001e+00  -1.6230000000000000e-01   0.0000000000000000e+00   4.4000000000000003e-03   1.0653999999999999e+00  -3.0908000000000002e+00   1.5670999999999999e+00  -1.9270000000000001e-01   2.5019999999999998e-01  -8.6699999999999999e-01
  -1.7630000000000001e-01  -2.6379999999999998e-01  -1.5441000000000000e+00  -2.0999999999999999e-01   7.6100000000000001e-02  -4.4000000000000003e-03   6.4370000000000005e-01  -3.2242000000000002e+00   1.3059000000000001e+00  -2.8899999999999998e-01   2.9830000000000001e-01  -9.1569999999999996e-01
   4.6289999999999998e-01  -4.1770000000000002e-01  -2.5740000000000002e-01  -3.1509999999999999e-01   5.7099999999999998e-02  -4.8200000000000000e-02   1.2873000000000001e+00  -3.4243000000000001e+00   1.3059000000000001e+00  -2.6970000000000000e-01   2.8870000000000001e-01  -9.6870000000000001e-01
  -1.3230000000000000e-01  -8.7929999999999997e-01  -6.0050000000000003e-01  -2.0999999999999999e-01   6.6600000000000006e-02   3.0700000000000002e-02   9.1000000000000003e-01  -3.5354999999999999e+00   9.5770000000000000e-01  -2.9859999999999998e-01   2.3089999999999999e-01  -1.0218000000000000e+00
  -7.0530000000000004e-01   3.5170000000000001e-01   2.5740000000000002e-01  -2.0050000000000001e-01   7.6100000000000001e-02  -6.1400000000000003e-02   9.3220000000000003e-01  -3.5577000000000001e+00   1.7412000000000001e+00  -3.1790000000000002e-01   2.7900000000000003e-01  -1.0439000000000001e+00
   7.2740000000000005e-01   1.1212000000000000e+00   0.0000000000000000e+00   3.8199999999999998e-02  -9.4999999999999998e-03   1.3200000000000000e-02   1.0875999999999999e+00  -3.4243000000000001e+00   1.3059000000000001e+00  -3.1790000000000002e-01   2.5019999999999998e-01  -9.5989999999999998e-01
  -5.7310000000000005e-01  -1.0331999999999999e+00  -8.5780000000000001e-01  -3.4370000000000001e-01   6.6600000000000006e-02  -2.1899999999999999e-02   1.2650999999999999e+00  -2.9129000000000000e+00   8.7060000000000004e-01  -3.1790000000000002e-01   3.4639999999999999e-01  -8.6260000000000003e-01
  -4.4080000000000003e-01  -7.2550000000000003e-01  -7.7210000000000001e-01  -2.2910000000000000e-01   0.0000000000000000e+00  -2.1899999999999999e-02   7.3240000000000005e-01  -2.6905000000000001e+00   2.6119999999999999e-01  -2.9859999999999998e-01   3.1750000000000000e-01  -8.0950000000000000e-01
   6.8330000000000002e-01   8.1340000000000001e-01   8.5800000000000001e-02  -1.2410000000000000e-01  -4.7600000000000003e-02   2.1899999999999999e-02   8.4340000000000004e-01  -3.2242000000000002e+00   1.1317999999999999e+00  -2.8899999999999998e-01   3.2710000000000000e-01  -7.8739999999999999e-01
  -2.1999999999999999e-02  -6.5949999999999998e-01  -8.5780000000000001e-01  -2.5779999999999997e-01  -5.7099999999999998e-02  -3.0700000000000002e-02   7.7680000000000005e-01  -2.7349999999999999e+00   4.3530000000000002e-01  -4.1420000000000001e-01   4.2340000000000000e-01  -7.0779999999999998e-01
  -2.6450000000000001e-01  -1.1212000000000000e+00  -1.2867999999999999e+00  -2.5779999999999997e-01  -5.7099999999999998e-02  -4.4000000000000003e-03   3.7730000000000002e-01  -1.7788999999999999e+00   1.8283000000000000e+00  -2.5050000000000000e-01   2.6939999999999997e-01  -5.2200000000000002e-01
  -2.8649999999999998e-01   4.8359999999999997e-01  -8.5780000000000001e-01  -1.1459999999999999e-01   0.0000000000000000e+00   2.6300000000000000e-02   8.8800000000000004e-02   3.1130000000000002e-01   2.0893999999999999e+00  -7.7100000000000002e-02   6.7400000000000002e-02   2.3440000000000000e-01
   5.9509999999999996e-01  -1.9789999999999999e-01  -1.7160000000000000e-01  -1.7190000000000000e-01  -1.9000000000000000e-02  -4.3900000000000002e-02   1.7760000000000001e-01   3.3353000000000002e+00   1.8283000000000000e+00   6.7400000000000002e-02   1.1550000000000001e-01   4.2909999999999998e-01
  -1.9839999999999999e-01  -8.3540000000000003e-01  -8.5800000000000001e-02  -2.5779999999999997e-01   7.6100000000000001e-02  -7.8899999999999998e-02   1.3761000000000001e+00   2.6459999999999999e+00   1.5670999999999999e+00   1.6380000000000000e-01   9.5999999999999992e-03   4.1580000000000000e-01
  -5.2900000000000003e-01   1.9789999999999999e-01  -1.1152000000000000e+00  -1.0500000000000000e-01   1.0470000000000000e-01   1.7500000000000002e-02   7.3240000000000005e-01   1.8010999999999999e+00   1.4800000000000000e+00   1.1559999999999999e-01   1.9199999999999998e-02   3.7159999999999999e-01
   3.7469999999999998e-01   3.5170000000000001e-01  -8.5780000000000001e-01  -2.0999999999999999e-01  -9.4999999999999998e-03  -6.1400000000000003e-02   2.4410000000000001e-01   2.7349999999999999e+00   2.0024000000000002e+00   0.0000000000000000e+00   1.9239999999999999e-01   3.8929999999999998e-01
   0.0000000000000000e+00  -9.8929999999999996e-01  -9.4359999999999999e-01  -2.8639999999999999e-01   7.6100000000000001e-02  -1.3200000000000000e-02  -3.5510000000000003e-01   1.7788999999999999e+00   2.5247000000000002e+00   8.6699999999999999e-02   2.5019999999999998e-01   4.9990000000000001e-01
  -1.1020000000000001e-01  -4.1770000000000002e-01  -4.2890000000000000e-01  -2.0999999999999999e-01   4.7600000000000003e-02  -2.6300000000000000e-02   8.8800000000000004e-02   1.7343999999999999e+00   2.0024000000000002e+00   0.0000000000000000e+00   4.8099999999999997e-02   4.1139999999999999e-01
   0.0000000000000000e+00   1.9789999999999999e-01   1.7160000000000000e-01  -1.7190000000000000e-01   3.8100000000000002e-02  -4.8200000000000000e-02   2.2189999999999999e-01   2.5125999999999999e+00   2.0024000000000002e+00   1.2520000000000001e-01   1.6360000000000000e-01   3.5830000000000001e-01
   4.1880000000000001e-01  -6.8149999999999999e-01  -1.0294000000000001e+00  -2.2910000000000000e-01   0.0000000000000000e+00   0.0000000000000000e+00   1.1984999999999999e+00   2.6905000000000001e+00   2.1764999999999999e+00   7.7100000000000002e-02   3.8500000000000000e-02   3.6709999999999998e-01
  -4.1880000000000001e-01  -3.7369999999999998e-01  -1.2867999999999999e+00  -1.8140000000000001e-01   7.6100000000000001e-02   5.2600000000000001e-02   3.7730000000000002e-01   2.5348999999999999e+00   1.8283000000000000e+00   3.8500000000000000e-02   1.6360000000000000e-01   4.5119999999999999e-01
  -3.7469999999999998e-01   3.7369999999999998e-01  -8.5780000000000001e-01  -1.4319999999999999e-01   1.3320000000000001e-01   8.8000000000000005e-03   1.2650999999999999e+00   1.8677999999999999e+00   3.5695000000000001e+00   0.0000000000000000e+00   1.8279999999999999e-01   3.5389999999999999e-01
   7.4939999999999996e-01  -3.0780000000000002e-01  -1.6298999999999999e+00  -2.3870000000000000e-01  -1.0470000000000000e-01  -5.7000000000000002e-02  -1.1100000000000000e-01   2.8462000000000001e+00   2.3506000000000000e+00   3.8500000000000000e-02   2.3089999999999999e-01   4.6000000000000002e-01
  -6.6100000000000006e-02  -5.7160000000000000e-01  -1.3725000000000001e+00  -1.8140000000000001e-01   9.4999999999999998e-03   2.1899999999999999e-02   7.5460000000000005e-01   2.1124000000000001e+00   1.2188000000000001e+00  -9.5999999999999992e-03   1.0580000000000001e-01   4.2020000000000002e-01
  -1.1020000000000001e-01   4.1770000000000002e-01  -1.2010000000000001e+00  -1.9099999999999999e-02   5.7099999999999998e-02  -4.3900000000000002e-02   3.9950000000000002e-01   1.4008000000000000e+00   2.2635999999999998e+00   1.2520000000000001e-01   7.6999999999999999e-02   4.0250000000000002e-01
   0.0000000000000000e+00  -2.4179999999999999e-01   0.0000000000000000e+00  -1.4319999999999999e-01   3.8100000000000002e-02  -7.4499999999999997e-02   5.3269999999999995e-01   2.8462000000000001e+00   2.6989000000000001e+00   1.9300000000000001e-02   1.0580000000000001e-01   3.8040000000000002e-01
   1.7630000000000001e-01  -6.1550000000000005e-01  -3.4310000000000002e-01  -3.1509999999999999e-01   1.9000000000000000e-02   4.3900000000000002e-02   1.5540000000000001e-01   2.0901999999999998e+00   1.4800000000000000e+00   5.7799999999999997e-02   1.5400000000000000e-01   4.3350000000000000e-01
  -1.7630000000000001e-01  -1.5390000000000001e-01  -6.0050000000000003e-01  -2.0050000000000001e-01   8.5599999999999996e-02  -5.2600000000000001e-02   4.8830000000000001e-01   1.3119000000000001e+00   1.3059000000000001e+00   2.8899999999999999e-02   9.6199999999999994e-02   4.4679999999999997e-01
   0.0000000000000000e+00  -2.6379999999999998e-01  -8.5800000000000001e-02  -1.4319999999999999e-01  -1.0470000000000000e-01  -1.7500000000000002e-02   1.7760000000000001e-01   2.4681999999999999e+00   2.3506000000000000e+00   7.7100000000000002e-02   1.7319999999999999e-01   4.1139999999999999e-01
  -1.5429999999999999e-01  -5.2759999999999996e-01  -6.8630000000000002e-01  -2.0999999999999999e-01   9.4999999999999998e-03   1.3200000000000000e-02   5.5489999999999995e-01   2.0901999999999998e+00   2.4377000000000000e+00   0.0000000000000000e+00   1.8279999999999999e-01   4.4230000000000003e-01
  -2.2040000000000001e-01  -2.1980000000000000e-01  -9.4359999999999999e-01  -2.0999999999999999e-01   9.4999999999999998e-03  -3.5099999999999999e-02   3.9950000000000002e-01   1.6677000000000000e+00   1.2188000000000001e+00   9.5999999999999992e-03   1.4430000000000001e-01   4.2909999999999998e-01
   1.3230000000000000e-01  -6.6000000000000003e-02  -6.0050000000000003e-01  -1.9089999999999999e-01  -9.4999999999999998e-03   0.0000000000000000e+00   1.7760000000000001e-01   2.4459000000000000e+00   1.9153000000000000e+00   5.7799999999999997e-02   7.6999999999999999e-02   3.9810000000000001e-01
  -1.5429999999999999e-01  -5.7160000000000000e-01  -8.5800000000000001e-02  -2.5779999999999997e-01  -1.9000000000000000e-02  -9.2100000000000001e-02   4.6610000000000001e-01   2.2012999999999998e+00   3.0470999999999999e+00   6.7400000000000002e-02   1.5400000000000000e-01   4.5560000000000000e-01
   4.4100000000000000e-02  -4.3999999999999997e-02  -4.2890000000000000e-01  -2.4820000000000000e-01  -9.4999999999999998e-03  -4.3900000000000002e-02   5.3269999999999995e-01   1.7788999999999999e+00   1.2188000000000001e+00   9.6299999999999997e-02   1.2509999999999999e-01   3.8929999999999998e-01
  -1.1020000000000001e-01   0.0000000000000000e+00   8.5800000000000001e-02  -1.3370000000000001e-01  -9.4999999999999998e-03  -3.5099999999999999e-02   3.1069999999999998e-01   2.1345999999999998e+00   1.8283000000000000e+00   1.9300000000000001e-02   1.8279999999999999e-01   3.8929999999999998e-01
   2.1999999999999999e-02  -4.3969999999999998e-01  -6.0050000000000003e-01  -2.7689999999999998e-01   4.7600000000000003e-02   4.4000000000000003e-03   2.4410000000000001e-01   2.1791000000000000e+00   2.4377000000000000e+00  -4.8200000000000000e-02   1.4430000000000001e-01   4.4230000000000003e-01
   1.3230000000000000e-01  -4.3969999999999998e-01  -1.2867999999999999e+00  -1.6230000000000000e-01   3.8100000000000002e-02  -3.5099999999999999e-02   3.5510000000000003e-01   2.0901999999999998e+00   2.0893999999999999e+00   0.0000000000000000e+00   1.7319999999999999e-01   3.8479999999999998e-01
  -2.1999999999999999e-02  -1.3189999999999999e-01  -1.7160000000000000e-01  -1.5279999999999999e-01  -9.5200000000000007e-02   3.0700000000000002e-02   4.8830000000000001e-01   1.7343999999999999e+00   1.0447000000000000e+00  -2.8899999999999999e-02   7.6999999999999999e-02   4.5119999999999999e-01
   4.4100000000000000e-02  -3.0780000000000002e-01  -6.0050000000000003e-01  -1.7190000000000000e-01  -1.9000000000000000e-02   0.0000000000000000e+00   3.3289999999999997e-01   2.1568999999999998e+00   2.3506000000000000e+00   4.8200000000000000e-02   2.3089999999999999e-01   4.2470000000000002e-01
  -2.2040000000000001e-01  -2.6379999999999998e-01  -7.7210000000000001e-01  -1.8140000000000001e-01  -3.8100000000000002e-02   4.4000000000000003e-03   2.2189999999999999e-01   2.1568999999999998e+00   1.6540999999999999e+00   1.9300000000000001e-02   1.7319999999999999e-01   4.1139999999999999e-01
   2.1999999999999999e-02  -2.1980000000000000e-01  -1.1152000000000000e+00  -2.0999999999999999e-01  -9.4999999999999998e-03   2.1899999999999999e-02   5.5489999999999995e-01   1.7565999999999999e+00   1.8283000000000000e+00   9.5999999999999992e-03   1.3469999999999999e-01   3.9369999999999999e-01
  -1.7630000000000001e-01  -6.6000000000000003e-02  -7.7210000000000001e-01  -1.4319999999999999e-01  -7.6100000000000001e-02  -3.5099999999999999e-02   2.4410000000000001e-01   1.9345000000000001e+00   1.3059000000000001e+00   5.7799999999999997e-02   2.0210000000000000e-01   4.5119999999999999e-01
  -1.3230000000000000e-01  -4.1770000000000002e-01  -5.1470000000000005e-01  -2.7689999999999998e-01   9.4999999999999998e-03  -3.0700000000000002e-02   2.8849999999999998e-01   2.3792000000000000e+00   1.1317999999999999e+00  -9.5999999999999992e-03   1.5400000000000000e-01   4.0250000000000002e-01
   1.7630000000000001e-01  -1.5390000000000001e-01  -8.5800000000000001e-02  -2.3870000000000000e-01  -1.1420000000000000e-01  -1.3200000000000000e-02   5.1049999999999995e-01   1.9790000000000001e+00   1.8283000000000000e+00   2.8899999999999999e-02   1.5400000000000000e-01   4.2470000000000002e-01
  -2.2040000000000001e-01  -2.4179999999999999e-01  -6.8630000000000002e-01  -1.9089999999999999e-01   4.7600000000000003e-02  -6.5799999999999997e-02   4.4390000000000002e-01   2.0457000000000001e+00   1.9153000000000000e+00   1.0600000000000000e-01   2.3089999999999999e-01   3.9810000000000001e-01
  -2.6450000000000001e-01  -4.3999999999999997e-02  -1.1152000000000000e+00  -1.8140000000000001e-01   5.7099999999999998e-02   3.0700000000000002e-02   3.7730000000000002e-01   2.2679999999999998e+00   1.8283000000000000e+00   9.5999999999999992e-03   9.6199999999999994e-02   4.2909999999999998e-01
  -6.6100000000000006e-02  -1.9789999999999999e-01  -9.4359999999999999e-01  -1.8140000000000001e-01   8.5599999999999996e-02  -1.3200000000000000e-02   3.9950000000000002e-01   2.0011999999999999e+00   1.8283000000000000e+00  -3.8500000000000000e-02   1.9239999999999999e-01   4.3350000000000000e-01
   0.0000000000000000e+00  -1.7590000000000000e-01  -8.5780000000000001e-01  -2.0999999999999999e-01  -5.7099999999999998e-02  -1.7500000000000002e-02   4.2170000000000002e-01   2.0457000000000001e+00   1.6540999999999999e+00  -2.8899999999999999e-02   2.2130000000000000e-01   4.2909999999999998e-01
   8.8200000000000001e-02  -3.5170000000000001e-01  -1.0294000000000001e+00  -2.2910000000000000e-01   9.4999999999999998e-03   4.4000000000000003e-03   4.6610000000000001e-01   2.1791000000000000e+00   2.0024000000000002e+00  -9.5999999999999992e-03   1.6360000000000000e-01   4.0699999999999997e-01
  -4.8490000000000000e-01  -1.7590000000000000e-01  -6.8630000000000002e-01  -2.2910000000000000e-01   5.7099999999999998e-02  -1.7500000000000002e-02   4.2170000000000002e-01   2.1124000000000001e+00   2.0024000000000002e+00   1.9300000000000001e-02   1.2509999999999999e-01   4.0699999999999997e-01
   4.4100000000000000e-02  -2.6379999999999998e-01  -9.4359999999999999e-01  -2.2910000000000000e-01  -5.7099999999999998e-02  -3.0700000000000002e-02   5.9930000000000005e-01   1.9790000000000001e+00   2.0024000000000002e+00   0.0000000000000000e+00   1.0580000000000001e-01   3.8479999999999998e-01
   1.9839999999999999e-01  -4.3969999999999998e-01   8.5800000000000001e-02  -1.9089999999999999e-01   9.4999999999999998e-03   2.1899999999999999e-02   3.3289999999999997e-01   1.9790000000000001e+00   1.8283000000000000e+00   2.8899999999999999e-02   1.4430000000000001e-01   4.0699999999999997e-01
   1.1020000000000001e-01  -4.8359999999999997e-01  -2.5740000000000002e-01  -8.5900000000000004e-02   1.9000000000000000e-02  -2.1899999999999999e-02   3.3289999999999997e-01   2.2902999999999998e+00   1.3930000000000000e+00   7.7100000000000002e-02   1.3469999999999999e-01   4.1139999999999999e-01
  -2.2040000000000001e-01   2.1999999999999999e-02  -6.8630000000000002e-01  -2.0999999999999999e-01   1.9000000000000000e-02  -3.9500000000000000e-02   3.7730000000000002e-01   2.0901999999999998e+00   2.0893999999999999e+00   2.8899999999999999e-02   1.5400000000000000e-01   3.8479999999999998e-01
  -3.7469999999999998e-01   1.5390000000000001e-01  -6.8630000000000002e-01  -1.0500000000000000e-01   4.7600000000000003e-02  -8.8000000000000005e-03   3.3289999999999997e-01   1.8677999999999999e+00   1.7412000000000001e+00   1.1559999999999999e-01   1.9239999999999999e-01   4.2909999999999998e-01
   4.1880000000000001e-01  -1.7590000000000000e-01  -1.7160000000000000e-01  -1.6230000000000000e-01   1.9000000000000000e-02  -4.3900000000000002e-02   2.8849999999999998e-01   2.1568999999999998e+00   2.3506000000000000e+00   9.6299999999999997e-02   1.2509999999999999e-01   4.2470000000000002e-01
  -8.8200000000000001e-02  -1.9789999999999999e-01  -6.0050000000000003e-01  -1.5279999999999999e-01  -8.5599999999999996e-02  -4.4000000000000003e-03   4.2170000000000002e-01   2.1791000000000000e+00   2.1764999999999999e+00   2.8899999999999999e-02   1.7319999999999999e-01   4.0699999999999997e-01
  -2.2040000000000001e-01  -3.0780000000000002e-01  -9.4359999999999999e-01  -1.5279999999999999e-01   5.7099999999999998e-02  -2.6300000000000000e-02   4.2170000000000002e-01   2.1568999999999998e+00   1.1317999999999999e+00  -9.5999999999999992e-03   2.6939999999999997e-01   3.8929999999999998e-01
  -2.6450000000000001e-01  -2.4179999999999999e-01  -1.8015000000000001e+00  -1.9089999999999999e-01   5.7099999999999998e-02  -6.1400000000000003e-02   2.6629999999999998e-01   2.0678999999999998e+00   1.6540999999999999e+00   1.9300000000000001e-02   9.6199999999999994e-02   4.2020000000000002e-01
   0.0000000000000000e+00  -6.6000000000000003e-02  -6.0050000000000003e-01  -2.6729999999999998e-01  -3.8100000000000002e-02  -2.6300000000000000e-02   4.2170000000000002e-01   2.0457000000000001e+00   1.7412000000000001e+00   5.7799999999999997e-02   1.2509999999999999e-01   4.4679999999999997e-01
   1.5429999999999999e-01  -2.6379999999999998e-01  -4.2890000000000000e-01  -2.6729999999999998e-01  -7.6100000000000001e-02  -3.9500000000000000e-02   2.6629999999999998e-01   2.1124000000000001e+00   2.6989000000000001e+00  -1.9300000000000001e-02   2.2130000000000000e-01   4.4230000000000003e-01
   2.1999999999999999e-02  -4.1770000000000002e-01   0.0000000000000000e+00  -1.9089999999999999e-01   9.5200000000000007e-02  -3.9500000000000000e-02   5.7709999999999995e-01   1.9123000000000001e+00   2.1764999999999999e+00  -2.8899999999999999e-02   1.6360000000000000e-01   4.4230000000000003e-01
  -2.2040000000000001e-01  -2.4179999999999999e-01  -1.3725000000000001e+00  -1.1459999999999999e-01   1.9000000000000000e-02   4.4000000000000003e-03   3.9950000000000002e-01   2.2012999999999998e+00   1.8283000000000000e+00  -9.5999999999999992e-03   2.0210000000000000e-01   4.3790000000000001e-01
   1.3230000000000000e-01  -1.0990000000000000e-01  -7.7210000000000001e-01  -2.5779999999999997e-01   9.4999999999999998e-03   8.8000000000000005e-03   7.1020000000000005e-01   2.2012999999999998e+00   2.1764999999999999e+00   7.7100000000000002e-02   1.2509999999999999e-01   4.1139999999999999e-01
  -4.4100000000000000e-02  -2.6379999999999998e-01   0.0000000000000000e+00  -1.8140000000000001e-01   1.9000000000000000e-02  -1.3200000000000000e-02   4.8830000000000001e-01   2.1345999999999998e+00   1.5670999999999999e+00   6.7400000000000002e-02   8.6599999999999996e-02   3.8929999999999998e-01
  -1.5429999999999999e-01  -2.4179999999999999e-01  -1.3725000000000001e+00  -2.8600000000000000e-02   3.8100000000000002e-02  -2.6300000000000000e-02   4.6610000000000001e-01   2.2235999999999998e+00   2.0893999999999999e+00  -2.8899999999999999e-02   8.6599999999999996e-02   4.1139999999999999e-01
  -2.1999999999999999e-02  -6.6000000000000003e-02  -5.1470000000000005e-01  -1.1459999999999999e-01   9.4999999999999998e-03  -8.8000000000000005e-03   5.1049999999999995e-01   1.8010999999999999e+00   1.9153000000000000e+00  -1.9300000000000001e-02   2.5019999999999998e-01   4.0699999999999997e-01
   4.4100000000000000e-02  -8.7900000000000006e-02  -1.2010000000000001e+00  -1.3370000000000001e-01   0.0000000000000000e+00  -2.1899999999999999e-02   3.1069999999999998e-01   1.9345000000000001e+00   1.8283000000000000e+00  -3.8500000000000000e-02   1.2509999999999999e-01   3.9810000000000001e-01
  -2.1999999999999999e-02  -2.8580000000000000e-01  -1.1152000000000000e+00  -2.2910000000000000e-01   0.0000000000000000e+00  -8.8000000000000005e-03   2.6629999999999998e-01   2.1791000000000000e+00   2.4377000000000000e+00   1.9300000000000001e-02   1.7319999999999999e-01   4.5560000000000000e-01
  -4.4100000000000000e-02  -5.0560000000000005e-01  -8.5800000000000001e-02  -2.5779999999999997e-01  -5.7099999999999998e-02  -6.1400000000000003e-02   5.3269999999999995e-01   2.0901999999999998e+00   1.3059000000000001e+00   9.5999999999999992e-03   1.2509999999999999e-01   4.0699999999999997e-01
  -1.9839999999999999e-01  -3.9570000000000000e-01  -1.7160000000000000e-01  -2.1959999999999999e-01  -1.9000000000000000e-02  -1.7500000000000002e-02   3.7730000000000002e-01   2.1791000000000000e+00   1.3059000000000001e+00   6.7400000000000002e-02   1.8279999999999999e-01   3.7600000000000000e-01
   4.4100000000000000e-02  -2.4179999999999999e-01  -7.7210000000000001e-01  -2.6729999999999998e-01   4.7600000000000003e-02  -3.5099999999999999e-02   5.9930000000000005e-01   2.2902999999999998e+00   1.9153000000000000e+00  -1.9300000000000001e-02   3.8500000000000000e-02   3.8040000000000002e-01
   1.7630000000000001e-01  -3.7369999999999998e-01  -1.2010000000000001e+00  -7.6399999999999996e-02   9.4999999999999998e-03  -3.0700000000000002e-02   2.4410000000000001e-01   2.0901999999999998e+00   1.2188000000000001e+00   9.5999999999999992e-03   1.4430000000000001e-01   4.1139999999999999e-01
   2.1999999999999999e-02  -3.7369999999999998e-01  -6.0050000000000003e-01  -2.2910000000000000e-01   1.9000000000000000e-02  -4.3900000000000002e-02   5.9930000000000005e-01   2.1124000000000001e+00   1.3059000000000001e+00   3.8500000000000000e-02   2.5019999999999998e-01   3.8929999999999998e-01
   8.8200000000000001e-02  -2.8580000000000000e-01  -9.4359999999999999e-01  -2.3870000000000000e-01   6.6600000000000006e-02  -2.1899999999999999e-02   5.5489999999999995e-01   2.0901999999999998e+00   2.0893999999999999e+00   3.8500000000000000e-02   1.5400000000000000e-01   4.0250000000000002e-01
  -1.9839999999999999e-01   1.3189999999999999e-01  -4.2890000000000000e-01  -2.3870000000000000e-01  -4.7600000000000003e-02  -3.0700000000000002e-02   4.4390000000000002e-01   1.9345000000000001e+00   2.0024000000000002e+00   0.0000000000000000e+00   2.0210000000000000e-01   3.9369999999999999e-01
   1.7630000000000001e-01  -1.7590000000000000e-01  -1.3725000000000001e+00  -1.5279999999999999e-01   1.0470000000000000e-01   1.7500000000000002e-02   3.7730000000000002e-01   2.2679999999999998e+00   2.4377000000000000e+00   5.7799999999999997e-02   2.2130000000000000e-01   4.3350000000000000e-01
   4.4100000000000000e-02  -6.6000000000000003e-02  -7.7210000000000001e-01  -1.8140000000000001e-01  -9.5200000000000007e-02  -8.8000000000000005e-03   4.4390000000000002e-01   2.0457000000000001e+00   1.3059000000000001e+00  -3.8500000000000000e-02   1.1550000000000001e-01   4.4230000000000003e-01
  -4.4100000000000000e-02  -5.0560000000000005e-01  -1.4582999999999999e+00  -1.2410000000000000e-01   3.8100000000000002e-02   4.4000000000000003e-03   5.7709999999999995e-01   2.0011999999999999e+00   2.0024000000000002e+00   9.5999999999999992e-03   1.5400000000000000e-01   3.8040000000000002e-01
  -1.3230000000000000e-01  -2.1980000000000000e-01  -2.5740000000000002e-01  -2.8639999999999999e-01   5.7099999999999998e-02  -8.8000000000000005e-03   5.3269999999999995e-01   1.9567000000000001e+00   1.3059000000000001e+00   4.8200000000000000e-02   1.2509999999999999e-01   4.2020000000000002e-01
   6.6100000000000006e-02  -2.1980000000000000e-01  -7.7210000000000001e-01  -1.6230000000000000e-01  -2.8500000000000001e-02   3.0700000000000002e-02   5.1049999999999995e-01   2.0678999999999998e+00   2.0893999999999999e+00  -5.7799999999999997e-02   1.4430000000000001e-01   4.3790000000000001e-01
   4.4100000000000000e-02  -8.7900000000000006e-02  -6.0050000000000003e-01  -2.1959999999999999e-01   4.7600000000000003e-02  -7.8899999999999998e-02   4.4390000000000002e-01   1.9123000000000001e+00   1.9153000000000000e+00   6.7400000000000002e-02   1.3469999999999999e-01   3.7600000000000000e-01
  -1.5429999999999999e-01  -2.1999999999999999e-02  -1.4582999999999999e+00  -1.6230000000000000e-01   6.6600000000000006e-02  -2.6300000000000000e-02   4.6610000000000001e-01   2.3347000000000002e+00   2.1764999999999999e+00   9.5999999999999992e-03   1.5400000000000000e-01   4.0699999999999997e-01
   1.3230000000000000e-01   1.7590000000000000e-01  -9.4359999999999999e-01  -1.4319999999999999e-01   3.8100000000000002e-02  -3.5099999999999999e-02   5.3269999999999995e-01   2.0234000000000001e+00   1.9153000000000000e+00   6.7400000000000002e-02   2.5019999999999998e-01   4.0699999999999997e-01
   6.6100000000000006e-02  -1.5390000000000001e-01  -7.7210000000000001e-01  -1.7190000000000000e-01   1.9000000000000000e-02  -4.3900000000000002e-02   5.1049999999999995e-01   2.0901999999999998e+00   1.8283000000000000e+00  -9.5999999999999992e-03   1.4430000000000001e-01   4.1139999999999999e-01
  -1.7630000000000001e-01  -2.4179999999999999e-01  -6.0050000000000003e-01  -2.6729999999999998e-01   1.9000000000000000e-02  -4.3900000000000002e-02   3.3289999999999997e-01   2.0457000000000001e+00   1.5670999999999999e+00   1.9300000000000001e-02   1.5400000000000000e-01   3.9810000000000001e-01
   6.6100000000000006e-02   2.1999999999999999e-02  -6.8630000000000002e-01  -2.0050000000000001e-01  -2.8500000000000001e-02   4.4000000000000003e-03   4.4390000000000002e-01   2.2458000000000000e+00   2.0024000000000002e+00   8.6699999999999999e-02   1.8279999999999999e-01   4.1580000000000000e-01
  -8.8200000000000001e-02  -2.4179999999999999e-01  -1.4582999999999999e+00  -1.9089999999999999e-01   9.4999999999999998e-03  -1.3200000000000000e-02   2.4410000000000001e-01   2.1791000000000000e+00   1.9153000000000000e+00   4.8200000000000000e-02   1.9239999999999999e-01   4.1580000000000000e-01
   2.1999999999999999e-02  -4.3999999999999997e-02  -4.2890000000000000e-01  -2.0050000000000001e-01  -3.8100000000000002e-02   1.3200000000000000e-02   3.9950000000000002e-01   2.0234000000000001e+00   1.8283000000000000e+00   0.0000000000000000e+00   1.1550000000000001e-01   4.4679999999999997e-01
   1.1020000000000001e-01  -1.9789999999999999e-01  -1.2010000000000001e+00  -2.0999999999999999e-01   9.4999999999999998e-03  -2.6300000000000000e-02   3.3289999999999997e-01   2.2235999999999998e+00   2.6118000000000001e+00   5.7799999999999997e-02   7.6999999999999999e-02   4.0250000000000002e-01
   0.0000000000000000e+00  -1.0990000000000000e-01  -8.5780000000000001e-01  -2.0999999999999999e-01   1.9000000000000000e-02   1.3200000000000000e-02   4.4390000000000002e-01   2.0011999999999999e+00   2.0893999999999999e+00   1.9300000000000001e-02   1.6360000000000000e-01   4.0699999999999997e-01
  -6.6100000000000006e-02  -1.9789999999999999e-01  -7.7210000000000001e-01  -1.3370000000000001e-01  -1.9000000000000000e-02  -2.6300000000000000e-02   4.6610000000000001e-01   2.0011999999999999e+00   2.3506000000000000e+00   7.7100000000000002e-02   7.6999999999999999e-02   4.2470000000000002e-01
  -1.5429999999999999e-01  -1.0990000000000000e-01  -9.4359999999999999e-01  -1.5279999999999999e-01   5.7099999999999998e-02  -3.0700000000000002e-02   2.8849999999999998e-01   2.1791000000000000e+00   1.8283000000000000e+00   4.8200000000000000e-02   2.7900000000000003e-01   4.3350000000000000e-01
   1.3230000000000000e-01  -2.1980000000000000e-01  -1.2867999999999999e+00  -1.3370000000000001e-01  -4.7600000000000003e-02  -5.7000000000000002e-02   5.3269999999999995e-01   1.9567000000000001e+00   1.7412000000000001e+00   2.8899999999999999e-02   2.2130000000000000e-01   4.1139999999999999e-01
   1.7630000000000001e-01  -1.3189999999999999e-01  -6.0050000000000003e-01  -1.0500000000000000e-01   3.8100000000000002e-02  -5.7000000000000002e-02   2.8849999999999998e-01   2.0234000000000001e+00   1.8283000000000000e+00   4.8200000000000000e-02   1.7319999999999999e-01   4.0699999999999997e-01
   1.7630000000000001e-01  -2.4179999999999999e-01  -3.4310000000000002e-01  -1.9089999999999999e-01   3.8100000000000002e-02  -3.5099999999999999e-02   3.9950000000000002e-01   2.0678999999999998e+00   2.1764999999999999e+00   4.8200000000000000e-02   9.6199999999999994e-02   3.9810000000000001e-01
  -6.6100000000000006e-02  -1.5390000000000001e-01  -8.5780000000000001e-01  -2.2910000000000000e-01   3.8100000000000002e-02   0.0000000000000000e+00   3.7730000000000002e-01   2.2012999999999998e+00   2.0893999999999999e+00   5.7799999999999997e-02   2.2130000000000000e-01   4.1139999999999999e-01
   1.7630000000000001e-01  -2.8580000000000000e-01  -8.5800000000000001e-02  -1.7190000000000000e-01  -9.4999999999999998e-03   0.0000000000000000e+00   1.3320000000000001e-01   1.8677999999999999e+00   2.4377000000000000e+00  -3.8500000000000000e-02   6.7400000000000002e-02   4.1580000000000000e-01
   2.1999999999999999e-02   0.0000000000000000e+00  -5.1470000000000005e-01  -1.5279999999999999e-01  -5.7099999999999998e-02  -2.6300000000000000e-02   3.7730000000000002e-01   2.2458000000000000e+00   1.9153000000000000e+00   1.1559999999999999e-01   1.3469999999999999e-01   4.1580000000000000e-01
  -1.1020000000000001e-01  -2.1980000000000000e-01  -8.5780000000000001e-01  -2.4820000000000000e-01  -9.5200000000000007e-02  -3.9500000000000000e-02   3.1069999999999998e-01   2.1791000000000000e+00   2.2635999999999998e+00   2.8899999999999999e-02   4.8099999999999997e-02   3.8929999999999998e-01
   2.1999999999999999e-02  -4.8359999999999997e-01  -1.1152000000000000e+00  -2.3870000000000000e-01   2.8500000000000001e-02  -2.1899999999999999e-02   3.7730000000000002e-01   2.0678999999999998e+00   2.4377000000000000e+00  -9.5999999999999992e-03   1.9239999999999999e-01   3.3620000000000000e-01
  -1.3230000000000000e-01  -1.5390000000000001e-01  -2.5740000000000002e-01  -2.0050000000000001e-01   5.7099999999999998e-02  -6.5799999999999997e-02   2.8849999999999998e-01   2.2679999999999998e+00   1.5670999999999999e+00   1.9300000000000001e-02   1.9239999999999999e-01   4.0250000000000002e-01
   1.3230000000000000e-01  -1.7590000000000000e-01   1.7160000000000000e-01  -2.0050000000000001e-01   5.7099999999999998e-02  -2.6300000000000000e-02   4.2170000000000002e-01   2.1791000000000000e+00   1.3059000000000001e+00   2.8899999999999999e-02   1.1550000000000001e-01   4.5119999999999999e-01
  -1.5429999999999999e-01  -1.9789999999999999e-01  -1.2010000000000001e+00  -2.0999999999999999e-01  -1.9000000000000000e-02  -6.5799999999999997e-02   3.9950000000000002e-01   2.0011999999999999e+00   1.6540999999999999e+00   4.8200000000000000e-02   1.4430000000000001e-01   4.0250000000000002e-01
   2.1999999999999999e-02  -1.9789999999999999e-01  -6.0050000000000003e-01  -1.8140000000000001e-01   6.6600000000000006e-02  -3.0700000000000002e-02   3.7730000000000002e-01   2.1124000000000001e+00   1.3059000000000001e+00   3.8500000000000000e-02   5.7700000000000001e-02   4.0699999999999997e-01
   4.4100000000000000e-02  -1.5390000000000001e-01  -3.4310000000000002e-01  -2.3870000000000000e-01   0.0000000000000000e+00   8.8000000000000005e-03   3.1069999999999998e-01   2.0234000000000001e+00   2.0893999999999999e+00  -1.9300000000000001e-02   1.9239999999999999e-01   3.7600000000000000e-01
  -2.1999999999999999e-02  -2.8580000000000000e-01  -1.7160000000000000e-01  -1.4319999999999999e-01  -3.8100000000000002e-02  -1.7500000000000002e-02   4.8830000000000001e-01   2.1568999999999998e+00   1.8283000000000000e+00   1.4449999999999999e-01   1.7319999999999999e-01   3.8479999999999998e-01
   1.1020000000000001e-01  -3.2979999999999998e-01  -4.2890000000000000e-01  -2.9599999999999999e-01   4.7600000000000003e-02  -4.4000000000000003e-03   3.3289999999999997e-01   2.1124000000000001e+00   1.8283000000000000e+00  -9.5999999999999992e-03   1.0580000000000001e-01   4.0250000000000002e-01
   2.1999999999999999e-02  -2.4179999999999999e-01   0.0000000000000000e+00  -2.3870000000000000e-01  -9.4999999999999998e-03  -8.8000000000000005e-03   3.3289999999999997e-01   2.1124000000000001e+00   1.8283000000000000e+00   1.5409999999999999e-01   1.2509999999999999e-01   4.0250000000000002e-01
   1.1020000000000001e-01  -1.9789999999999999e-01  -3.4310000000000002e-01  -2.6729999999999998e-01   8.5599999999999996e-02  -1.7500000000000002e-02   4.4390000000000002e-01   2.1124000000000001e+00   2.6989000000000001e+00   1.0600000000000000e-01   1.8279999999999999e-01   4.1139999999999999e-01
   8.8200000000000001e-02  -3.9570000000000000e-01  -1.1152000000000000e+00  -1.9089999999999999e-01   2.8500000000000001e-02   8.8000000000000005e-03   2.8849999999999998e-01   2.1568999999999998e+00   1.7412000000000001e+00   9.6299999999999997e-02   2.2130000000000000e-01   4.1580000000000000e-01
   4.4100000000000000e-02  -1.7590000000000000e-01  -2.5740000000000002e-01  -2.0999999999999999e-01   1.9000000000000000e-02  -4.4000000000000003e-03   6.2150000000000005e-01   2.0678999999999998e+00   1.3930000000000000e+00   2.8899999999999999e-02   1.3469999999999999e-01   4.2020000000000002e-01
   2.2040000000000001e-01  -3.7369999999999998e-01  -1.3725000000000001e+00  -2.1959999999999999e-01  -1.9000000000000000e-02   1.3200000000000000e-02   4.2170000000000002e-01   2.0011999999999999e+00   1.5670999999999999e+00   8.6699999999999999e-02   2.4060000000000001e-01   3.8929999999999998e-01
   4.4100000000000000e-02  -2.8580000000000000e-01  -1.0294000000000001e+00  -2.4820000000000000e-01   9.4999999999999998e-03  -5.7000000000000002e-02   4.6610000000000001e-01   2.0011999999999999e+00   1.7412000000000001e+00   1.9300000000000001e-02   2.0210000000000000e-01   4.0699999999999997e-01
  -6.6100000000000006e-02  -1.5390000000000001e-01   1.7160000000000000e-01  -1.3370000000000001e-01   7.6100000000000001e-02   2.6300000000000000e-02   2.6629999999999998e-01   2.0901999999999998e+00   2.6118000000000001e+00   1.0600000000000000e-01   1.1550000000000001e-01   4.4679999999999997e-01
   1.1020000000000001e-01  -1.5390000000000001e-01  -4.2890000000000000e-01  -9.5500000000000002e-02   3.8100000000000002e-02   0.0000000000000000e+00   3.9950000000000002e-01   2.1345999999999998e+00   1.4800000000000000e+00   6.7400000000000002e-02   9.6199999999999994e-02   4.2020000000000002e-01
  -3.7469999999999998e-01  -6.6000000000000003e-02  -5.1470000000000005e-01  -1.2410000000000000e-01   3.8100000000000002e-02   4.4000000000000003e-03   5.1049999999999995e-01   2.0234000000000001e+00   1.6540999999999999e+00   6.7400000000000002e-02   1.3469999999999999e-01   4.0699999999999997e-01
  -1.1020000000000001e-01  -1.7590000000000000e-01  -9.4359999999999999e-01  -1.9089999999999999e-01   1.9000000000000000e-02  -4.4000000000000003e-03   3.5510000000000003e-01   2.1791000000000000e+00   1.6540999999999999e+00   1.0600000000000000e-01   9.6199999999999994e-02   4.4679999999999997e-01
   3.9679999999999999e-01  -1.5390000000000001e-01  -1.0294000000000001e+00  -1.4319999999999999e-01  -1.9000000000000000e-02  -5.2600000000000001e-02   4.4390000000000002e-01   2.0678999999999998e+00   1.9153000000000000e+00   1.4449999999999999e-01   1.2509999999999999e-01   4.3350000000000000e-01
  -1.3230000000000000e-01  -2.8580000000000000e-01  -5.1470000000000005e-01  -2.3870000000000000e-01  -9.5200000000000007e-02  -3.5099999999999999e-02   5.3269999999999995e-01   2.1345999999999998e+00   1.6540999999999999e+00   9.5999999999999992e-03   1.7319999999999999e-01   4.3350000000000000e-01
  -3.7469999999999998e-01  -8.7900000000000006e-02  -8.5780000000000001e-01  -2.6729999999999998e-01   0.0000000000000000e+00  -3.0700000000000002e-02   4.2170000000000002e-01   1.9790000000000001e+00   3.7435999999999998e+00   8.6699999999999999e-02   1.5400000000000000e-01   4.0699999999999997e-01
  -4.4100000000000000e-02  -4.3969999999999998e-01   1.7160000000000000e-01  -2.0050000000000001e-01   4.7600000000000003e-02   0.0000000000000000e+00   3.3289999999999997e-01   2.1345999999999998e+00   1.8283000000000000e+00  -9.5999999999999992e-03   9.5999999999999992e-03   4.1139999999999999e-01
   8.8200000000000001e-02  -1.5390000000000001e-01  -6.8630000000000002e-01  -1.8140000000000001e-01   4.7600000000000003e-02  -3.0700000000000002e-02   3.5510000000000003e-01   2.0901999999999998e+00   1.5670999999999999e+00   6.7400000000000002e-02   8.6599999999999996e-02   3.8929999999999998e-01
  -8.8200000000000001e-02  -1.7590000000000000e-01   0.0000000000000000e+00  -2.4820000000000000e-01   0.0000000000000000e+00   1.7500000000000002e-02   4.4390000000000002e-01   2.0678999999999998e+00   1.8283000000000000e+00   1.0600000000000000e-01   6.7400000000000002e-02   4.0699999999999997e-01
   2.1999999999999999e-02  -6.6000000000000003e-02  -1.2010000000000001e+00  -1.3370000000000001e-01   1.3320000000000001e-01  -1.7500000000000002e-02   5.9930000000000005e-01   2.2012999999999998e+00   2.0893999999999999e+00   0.0000000000000000e+00   9.6199999999999994e-02   4.3350000000000000e-01
  -1.1020000000000001e-01  -2.6379999999999998e-01  -9.4359999999999999e-01  -2.0050000000000001e-01   9.5200000000000007e-02   5.7000000000000002e-02   3.9950000000000002e-01   2.0234000000000001e+00   1.3930000000000000e+00   2.8899999999999999e-02   8.6599999999999996e-02   4.2470000000000002e-01
   2.2040000000000001e-01  -2.4179999999999999e-01  -6.0050000000000003e-01  -2.0050000000000001e-01   1.9000000000000000e-02  -2.1899999999999999e-02   4.8830000000000001e-01   2.0011999999999999e+00   1.7412000000000001e+00   1.3489999999999999e-01   1.4430000000000001e-01   3.9369999999999999e-01
  -4.4100000000000000e-02   0.0000000000000000e+00  -1.7160000000000000e-01  -2.6729999999999998e-01  -2.8500000000000001e-02   4.4000000000000003e-03   4.2170000000000002e-01   2.0457000000000001e+00   1.8283000000000000e+00   5.7799999999999997e-02   1.0580000000000001e-01   4.3790000000000001e-01
  -4.4100000000000000e-02  -1.5390000000000001e-01  -7.7210000000000001e-01  -2.1959999999999999e-01  -9.4999999999999998e-03  -5.2600000000000001e-02   3.9950000000000002e-01   2.0457000000000001e+00   1.6540999999999999e+00   1.9300000000000001e-02   1.3469999999999999e-01   3.9369999999999999e-01
  -2.4249999999999999e-01  -2.4179999999999999e-01  -1.2867999999999999e+00  -1.5279999999999999e-01  -1.0470000000000000e-01  -4.4000000000000003e-03   3.3289999999999997e-01   2.2235999999999998e+00   1.5670999999999999e+00   9.6299999999999997e-02   6.7400000000000002e-02   4.2470000000000002e-01
   1.1020000000000001e-01  -4.3999999999999997e-02  -1.2010000000000001e+00  -2.0999999999999999e-01  -9.4999999999999998e-03  -2.6300000000000000e-02   3.5510000000000003e-01   2.3125000000000000e+00   2.1764999999999999e+00  -9.5999999999999992e-03   1.3469999999999999e-01   3.8479999999999998e-01
  -1.1020000000000001e-01  -3.0780000000000002e-01  -8.5780000000000001e-01  -1.7190000000000000e-01  -1.9000000000000000e-02  -3.9500000000000000e-02   4.4390000000000002e-01   1.9123000000000001e+00   2.5247000000000002e+00   1.2520000000000001e-01   8.6599999999999996e-02   4.3350000000000000e-01
  -1.7630000000000001e-01  -2.6379999999999998e-01  -6.8630000000000002e-01  -1.5279999999999999e-01  -1.9000000000000000e-02  -2.1899999999999999e-02   4.8830000000000001e-01   2.2012999999999998e+00   2.4377000000000000e+00   1.2520000000000001e-01   2.1170000000000000e-01   3.9369999999999999e-01
   6.6100000000000006e-02  -3.2979999999999998e-01  -1.2010000000000001e+00  -2.0050000000000001e-01   0.0000000000000000e+00  -3.5099999999999999e-02   3.3289999999999997e-01   2.2235999999999998e+00   1.7412000000000001e+00  -2.8899999999999999e-02   1.8279999999999999e-01   3.8040000000000002e-01
  -6.6100000000000006e-02  -1.5390000000000001e-01   0.0000000000000000e+00  -2.0050000000000001e-01   3.8100000000000002e-02  -1.7500000000000002e-02   3.7730000000000002e-01   2.0678999999999998e+00   1.3930000000000000e+00   9.5999999999999992e-03   1.8279999999999999e-01   4.0699999999999997e-01
   2.1999999999999999e-02  -2.4179999999999999e-01  -4.2890000000000000e-01  -1.6230000000000000e-01   3.8100000000000002e-02  -2.1899999999999999e-02   3.1069999999999998e-01   2.0678999999999998e+00   2.2635999999999998e+00  -2.8899999999999999e-02   1.1550000000000001e-01   4.2470000000000002e-01
  -2.6450000000000001e-01  -3.5170000000000001e-01  -1.8015000000000001e+00  -2.0050000000000001e-01  -4.7600000000000003e-02   3.9500000000000000e-02   3.7730000000000002e-01   1.9123000000000001e+00   1.8283000000000000e+00   5.7799999999999997e-02   1.9199999999999998e-02   3.9810000000000001e-01
  -1.5429999999999999e-01   0.0000000000000000e+00  -6.0050000000000003e-01  -2.0050000000000001e-01  -8.5599999999999996e-02  -5.2600000000000001e-02   2.2189999999999999e-01   1.9123000000000001e+00   1.8283000000000000e+00   0.0000000000000000e+00   1.1550000000000001e-01   4.1580000000000000e-01
   0.0000000000000000e+00  -2.1999999999999999e-02  -1.0294000000000001e+00  -1.5279999999999999e-01   9.4999999999999998e-03  -1.7500000000000002e-02   3.1069999999999998e-01   2.0234000000000001e+00   1.1317999999999999e+00  -9.5999999999999992e-03   1.4430000000000001e-01   4.2909999999999998e-01
   1.1020000000000001e-01  -1.7590000000000000e-01  -4.2890000000000000e-01  -3.2460000000000000e-01  -1.9000000000000000e-02  -1.7500000000000002e-02   3.7730000000000002e-01   2.2235999999999998e+00   1.8283000000000000e+00   2.8899999999999999e-02   1.4430000000000001e-01   3.8929999999999998e-01
  -8.8200000000000001e-02  -1.3189999999999999e-01  -6.8630000000000002e-01  -1.8140000000000001e-01  -2.8500000000000001e-02  -4.3900000000000002e-02   5.3269999999999995e-01   2.2458000000000000e+00   1.0447000000000000e+00   4.8200000000000000e-02   1.4430000000000001e-01   3.6709999999999998e-01
  -1.3230000000000000e-01  -3.2979999999999998e-01  -1.6298999999999999e+00  -2.1959999999999999e-01   0.0000000000000000e+00  -6.1400000000000003e-02   3.9950000000000002e-01   2.0678999999999998e+00   2.4377000000000000e+00   4.8200000000000000e-02   1.0580000000000001e-01   4.6000000000000002e-01
   2.1999999999999999e-02  -1.5390000000000001e-01  -8.5780000000000001e-01  -1.7190000000000000e-01  -8.5599999999999996e-02  -2.1899999999999999e-02   3.7730000000000002e-01   2.2458000000000000e+00   1.9153000000000000e+00   1.9300000000000001e-02   1.9239999999999999e-01   4.0699999999999997e-01
  -8.8200000000000001e-02  -3.2979999999999998e-01  -4.2890000000000000e-01  -2.0050000000000001e-01   1.9000000000000000e-02  -4.8200000000000000e-02   4.4390000000000002e-01   2.1345999999999998e+00   2.0024000000000002e+00   3.8500000000000000e-02   1.8279999999999999e-01   3.6270000000000002e-01
  -6.6100000000000006e-02  -6.6000000000000003e-02  -1.7160000000000000e-01  -2.4820000000000000e-01  -2.8500000000000001e-02   4.8200000000000000e-02   3.5510000000000003e-01   2.2679999999999998e+00   1.7412000000000001e+00   4.8200000000000000e-02   9.6199999999999994e-02   3.8929999999999998e-01
  -4.4100000000000000e-02  -2.8580000000000000e-01  -3.4310000000000002e-01  -1.2410000000000000e-01   8.5599999999999996e-02   4.4000000000000003e-03   3.9950000000000002e-01   2.1124000000000001e+00   1.5670999999999999e+00  -3.8500000000000000e-02   1.0580000000000001e-01   3.9810000000000001e-01
   4.4100000000000000e-02   2.1999999999999999e-02  -1.7157000000000000e+00  -2.0999999999999999e-01  -9.4999999999999998e-03  -1.3200000000000000e-02   3.9950000000000002e-01   2.0901999999999998e+00   2.0024000000000002e+00   5.7799999999999997e-02   1.6360000000000000e-01   3.9369999999999999e-01
   1.5429999999999999e-01   0.0000000000000000e+00  -5.1470000000000005e-01  -2.0999999999999999e-01  -4.7600000000000003e-02   1.3200000000000000e-02   3.9950000000000002e-01   2.0678999999999998e+00   2.0893999999999999e+00  -9.6299999999999997e-02   2.1170000000000000e-01   4.1580000000000000e-01
  -1.3230000000000000e-01  -1.5390000000000001e-01  -9.4359999999999999e-01  -1.9089999999999999e-01  -9.4999999999999998e-03  -4.3900000000000002e-02   5.5489999999999995e-01   2.0457000000000001e+00   2.1764999999999999e+00   3.8500000000000000e-02   6.7400000000000002e-02   3.9369999999999999e-01
  -2.1999999999999999e-02  -8.7900000000000006e-02  -4.2890000000000000e-01  -2.9599999999999999e-01  -1.9000000000000000e-02  -6.1400000000000003e-02   3.3289999999999997e-01   2.3347000000000002e+00   1.5670999999999999e+00   9.5999999999999992e-03   1.6360000000000000e-01   3.8479999999999998e-01
   1.5429999999999999e-01  -2.6379999999999998e-01  -6.0050000000000003e-01  -1.3370000000000001e-01   2.8500000000000001e-02  -3.0700000000000002e-02   3.7730000000000002e-01   1.9567000000000001e+00   1.7412000000000001e+00   1.5409999999999999e-01   1.7319999999999999e-01   3.9810000000000001e-01
  -8.8200000000000001e-02   0.0000000000000000e+00  -5.1470000000000005e-01  -1.5279999999999999e-01  -7.6100000000000001e-02  -1.7500000000000002e-02   3.5510000000000003e-01   1.8899999999999999e+00   1.6540999999999999e+00   8.6699999999999999e-02   7.6999999999999999e-02   4.2020000000000002e-01
  -1.9839999999999999e-01  -2.1999999999999999e-02   3.4310000000000002e-01  -1.9089999999999999e-01  -1.3320000000000001e-01  -3.9500000000000000e-02   3.3289999999999997e-01   2.0901999999999998e+00   2.0893999999999999e+00   6.7400000000000002e-02   2.1170000000000000e-01   4.0250000000000002e-01
  -4.4100000000000000e-02   2.1999999999999999e-02  -1.1152000000000000e+00  -2.1959999999999999e-01  -5.7099999999999998e-02  -2.6300000000000000e-02   2.8849999999999998e-01   1.9567000000000001e+00   1.3059000000000001e+00   0.0000000000000000e+00   2.0210000000000000e-01   4.1580000000000000e-01
   2.1999999999999999e-02  -1.9789999999999999e-01   8.5800000000000001e-02  -2.2910000000000000e-01   2.8500000000000001e-02  -8.8000000000000005e-03   4.6610000000000001e-01   2.2235999999999998e+00   1.2188000000000001e+00   5.7799999999999997e-02   1.5400000000000000e-01   4.2909999999999998e-01
   4.4100000000000000e-02  -1.9789999999999999e-01  -1.2010000000000001e+00  -6.6799999999999998e-02   3.8100000000000002e-02  -2.1899999999999999e-02   2.4410000000000001e-01   2.1345999999999998e+00   1.7412000000000001e+00  -1.9300000000000001e-02   2.5019999999999998e-01   4.2020000000000002e-01
  -2.1999999999999999e-02  -1.3189999999999999e-01  -1.2010000000000001e+00  -1.8140000000000001e-01   9.4999999999999998e-03   2.6300000000000000e-02   5.1049999999999995e-01   2.0678999999999998e+00   1.8283000000000000e+00   3.8500000000000000e-02   1.6360000000000000e-01   4.0250000000000002e-01
  -1.9839999999999999e-01  -2.1980000000000000e-01  -6.0050000000000003e-01  -2.4820000000000000e-01   1.9000000000000000e-02  -3.5099999999999999e-02   3.7730000000000002e-01   2.2679999999999998e+00   2.0893999999999999e+00   9.6299999999999997e-02   1.3469999999999999e-01   3.7600000000000000e-01
   1.9839999999999999e-01  -1.7590000000000000e-01  -3.4310000000000002e-01  -3.4370000000000001e-01   0.0000000000000000e+00  -4.3900000000000002e-02   4.8830000000000001e-01   1.9123000000000001e+00   2.4377000000000000e+00   9.5999999999999992e-03   8.6599999999999996e-02   3.8929999999999998e-01
  -1.7630000000000001e-01  -1.7590000000000000e-01  -1.1152000000000000e+00  -2.6729999999999998e-01  -4.7600000000000003e-02  -8.8000000000000005e-03   3.9950000000000002e-01   1.9345000000000001e+00   1.8283000000000000e+00   4.8200000000000000e-02   1.5400000000000000e-01   4.1580000000000000e-01
  -6.6100000000000006e-02  -1.7590000000000000e-01  -8.5780000000000001e-01  -2.7689999999999998e-01   5.7099999999999998e-02  -4.8200000000000000e-02   4.4390000000000002e-01   2.2012999999999998e+00   2.1764999999999999e+00   7.7100000000000002e-02   8.6599999999999996e-02   3.9810000000000001e-01
  -2.1999999999999999e-02  -2.6379999999999998e-01  -1.0294000000000001e+00  -1.8140000000000001e-01   9.4999999999999998e-03  -4.4000000000000003e-03   2.6629999999999998e-01   2.2902999999999998e+00   1.3059000000000001e+00  -9.5999999999999992e-03   7.6999999999999999e-02   4.1580000000000000e-01
  -1.9839999999999999e-01  -2.1980000000000000e-01  -4.2890000000000000e-01  -2.1959999999999999e-01   4.7600000000000003e-02  -2.1899999999999999e-02   6.2150000000000005e-01   2.1124000000000001e+00   1.4800000000000000e+00   1.4449999999999999e-01   1.1550000000000001e-01   4.0699999999999997e-01
   2.1999999999999999e-02  -2.8580000000000000e-01  -3.4310000000000002e-01  -2.3870000000000000e-01   0.0000000000000000e+00  -3.0700000000000002e-02   5.9930000000000005e-01   2.0901999999999998e+00   2.0893999999999999e+00   8.6699999999999999e-02   1.5400000000000000e-01   3.9810000000000001e-01
   2.1999999999999999e-02  -2.1980000000000000e-01  -7.7210000000000001e-01  -2.3870000000000000e-01   8.5599999999999996e-02  -3.0700000000000002e-02   4.8830000000000001e-01   2.0901999999999998e+00   2.0024000000000002e+00   1.3489999999999999e-01   1.3469999999999999e-01   4.1139999999999999e-01
   0.0000000000000000e+00  -2.1999999999999999e-02  -5.1470000000000005e-01  -1.0500000000000000e-01   8.5599999999999996e-02  -2.6300000000000000e-02   3.7730000000000002e-01   2.0234000000000001e+00   1.3930000000000000e+00   2.8899999999999999e-02   1.4430000000000001e-01   4.3350000000000000e-01
  -4.4100000000000000e-02  -1.5390000000000001e-01  -8.5780000000000001e-01  -2.6729999999999998e-01  -9.4999999999999998e-03  -3.9500000000000000e-02   2.8849999999999998e-01   2.0234000000000001e+00   2.3506000000000000e+00   4.8200000000000000e-02   9.5999999999999992e-03   4.3790000000000001e-01
  -6.6100000000000006e-02  -2.4179999999999999e-01  -1.4582999999999999e+00  -1.7190000000000000e-01  -1.2370000000000000e-01   2.1899999999999999e-02   3.1069999999999998e-01   2.2012999999999998e+00   2.0024000000000002e+00   6.7400000000000002e-02   1.1550000000000001e-01   4.5119999999999999e-01
   4.4100000000000000e-02  -3.0780000000000002e-01  -5.1470000000000005e-01  -2.3870000000000000e-01  -1.3320000000000001e-01  -8.8000000000000005e-03   3.9950000000000002e-01   2.2012999999999998e+00   1.7412000000000001e+00  -4.8200000000000000e-02   4.8099999999999997e-02   4.2470000000000002e-01
  -2.1999999999999999e-02  -1.5390000000000001e-01  -1.7160000000000000e-01  -1.9089999999999999e-01  -9.4999999999999998e-03  -3.0700000000000002e-02   3.9950000000000002e-01   1.8455999999999999e+00   2.3506000000000000e+00   5.7799999999999997e-02   9.6199999999999994e-02   3.8929999999999998e-01
  -2.1999999999999999e-02  -2.6379999999999998e-01  -1.0294000000000001e+00  -2.3870000000000000e-01  -4.7600000000000003e-02  -2.6300000000000000e-02   5.5489999999999995e-01   1.8677999999999999e+00   2.0893999999999999e+00   2.8899999999999999e-02   1.7319999999999999e-01   4.2470000000000002e-01
   2.1999999999999999e-02  -2.6379999999999998e-01  -1.1152000000000000e+00  -2.0999999999999999e-01   9.4999999999999998e-03  -4.3900000000000002e-02   5.5489999999999995e-01   2.1791000000000000e+00   1.7412000000000001e+00  -6.7400000000000002e-02   8.6599999999999996e-02   3.8479999999999998e-01
  -2.1999999999999999e-02  -4.3999999999999997e-02  -6.8630000000000002e-01  -1.2410000000000000e-01   3.8100000000000002e-02  -1.7500000000000002e-02   5.5489999999999995e-01   2.0901999999999998e+00   2.0024000000000002e+00   8.6699999999999999e-02   2.2130000000000000e-01   4.2470000000000002e-01
  -4.4100000000000000e-02  -3.5170000000000001e-01  -9.4359999999999999e-01  -1.9089999999999999e-01   0.0000000000000000e+00   0.0000000000000000e+00   3.5510000000000003e-01   2.0234000000000001e+00   2.0024000000000002e+00   1.9300000000000001e-02   1.6360000000000000e-01   3.7600000000000000e-01
   1.3230000000000000e-01  -3.5170000000000001e-01  -5.1470000000000005e-01  -8.5900000000000004e-02   7.6100000000000001e-02  -1.7500000000000002e-02   3.5510000000000003e-01   2.0901999999999998e+00   1.6540999999999999e+00   9.5999999999999992e-03   1.1550000000000001e-01   4.0699999999999997e-01
  -8.8200000000000001e-02  -3.0780000000000002e-01  -2.5740000000000002e-01  -1.0500000000000000e-01  -3.8100000000000002e-02   0.0000000000000000e+00   3.1069999999999998e-01   1.9123000000000001e+00   1.6540999999999999e+00   9.5999999999999992e-03   1.2509999999999999e-01   4.0250000000000002e-01
  -1.7630000000000001e-01  -2.4179999999999999e-01   5.1470000000000005e-01  -2.3870000000000000e-01   9.4999999999999998e-03   0.0000000000000000e+00   5.3269999999999995e-01   2.0678999999999998e+00   1.7412000000000001e+00  -5.7799999999999997e-02   1.8279999999999999e-01   3.5830000000000001e-01
   0.0000000000000000e+00  -3.0780000000000002e-01  -4.2890000000000000e-01  -2.3870000000000000e-01   0.0000000000000000e+00  -4.8200000000000000e-02   4.2170000000000002e-01   2.0234000000000001e+00   1.3930000000000000e+00  -3.8500000000000000e-02   8.6599999999999996e-02   4.4230000000000003e-01
  -2.1999999999999999e-02  -4.3999999999999997e-02  -1.2010000000000001e+00  -2.2910000000000000e-01   0.0000000000000000e+00  -4.4000000000000003e-03   4.2170000000000002e-01   2.2235999999999998e+00   1.9153000000000000e+00   4.8200000000000000e-02   1.3469999999999999e-01   4.2909999999999998e-01
  -1.7630000000000001e-01  -1.9789999999999999e-01   0.0000000000000000e+00  -3.1509999999999999e-01  -1.9000000000000000e-02  -8.8000000000000005e-03   4.6610000000000001e-01   1.8899999999999999e+00   1.8283000000000000e+00   6.7400000000000002e-02   1.4430000000000001e-01   4.1580000000000000e-01
  -2.1999999999999999e-02  -1.9789999999999999e-01  -3.4310000000000002e-01  -2.5779999999999997e-01   5.7099999999999998e-02  -3.0700000000000002e-02   3.1069999999999998e-01   1.9567000000000001e+00   1.4800000000000000e+00   8.6699999999999999e-02   1.2509999999999999e-01   3.8929999999999998e-01
   2.1999999999999999e-02  -3.5170000000000001e-01  -1.1152000000000000e+00  -2.0050000000000001e-01   1.9000000000000000e-02  -2.6300000000000000e-02   4.6610000000000001e-01   2.2902999999999998e+00   2.4377000000000000e+00   4.8200000000000000e-02   1.9239999999999999e-01   3.8929999999999998e-01
   0.0000000000000000e+00  -3.7369999999999998e-01  -7.7210000000000001e-01  -1.7190000000000000e-01  -3.8100000000000002e-02  -5.7000000000000002e-02   4.2170000000000002e-01   2.1791000000000000e+00   2.3506000000000000e+00   0.0000000000000000e+00   8.6599999999999996e-02   4.1139999999999999e-01
   8.8200000000000001e-02  -3.5170000000000001e-01  -8.5780000000000001e-01  -1.6230000000000000e-01  -9.4999999999999998e-03   3.9500000000000000e-02   2.8849999999999998e-01   2.0457000000000001e+00   1.4800000000000000e+00   9.5999999999999992e-03   9.6199999999999994e-02   4.1580000000000000e-01
   6.6100000000000006e-02  -4.1770000000000002e-01   8.5800000000000001e-02  -1.9089999999999999e-01   7.6100000000000001e-02  -5.7000000000000002e-02   1.3320000000000001e-01   2.0234000000000001e+00   1.6540999999999999e+00  -1.9300000000000001e-02   1.5400000000000000e-01   4.2470000000000002e-01
   0.0000000000000000e+00  -3.9570000000000000e-01  -7.7210000000000001e-01  -1.1459999999999999e-01   2.8500000000000001e-02   3.0700000000000002e-02   3.7730000000000002e-01   2.1124000000000001e+00   2.1764999999999999e+00   6.7400000000000002e-02   1.8279999999999999e-01   4.2909999999999998e-01
  -6.6100000000000006e-02  -2.1980000000000000e-01  -1.0294000000000001e+00  -2.5779999999999997e-01   5.7099999999999998e-02   4.4000000000000003e-03   3.1069999999999998e-01   2.1345999999999998e+00   1.4800000000000000e+00   8.6699999999999999e-02   7.6999999999999999e-02   3.9810000000000001e-01
  -6.6100000000000006e-02   4.3999999999999997e-02  -2.5740000000000002e-01  -2.5779999999999997e-01  -1.9000000000000000e-02   2.6300000000000000e-02   3.9950000000000002e-01   1.8899999999999999e+00   1.3930000000000000e+00  -9.5999999999999992e-03   1.6360000000000000e-01   3.8929999999999998e-01
  -6.6100000000000006e-02  -1.0990000000000000e-01  -1.4582999999999999e+00  -7.6399999999999996e-02   2.8500000000000001e-02  -1.7500000000000002e-02   5.1049999999999995e-01   2.2902999999999998e+00   2.0024000000000002e+00  -9.5999999999999992e-03   1.1550000000000001e-01   3.9810000000000001e-01
  -1.7630000000000001e-01  -2.4179999999999999e-01  -1.1152000000000000e+00  -1.8140000000000001e-01  -1.9000000000000000e-02   0.0000000000000000e+00   3.3289999999999997e-01   1.8899999999999999e+00   2.0893999999999999e+00   5.7799999999999997e-02   2.0210000000000000e-01   4.1139999999999999e-01
  -2.1999999999999999e-02  -1.5390000000000001e-01  -1.2010000000000001e+00  -2.0050000000000001e-01   6.6600000000000006e-02  -2.1899999999999999e-02   3.3289999999999997e-01   1.8010999999999999e+00   1.2188000000000001e+00   3.8500000000000000e-02   1.7319999999999999e-01   3.9810000000000001e-01
  -6.6100000000000006e-02  -3.9570000000000000e-01  -9.4359999999999999e-01  -2.1959999999999999e-01  -3.8100000000000002e-02   3.0700000000000002e-02   5.1049999999999995e-01   2.2012999999999998e+00   1.5670999999999999e+00   8.6699999999999999e-02   1.3469999999999999e-01   4.2909999999999998e-01
   4.4100000000000000e-02  -1.3189999999999999e-01  -1.2010000000000001e+00  -2.0999999999999999e-01   8.5599999999999996e-02  -1.3200000000000000e-02   3.9950000000000002e-01   2.0457000000000001e+00   2.4377000000000000e+00   2.8899999999999999e-02   1.4430000000000001e-01   3.7600000000000000e-01
  -4.4100000000000000e-02  -1.5390000000000001e-01  -7.7210000000000001e-01  -1.4319999999999999e-01  -2.8500000000000001e-02  -3.5099999999999999e-02   4.2170000000000002e-01   2.1791000000000000e+00   2.5247000000000002e+00   5.7799999999999997e-02   1.3469999999999999e-01   4.2020000000000002e-01
   6.6100000000000006e-02  -2.1999999999999999e-02  -3.4310000000000002e-01  -1.5279999999999999e-01   3.8100000000000002e-02   3.0700000000000002e-02   2.8849999999999998e-01   2.2012999999999998e+00   1.5670999999999999e+00   9.5999999999999992e-03   1.2509999999999999e-01   4.4679999999999997e-01
  -6.6100000000000006e-02  -1.5390000000000001e-01  -1.0294000000000001e+00  -1.8140000000000001e-01   9.4999999999999998e-03  -3.9500000000000000e-02   3.5510000000000003e-01   2.0011999999999999e+00   1.8283000000000000e+00   6.7400000000000002e-02   1.1550000000000001e-01   4.1580000000000000e-01
  -1.3230000000000000e-01  -3.0780000000000002e-01  -8.5780000000000001e-01  -1.9089999999999999e-01   6.6600000000000006e-02  -8.3299999999999999e-02   4.2170000000000002e-01   1.9345000000000001e+00   2.1764999999999999e+00  -9.5999999999999992e-03   3.8500000000000000e-02   3.9810000000000001e-01
   0.0000000000000000e+00  -1.3189999999999999e-01  -6.8630000000000002e-01  -2.0999999999999999e-01  -6.6600000000000006e-02   4.3900000000000002e-02   3.1069999999999998e-01   2.0678999999999998e+00   1.7412000000000001e+00  -7.7100000000000002e-02   2.8899999999999999e-02   3.8479999999999998e-01
   4.4100000000000000e-02  -2.1980000000000000e-01  -1.1152000000000000e+00  -9.5500000000000002e-02   4.7600000000000003e-02  -2.6300000000000000e-02   3.3289999999999997e-01   2.0678999999999998e+00   2.2635999999999998e+00   9.5999999999999992e-03   1.3469999999999999e-01   3.6709999999999998e-01
   4.4100000000000000e-02  -3.2979999999999998e-01  -5.1470000000000005e-01  -2.3870000000000000e-01   3.8100000000000002e-02  -4.4000000000000003e-03   2.6629999999999998e-01   2.0678999999999998e+00   1.9153000000000000e+00   9.5999999999999992e-03   1.7319999999999999e-01   3.8929999999999998e-01
   1.9839999999999999e-01  -2.1980000000000000e-01  -1.4582999999999999e+00  -2.3870000000000000e-01  -4.7600000000000003e-02  -8.8000000000000005e-03   3.1069999999999998e-01   2.1791000000000000e+00   1.4800000000000000e+00   2.8899999999999999e-02   6.7400000000000002e-02   4.1580000000000000e-01
   1.1020000000000001e-01  -1.7590000000000000e-01  -1.3725000000000001e+00  -1.4319999999999999e-01  -9.4999999999999998e-03   8.8000000000000005e-03   3.3289999999999997e-01   2.0901999999999998e+00   2.0024000000000002e+00   6.7400000000000002e-02   1.0580000000000001e-01   4.0250000000000002e-01
  -1.3230000000000000e-01  -8.7900000000000006e-02  -7.7210000000000001e-01  -2.1959999999999999e-01   0.0000000000000000e+00   8.8000000000000005e-03   4.4390000000000002e-01   2.0901999999999998e+00   1.3930000000000000e+00   1.9300000000000001e-02   2.0210000000000000e-01   3.9369999999999999e-01
  -1.5429999999999999e-01  -2.1980000000000000e-01  -7.7210000000000001e-01  -1.4319999999999999e-01   0.0000000000000000e+00  -6.1400000000000003e-02   4.4390000000000002e-01   2.2679999999999998e+00   1.5670999999999999e+00  -6.7400000000000002e-02   1.8279999999999999e-01   3.8929999999999998e-01
   4.4100000000000000e-02  -3.5170000000000001e-01  -8.5780000000000001e-01  -2.6729999999999998e-01  -4.7600000000000003e-02  -4.3900000000000002e-02   4.4390000000000002e-01   2.2458000000000000e+00   2.2635999999999998e+00  -9.5999999999999992e-03   1.5400000000000000e-01   4.2470000000000002e-01
  -1.5429999999999999e-01  -2.6379999999999998e-01  -2.5740000000000002e-01  -2.1959999999999999e-01   0.0000000000000000e+00  -2.1899999999999999e-02   3.9950000000000002e-01   2.3792000000000000e+00   1.5670999999999999e+00  -2.8899999999999999e-02   1.2509999999999999e-01   4.1139999999999999e-01
   6.6100000000000006e-02  -3.5170000000000001e-01  -1.0294000000000001e+00  -2.2910000000000000e-01  -2.8500000000000001e-02  -2.6300000000000000e-02   4.6610000000000001e-01   2.1568999999999998e+00   1.4800000000000000e+00   5.7799999999999997e-02   1.8279999999999999e-01   3.8040000000000002e-01
   4.4100000000000000e-02  -1.9789999999999999e-01  -5.1470000000000005e-01  -1.6230000000000000e-01   1.9000000000000000e-02  -1.7500000000000002e-02   3.5510000000000003e-01   2.0234000000000001e+00   3.4820000000000001e-01  -4.8200000000000000e-02   1.1550000000000001e-01   4.0250000000000002e-01
  -2.1999999999999999e-02  -3.9570000000000000e-01   0.0000000000000000e+00  -1.4319999999999999e-01   0.0000000000000000e+00  -3.0700000000000002e-02   2.4410000000000001e-01   2.0457000000000001e+00   2.7858999999999998e+00   0.0000000000000000e+00   1.6360000000000000e-01   4.2470000000000002e-01
  -6.6100000000000006e-02  -2.6379999999999998e-01  -1.3725000000000001e+00  -1.5279999999999999e-01  -9.4999999999999998e-03  -4.3900000000000002e-02   3.5510000000000003e-01   2.1568999999999998e+00   2.6118000000000001e+00   6.7400000000000002e-02   2.1170000000000000e-01   4.1139999999999999e-01
  -2.1999999999999999e-02  -6.6000000000000003e-02  -7.7210000000000001e-01  -1.9089999999999999e-01  -9.5200000000000007e-02   2.6300000000000000e-02   4.6610000000000001e-01   2.0457000000000001e+00   1.7412000000000001e+00   7.7100000000000002e-02   1.7319999999999999e-01   3.6270000000000002e-01
  -1.3230000000000000e-01  -1.0990000000000000e-01  -1.4582999999999999e+00  -1.4319999999999999e-01   4.7600000000000003e-02  -4.3900000000000002e-02   3.9950000000000002e-01   2.0457000000000001e+00   1.9153000000000000e+00   9.5999999999999992e-03   1.6360000000000000e-01   4.4679999999999997e-01
  -1.1020000000000001e-01  -3.0780000000000002e-01  -1.2867999999999999e+00  -1.7190000000000000e-01  -2.8500000000000001e-02  -1.3200000000000000e-02   5.9930000000000005e-01   2.2235999999999998e+00   2.0024000000000002e+00   4.8200000000000000e-02   7.6999999999999999e-02   4.2909999999999998e-01
   2.1999999999999999e-02  -2.6379999999999998e-01  -4.2890000000000000e-01  -2.1959999999999999e-01  -1.9000000000000000e-02  -3.0700000000000002e-02   3.3289999999999997e-01   2.0678999999999998e+00   2.0024000000000002e+00   2.8899999999999999e-02   8.6599999999999996e-02   3.6270000000000002e-01
   8.8200000000000001e-02  -2.4179999999999999e-01  -9.4359999999999999e-01  -1.9089999999999999e-01   2.8500000000000001e-02  -3.9500000000000000e-02   2.4410000000000001e-01   2.0901999999999998e+00   3.0470999999999999e+00   3.8500000000000000e-02   1.1550000000000001e-01   3.6709999999999998e-01
  -8.8200000000000001e-02   0.0000000000000000e+00  -5.1470000000000005e-01  -1.2410000000000000e-01   0.0000000000000000e+00  -3.0700000000000002e-02   2.4410000000000001e-01   2.2235999999999998e+00   2.5247000000000002e+00   3.8500000000000000e-02   1.8279999999999999e-01   4.1580000000000000e-01
  -1.5429999999999999e-01  -1.7590000000000000e-01  -2.5740000000000002e-01  -2.5779999999999997e-01  -3.8100000000000002e-02  -2.6300000000000000e-02   4.4390000000000002e-01   1.9345000000000001e+00   1.7412000000000001e+00   5.7799999999999997e-02   1.7319999999999999e-01   4.2470000000000002e-01
   2.1999999999999999e-02  -1.7590000000000000e-01  -9.4359999999999999e-01  -2.0050000000000001e-01  -9.4999999999999998e-03   2.1899999999999999e-02   5.3269999999999995e-01   2.0234000000000001e+00   2.0893999999999999e+00   7.7100000000000002e-02   1.7319999999999999e-01   4.0250000000000002e-01
  -2.1999999999999999e-02   0.0000000000000000e+00  -4.2890000000000000e-01  -1.7190000000000000e-01   8.5599999999999996e-02  -4.8200000000000000e-02   4.6610000000000001e-01   2.1124000000000001e+00   2.1764999999999999e+00   1.4449999999999999e-01   6.7400000000000002e-02   4.1139999999999999e-01
   4.4100000000000000e-02   2.1999999999999999e-02  -1.0294000000000001e+00  -3.7240000000000001e-01  -3.8100000000000002e-02  -3.0700000000000002e-02   6.2150000000000005e-01   2.3347000000000002e+00   1.9153000000000000e+00  -5.7799999999999997e-02   1.4430000000000001e-01   3.6709999999999998e-01
   0.0000000000000000e+00  -1.9789999999999999e-01  -1.3725000000000001e+00  -2.1959999999999999e-01  -4.7600000000000003e-02  -1.7500000000000002e-02   2.4410000000000001e-01   1.9790000000000001e+00   1.6540999999999999e+00   8.6699999999999999e-02   1.4430000000000001e-01   3.8040000000000002e-01
  -1.7630000000000001e-01  -3.0780000000000002e-01  -1.0294000000000001e+00  -7.6399999999999996e-02  -8.5599999999999996e-02   4.4000000000000003e-03   3.1069999999999998e-01   2.0901999999999998e+00   2.0893999999999999e+00   1.5409999999999999e-01   1.1550000000000001e-01   4.5119999999999999e-01
   2.6450000000000001e-01  -2.4179999999999999e-01   3.4310000000000002e-01  -2.4820000000000000e-01   6.6600000000000006e-02  -6.1400000000000003e-02   5.3269999999999995e-01   2.2235999999999998e+00   1.3059000000000001e+00   7.7100000000000002e-02   1.0580000000000001e-01   4.0699999999999997e-01
  -2.8649999999999998e-01  -1.5390000000000001e-01  -1.5441000000000000e+00  -2.0050000000000001e-01  -7.6100000000000001e-02  -3.5099999999999999e-02   3.7730000000000002e-01   2.0901999999999998e+00   8.7060000000000004e-01   6.7400000000000002e-02   1.2509999999999999e-01   3.9369999999999999e-01
  -2.1999999999999999e-02  -2.6379999999999998e-01  -1.1152000000000000e+00  -2.4820000000000000e-01   7.6100000000000001e-02  -2.1899999999999999e-02   4.6610000000000001e-01   2.2012999999999998e+00   1.3930000000000000e+00   0.0000000000000000e+00   7.6999999999999999e-02   3.5830000000000001e-01
  -1.9839999999999999e-01  -1.7590000000000000e-01  -6.8630000000000002e-01  -2.5779999999999997e-01   9.4999999999999998e-03   1.7500000000000002e-02   8.8800000000000004e-02   1.9567000000000001e+00   1.9153000000000000e+00   6.7400000000000002e-02   1.6360000000000000e-01   4.0699999999999997e-01
  -1.7630000000000001e-01  -1.7590000000000000e-01  -6.0050000000000003e-01  -2.3870000000000000e-01  -9.4999999999999998e-03  -2.1899999999999999e-02   4.6610000000000001e-01   1.9123000000000001e+00   1.9153000000000000e+00   0.0000000000000000e+00   1.1550000000000001e-01   3.7600000000000000e-01
  -6.6100000000000006e-02  -2.4179999999999999e-01  -6.0050000000000003e-01  -2.0050000000000001e-01   7.6100000000000001e-02  -1.7500000000000002e-02   3.9950000000000002e-01   1.8010999999999999e+00   2.0893999999999999e+00  -9.5999999999999992e-03   3.8500000000000000e-02   4.1139999999999999e-01
   6.6100000000000006e-02  -4.3999999999999997e-02  -8.5800000000000001e-02  -1.1459999999999999e-01   1.9000000000000000e-02  -1.7500000000000002e-02   4.8830000000000001e-01   2.0901999999999998e+00   1.7412000000000001e+00   4.8200000000000000e-02   2.4060000000000001e-01   3.9369999999999999e-01
  -1.9839999999999999e-01   4.3999999999999997e-02  -1.8015000000000001e+00  -2.4820000000000000e-01  -8.5599999999999996e-02  -2.6300000000000000e-02   4.6610000000000001e-01   2.1124000000000001e+00   1.3059000000000001e+00   8.6699999999999999e-02   2.5019999999999998e-01   4.0699999999999997e-01
  -2.1999999999999999e-02  -1.3189999999999999e-01  -1.2010000000000001e+00  -1.4319999999999999e-01   0.0000000000000000e+00   1.7500000000000002e-02   5.1049999999999995e-01   2.2458000000000000e+00   1.9153000000000000e+00  -1.0600000000000000e-01   1.4430000000000001e-01   3.8479999999999998e-01
  -1.3230000000000000e-01  -1.0990000000000000e-01  -5.1470000000000005e-01  -2.8639999999999999e-01   1.9000000000000000e-02  -5.2600000000000001e-02   3.9950000000000002e-01   2.1124000000000001e+00   1.3059000000000001e+00   5.7799999999999997e-02   6.7400000000000002e-02   3.9810000000000001e-01
   4.4100000000000000e-02  -1.7590000000000000e-01  -1.1152000000000000e+00  -1.6230000000000000e-01   3.8100000000000002e-02  -1.3200000000000000e-02   6.4370000000000005e-01   2.0457000000000001e+00   1.7412000000000001e+00   0.0000000000000000e+00   8.6599999999999996e-02   3.8040000000000002e-01
  -4.4100000000000000e-02  -1.5390000000000001e-01  -4.2890000000000000e-01  -1.9089999999999999e-01   1.0470000000000000e-01  -5.2600000000000001e-02   1.9980000000000001e-01   1.9123000000000001e+00   1.3059000000000001e+00   0.0000000000000000e+00   1.1550000000000001e-01   3.8929999999999998e-01
  -4.4100000000000000e-02  -2.6379999999999998e-01  -6.8630000000000002e-01  -8.5900000000000004e-02   3.8100000000000002e-02  -3.0700000000000002e-02   2.2189999999999999e-01   2.0678999999999998e+00   1.6540999999999999e+00   3.8500000000000000e-02   1.4430000000000001e-01   3.8040000000000002e-01
  -2.1999999999999999e-02  -1.3189999999999999e-01  -6.8630000000000002e-01  -3.8199999999999998e-02   4.7600000000000003e-02   1.7500000000000002e-02   2.8849999999999998e-01   2.1124000000000001e+00   2.1764999999999999e+00   3.8500000000000000e-02   1.3469999999999999e-01   3.9369999999999999e-01
  -1.3230000000000000e-01  -2.6379999999999998e-01  -1.4582999999999999e+00  -1.9089999999999999e-01   1.9000000000000000e-02  -8.8000000000000005e-03   2.2189999999999999e-01   2.2235999999999998e+00   1.3059000000000001e+00  -2.8899999999999999e-02   7.6999999999999999e-02   3.9810000000000001e-01
  -1.3230000000000000e-01  -6.6000000000000003e-02  -1.2867999999999999e+00  -2.1959999999999999e-01   1.9000000000000000e-02   0.0000000000000000e+00   3.3289999999999997e-01   1.9790000000000001e+00   1.0447000000000000e+00   7.7100000000000002e-02   1.2509999999999999e-01   4.2020000000000002e-01
   1.1020000000000001e-01  -4.1770000000000002e-01  -4.2890000000000000e-01  -1.9089999999999999e-01   7.6100000000000001e-02  -5.2600000000000001e-02   3.5510000000000003e-01   2.0234000000000001e+00   2.0893999999999999e+00   1.1559999999999999e-01   9.6199999999999994e-02   4.2470000000000002e-01
   2.1999999999999999e-02  -6.6000000000000003e-02  -3.4310000000000002e-01  -2.3870000000000000e-01  -5.7099999999999998e-02   0.0000000000000000e+00   4.6610000000000001e-01   2.2679999999999998e+00   2.0893999999999999e+00   4.8200000000000000e-02   1.4430000000000001e-01   3.9369999999999999e-01
  -1.3230000000000000e-01   2.1999999999999999e-02  -1.4582999999999999e+00  -2.0050000000000001e-01  -6.6600000000000006e-02  -3.9500000000000000e-02   2.4410000000000001e-01   2.2458000000000000e+00   1.3930000000000000e+00   3.8500000000000000e-02   1.8279999999999999e-01   4.0699999999999997e-01
  -4.4100000000000000e-02  -2.6379999999999998e-01  -1.8015000000000001e+00  -8.5900000000000004e-02   0.0000000000000000e+00  -4.3900000000000002e-02   4.4390000000000002e-01   2.1345999999999998e+00   1.8283000000000000e+00  -9.5999999999999992e-03   1.6360000000000000e-01   4.0699999999999997e-01
  -2.2040000000000001e-01  -2.6379999999999998e-01  -9.4359999999999999e-01  -1.5279999999999999e-01  -1.9000000000000000e-02  -9.2100000000000001e-02   3.9950000000000002e-01   2.2012999999999998e+00   2.0024000000000002e+00   4.8200000000000000e-02   1.4430000000000001e-01   3.8479999999999998e-01
  -4.1880000000000001e-01   2.4179999999999999e-01  -1.0294000000000001e+00  -1.7190000000000000e-01   0.0000000000000000e+00   4.4000000000000003e-03   3.1069999999999998e-01   2.2012999999999998e+00   1.4800000000000000e+00   1.0600000000000000e-01   1.8279999999999999e-01   4.1139999999999999e-01
   5.9509999999999996e-01  -1.9789999999999999e-01  -9.4359999999999999e-01  -1.6230000000000000e-01  -6.6600000000000006e-02   5.2600000000000001e-02   3.3289999999999997e-01   1.8010999999999999e+00   1.5670999999999999e+00   0.0000000000000000e+00   1.0580000000000001e-01   3.8479999999999998e-01
  -4.6289999999999998e-01  -5.0560000000000005e-01   8.5800000000000001e-02  -5.7299999999999997e-02   3.8100000000000002e-02   1.3200000000000000e-02   2.8849999999999998e-01   2.0457000000000001e+00   2.0024000000000002e+00   2.8899999999999999e-02   2.0210000000000000e-01   4.4679999999999997e-01
  -2.8649999999999998e-01   1.0990000000000000e-01  -1.8015000000000001e+00  -1.1459999999999999e-01   8.5599999999999996e-02  -8.8000000000000005e-03   3.5510000000000003e-01   2.1568999999999998e+00   2.3506000000000000e+00   0.0000000000000000e+00   1.3469999999999999e-01   3.8040000000000002e-01
   2.2040000000000001e-01  -1.7590000000000000e-01  -9.4359999999999999e-01  -1.5279999999999999e-01  -7.6100000000000001e-02   1.3200000000000000e-02   0.0000000000000000e+00   2.0901999999999998e+00   1.8283000000000000e+00   1.9300000000000001e-02   7.6999999999999999e-02   4.3790000000000001e-01
   1.7630000000000001e-01  -3.5170000000000001e-01  -8.5800000000000001e-02  -1.5279999999999999e-01  -8.5599999999999996e-02  -9.6500000000000002e-02   3.1069999999999998e-01   2.2235999999999998e+00   1.8283000000000000e+00  -9.5999999999999992e-03   1.1550000000000001e-01   4.0250000000000002e-01
   1.3230000000000000e-01  -8.7900000000000006e-02  -1.4582999999999999e+00  -2.4820000000000000e-01  -6.6600000000000006e-02  -1.3200000000000000e-02   3.1069999999999998e-01   2.1124000000000001e+00   1.6540999999999999e+00  -2.8899999999999999e-02   1.4430000000000001e-01   4.2470000000000002e-01
  -5.7310000000000005e-01  -3.2979999999999998e-01  -1.2867999999999999e+00  -1.6230000000000000e-01   1.9000000000000000e-02   2.1899999999999999e-02   3.7730000000000002e-01   1.8232999999999999e+00   1.3059000000000001e+00   1.9300000000000001e-02   1.2509999999999999e-01   3.9369999999999999e-01
   8.8200000000000001e-02  -3.0780000000000002e-01  -2.5740000000000002e-01  -1.2410000000000000e-01   1.9000000000000000e-02  -6.5799999999999997e-02   4.2170000000000002e-01   2.2012999999999998e+00   2.1764999999999999e+00   7.7100000000000002e-02   1.5400000000000000e-01   3.8040000000000002e-01
   2.8649999999999998e-01  -1.0990000000000000e-01   8.5800000000000001e-02  -2.4820000000000000e-01  -5.7099999999999998e-02   2.1899999999999999e-02   3.1069999999999998e-01   2.1568999999999998e+00   2.4377000000000000e+00   1.6380000000000000e-01   1.3469999999999999e-01   4.0250000000000002e-01
  -8.8200000000000001e-02  -3.0780000000000002e-01   0.0000000000000000e+00  -2.4820000000000000e-01   9.4999999999999998e-03   0.0000000000000000e+00   6.4370000000000005e-01   1.9567000000000001e+00   1.5670999999999999e+00  -9.5999999999999992e-03   9.6199999999999994e-02   3.8040000000000002e-01
  -6.1719999999999997e-01   8.7900000000000006e-02  -9.4359999999999999e-01  -1.3370000000000001e-01   4.7600000000000003e-02  -9.2100000000000001e-02   4.2170000000000002e-01   1.9790000000000001e+00   1.2188000000000001e+00  -2.8899999999999999e-02   2.1170000000000000e-01   3.9810000000000001e-01
  -1.9839999999999999e-01  -1.5390000000000001e-01  -8.5780000000000001e-01  -2.6729999999999998e-01  -1.9000000000000000e-02   2.1899999999999999e-02   3.5510000000000003e-01   2.1791000000000000e+00   1.7412000000000001e+00   0.0000000000000000e+00   1.4430000000000001e-01   4.0699999999999997e-01
   2.6450000000000001e-01  -4.3969999999999998e-01  -5.1470000000000005e-01  -1.7190000000000000e-01  -4.7600000000000003e-02   0.0000000000000000e+00   3.5510000000000003e-01   2.1124000000000001e+00   1.4800000000000000e+00   3.8500000000000000e-02   8.6599999999999996e-02   3.9369999999999999e-01
  -4.4100000000000000e-02  -3.7369999999999998e-01  -6.0050000000000003e-01  -2.0999999999999999e-01  -5.7099999999999998e-02  -7.4499999999999997e-02   3.7730000000000002e-01   1.9345000000000001e+00   1.8283000000000000e+00   1.0600000000000000e-01   6.7400000000000002e-02   4.4230000000000003e-01
  -1.3230000000000000e-01  -3.0780000000000002e-01  -1.6298999999999999e+00  -1.7190000000000000e-01   3.8100000000000002e-02  -8.8000000000000005e-03   4.4400000000000002e-02   2.2458000000000000e+00   2.3506000000000000e+00   9.6299999999999997e-02   1.6360000000000000e-01   4.3350000000000000e-01
  -3.0859999999999999e-01  -4.3969999999999998e-01  -3.4310000000000002e-01  -2.5779999999999997e-01  -1.9000000000000000e-02   8.8000000000000005e-03   4.6610000000000001e-01   2.0234000000000001e+00   2.0024000000000002e+00   9.5999999999999992e-03   1.6360000000000000e-01   4.3350000000000000e-01
   4.4080000000000003e-01  -1.7590000000000000e-01  -6.8630000000000002e-01  -1.6230000000000000e-01  -4.7600000000000003e-02  -6.5799999999999997e-02   1.9980000000000001e-01   2.0011999999999999e+00   1.3930000000000000e+00   4.8200000000000000e-02   9.6199999999999994e-02   4.6450000000000002e-01
   3.9679999999999999e-01  -3.9570000000000000e-01  -1.1152000000000000e+00  -2.0999999999999999e-01  -8.5599999999999996e-02  -2.6300000000000000e-02   4.2170000000000002e-01   2.2012999999999998e+00   1.3059000000000001e+00  -6.7400000000000002e-02   2.0210000000000000e-01   3.4060000000000001e-01
  -5.0700000000000001e-01  -1.3189999999999999e-01  -1.2867999999999999e+00  -1.4319999999999999e-01   7.6100000000000001e-02  -1.3200000000000000e-02   2.8849999999999998e-01   2.0678999999999998e+00   1.5670999999999999e+00   5.7799999999999997e-02   1.6360000000000000e-01   3.8479999999999998e-01
   0.0000000000000000e+00  -1.3189999999999999e-01  -1.0294000000000001e+00  -1.7190000000000000e-01  -2.8500000000000001e-02  -5.2600000000000001e-02   3.9950000000000002e-01   1.8677999999999999e+00   1.6540999999999999e+00   5.7799999999999997e-02   7.6999999999999999e-02   4.6000000000000002e-01
   1.1020000000000001e-01  -1.5390000000000001e-01  -8.5800000000000001e-02  -1.0500000000000000e-01   1.9000000000000000e-02  -3.9500000000000000e-02   3.3289999999999997e-01   2.0011999999999999e+00   1.7412000000000001e+00   4.8200000000000000e-02   1.9239999999999999e-01   4.0250000000000002e-01
   2.4249999999999999e-01  -1.7590000000000000e-01  -1.1152000000000000e+00  -1.2410000000000000e-01   8.5599999999999996e-02  -9.6500000000000002e-02   5.5489999999999995e-01   2.2679999999999998e+00   2.3506000000000000e+00   9.6299999999999997e-02   3.8500000000000000e-02   3.9810000000000001e-01
  -3.5270000000000001e-01  -1.7590000000000000e-01  -1.2010000000000001e+00  -2.4820000000000000e-01   5.7099999999999998e-02   0.0000000000000000e+00   3.7730000000000002e-01   2.2458000000000000e+00   1.3059000000000001e+00  -6.7400000000000002e-02   1.1550000000000001e-01   4.7770000000000001e-01
  -3.5270000000000001e-01  -1.7590000000000000e-01  -1.2010000000000001e+00  -2.6729999999999998e-01  -2.8500000000000001e-02   7.0199999999999999e-02   2.6629999999999998e-01   1.9790000000000001e+00   1.3930000000000000e+00  -1.9300000000000001e-02   1.4430000000000001e-01   4.3350000000000000e-01
   1.5429999999999999e-01  -3.2979999999999998e-01  -7.7210000000000001e-01  -1.4319999999999999e-01   3.8100000000000002e-02  -1.7500000000000002e-02   3.3289999999999997e-01   1.9790000000000001e+00   1.6540999999999999e+00   2.8899999999999999e-02   1.1550000000000001e-01   3.8929999999999998e-01
   4.4100000000000000e-02  -6.6000000000000003e-02  -6.8630000000000002e-01  -2.2910000000000000e-01  -1.9000000000000000e-02   4.4000000000000003e-03   4.4390000000000002e-01   2.1345999999999998e+00   2.0893999999999999e+00   4.8200000000000000e-02   1.4430000000000001e-01   3.9810000000000001e-01
  -2.8649999999999998e-01  -1.3189999999999999e-01  -1.3725000000000001e+00  -2.0050000000000001e-01   4.7600000000000003e-02   2.6300000000000000e-02   4.2170000000000002e-01   1.8899999999999999e+00   1.9153000000000000e+00   5.7799999999999997e-02   1.9239999999999999e-01   3.7600000000000000e-01
  -2.8649999999999998e-01  -2.6379999999999998e-01  -2.5740000000000002e-01  -1.7190000000000000e-01   0.0000000000000000e+00  -1.7500000000000002e-02   1.9980000000000001e-01   2.0901999999999998e+00   1.3930000000000000e+00   6.7400000000000002e-02   7.6999999999999999e-02   3.7159999999999999e-01
   4.4100000000000000e-02  -6.6000000000000003e-02  -8.5780000000000001e-01  -7.6399999999999996e-02   2.8500000000000001e-02  -1.3200000000000000e-02   3.7730000000000002e-01   2.1791000000000000e+00   2.5247000000000002e+00   4.8200000000000000e-02   2.5979999999999998e-01   4.6450000000000002e-01
   1.3230000000000000e-01  -1.0990000000000000e-01  -5.1470000000000005e-01  -3.0549999999999999e-01   1.9000000000000000e-02  -1.7500000000000002e-02   3.5510000000000003e-01   2.1345999999999998e+00   1.4800000000000000e+00   9.6299999999999997e-02   1.2509999999999999e-01   4.0250000000000002e-01
  -1.5429999999999999e-01  -3.2979999999999998e-01  -2.0588000000000002e+00  -1.5279999999999999e-01   4.7600000000000003e-02  -3.0700000000000002e-02   3.5510000000000003e-01   2.3792000000000000e+00   1.8283000000000000e+00   3.8500000000000000e-02   1.3469999999999999e-01   4.0250000000000002e-01
  -1.9839999999999999e-01  -1.3189999999999999e-01  -2.5740000000000002e-01  -1.1459999999999999e-01   0.0000000000000000e+00  -1.3200000000000000e-02   2.2189999999999999e-01   2.1345999999999998e+00   1.7412000000000001e+00   9.5999999999999992e-03   1.0580000000000001e-01   4.5560000000000000e-01
  -6.6100000000000006e-02  -1.9789999999999999e-01  -2.5740000000000002e-01  -2.3870000000000000e-01   4.7600000000000003e-02  -1.3200000000000000e-02   4.2170000000000002e-01   1.8899999999999999e+00   1.4800000000000000e+00   9.5999999999999992e-03   1.1550000000000001e-01   3.9369999999999999e-01
   2.1999999999999999e-02  -2.8580000000000000e-01  -5.1470000000000005e-01  -1.9089999999999999e-01   9.4999999999999998e-03  -4.3900000000000002e-02   3.5510000000000003e-01   2.1345999999999998e+00   1.1317999999999999e+00   5.7799999999999997e-02   1.7319999999999999e-01   3.8479999999999998e-01
   2.1999999999999999e-02  -2.6379999999999998e-01  -1.0294000000000001e+00  -1.8140000000000001e-01   3.8100000000000002e-02  -8.8000000000000005e-03   5.9930000000000005e-01   1.9790000000000001e+00   1.9153000000000000e+00   1.9300000000000001e-02   5.7700000000000001e-02   4.2020000000000002e-01
   8.8200000000000001e-02  -2.8580000000000000e-01  -4.2890000000000000e-01  -3.2460000000000000e-01  -4.7600000000000003e-02   3.0700000000000002e-02   3.1069999999999998e-01   2.1124000000000001e+00   1.5670999999999999e+00   2.8899999999999999e-02   1.5400000000000000e-01   4.0699999999999997e-01
  -1.9839999999999999e-01  -2.1980000000000000e-01  -7.7210000000000001e-01  -2.1959999999999999e-01  -2.8500000000000001e-02  -3.9500000000000000e-02   3.5510000000000003e-01   2.1791000000000000e+00   1.6540999999999999e+00   1.2520000000000001e-01   1.3469999999999999e-01   3.8040000000000002e-01
  -4.4100000000000000e-02  -1.5390000000000001e-01  -6.8630000000000002e-01  -1.3370000000000001e-01  -2.8500000000000001e-02  -3.0700000000000002e-02   4.6610000000000001e-01   2.1345999999999998e+00   2.0893999999999999e+00   9.5999999999999992e-03   1.0580000000000001e-01   4.4230000000000003e-01
  -2.1999999999999999e-02  -4.3999999999999997e-02  -1.3725000000000001e+00  -1.4319999999999999e-01   0.0000000000000000e+00  -3.0700000000000002e-02   2.8849999999999998e-01   2.1124000000000001e+00   2.6989000000000001e+00   1.5409999999999999e-01   2.0210000000000000e-01   4.3350000000000000e-01
  -2.1999999999999999e-02  -3.7369999999999998e-01  -1.1152000000000000e+00  -2.8639999999999999e-01   3.8100000000000002e-02  -1.1400000000000000e-01   3.1069999999999998e-01   2.0011999999999999e+00   1.5670999999999999e+00   1.9300000000000001e-02   1.8279999999999999e-01   3.8040000000000002e-01
  -2.4249999999999999e-01  -8.7900000000000006e-02  -1.4582999999999999e+00  -1.0500000000000000e-01   3.8100000000000002e-02   4.4000000000000003e-03   3.3289999999999997e-01   2.2902999999999998e+00   1.4800000000000000e+00   1.3489999999999999e-01   1.6360000000000000e-01   4.2020000000000002e-01
  -2.1999999999999999e-02  -4.3969999999999998e-01  -6.0050000000000003e-01  -2.7689999999999998e-01   1.9000000000000000e-02  -1.3200000000000000e-02   3.5510000000000003e-01   2.3125000000000000e+00   1.1317999999999999e+00  -9.5999999999999992e-03   1.0580000000000001e-01   4.2020000000000002e-01
   1.1020000000000001e-01  -2.4179999999999999e-01  -7.7210000000000001e-01  -1.9089999999999999e-01  -2.8500000000000001e-02  -1.7500000000000002e-02   4.8830000000000001e-01   2.0234000000000001e+00   2.6118000000000001e+00   5.7799999999999997e-02   1.2509999999999999e-01   4.1580000000000000e-01
  -8.8200000000000001e-02  -3.2979999999999998e-01  -5.1470000000000005e-01  -2.5779999999999997e-01  -4.7600000000000003e-02  -1.7500000000000002e-02   2.4410000000000001e-01   2.1345999999999998e+00   1.3930000000000000e+00   7.7100000000000002e-02   7.6999999999999999e-02   4.3790000000000001e-01
   0.0000000000000000e+00  -1.7590000000000000e-01  -1.1152000000000000e+00  -2.0999999999999999e-01  -8.5599999999999996e-02   8.8000000000000005e-03   2.2189999999999999e-01   2.1345999999999998e+00   1.9153000000000000e+00   1.9300000000000001e-02   1.4430000000000001e-01   4.2020000000000002e-01
   2.1999999999999999e-02  -1.3189999999999999e-01  -5.1470000000000005e-01  -2.0999999999999999e-01  -9.5200000000000007e-02   8.8000000000000005e-03   3.7730000000000002e-01   2.2012999999999998e+00   2.1764999999999999e+00   2.8899999999999999e-02   2.1170000000000000e-01   3.8479999999999998e-01
   6.6100000000000006e-02  -2.8580000000000000e-01  -1.1152000000000000e+00  -1.9089999999999999e-01  -4.7600000000000003e-02  -2.1899999999999999e-02   3.9950000000000002e-01   2.4237000000000002e+00   2.0024000000000002e+00   7.7100000000000002e-02   1.3469999999999999e-01   4.4230000000000003e-01
  -1.7630000000000001e-01  -6.6000000000000003e-02  -7.7210000000000001e-01  -1.7190000000000000e-01   2.8500000000000001e-02   2.1899999999999999e-02   4.4390000000000002e-01   2.2679999999999998e+00   1.9153000000000000e+00   5.7799999999999997e-02   6.7400000000000002e-02   4.3350000000000000e-01
   4.4100000000000000e-02  -1.9789999999999999e-01  -8.5780000000000001e-01  -2.3870000000000000e-01   1.9000000000000000e-02   0.0000000000000000e+00   4.2170000000000002e-01   2.0234000000000001e+00   1.6540999999999999e+00   9.6299999999999997e-02   1.5400000000000000e-01   3.5830000000000001e-01
   1.7630000000000001e-01  -3.7369999999999998e-01  -1.7157000000000000e+00  -2.0999999999999999e-01  -1.9000000000000000e-02   3.5099999999999999e-02   3.7730000000000002e-01   2.1345999999999998e+00   1.6540999999999999e+00  -8.6699999999999999e-02   1.0580000000000001e-01   4.1139999999999999e-01
  -6.6100000000000006e-02  -2.6379999999999998e-01  -6.0050000000000003e-01  -2.0050000000000001e-01  -7.6100000000000001e-02   8.8000000000000005e-03   3.3289999999999997e-01   2.0457000000000001e+00   2.3506000000000000e+00   1.9300000000000001e-02   1.3469999999999999e-01   3.9369999999999999e-01
  -1.3230000000000000e-01  -1.5390000000000001e-01  -7.7210000000000001e-01  -1.4319999999999999e-01   9.4999999999999998e-03  -3.9500000000000000e-02   3.9950000000000002e-01   2.0901999999999998e+00   2.1764999999999999e+00   1.0600000000000000e-01   1.2509999999999999e-01   4.2020000000000002e-01
   0.0000000000000000e+00  -1.9789999999999999e-01   1.7160000000000000e-01  -3.1509999999999999e-01   4.7600000000000003e-02  -1.3200000000000000e-02   3.5510000000000003e-01   2.3347000000000002e+00   1.8283000000000000e+00   6.7400000000000002e-02   1.5400000000000000e-01   3.7159999999999999e-01
  -1.1020000000000001e-01  -1.5390000000000001e-01  -5.1470000000000005e-01  -2.2910000000000000e-01  -5.7099999999999998e-02   0.0000000000000000e+00   2.4410000000000001e-01   1.9123000000000001e+00   2.4377000000000000e+00   4.8200000000000000e-02   6.7400000000000002e-02   4.5119999999999999e-01
   8.8200000000000001e-02  -1.0990000000000000e-01  -1.0294000000000001e+00  -2.0999999999999999e-01   9.4999999999999998e-03  -5.7000000000000002e-02   2.6629999999999998e-01   2.2012999999999998e+00   2.3506000000000000e+00   1.0600000000000000e-01   7.6999999999999999e-02   4.2020000000000002e-01
  -8.8200000000000001e-02  -2.1999999999999999e-02  -1.2010000000000001e+00  -2.8639999999999999e-01  -1.9000000000000000e-02  -6.1400000000000003e-02   3.3289999999999997e-01   2.0678999999999998e+00   1.9153000000000000e+00   8.6699999999999999e-02   1.4430000000000001e-01   3.8040000000000002e-01
  -1.5429999999999999e-01  -3.2979999999999998e-01  -1.3725000000000001e+00  -2.7689999999999998e-01  -9.4999999999999998e-03   3.5099999999999999e-02   6.6579999999999995e-01   2.0457000000000001e+00   2.2635999999999998e+00   3.8500000000000000e-02   1.4430000000000001e-01   3.8040000000000002e-01
   0.0000000000000000e+00  -2.8580000000000000e-01  -4.2890000000000000e-01  -2.0999999999999999e-01  -2.8500000000000001e-02  -1.3200000000000000e-02   2.4410000000000001e-01   2.2012999999999998e+00   1.3930000000000000e+00   4.8200000000000000e-02   1.1550000000000001e-01   4.1139999999999999e-01
  -1.1020000000000001e-01  -1.9789999999999999e-01  -9.4359999999999999e-01  -1.8140000000000001e-01   4.7600000000000003e-02  -3.5099999999999999e-02   2.4410000000000001e-01   2.2458000000000000e+00   2.2635999999999998e+00  -9.5999999999999992e-03   1.8279999999999999e-01   3.9810000000000001e-01
  -6.6100000000000006e-02  -3.0780000000000002e-01  -2.5740000000000002e-01  -1.9089999999999999e-01  -1.9000000000000000e-02  -2.1899999999999999e-02   3.3289999999999997e-01   2.0901999999999998e+00   1.3930000000000000e+00   6.7400000000000002e-02   1.1550000000000001e-01   3.7600000000000000e-01
  -1.7630000000000001e-01  -3.5170000000000001e-01  -6.0050000000000003e-01  -1.4319999999999999e-01   7.6100000000000001e-02   0.0000000000000000e+00   2.8849999999999998e-01   2.1345999999999998e+00   1.8283000000000000e+00   6.7400000000000002e-02   1.8279999999999999e-01   4.2020000000000002e-01
   2.1999999999999999e-02  -1.5390000000000001e-01  -2.5740000000000002e-01  -2.6729999999999998e-01   1.9000000000000000e-02   4.4000000000000003e-03   4.2170000000000002e-01   2.0901999999999998e+00   9.5770000000000000e-01   7.7100000000000002e-02   1.1550000000000001e-01   3.8929999999999998e-01
   0.0000000000000000e+00  -2.6379999999999998e-01  -1.4582999999999999e+00  -1.1459999999999999e-01   3.8100000000000002e-02   2.1899999999999999e-02   4.4390000000000002e-01   2.0234000000000001e+00   2.3506000000000000e+00   0.0000000000000000e+00   2.4060000000000001e-01   4.1139999999999999e-01
   8.8200000000000001e-02  -1.7590000000000000e-01  -1.1152000000000000e+00  -1.9089999999999999e-01  -4.7600000000000003e-02  -1.7500000000000002e-02   4.4390000000000002e-01   1.8232999999999999e+00   2.6118000000000001e+00   3.8500000000000000e-02   6.7400000000000002e-02   4.2470000000000002e-01
  -1.1020000000000001e-01  -2.6379999999999998e-01  -1.4582999999999999e+00  -1.5279999999999999e-01   1.3320000000000001e-01  -4.8200000000000000e-02   4.2170000000000002e-01   2.2458000000000000e+00   1.6540999999999999e+00   5.7799999999999997e-02   1.3469999999999999e-01   4.5560000000000000e-01
  -1.1020000000000001e-01  -2.4179999999999999e-01  -6.8630000000000002e-01  -2.3870000000000000e-01   4.7600000000000003e-02   4.4000000000000003e-03   4.4390000000000002e-01   2.0011999999999999e+00   2.2635999999999998e+00  -4.8200000000000000e-02   6.7400000000000002e-02   4.3790000000000001e-01
   2.1999999999999999e-02  -3.5170000000000001e-01  -8.5800000000000001e-02  -1.5279999999999999e-01  -1.0470000000000000e-01   4.4000000000000003e-03   6.4370000000000005e-01   2.3570000000000002e+00   2.5247000000000002e+00   6.7400000000000002e-02   9.6199999999999994e-02   4.2470000000000002e-01
  -1.1020000000000001e-01  -2.4179999999999999e-01  -6.0050000000000003e-01  -1.6230000000000000e-01   3.8100000000000002e-02  -3.0700000000000002e-02   5.1049999999999995e-01   2.0457000000000001e+00   1.3930000000000000e+00  -6.7400000000000002e-02   1.0580000000000001e-01   3.9810000000000001e-01
  -1.7630000000000001e-01  -8.7900000000000006e-02  -6.8630000000000002e-01  -1.8140000000000001e-01   4.7600000000000003e-02  -4.4000000000000003e-03   4.6610000000000001e-01   2.2012999999999998e+00   9.5770000000000000e-01  -1.9300000000000001e-02   2.0210000000000000e-01   3.8929999999999998e-01
  -1.1020000000000001e-01   0.0000000000000000e+00  -9.4359999999999999e-01  -2.1959999999999999e-01   3.8100000000000002e-02  -2.6300000000000000e-02   1.9980000000000001e-01   2.2679999999999998e+00   2.0893999999999999e+00   9.5999999999999992e-03   2.1170000000000000e-01   4.1139999999999999e-01
   6.6100000000000006e-02  -4.1770000000000002e-01  -3.4310000000000002e-01  -1.5279999999999999e-01   5.7099999999999998e-02  -4.8200000000000000e-02   3.7730000000000002e-01   1.9790000000000001e+00   2.1764999999999999e+00   3.8500000000000000e-02   8.6599999999999996e-02   4.0250000000000002e-01
   0.0000000000000000e+00  -4.3969999999999998e-01  -9.4359999999999999e-01  -2.0050000000000001e-01  -4.7600000000000003e-02  -2.1899999999999999e-02   4.2170000000000002e-01   2.0901999999999998e+00   1.9153000000000000e+00  -1.9300000000000001e-02   8.6599999999999996e-02   4.2470000000000002e-01
  -8.8200000000000001e-02  -3.0780000000000002e-01  -7.7210000000000001e-01  -2.7689999999999998e-01  -2.8500000000000001e-02   3.9500000000000000e-02   1.1100000000000000e-01   2.2902999999999998e+00   1.6540999999999999e+00   6.7400000000000002e-02   1.4430000000000001e-01   3.9810000000000001e-01
  -1.5429999999999999e-01  -3.9570000000000000e-01  -1.2010000000000001e+00  -2.6729999999999998e-01   5.7099999999999998e-02  -3.5099999999999999e-02   2.6629999999999998e-01   2.1791000000000000e+00   2.3506000000000000e+00  -9.5999999999999992e-03   7.6999999999999999e-02   4.3350000000000000e-01
  -8.8200000000000001e-02  -2.8580000000000000e-01  -1.0294000000000001e+00  -2.9599999999999999e-01   9.4999999999999998e-03  -1.3200000000000000e-02   3.7730000000000002e-01   2.1568999999999998e+00   1.5670999999999999e+00   9.5999999999999992e-03   2.0210000000000000e-01   3.7159999999999999e-01
  -8.8200000000000001e-02  -4.1770000000000002e-01  -1.2010000000000001e+00  -2.3870000000000000e-01  -3.8100000000000002e-02   3.0700000000000002e-02   3.3289999999999997e-01   1.9567000000000001e+00   1.4800000000000000e+00   1.9300000000000001e-02   2.0210000000000000e-01   4.1139999999999999e-01
  -2.1999999999999999e-02  -1.3189999999999999e-01  -1.6298999999999999e+00  -2.4820000000000000e-01  -9.5200000000000007e-02  -1.7500000000000002e-02   3.7730000000000002e-01   2.0457000000000001e+00   9.5770000000000000e-01   7.7100000000000002e-02   1.6360000000000000e-01   4.0250000000000002e-01
   0.0000000000000000e+00  -2.6379999999999998e-01  -8.5780000000000001e-01  -2.0050000000000001e-01   9.4999999999999998e-03  -3.5099999999999999e-02   4.4390000000000002e-01   2.2012999999999998e+00   2.4377000000000000e+00   0.0000000000000000e+00   1.8279999999999999e-01   4.1580000000000000e-01
  -4.4100000000000000e-02  -1.5390000000000001e-01  -5.1470000000000005e-01  -2.0999999999999999e-01  -1.9000000000000000e-02  -8.8000000000000005e-03   4.6610000000000001e-01   2.1791000000000000e+00   1.7412000000000001e+00   1.9300000000000001e-02   1.8279999999999999e-01   3.8479999999999998e-01
   8.8200000000000001e-02  -4.8359999999999997e-01  -6.0050000000000003e-01  -2.3870000000000000e-01   7.6100000000000001e-02  -4.4000000000000003e-03   4.2170000000000002e-01   2.1345999999999998e+00   1.7412000000000001e+00   1.2520000000000001e-01   1.2509999999999999e-01   4.3350000000000000e-01
   0.0000000000000000e+00  -2.6379999999999998e-01  -5.1470000000000005e-01  -2.1959999999999999e-01   7.6100000000000001e-02  -3.5099999999999999e-02   4.2170000000000002e-01   1.9567000000000001e+00   1.2188000000000001e+00   6.7400000000000002e-02   9.6199999999999994e-02   4.2020000000000002e-01
  -4.4100000000000000e-02  -1.0990000000000000e-01  -3.4310000000000002e-01  -2.0999999999999999e-01   3.8100000000000002e-02  -3.5099999999999999e-02   4.4390000000000002e-01   2.3125000000000000e+00   1.9153000000000000e+00   8.6699999999999999e-02   6.7400000000000002e-02   4.2470000000000002e-01
  -2.4249999999999999e-01  -2.1980000000000000e-01  -8.5780000000000001e-01  -2.3870000000000000e-01   9.4999999999999998e-03  -2.6300000000000000e-02   2.8849999999999998e-01   2.0457000000000001e+00   1.7412000000000001e+00   1.3489999999999999e-01   2.0210000000000000e-01   4.0250000000000002e-01
  -2.1999999999999999e-02  -3.2979999999999998e-01  -4.2890000000000000e-01  -1.5279999999999999e-01  -3.8100000000000002e-02  -4.8200000000000000e-02   5.1049999999999995e-01   2.2012999999999998e+00   1.2188000000000001e+00   3.8500000000000000e-02   1.9239999999999999e-01   4.3350000000000000e-01
  -1.5429999999999999e-01  -2.1980000000000000e-01  -1.2010000000000001e+00  -9.5500000000000002e-02   0.0000000000000000e+00   8.8000000000000005e-03   4.4390000000000002e-01   2.2679999999999998e+00   1.6540999999999999e+00  -6.7400000000000002e-02   1.8279999999999999e-01   4.3350000000000000e-01
  -1.3230000000000000e-01  -1.9789999999999999e-01  -5.1470000000000005e-01  -2.7689999999999998e-01   0.0000000000000000e+00  -8.8000000000000005e-03   3.9950000000000002e-01   2.3792000000000000e+00   1.9153000000000000e+00   5.7799999999999997e-02   1.0580000000000001e-01   4.2020000000000002e-01
   1.7630000000000001e-01  -3.0780000000000002e-01  -6.8630000000000002e-01  -2.5779999999999997e-01  -3.8100000000000002e-02   2.6300000000000000e-02   4.6610000000000001e-01   1.9567000000000001e+00   2.0024000000000002e+00   0.0000000000000000e+00   1.6360000000000000e-01   4.2909999999999998e-01
   1.3230000000000000e-01  -3.9570000000000000e-01  -6.8630000000000002e-01  -1.9089999999999999e-01   7.6100000000000001e-02  -8.8000000000000005e-03   2.6629999999999998e-01   2.1791000000000000e+00   1.3930000000000000e+00   9.5999999999999992e-03   1.5400000000000000e-01   4.3350000000000000e-01
   0.0000000000000000e+00  -2.6379999999999998e-01  -2.4018999999999999e+00  -1.4319999999999999e-01  -2.8500000000000001e-02  -2.1899999999999999e-02   4.2170000000000002e-01   2.0457000000000001e+00   1.1317999999999999e+00   8.6699999999999999e-02   7.6999999999999999e-02   4.0699999999999997e-01
   0.0000000000000000e+00  -2.4179999999999999e-01  -7.7210000000000001e-01  -1.8140000000000001e-01   1.9000000000000000e-02  -4.3900000000000002e-02   4.2170000000000002e-01   2.0678999999999998e+00   1.5670999999999999e+00   3.8500000000000000e-02   5.7700000000000001e-02   4.3350000000000000e-01
   4.4100000000000000e-02  -8.7900000000000006e-02  -1.1152000000000000e+00  -2.4820000000000000e-01  -7.6100000000000001e-02  -7.0199999999999999e-02   2.8849999999999998e-01   2.1791000000000000e+00   1.3930000000000000e+00   3.8500000000000000e-02   1.3469999999999999e-01   3.8040000000000002e-01
  -1.1020000000000001e-01  -1.7590000000000000e-01   0.0000000000000000e+00  -2.0999999999999999e-01  -6.6600000000000006e-02  -8.8000000000000005e-03   2.6629999999999998e-01   2.1791000000000000e+00   1.7412000000000001e+00   6.7400000000000002e-02   1.6360000000000000e-01   3.6709999999999998e-01
   1.5429999999999999e-01  -1.7590000000000000e-01  -7.7210000000000001e-01  -1.9089999999999999e-01  -4.7600000000000003e-02   1.3200000000000000e-02   3.3289999999999997e-01   2.2235999999999998e+00   9.5770000000000000e-01   6.7400000000000002e-02   1.2509999999999999e-01   4.3350000000000000e-01
  -1.3230000000000000e-01  -2.6379999999999998e-01  -1.7160000000000000e-01  -1.9089999999999999e-01   9.4999999999999998e-03  -3.0700000000000002e-02   3.1069999999999998e-01   2.0901999999999998e+00   1.9153000000000000e+00   1.9300000000000001e-02   3.8500000000000000e-02   4.7330000000000000e-01
  -2.1999999999999999e-02  -3.5170000000000001e-01  -1.1152000000000000e+00  -1.9089999999999999e-01  -5.7099999999999998e-02   1.3200000000000000e-02   4.4390000000000002e-01   2.0457000000000001e+00   1.4800000000000000e+00   2.8899999999999999e-02   1.6360000000000000e-01   4.2470000000000002e-01
  -2.1999999999999999e-02  -1.7590000000000000e-01  -2.5740000000000002e-01  -2.8639999999999999e-01  -6.6600000000000006e-02  -1.7500000000000002e-02   1.7760000000000001e-01   1.9345000000000001e+00   2.6118000000000001e+00   9.6299999999999997e-02   1.2509999999999999e-01   3.8040000000000002e-01
  -1.5429999999999999e-01  -3.9570000000000000e-01  -7.7210000000000001e-01  -2.0999999999999999e-01   5.7099999999999998e-02  -4.4000000000000003e-03   3.5510000000000003e-01   2.0901999999999998e+00   1.5670999999999999e+00   3.8500000000000000e-02   1.5400000000000000e-01   3.4949999999999998e-01
   1.5429999999999999e-01  -1.9789999999999999e-01  -6.0050000000000003e-01  -1.9089999999999999e-01   9.4999999999999998e-03  -3.0700000000000002e-02   4.4390000000000002e-01   2.2235999999999998e+00   1.4800000000000000e+00   1.1559999999999999e-01   1.6360000000000000e-01   3.8040000000000002e-01
  -6.6100000000000006e-02  -2.8580000000000000e-01  -1.0294000000000001e+00  -2.0999999999999999e-01   0.0000000000000000e+00   8.8000000000000005e-03   3.7730000000000002e-01   2.3347000000000002e+00   2.0893999999999999e+00   5.7799999999999997e-02   1.9239999999999999e-01   4.1580000000000000e-01
   2.1999999999999999e-02  -3.2979999999999998e-01  -8.5800000000000001e-02  -1.8140000000000001e-01   1.1420000000000000e-01  -9.2100000000000001e-02   2.4410000000000001e-01   2.0011999999999999e+00   1.9153000000000000e+00   9.5999999999999992e-03   1.6360000000000000e-01   3.8040000000000002e-01
  -4.4100000000000000e-02  -3.2979999999999998e-01   0.0000000000000000e+00  -2.2910000000000000e-01   1.0470000000000000e-01  -8.8000000000000005e-03   2.8849999999999998e-01   2.0457000000000001e+00   1.8283000000000000e+00  -1.9300000000000001e-02   1.5400000000000000e-01   4.2020000000000002e-01
  -8.8200000000000001e-02  -3.5170000000000001e-01  -5.1470000000000005e-01  -1.0500000000000000e-01  -3.8100000000000002e-02  -3.9500000000000000e-02   3.7730000000000002e-01   2.1345999999999998e+00   1.5670999999999999e+00   1.0600000000000000e-01   1.2509999999999999e-01   4.4230000000000003e-01
  -1.5429999999999999e-01  -1.5390000000000001e-01  -1.2010000000000001e+00  -2.1959999999999999e-01  -2.8500000000000001e-02  -8.8000000000000005e-03   2.4410000000000001e-01   2.0234000000000001e+00   1.9153000000000000e+00  -1.9300000000000001e-02   7.6999999999999999e-02   4.1139999999999999e-01
  -2.6450000000000001e-01  -2.1980000000000000e-01   8.5800000000000001e-02  -2.2910000000000000e-01   3.8100000000000002e-02  -1.3200000000000000e-02   2.2189999999999999e-01   2.1568999999999998e+00   2.5247000000000002e+00  -1.9300000000000001e-02   1.5400000000000000e-01   4.0699999999999997e-01
   4.4100000000000000e-02  -3.5170000000000001e-01  -1.1152000000000000e+00  -7.6399999999999996e-02  -1.9000000000000000e-02  -2.6300000000000000e-02   3.1069999999999998e-01   2.2235999999999998e+00   1.9153000000000000e+00   2.8899999999999999e-02   1.5400000000000000e-01   4.0699999999999997e-01
  -4.4100000000000000e-02  -4.6170000000000000e-01  -1.1152000000000000e+00  -2.1959999999999999e-01  -9.5200000000000007e-02  -3.0700000000000002e-02   4.2170000000000002e-01   2.0457000000000001e+00   1.7412000000000001e+00   2.8899999999999999e-02   1.7319999999999999e-01   4.2020000000000002e-01
   2.1999999999999999e-02  -2.8580000000000000e-01  -1.4582999999999999e+00  -3.1509999999999999e-01   9.4999999999999998e-03   3.0700000000000002e-02   4.4390000000000002e-01   2.1568999999999998e+00   1.7412000000000001e+00   3.8500000000000000e-02   1.2509999999999999e-01   4.0699999999999997e-01
  -8.8200000000000001e-02  -1.7590000000000000e-01  -9.4359999999999999e-01  -2.6729999999999998e-01  -5.7099999999999998e-02  -1.7500000000000002e-02   3.7730000000000002e-01   2.3125000000000000e+00   1.4800000000000000e+00   4.8200000000000000e-02   7.6999999999999999e-02   3.8040000000000002e-01
  -1.7630000000000001e-01  -8.7900000000000006e-02  -8.5780000000000001e-01  -2.0999999999999999e-01   4.7600000000000003e-02  -3.5099999999999999e-02   3.5510000000000003e-01   2.3125000000000000e+00   1.3930000000000000e+00   4.8200000000000000e-02   1.9239999999999999e-01   4.0699999999999997e-01
   0.0000000000000000e+00   1.9789999999999999e-01  -1.2010000000000001e+00  -1.8140000000000001e-01   1.9000000000000000e-02  -2.1899999999999999e-02   3.7730000000000002e-01   1.9790000000000001e+00   2.0024000000000002e+00   0.0000000000000000e+00   6.7400000000000002e-02   4.0699999999999997e-01
   1.3230000000000000e-01  -6.6000000000000003e-02  -6.0050000000000003e-01  -2.0050000000000001e-01  -3.8100000000000002e-02  -1.7500000000000002e-02   3.3289999999999997e-01   1.9567000000000001e+00   1.5670999999999999e+00  -6.7400000000000002e-02   1.5400000000000000e-01   4.2470000000000002e-01
  -1.5429999999999999e-01  -1.5390000000000001e-01  -6.8630000000000002e-01  -9.5500000000000002e-02   4.7600000000000003e-02  -3.5099999999999999e-02  -6.6600000000000006e-02   2.0011999999999999e+00   1.4800000000000000e+00  -4.8200000000000000e-02   1.4430000000000001e-01   3.7600000000000000e-01
   2.1999999999999999e-02  -1.9789999999999999e-01  -9.4359999999999999e-01  -1.7190000000000000e-01  -1.9000000000000000e-02  -2.1899999999999999e-02   2.4410000000000001e-01   2.0678999999999998e+00   2.0024000000000002e+00   1.0600000000000000e-01   1.3469999999999999e-01   4.1139999999999999e-01
  -1.7630000000000001e-01  -2.8580000000000000e-01  -9.4359999999999999e-01  -1.9089999999999999e-01  -1.9000000000000000e-02  -4.4000000000000003e-03   4.8830000000000001e-01   1.8899999999999999e+00   6.9650000000000001e-01   6.7400000000000002e-02   1.9199999999999998e-02   3.9810000000000001e-01
   0.0000000000000000e+00  -2.6379999999999998e-01  -8.5780000000000001e-01  -2.4820000000000000e-01   0.0000000000000000e+00  -4.4000000000000003e-03   4.4390000000000002e-01   2.1124000000000001e+00   1.2188000000000001e+00  -5.7799999999999997e-02   1.1550000000000001e-01   4.1580000000000000e-01
   1.5429999999999999e-01  -3.5170000000000001e-01  -3.4310000000000002e-01  -2.2910000000000000e-01  -4.7600000000000003e-02   0.0000000000000000e+00   6.8799999999999994e-01   2.1791000000000000e+00   2.0024000000000002e+00   1.9300000000000001e-02   1.0580000000000001e-01   4.1580000000000000e-01
  -4.4100000000000000e-02  -1.7590000000000000e-01  -1.3725000000000001e+00  -2.3870000000000000e-01   6.6600000000000006e-02  -4.3900000000000002e-02   5.7709999999999995e-01   2.1124000000000001e+00   1.8283000000000000e+00   6.7400000000000002e-02   2.0210000000000000e-01   4.3790000000000001e-01
  -2.1999999999999999e-02  -3.0780000000000002e-01  -1.7160000000000000e-01  -1.3370000000000001e-01  -1.9000000000000000e-02  -3.0700000000000002e-02   2.4410000000000001e-01   2.1345999999999998e+00   2.0024000000000002e+00   9.5999999999999992e-03   1.2509999999999999e-01   4.0699999999999997e-01
   6.6100000000000006e-02  -8.7900000000000006e-02  -9.4359999999999999e-01  -1.2410000000000000e-01   4.7600000000000003e-02  -3.9500000000000000e-02   3.1069999999999998e-01   1.9567000000000001e+00   2.0893999999999999e+00   4.8200000000000000e-02   6.7400000000000002e-02   3.9810000000000001e-01
  -1.1020000000000001e-01  -3.5170000000000001e-01  -5.1470000000000005e-01  -2.0999999999999999e-01  -1.9000000000000000e-02  -2.1899999999999999e-02   5.5489999999999995e-01   2.1124000000000001e+00   1.7412000000000001e+00   5.7799999999999997e-02   9.6199999999999994e-02   4.3350000000000000e-01
  -1.1020000000000001e-01  -2.1980000000000000e-01  -1.1152000000000000e+00  -1.8140000000000001e-01   9.4999999999999998e-03  -1.7500000000000002e-02   4.8830000000000001e-01   2.0011999999999999e+00   1.4800000000000000e+00   6.7400000000000002e-02   1.6360000000000000e-01   4.0250000000000002e-01
  -4.4100000000000000e-02  -2.6379999999999998e-01  -1.1152000000000000e+00  -1.1459999999999999e-01  -4.7600000000000003e-02   3.0700000000000002e-02   3.9950000000000002e-01   2.2012999999999998e+00   2.0893999999999999e+00   1.3489999999999999e-01   1.7319999999999999e-01   3.8479999999999998e-01
  -2.1999999999999999e-02  -2.1999999999999999e-02  -6.0050000000000003e-01  -2.0050000000000001e-01   1.9000000000000000e-02   2.1899999999999999e-02   4.4390000000000002e-01   2.1568999999999998e+00   2.0024000000000002e+00   1.9300000000000001e-02   1.7319999999999999e-01   4.6889999999999998e-01
  -4.4100000000000000e-02  -2.4179999999999999e-01  -1.8015000000000001e+00  -2.2910000000000000e-01  -1.0470000000000000e-01  -1.7500000000000002e-02   2.8849999999999998e-01   2.2235999999999998e+00   2.0024000000000002e+00   3.8500000000000000e-02   4.8099999999999997e-02   4.3790000000000001e-01
  -2.1999999999999999e-02  -3.5170000000000001e-01  -1.1152000000000000e+00  -5.7299999999999997e-02  -1.5229999999999999e-01   4.8200000000000000e-02   3.9950000000000002e-01   2.2679999999999998e+00   1.8283000000000000e+00   1.5409999999999999e-01   1.6360000000000000e-01   4.2470000000000002e-01
  -4.4100000000000000e-02  -3.5170000000000001e-01  -6.0050000000000003e-01  -2.8639999999999999e-01  -1.9000000000000000e-02   4.3900000000000002e-02   2.2189999999999999e-01   2.2235999999999998e+00   1.3930000000000000e+00   1.0600000000000000e-01   6.7400000000000002e-02   4.5119999999999999e-01
   8.8200000000000001e-02   0.0000000000000000e+00  -6.8630000000000002e-01  -1.6230000000000000e-01  -6.6600000000000006e-02  -1.3200000000000000e-02   1.5540000000000001e-01   2.0234000000000001e+00   1.5670999999999999e+00   9.6299999999999997e-02   1.4430000000000001e-01   3.9369999999999999e-01
  -1.7630000000000001e-01  -3.9570000000000000e-01  -6.0050000000000003e-01  -1.7190000000000000e-01  -2.8500000000000001e-02  -5.7000000000000002e-02   4.2170000000000002e-01   2.0234000000000001e+00   1.9153000000000000e+00   7.7100000000000002e-02   1.3469999999999999e-01   4.0699999999999997e-01
  -6.6100000000000006e-02  -1.7590000000000000e-01  -1.2010000000000001e+00  -1.4319999999999999e-01   8.5599999999999996e-02  -2.1899999999999999e-02   2.2189999999999999e-01   2.0234000000000001e+00   1.4800000000000000e+00   5.7799999999999997e-02   2.1170000000000000e-01   4.1139999999999999e-01
  -1.1020000000000001e-01  -8.7900000000000006e-02   0.0000000000000000e+00  -2.1959999999999999e-01   9.4999999999999998e-03   2.1899999999999999e-02   3.5510000000000003e-01   2.0457000000000001e+00   2.6989000000000001e+00   3.8500000000000000e-02   1.8279999999999999e-01   3.9810000000000001e-01
  -1.5429999999999999e-01  -1.3189999999999999e-01  -9.4359999999999999e-01  -6.6799999999999998e-02  -5.7099999999999998e-02  -8.8000000000000005e-03   2.8849999999999998e-01   2.2902999999999998e+00   1.7412000000000001e+00   9.5999999999999992e-03   6.7400000000000002e-02   3.8929999999999998e-01
  -2.4249999999999999e-01  -1.3189999999999999e-01  -1.5441000000000000e+00  -1.1459999999999999e-01  -9.4999999999999998e-03  -2.6300000000000000e-02   4.4400000000000002e-02   2.0457000000000001e+00   1.3930000000000000e+00   7.7100000000000002e-02   1.4430000000000001e-01   4.5119999999999999e-01
  -2.2040000000000001e-01  -2.6379999999999998e-01  -9.4359999999999999e-01  -2.0050000000000001e-01   8.5599999999999996e-02   0.0000000000000000e+00   4.4390000000000002e-01   2.0234000000000001e+00   1.4800000000000000e+00   1.9300000000000001e-02   1.6360000000000000e-01   4.1139999999999999e-01
  -2.1999999999999999e-02  -3.5170000000000001e-01  -6.8630000000000002e-01  -2.6729999999999998e-01   9.4999999999999998e-03  -2.1899999999999999e-02   2.6629999999999998e-01   2.0457000000000001e+00   1.8283000000000000e+00   6.7400000000000002e-02   1.3469999999999999e-01   4.2020000000000002e-01
  -1.5429999999999999e-01  -4.3969999999999998e-01  -7.7210000000000001e-01  -1.2410000000000000e-01   9.4999999999999998e-03  -8.8000000000000005e-03   3.5510000000000003e-01   2.0457000000000001e+00   2.0893999999999999e+00   7.7100000000000002e-02   1.2509999999999999e-01   4.4679999999999997e-01
   4.4100000000000000e-02  -4.1770000000000002e-01  -6.0050000000000003e-01  -2.8639999999999999e-01  -6.6600000000000006e-02   4.4000000000000003e-03   3.7730000000000002e-01   2.1124000000000001e+00   2.3506000000000000e+00   8.6699999999999999e-02   1.2509999999999999e-01   4.2470000000000002e-01
  -2.1999999999999999e-02  -3.5170000000000001e-01  -1.4582999999999999e+00  -2.2910000000000000e-01   2.8500000000000001e-02  -5.2600000000000001e-02   2.6629999999999998e-01   2.0678999999999998e+00   1.6540999999999999e+00   8.6699999999999999e-02   1.2509999999999999e-01   3.8929999999999998e-01
  -1.1020000000000001e-01  -4.1770000000000002e-01  -9.4359999999999999e-01  -1.2410000000000000e-01   1.2370000000000000e-01  -1.3200000000000000e-02   1.9980000000000001e-01   2.1124000000000001e+00   1.8283000000000000e+00   4.8200000000000000e-02   1.0580000000000001e-01   4.2020000000000002e-01
  -1.5429999999999999e-01  -4.1770000000000002e-01  -2.5740000000000002e-01  -1.0500000000000000e-01  -2.8500000000000001e-02  -3.0700000000000002e-02   1.7760000000000001e-01   2.1345999999999998e+00   2.0893999999999999e+00   1.0600000000000000e-01   2.0210000000000000e-01   3.6270000000000002e-01
  -1.1020000000000001e-01  -3.2979999999999998e-01  -8.5800000000000001e-02  -1.4319999999999999e-01   9.4999999999999998e-03  -5.2600000000000001e-02   4.6610000000000001e-01   1.9567000000000001e+00   2.0893999999999999e+00   2.8899999999999999e-02   1.0580000000000001e-01   3.9369999999999999e-01
   0.0000000000000000e+00  -1.9789999999999999e-01  -3.4310000000000002e-01  -1.2410000000000000e-01   1.1420000000000000e-01  -4.4000000000000003e-03   4.2170000000000002e-01   2.2235999999999998e+00   1.6540999999999999e+00   3.8500000000000000e-02   6.7400000000000002e-02   3.8040000000000002e-01
  -1.1020000000000001e-01  -1.7590000000000000e-01  -1.0294000000000001e+00  -2.0050000000000001e-01   3.8100000000000002e-02   2.1899999999999999e-02   3.3289999999999997e-01   2.1124000000000001e+00   2.1764999999999999e+00   6.7400000000000002e-02   8.6599999999999996e-02   4.2909999999999998e-01
  -1.5429999999999999e-01  -1.7590000000000000e-01  -7.7210000000000001e-01  -1.4319999999999999e-01   5.7099999999999998e-02  -2.6300000000000000e-02   4.8830000000000001e-01   1.9567000000000001e+00   1.4800000000000000e+00   0.0000000000000000e+00   1.4430000000000001e-01   3.9810000000000001e-01
  -4.4100000000000000e-02  -2.1980000000000000e-01  -6.8630000000000002e-01  -2.4820000000000000e-01   1.9000000000000000e-02  -4.3900000000000002e-02   8.8800000000000004e-02   2.1568999999999998e+00   2.1764999999999999e+00   6.7400000000000002e-02   1.4430000000000001e-01   4.2020000000000002e-01
   0.0000000000000000e+00  -2.1980000000000000e-01  -9.4359999999999999e-01  -1.9089999999999999e-01  -2.8500000000000001e-02  -2.1899999999999999e-02   1.5540000000000001e-01   2.0901999999999998e+00   1.6540999999999999e+00   5.7799999999999997e-02   9.6199999999999994e-02   3.6709999999999998e-01
  -4.4100000000000000e-02  -1.5390000000000001e-01  -8.5780000000000001e-01  -2.6729999999999998e-01  -8.5599999999999996e-02  -2.1899999999999999e-02   2.2189999999999999e-01   2.1124000000000001e+00   1.3930000000000000e+00   4.8200000000000000e-02   1.1550000000000001e-01   4.2909999999999998e-01
  -2.8649999999999998e-01  -2.1980000000000000e-01  -9.4359999999999999e-01  -2.3870000000000000e-01   0.0000000000000000e+00   4.4000000000000003e-03   1.1100000000000000e-01   2.1345999999999998e+00   2.6118000000000001e+00   4.8200000000000000e-02   1.0580000000000001e-01   4.0699999999999997e-01
  -6.6100000000000006e-02  -2.8580000000000000e-01  -6.8630000000000002e-01  -1.7190000000000000e-01   1.1420000000000000e-01  -4.3900000000000002e-02   1.3320000000000001e-01   2.0678999999999998e+00   1.8283000000000000e+00   5.7799999999999997e-02   1.3469999999999999e-01   3.9810000000000001e-01
  -1.5429999999999999e-01  -4.3999999999999997e-02  -5.1470000000000005e-01  -1.7190000000000000e-01   1.9000000000000000e-02  -5.2600000000000001e-02   1.9980000000000001e-01   2.0901999999999998e+00   2.6118000000000001e+00   9.5999999999999992e-03   2.4060000000000001e-01   4.4230000000000003e-01
  -1.5429999999999999e-01  -4.3969999999999998e-01  -2.5740000000000002e-01  -2.0999999999999999e-01  -6.6600000000000006e-02   1.3200000000000000e-02   1.7760000000000001e-01   2.2458000000000000e+00   7.8349999999999997e-01   5.7799999999999997e-02   1.7319999999999999e-01   3.8040000000000002e-01
  -1.1020000000000001e-01  -1.3189999999999999e-01  -7.7210000000000001e-01  -2.0050000000000001e-01   6.6600000000000006e-02  -3.5099999999999999e-02   4.8830000000000001e-01   2.1345999999999998e+00   1.3930000000000000e+00   4.8200000000000000e-02   1.4430000000000001e-01   4.1580000000000000e-01
  -4.4100000000000000e-02  -2.8580000000000000e-01   4.2890000000000000e-01  -1.9089999999999999e-01   7.6100000000000001e-02   2.1899999999999999e-02   2.4410000000000001e-01   2.0901999999999998e+00   1.5670999999999999e+00   2.8899999999999999e-02   1.6360000000000000e-01   4.2020000000000002e-01
   4.4100000000000000e-02  -2.1980000000000000e-01  -1.1152000000000000e+00  -1.0500000000000000e-01   4.7600000000000003e-02   4.4000000000000003e-03   5.7709999999999995e-01   2.0457000000000001e+00   2.0024000000000002e+00   3.8500000000000000e-02   1.5400000000000000e-01   3.5389999999999999e-01
   6.6100000000000006e-02  -4.1770000000000002e-01  -1.0294000000000001e+00  -2.5779999999999997e-01   9.4999999999999998e-03  -4.3900000000000002e-02   2.8849999999999998e-01   2.2902999999999998e+00   1.7412000000000001e+00   2.8899999999999999e-02   1.6360000000000000e-01   4.2909999999999998e-01
  -1.3230000000000000e-01   0.0000000000000000e+00  -9.4359999999999999e-01  -1.2410000000000000e-01  -9.4999999999999998e-03   0.0000000000000000e+00   4.2170000000000002e-01   2.0901999999999998e+00   2.0024000000000002e+00  -9.5999999999999992e-03   1.6360000000000000e-01   3.8479999999999998e-01
  -1.9839999999999999e-01   4.3999999999999997e-02  -8.5780000000000001e-01  -2.4820000000000000e-01   9.4999999999999998e-03   0.0000000000000000e+00   1.1100000000000000e-01   2.0234000000000001e+00   1.7412000000000001e+00   5.7799999999999997e-02   1.5400000000000000e-01   4.2909999999999998e-01
   2.1999999999999999e-02  -2.6379999999999998e-01  -1.6298999999999999e+00  -3.0549999999999999e-01  -5.7099999999999998e-02  -8.8000000000000005e-03   2.8849999999999998e-01   2.1345999999999998e+00   2.2635999999999998e+00   3.8500000000000000e-02   1.1550000000000001e-01   4.2020000000000002e-01
   4.4100000000000000e-02  -2.1980000000000000e-01  -1.1152000000000000e+00  -2.3870000000000000e-01  -2.8500000000000001e-02  -3.5099999999999999e-02   4.6610000000000001e-01   2.1568999999999998e+00   1.6540999999999999e+00   7.7100000000000002e-02   1.3469999999999999e-01   4.6000000000000002e-01
   1.3230000000000000e-01  -2.6379999999999998e-01  -3.4310000000000002e-01  -2.5779999999999997e-01   9.4999999999999998e-03  -6.5799999999999997e-02   3.5510000000000003e-01   2.2458000000000000e+00   1.8283000000000000e+00   1.4449999999999999e-01   1.0580000000000001e-01   3.7600000000000000e-01
   6.6100000000000006e-02  -2.1980000000000000e-01  -6.8630000000000002e-01  -2.6729999999999998e-01  -9.4999999999999998e-03  -2.1899999999999999e-02   2.6629999999999998e-01   2.2235999999999998e+00   1.7412000000000001e+00   8.6699999999999999e-02   2.1170000000000000e-01   4.1139999999999999e-01
  -8.8200000000000001e-02   6.6000000000000003e-02  -1.3725000000000001e+00  -1.3370000000000001e-01   6.6600000000000006e-02  -7.0199999999999999e-02   2.6629999999999998e-01   2.3570000000000002e+00   1.6540999999999999e+00   9.5999999999999992e-03   5.7700000000000001e-02   4.4230000000000003e-01
  -8.8200000000000001e-02  -8.7900000000000006e-02  -1.0294000000000001e+00  -1.2410000000000000e-01   9.4999999999999998e-03   4.4000000000000003e-03   4.4390000000000002e-01   2.0011999999999999e+00   2.5247000000000002e+00   1.9300000000000001e-02   2.8899999999999999e-02   3.7159999999999999e-01
  -4.4100000000000000e-02  -1.0990000000000000e-01  -2.5740000000000002e-01  -1.8140000000000001e-01   2.8500000000000001e-02   5.7000000000000002e-02   1.5540000000000001e-01   2.2012999999999998e+00   2.2635999999999998e+00   1.3489999999999999e-01   1.4430000000000001e-01   4.0250000000000002e-01
   1.7630000000000001e-01  -2.1980000000000000e-01  -8.5780000000000001e-01  -2.6729999999999998e-01  -8.5599999999999996e-02  -1.7500000000000002e-02   4.2170000000000002e-01   2.1568999999999998e+00   2.0024000000000002e+00  -2.8899999999999999e-02   1.2509999999999999e-01   3.7600000000000000e-01
  -2.4249999999999999e-01  -3.2979999999999998e-01  -9.4359999999999999e-01  -1.8140000000000001e-01   9.4999999999999998e-03   4.8200000000000000e-02   5.9930000000000005e-01   2.2902999999999998e+00   1.9153000000000000e+00   7.7100000000000002e-02   1.6360000000000000e-01   3.9810000000000001e-01
  -6.6100000000000006e-02  -3.0780000000000002e-01  -4.2890000000000000e-01  -1.5279999999999999e-01  -3.8100000000000002e-02  -3.9500000000000000e-02   3.3289999999999997e-01   2.0901999999999998e+00   2.2635999999999998e+00   2.8899999999999999e-02   1.5400000000000000e-01   3.8040000000000002e-01
  -1.3230000000000000e-01  -1.3189999999999999e-01  -9.4359999999999999e-01  -2.3870000000000000e-01  -1.1420000000000000e-01  -4.8200000000000000e-02   3.1069999999999998e-01   2.2012999999999998e+00   1.5670999999999999e+00   6.7400000000000002e-02   1.0580000000000001e-01   4.2470000000000002e-01
  -6.6100000000000006e-02  -3.0780000000000002e-01  -1.4582999999999999e+00  -2.0999999999999999e-01   2.8500000000000001e-02  -8.8000000000000005e-03   3.5510000000000003e-01   2.0678999999999998e+00   2.0893999999999999e+00   5.7799999999999997e-02   1.0580000000000001e-01   4.3790000000000001e-01
  -1.7630000000000001e-01  -2.8580000000000000e-01  -9.4359999999999999e-01  -1.8140000000000001e-01  -2.8500000000000001e-02  -4.4000000000000003e-03   3.7730000000000002e-01   2.1345999999999998e+00   2.2635999999999998e+00   7.7100000000000002e-02   1.6360000000000000e-01   3.6270000000000002e-01
  -1.1020000000000001e-01  -4.6170000000000000e-01  -1.0294000000000001e+00  -2.0999999999999999e-01   0.0000000000000000e+00  -2.6300000000000000e-02   1.7760000000000001e-01   2.0901999999999998e+00   1.8283000000000000e+00   1.5409999999999999e-01   7.6999999999999999e-02   4.0699999999999997e-01
  -2.1999999999999999e-02  -1.9789999999999999e-01  -9.4359999999999999e-01  -2.4820000000000000e-01   2.8500000000000001e-02   2.6300000000000000e-02   4.4390000000000002e-01   2.1345999999999998e+00   1.3059000000000001e+00   5.7799999999999997e-02   8.6599999999999996e-02   4.4230000000000003e-01
  -4.4100000000000000e-02  -2.8580000000000000e-01  -6.8630000000000002e-01  -2.0050000000000001e-01  -5.7099999999999998e-02  -4.4000000000000003e-03   2.8849999999999998e-01   2.2235999999999998e+00   2.6118000000000001e+00   5.7799999999999997e-02   8.6599999999999996e-02   4.2020000000000002e-01
  -1.5429999999999999e-01  -2.6379999999999998e-01  -9.4359999999999999e-01  -2.0999999999999999e-01  -4.7600000000000003e-02  -4.4000000000000003e-03   3.3289999999999997e-01   2.0234000000000001e+00   2.6118000000000001e+00   9.6299999999999997e-02   1.6360000000000000e-01   4.2909999999999998e-01
  -6.6100000000000006e-02  -3.0780000000000002e-01  -6.8630000000000002e-01  -2.0999999999999999e-01  -9.4999999999999998e-03  -4.4000000000000003e-03   3.5510000000000003e-01   2.0234000000000001e+00   1.7412000000000001e+00   1.2520000000000001e-01   1.6360000000000000e-01   4.2020000000000002e-01
  -2.1999999999999999e-02  -3.0780000000000002e-01  -2.5740000000000002e-01  -2.6729999999999998e-01   9.4999999999999998e-03  -8.8000000000000005e-03   4.2170000000000002e-01   1.9123000000000001e+00   1.4800000000000000e+00   1.9300000000000001e-02   2.0210000000000000e-01   4.0699999999999997e-01
  -1.1020000000000001e-01   1.0990000000000000e-01  -2.5740000000000002e-01  -1.6230000000000000e-01   9.4999999999999998e-03   8.8000000000000005e-03   3.3289999999999997e-01   2.0011999999999999e+00   2.2635999999999998e+00   4.8200000000000000e-02   1.4430000000000001e-01   4.2470000000000002e-01
   2.1999999999999999e-02  -1.9789999999999999e-01  -9.4359999999999999e-01  -1.7190000000000000e-01   3.8100000000000002e-02  -2.6300000000000000e-02   3.7730000000000002e-01   2.0457000000000001e+00   2.3506000000000000e+00   1.1559999999999999e-01   1.0580000000000001e-01   4.0250000000000002e-01
  -1.3230000000000000e-01  -6.6000000000000003e-02  -1.2867999999999999e+00  -1.7190000000000000e-01  -9.4999999999999998e-03  -1.3200000000000000e-02   2.2189999999999999e-01   1.9345000000000001e+00   2.5247000000000002e+00   9.6299999999999997e-02   1.3469999999999999e-01   3.7600000000000000e-01
   4.4100000000000000e-02  -2.1980000000000000e-01  -1.0294000000000001e+00  -2.2910000000000000e-01   8.5599999999999996e-02  -4.3900000000000002e-02   4.6610000000000001e-01   2.2235999999999998e+00   1.4800000000000000e+00   1.9300000000000001e-02   1.8279999999999999e-01   4.1139999999999999e-01
  -4.4100000000000000e-02   8.7900000000000006e-02  -1.5441000000000000e+00  -1.9089999999999999e-01   0.0000000000000000e+00  -5.2600000000000001e-02   4.6610000000000001e-01   2.1568999999999998e+00   2.0893999999999999e+00  -1.9300000000000001e-02   5.7700000000000001e-02   3.8040000000000002e-01
  -1.1020000000000001e-01  -1.5390000000000001e-01  -3.4310000000000002e-01  -1.4319999999999999e-01   7.6100000000000001e-02  -3.0700000000000002e-02   3.3289999999999997e-01   2.0457000000000001e+00   1.6540999999999999e+00   1.0600000000000000e-01   1.6360000000000000e-01   3.9810000000000001e-01
  -1.7630000000000001e-01  -1.9789999999999999e-01  -8.5800000000000001e-02  -2.0050000000000001e-01   3.8100000000000002e-02  -3.0700000000000002e-02   3.3289999999999997e-01   2.2012999999999998e+00   2.3506000000000000e+00   9.5999999999999992e-03   1.9239999999999999e-01   4.1580000000000000e-01
  -1.3230000000000000e-01  -4.3969999999999998e-01  -4.2890000000000000e-01  -3.4370000000000001e-01  -9.4999999999999998e-03  -2.1899999999999999e-02   4.4390000000000002e-01   2.1124000000000001e+00   1.1317999999999999e+00   9.6299999999999997e-02   1.5400000000000000e-01   4.2020000000000002e-01
  -1.3230000000000000e-01  -4.1770000000000002e-01  -5.1470000000000005e-01  -1.9089999999999999e-01  -1.0470000000000000e-01   2.1899999999999999e-02   2.6629999999999998e-01   2.2012999999999998e+00   1.3059000000000001e+00   3.8500000000000000e-02   1.1550000000000001e-01   4.2020000000000002e-01
  -1.9839999999999999e-01  -1.7590000000000000e-01  -1.4582999999999999e+00  -2.1959999999999999e-01   3.8100000000000002e-02  -1.3200000000000000e-02   5.1049999999999995e-01   2.2458000000000000e+00   1.9153000000000000e+00   5.7799999999999997e-02   1.0580000000000001e-01   4.0699999999999997e-01
  -1.5429999999999999e-01  -1.3189999999999999e-01  -6.8630000000000002e-01  -2.0999999999999999e-01  -3.8100000000000002e-02  -8.8000000000000005e-03   3.1069999999999998e-01   1.9123000000000001e+00   1.2188000000000001e+00   2.8899999999999999e-02   1.5400000000000000e-01   4.2909999999999998e-01
  -8.8200000000000001e-02  -1.7590000000000000e-01  -1.5441000000000000e+00  -2.4820000000000000e-01   9.4999999999999998e-03  -2.1899999999999999e-02   3.9950000000000002e-01   2.2012999999999998e+00   1.5670999999999999e+00   1.0600000000000000e-01   1.8279999999999999e-01   4.0250000000000002e-01
  -1.1020000000000001e-01  -1.5390000000000001e-01  -1.4582999999999999e+00  -1.5279999999999999e-01  -8.5599999999999996e-02  -2.1899999999999999e-02   2.4410000000000001e-01   2.1345999999999998e+00   1.7412000000000001e+00   4.8200000000000000e-02   1.2509999999999999e-01   4.2020000000000002e-01
  -6.6100000000000006e-02  -8.7900000000000006e-02  -1.8015000000000001e+00  -9.5500000000000002e-02  -7.6100000000000001e-02  -2.1899999999999999e-02   2.4410000000000001e-01   1.9567000000000001e+00   1.7412000000000001e+00   3.8500000000000000e-02   1.1550000000000001e-01   3.9810000000000001e-01
   1.5429999999999999e-01  -5.2759999999999996e-01  -1.0294000000000001e+00  -2.1959999999999999e-01  -1.9000000000000000e-02   2.1899999999999999e-02   4.4390000000000002e-01   2.0234000000000001e+00   1.5670999999999999e+00   6.7400000000000002e-02   1.3469999999999999e-01   4.2020000000000002e-01
  -8.8200000000000001e-02  -3.0780000000000002e-01  -1.1152000000000000e+00  -2.8600000000000000e-02   1.4269999999999999e-01  -4.4000000000000003e-03   3.7730000000000002e-01   2.0678999999999998e+00   1.5670999999999999e+00  -9.5999999999999992e-03   2.0210000000000000e-01   4.5119999999999999e-01
  -8.8200000000000001e-02  -1.0990000000000000e-01  -1.2010000000000001e+00  -2.0999999999999999e-01  -8.5599999999999996e-02  -3.9500000000000000e-02   4.2170000000000002e-01   2.1345999999999998e+00   2.0024000000000002e+00   5.7799999999999997e-02   1.6360000000000000e-01   4.2020000000000002e-01
  -4.4100000000000000e-02  -2.4179999999999999e-01  -1.0294000000000001e+00  -2.0999999999999999e-01  -9.4999999999999998e-03   2.1899999999999999e-02   3.3289999999999997e-01   2.3125000000000000e+00   1.9153000000000000e+00   1.3489999999999999e-01   6.7400000000000002e-02   4.1580000000000000e-01
  -2.1999999999999999e-02  -4.6170000000000000e-01  -9.4359999999999999e-01  -2.9599999999999999e-01   9.4999999999999998e-03  -3.9500000000000000e-02   3.5510000000000003e-01   1.8455999999999999e+00   1.7412000000000001e+00   5.7799999999999997e-02   5.7700000000000001e-02   4.2909999999999998e-01
   4.4100000000000000e-02  -1.5390000000000001e-01  -1.0294000000000001e+00  -2.0999999999999999e-01   5.7099999999999998e-02   0.0000000000000000e+00   1.9980000000000001e-01   2.0901999999999998e+00   1.8283000000000000e+00   4.8200000000000000e-02   1.8279999999999999e-01   4.1139999999999999e-01
   6.6100000000000006e-02  -1.5390000000000001e-01  -7.7210000000000001e-01  -2.9599999999999999e-01  -5.7099999999999998e-02   4.4000000000000003e-03   1.5540000000000001e-01   2.0011999999999999e+00   1.5670999999999999e+00   4.8200000000000000e-02   9.6199999999999994e-02   4.0250000000000002e-01
  -6.6100000000000006e-02  -1.5390000000000001e-01  -9.4359999999999999e-01  -3.2460000000000000e-01   0.0000000000000000e+00  -2.6300000000000000e-02   4.8830000000000001e-01   2.0234000000000001e+00   2.5247000000000002e+00   8.6699999999999999e-02   1.7319999999999999e-01   4.2020000000000002e-01
   1.3230000000000000e-01  -2.4179999999999999e-01  -6.0050000000000003e-01  -2.4820000000000000e-01   2.8500000000000001e-02  -2.1899999999999999e-02   3.9950000000000002e-01   2.0678999999999998e+00   1.5670999999999999e+00   8.6699999999999999e-02   1.5400000000000000e-01   4.5560000000000000e-01
  -1.1020000000000001e-01  -3.5170000000000001e-01  -7.7210000000000001e-01  -1.9089999999999999e-01   3.8100000000000002e-02  -5.2600000000000001e-02   2.8849999999999998e-01   2.1345999999999998e+00   7.8349999999999997e-01   9.5999999999999992e-03   1.6360000000000000e-01   3.6709999999999998e-01
  -2.4249999999999999e-01  -6.6000000000000003e-02  -7.7210000000000001e-01  -1.5279999999999999e-01  -3.8100000000000002e-02  -1.7500000000000002e-02   1.9980000000000001e-01   2.2012999999999998e+00   1.6540999999999999e+00   1.1559999999999999e-01   1.2509999999999999e-01   3.9810000000000001e-01
   4.4100000000000000e-02  -2.6379999999999998e-01  -4.2890000000000000e-01  -1.5279999999999999e-01   9.5200000000000007e-02   0.0000000000000000e+00   5.1049999999999995e-01   2.3570000000000002e+00   1.7412000000000001e+00   8.6699999999999999e-02   2.0210000000000000e-01   3.7159999999999999e-01
   8.8200000000000001e-02  -1.9789999999999999e-01  -1.2010000000000001e+00  -2.1959999999999999e-01  -2.8500000000000001e-02  -4.4000000000000003e-03   5.1049999999999995e-01   2.1791000000000000e+00   1.4800000000000000e+00   5.7799999999999997e-02   2.6939999999999997e-01   4.1139999999999999e-01
  -2.1999999999999999e-02  -2.8580000000000000e-01  -1.3725000000000001e+00  -2.5779999999999997e-01   1.9000000000000000e-02  -4.4000000000000003e-03   3.7730000000000002e-01   2.2235999999999998e+00   1.8283000000000000e+00   0.0000000000000000e+00   9.6199999999999994e-02   4.0250000000000002e-01
  -6.6100000000000006e-02  -1.5390000000000001e-01  -1.5441000000000000e+00  -1.5279999999999999e-01   1.9000000000000000e-02  -1.7500000000000002e-02   2.2189999999999999e-01   2.2012999999999998e+00   1.3930000000000000e+00   0.0000000000000000e+00   5.7700000000000001e-02   4.5119999999999999e-01
  -8.8200000000000001e-02  -1.5390000000000001e-01  -1.0294000000000001e+00  -2.1959999999999999e-01  -2.8500000000000001e-02  -3.0700000000000002e-02   4.6610000000000001e-01   2.2235999999999998e+00   2.2635999999999998e+00   5.7799999999999997e-02   1.1550000000000001e-01   4.2470000000000002e-01
  -2.1999999999999999e-02  -3.7369999999999998e-01  -1.8015000000000001e+00  -2.6729999999999998e-01  -4.7600000000000003e-02  -4.4000000000000003e-03   2.6629999999999998e-01   2.1568999999999998e+00   1.9153000000000000e+00   3.8500000000000000e-02   2.1170000000000000e-01   3.9810000000000001e-01
  -2.1999999999999999e-02  -1.7590000000000000e-01  -6.0050000000000003e-01  -1.6230000000000000e-01  -6.6600000000000006e-02  -1.3200000000000000e-02   4.6610000000000001e-01   2.1124000000000001e+00   1.5670999999999999e+00   1.9300000000000001e-02   1.8279999999999999e-01   4.2470000000000002e-01
  -1.9839999999999999e-01  -3.5170000000000001e-01  -7.7210000000000001e-01  -1.9089999999999999e-01   5.7099999999999998e-02   8.8000000000000005e-03   4.8830000000000001e-01   2.0901999999999998e+00   1.9153000000000000e+00   2.8899999999999999e-02   1.8279999999999999e-01   4.2470000000000002e-01
   1.1020000000000001e-01  -4.8359999999999997e-01  -1.5441000000000000e+00  -2.0050000000000001e-01   5.7099999999999998e-02   1.3200000000000000e-02   3.7730000000000002e-01   2.1568999999999998e+00   1.9153000000000000e+00   5.7799999999999997e-02   1.1550000000000001e-01   3.9369999999999999e-01
   0.0000000000000000e+00  -1.3189999999999999e-01  -1.2010000000000001e+00  -1.5279999999999999e-01  -6.6600000000000006e-02  -1.3200000000000000e-02   3.7730000000000002e-01   2.3347000000000002e+00   1.6540999999999999e+00   8.6699999999999999e-02   2.0210000000000000e-01   3.7600000000000000e-01
  -1.5429999999999999e-01  -1.5390000000000001e-01  -1.3725000000000001e+00  -1.1459999999999999e-01   1.9000000000000000e-02  -8.8000000000000005e-03   3.5510000000000003e-01   2.2458000000000000e+00   2.3506000000000000e+00   3.8500000000000000e-02   1.8279999999999999e-01   3.8929999999999998e-01
  -8.8200000000000001e-02  -2.1980000000000000e-01  -1.2010000000000001e+00  -2.1959999999999999e-01  -1.9000000000000000e-02   4.4000000000000003e-03   1.9980000000000001e-01   2.2012999999999998e+00   2.2635999999999998e+00   6.7400000000000002e-02   1.6360000000000000e-01   4.1580000000000000e-01
  -6.6100000000000006e-02  -2.8580000000000000e-01  -7.7210000000000001e-01  -1.7190000000000000e-01   9.4999999999999998e-03  -3.5099999999999999e-02   1.3320000000000001e-01   2.2235999999999998e+00   1.6540999999999999e+00   1.5409999999999999e-01   9.6199999999999994e-02   3.9810000000000001e-01
   6.6100000000000006e-02  -2.4179999999999999e-01  -4.2890000000000000e-01  -2.4820000000000000e-01   9.4999999999999998e-03  -5.2600000000000001e-02   4.6610000000000001e-01   2.1345999999999998e+00   1.7412000000000001e+00  -9.5999999999999992e-03   9.6199999999999994e-02   4.1139999999999999e-01
   2.1999999999999999e-02  -1.9789999999999999e-01  -7.7210000000000001e-01  -1.8140000000000001e-01   4.7600000000000003e-02  -4.3900000000000002e-02   3.3289999999999997e-01   2.1568999999999998e+00   2.3506000000000000e+00   1.9300000000000001e-02   2.8899999999999999e-02   4.2020000000000002e-01
  -1.7630000000000001e-01  -3.2979999999999998e-01  -1.0294000000000001e+00  -1.9089999999999999e-01   4.7600000000000003e-02  -1.7500000000000002e-02   3.1069999999999998e-01   1.9567000000000001e+00   2.0024000000000002e+00   1.9300000000000001e-02   1.4430000000000001e-01   4.0250000000000002e-01
  -6.6100000000000006e-02  -2.6379999999999998e-01  -1.0294000000000001e+00  -2.0050000000000001e-01   2.8500000000000001e-02  -2.6300000000000000e-02   3.5510000000000003e-01   2.1791000000000000e+00   1.6540999999999999e+00   7.7100000000000002e-02   1.2509999999999999e-01   4.4230000000000003e-01
   8.8200000000000001e-02  -2.1980000000000000e-01  -6.8630000000000002e-01  -1.7190000000000000e-01   4.7600000000000003e-02  -2.1899999999999999e-02   4.6610000000000001e-01   2.1345999999999998e+00   1.7412000000000001e+00   1.1559999999999999e-01   3.8500000000000000e-02   3.8929999999999998e-01
  -1.3230000000000000e-01  -1.0990000000000000e-01  -6.8630000000000002e-01  -2.1959999999999999e-01   1.1420000000000000e-01  -6.1400000000000003e-02   3.3289999999999997e-01   1.9790000000000001e+00   1.8283000000000000e+00   8.6699999999999999e-02   9.6199999999999994e-02   3.6270000000000002e-01
   1.7630000000000001e-01  -1.9789999999999999e-01  -5.1470000000000005e-01  -2.4820000000000000e-01  -2.8500000000000001e-02  -4.3900000000000002e-02   3.9950000000000002e-01   2.3125000000000000e+00   2.0024000000000002e+00   6.7400000000000002e-02   2.0210000000000000e-01   4.1139999999999999e-01
  -4.4100000000000000e-02   1.3189999999999999e-01  -1.0294000000000001e+00  -1.0500000000000000e-01   3.8100000000000002e-02  -1.7500000000000002e-02   3.9950000000000002e-01   2.2458000000000000e+00   1.8283000000000000e+00   9.6299999999999997e-02   1.2509999999999999e-01   3.7159999999999999e-01
  -1.3230000000000000e-01  -4.1770000000000002e-01  -5.1470000000000005e-01  -2.0050000000000001e-01   2.8500000000000001e-02  -1.3200000000000000e-02   3.7730000000000002e-01   2.2235999999999998e+00   2.4377000000000000e+00   2.8899999999999999e-02   2.1170000000000000e-01   4.3790000000000001e-01
   2.1999999999999999e-02  -3.2979999999999998e-01  -1.1152000000000000e+00  -2.1959999999999999e-01  -9.4999999999999998e-03   0.0000000000000000e+00   3.7730000000000002e-01   2.0457000000000001e+00   2.2635999999999998e+00  -3.8500000000000000e-02   9.6199999999999994e-02   3.6709999999999998e-01
  -6.6100000000000006e-02  -2.8580000000000000e-01  -1.3725000000000001e+00  -1.8140000000000001e-01  -5.7099999999999998e-02   2.1899999999999999e-02   1.7760000000000001e-01   2.2012999999999998e+00   2.2635999999999998e+00  -9.5999999999999992e-03   1.4430000000000001e-01   4.3350000000000000e-01
  -1.3230000000000000e-01  -5.2759999999999996e-01  -9.4359999999999999e-01  -2.0050000000000001e-01   0.0000000000000000e+00  -3.5099999999999999e-02   5.3269999999999995e-01   2.1568999999999998e+00   1.6540999999999999e+00  -4.8200000000000000e-02   8.6599999999999996e-02   4.0699999999999997e-01
