# Supplementary material for: Footwear and Foam Surface Alter Gait Initiation of Typical Subjects
Source: PLoS One. 2015 Aug 13;10(8):e0135821. doi: 10.1371/journal.pone.0135821 (PMC4536224; doi:10.1371/journal.pone.0135821)
Supplement: S1 Dataset — (ZIP) [file pone.0135821.s001.zip › 3_shod_av1_04.txt]

   2.1336800000000000e+01  -2.6160000000000001e+00   3.7384570000000002e+02   1.2784000000000001e+01   4.1565199999999997e+01  -1.6752000000000000e+00  -2.2727599999999999e+01  -4.9808000000000003e+00   3.7488119999999998e+02   2.2829999999999999e+00  -3.0463400000000000e+01   7.0779999999999998e-01
   2.1491099999999999e+01  -2.6819999999999999e+00   3.7401729999999998e+02   1.2621700000000001e+01   4.1546100000000003e+01  -1.7234000000000000e+00  -2.2638800000000000e+01  -5.9592000000000001e+00   3.7462000000000000e+02   2.2252000000000001e+00  -3.0675100000000000e+01   7.5639999999999996e-01
   2.1160399999999999e+01  -2.8578999999999999e+00   3.7178690000000000e+02   1.2554900000000000e+01   4.1298699999999997e+01  -1.6927000000000001e+00  -2.2550100000000000e+01  -5.7812999999999999e+00   3.7531650000000002e+02   2.1674000000000002e+00  -3.0655799999999999e+01   7.2540000000000004e-01
   2.1050200000000000e+01  -2.7260000000000000e+00   3.6998550000000000e+02   1.2488099999999999e+01   4.1070300000000003e+01  -1.6576000000000000e+00  -2.2705400000000001e+01  -5.4255000000000004e+00   3.7592590000000001e+02   2.1577000000000002e+00  -3.0665400000000002e+01   6.4139999999999997e-01
   2.1469000000000001e+01  -2.8799000000000001e+00   3.6784089999999998e+02   1.2134800000000000e+01   4.0832500000000003e+01  -1.5918000000000001e+00  -2.2572299999999998e+01  -6.3372000000000002e+00   3.7670949999999999e+02   1.9651000000000001e+00  -3.0829000000000001e+01   6.5910000000000002e-01
   2.1469000000000001e+01  -3.5173999999999999e+00   3.6372320000000002e+02   1.1886600000000000e+01   4.0566000000000003e+01  -1.5436000000000001e+00  -2.2616599999999998e+01  -6.0926000000000000e+00   3.7792829999999998e+02   1.6568000000000001e+00  -3.0877099999999999e+01   6.5029999999999999e-01
   2.1469000000000001e+01  -3.7372000000000001e+00   3.6149290000000002e+02   1.1456899999999999e+01   4.0080700000000000e+01  -1.4471000000000001e+00  -2.2949600000000000e+01  -6.0926000000000000e+00   3.7775420000000003e+02   1.6857000000000000e+00  -3.0954100000000000e+01   5.7509999999999994e-01
   2.1094300000000000e+01  -4.7045000000000003e+00   3.5711790000000002e+02   1.0874499999999999e+01   3.9766700000000000e+01  -1.3156000000000001e+00  -2.2971800000000002e+01  -6.9598000000000004e+00   3.7949540000000002e+02   1.4738000000000000e+00  -3.1059899999999999e+01   6.1929999999999996e-01
   2.1094300000000000e+01  -5.8257000000000003e+00   3.5411550000000000e+02   1.0339900000000000e+01   3.9452700000000000e+01  -1.2235000000000000e+00  -2.2994000000000000e+01  -6.4260999999999999e+00   3.8071420000000001e+02   1.3871000000000000e+00  -3.1165800000000001e+01   5.3520000000000001e-01
   2.0543299999999999e+01  -6.7270000000000003e+00   3.4982630000000000e+02   9.8242999999999991e+00   3.8881700000000002e+01  -1.0174000000000001e+00  -2.2705400000000001e+01  -6.9598000000000004e+00   3.8280369999999999e+02   1.1367000000000000e+00  -3.1319700000000001e+01   4.8220000000000002e-01
   2.0234700000000000e+01  -7.4744000000000002e+00   3.4570870000000002e+02   9.2133000000000003e+00   3.8567700000000002e+01  -8.5950000000000004e-01  -2.2860800000000001e+01  -7.4711999999999996e+00   3.8315190000000001e+02   9.2469999999999997e-01  -3.1512200000000000e+01   4.8659999999999998e-01
   1.9683599999999998e+01  -8.1119000000000003e+00   3.4090480000000002e+02   8.5640999999999998e+00   3.8110900000000001e+01  -6.9289999999999996e-01  -2.2905200000000001e+01  -7.2933000000000003e+00   3.8428370000000001e+02   7.8990000000000005e-01  -3.1617999999999999e+01   3.6709999999999998e-01
   1.9198699999999999e+01  -8.3977000000000004e+00   3.3721609999999998e+02   7.8670999999999998e+00   3.7777900000000002e+01  -6.2270000000000003e-01  -2.2949600000000000e+01  -7.4934000000000003e+00   3.8628609999999998e+02   4.7199999999999998e-01  -3.1733499999999999e+01   4.2470000000000002e-01
   1.9088500000000000e+01  -9.0571999999999999e+00   3.3481410000000000e+02   7.1414999999999997e+00   3.7587600000000002e+01  -4.5610000000000001e-01  -2.3215900000000001e+01  -8.2716999999999992e+00   3.8706959999999998e+02   2.6970000000000000e-01  -3.1868200000000002e+01   3.5830000000000001e-01
   1.8801900000000000e+01  -1.0068500000000000e+01   3.3146850000000001e+02   6.4923000000000002e+00   3.7302100000000003e+01  -2.6310000000000000e-01  -2.3548800000000000e+01  -8.2716999999999992e+00   3.8924610000000001e+02  -1.9270000000000001e-01  -3.2012500000000003e+01   2.5659999999999999e-01
   1.8846000000000000e+01  -1.0024500000000000e+01   3.2855189999999999e+02   6.0148999999999999e+00   3.7178400000000003e+01  -9.2100000000000001e-02  -2.3637599999999999e+01  -9.1388999999999996e+00   3.9011669999999998e+02  -4.8159999999999997e-01  -3.2118400000000001e+01   2.1679999999999999e-01
   1.8846000000000000e+01  -1.0200400000000000e+01   3.2726510000000002e+02   5.3657000000000004e+00   3.7187899999999999e+01   6.1400000000000003e-02  -2.3970500000000001e+01  -9.9392999999999994e+00   3.9107440000000003e+02  -1.0885000000000000e+00  -3.2281900000000000e+01   1.9460000000000000e-01
   1.8912099999999999e+01  -1.0200400000000000e+01   3.2657889999999998e+02   4.8215000000000003e+00   3.7064200000000000e+01   1.7100000000000001e-01  -2.4014900000000001e+01  -1.0428500000000000e+01   3.9307679999999999e+02  -1.5220000000000000e+00  -3.2310800000000000e+01   1.1500000000000000e-01
   1.8801900000000000e+01  -1.0332300000000000e+01   3.2606420000000003e+02   4.1150000000000002e+00   3.7073700000000002e+01   2.9380000000000001e-01  -2.4702999999999999e+01  -1.1228999999999999e+01   3.9612389999999999e+02  -2.0998999999999999e+00  -3.2589799999999997e+01   3.9800000000000002e-02
   1.8868099999999998e+01  -1.0815899999999999e+01   3.2452010000000001e+02   3.5421000000000000e+00   3.7206899999999997e+01   4.3850000000000000e-01  -2.5191299999999998e+01  -1.2140700000000001e+01   3.9847449999999998e+02  -2.6105000000000000e+00  -3.2820799999999998e+01  -8.4000000000000005e-02
   1.8427199999999999e+01  -1.0683999999999999e+01   3.2391960000000000e+02   3.0933999999999999e+00   3.7197400000000002e+01   4.4290000000000002e-01  -2.5968100000000000e+01  -1.2607600000000000e+01   4.0065100000000001e+02  -3.1307000000000000e+00  -3.2994000000000000e+01  -1.9460000000000000e-01
   1.8030500000000000e+01  -1.0508200000000000e+01   3.2366219999999998e+02   2.5396000000000001e+00   3.7302100000000003e+01   5.7450000000000001e-01  -2.6367599999999999e+01  -1.3319200000000000e+01   4.0317579999999998e+02  -3.6507999999999998e+00  -3.3128700000000002e+01  -2.6979999999999998e-01
   1.7809999999999999e+01  -1.0464200000000000e+01   3.2246120000000002e+02   2.0527000000000002e+00   3.7425800000000002e+01   5.6130000000000002e-01  -2.6744900000000001e+01  -1.3897300000000000e+01   4.0491699999999997e+02  -4.0938999999999997e+00  -3.3369199999999999e+01  -4.2470000000000002e-01
   1.7655700000000000e+01  -1.0991800000000000e+01   3.2177499999999998e+02   1.5467000000000000e+00   3.7425800000000002e+01   7.2789999999999999e-01  -2.7144400000000001e+01  -1.3964000000000000e+01   4.0561340000000001e+02  -4.6044999999999998e+00  -3.3455800000000004e+01  -4.6450000000000002e-01
   1.7082699999999999e+01  -1.1695300000000000e+01   3.2074560000000002e+02   8.4970000000000001e-01   3.7397199999999998e+01   8.3320000000000005e-01  -2.7832500000000000e+01  -1.4208600000000001e+01   4.0813819999999998e+02  -4.8357000000000001e+00  -3.3561700000000002e+01  -5.4849999999999999e-01
   1.6774100000000001e+01  -1.1849200000000000e+01   3.1851519999999999e+02   3.6280000000000001e-01   3.7397199999999998e+01   9.2530000000000001e-01  -2.7876799999999999e+01  -1.4519900000000000e+01   4.0944409999999999e+02  -5.2112999999999996e+00  -3.3821500000000000e+01  -5.9719999999999995e-01
   1.6289100000000001e+01  -1.2332800000000001e+01   3.1791469999999998e+02  -1.9089999999999999e-01   3.7406799999999997e+01   9.5160000000000000e-01  -2.7965599999999998e+01  -1.4675500000000000e+01   4.1075000000000000e+02  -5.6929999999999996e+00  -3.3927300000000002e+01  -6.3700000000000001e-01
   1.5738099999999999e+01  -1.2882400000000001e+01   3.1722840000000002e+02  -8.4019999999999995e-01   3.7321100000000001e+01   1.1445000000000001e+00  -2.8254200000000001e+01  -1.5053500000000000e+01   4.1266530000000000e+02  -6.0782999999999996e+00  -3.4119799999999998e+01  -7.4309999999999998e-01
   1.5297200000000000e+01  -1.3410000000000000e+01   3.1585590000000002e+02  -1.5467000000000000e+00   3.7283000000000001e+01   1.2761000000000000e+00  -2.8453900000000001e+01  -1.5698399999999999e+01   4.1379710000000000e+02  -6.7622000000000000e+00  -3.4187100000000001e+01  -8.3160000000000001e-01
   1.4922499999999999e+01  -1.4465199999999999e+01   3.1396870000000001e+02  -2.1291000000000002e+00   3.7244999999999997e+01   1.3900999999999999e+00  -2.8720300000000002e+01  -1.6609999999999999e+01   4.1553829999999999e+02  -7.3979999999999997e+00  -3.4398800000000001e+01  -9.2889999999999995e-01
   1.4702100000000000e+01  -1.5234600000000000e+01   3.1302499999999998e+02  -2.6255000000000002e+00   3.7235500000000002e+01   1.5128999999999999e+00  -2.9075399999999998e+01  -1.7366099999999999e+01   4.1701830000000001e+02  -8.0434000000000001e+00  -3.4543100000000003e+01  -1.0484000000000000e+00
   1.4349399999999999e+01  -1.5432499999999999e+01   3.1105200000000002e+02  -3.3224999999999998e+00   3.7073700000000002e+01   1.6269000000000000e+00  -2.9053200000000000e+01  -1.8055399999999999e+01   4.1867250000000001e+02  -8.6117000000000008e+00  -3.4706699999999998e+01  -1.1589000000000000e+00
   1.3996800000000000e+01  -1.6047999999999998e+01   3.0933629999999999e+02  -3.6280000000000001e+00   3.6959499999999998e+01   1.6795000000000000e+00  -2.9408300000000001e+01  -1.8922499999999999e+01   4.2119720000000001e+02  -9.1029999999999998e+00  -3.4918399999999998e+01  -1.2695000000000001e+00
   1.3754300000000001e+01  -1.6223900000000000e+01   3.0693439999999998e+02  -4.0480999999999998e+00   3.6816800000000001e+01   1.7804000000000000e+00  -2.9696800000000000e+01  -1.9144900000000000e+01   4.2346080000000001e+02  -9.7868999999999993e+00  -3.4995399999999997e+01  -1.4067000000000001e+00
   1.3379600000000000e+01  -1.6245899999999999e+01   3.0418930000000000e+02  -4.4682000000000004e+00   3.6540799999999997e+01   1.8899999999999999e+00  -3.0051900000000000e+01  -1.9545100000000001e+01   4.2485370000000000e+02  -1.0374499999999999e+01  -3.5312899999999999e+01  -1.5217000000000001e+00
   1.3423700000000000e+01  -1.6795500000000001e+01   3.0152999999999997e+02  -4.7450999999999999e+00   3.6274400000000000e+01   1.9339000000000000e+00  -3.0318300000000001e+01  -1.9967600000000001e+01   4.2763970000000000e+02  -1.0885100000000000e+01  -3.5553400000000003e+01  -1.6190000000000000e+00
   1.3401600000000000e+01  -1.6839400000000001e+01   2.9955700000000002e+02  -5.0220000000000002e+00   3.6188699999999997e+01   2.0785999999999998e+00  -3.0917600000000000e+01  -2.0545700000000000e+01   4.3068680000000001e+02  -1.1462999999999999e+01  -3.5765099999999997e+01  -1.7119000000000000e+00
   1.3269399999999999e+01  -1.6575600000000001e+01   2.9749820000000000e+02  -5.3465999999999996e+00   3.5941299999999998e+01   2.1049000000000002e+00  -3.1561199999999999e+01  -2.1057200000000002e+01   4.3277620000000002e+02  -1.2098800000000001e+01  -3.5957599999999999e+01  -1.7738000000000000e+00
   1.3291399999999999e+01  -1.6355799999999999e+01   2.9441000000000003e+02  -5.5279999999999996e+00   3.5722400000000000e+01   2.1181000000000001e+00  -3.2027299999999997e+01  -2.1368500000000001e+01   4.3591039999999998e+02  -1.2590100000000000e+01  -3.6082599999999999e+01  -1.8667000000000000e+00
   1.3269399999999999e+01  -1.6135999999999999e+01   2.9183640000000003e+02  -5.6806999999999999e+00   3.5522599999999997e+01   2.1444000000000001e+00  -3.2648800000000001e+01  -2.1457400000000000e+01   4.3817399999999998e+02  -1.3139099999999999e+01  -3.6352100000000000e+01  -1.9817000000000000e+00
   1.3313400000000000e+01  -1.6070000000000000e+01   2.8840510000000000e+02  -5.9385000000000003e+00   3.5199100000000001e+01   2.1970000000000001e+00  -3.3381200000000000e+01  -2.1702000000000002e+01   4.4043750000000000e+02  -1.3543699999999999e+01  -3.6573399999999999e+01  -2.0746000000000002e+00
   1.2982799999999999e+01  -1.5894100000000000e+01   2.8754719999999998e+02  -6.0816999999999997e+00   3.4989699999999999e+01   2.2101999999999999e+00  -3.3958300000000001e+01  -2.1924399999999999e+01   4.4278809999999999e+02  -1.4015700000000001e+01  -3.6794699999999999e+01  -2.1631000000000000e+00
   1.2608100000000000e+01  -1.5982100000000001e+01   2.8403010000000000e+02  -6.2439999999999998e+00   3.4675699999999999e+01   2.3329000000000000e+00  -3.4579700000000003e+01  -2.2079999999999998e+01   4.4609640000000002e+02  -1.4391400000000001e+01  -3.6939000000000000e+01  -2.2383000000000002e+00
   1.2233400000000000e+01  -1.6157900000000001e+01   2.8077030000000002e+02  -6.3776999999999999e+00   3.4456800000000001e+01   2.3372999999999999e+00  -3.5090200000000003e+01  -2.2057800000000000e+01   4.4879530000000000e+02  -1.4795999999999999e+01  -3.7179600000000001e+01  -2.3887000000000000e+00
   1.2079100000000000e+01  -1.5762200000000000e+01   2.7939780000000002e+02  -6.5590999999999999e+00   3.4209400000000002e+01   2.3856000000000002e+00  -3.5645099999999999e+01  -2.1702000000000002e+01   4.5044940000000003e+02  -1.5113799999999999e+01  -3.7246899999999997e+01  -2.4108000000000001e+00
   1.1638199999999999e+01  -1.5806200000000000e+01   2.7622379999999998e+02  -6.6641000000000004e+00   3.4066699999999997e+01   2.4205999999999999e+00  -3.5955800000000004e+01  -2.1635300000000001e+01   4.5323540000000003e+02  -1.5364300000000000e+01  -3.7487499999999997e+01  -2.4108000000000001e+00
   1.1197400000000000e+01  -1.5784200000000000e+01   2.7416500000000002e+02  -6.9409999999999998e+00   3.3724100000000000e+01   2.4601000000000002e+00  -3.6643799999999999e+01  -2.1702000000000002e+01   4.5410599999999999e+02  -1.5894100000000000e+01  -3.7641399999999997e+01  -2.4727000000000001e+00
   1.1175400000000000e+01  -1.5872199999999999e+01   2.7159150000000000e+02  -7.1414999999999997e+00   3.3467199999999998e+01   2.5083000000000002e+00  -3.6865800000000000e+01  -2.1790900000000001e+01   4.5515069999999997e+02  -1.6067499999999999e+01  -3.7814599999999999e+01  -2.5213999999999999e+00
   1.0646300000000000e+01  -1.5894100000000000e+01   2.6953269999999998e+02  -7.1988000000000003e+00   3.3267400000000002e+01   2.4864000000000002e+00  -3.7043399999999998e+01  -2.1991099999999999e+01   4.5697899999999998e+02  -1.6577999999999999e+01  -3.7891599999999997e+01  -2.5832999999999999e+00
   1.0448000000000000e+01  -1.5960100000000001e+01   2.6670179999999999e+02  -7.2656000000000001e+00   3.3096100000000000e+01   2.5478000000000001e+00  -3.7376300000000001e+01  -2.2502500000000001e+01   4.5950369999999998e+02  -1.6963300000000000e+01  -3.8180300000000003e+01  -2.6983000000000001e+00
   1.0249599999999999e+01  -1.5740200000000000e+01   2.6592970000000003e+02  -7.4946999999999999e+00   3.2943800000000003e+01   2.5785000000000000e+00  -3.7531599999999997e+01  -2.2813800000000001e+01   4.6185430000000002e+02  -1.7310099999999998e+01  -3.8449700000000000e+01  -2.7292999999999998e+00
   9.8749000000000002e+00  -1.5806200000000000e+01   2.6429980000000000e+02  -7.4946999999999999e+00   3.2848700000000001e+01   2.5697000000000001e+00  -3.7642600000000002e+01  -2.3191800000000001e+01   4.6316019999999997e+02  -1.7743600000000001e+01  -3.8555500000000002e+01  -2.8487000000000000e+00
   1.0007099999999999e+01  -1.6157900000000001e+01   2.6378510000000000e+02  -7.6284000000000001e+00   3.2753500000000003e+01   2.6092000000000000e+00  -3.8019900000000000e+01  -2.3303000000000001e+01   4.6455320000000000e+02  -1.8186699999999998e+01  -3.8709499999999998e+01  -2.9062000000000001e+00
   9.8528000000000002e+00  -1.6729500000000002e+01   2.6301310000000001e+02  -7.7621000000000002e+00   3.2820099999999996e+01   2.7012999999999998e+00  -3.8308500000000002e+01  -2.3925599999999999e+01   4.6603320000000002e+02  -1.8620200000000001e+01  -3.8824900000000000e+01  -3.0167999999999999e+00
   9.7646999999999995e+00  -1.7454999999999998e+01   2.6301310000000001e+02  -7.9626000000000001e+00   3.2715400000000002e+01   2.7978000000000001e+00  -3.8552599999999998e+01  -2.4147900000000000e+01   4.6864499999999998e+02  -1.8851400000000002e+01  -3.9027000000000001e+01  -3.0832000000000002e+00
   1.0007099999999999e+01  -1.7696800000000000e+01   2.6232679999999999e+02  -8.1343999999999994e+00   3.2762999999999998e+01   2.9424999999999999e+00  -3.8819000000000003e+01  -2.4703800000000001e+01   4.7108269999999999e+02  -1.9207799999999999e+01  -3.9267499999999998e+01  -3.1760999999999999e+00
   1.0073300000000000e+01  -1.8114500000000000e+01   2.6284150000000000e+02  -8.3445000000000000e+00   3.2839199999999998e+01   2.9950999999999999e+00  -3.9329400000000000e+01  -2.5081800000000001e+01   4.7343329999999997e+02  -1.9612400000000001e+01  -3.9402299999999997e+01  -3.2423999999999999e+00
   1.0073300000000000e+01  -1.8576100000000000e+01   2.6267000000000002e+02  -8.3445000000000000e+00   3.2839199999999998e+01   3.0697000000000001e+00  -3.9862099999999998e+01  -2.5660000000000000e+01   4.7526159999999999e+02  -1.9795400000000001e+01  -3.9517699999999998e+01  -3.3309000000000002e+00
   1.0227499999999999e+01  -1.8620100000000001e+01   2.6224099999999999e+02  -8.6594999999999995e+00   3.2877200000000002e+01   3.1486000000000001e+00  -4.0061900000000001e+01  -2.6126899999999999e+01   4.7726400000000001e+02  -2.0180700000000002e+01  -3.9661999999999999e+01  -3.3795000000000002e+00
   1.0315700000000000e+01  -1.9213699999999999e+01   2.6301310000000001e+02  -8.6785999999999994e+00   3.2943800000000003e+01   3.1837000000000000e+00  -4.0661099999999998e+01  -2.6771699999999999e+01   4.7761219999999997e+02  -2.0488900000000001e+01  -3.9816000000000003e+01  -3.4592000000000001e+00
   1.0249599999999999e+01  -1.9455500000000001e+01   2.6318470000000002e+02  -8.8981999999999992e+00   3.3020000000000003e+01   3.2143999999999999e+00  -4.1038400000000003e+01  -2.7416599999999999e+01   4.7856990000000002e+02  -2.0700900000000001e+01  -3.9787100000000002e+01  -3.5653000000000001e+00
   9.8308000000000000e+00  -1.9675300000000000e+01   2.6335620000000000e+02  -9.0510000000000002e+00   3.3076999999999998e+01   3.3765999999999998e+00  -4.1304800000000000e+01  -2.7661200000000001e+01   4.7961460000000000e+02  -2.0893500000000000e+01  -3.9777500000000003e+01  -3.6051000000000002e+00
   9.8749000000000002e+00  -1.9939100000000000e+01   2.6387090000000001e+02  -9.1369000000000007e+00   3.3191200000000002e+01   3.4468000000000001e+00  -4.1682099999999998e+01  -2.7750100000000000e+01   4.7996280000000002e+02  -2.1086200000000002e+01  -3.9854500000000002e+01  -3.6802999999999999e+00
   9.5001999999999995e+00  -2.0444700000000001e+01   2.6327040000000000e+02  -9.2418999999999993e+00   3.3324500000000000e+01   3.4468000000000001e+00  -4.1637700000000002e+01  -2.8016900000000000e+01   4.7952749999999997e+02  -2.1307700000000001e+01  -3.9873699999999999e+01  -3.6802999999999999e+00
   9.5001999999999995e+00  -2.1104199999999999e+01   2.6429980000000000e+02  -9.3850999999999996e+00   3.3295900000000003e+01   3.6353000000000000e+00  -4.1859699999999997e+01  -2.8461600000000001e+01   4.7970170000000002e+02  -2.1510000000000002e+01  -3.9835200000000000e+01  -3.7334000000000001e+00
   9.6765000000000008e+00  -2.0906400000000001e+01   2.6438560000000001e+02  -9.4997000000000007e+00   3.3476700000000001e+01   3.6528999999999998e+00  -4.2059399999999997e+01  -2.9239899999999999e+01   4.7987580000000003e+02  -2.1712299999999999e+01  -3.9816000000000003e+01  -3.7953000000000001e+00
   9.6104000000000003e+00  -2.1543900000000001e+01   2.6481450000000001e+02  -9.5473999999999997e+00   3.3448200000000000e+01   3.7581000000000002e+00  -4.2259200000000000e+01  -2.9729099999999999e+01   4.8022399999999999e+02  -2.1953099999999999e+01  -3.9835200000000000e+01  -3.8174999999999999e+00
   9.3018000000000001e+00  -2.1741800000000001e+01   2.6644439999999997e+02  -9.6906999999999996e+00   3.3571899999999999e+01   3.8940999999999999e+00  -4.2325800000000001e+01  -3.0218299999999999e+01   4.8031110000000001e+02  -2.2184300000000000e+01  -3.9835200000000000e+01  -3.9369000000000001e+00
   9.5221999999999998e+00  -2.2093499999999999e+01   2.6730230000000000e+02  -9.7766000000000002e+00   3.3771700000000003e+01   3.9641999999999999e+00  -4.2592100000000002e+01  -3.0751899999999999e+01   4.8004989999999998e+02  -2.2357700000000001e+01  -3.9902600000000000e+01  -3.9325000000000001e+00
   9.6765000000000008e+00  -2.2533200000000001e+01   2.6841750000000002e+02  -9.8625000000000007e+00   3.3923999999999999e+01   3.9773999999999998e+00  -4.2347900000000003e+01  -3.1129899999999999e+01   4.8048520000000002e+02  -2.2396200000000000e+01  -3.9816000000000003e+01  -3.9634000000000000e+00
   1.0139400000000000e+01  -2.2884899999999998e+01   2.7073360000000002e+02  -1.0015300000000000e+01   3.4057200000000002e+01   4.2009999999999996e+00  -4.2592100000000002e+01  -3.1885899999999999e+01   4.7978870000000001e+02  -2.2559999999999999e+01  -3.9777500000000003e+01  -4.0342000000000002e+00
   1.0866800000000000e+01  -2.3214700000000001e+01   2.7296400000000000e+02  -1.0063000000000001e+01   3.4304600000000001e+01   4.1923000000000004e+00  -4.3280099999999997e+01  -3.2441800000000001e+01   4.7944049999999999e+02  -2.2666000000000000e+01  -3.9633200000000002e+01  -4.1315000000000000e+00
   1.1153300000000000e+01  -2.3170700000000000e+01   2.7562329999999997e+02  -9.9674999999999994e+00   3.4494900000000001e+01   4.2800000000000002e+00  -4.3701799999999999e+01  -3.2930999999999997e+01   4.7917930000000001e+02  -2.2771899999999999e+01  -3.9613900000000001e+01  -4.1845999999999997e+00
   1.1726400000000000e+01  -2.3632400000000001e+01   2.7836840000000001e+02  -1.0072600000000000e+01   3.4732799999999997e+01   4.3632999999999997e+00  -4.3990400000000001e+01  -3.3509099999999997e+01   4.7708990000000000e+02  -2.2723800000000001e+01  -3.9277200000000001e+01  -4.2686999999999999e+00
   1.2299500000000000e+01  -2.3786200000000001e+01   2.8171400000000000e+02  -1.0034400000000000e+01   3.5122999999999998e+01   4.5167999999999999e+00  -4.4434300000000000e+01  -3.4220700000000001e+01   4.7604509999999999e+02  -2.2723800000000001e+01  -3.9152099999999997e+01  -4.3305999999999996e+00
   1.3004899999999999e+01  -2.4599599999999999e+01   2.8317230000000001e+02  -1.0158500000000000e+01   3.5408400000000000e+01   4.5826000000000002e+00  -4.4811599999999999e+01  -3.4932200000000002e+01   4.7465219999999999e+02  -2.2752700000000001e+01  -3.9007700000000000e+01  -4.4234999999999998e+00
   1.3666100000000000e+01  -2.4995300000000000e+01   2.8668939999999998e+02  -1.0158500000000000e+01   3.5779499999999999e+01   4.7710999999999997e+00  -4.5299900000000001e+01  -3.5799399999999999e+01   4.7125680000000000e+02  -2.2675599999999999e+01  -3.8613199999999999e+01  -4.4766000000000004e+00
   1.4151000000000000e+01  -2.5390999999999998e+01   2.9046390000000002e+02  -1.0244400000000001e+01   3.6055500000000002e+01   4.8895000000000000e+00  -4.5677199999999999e+01  -3.6555399999999999e+01   4.6890620000000001e+02  -2.2492599999999999e+01  -3.8286099999999998e+01  -4.5606000000000000e+00
   1.4569800000000001e+01  -2.6094500000000000e+01   2.9501040000000000e+02  -1.0320800000000000e+01   3.6531300000000002e+01   5.0255000000000001e+00  -4.6076700000000002e+01  -3.6889000000000003e+01   4.6699090000000001e+02  -2.2357700000000001e+01  -3.7910800000000002e+01  -4.5960000000000001e+00
   1.4988600000000000e+01  -2.6512200000000000e+01   2.9895650000000001e+02  -1.0320800000000000e+01   3.7102200000000003e+01   5.1395000000000000e+00  -4.6165500000000002e+01  -3.7400399999999998e+01   4.6289909999999998e+02  -2.2164999999999999e+01  -3.7583700000000000e+01  -4.6445999999999996e+00
   1.5429500000000001e+01  -2.7171700000000001e+01   3.0290249999999997e+02  -1.0511699999999999e+01   3.7587600000000002e+01   5.2228000000000003e+00  -4.6165500000000002e+01  -3.7578299999999999e+01   4.6020020000000000e+02  -2.1760500000000000e+01  -3.7131500000000003e+01  -4.7198000000000002e+00
   1.5539700000000000e+01  -2.7941099999999999e+01   3.0753489999999999e+02  -1.0645400000000000e+01   3.7987200000000001e+01   5.3762999999999996e+00  -4.6343000000000004e+01  -3.8200899999999997e+01   4.5576010000000002e+02  -2.1510000000000002e+01  -3.6871699999999997e+01  -4.7949999999999999e+00
   1.6222999999999999e+01  -2.8952400000000001e+01   3.1345400000000001e+02  -1.0645400000000000e+01   3.8624800000000000e+01   5.5735999999999999e+00  -4.6232100000000003e+01  -3.8423200000000001e+01   4.5306119999999999e+02  -2.1182500000000001e+01  -3.6400199999999998e+01  -4.8038999999999996e+00
   1.6597700000000000e+01  -2.9787800000000001e+01   3.1739999999999998e+02  -1.0721800000000000e+01   3.9271900000000002e+01   5.7666000000000004e+00  -4.6587200000000003e+01  -3.8689999999999998e+01   4.4949180000000001e+02  -2.0594899999999999e+01  -3.5880600000000001e+01  -4.8349000000000002e+00
   1.7214900000000000e+01  -3.0689100000000000e+01   3.2246120000000002e+02  -1.0989100000000001e+01   3.9871400000000001e+01   5.8367000000000004e+00  -4.6609400000000001e+01  -3.8311999999999998e+01   4.4714120000000003e+02  -1.9959099999999999e+01  -3.5293599999999998e+01  -4.7641000000000000e+00
   1.7501500000000000e+01  -3.1458500000000001e+01   3.2906659999999999e+02  -1.0836399999999999e+01   4.0623100000000001e+01   6.1041999999999996e+00  -4.6631599999999999e+01  -3.7889600000000002e+01   4.4209170000000000e+02  -1.9149999999999999e+01  -3.4879899999999999e+01  -4.7153999999999998e+00
   1.8140699999999999e+01  -3.2491700000000002e+01   3.3507150000000001e+02  -1.0912699999999999e+01   4.1194099999999999e+01   6.2095000000000002e+00  -4.6831299999999999e+01  -3.7244700000000002e+01   4.3747750000000002e+02  -1.8552800000000001e+01  -3.4369900000000001e+01  -4.7022000000000004e+00
   1.8713799999999999e+01  -3.3041300000000000e+01   3.4150520000000000e+02  -1.0922300000000000e+01   4.1917299999999997e+01   6.4330999999999996e+00  -4.6564999999999998e+01  -3.7111300000000000e+01   4.3181860000000000e+02  -1.7570200000000000e+01  -3.3696399999999997e+01  -4.6224999999999996e+00
   1.9485199999999999e+01  -3.3942700000000002e+01   3.4845370000000003e+02  -1.0903200000000000e+01   4.2668999999999997e+01   6.5602999999999998e+00  -4.6476199999999999e+01  -3.7066800000000001e+01   4.2711730000000000e+02  -1.6655100000000001e+01  -3.3157499999999999e+01  -4.5871000000000004e+00
   2.0521200000000000e+01  -3.4777999999999999e+01   3.5583109999999999e+02  -1.0817299999999999e+01   4.3601599999999998e+01   6.7268999999999997e+00  -4.6298600000000000e+01  -3.6622100000000003e+01   4.2145839999999998e+02  -1.5643700000000001e+01  -3.2618699999999997e+01  -4.5561999999999996e+00
   2.1579200000000000e+01  -3.5701300000000003e+01   3.6509580000000000e+02  -1.0769500000000001e+01   4.4419899999999998e+01   6.8102999999999998e+00  -4.5699399999999997e+01  -3.6177399999999999e+01   4.1545119999999997e+02  -1.4555099999999999e+01  -3.1954799999999999e+01  -4.3925000000000001e+00
   2.2879700000000000e+01  -3.6580700000000000e+01   3.7307369999999997e+02  -1.0387600000000001e+01   4.5485700000000001e+01   7.0294999999999996e+00  -4.5410800000000002e+01  -3.5710500000000003e+01   4.0935700000000003e+02  -1.3534100000000000e+01  -3.1300500000000000e+01  -4.3526999999999996e+00
   2.4334499999999998e+01  -3.7701900000000002e+01   3.8413979999999998e+02  -1.0091699999999999e+01   4.6684699999999999e+01   7.1741999999999999e+00  -4.4345500000000001e+01  -3.5932800000000000e+01   4.0274050000000000e+02  -1.2464800000000000e+01  -3.0655799999999999e+01  -4.3483000000000001e+00
   2.5877500000000001e+01  -3.8471299999999999e+01   3.9554899999999998e+02  -9.7575000000000003e+00   4.7978800000000000e+01   7.2926000000000002e+00  -4.4079200000000000e+01  -3.6377499999999998e+01   3.9638510000000002e+02  -1.1222200000000001e+01  -2.9857199999999999e+01  -4.2244000000000002e+00
   2.7442499999999999e+01  -3.8625200000000000e+01   4.0833080000000001e+02  -9.3374000000000006e+00   4.9539400000000001e+01   7.3715999999999999e+00  -4.3613100000000003e+01  -3.6333100000000002e+01   3.8933319999999998e+02  -1.0008500000000000e+01  -2.9145199999999999e+01  -4.1536000000000000e+00
   2.8941299999999998e+01  -3.8954900000000002e+01   4.2265670000000000e+02  -8.9077999999999999e+00   5.1185699999999997e+01   7.4812000000000003e+00  -4.3391100000000002e+01  -3.5754899999999999e+01   3.8123660000000001e+02  -8.6212999999999997e+00  -2.8240700000000000e+01  -4.0209000000000001e+00
   2.9844999999999999e+01  -4.0186000000000000e+01   4.3929880000000003e+02  -8.5831999999999997e+00   5.3079300000000003e+01   7.6961000000000004e+00  -4.2414499999999997e+01  -3.5577100000000002e+01   3.7261759999999998e+02  -7.2053000000000003e+00  -2.7374700000000001e+01  -3.8351999999999999e+00
   3.0836900000000000e+01  -4.2406300000000002e+01   4.5594080000000002e+02  -8.4017999999999997e+00   5.5153799999999997e+01   7.9855000000000000e+00  -4.2081600000000002e+01  -3.5488100000000003e+01   3.6260570000000001e+02  -5.7026000000000003e+00  -2.6422100000000000e+01  -3.6715000000000000e+00
   3.1630500000000001e+01  -4.4274900000000002e+01   4.7472750000000002e+02  -8.2966999999999995e+00   5.7351900000000001e+01   8.2530000000000001e+00  -4.1504500000000000e+01  -3.5287999999999997e+01   3.5207139999999998e+02  -4.0457999999999998e+00  -2.5363700000000001e+01  -3.4281999999999999e+00
   3.3349699999999999e+01  -4.6055599999999998e+01   4.9454349999999999e+02  -8.2966999999999995e+00   5.9550100000000000e+01   8.5029000000000003e+00  -4.0971899999999998e+01  -3.3776000000000003e+01   3.4075360000000001e+02  -2.3408000000000002e+00  -2.4180199999999999e+01  -3.1539000000000001e+00
   3.5289499999999997e+01  -4.8451799999999999e+01   5.1418799999999999e+02  -8.4113000000000007e+00   6.1948099999999997e+01   8.8625000000000007e+00  -3.9995300000000000e+01  -3.1974900000000002e+01   3.2778160000000003e+02  -3.7569999999999998e-01  -2.2794599999999999e+01  -2.7867999999999999e+00
   3.7251199999999997e+01  -5.2980400000000003e+01   5.3228840000000002e+02  -8.7073000000000000e+00   6.4098699999999994e+01   9.2704000000000004e+00  -3.8375100000000003e+01  -2.9417800000000000e+01   3.1315550000000002e+02   1.5798000000000001e+00  -2.1380199999999999e+01  -2.3576999999999999e+00
   3.9984400000000001e+01  -5.6695700000000002e+01   5.5210440000000006e+02  -8.9077999999999999e+00   6.6258799999999994e+01   9.8491999999999997e+00  -3.6665999999999997e+01  -2.6126899999999999e+01   2.9644000000000000e+02   3.5255999999999998e+00  -1.9898399999999999e+01  -1.9154000000000000e+00
   4.2320900000000002e+01  -5.9773400000000002e+01   5.7011900000000003e+02  -8.9364000000000008e+00   6.8342699999999994e+01   1.0217599999999999e+01  -3.4668500000000002e+01  -2.2969400000000000e+01   2.8015969999999999e+02   5.5967000000000002e+00  -1.8378100000000000e+01  -1.4464999999999999e+00
   4.4238599999999998e+01  -6.2521299999999997e+01   5.8744740000000002e+02  -9.0891999999999999e+00   7.0255399999999995e+01   1.0555199999999999e+01  -3.2626600000000003e+01  -1.9656300000000002e+01   2.6222530000000000e+02   7.6002999999999998e+00  -1.6761600000000001e+01  -9.5989999999999998e-01
   4.5693300000000001e+01  -6.5576999999999998e+01   6.0374630000000002e+02  -9.0604999999999993e+00   7.2111000000000004e+01   1.0875400000000001e+01  -3.0407100000000000e+01  -1.6276499999999999e+01   2.4342030000000000e+02   9.4594000000000005e+00  -1.5289400000000001e+01  -6.1490000000000000e-01
   4.7765300000000003e+01  -6.8588800000000006e+01   6.1755750000000000e+02  -9.1178000000000008e+00   7.3623999999999995e+01   1.1234900000000000e+01  -2.7366399999999999e+01  -1.4319800000000001e+01   2.2957769999999999e+02   1.0914000000000000e+01  -1.4173299999999999e+01  -2.5659999999999999e-01
   4.9021700000000003e+01  -7.2062200000000004e+01   6.3076819999999998e+02  -9.0128000000000004e+00   7.5108500000000006e+01   1.1655900000000001e+01  -2.4481000000000002e+01  -1.3119000000000000e+01   2.1799870000000001e+02   1.2185499999999999e+01  -1.3413100000000000e+01  -4.4000000000000003e-03
   4.9947499999999998e+01  -7.4963999999999999e+01   6.4234900000000005e+02  -8.7167999999999992e+00   7.6469300000000004e+01   1.1962899999999999e+01  -2.2017399999999999e+01  -1.1362399999999999e+01   2.1225280000000001e+02   1.3293300000000000e+01  -1.3066700000000001e+01   2.5659999999999999e-01
   5.0895299999999999e+01  -7.6370999999999995e+01   6.5332929999999999e+02  -8.0198999999999998e+00   7.7725300000000004e+01   1.2085699999999999e+01  -2.0375000000000000e+01  -1.0050500000000000e+01   2.0903149999999999e+02   1.4266200000000000e+01  -1.2951300000000000e+01   2.6100000000000001e-01
   5.1203899999999997e+01  -7.6085200000000000e+01   6.6439540000000000e+02  -7.1509999999999998e+00   7.8933899999999994e+01   1.2094400000000000e+01  -1.8754700000000000e+01  -1.0250600000000000e+01   2.0624560000000000e+02   1.4892300000000001e+01  -1.2701100000000000e+01   6.5910000000000002e-01
   5.1093699999999998e+01  -7.6393000000000001e+01   6.7245910000000003e+02  -6.2153999999999998e+00   8.0047200000000004e+01   1.2037400000000000e+01  -1.8688099999999999e+01  -1.1117800000000001e+01   2.0345970000000000e+02   1.5325799999999999e+01  -1.2653000000000000e+01   5.5289999999999995e-01
   5.0388300000000001e+01  -7.6612799999999993e+01   6.8052279999999996e+02  -5.2129000000000003e+00   8.1008300000000006e+01   1.2033099999999999e+01  -1.6823799999999999e+01  -1.0250600000000000e+01   2.0049959999999999e+02   1.5903700000000001e+01  -1.2460500000000000e+01   6.5910000000000002e-01
   4.9903399999999998e+01  -7.6612799999999993e+01   6.8729970000000003e+02  -4.2199999999999998e+00   8.2083600000000004e+01   1.2046200000000001e+01  -1.4005000000000001e+01  -9.2056000000000004e+00   1.9484070000000000e+02   1.6452800000000000e+01  -1.2171900000000001e+01   7.8739999999999999e-01
   4.9528700000000001e+01  -7.6524900000000002e+01   6.9313300000000004e+02  -3.0360999999999998e+00   8.2949500000000000e+01   1.1993600000000001e+01  -1.2251600000000000e+01  -7.9825999999999997e+00   1.8726650000000001e+02   1.6828499999999998e+01  -1.1969799999999999e+01   9.4220000000000004e-01
   4.9176000000000002e+01  -7.6217100000000002e+01   7.0051040000000000e+02  -2.0049999999999999e+00   8.3901100000000000e+01   1.1840100000000000e+01  -1.1075300000000000e+01  -7.6935000000000002e+00   1.8108519999999999e+02   1.7021100000000001e+01  -1.1565700000000000e+01   9.5099999999999996e-01
   4.8624899999999997e+01  -7.5535600000000002e+01   7.0582899999999995e+02  -7.9239999999999999e-01   8.4548199999999994e+01   1.1778700000000001e+01  -1.0498200000000001e+01  -6.9375000000000000e+00   1.7594870000000000e+02   1.7078900000000001e+01  -1.1103800000000000e+01   1.0085999999999999e+00
   4.7919600000000003e+01  -7.5315799999999996e+01   7.1054710000000000e+02   1.6230000000000000e-01   8.5157200000000003e+01   1.1712899999999999e+01  -9.4107000000000003e+00  -7.0042000000000000e+00   1.6558850000000001e+02   1.7011500000000002e+01  -1.0709300000000001e+01   1.0838000000000001e+00
   4.7765300000000003e+01  -7.4963999999999999e+01   7.1269169999999997e+02   1.1266000000000000e+00   8.5518799999999999e+01   1.1686600000000000e+01  -7.7682000000000002e+00  -8.0047999999999995e+00   1.5644720000000001e+02   1.6587700000000002e+01  -1.0170500000000001e+01   9.4220000000000004e-01
   4.7765300000000003e+01  -7.5799400000000006e+01   7.1475049999999999e+02   1.8522000000000001e+00   8.5794799999999995e+01   1.1677800000000000e+01  -5.8372999999999999e+00  -8.5830000000000002e+00   1.4582579999999999e+02   1.6163799999999998e+01  -9.5353999999999992e+00   8.3599999999999997e-01
   4.7831400000000002e+01  -7.5645499999999998e+01   7.1706669999999997e+02   2.7879000000000000e+00   8.5918499999999995e+01   1.1682200000000000e+01  -5.5265000000000004e+00  -8.9387000000000008e+00   1.3581389999999999e+02   1.5460599999999999e+01  -8.8522999999999996e+00   7.9620000000000002e-01
   4.8007800000000003e+01  -7.5601600000000005e+01   7.1706669999999997e+02   3.5802999999999998e+00   8.5966099999999997e+01   1.1594500000000000e+01  -4.1726000000000001e+00  -9.3167000000000009e+00   1.2588900000000000e+02   1.4670700000000000e+01  -8.0921000000000003e+00   6.4139999999999997e-01
   4.8382500000000000e+01  -7.6195099999999996e+01   7.1792449999999997e+02   4.5255000000000001e+00   8.6070700000000002e+01   1.1612100000000000e+01  -3.9950999999999999e+00  -8.9610000000000003e+00   1.1648650000000001e+02   1.3938599999999999e+01  -7.4570999999999996e+00   7.1660000000000001e-01
   4.8426600000000001e+01  -7.6415000000000006e+01   7.1878229999999996e+02   5.2988000000000000e+00   8.6013599999999997e+01   1.1537500000000000e+01  -4.4168000000000003e+00  -7.8714000000000004e+00   1.0725820000000000e+02   1.2984999999999999e+01  -6.6680999999999999e+00   7.4760000000000004e-01
   4.8558799999999998e+01  -7.7140400000000000e+01   7.1903970000000004e+02   6.1486000000000001e+00   8.6146900000000002e+01   1.1493700000000000e+01  -4.3723999999999998e+00  -7.8714000000000004e+00   9.8552099999999996e+01   1.2146900000000000e+01  -6.0522999999999998e+00   7.9620000000000002e-01
   4.8382500000000000e+01  -7.7404200000000003e+01   7.1946860000000004e+02   7.1891999999999996e+00   8.6165899999999993e+01   1.1388400000000001e+01  -4.2169999999999996e+00  -6.7595999999999998e+00   8.9933199999999999e+01   1.1241500000000000e+01  -5.3402000000000003e+00   8.8910000000000000e-01
   4.8448599999999999e+01  -7.7470200000000006e+01   7.2084109999999998e+02   7.8765999999999998e+00   8.6013599999999997e+01   1.1318300000000001e+01  -4.2169999999999996e+00  -4.0247000000000002e+00   8.0791899999999998e+01   1.0413000000000000e+01  -4.9169000000000000e+00   8.7139999999999995e-01
   4.8470599999999997e+01  -7.8811199999999999e+01   7.1989750000000004e+02   8.5353999999999992e+00   8.5975600000000000e+01   1.1327000000000000e+01  -3.8841000000000001e+00  -2.6459999999999999e+00   7.2521100000000004e+01   9.6327999999999996e+00  -4.2241000000000000e+00   9.6430000000000005e-01
   4.8602899999999998e+01  -8.0108199999999997e+01   7.2015490000000000e+02   9.1655999999999995e+00   8.6061199999999999e+01   1.1401600000000000e+01  -3.8618999999999999e+00  -1.5120000000000000e+00   6.4337500000000006e+01   8.7466000000000008e+00  -3.7334000000000001e+00   1.0218000000000000e+00
   4.8382500000000000e+01  -8.1229399999999998e+01   7.2066959999999995e+02   9.9962000000000000e+00   8.5975600000000000e+01   1.1388400000000001e+01  -4.3723999999999998e+00   1.4231000000000000e+00   5.5457299999999996e+01   7.7255000000000003e+00  -3.0501999999999998e+00   1.1456999999999999e+00
   4.8713099999999997e+01  -8.2548400000000001e+01   7.2032640000000004e+02   1.0492599999999999e+01   8.5947000000000003e+01   1.1489300000000000e+01  -3.7730999999999999e+00   2.9350999999999998e+00   4.7360700000000001e+01   6.8296000000000001e+00  -2.4921000000000002e+00   1.1766000000000001e+00
   4.8889400000000002e+01  -8.3713499999999996e+01   7.2041219999999998e+02   1.1132300000000001e+01   8.5842399999999998e+01   1.1524400000000000e+01  -3.4180000000000001e+00   4.7362000000000002e+00   3.9612400000000001e+01   5.8471000000000002e+00  -2.2323000000000000e+00   1.2297000000000000e+00
   4.8867400000000004e+01  -8.4834699999999998e+01   7.1972600000000000e+02   1.1752900000000000e+01   8.5756699999999995e+01   1.1515599999999999e+01  -4.2614000000000001e+00   7.5378999999999996e+00   3.2647599999999997e+01   5.0956999999999999e+00  -1.6741999999999999e+00   1.4155000000000000e+00
   4.9374400000000001e+01  -8.5626099999999994e+01   7.1749559999999997e+02   1.2373500000000000e+01   8.5423699999999997e+01   1.1493700000000000e+01  -4.9494999999999996e+00   1.0539700000000000e+01   2.7685099999999998e+01   4.4695999999999998e+00  -1.2412000000000001e+00   1.4863000000000000e+00
   4.9330300000000001e+01  -8.6461500000000001e+01   7.1475049999999999e+02   1.2936800000000000e+01   8.5024000000000001e+01   1.1533099999999999e+01  -4.4611999999999998e+00   1.1740399999999999e+01   2.3419200000000000e+01   3.8435000000000001e+00  -9.4299999999999995e-01   1.4597000000000000e+00
   4.9330300000000001e+01  -8.7472700000000003e+01   7.1097600000000000e+02   1.3490500000000001e+01   8.4719499999999996e+01   1.1458600000000001e+01  -3.1960999999999999e+00   1.1228999999999999e+01   1.8021500000000000e+01   3.0343000000000000e+00  -6.7349999999999999e-01   1.2076000000000000e+00
   4.8911499999999997e+01  -8.7670500000000004e+01   7.0831669999999997e+02   1.4034800000000001e+01   8.4281800000000004e+01   1.1427899999999999e+01  -3.3289999999999997e-01   6.8930999999999996e+00   1.0708399999999999e+01   1.6665000000000001e+00  -3.6559999999999998e-01   7.6529999999999998e-01
   4.8757199999999997e+01  -8.8044300000000007e+01   7.0411329999999998e+02   1.4521699999999999e+01   8.3986800000000002e+01   1.1349000000000000e+01   8.8800000000000004e-02   2.9796000000000000e+00   3.4824000000000002e+00   4.9130000000000001e-01  -8.6599999999999996e-02   5.9719999999999995e-01
   4.7853499999999997e+01  -8.8330100000000002e+01   7.0179710000000000e+02   1.5151800000000000e+01   8.3577600000000004e+01   1.1265599999999999e+01  -2.4410000000000001e-01   2.6459999999999999e+00   6.9650000000000001e-01  -7.7100000000000002e-02   1.7319999999999999e-01   4.2470000000000002e-01
   4.7103999999999999e+01  -8.8439999999999998e+01   6.9793690000000004e+02   1.5753299999999999e+01   8.3387299999999996e+01   1.1208600000000001e+01   1.8200000000000001e+00  -6.6699999999999995e-02   2.8730000000000002e+00  -2.2159999999999999e-01   3.0790000000000001e-01   2.2559999999999999e-01
   4.6045999999999999e+01  -8.8791700000000006e+01   6.9544910000000004e+02   1.6230699999999999e+01   8.3215999999999994e+01   1.1169200000000000e+01  -1.6202000000000001e+00   2.0010000000000000e-01   1.5670999999999999e+00  -2.0230000000000001e-01   3.2710000000000000e-01   4.8659999999999998e-01
   4.5230499999999999e+01  -8.9165400000000005e+01   6.9253250000000003e+02   1.6841699999999999e+01   8.3035200000000003e+01   1.1028800000000000e+01   6.2150000000000005e-01   2.7795000000000001e+00   1.7412000000000001e+00  -4.8200000000000000e-02   2.7900000000000003e-01   2.5659999999999999e-01
   4.4326700000000002e+01  -8.9561099999999996e+01   6.9150310000000002e+02   1.7567299999999999e+01   8.2930499999999995e+01   1.0914800000000000e+01   9.3220000000000003e-01   2.0234000000000001e+00   2.9600000000000000e+00   2.6970000000000000e-01  -3.8500000000000000e-02   5.3080000000000005e-01
   4.3423000000000002e+01  -8.9451200000000000e+01   6.9004480000000001e+02   1.8321600000000000e+01   8.2968599999999995e+01   1.0778900000000000e+01   1.7978000000000001e+00   2.7349999999999999e+00   9.5770000000000000e-01   1.3489999999999999e-01  -1.0580000000000001e-01   4.1580000000000000e-01
   4.2651499999999999e+01  -8.8769700000000000e+01   6.8970159999999998e+02   1.9114000000000001e+01   8.2949500000000000e+01   1.0537699999999999e+01   4.6610000000000001e-01   2.8906000000000001e+00   2.2635999999999998e+00   8.6699999999999999e-02   2.2130000000000000e-01   4.0699999999999997e-01
   4.1946199999999997e+01  -8.8176199999999994e+01   6.8832910000000004e+02   2.0288300000000000e+01   8.2930499999999995e+01   1.0309699999999999e+01   5.3269999999999995e-01   1.3341000000000001e+00   2.9600000000000000e+00   9.5999999999999992e-03   1.6360000000000000e-01   4.4679999999999997e-01
   4.1417200000000001e+01  -8.7516700000000000e+01   6.8687080000000003e+02   2.1138100000000001e+01   8.2939999999999998e+01   1.0164899999999999e+01  -3.9950000000000002e-01   1.7788999999999999e+00   1.7412000000000001e+00  -1.1559999999999999e-01   2.5979999999999998e-01   4.3790000000000001e-01
   4.1417200000000001e+01  -8.7406700000000001e+01   6.8592710000000000e+02   2.2178699999999999e+01   8.2844899999999996e+01   1.0011500000000000e+01   6.2150000000000005e-01   1.5120000000000000e+00   1.5670999999999999e+00  -1.0600000000000000e-01   2.2130000000000000e-01   3.8040000000000002e-01
   4.1020400000000002e+01  -8.6791200000000003e+01   6.8575559999999996e+02   2.3467600000000001e+01   8.2749700000000004e+01   9.8404000000000007e+00   7.1020000000000005e-01   2.2012999999999998e+00   2.7858999999999998e+00   1.2520000000000001e-01   9.5999999999999992e-03   4.8659999999999998e-01
   4.0954300000000003e+01  -8.5736000000000004e+01   6.8481200000000001e+02   2.4737400000000001e+01   8.2492800000000003e+01   9.6167999999999996e+00   9.5440000000000003e-01   2.7572000000000001e+00   1.2188000000000001e+00   1.9300000000000001e-02   0.0000000000000000e+00   4.1580000000000000e-01
   4.1130600000000001e+01  -8.5186400000000006e+01   6.8266740000000004e+02   2.5978600000000000e+01   8.2331000000000003e+01   9.3843999999999994e+00   7.1020000000000005e-01   1.8010999999999999e+00   2.4377000000000000e+00   7.7100000000000002e-02   7.6999999999999999e-02   4.2470000000000002e-01
   4.1064500000000002e+01  -8.4680800000000005e+01   6.8352520000000004e+02   2.7420300000000001e+01   8.2254900000000006e+01   9.2002000000000006e+00   3.9950000000000002e-01   1.8677999999999999e+00   2.0893999999999999e+00   3.8500000000000000e-02   2.2130000000000000e-01   3.9810000000000001e-01
   4.1350999999999999e+01  -8.4263099999999994e+01   6.8206690000000003e+02   2.8766500000000001e+01   8.2121700000000004e+01   8.9984999999999999e+00   4.8830000000000001e-01   2.4681999999999999e+00   1.8283000000000000e+00  -7.7100000000000002e-02   1.2509999999999999e-01   4.2020000000000002e-01
   4.1461199999999998e+01  -8.3537599999999998e+01   6.8155219999999997e+02   3.0294100000000000e+01   8.1921800000000005e+01   8.8099000000000007e+00   6.2150000000000005e-01   1.8677999999999999e+00   2.5247000000000002e+00   9.6299999999999997e-02   2.1170000000000000e-01   3.5389999999999999e-01
   4.1527400000000000e+01  -8.3295800000000000e+01   6.8078009999999995e+02   3.1754799999999999e+01   8.1836200000000005e+01   8.6170000000000009e+00   6.8799999999999994e-01   2.4237000000000002e+00   1.9153000000000000e+00  -4.8200000000000000e-02   1.1550000000000001e-01   4.1139999999999999e-01
   4.1505299999999998e+01  -8.2790199999999999e+01   6.8009379999999999e+02   3.3358800000000002e+01   8.1883799999999994e+01   8.3802000000000003e+00   5.7709999999999995e-01   2.2012999999999998e+00   2.6118000000000001e+00   9.6299999999999997e-02  -3.8500000000000000e-02   4.8220000000000002e-01
   4.1681699999999999e+01  -8.2438500000000005e+01   6.8103750000000002e+02   3.4905500000000004e+01   8.1655400000000000e+01   8.2179000000000002e+00   5.9930000000000005e-01   1.9567000000000001e+00   1.3059000000000001e+00   9.6299999999999997e-02   1.6360000000000000e-01   4.1139999999999999e-01
   4.1990299999999998e+01  -8.2284599999999998e+01   6.8043700000000001e+02   3.6471299999999999e+01   8.1645899999999997e+01   8.0250000000000004e+00   2.8849999999999998e-01   1.9790000000000001e+00   2.0893999999999999e+00  -9.5999999999999992e-03   1.2509999999999999e-01   4.4679999999999997e-01
   4.2122500000000002e+01  -8.2350499999999997e+01   6.8069430000000000e+02   3.8094299999999997e+01   8.1645899999999997e+01   7.7706000000000000e+00   4.2170000000000002e-01   2.1568999999999998e+00   2.3506000000000000e+00  -9.5999999999999992e-03   4.8099999999999997e-02   4.4679999999999997e-01
   4.2761699999999998e+01  -8.2042800000000000e+01   6.8103750000000002e+02   3.9755600000000001e+01   8.1522199999999998e+01   7.5644999999999998e+00   6.4370000000000005e-01   2.2458000000000000e+00   1.8283000000000000e+00  -1.9300000000000001e-02   1.3469999999999999e-01   4.2020000000000002e-01
   4.3202599999999997e+01  -8.2152699999999996e+01   6.8163800000000003e+02   4.1407299999999999e+01   8.1417500000000004e+01   7.3628000000000000e+00   4.8830000000000001e-01   2.1124000000000001e+00   2.6989000000000001e+00   1.1559999999999999e-01   1.2509999999999999e-01   4.2470000000000002e-01
   4.3268700000000003e+01  -8.2196600000000004e+01   6.8206690000000003e+02   4.3020800000000001e+01   8.1322299999999998e+01   7.1523000000000003e+00   7.1020000000000005e-01   2.0678999999999998e+00   2.7858999999999998e+00   2.8899999999999999e-02   1.5400000000000000e-01   4.7330000000000000e-01
   4.3401000000000003e+01  -8.2372500000000002e+01   6.8421150000000000e+02   4.4806199999999997e+01   8.1503100000000003e+01   6.9199000000000002e+00   5.1049999999999995e-01   2.2012999999999998e+00   2.8730000000000002e+00   6.7400000000000002e-02   1.1550000000000001e-01   4.5560000000000000e-01
   4.4172400000000003e+01  -8.2086699999999993e+01   6.8584140000000002e+02   4.6648800000000001e+01   8.1626800000000003e+01   6.6654999999999998e+00   5.5489999999999995e-01   2.1568999999999998e+00   1.9153000000000000e+00   0.0000000000000000e+00   9.6199999999999994e-02   4.2020000000000002e-01
   4.4481000000000002e+01  -8.2284599999999998e+01   6.8772860000000003e+02   4.8472400000000000e+01   8.1788600000000002e+01   6.4593999999999996e+00   8.2120000000000004e-01   1.9345000000000001e+00   2.0893999999999999e+00  -9.6299999999999997e-02   1.1550000000000001e-01   4.4230000000000003e-01
   4.5009999999999998e+01  -8.1998800000000003e+01   6.9073099999999999e+02   5.0630099999999999e+01   8.2026499999999999e+01   6.1304999999999996e+00   4.2170000000000002e-01   2.3347000000000002e+00   1.5670999999999999e+00   2.8899999999999999e-02   1.0580000000000001e-01   4.1580000000000000e-01
   4.5517000000000003e+01  -8.1778899999999993e+01   6.9416240000000005e+02   5.2520499999999998e+01   8.2254900000000006e+01   5.8280000000000003e+00   6.2150000000000005e-01   2.1124000000000001e+00   2.5247000000000002e+00  -3.8500000000000000e-02   2.1170000000000000e-01   4.1580000000000000e-01
   4.6376600000000003e+01  -8.1976799999999997e+01   6.9750800000000004e+02   5.4477699999999999e+01   8.2492800000000003e+01   5.5868000000000002e+00   5.9930000000000005e-01   2.2679999999999998e+00   1.9153000000000000e+00   3.8500000000000000e-02   1.6360000000000000e-01   4.2470000000000002e-01
   4.7148099999999999e+01  -8.1866900000000001e+01   7.0076769999999999e+02   5.6539999999999999e+01   8.2635499999999993e+01   5.3323999999999998e+00   6.2150000000000005e-01   2.2012999999999998e+00   2.0024000000000002e+00  -1.9300000000000001e-02   1.1550000000000001e-01   4.4230000000000003e-01
   4.7897500000000001e+01  -8.2460400000000007e+01   7.0497109999999998e+02   5.8506799999999998e+01   8.3025700000000001e+01   5.1087999999999996e+00   4.2170000000000002e-01   2.1568999999999998e+00   1.5670999999999999e+00  -3.8500000000000000e-02   1.6360000000000000e-01   4.0699999999999997e-01
   4.8801299999999998e+01  -8.2284599999999998e+01   7.0883140000000003e+02   6.0578600000000002e+01   8.3149400000000000e+01   4.8150000000000004e+00   6.6579999999999995e-01   2.2679999999999998e+00   2.6118000000000001e+00   4.8200000000000000e-02   1.1550000000000001e-01   4.5560000000000000e-01
   4.9396400000000000e+01  -8.2438500000000005e+01   7.1080439999999999e+02   6.2764899999999997e+01   8.3387299999999996e+01   4.4949000000000003e+00   7.1020000000000005e-01   2.0901999999999998e+00   1.5670999999999999e+00   9.5999999999999992e-03   2.5979999999999998e-01   3.8929999999999998e-01
   5.0145800000000001e+01  -8.2680300000000003e+01   7.1526520000000005e+02   6.4960800000000006e+01   8.3558599999999998e+01   4.2361000000000004e+00   5.1049999999999995e-01   1.8899999999999999e+00   2.6118000000000001e+00   2.8899999999999999e-02   8.6599999999999996e-02   4.6450000000000002e-01
   5.1093699999999998e+01  -8.3119900000000001e+01   7.1723820000000001e+02   6.6975399999999993e+01   8.3596599999999995e+01   3.9862000000000002e+00   4.4390000000000002e-01   2.0678999999999998e+00   1.5670999999999999e+00   9.6299999999999997e-02   1.2509999999999999e-01   4.1580000000000000e-01
   5.2173699999999997e+01  -8.3911400000000000e+01   7.2084109999999998e+02   6.9152199999999993e+01   8.3758399999999995e+01   3.7406000000000001e+00   5.9930000000000005e-01   2.1791000000000000e+00   1.7412000000000001e+00   9.5999999999999992e-03   2.1170000000000000e-01   4.0699999999999997e-01
   5.3143599999999999e+01  -8.4944599999999994e+01   7.2538770000000000e+02   7.1348100000000002e+01   8.4120000000000005e+01   3.5038000000000000e+00   4.2170000000000002e-01   2.1791000000000000e+00   1.8283000000000000e+00   2.8899999999999999e-02   1.5400000000000000e-01   4.8659999999999998e-01
   5.4267699999999998e+01  -8.6395499999999998e+01   7.2993420000000003e+02   7.3391199999999998e+01   8.4538700000000006e+01   3.2888999999999999e+00   5.7709999999999995e-01   2.0901999999999998e+00   2.4377000000000000e+00  -1.9300000000000001e-02   1.8279999999999999e-01   4.3350000000000000e-01
   5.4995100000000001e+01  -8.9692999999999998e+01   7.3748320000000001e+02   7.5062100000000001e+01   8.5109600000000000e+01   3.3108000000000000e+00   4.8830000000000001e-01   1.9345000000000001e+00   1.8283000000000000e+00   0.0000000000000000e+00   1.3469999999999999e-01   4.2909999999999998e-01
   5.5898800000000001e+01  -9.1913399999999996e+01   7.4503219999999999e+02   7.7009699999999995e+01   8.5937500000000000e+01   3.2932999999999999e+00   4.8830000000000001e-01   2.2902999999999998e+00   2.1764999999999999e+00   9.5999999999999992e-03   5.7700000000000001e-02   4.5560000000000000e-01
   5.5898800000000001e+01  -9.4243600000000001e+01   7.5283849999999995e+02   7.8775999999999996e+01   8.6746399999999994e+01   3.2669999999999999e+00   3.5510000000000003e-01   2.1345999999999998e+00   2.4377000000000000e+00   3.8500000000000000e-02   8.6599999999999996e-02   4.6450000000000002e-01
   5.6141300000000001e+01  -9.7673100000000005e+01   7.5910069999999996e+02   8.0322699999999998e+01   8.7317300000000003e+01   3.2450999999999999e+00   4.8830000000000001e-01   2.0901999999999998e+00   1.4800000000000000e+00   4.8200000000000000e-02   9.6199999999999994e-02   4.6000000000000002e-01
   5.5987000000000002e+01  -1.0022320000000001e+02   7.6441930000000002e+02   8.1955299999999994e+01   8.8031000000000006e+01   3.2625999999999999e+00   3.5510000000000003e-01   2.0901999999999998e+00   2.1764999999999999e+00  -3.8500000000000000e-02   1.0580000000000001e-01   4.1139999999999999e-01
   5.6427900000000001e+01  -1.0323490000000000e+02   7.6965210000000002e+02   8.3740700000000004e+01   8.8620999999999995e+01   3.3679000000000001e+00   5.5489999999999995e-01   2.2902999999999998e+00   2.4377000000000000e+00  -3.8500000000000000e-02   1.4430000000000001e-01   4.2020000000000002e-01
   5.7155200000000001e+01  -1.0642260000000000e+02   7.7745839999999998e+02   8.5077299999999994e+01   8.9458399999999997e+01   3.4994000000000001e+00   6.4370000000000005e-01   2.2902999999999998e+00   1.6540999999999999e+00   4.8200000000000000e-02   1.5400000000000000e-01   4.3350000000000000e-01
   5.7794499999999999e+01  -1.0945630000000000e+02   7.8517899999999997e+02   8.6547600000000003e+01   9.0134000000000000e+01   3.4950000000000001e+00   5.3269999999999995e-01   2.1791000000000000e+00   1.3059000000000001e+00   8.6699999999999999e-02   1.7319999999999999e-01   4.0250000000000002e-01
   5.7904699999999998e+01  -1.1134690000000001e+02   7.8852459999999996e+02   8.7998800000000003e+01   9.0657399999999996e+01   3.6440999999999999e+00   3.5510000000000003e-01   2.2235999999999998e+00   2.5247000000000002e+00   1.9300000000000001e-02   7.6999999999999999e-02   4.2909999999999998e-01
   5.8455700000000000e+01  -1.1387500000000000e+02   7.9229899999999998e+02   8.9278199999999998e+01   9.1037999999999997e+01   3.7010999999999998e+00   6.4370000000000005e-01   2.2235999999999998e+00   2.2635999999999998e+00   1.9300000000000001e-02   1.5400000000000000e-01   4.4230000000000003e-01
   5.8874499999999998e+01  -1.1613930000000001e+02   7.9512990000000002e+02   9.0299800000000005e+01   9.1332999999999998e+01   3.7801000000000000e+00   3.5510000000000003e-01   2.1568999999999998e+00   2.3506000000000000e+00   7.7100000000000002e-02   1.5400000000000000e-01   4.4230000000000003e-01
   5.9866399999999999e+01  -1.1778810000000000e+02   7.9718870000000004e+02   9.1569599999999994e+01   9.1456699999999998e+01   3.8633999999999999e+00   2.8849999999999998e-01   2.1124000000000001e+00   1.5670999999999999e+00  -3.8500000000000000e-02   5.7700000000000001e-02   4.6450000000000002e-01
   6.0130899999999997e+01  -1.1939290000000000e+02   7.9890440000000001e+02   9.2648499999999999e+01   9.1618499999999997e+01   3.9641999999999999e+00   4.2170000000000002e-01   2.1124000000000001e+00   1.9153000000000000e+00  -1.9300000000000001e-02   1.3469999999999999e-01   4.6889999999999998e-01
   6.0241100000000003e+01  -1.2040410000000000e+02   7.9899019999999996e+02   9.3603200000000001e+01   9.1665999999999997e+01   3.9422999999999999e+00   5.1049999999999995e-01   2.3570000000000002e+00   2.5247000000000002e+00   0.0000000000000000e+00   1.3469999999999999e-01   4.0699999999999997e-01
   6.0571800000000003e+01  -1.2095370000000000e+02   7.9976220000000001e+02   9.4500699999999995e+01   9.1618499999999997e+01   4.0739000000000001e+00   2.6629999999999998e-01   2.1124000000000001e+00   1.8283000000000000e+00   2.8899999999999999e-02   8.6599999999999996e-02   4.2909999999999998e-01
   6.1034700000000001e+01  -1.2218480000000000e+02   7.9856129999999996e+02   9.5159400000000005e+01   9.1437700000000007e+01   4.1308999999999996e+00   5.3269999999999995e-01   2.1568999999999998e+00   2.3506000000000000e+00   1.9300000000000001e-02   1.1550000000000001e-01   4.5119999999999999e-01
   6.1034700000000001e+01  -1.2319600000000000e+02   7.9487260000000003e+02   9.5713200000000001e+01   9.1171199999999999e+01   4.2624000000000004e+00   4.6610000000000001e-01   2.4015000000000000e+00   2.0893999999999999e+00   6.7400000000000002e-02   1.0580000000000001e-01   4.9990000000000001e-01
   6.0902400000000000e+01  -1.2403140000000000e+02   7.9195590000000004e+02   9.6085499999999996e+01   9.0695400000000006e+01   4.3501000000000003e+00   5.5489999999999995e-01   2.2458000000000000e+00   1.4800000000000000e+00  -3.8500000000000000e-02   4.8099999999999997e-02   4.2909999999999998e-01
   6.1056699999999999e+01  -1.2475690000000000e+02   7.8723779999999999e+02   9.6343299999999999e+01   9.0219600000000000e+01   4.4949000000000003e+00   2.6629999999999998e-01   2.2902999999999998e+00   1.7412000000000001e+00   5.7799999999999997e-02   8.6599999999999996e-02   4.1580000000000000e-01
   6.0726100000000002e+01  -1.2552630000000001e+02   7.8346330000000000e+02   9.6438800000000001e+01   8.9658199999999994e+01   4.6044999999999998e+00   4.6610000000000001e-01   2.2235999999999998e+00   9.5770000000000000e-01   1.1559999999999999e-01   1.4430000000000001e-01   4.2020000000000002e-01
   5.9469700000000003e+01  -1.2607590000000000e+02   7.7702949999999998e+02   9.6477000000000004e+01   8.8992099999999994e+01   4.8018000000000001e+00   6.4370000000000005e-01   2.1568999999999998e+00   2.4377000000000000e+00   6.7400000000000002e-02   1.1550000000000001e-01   4.2020000000000002e-01
   5.9249200000000002e+01  -1.2647160000000000e+02   7.6930899999999997e+02   9.6180999999999997e+01   8.8088099999999997e+01   4.9641000000000002e+00   4.8830000000000001e-01   2.2235999999999998e+00   9.5770000000000000e-01  -1.9300000000000001e-02   4.8099999999999997e-02   4.9099999999999999e-01
   5.7816499999999998e+01  -1.2444910000000000e+02   7.6073059999999998e+02   9.5932800000000000e+01   8.7146000000000001e+01   4.8587999999999996e+00   5.5489999999999995e-01   2.4237000000000002e+00   2.2635999999999998e+00   9.5999999999999992e-03   8.6599999999999996e-02   4.6450000000000002e-01
   5.6273600000000002e+01  -1.2732890000000000e+02   7.4743409999999994e+02   9.4787099999999995e+01   8.5642499999999998e+01   5.7096000000000000e+00   6.4370000000000005e-01   2.1345999999999998e+00   1.7412000000000001e+00   9.6299999999999997e-02   1.8279999999999999e-01   4.4230000000000003e-01
   5.4444099999999999e+01  -1.2895570000000001e+02   7.3533860000000004e+02   9.3631799999999998e+01   8.4224699999999999e+01   5.7359000000000000e+00   4.8830000000000001e-01   2.0457000000000001e+00   1.1317999999999999e+00  -3.8500000000000000e-02   1.7319999999999999e-01   4.2470000000000002e-01
   5.4179600000000001e+01  -1.2326200000000000e+02   7.2075540000000001e+02   9.3058999999999997e+01   8.2759200000000007e+01   5.7797000000000001e+00   3.1069999999999998e-01   2.1791000000000000e+00   7.8349999999999997e-01  -2.8899999999999999e-02   1.5400000000000000e-01   4.6889999999999998e-01
   5.2570500000000003e+01  -1.2350380000000000e+02   7.0522850000000005e+02   9.1626900000000006e+01   8.0903599999999997e+01   5.9244000000000003e+00   7.9900000000000004e-01   2.4459000000000000e+00   2.0893999999999999e+00   9.5999999999999992e-03   2.2130000000000000e-01   3.8040000000000002e-01
   4.9683000000000000e+01  -1.2308610000000000e+02   6.8892960000000005e+02   8.9984700000000004e+01   7.9190799999999996e+01   6.2488999999999999e+00  -6.6600000000000006e-02   1.8455999999999999e+00   1.9153000000000000e+00   1.1559999999999999e-01   1.5400000000000000e-01   4.2470000000000002e-01
   4.8492699999999999e+01  -1.1985450000000000e+02   6.7005709999999999e+02   8.8619399999999999e+01   7.7135400000000004e+01   6.4462999999999999e+00   7.1020000000000005e-01   2.4237000000000002e+00   1.7412000000000001e+00   9.6299999999999997e-02   9.6199999999999994e-02   4.3790000000000001e-01
   4.6707299999999996e+01  -1.1908510000000000e+02   6.5041269999999997e+02   8.6614500000000007e+01   7.4908699999999996e+01   6.5033000000000003e+00   2.8849999999999998e-01   1.7343999999999999e+00   1.3059000000000001e+00   1.9300000000000001e-02   1.1550000000000001e-01   3.4949999999999998e-01
   4.5186399999999999e+01  -1.1607330000000000e+02   6.3085400000000004e+02   8.4647700000000000e+01   7.2662899999999993e+01   6.7182000000000004e+00   5.7709999999999995e-01   1.4008000000000000e+00   2.6989000000000001e+00   5.7799999999999997e-02   7.6999999999999999e-02   1.9020000000000001e-01
   4.2827900000000000e+01  -1.1336940000000000e+02   6.0855020000000002e+02   8.2222600000000000e+01   7.0179299999999998e+01   6.7971000000000004e+00   2.8849999999999998e-01   1.1563000000000001e+00   2.1764999999999999e+00   0.0000000000000000e+00   1.8279999999999999e-01   3.3620000000000000e-01
   4.0844099999999997e+01  -1.1227020000000000e+02   5.8324400000000003e+02   7.9644800000000004e+01   6.7438699999999997e+01   6.9680999999999997e+00   1.5540000000000001e-01   2.1124000000000001e+00   2.6989000000000001e+00  -2.8899999999999999e-02   1.6360000000000000e-01   2.8749999999999998e-01
   3.8750100000000003e+01  -1.0908260000000000e+02   5.5905290000000002e+02   7.6942899999999995e+01   6.4669600000000003e+01   7.1040999999999999e+00   4.2170000000000002e-01   1.7343999999999999e+00   2.5247000000000002e+00   2.8899999999999999e-02   2.1170000000000000e-01   3.3179999999999998e-01
   3.6678100000000001e+01  -1.0585100000000000e+02   5.3434720000000004e+02   7.4097800000000007e+01   6.1852899999999998e+01   7.0952999999999999e+00   7.3240000000000005e-01   2.0011999999999999e+00   2.3506000000000000e+00   5.7799999999999997e-02   1.2509999999999999e-01   3.9810000000000001e-01
   3.3878799999999998e+01  -1.0286120000000000e+02   5.0835469999999998e+02   7.1061700000000002e+01   5.8912500000000001e+01   7.1215999999999999e+00   3.7730000000000002e-01   2.1568999999999998e+00   1.8283000000000000e+00   3.8500000000000000e-02   1.2509999999999999e-01   4.3350000000000000e-01
   3.1476199999999999e+01  -1.0000330000000000e+02   4.8133280000000002e+02   6.7949200000000005e+01   5.5943600000000004e+01   7.1260000000000003e+00   6.2150000000000005e-01   1.8232999999999999e+00   2.0024000000000002e+00   5.7799999999999997e-02   2.4060000000000001e-01   3.7600000000000000e-01
   2.8985399999999998e+01  -9.6639899999999997e+01   4.5439670000000001e+02   6.4617099999999994e+01   5.2860500000000002e+01   7.0514000000000001e+00   4.8830000000000001e-01   1.8677999999999999e+00   1.9153000000000000e+00   8.6699999999999999e-02   1.9239999999999999e-01   3.9810000000000001e-01
   2.6847300000000001e+01  -9.4727300000000000e+01   4.2557339999999999e+02   6.1132300000000001e+01   4.9653599999999997e+01   7.2706999999999997e+00   6.6579999999999995e-01   1.9567000000000001e+00   1.1317999999999999e+00   5.7799999999999997e-02   1.6360000000000000e-01   4.2909999999999998e-01
   2.3937799999999999e+01  -9.0990099999999998e+01   3.9966669999999999e+02   5.7838500000000003e+01   4.6579999999999998e+01   7.0820999999999996e+00   3.3289999999999997e-01   2.0234000000000001e+00   2.2635999999999998e+00   7.7100000000000002e-02   1.2509999999999999e-01   4.2020000000000002e-01
   2.1292700000000000e+01  -8.6197599999999994e+01   3.7204430000000002e+02   5.4678199999999997e+01   4.3639600000000002e+01   6.8715999999999999e+00   5.9930000000000005e-01   2.0678999999999998e+00   1.9153000000000000e+00   9.6299999999999997e-02   9.6199999999999994e-02   3.9369999999999999e-01
   1.9110499999999998e+01  -8.3141900000000007e+01   3.4673809999999997e+02   5.1031100000000002e+01   4.0566000000000003e+01   6.8673000000000002e+00   4.2170000000000002e-01   1.7343999999999999e+00   2.0024000000000002e+00   5.7799999999999997e-02   3.8500000000000000e-02   4.1139999999999999e-01
   1.6928400000000000e+01  -8.1097499999999997e+01   3.1842939999999999e+02   4.7479500000000002e+01   3.7368699999999997e+01   6.7268999999999997e+00   3.5510000000000003e-01   1.8899999999999999e+00   1.8283000000000000e+00  -3.8500000000000000e-02   9.6199999999999994e-02   3.5830000000000001e-01
   1.4503700000000000e+01  -7.8151700000000005e+01   2.8986340000000001e+02   4.3564999999999998e+01   3.4009599999999999e+01   6.6875000000000000e+00   3.5510000000000003e-01   1.7343999999999999e+00   2.1764999999999999e+00  -6.7400000000000002e-02   1.2509999999999999e-01   3.8479999999999998e-01
   1.2013000000000000e+01  -7.4282499999999999e+01   2.6232679999999999e+02   3.9793799999999997e+01   3.0917000000000002e+01   6.4156000000000004e+00   5.7709999999999995e-01   1.6677000000000000e+00   1.6540999999999999e+00   1.9300000000000001e-02   1.4430000000000001e-01   3.3179999999999998e-01
   9.7425999999999995e+00  -6.8017200000000003e+01   2.3847890000000001e+02   3.6643099999999997e+01   2.8300100000000000e+01   5.9858000000000002e+00   5.1049999999999995e-01   2.0234000000000001e+00   2.9600000000000000e+00  -9.5999999999999992e-03   1.0580000000000001e-01   3.3620000000000000e-01
   6.9874000000000001e+00  -6.2543300000000002e+01   2.1505990000000000e+02   3.3568800000000003e+01   2.5616599999999998e+01   5.6131000000000002e+00   4.2170000000000002e-01   1.8455999999999999e+00   2.5247000000000002e+00   6.7400000000000002e-02   1.5400000000000000e-01   3.5830000000000001e-01
   5.0255999999999998e+00  -5.7025399999999998e+01   1.9232720000000000e+02   3.0322700000000001e+01   2.2923600000000000e+01   5.1219000000000001e+00   6.8799999999999994e-01   2.0011999999999999e+00   1.7412000000000001e+00   9.5999999999999992e-03   1.6360000000000000e-01   3.7600000000000000e-01
   3.7031000000000001e+00  -5.1199800000000003e+01   1.6873670000000001e+02   2.7152899999999999e+01   2.0459000000000000e+01   4.7798999999999996e+00   4.4390000000000002e-01   1.8899999999999999e+00   2.5247000000000002e+00  -2.8899999999999999e-02   1.2509999999999999e-01   3.6270000000000002e-01
   2.3365000000000000e+00  -4.6341400000000000e+01   1.4677610000000001e+02   2.3792200000000001e+01   1.7965900000000001e+01   4.4291000000000000e+00   3.5510000000000003e-01   2.0678999999999998e+00   2.3506000000000000e+00   1.2520000000000001e-01   1.6360000000000000e-01   3.7159999999999999e-01
   1.5649999999999999e+00  -4.1878700000000002e+01   1.2610220000000000e+02   2.0507899999999999e+01   1.5415699999999999e+01   4.2404999999999999e+00   4.6610000000000001e-01   2.0901999999999998e+00   2.0024000000000002e+00   7.7100000000000002e-02   1.7319999999999999e-01   3.8040000000000002e-01
   3.9679999999999999e-01  -3.7064300000000003e+01   1.0508510000000000e+02   1.7510000000000002e+01   1.3046200000000001e+01   3.8940999999999999e+00   5.7709999999999995e-01   2.0011999999999999e+00   2.5247000000000002e+00   0.0000000000000000e+00   1.5400000000000000e-01   4.1139999999999999e-01
  -4.6289999999999998e-01  -3.2447800000000001e+01   8.8014200000000002e+01   1.4731700000000000e+01   1.1114500000000000e+01   3.5388999999999999e+00   5.7709999999999995e-01   2.0457000000000001e+00   2.4377000000000000e+00   7.7100000000000002e-02   5.7700000000000001e-02   3.9810000000000001e-01
  -8.5960000000000003e-01  -2.7193700000000000e+01   7.1028999999999996e+01   1.2258900000000001e+01   9.0780999999999992e+00   3.0565000000000002e+00   4.4390000000000002e-01   2.0234000000000001e+00   1.6540999999999999e+00   6.7400000000000002e-02   2.1170000000000000e-01   4.3790000000000001e-01
  -6.8330000000000002e-01  -2.2599100000000000e+01   5.7475099999999998e+01   9.8625000000000007e+00   7.2035000000000000e+00   2.7187999999999999e+00   3.9950000000000002e-01   2.0678999999999998e+00   2.1764999999999999e+00   1.2520000000000001e-01   1.4430000000000001e-01   4.1580000000000000e-01
  -1.3666000000000000e+00  -1.7191199999999998e+01   4.4779100000000000e+01   7.8956999999999997e+00   5.7380000000000004e+00   2.2101999999999999e+00   6.2150000000000005e-01   1.9345000000000001e+00   2.0024000000000002e+00   6.7400000000000002e-02   6.7400000000000002e-02   3.8040000000000002e-01
  -1.6752000000000000e+00  -1.2618600000000001e+01   3.3627200000000002e+01   6.0244000000000000e+00   4.4534000000000002e+00   1.6356999999999999e+00   2.8849999999999998e-01   2.1124000000000001e+00   2.2635999999999998e+00   7.7100000000000002e-02   9.6199999999999994e-02   3.9810000000000001e-01
  -1.4988999999999999e+00  -8.8154000000000003e+00   2.4362600000000000e+01   4.5827999999999998e+00   3.3591000000000002e+00   1.2717000000000001e+00   3.9950000000000002e-01   2.0234000000000001e+00   2.0893999999999999e+00   2.8899999999999999e-02   1.4430000000000001e-01   4.2470000000000002e-01
  -1.4327000000000001e+00  -4.5286000000000000e+00   1.8443500000000000e+01   3.4657000000000000e+00   2.4075000000000002e+00   6.7530000000000001e-01   3.5510000000000003e-01   1.9123000000000001e+00   2.6118000000000001e+00   7.7100000000000002e-02   1.3469999999999999e-01   3.8929999999999998e-01
  -1.0801000000000001e+00   2.6379999999999998e-01   1.3639600000000000e+01   2.7496999999999998e+00   1.8461000000000001e+00   1.6230000000000000e-01   5.3269999999999995e-01   2.0011999999999999e+00   1.7412000000000001e+00   3.8500000000000000e-02   1.8279999999999999e-01   4.2470000000000002e-01
  -1.3887000000000000e+00   3.1436999999999999e+00   8.9215000000000000e+00   1.8998999999999999e+00   1.2750999999999999e+00   0.0000000000000000e+00   2.4410000000000001e-01   2.0901999999999998e+00   2.0893999999999999e+00   9.5999999999999992e-03   3.8500000000000000e-02   4.3350000000000000e-01
  -1.5208999999999999e+00   2.8799000000000001e+00   4.5465000000000000e+00   1.0692999999999999e+00   8.1840000000000002e-01  -1.0520000000000000e-01   3.1069999999999998e-01   2.1791000000000000e+00   2.4377000000000000e+00   6.7400000000000002e-02   1.5400000000000000e-01   4.2909999999999998e-01
  -3.5270000000000001e-01   1.7590000000000000e-01  -6.0050000000000003e-01   9.4999999999999998e-03   2.5690000000000002e-01  -9.2100000000000001e-02   5.5489999999999995e-01   2.0901999999999998e+00   2.0024000000000002e+00   5.7799999999999997e-02   7.6999999999999999e-02   4.3790000000000001e-01
   2.6450000000000001e-01  -1.7806999999999999e+00  -1.7157000000000000e+00  -2.8639999999999999e-01   1.6180000000000000e-01  -1.0520000000000000e-01   4.8830000000000001e-01   2.0234000000000001e+00   2.0024000000000002e+00   7.7100000000000002e-02   1.6360000000000000e-01   4.0699999999999997e-01
  -2.6450000000000001e-01  -2.8580000000000000e-01   8.5800000000000001e-02  -1.7190000000000000e-01   9.4999999999999998e-03   2.6300000000000000e-02   3.9950000000000002e-01   2.0234000000000001e+00   1.8283000000000000e+00   7.7100000000000002e-02   1.9239999999999999e-01   4.0699999999999997e-01
   2.2040000000000001e-01   1.0112000000000001e+00  -1.2867999999999999e+00   1.9099999999999999e-02   1.0470000000000000e-01  -4.8200000000000000e-02   5.3269999999999995e-01   1.9790000000000001e+00   2.0024000000000002e+00   9.6299999999999997e-02   9.6199999999999994e-02   4.3790000000000001e-01
  -3.5270000000000001e-01  -8.5740000000000005e-01  -7.7210000000000001e-01  -2.6729999999999998e-01   1.2370000000000000e-01  -7.0199999999999999e-02   5.5489999999999995e-01   2.0011999999999999e+00   1.3930000000000000e+00   7.7100000000000002e-02   1.2509999999999999e-01   4.1139999999999999e-01
  -6.6100000000000006e-02  -6.8149999999999999e-01  -1.3725000000000001e+00  -1.3370000000000001e-01   1.2370000000000000e-01  -3.9500000000000000e-02   5.3269999999999995e-01   2.2235999999999998e+00   2.6118000000000001e+00  -3.8500000000000000e-02   1.2509999999999999e-01   4.2909999999999998e-01
   1.9839999999999999e-01   5.4959999999999998e-01  -2.5740000000000002e-01  -9.4999999999999998e-03   4.7600000000000003e-02  -8.3299999999999999e-02   4.8830000000000001e-01   2.2012999999999998e+00   6.0940000000000005e-01   1.7340000000000000e-01   7.6999999999999999e-02   4.6000000000000002e-01
   8.8200000000000001e-02  -3.9570000000000000e-01  -5.1470000000000005e-01  -1.6230000000000000e-01   1.0470000000000000e-01  -4.4000000000000003e-03   3.7730000000000002e-01   2.5348999999999999e+00   2.6989000000000001e+00   1.0600000000000000e-01   1.6360000000000000e-01   4.2909999999999998e-01
  -1.3230000000000000e-01  -6.1550000000000005e-01  -8.5800000000000001e-02  -2.6729999999999998e-01   1.4269999999999999e-01  -2.1899999999999999e-02   4.6610000000000001e-01   2.1124000000000001e+00   2.0893999999999999e+00   1.0600000000000000e-01   8.6599999999999996e-02   4.6889999999999998e-01
   4.4100000000000000e-02   2.1999999999999999e-02   4.2890000000000000e-01  -4.7699999999999999e-02   1.1420000000000000e-01  -1.7500000000000002e-02   3.1069999999999998e-01   2.2458000000000000e+00   2.0024000000000002e+00   1.9300000000000001e-02   1.5400000000000000e-01   4.4679999999999997e-01
   1.9839999999999999e-01   6.6000000000000003e-02   8.5800000000000001e-02   0.0000000000000000e+00  -9.4999999999999998e-03  -2.1899999999999999e-02   3.7730000000000002e-01   2.2458000000000000e+00   1.6540999999999999e+00   2.8899999999999999e-02   2.1170000000000000e-01   4.6000000000000002e-01
   8.8200000000000001e-02  -7.2550000000000003e-01  -4.2890000000000000e-01  -9.5500000000000002e-02   6.6600000000000006e-02  -3.9500000000000000e-02   5.3269999999999995e-01   2.0011999999999999e+00   1.8283000000000000e+00   7.7100000000000002e-02   1.8279999999999999e-01   4.2020000000000002e-01
  -1.1020000000000001e-01   2.1999999999999999e-02  -1.7160000000000000e-01  -9.5500000000000002e-02   1.4269999999999999e-01  -1.3200000000000000e-02   6.2150000000000005e-01   2.4237000000000002e+00   1.4800000000000000e+00   4.8200000000000000e-02   1.5400000000000000e-01   4.5560000000000000e-01
   0.0000000000000000e+00   2.1999999999999999e-02   1.7160000000000000e-01  -4.7699999999999999e-02   6.6600000000000006e-02   8.8000000000000005e-03   5.3269999999999995e-01   2.1124000000000001e+00   1.6540999999999999e+00   9.6299999999999997e-02   1.6360000000000000e-01   4.4679999999999997e-01
   4.4100000000000000e-02  -3.5170000000000001e-01  -1.0294000000000001e+00  -1.2410000000000000e-01   9.5200000000000007e-02  -4.3900000000000002e-02   3.9950000000000002e-01   2.2679999999999998e+00   1.7412000000000001e+00   5.7799999999999997e-02   2.3089999999999999e-01   4.6450000000000002e-01
   2.2040000000000001e-01  -3.0780000000000002e-01  -6.0050000000000003e-01  -1.8140000000000001e-01   9.5200000000000007e-02  -1.7500000000000002e-02   4.6610000000000001e-01   2.4459000000000000e+00   2.1764999999999999e+00  -1.9300000000000001e-02   1.4430000000000001e-01   4.8220000000000002e-01
  -4.4100000000000000e-02   0.0000000000000000e+00  -6.0050000000000003e-01  -9.4999999999999998e-03   1.2370000000000000e-01  -2.6300000000000000e-02   5.1049999999999995e-01   2.0901999999999998e+00   2.6118000000000001e+00  -2.8899999999999999e-02   1.0580000000000001e-01   4.2909999999999998e-01
   1.3230000000000000e-01  -2.1980000000000000e-01  -6.8630000000000002e-01  -4.7699999999999999e-02   1.6180000000000000e-01  -4.4000000000000003e-03   4.2170000000000002e-01   2.5125999999999999e+00   2.8730000000000002e+00   1.9300000000000001e-02   1.6360000000000000e-01   4.2470000000000002e-01
   2.1999999999999999e-02  -5.2759999999999996e-01  -7.7210000000000001e-01  -1.6230000000000000e-01   5.7099999999999998e-02   1.3200000000000000e-02   4.6610000000000001e-01   2.1791000000000000e+00   1.5670999999999999e+00  -9.5999999999999992e-03   8.6599999999999996e-02   4.4230000000000003e-01
  -8.8200000000000001e-02  -6.6000000000000003e-02   4.2890000000000000e-01  -1.8140000000000001e-01   1.7130000000000001e-01  -5.2600000000000001e-02   5.1049999999999995e-01   2.0457000000000001e+00   1.7412000000000001e+00  -2.8899999999999999e-02   1.3469999999999999e-01   4.8220000000000002e-01
   1.7630000000000001e-01  -2.1980000000000000e-01  -8.5800000000000001e-02  -1.2410000000000000e-01   3.8100000000000002e-02   0.0000000000000000e+00   5.1049999999999995e-01   2.2902999999999998e+00   2.0893999999999999e+00   4.8200000000000000e-02   1.9239999999999999e-01   4.5560000000000000e-01
  -6.6100000000000006e-02  -3.5170000000000001e-01  -4.2890000000000000e-01  -1.8140000000000001e-01   1.2370000000000000e-01  -1.3200000000000000e-02   4.8830000000000001e-01   2.1791000000000000e+00   1.7412000000000001e+00   3.8500000000000000e-02   5.7700000000000001e-02   4.5560000000000000e-01
   6.6100000000000006e-02  -2.1980000000000000e-01  -8.5800000000000001e-02  -1.1459999999999999e-01   5.7099999999999998e-02   1.3200000000000000e-02   3.3289999999999997e-01   2.1791000000000000e+00   2.0893999999999999e+00   0.0000000000000000e+00   8.6599999999999996e-02   4.9099999999999999e-01
   1.1020000000000001e-01  -1.9789999999999999e-01  -4.2890000000000000e-01  -5.7299999999999997e-02   1.3320000000000001e-01  -3.0700000000000002e-02   5.9930000000000005e-01   2.1568999999999998e+00   1.5670999999999999e+00   4.8200000000000000e-02   1.4430000000000001e-01   4.5560000000000000e-01
   2.1999999999999999e-02  -2.8580000000000000e-01  -1.0294000000000001e+00  -1.1459999999999999e-01   1.3320000000000001e-01  -5.2600000000000001e-02   5.3269999999999995e-01   2.2458000000000000e+00   2.8730000000000002e+00   6.7400000000000002e-02   1.4430000000000001e-01   4.2470000000000002e-01
  -4.4100000000000000e-02  -1.0990000000000000e-01   0.0000000000000000e+00  -1.3370000000000001e-01   7.6100000000000001e-02  -3.0700000000000002e-02   3.7730000000000002e-01   2.3347000000000002e+00   1.7412000000000001e+00   9.5999999999999992e-03   1.0580000000000001e-01   4.4230000000000003e-01
  -2.2040000000000001e-01  -1.0990000000000000e-01  -5.1470000000000005e-01  -1.9089999999999999e-01   1.3320000000000001e-01   2.6300000000000000e-02   3.5510000000000003e-01   2.2012999999999998e+00   2.3506000000000000e+00   9.5999999999999992e-03   2.3089999999999999e-01   4.4230000000000003e-01
   2.1999999999999999e-02  -3.7369999999999998e-01  -6.0050000000000003e-01  -1.4319999999999999e-01  -1.9000000000000000e-02  -3.0700000000000002e-02   4.6610000000000001e-01   2.1124000000000001e+00   1.8283000000000000e+00   7.7100000000000002e-02   1.4430000000000001e-01   3.8479999999999998e-01
   1.5429999999999999e-01  -2.1999999999999999e-02  -4.2890000000000000e-01  -1.1459999999999999e-01   1.0470000000000000e-01   0.0000000000000000e+00   4.2170000000000002e-01   2.3125000000000000e+00   2.3506000000000000e+00  -9.5999999999999992e-03   1.6360000000000000e-01   4.2909999999999998e-01
   1.9839999999999999e-01  -1.0990000000000000e-01   1.7160000000000000e-01  -2.0999999999999999e-01   1.4269999999999999e-01  -2.6300000000000000e-02   4.6610000000000001e-01   2.0678999999999998e+00   2.3506000000000000e+00  -1.9300000000000001e-02   8.6599999999999996e-02   4.4230000000000003e-01
   0.0000000000000000e+00  -3.0780000000000002e-01  -1.2010000000000001e+00  -2.0050000000000001e-01   5.7099999999999998e-02  -1.7500000000000002e-02   4.4390000000000002e-01   2.2679999999999998e+00   1.4800000000000000e+00   0.0000000000000000e+00   9.6199999999999994e-02   4.2020000000000002e-01
  -6.6100000000000006e-02  -3.5170000000000001e-01  -1.1152000000000000e+00  -2.4820000000000000e-01   4.7600000000000003e-02   0.0000000000000000e+00   3.7730000000000002e-01   1.9567000000000001e+00   1.6540999999999999e+00   1.1559999999999999e-01   1.6360000000000000e-01   4.0250000000000002e-01
   8.8200000000000001e-02  -2.1980000000000000e-01   1.7160000000000000e-01  -7.6399999999999996e-02   3.8100000000000002e-02  -5.7000000000000002e-02   5.9930000000000005e-01   2.1345999999999998e+00   2.3506000000000000e+00   3.8500000000000000e-02   3.8500000000000000e-02   4.4679999999999997e-01
  -2.1999999999999999e-02  -1.0990000000000000e-01  -6.0050000000000003e-01  -1.9099999999999999e-02   8.5599999999999996e-02   0.0000000000000000e+00   5.1049999999999995e-01   2.1791000000000000e+00   2.0024000000000002e+00   9.6299999999999997e-02   1.3469999999999999e-01   4.5119999999999999e-01
   1.1020000000000001e-01  -6.6000000000000003e-02  -7.7210000000000001e-01  -8.5900000000000004e-02   1.8079999999999999e-01  -1.3200000000000000e-02   5.9930000000000005e-01   2.3792000000000000e+00   1.9153000000000000e+00   9.6299999999999997e-02   1.6360000000000000e-01   3.9369999999999999e-01
   1.3230000000000000e-01  -2.4179999999999999e-01  -6.0050000000000003e-01  -1.6230000000000000e-01   1.0470000000000000e-01  -8.8000000000000005e-03   5.3269999999999995e-01   2.0457000000000001e+00   1.8283000000000000e+00  -3.8500000000000000e-02   1.2509999999999999e-01   4.3350000000000000e-01
   6.6100000000000006e-02   8.7900000000000006e-02  -4.2890000000000000e-01  -6.6799999999999998e-02   1.2370000000000000e-01  -6.5799999999999997e-02   5.1049999999999995e-01   2.2679999999999998e+00   2.6118000000000001e+00   4.8200000000000000e-02   1.1550000000000001e-01   3.9369999999999999e-01
   2.1999999999999999e-02  -1.3189999999999999e-01   1.7160000000000000e-01  -1.2410000000000000e-01   1.9000000000000000e-02  -5.7000000000000002e-02   3.1069999999999998e-01   2.1791000000000000e+00   1.4800000000000000e+00  -2.8899999999999999e-02   1.5400000000000000e-01   4.4679999999999997e-01
  -8.8200000000000001e-02  -1.7590000000000000e-01  -1.0294000000000001e+00  -1.6230000000000000e-01   5.7099999999999998e-02  -2.6300000000000000e-02   4.6610000000000001e-01   2.2235999999999998e+00   2.5247000000000002e+00   5.7799999999999997e-02   1.5400000000000000e-01   4.5560000000000000e-01
  -1.1020000000000001e-01  -4.3999999999999997e-02  -6.0050000000000003e-01  -1.6230000000000000e-01  -9.4999999999999998e-03  -8.7700000000000000e-02   4.6610000000000001e-01   2.1568999999999998e+00   2.2635999999999998e+00  -3.8500000000000000e-02   8.6599999999999996e-02   4.0699999999999997e-01
   1.1020000000000001e-01  -1.7590000000000000e-01  -1.7160000000000000e-01  -7.6399999999999996e-02   5.7099999999999998e-02  -8.8000000000000005e-03   4.4390000000000002e-01   2.1345999999999998e+00   1.6540999999999999e+00   1.1559999999999999e-01   1.3469999999999999e-01   3.9369999999999999e-01
   2.1999999999999999e-02  -1.5390000000000001e-01  -8.5780000000000001e-01  -1.0500000000000000e-01  -2.8500000000000001e-02   4.4000000000000003e-03   3.3289999999999997e-01   2.1568999999999998e+00   2.6989000000000001e+00   9.6299999999999997e-02   1.7319999999999999e-01   4.6450000000000002e-01
   4.4100000000000000e-02  -2.1980000000000000e-01  -1.7160000000000000e-01  -1.3370000000000001e-01  -9.4999999999999998e-03  -4.4000000000000003e-03   5.3269999999999995e-01   2.1791000000000000e+00   1.8283000000000000e+00   1.3489999999999999e-01   1.9239999999999999e-01   3.9810000000000001e-01
   2.4249999999999999e-01  -8.7900000000000006e-02  -1.1152000000000000e+00  -2.0999999999999999e-01   3.8100000000000002e-02  -4.3900000000000002e-02   5.1049999999999995e-01   2.1568999999999998e+00   2.0024000000000002e+00   3.8500000000000000e-02   9.6199999999999994e-02   4.1139999999999999e-01
  -4.4100000000000000e-02  -2.4179999999999999e-01  -4.2890000000000000e-01  -1.5279999999999999e-01   4.7600000000000003e-02  -5.2600000000000001e-02   5.5489999999999995e-01   2.1345999999999998e+00   2.0024000000000002e+00   1.9300000000000001e-02   2.4060000000000001e-01   3.8929999999999998e-01
   1.5429999999999999e-01   2.1999999999999999e-02   8.5800000000000001e-02  -1.2410000000000000e-01   1.3320000000000001e-01  -5.2600000000000001e-02   5.1049999999999995e-01   2.3125000000000000e+00   2.0024000000000002e+00   4.8200000000000000e-02   9.6199999999999994e-02   4.4679999999999997e-01
   6.6100000000000006e-02  -1.5390000000000001e-01   8.5800000000000001e-02  -5.7299999999999997e-02  -9.4999999999999998e-03  -3.0700000000000002e-02   4.2170000000000002e-01   2.1124000000000001e+00   1.6540999999999999e+00  -1.9300000000000001e-02   9.6199999999999994e-02   4.3350000000000000e-01
  -1.7630000000000001e-01  -8.7900000000000006e-02  -6.8630000000000002e-01  -1.4319999999999999e-01   1.5229999999999999e-01  -3.9500000000000000e-02   4.6610000000000001e-01   2.2902999999999998e+00   3.2212000000000001e+00   1.0600000000000000e-01   4.8099999999999997e-02   4.1580000000000000e-01
   1.5429999999999999e-01  -4.3999999999999997e-02   2.5740000000000002e-01  -2.0050000000000001e-01   6.6600000000000006e-02  -2.6300000000000000e-02   4.8830000000000001e-01   2.2012999999999998e+00   2.1764999999999999e+00   5.7799999999999997e-02   1.2509999999999999e-01   4.2470000000000002e-01
   8.8200000000000001e-02  -1.5390000000000001e-01  -6.0050000000000003e-01  -1.4319999999999999e-01   6.6600000000000006e-02   0.0000000000000000e+00   3.9950000000000002e-01   2.1568999999999998e+00   2.5247000000000002e+00   2.8899999999999999e-02   5.7700000000000001e-02   4.4230000000000003e-01
   0.0000000000000000e+00  -2.4179999999999999e-01  -8.5780000000000001e-01  -1.2410000000000000e-01   8.5599999999999996e-02  -8.8000000000000005e-03   4.6610000000000001e-01   2.2235999999999998e+00   2.1764999999999999e+00   1.4449999999999999e-01   2.0210000000000000e-01   4.1580000000000000e-01
   4.4100000000000000e-02  -1.0990000000000000e-01  -9.4359999999999999e-01  -2.5779999999999997e-01   6.6600000000000006e-02  -4.8200000000000000e-02   4.4390000000000002e-01   2.1791000000000000e+00   1.8283000000000000e+00   8.6699999999999999e-02   1.3469999999999999e-01   4.5119999999999999e-01
  -4.4100000000000000e-02  -2.4179999999999999e-01  -4.2890000000000000e-01  -2.0050000000000001e-01   7.6100000000000001e-02  -5.7000000000000002e-02   6.2150000000000005e-01   2.0234000000000001e+00   1.3930000000000000e+00   1.3489999999999999e-01   1.5400000000000000e-01   4.4679999999999997e-01
  -6.6100000000000006e-02  -8.7900000000000006e-02  -1.1152000000000000e+00  -2.1959999999999999e-01  -3.8100000000000002e-02  -4.3900000000000002e-02   5.3269999999999995e-01   1.9567000000000001e+00   2.1764999999999999e+00   1.1559999999999999e-01   1.6360000000000000e-01   4.1580000000000000e-01
  -2.1999999999999999e-02  -3.2979999999999998e-01  -2.5740000000000002e-01  -2.2910000000000000e-01   1.5229999999999999e-01  -2.1899999999999999e-02   6.4370000000000005e-01   1.9567000000000001e+00   1.7412000000000001e+00   7.7100000000000002e-02   2.0210000000000000e-01   4.4679999999999997e-01
  -2.1999999999999999e-02  -2.8580000000000000e-01  -9.4359999999999999e-01  -1.7190000000000000e-01   1.9000000000000000e-02  -4.4000000000000003e-03   6.2150000000000005e-01   2.2012999999999998e+00   2.2635999999999998e+00   0.0000000000000000e+00   1.4430000000000001e-01   4.0250000000000002e-01
  -2.1999999999999999e-02  -3.2979999999999998e-01  -6.0050000000000003e-01  -5.7299999999999997e-02   6.6600000000000006e-02  -7.4499999999999997e-02   3.7730000000000002e-01   2.2458000000000000e+00   2.1764999999999999e+00   5.7799999999999997e-02   1.1550000000000001e-01   4.2020000000000002e-01
   2.4249999999999999e-01  -4.3999999999999997e-02   4.2890000000000000e-01  -1.5279999999999999e-01   4.7600000000000003e-02  -5.7000000000000002e-02   3.7730000000000002e-01   2.0678999999999998e+00   1.6540999999999999e+00   2.8899999999999999e-02   1.7319999999999999e-01   4.4230000000000003e-01
  -8.8200000000000001e-02  -2.6379999999999998e-01   8.5800000000000001e-02  -2.4820000000000000e-01   1.3320000000000001e-01  -7.8899999999999998e-02   4.6610000000000001e-01   2.0678999999999998e+00   2.0893999999999999e+00   2.8899999999999999e-02   1.7319999999999999e-01   3.8929999999999998e-01
   2.2040000000000001e-01  -3.2979999999999998e-01  -3.4310000000000002e-01  -1.3370000000000001e-01   4.7600000000000003e-02  -4.3900000000000002e-02   6.2150000000000005e-01   1.8899999999999999e+00   1.6540999999999999e+00  -8.6699999999999999e-02   5.7700000000000001e-02   4.6000000000000002e-01
   4.4100000000000000e-02  -1.7590000000000000e-01  -3.4310000000000002e-01  -1.2410000000000000e-01   6.6600000000000006e-02  -6.1400000000000003e-02   4.8830000000000001e-01   2.0901999999999998e+00   1.3930000000000000e+00   5.7799999999999997e-02   8.6599999999999996e-02   4.3350000000000000e-01
   8.8200000000000001e-02   2.1999999999999999e-02  -1.1152000000000000e+00  -1.7190000000000000e-01   1.0470000000000000e-01   8.8000000000000005e-03   2.4410000000000001e-01   2.0457000000000001e+00   1.8283000000000000e+00   7.7100000000000002e-02   2.0210000000000000e-01   3.9369999999999999e-01
   8.8200000000000001e-02  -1.9789999999999999e-01  -1.0294000000000001e+00  -1.0500000000000000e-01   8.5599999999999996e-02  -4.8200000000000000e-02   5.7709999999999995e-01   2.2679999999999998e+00   1.3930000000000000e+00   4.8200000000000000e-02   1.6360000000000000e-01   3.9369999999999999e-01
  -4.4100000000000000e-02  -4.3999999999999997e-02  -9.4359999999999999e-01  -1.4319999999999999e-01   1.8079999999999999e-01  -5.2600000000000001e-02   4.8830000000000001e-01   2.1568999999999998e+00   2.0024000000000002e+00   1.2520000000000001e-01   8.6599999999999996e-02   3.9810000000000001e-01
  -6.6100000000000006e-02  -2.4179999999999999e-01  -5.1470000000000005e-01  -1.1459999999999999e-01   9.4999999999999998e-03  -1.7500000000000002e-02   3.3289999999999997e-01   2.0234000000000001e+00   1.5670999999999999e+00   3.8500000000000000e-02   2.5019999999999998e-01   3.8040000000000002e-01
  -6.6100000000000006e-02  -1.7590000000000000e-01  -6.0050000000000003e-01  -2.0999999999999999e-01   1.9000000000000000e-02  -2.1899999999999999e-02   4.6610000000000001e-01   2.1124000000000001e+00   2.0893999999999999e+00   1.9300000000000001e-02   2.0210000000000000e-01   4.1139999999999999e-01
  -2.1999999999999999e-02  -2.4179999999999999e-01   2.5740000000000002e-01  -1.7190000000000000e-01   1.4269999999999999e-01  -3.5099999999999999e-02   4.8830000000000001e-01   2.0457000000000001e+00   1.9153000000000000e+00  -1.9300000000000001e-02   1.3469999999999999e-01   4.0250000000000002e-01
   0.0000000000000000e+00  -8.7900000000000006e-02  -6.0050000000000003e-01  -1.9089999999999999e-01   4.7600000000000003e-02  -2.6300000000000000e-02   3.3289999999999997e-01   2.1345999999999998e+00   1.3930000000000000e+00  -2.8899999999999999e-02   1.2509999999999999e-01   4.0699999999999997e-01
   2.1999999999999999e-02  -1.0990000000000000e-01  -2.5740000000000002e-01  -1.4319999999999999e-01   1.5229999999999999e-01  -3.0700000000000002e-02   5.3269999999999995e-01   1.8899999999999999e+00   2.6989000000000001e+00   9.5999999999999992e-03   1.8279999999999999e-01   3.3179999999999998e-01
   6.6100000000000006e-02  -3.5170000000000001e-01  -8.5800000000000001e-02  -2.1959999999999999e-01   1.4269999999999999e-01  -4.8200000000000000e-02   4.4390000000000002e-01   1.9567000000000001e+00   2.0024000000000002e+00  -1.9300000000000001e-02   7.6999999999999999e-02   3.0520000000000003e-01
   8.8200000000000001e-02  -3.9570000000000000e-01   8.5800000000000001e-02  -1.6230000000000000e-01   1.9000000000000000e-02  -8.8000000000000005e-03   5.1049999999999995e-01   1.4231000000000000e+00   1.9153000000000000e+00  -1.9300000000000001e-02   5.7700000000000001e-02   3.0959999999999999e-01
   1.3230000000000000e-01  -1.9789999999999999e-01  -7.7210000000000001e-01  -2.0050000000000001e-01  -9.4999999999999998e-03  -8.8000000000000005e-03   3.5510000000000003e-01   1.0894999999999999e+00   2.2635999999999998e+00   5.7799999999999997e-02   2.5979999999999998e-01   1.9020000000000001e-01
   1.5429999999999999e-01  -6.6000000000000003e-02   8.5800000000000001e-02  -7.6399999999999996e-02   6.6600000000000006e-02  -7.4499999999999997e-02   3.5510000000000003e-01   9.7840000000000005e-01   1.2188000000000001e+00   8.6699999999999999e-02   1.0580000000000001e-01   1.7690000000000000e-01
   2.1999999999999999e-02   2.1999999999999999e-02  -6.0050000000000003e-01  -5.7299999999999997e-02  -2.8500000000000001e-02  -5.2600000000000001e-02   5.7709999999999995e-01   7.5600000000000001e-01   2.0024000000000002e+00  -3.8500000000000000e-02   1.5400000000000000e-01   1.3710000000000000e-01
   0.0000000000000000e+00  -2.1980000000000000e-01  -6.0050000000000003e-01  -1.8140000000000001e-01   2.8500000000000001e-02  -3.5099999999999999e-02   4.8830000000000001e-01   7.1150000000000002e-01   1.3930000000000000e+00  -6.7400000000000002e-02   1.8279999999999999e-01   8.8000000000000005e-03
   6.6100000000000006e-02  -5.0560000000000005e-01  -5.1470000000000005e-01  -1.7190000000000000e-01   1.0470000000000000e-01  -7.4499999999999997e-02   3.3289999999999997e-01   2.6679999999999998e-01   2.2635999999999998e+00  -5.7799999999999997e-02   1.3469999999999999e-01  -3.5400000000000001e-02
   1.3230000000000000e-01   0.0000000000000000e+00  -8.5800000000000001e-02  -2.6729999999999998e-01   0.0000000000000000e+00  -6.1400000000000003e-02   5.7709999999999995e-01  -1.5559999999999999e-01   2.0024000000000002e+00  -5.7799999999999997e-02   1.3469999999999999e-01  -8.8499999999999995e-02
   2.1999999999999999e-02  -1.5390000000000001e-01  -9.4359999999999999e-01  -1.3370000000000001e-01   1.3320000000000001e-01  -8.3299999999999999e-02   6.4370000000000005e-01  -3.3350000000000002e-01   2.3506000000000000e+00  -4.8200000000000000e-02   1.8279999999999999e-01  -1.9460000000000000e-01
   1.1020000000000001e-01  -2.1999999999999999e-02  -1.7160000000000000e-01  -1.5279999999999999e-01   9.5200000000000007e-02  -2.1899999999999999e-02   4.8830000000000001e-01  -8.0049999999999999e-01   1.6540999999999999e+00  -5.7799999999999997e-02   1.6360000000000000e-01  -3.0520000000000003e-01
  -8.8200000000000001e-02  -4.3999999999999997e-02   8.5800000000000001e-02  -8.5900000000000004e-02  -2.8500000000000001e-02  -3.9500000000000000e-02   5.1049999999999995e-01  -1.2230000000000001e+00   1.8283000000000000e+00  -1.5409999999999999e-01   1.6360000000000000e-01  -3.4949999999999998e-01
   8.8200000000000001e-02  -1.5390000000000001e-01  -8.5800000000000001e-02  -1.1459999999999999e-01   2.8500000000000001e-02  -2.1899999999999999e-02   6.8799999999999994e-01  -1.4008000000000000e+00   1.8283000000000000e+00  -1.1559999999999999e-01   2.1170000000000000e-01  -4.4679999999999997e-01
   0.0000000000000000e+00  -3.2979999999999998e-01   8.5800000000000001e-02  -2.2910000000000000e-01   7.6100000000000001e-02   1.7500000000000002e-02   6.6579999999999995e-01  -1.5787000000000000e+00   2.7858999999999998e+00  -1.3489999999999999e-01   2.0210000000000000e-01  -5.1310000000000000e-01
  -8.8200000000000001e-02  -2.6379999999999998e-01  -6.8630000000000002e-01  -2.0999999999999999e-01   3.8100000000000002e-02  -4.3900000000000002e-02   6.8799999999999994e-01  -2.0457000000000001e+00   2.0024000000000002e+00  -4.8200000000000000e-02   1.7319999999999999e-01  -6.0160000000000002e-01
   2.2040000000000001e-01  -2.1999999999999999e-02  -2.5740000000000002e-01  -1.3370000000000001e-01   1.1420000000000000e-01  -8.8000000000000005e-03   8.2120000000000004e-01  -2.5792999999999999e+00   1.6540999999999999e+00  -1.1559999999999999e-01   2.3089999999999999e-01  -7.0330000000000004e-01
  -1.3230000000000000e-01  -1.3189999999999999e-01  -7.7210000000000001e-01  -1.7190000000000000e-01   1.0470000000000000e-01   4.4000000000000003e-03   7.7680000000000005e-01  -2.5348999999999999e+00   1.0447000000000000e+00  -5.7799999999999997e-02   2.1170000000000000e-01  -7.0779999999999998e-01
  -1.9839999999999999e-01  -4.3999999999999997e-02   1.7160000000000000e-01  -1.7190000000000000e-01   7.6100000000000001e-02  -5.7000000000000002e-02   9.1000000000000003e-01  -2.6238000000000001e+00   1.7412000000000001e+00  -2.7939999999999998e-01   2.3089999999999999e-01  -7.6080000000000003e-01
   1.3230000000000000e-01  -2.6379999999999998e-01  -4.2890000000000000e-01  -1.6230000000000000e-01  -9.4999999999999998e-03  -4.4000000000000003e-03   7.9900000000000004e-01  -2.9350999999999998e+00   2.1764999999999999e+00  -1.5409999999999999e-01   1.9239999999999999e-01  -8.1830000000000003e-01
  -2.1999999999999999e-02   1.3189999999999999e-01  -1.2010000000000001e+00  -9.5500000000000002e-02   1.9000000000000000e-02  -5.2600000000000001e-02   7.7680000000000005e-01  -3.0908000000000002e+00   2.0024000000000002e+00  -1.6380000000000000e-01   3.0790000000000001e-01  -8.7139999999999995e-01
  -1.1020000000000001e-01  -6.6000000000000003e-02  -6.0050000000000003e-01  -1.5279999999999999e-01   3.8100000000000002e-02  -2.1899999999999999e-02   8.2120000000000004e-01  -2.9129000000000000e+00   2.1764999999999999e+00  -2.7939999999999998e-01   3.1750000000000000e-01  -9.0239999999999998e-01
  -4.4100000000000000e-02  -3.0780000000000002e-01  -8.5800000000000001e-02  -2.1959999999999999e-01   1.2370000000000000e-01   0.0000000000000000e+00   5.9930000000000005e-01  -3.2019000000000002e+00   2.0024000000000002e+00  -1.9270000000000001e-01   2.3089999999999999e-01  -9.1569999999999996e-01
   1.7630000000000001e-01  -3.5170000000000001e-01  -1.7160000000000000e-01  -1.8140000000000001e-01   0.0000000000000000e+00  -2.6300000000000000e-02   9.1000000000000003e-01  -3.4910000000000001e+00   1.5670999999999999e+00  -2.5050000000000000e-01   2.1170000000000000e-01  -9.4660000000000000e-01
  -2.4249999999999999e-01   6.6000000000000003e-02   1.7160000000000000e-01  -2.7689999999999998e-01   5.7099999999999998e-02  -2.6300000000000000e-02   1.0431999999999999e+00  -3.5354999999999999e+00   1.2188000000000001e+00  -9.6299999999999997e-02   3.2710000000000000e-01  -1.0129999999999999e+00
  -6.6100000000000006e-02  -6.6000000000000003e-02  -6.0050000000000003e-01  -1.8140000000000001e-01   2.8500000000000001e-02  -2.1899999999999999e-02   7.3240000000000005e-01  -3.6688999999999998e+00   8.7060000000000004e-01  -1.6380000000000000e-01   2.4060000000000001e-01  -9.6430000000000005e-01
  -3.0859999999999999e-01  -4.1770000000000002e-01   3.4310000000000002e-01  -2.4820000000000000e-01   7.6100000000000001e-02  -4.8200000000000000e-02   5.5489999999999995e-01  -3.8022999999999998e+00   1.9153000000000000e+00  -2.2159999999999999e-01   2.7900000000000003e-01  -1.0085999999999999e+00
   1.5429999999999999e-01  -3.5170000000000001e-01  -6.0050000000000003e-01  -1.7190000000000000e-01   4.7600000000000003e-02   8.8000000000000005e-03   9.5440000000000003e-01  -3.6021999999999998e+00   2.4377000000000000e+00  -1.8300000000000000e-01   2.6939999999999997e-01  -1.0085999999999999e+00
   2.4249999999999999e-01   0.0000000000000000e+00  -5.1470000000000005e-01  -2.1959999999999999e-01  -6.6600000000000006e-02  -1.7500000000000002e-02   9.1000000000000003e-01  -3.5577000000000001e+00   1.9153000000000000e+00  -1.9270000000000001e-01   2.9830000000000001e-01  -9.5550000000000002e-01
  -2.8649999999999998e-01  -1.9789999999999999e-01  -8.5800000000000001e-02  -1.1459999999999999e-01   4.7600000000000003e-02  -4.4000000000000003e-03   7.3240000000000005e-01  -3.9357000000000002e+00   1.4800000000000000e+00  -2.1190000000000001e-01   2.3089999999999999e-01  -1.0838000000000001e+00
  -1.3230000000000000e-01  -1.0990000000000000e-01  -8.5780000000000001e-01  -1.9089999999999999e-01   1.9030000000000000e-01  -5.7000000000000002e-02   8.4340000000000004e-01  -3.8912000000000000e+00   2.4377000000000000e+00  -2.7939999999999998e-01   2.3089999999999999e-01  -9.9970000000000003e-01
  -2.1999999999999999e-02  -3.2979999999999998e-01  -6.0050000000000003e-01  -1.9089999999999999e-01   1.2370000000000000e-01   1.3200000000000000e-02   1.0431999999999999e+00  -3.5354999999999999e+00   1.0447000000000000e+00  -2.5050000000000000e-01   2.6939999999999997e-01  -1.0395000000000001e+00
   1.5429999999999999e-01  -2.4179999999999999e-01  -1.7160000000000000e-01  -1.9089999999999999e-01  -1.9000000000000000e-02  -3.5099999999999999e-02   1.0431999999999999e+00  -3.7578000000000000e+00   1.3930000000000000e+00  -2.1190000000000001e-01   2.3089999999999999e-01  -1.1059000000000001e+00
  -1.5429999999999999e-01  -2.4179999999999999e-01  -1.7160000000000000e-01  -7.6399999999999996e-02   6.6600000000000006e-02  -2.1899999999999999e-02   1.2206999999999999e+00  -4.1581000000000001e+00   9.5770000000000000e-01  -2.8899999999999998e-01   2.1170000000000000e-01  -1.0749000000000000e+00
  -2.8649999999999998e-01  -3.7369999999999998e-01  -6.0050000000000003e-01  -3.1509999999999999e-01   5.7099999999999998e-02   5.7000000000000002e-02   8.6560000000000004e-01  -3.6688999999999998e+00   1.5670999999999999e+00  -2.3119999999999999e-01   2.7900000000000003e-01  -1.0395000000000001e+00
   6.6100000000000006e-02  -1.7590000000000000e-01  -4.2890000000000000e-01  -2.0050000000000001e-01  -9.4999999999999998e-03  -2.1899999999999999e-02   1.2650999999999999e+00  -3.7355999999999998e+00   1.9153000000000000e+00  -2.2159999999999999e-01   3.0790000000000001e-01  -1.0705000000000000e+00
   2.8649999999999998e-01  -1.7590000000000000e-01   3.4310000000000002e-01  -1.5279999999999999e-01   5.7099999999999998e-02  -7.0199999999999999e-02   1.1540999999999999e+00  -3.7801000000000000e+00   1.8283000000000000e+00  -2.1190000000000001e-01   1.9239999999999999e-01  -1.0616000000000001e+00
  -1.3230000000000000e-01  -3.0780000000000002e-01  -5.1470000000000005e-01  -1.8140000000000001e-01   4.7600000000000003e-02  -4.4000000000000003e-03   1.1318999999999999e+00  -3.5577000000000001e+00   1.1317999999999999e+00  -2.3119999999999999e-01   3.4639999999999999e-01  -1.0439000000000001e+00
  -8.8200000000000001e-02  -8.7900000000000006e-02  -6.8630000000000002e-01  -2.7689999999999998e-01   5.7099999999999998e-02  -4.4000000000000003e-03   9.9880000000000002e-01  -3.6021999999999998e+00   1.4800000000000000e+00  -2.5050000000000000e-01   2.5019999999999998e-01  -1.0661000000000000e+00
   1.1020000000000001e-01  -4.8359999999999997e-01   2.5740000000000002e-01  -2.3870000000000000e-01   1.3320000000000001e-01  -2.1899999999999999e-02   9.5440000000000003e-01  -3.6688999999999998e+00   1.3059000000000001e+00  -3.0819999999999997e-01   2.4060000000000001e-01  -1.0528000000000000e+00
   2.8649999999999998e-01  -2.8580000000000000e-01  -6.8630000000000002e-01  -8.5900000000000004e-02   6.6600000000000006e-02  -4.4000000000000003e-03   1.1762999999999999e+00  -3.6244000000000001e+00   7.8349999999999997e-01  -2.2159999999999999e-01   2.5979999999999998e-01  -1.0174000000000001e+00
   2.2040000000000001e-01  -3.5170000000000001e-01   6.0050000000000003e-01  -2.0999999999999999e-01   2.8500000000000001e-02   4.4000000000000003e-03   1.0653999999999999e+00  -3.7355999999999998e+00   9.5770000000000000e-01  -2.2159999999999999e-01   2.9830000000000001e-01  -1.0439000000000001e+00
  -6.6100000000000006e-02  -4.3969999999999998e-01  -6.0050000000000003e-01  -2.3870000000000000e-01   5.7099999999999998e-02  -5.2600000000000001e-02   1.1318999999999999e+00  -3.6911000000000000e+00   1.4800000000000000e+00  -3.0819999999999997e-01   2.9830000000000001e-01  -9.9090000000000000e-01
  -8.8200000000000001e-02   1.9789999999999999e-01  -6.0050000000000003e-01  -7.6399999999999996e-02   4.7600000000000003e-02   3.9500000000000000e-02   8.8780000000000003e-01  -3.6688999999999998e+00   1.1317999999999999e+00  -3.5639999999999999e-01   3.2710000000000000e-01  -9.8199999999999998e-01
   0.0000000000000000e+00   3.0780000000000002e-01  -8.5800000000000001e-02  -1.3370000000000001e-01  -7.6100000000000001e-02  -3.5099999999999999e-02   7.9900000000000004e-01  -3.2019000000000002e+00   8.7060000000000004e-01  -3.0819999999999997e-01   3.0790000000000001e-01  -8.4930000000000005e-01
   6.6100000000000006e-02  -5.9360000000000002e-01  -7.7210000000000001e-01  -3.0549999999999999e-01  -4.7600000000000003e-02   4.4000000000000003e-03   7.3240000000000005e-01  -3.2464000000000000e+00   1.5670999999999999e+00  -2.0230000000000001e-01   3.1750000000000000e-01  -9.3340000000000001e-01
  -8.8200000000000001e-02  -3.2979999999999998e-01  -4.2890000000000000e-01  -2.0999999999999999e-01   4.7600000000000003e-02  -3.5099999999999999e-02   8.8780000000000003e-01  -3.5577000000000001e+00   8.7060000000000004e-01  -2.6970000000000000e-01   2.7900000000000003e-01  -9.0680000000000005e-01
   6.6100000000000006e-02   6.6000000000000003e-02  -4.2890000000000000e-01  -9.5500000000000002e-02   9.4999999999999998e-03  -3.5099999999999999e-02   9.5440000000000003e-01  -3.4464999999999999e+00   1.4800000000000000e+00  -2.1190000000000001e-01   3.4639999999999999e-01  -9.2449999999999999e-01
   4.4100000000000000e-02  -3.9570000000000000e-01   8.5800000000000001e-02  -1.8140000000000001e-01   8.5599999999999996e-02  -7.4499999999999997e-02   6.2150000000000005e-01  -2.4459000000000000e+00   1.5670999999999999e+00  -1.8300000000000000e-01   3.3679999999999999e-01  -5.8830000000000005e-01
   2.2040000000000001e-01  -4.1770000000000002e-01  -1.0294000000000001e+00  -1.5279999999999999e-01   1.9000000000000000e-02   4.4000000000000003e-03   0.0000000000000000e+00  -6.2260000000000004e-01   1.4800000000000000e+00  -1.6380000000000000e-01   1.4430000000000001e-01  -2.8310000000000002e-01
  -4.4100000000000000e-02   8.7900000000000006e-02   0.0000000000000000e+00  -1.3370000000000001e-01   5.7099999999999998e-02  -2.6300000000000000e-02   3.7730000000000002e-01   1.3786000000000000e+00   1.8283000000000000e+00  -2.8899999999999999e-02   2.2130000000000000e-01   3.3620000000000000e-01
  -1.7630000000000001e-01  -1.5390000000000001e-01  -9.4359999999999999e-01  -1.4319999999999999e-01  -4.7600000000000003e-02  -4.4000000000000003e-03   7.7680000000000005e-01   2.2458000000000000e+00   1.7412000000000001e+00   5.7799999999999997e-02   1.2509999999999999e-01   2.9640000000000000e-01
   2.2040000000000001e-01  -3.9570000000000000e-01  -1.2867999999999999e+00  -1.6230000000000000e-01   1.4269999999999999e-01  -8.8000000000000005e-03   9.1000000000000003e-01   1.4676000000000000e+00   2.2635999999999998e+00   1.9300000000000001e-02   1.9199999999999998e-02   1.8579999999999999e-01
  -6.6100000000000006e-02   4.3999999999999997e-02  -6.0050000000000003e-01  -1.0500000000000000e-01   6.6600000000000006e-02  -4.8200000000000000e-02   5.7709999999999995e-01   1.2007000000000001e+00   2.1764999999999999e+00   0.0000000000000000e+00   6.7400000000000002e-02   2.4770000000000000e-01
  -2.1999999999999999e-02  -1.7590000000000000e-01   1.7160000000000000e-01  -2.2910000000000000e-01   9.4999999999999998e-03  -2.1899999999999999e-02   1.5540000000000001e-01   1.6899000000000000e+00   3.0470999999999999e+00   2.8899999999999999e-02   2.1170000000000000e-01   2.5659999999999999e-01
   4.4100000000000000e-02  -5.4959999999999998e-01   2.5740000000000002e-01  -2.7689999999999998e-01  -9.4999999999999998e-03  -4.8200000000000000e-02   1.7760000000000001e-01   1.0450999999999999e+00   2.1764999999999999e+00  -9.5999999999999992e-03   1.8279999999999999e-01   2.9189999999999999e-01
  -6.6100000000000006e-02  -2.1999999999999999e-02  -9.4359999999999999e-01  -1.7190000000000000e-01   2.8500000000000001e-02  -1.3200000000000000e-02   5.9930000000000005e-01   1.1563000000000001e+00   1.1317999999999999e+00  -6.7400000000000002e-02   1.2509999999999999e-01   2.8749999999999998e-01
  -6.6100000000000006e-02  -2.1999999999999999e-02  -3.4310000000000002e-01  -1.9089999999999999e-01   7.6100000000000001e-02  -4.4000000000000003e-03   4.2170000000000002e-01   1.6899000000000000e+00   1.9153000000000000e+00   3.8500000000000000e-02   1.4430000000000001e-01   2.3440000000000000e-01
   6.6100000000000006e-02  -4.8359999999999997e-01  -2.5740000000000002e-01  -2.5779999999999997e-01   3.8100000000000002e-02  -4.4000000000000003e-03   5.7709999999999995e-01   1.1339999999999999e+00   2.9600000000000000e+00  -9.5999999999999992e-03   3.8500000000000000e-02   2.1679999999999999e-01
   8.8200000000000001e-02  -4.3999999999999997e-02  -1.7160000000000000e-01  -4.7699999999999999e-02   7.6100000000000001e-02  -3.0700000000000002e-02   3.5510000000000003e-01   1.2897000000000001e+00   1.9153000000000000e+00  -1.9300000000000001e-02   4.8099999999999997e-02   2.6979999999999998e-01
   6.6100000000000006e-02   6.6000000000000003e-02  -6.0050000000000003e-01  -1.2410000000000000e-01   1.2370000000000000e-01  -2.6300000000000000e-02   5.5489999999999995e-01   1.3786000000000000e+00   2.0024000000000002e+00   7.7100000000000002e-02   8.6599999999999996e-02   2.3000000000000001e-01
  -6.6100000000000006e-02  -3.2979999999999998e-01  -8.5780000000000001e-01  -2.2910000000000000e-01   4.7600000000000003e-02  -1.3200000000000000e-02   2.6629999999999998e-01   1.4453000000000000e+00   2.6118000000000001e+00   2.8899999999999999e-02   8.6599999999999996e-02   2.5209999999999999e-01
  -1.1020000000000001e-01  -1.3189999999999999e-01  -1.1152000000000000e+00  -2.4820000000000000e-01   6.6600000000000006e-02  -1.7500000000000002e-02   5.1049999999999995e-01   1.5120000000000000e+00   2.2635999999999998e+00  -4.8200000000000000e-02   1.0580000000000001e-01   2.3440000000000000e-01
   8.8200000000000001e-02  -4.3999999999999997e-02  -6.8630000000000002e-01  -1.3370000000000001e-01  -3.8100000000000002e-02  -8.8000000000000005e-03   4.6610000000000001e-01   1.0894999999999999e+00   1.9153000000000000e+00  -5.7799999999999997e-02   1.4430000000000001e-01   2.0790000000000000e-01
  -4.4100000000000000e-02  -1.5390000000000001e-01  -1.4582999999999999e+00  -2.6729999999999998e-01  -4.7600000000000003e-02   1.7500000000000002e-02   3.9950000000000002e-01   1.0672999999999999e+00   1.8283000000000000e+00   3.8500000000000000e-02   1.6360000000000000e-01   2.2559999999999999e-01
  -1.3230000000000000e-01  -2.6379999999999998e-01  -3.4310000000000002e-01  -2.0999999999999999e-01   6.6600000000000006e-02   2.1899999999999999e-02   3.1069999999999998e-01   1.4453000000000000e+00   2.4377000000000000e+00   1.9300000000000001e-02   1.5400000000000000e-01   1.9460000000000000e-01
   1.3230000000000000e-01  -1.7590000000000000e-01  -6.0050000000000003e-01  -1.7190000000000000e-01   1.9000000000000000e-02  -2.1899999999999999e-02   4.6610000000000001e-01   1.2674000000000001e+00   2.3506000000000000e+00   5.7799999999999997e-02   1.9239999999999999e-01   2.4770000000000000e-01
  -8.8200000000000001e-02  -1.5390000000000001e-01  -6.8630000000000002e-01  -2.6729999999999998e-01   0.0000000000000000e+00  -3.0700000000000002e-02   4.4390000000000002e-01   1.2230000000000001e+00   1.9153000000000000e+00  -1.9300000000000001e-02   1.1550000000000001e-01   2.0790000000000000e-01
   6.6100000000000006e-02  -2.8580000000000000e-01  -7.7210000000000001e-01  -2.0999999999999999e-01   1.2370000000000000e-01  -5.7000000000000002e-02   3.5510000000000003e-01   1.5343000000000000e+00   1.7412000000000001e+00  -6.7400000000000002e-02   2.2130000000000000e-01   2.7429999999999999e-01
  -1.7630000000000001e-01  -8.7900000000000006e-02   2.5740000000000002e-01  -9.5500000000000002e-02   9.5200000000000007e-02  -6.5799999999999997e-02   6.2150000000000005e-01   1.2897000000000001e+00   1.5670999999999999e+00  -3.8500000000000000e-02   1.1550000000000001e-01   2.3000000000000001e-01
  -4.4100000000000000e-02  -1.7590000000000000e-01  -5.1470000000000005e-01  -2.1959999999999999e-01   6.6600000000000006e-02  -1.7500000000000002e-02   4.2170000000000002e-01   1.3341000000000001e+00   1.9153000000000000e+00  -6.7400000000000002e-02   1.2509999999999999e-01   2.2559999999999999e-01
   2.8649999999999998e-01  -4.3969999999999998e-01  -1.7160000000000000e-01  -1.9089999999999999e-01   1.2370000000000000e-01   8.8000000000000005e-03   5.5489999999999995e-01   1.5343000000000000e+00   1.8283000000000000e+00   9.5999999999999992e-03   1.3469999999999999e-01   1.8579999999999999e-01
  -4.4100000000000000e-02  -1.9789999999999999e-01  -1.2867999999999999e+00  -1.6230000000000000e-01   1.5229999999999999e-01  -2.6300000000000000e-02   3.5510000000000003e-01   1.5120000000000000e+00   2.4377000000000000e+00  -1.9300000000000001e-02   8.6599999999999996e-02   2.1229999999999999e-01
  -1.7630000000000001e-01  -3.5170000000000001e-01  -3.4310000000000002e-01  -1.6230000000000000e-01   4.7600000000000003e-02   1.3200000000000000e-02   3.1069999999999998e-01   1.1339999999999999e+00   1.6540999999999999e+00   1.3489999999999999e-01   8.6599999999999996e-02   2.1679999999999999e-01
  -8.8200000000000001e-02  -2.6379999999999998e-01  -1.2867999999999999e+00  -2.4820000000000000e-01   4.7600000000000003e-02  -1.7500000000000002e-02   3.3289999999999997e-01   1.3341000000000001e+00   2.0893999999999999e+00   5.7799999999999997e-02   9.5999999999999992e-03   1.9020000000000001e-01
  -1.5429999999999999e-01  -2.1980000000000000e-01  -5.1470000000000005e-01  -3.1509999999999999e-01   1.9000000000000000e-02  -7.4499999999999997e-02   6.4370000000000005e-01   1.4008000000000000e+00   1.1317999999999999e+00   6.7400000000000002e-02   1.3469999999999999e-01   2.2559999999999999e-01
   2.1999999999999999e-02   4.3999999999999997e-02  -4.2890000000000000e-01  -1.5279999999999999e-01   6.6600000000000006e-02   0.0000000000000000e+00   2.8849999999999998e-01   1.4008000000000000e+00   1.3059000000000001e+00   2.8899999999999999e-02   1.8279999999999999e-01   2.0790000000000000e-01
   1.3230000000000000e-01  -1.5390000000000001e-01  -5.1470000000000005e-01  -2.0050000000000001e-01   9.4999999999999998e-03  -2.6300000000000000e-02   4.4390000000000002e-01   1.2674000000000001e+00   1.3930000000000000e+00   8.6699999999999999e-02   1.7319999999999999e-01   2.1679999999999999e-01
   0.0000000000000000e+00   1.5390000000000001e-01  -5.1470000000000005e-01  -1.4319999999999999e-01   1.9000000000000000e-02  -1.3200000000000000e-02   5.7709999999999995e-01   1.2007000000000001e+00   2.0024000000000002e+00   4.8200000000000000e-02   3.8500000000000000e-02   2.4770000000000000e-01
   8.8200000000000001e-02  -1.5390000000000001e-01  -4.2890000000000000e-01  -1.8140000000000001e-01   7.6100000000000001e-02  -2.1899999999999999e-02   5.1049999999999995e-01   1.2230000000000001e+00   1.8283000000000000e+00   1.9300000000000001e-02   5.7700000000000001e-02   2.3440000000000000e-01
   2.8649999999999998e-01  -2.4179999999999999e-01  -4.2890000000000000e-01  -1.1459999999999999e-01   2.8500000000000001e-02  -1.7500000000000002e-02   3.7730000000000002e-01   1.4453000000000000e+00   2.3506000000000000e+00  -9.5999999999999992e-03   1.4430000000000001e-01   1.7690000000000000e-01
   0.0000000000000000e+00  -4.3999999999999997e-02  -9.4359999999999999e-01  -2.6729999999999998e-01   6.6600000000000006e-02  -4.3900000000000002e-02   6.2150000000000005e-01   1.2897000000000001e+00   2.2635999999999998e+00   2.8899999999999999e-02   1.3469999999999999e-01   2.3000000000000001e-01
  -2.4249999999999999e-01  -1.3189999999999999e-01  -1.3725000000000001e+00  -1.8140000000000001e-01   3.8100000000000002e-02  -1.3200000000000000e-02   3.7730000000000002e-01   1.2007000000000001e+00   2.4377000000000000e+00   1.9300000000000001e-02   6.7400000000000002e-02   2.1679999999999999e-01
  -8.8200000000000001e-02  -2.1980000000000000e-01  -5.1470000000000005e-01  -2.0999999999999999e-01   1.4269999999999999e-01  -1.7500000000000002e-02   5.7709999999999995e-01   1.2007000000000001e+00   1.6540999999999999e+00  -5.7799999999999997e-02   1.7319999999999999e-01   2.4770000000000000e-01
  -2.1999999999999999e-02   8.7900000000000006e-02  -4.2890000000000000e-01  -1.9089999999999999e-01  -9.4999999999999998e-03   1.7500000000000002e-02   4.2170000000000002e-01   1.2674000000000001e+00   2.0024000000000002e+00  -2.8899999999999999e-02   1.0580000000000001e-01   2.1229999999999999e-01
   6.6100000000000006e-02  -2.4179999999999999e-01  -5.1470000000000005e-01  -2.4820000000000000e-01   3.8100000000000002e-02  -1.7500000000000002e-02   3.7730000000000002e-01   1.4898000000000000e+00   2.2635999999999998e+00   3.8500000000000000e-02   9.6199999999999994e-02   1.9910000000000000e-01
  -1.3230000000000000e-01  -8.7900000000000006e-02  -1.3725000000000001e+00  -1.7190000000000000e-01   9.4999999999999998e-03  -2.6300000000000000e-02   5.5489999999999995e-01   1.3341000000000001e+00   2.2635999999999998e+00  -2.8899999999999999e-02   2.0210000000000000e-01   2.0349999999999999e-01
  -6.6100000000000006e-02  -1.3189999999999999e-01  -2.5740000000000002e-01  -1.8140000000000001e-01   1.9000000000000000e-02  -2.1899999999999999e-02   5.9930000000000005e-01   1.2674000000000001e+00   7.8349999999999997e-01  -6.7400000000000002e-02   1.6360000000000000e-01   2.3440000000000000e-01
  -6.6100000000000006e-02  -4.3999999999999997e-02  -6.0050000000000003e-01  -1.4319999999999999e-01  -9.4999999999999998e-03   3.0700000000000002e-02   5.1049999999999995e-01   1.3564000000000001e+00   2.0893999999999999e+00   1.9300000000000001e-02   1.2509999999999999e-01   2.2559999999999999e-01
  -2.6450000000000001e-01  -3.5170000000000001e-01  -3.4310000000000002e-01  -1.8140000000000001e-01   7.6100000000000001e-02  -3.0700000000000002e-02   5.1049999999999995e-01   1.0894999999999999e+00   2.0893999999999999e+00  -2.8899999999999999e-02   9.6199999999999994e-02   2.2559999999999999e-01
  -4.4100000000000000e-02  -1.5390000000000001e-01  -4.2890000000000000e-01  -2.0999999999999999e-01   0.0000000000000000e+00  -1.7500000000000002e-02   4.8830000000000001e-01   1.3564000000000001e+00   1.6540999999999999e+00   8.6699999999999999e-02   1.1550000000000001e-01   1.9460000000000000e-01
   1.3230000000000000e-01  -3.0780000000000002e-01  -9.4359999999999999e-01  -2.1959999999999999e-01   1.9000000000000000e-02  -2.6300000000000000e-02   5.3269999999999995e-01   1.2452000000000001e+00   1.3930000000000000e+00  -1.9300000000000001e-02   1.0580000000000001e-01   1.8579999999999999e-01
   1.7630000000000001e-01  -1.3189999999999999e-01  -8.5780000000000001e-01  -1.1459999999999999e-01   0.0000000000000000e+00  -4.4000000000000003e-03   6.8799999999999994e-01   1.2897000000000001e+00   2.3506000000000000e+00   0.0000000000000000e+00   1.1550000000000001e-01   2.2559999999999999e-01
   1.1020000000000001e-01  -2.6379999999999998e-01  -6.8630000000000002e-01  -1.7190000000000000e-01   1.3320000000000001e-01  -3.9500000000000000e-02   2.6629999999999998e-01   1.2897000000000001e+00   3.0470999999999999e+00  -9.5999999999999992e-03   1.1550000000000001e-01   1.6810000000000000e-01
  -1.7630000000000001e-01  -2.6379999999999998e-01  -1.1152000000000000e+00  -2.4820000000000000e-01   0.0000000000000000e+00  -2.6300000000000000e-02   4.8830000000000001e-01   1.1785000000000001e+00   2.0024000000000002e+00   8.6699999999999999e-02   1.7319999999999999e-01   2.0790000000000000e-01
  -1.3230000000000000e-01  -6.6000000000000003e-02  -1.2010000000000001e+00  -2.6729999999999998e-01   8.5599999999999996e-02  -8.8000000000000005e-03   3.3289999999999997e-01   1.3341000000000001e+00   2.4377000000000000e+00   3.8500000000000000e-02   1.7319999999999999e-01   2.2559999999999999e-01
   6.6100000000000006e-02  -2.6379999999999998e-01   0.0000000000000000e+00  -1.7190000000000000e-01   3.8100000000000002e-02  -7.8899999999999998e-02   4.8830000000000001e-01   1.2674000000000001e+00   1.3930000000000000e+00   1.9300000000000001e-02   5.7700000000000001e-02   2.0349999999999999e-01
  -1.1020000000000001e-01  -1.7590000000000000e-01   8.5800000000000001e-02  -2.0050000000000001e-01  -3.8100000000000002e-02   3.9500000000000000e-02   5.9930000000000005e-01   1.3786000000000000e+00   1.5670999999999999e+00   5.7799999999999997e-02   1.4430000000000001e-01   2.1679999999999999e-01
  -8.8200000000000001e-02  -1.9789999999999999e-01  -5.1470000000000005e-01  -2.4820000000000000e-01   0.0000000000000000e+00   3.5099999999999999e-02   5.3269999999999995e-01   1.2007000000000001e+00   2.1764999999999999e+00   1.9300000000000001e-02   9.6199999999999994e-02   1.5920000000000001e-01
  -8.8200000000000001e-02  -2.1999999999999999e-02   1.7160000000000000e-01  -1.1459999999999999e-01   8.5599999999999996e-02   1.7500000000000002e-02   5.7709999999999995e-01   1.2230000000000001e+00   2.5247000000000002e+00  -9.5999999999999992e-03   1.3469999999999999e-01   1.8579999999999999e-01
  -6.6100000000000006e-02  -2.4179999999999999e-01  -2.5740000000000002e-01  -1.3370000000000001e-01   1.4269999999999999e-01   1.3200000000000000e-02   2.6629999999999998e-01   1.4898000000000000e+00   2.6118000000000001e+00   0.0000000000000000e+00   1.0580000000000001e-01   2.3440000000000000e-01
   1.3230000000000000e-01  -2.1980000000000000e-01  -6.8630000000000002e-01  -2.2910000000000000e-01   9.5200000000000007e-02  -2.1899999999999999e-02   7.1020000000000005e-01   1.2674000000000001e+00   1.7412000000000001e+00  -3.8500000000000000e-02   7.6999999999999999e-02   1.9020000000000001e-01
   0.0000000000000000e+00  -8.7900000000000006e-02  -6.0050000000000003e-01  -1.4319999999999999e-01  -1.2370000000000000e-01   0.0000000000000000e+00   2.8849999999999998e-01   1.4231000000000000e+00   2.0024000000000002e+00  -4.8200000000000000e-02   1.8279999999999999e-01   1.9460000000000000e-01
   2.1999999999999999e-02  -1.7590000000000000e-01  -8.5780000000000001e-01  -2.0999999999999999e-01   8.5599999999999996e-02  -1.3200000000000000e-02   4.6610000000000001e-01   1.4231000000000000e+00   2.1764999999999999e+00   9.5999999999999992e-03   1.2509999999999999e-01   1.9020000000000001e-01
  -8.8200000000000001e-02  -1.7590000000000000e-01  -4.2890000000000000e-01  -2.5779999999999997e-01   0.0000000000000000e+00  -2.6300000000000000e-02   6.2150000000000005e-01   1.2674000000000001e+00   1.5670999999999999e+00   3.8500000000000000e-02   1.0580000000000001e-01   1.9460000000000000e-01
  -8.8200000000000001e-02  -3.5170000000000001e-01  -4.2890000000000000e-01  -3.4370000000000001e-01   2.8500000000000001e-02  -6.1400000000000003e-02   6.4370000000000005e-01   1.4231000000000000e+00   2.3506000000000000e+00  -6.7400000000000002e-02   1.8279999999999999e-01   2.3000000000000001e-01
  -1.1020000000000001e-01  -3.9570000000000000e-01  -7.7210000000000001e-01  -2.1959999999999999e-01  -4.7600000000000003e-02   3.9500000000000000e-02   5.3269999999999995e-01   1.2674000000000001e+00   1.7412000000000001e+00   3.8500000000000000e-02   1.3469999999999999e-01   1.8140000000000001e-01
  -4.4100000000000000e-02  -6.6000000000000003e-02  -4.2890000000000000e-01  -2.0050000000000001e-01   5.7099999999999998e-02  -5.2600000000000001e-02   4.4390000000000002e-01   1.2674000000000001e+00   1.9153000000000000e+00  -2.8899999999999999e-02   2.0210000000000000e-01   2.3440000000000000e-01
   4.4100000000000000e-02  -1.7590000000000000e-01  -1.2867999999999999e+00  -1.7190000000000000e-01  -1.9000000000000000e-02  -1.3200000000000000e-02   5.5489999999999995e-01   1.1117999999999999e+00   2.2635999999999998e+00   4.8200000000000000e-02   1.6360000000000000e-01   2.0790000000000000e-01
   4.4100000000000000e-02  -2.1999999999999999e-02  -6.8630000000000002e-01  -1.6230000000000000e-01   1.4269999999999999e-01  -5.7000000000000002e-02   6.2150000000000005e-01   1.2230000000000001e+00   2.0893999999999999e+00  -3.8500000000000000e-02   2.9830000000000001e-01   1.9460000000000000e-01
   1.3230000000000000e-01   2.1999999999999999e-02   0.0000000000000000e+00  -1.5279999999999999e-01   2.8500000000000001e-02  -6.5799999999999997e-02   6.2150000000000005e-01   1.2452000000000001e+00   1.5670999999999999e+00   1.9300000000000001e-02   2.0210000000000000e-01   2.3000000000000001e-01
  -1.1020000000000001e-01  -1.7590000000000000e-01  -1.2010000000000001e+00  -1.7190000000000000e-01   9.5200000000000007e-02  -4.8200000000000000e-02   5.7709999999999995e-01   1.3119000000000001e+00   2.0893999999999999e+00   2.8899999999999999e-02   1.5400000000000000e-01   2.0349999999999999e-01
   2.1999999999999999e-02  -2.1999999999999999e-02  -6.0050000000000003e-01  -1.7190000000000000e-01   3.8100000000000002e-02  -1.7500000000000002e-02   4.8830000000000001e-01   1.2674000000000001e+00   1.7412000000000001e+00  -7.7100000000000002e-02   1.3469999999999999e-01   2.3440000000000000e-01
   1.3230000000000000e-01   6.6000000000000003e-02  -6.0050000000000003e-01  -1.1459999999999999e-01   9.5200000000000007e-02  -2.1899999999999999e-02   3.3289999999999997e-01   1.3119000000000001e+00   2.0893999999999999e+00   2.8899999999999999e-02   6.7400000000000002e-02   2.3440000000000000e-01
  -4.4100000000000000e-02  -2.6379999999999998e-01   2.5740000000000002e-01  -2.8639999999999999e-01   4.7600000000000003e-02  -8.8000000000000005e-03   4.8830000000000001e-01   1.5343000000000000e+00   1.1317999999999999e+00   3.8500000000000000e-02   1.8279999999999999e-01   2.5659999999999999e-01
  -1.3230000000000000e-01  -1.9789999999999999e-01  -7.7210000000000001e-01  -2.7689999999999998e-01   4.7600000000000003e-02   0.0000000000000000e+00   5.5489999999999995e-01   1.2452000000000001e+00   2.1764999999999999e+00  -3.8500000000000000e-02   2.1170000000000000e-01   1.8140000000000001e-01
  -4.4100000000000000e-02  -2.4179999999999999e-01  -8.5780000000000001e-01  -1.9089999999999999e-01  -3.8100000000000002e-02  -1.3200000000000000e-02   7.3240000000000005e-01   1.5343000000000000e+00   1.3059000000000001e+00  -4.8200000000000000e-02   1.1550000000000001e-01   1.8579999999999999e-01
  -1.5429999999999999e-01  -1.9789999999999999e-01  -1.2867999999999999e+00  -1.1459999999999999e-01   2.8500000000000001e-02  -3.0700000000000002e-02   4.2170000000000002e-01   1.1785000000000001e+00   1.6540999999999999e+00   5.7799999999999997e-02   1.4430000000000001e-01   2.0349999999999999e-01
   1.7630000000000001e-01  -2.1999999999999999e-02  -7.7210000000000001e-01  -2.3870000000000000e-01  -1.9000000000000000e-02  -1.7500000000000002e-02   6.6579999999999995e-01   1.3119000000000001e+00   1.7412000000000001e+00   2.8899999999999999e-02   9.6199999999999994e-02   2.0790000000000000e-01
   0.0000000000000000e+00  -1.3189999999999999e-01  -7.7210000000000001e-01  -4.7699999999999999e-02   6.6600000000000006e-02   4.4000000000000003e-03   6.2150000000000005e-01   1.3564000000000001e+00   2.1764999999999999e+00   3.8500000000000000e-02   2.0210000000000000e-01   1.8140000000000001e-01
  -1.5429999999999999e-01   2.1999999999999999e-02  -1.2867999999999999e+00  -1.7190000000000000e-01   0.0000000000000000e+00  -3.9500000000000000e-02   3.9950000000000002e-01   1.3786000000000000e+00   1.7412000000000001e+00  -4.8200000000000000e-02   1.6360000000000000e-01   2.5209999999999999e-01
  -1.5429999999999999e-01   2.1999999999999999e-02  -6.0050000000000003e-01  -2.1959999999999999e-01  -6.6600000000000006e-02  -1.3200000000000000e-02   6.6579999999999995e-01   1.3119000000000001e+00   1.8283000000000000e+00  -2.8899999999999999e-02   5.7700000000000001e-02   2.1679999999999999e-01
  -1.3230000000000000e-01   2.1999999999999999e-02  -8.5780000000000001e-01  -1.0500000000000000e-01   8.5599999999999996e-02  -1.7500000000000002e-02   5.1049999999999995e-01   1.3786000000000000e+00   1.7412000000000001e+00   2.8899999999999999e-02   1.0580000000000001e-01   2.1679999999999999e-01
   8.8200000000000001e-02  -2.4179999999999999e-01  -3.4310000000000002e-01  -2.4820000000000000e-01   4.7600000000000003e-02  -5.2600000000000001e-02   3.3289999999999997e-01   1.4231000000000000e+00   1.6540999999999999e+00   9.5999999999999992e-03   1.8279999999999999e-01   2.7429999999999999e-01
   6.6100000000000006e-02  -8.7900000000000006e-02  -8.5780000000000001e-01  -1.4319999999999999e-01   8.5599999999999996e-02  -2.1899999999999999e-02   5.9930000000000005e-01   1.3341000000000001e+00   1.7412000000000001e+00  -9.5999999999999992e-03   1.3469999999999999e-01   2.5659999999999999e-01
   0.0000000000000000e+00   6.6000000000000003e-02  -8.5780000000000001e-01  -2.3870000000000000e-01  -2.8500000000000001e-02   2.6300000000000000e-02   3.5510000000000003e-01   1.4231000000000000e+00   1.0447000000000000e+00   4.8200000000000000e-02   1.5400000000000000e-01   2.2559999999999999e-01
   1.1020000000000001e-01  -2.6379999999999998e-01  -6.0050000000000003e-01  -2.1959999999999999e-01   0.0000000000000000e+00  -3.9500000000000000e-02   3.1069999999999998e-01   1.4453000000000000e+00   1.7412000000000001e+00   2.8899999999999999e-02   1.2509999999999999e-01   2.1679999999999999e-01
   1.5429999999999999e-01  -2.4179999999999999e-01  -1.0294000000000001e+00  -1.7190000000000000e-01   9.4999999999999998e-03   8.8000000000000005e-03   5.7709999999999995e-01   1.3564000000000001e+00   1.3930000000000000e+00   5.7799999999999997e-02   1.7319999999999999e-01   1.8579999999999999e-01
   0.0000000000000000e+00  -6.6000000000000003e-02  -4.2890000000000000e-01  -2.0999999999999999e-01   1.9000000000000000e-02  -4.8200000000000000e-02   5.7709999999999995e-01   1.2452000000000001e+00   2.0893999999999999e+00  -1.9300000000000001e-02   2.2130000000000000e-01   2.2120000000000001e-01
  -6.6100000000000006e-02  -8.7900000000000006e-02  -9.4359999999999999e-01  -1.9089999999999999e-01   1.9000000000000000e-02  -3.5099999999999999e-02   4.6610000000000001e-01   1.2230000000000001e+00   1.7412000000000001e+00   9.5999999999999992e-03   9.6199999999999994e-02   1.7690000000000000e-01
  -4.4100000000000000e-02  -1.3189999999999999e-01  -4.2890000000000000e-01  -1.5279999999999999e-01   2.8500000000000001e-02   1.7500000000000002e-02   4.4390000000000002e-01   1.4453000000000000e+00   1.3930000000000000e+00  -3.8500000000000000e-02   2.0210000000000000e-01   2.0349999999999999e-01
  -8.8200000000000001e-02  -1.3189999999999999e-01  -2.5740000000000002e-01  -2.2910000000000000e-01  -6.6600000000000006e-02  -4.8200000000000000e-02   5.1049999999999995e-01   1.5787000000000000e+00   1.6540999999999999e+00   1.9300000000000001e-02   1.2509999999999999e-01   2.1679999999999999e-01
   0.0000000000000000e+00  -2.1980000000000000e-01  -7.7210000000000001e-01  -1.8140000000000001e-01   4.7600000000000003e-02  -8.3299999999999999e-02   5.1049999999999995e-01   1.3564000000000001e+00   2.0893999999999999e+00   1.9300000000000001e-02   1.1550000000000001e-01   2.2559999999999999e-01
  -4.4100000000000000e-02  -1.9789999999999999e-01  -6.8630000000000002e-01  -1.6230000000000000e-01   5.7099999999999998e-02  -4.4000000000000003e-03   5.7709999999999995e-01   1.2674000000000001e+00   1.5670999999999999e+00  -9.5999999999999992e-03   1.2509999999999999e-01   2.1679999999999999e-01
  -8.8200000000000001e-02   0.0000000000000000e+00  -9.4359999999999999e-01  -1.5279999999999999e-01  -1.9000000000000000e-02  -2.1899999999999999e-02   3.9950000000000002e-01   1.5565000000000000e+00   1.8283000000000000e+00   1.0600000000000000e-01   1.4430000000000001e-01   1.9020000000000001e-01
  -1.7630000000000001e-01   2.1999999999999999e-02  -1.1152000000000000e+00  -2.3870000000000000e-01  -4.7600000000000003e-02   8.8000000000000005e-03   6.4370000000000005e-01   1.4008000000000000e+00   1.9153000000000000e+00   8.6699999999999999e-02   1.2509999999999999e-01   2.3000000000000001e-01
  -2.1999999999999999e-02   2.1999999999999999e-02  -1.0294000000000001e+00  -2.0999999999999999e-01   1.4269999999999999e-01  -4.4000000000000003e-03   5.1049999999999995e-01   1.4453000000000000e+00   1.4800000000000000e+00  -6.7400000000000002e-02   1.9239999999999999e-01   2.1679999999999999e-01
  -1.3230000000000000e-01  -2.6379999999999998e-01  -1.1152000000000000e+00  -2.0999999999999999e-01   4.7600000000000003e-02  -3.5099999999999999e-02   6.2150000000000005e-01   1.1339999999999999e+00   2.2635999999999998e+00   1.9300000000000001e-02   1.2509999999999999e-01   2.2120000000000001e-01
   6.6100000000000006e-02  -1.0990000000000000e-01  -6.0050000000000003e-01  -1.9089999999999999e-01   8.5599999999999996e-02  -4.8200000000000000e-02   6.6579999999999995e-01   1.4008000000000000e+00   2.4377000000000000e+00  -9.5999999999999992e-03   1.5400000000000000e-01   1.6370000000000001e-01
  -4.4100000000000000e-02  -1.7590000000000000e-01  -1.2867999999999999e+00  -1.6230000000000000e-01   6.6600000000000006e-02  -4.8200000000000000e-02   5.1049999999999995e-01   1.4898000000000000e+00   1.3059000000000001e+00  -1.9300000000000001e-02   8.6599999999999996e-02   1.8140000000000001e-01
   6.6100000000000006e-02  -1.5390000000000001e-01  -4.2890000000000000e-01  -1.3370000000000001e-01   1.1420000000000000e-01  -6.5799999999999997e-02   6.6579999999999995e-01   1.0894999999999999e+00   2.1764999999999999e+00   5.7799999999999997e-02   2.3089999999999999e-01   2.2559999999999999e-01
  -2.4249999999999999e-01   0.0000000000000000e+00  -8.5800000000000001e-02  -2.5779999999999997e-01   3.8100000000000002e-02   2.1899999999999999e-02   4.2170000000000002e-01   1.3341000000000001e+00   1.7412000000000001e+00   5.7799999999999997e-02   1.8279999999999999e-01   1.9460000000000000e-01
  -1.3230000000000000e-01  -2.1999999999999999e-02  -1.7160000000000000e-01  -1.9089999999999999e-01   9.4999999999999998e-03  -3.5099999999999999e-02   4.2170000000000002e-01   1.4898000000000000e+00   1.8283000000000000e+00   6.7400000000000002e-02   1.2509999999999999e-01   2.1679999999999999e-01
   0.0000000000000000e+00  -1.0990000000000000e-01  -5.1470000000000005e-01  -2.0999999999999999e-01   5.7099999999999998e-02  -4.8200000000000000e-02   3.7730000000000002e-01   1.4008000000000000e+00   2.3506000000000000e+00  -7.7100000000000002e-02   1.6360000000000000e-01   2.3890000000000000e-01
  -6.6100000000000006e-02  -8.7900000000000006e-02  -1.3725000000000001e+00  -2.3870000000000000e-01   0.0000000000000000e+00  -2.1899999999999999e-02   3.3289999999999997e-01   1.2452000000000001e+00   1.5670999999999999e+00   1.2520000000000001e-01   2.0210000000000000e-01   1.9910000000000000e-01
   4.4100000000000000e-02  -2.1980000000000000e-01  -3.4310000000000002e-01  -1.7190000000000000e-01  -9.4999999999999998e-03  -2.6300000000000000e-02   4.8830000000000001e-01   1.3119000000000001e+00   1.8283000000000000e+00   1.1559999999999999e-01   2.2130000000000000e-01   2.2120000000000001e-01
   1.9839999999999999e-01  -1.9789999999999999e-01  -1.0294000000000001e+00  -1.9089999999999999e-01   0.0000000000000000e+00  -1.3200000000000000e-02   5.7709999999999995e-01   1.2452000000000001e+00   1.3059000000000001e+00  -9.5999999999999992e-03   2.1170000000000000e-01   1.8140000000000001e-01
  -1.5429999999999999e-01  -2.6379999999999998e-01  -5.1470000000000005e-01  -1.6230000000000000e-01  -2.8500000000000001e-02   1.7500000000000002e-02   5.1049999999999995e-01   1.3564000000000001e+00   1.8283000000000000e+00   6.7400000000000002e-02   1.2509999999999999e-01   2.2120000000000001e-01
   6.6100000000000006e-02  -1.7590000000000000e-01  -6.8630000000000002e-01  -3.4370000000000001e-01   4.7600000000000003e-02   1.3200000000000000e-02   4.8830000000000001e-01   1.3119000000000001e+00   1.3930000000000000e+00   0.0000000000000000e+00   1.2509999999999999e-01   2.4770000000000000e-01
  -2.4249999999999999e-01   8.7900000000000006e-02  -7.7210000000000001e-01  -1.6230000000000000e-01   1.9000000000000000e-02  -2.6300000000000000e-02   4.4390000000000002e-01   1.3786000000000000e+00   2.0024000000000002e+00  -1.9300000000000001e-02   2.4060000000000001e-01   1.7249999999999999e-01
   2.1999999999999999e-02  -2.6379999999999998e-01  -3.4310000000000002e-01  -1.5279999999999999e-01   4.7600000000000003e-02   0.0000000000000000e+00   5.3269999999999995e-01   1.1117999999999999e+00   1.7412000000000001e+00   3.8500000000000000e-02   2.2130000000000000e-01   1.8579999999999999e-01
  -3.5270000000000001e-01  -1.9789999999999999e-01  -1.5441000000000000e+00  -1.1459999999999999e-01  -9.4999999999999998e-03  -4.8200000000000000e-02   5.7709999999999995e-01   1.4008000000000000e+00   8.7060000000000004e-01  -3.8500000000000000e-02   2.0210000000000000e-01   2.0349999999999999e-01
   4.4100000000000000e-02   1.3189999999999999e-01  -8.5780000000000001e-01  -1.8140000000000001e-01  -2.8500000000000001e-02  -2.1899999999999999e-02   3.5510000000000003e-01   1.3341000000000001e+00   1.7412000000000001e+00   0.0000000000000000e+00   1.7319999999999999e-01   1.8140000000000001e-01
   6.6100000000000006e-02  -6.6000000000000003e-02  -6.8630000000000002e-01  -1.2410000000000000e-01   5.7099999999999998e-02  -3.0700000000000002e-02   3.1069999999999998e-01   1.1563000000000001e+00   1.9153000000000000e+00  -1.1559999999999999e-01   7.6999999999999999e-02   2.2120000000000001e-01
  -1.9839999999999999e-01  -1.0990000000000000e-01  -4.2890000000000000e-01  -2.3870000000000000e-01  -8.5599999999999996e-02  -8.7700000000000000e-02   5.5489999999999995e-01   1.2007000000000001e+00   2.0893999999999999e+00   1.9300000000000001e-02   7.6999999999999999e-02   2.0349999999999999e-01
   6.6100000000000006e-02  -1.9789999999999999e-01  -1.2867999999999999e+00  -2.0050000000000001e-01   3.8100000000000002e-02  -8.8000000000000005e-03   2.8849999999999998e-01   1.1563000000000001e+00   1.9153000000000000e+00   9.5999999999999992e-03   1.3469999999999999e-01   2.3000000000000001e-01
  -6.6100000000000006e-02  -4.3999999999999997e-02  -1.2867999999999999e+00  -2.2910000000000000e-01   1.0470000000000000e-01   8.8000000000000005e-03   3.5510000000000003e-01   1.3786000000000000e+00   2.1764999999999999e+00  -1.9300000000000001e-02   1.5400000000000000e-01   2.0790000000000000e-01
  -6.6100000000000006e-02  -1.0990000000000000e-01  -1.5441000000000000e+00  -1.3370000000000001e-01   9.4999999999999998e-03  -6.5799999999999997e-02   5.9930000000000005e-01   1.4231000000000000e+00   1.5670999999999999e+00   1.9300000000000001e-02   1.5400000000000000e-01   2.4329999999999999e-01
   0.0000000000000000e+00  -8.7900000000000006e-02  -6.8630000000000002e-01  -2.0050000000000001e-01   7.6100000000000001e-02   1.7500000000000002e-02   4.2170000000000002e-01   1.1117999999999999e+00   1.4800000000000000e+00  -2.8899999999999999e-02   1.5400000000000000e-01   2.3440000000000000e-01
   8.8200000000000001e-02  -1.5390000000000001e-01  -1.2867999999999999e+00  -2.2910000000000000e-01   6.6600000000000006e-02  -6.1400000000000003e-02   6.2150000000000005e-01   1.4008000000000000e+00   2.3506000000000000e+00   5.7799999999999997e-02   2.1170000000000000e-01   2.0790000000000000e-01
   1.1020000000000001e-01  -2.4179999999999999e-01   2.5740000000000002e-01  -1.7190000000000000e-01   6.6600000000000006e-02  -8.8000000000000005e-03   1.1100000000000000e-01   1.4898000000000000e+00   2.3506000000000000e+00  -3.8500000000000000e-02   1.8279999999999999e-01   2.2559999999999999e-01
  -2.1999999999999999e-02  -4.3999999999999997e-02  -7.7210000000000001e-01  -1.2410000000000000e-01   0.0000000000000000e+00  -1.3200000000000000e-02   5.5489999999999995e-01   1.2007000000000001e+00   1.5670999999999999e+00   3.8500000000000000e-02   1.4430000000000001e-01   1.8140000000000001e-01
  -1.1020000000000001e-01  -2.8580000000000000e-01  -9.4359999999999999e-01  -8.5900000000000004e-02  -9.4999999999999998e-03  -1.3200000000000000e-02   4.4390000000000002e-01   1.4231000000000000e+00   1.3059000000000001e+00  -9.5999999999999992e-03   1.4430000000000001e-01   2.3890000000000000e-01
  -1.9839999999999999e-01  -3.2979999999999998e-01  -2.5740000000000002e-01  -2.1959999999999999e-01   1.0470000000000000e-01   2.1899999999999999e-02   4.4390000000000002e-01   1.3786000000000000e+00   2.2635999999999998e+00   1.9300000000000001e-02   1.7319999999999999e-01   1.5920000000000001e-01
   2.1999999999999999e-02  -4.3999999999999997e-02  -4.2890000000000000e-01  -2.4820000000000000e-01  -5.7099999999999998e-02   8.8000000000000005e-03   2.4410000000000001e-01   1.3786000000000000e+00   1.5670999999999999e+00   9.5999999999999992e-03   1.4430000000000001e-01   2.4329999999999999e-01
   2.1999999999999999e-02  -2.1980000000000000e-01  -8.5780000000000001e-01  -1.8140000000000001e-01   0.0000000000000000e+00  -4.8200000000000000e-02   4.2170000000000002e-01   1.1563000000000001e+00   1.9153000000000000e+00   9.5999999999999992e-03   1.0580000000000001e-01   1.9910000000000000e-01
  -1.7630000000000001e-01  -2.6379999999999998e-01   3.4310000000000002e-01  -1.9089999999999999e-01   1.9000000000000000e-02   0.0000000000000000e+00   3.1069999999999998e-01   1.4453000000000000e+00   2.0024000000000002e+00   9.5999999999999992e-03   1.5400000000000000e-01   2.4329999999999999e-01
  -2.1999999999999999e-02  -8.7900000000000006e-02   1.7160000000000000e-01  -2.0050000000000001e-01   4.7600000000000003e-02  -3.0700000000000002e-02   6.2150000000000005e-01   1.2452000000000001e+00   1.3930000000000000e+00   6.7400000000000002e-02   1.5400000000000000e-01   2.0790000000000000e-01
   6.6100000000000006e-02  -2.4179999999999999e-01   0.0000000000000000e+00  -1.9089999999999999e-01   3.8100000000000002e-02   0.0000000000000000e+00   5.1049999999999995e-01   1.3786000000000000e+00   1.5670999999999999e+00   5.7799999999999997e-02   2.4060000000000001e-01   2.0349999999999999e-01
  -8.8200000000000001e-02  -1.0990000000000000e-01  -1.2867999999999999e+00  -2.0050000000000001e-01  -2.8500000000000001e-02  -2.6300000000000000e-02   3.9950000000000002e-01   1.3341000000000001e+00   2.1764999999999999e+00   0.0000000000000000e+00   1.4430000000000001e-01   2.6100000000000001e-01
  -3.0859999999999999e-01   0.0000000000000000e+00  -6.8630000000000002e-01  -1.3370000000000001e-01   1.7130000000000001e-01  -9.6500000000000002e-02   3.3289999999999997e-01   1.3341000000000001e+00   1.6540999999999999e+00   7.7100000000000002e-02   1.6360000000000000e-01   2.3890000000000000e-01
  -8.8200000000000001e-02  -1.5390000000000001e-01  -9.4359999999999999e-01  -2.5779999999999997e-01  -5.7099999999999998e-02  -2.1899999999999999e-02   5.7709999999999995e-01   1.4231000000000000e+00   2.6118000000000001e+00  -3.8500000000000000e-02   1.5400000000000000e-01   1.7690000000000000e-01
   1.3230000000000000e-01  -2.4179999999999999e-01  -3.4310000000000002e-01  -1.5279999999999999e-01  -6.6600000000000006e-02  -3.9500000000000000e-02   2.4410000000000001e-01   1.3341000000000001e+00   1.9153000000000000e+00  -9.5999999999999992e-03   1.2509999999999999e-01   2.4329999999999999e-01
  -6.6100000000000006e-02  -8.7900000000000006e-02  -7.7210000000000001e-01  -1.4319999999999999e-01  -7.6100000000000001e-02   1.7500000000000002e-02   4.4390000000000002e-01   1.1339999999999999e+00   1.6540999999999999e+00  -9.5999999999999992e-03   1.0580000000000001e-01   2.3000000000000001e-01
  -8.8200000000000001e-02  -2.1980000000000000e-01  -9.4359999999999999e-01  -2.3870000000000000e-01  -3.8100000000000002e-02  -1.3200000000000000e-02   3.9950000000000002e-01   1.1563000000000001e+00   2.7858999999999998e+00   1.2520000000000001e-01   8.6599999999999996e-02   2.3000000000000001e-01
  -1.9839999999999999e-01  -1.9789999999999999e-01  -1.0294000000000001e+00  -2.1959999999999999e-01   9.4999999999999998e-03  -1.7500000000000002e-02   4.2170000000000002e-01   1.6010000000000000e+00   2.1764999999999999e+00   1.8300000000000000e-01   1.3469999999999999e-01   2.0790000000000000e-01
   0.0000000000000000e+00  -1.3189999999999999e-01  -5.1470000000000005e-01  -1.9089999999999999e-01  -4.7600000000000003e-02  -7.0199999999999999e-02   6.2150000000000005e-01   1.2674000000000001e+00   1.6540999999999999e+00   3.8500000000000000e-02   1.6360000000000000e-01   2.0790000000000000e-01
   1.5429999999999999e-01  -1.3189999999999999e-01  -2.5740000000000002e-01  -2.0050000000000001e-01   6.6600000000000006e-02   2.1899999999999999e-02   4.6610000000000001e-01   1.4231000000000000e+00   1.6540999999999999e+00   1.9300000000000001e-02   2.1170000000000000e-01   2.2559999999999999e-01
  -2.1999999999999999e-02  -1.5390000000000001e-01  -7.7210000000000001e-01  -2.6729999999999998e-01   9.4999999999999998e-03   3.5099999999999999e-02   4.8830000000000001e-01   1.2897000000000001e+00   1.7412000000000001e+00   1.9300000000000001e-02   1.0580000000000001e-01   1.9020000000000001e-01
  -8.8200000000000001e-02  -2.1980000000000000e-01  -1.6298999999999999e+00  -2.1959999999999999e-01   9.4999999999999998e-03  -6.1400000000000003e-02   5.1049999999999995e-01   1.2007000000000001e+00   9.5770000000000000e-01   5.7799999999999997e-02   1.7319999999999999e-01   2.2559999999999999e-01
  -1.7630000000000001e-01   6.6000000000000003e-02  -1.1152000000000000e+00  -2.0999999999999999e-01   0.0000000000000000e+00  -3.5099999999999999e-02   3.5510000000000003e-01   1.5565000000000000e+00   2.0893999999999999e+00   7.7100000000000002e-02   1.0580000000000001e-01   1.9910000000000000e-01
  -6.6100000000000006e-02  -4.3999999999999997e-02   8.5800000000000001e-02  -2.3870000000000000e-01  -1.0470000000000000e-01  -8.8000000000000005e-03   4.8830000000000001e-01   1.3119000000000001e+00   1.8283000000000000e+00   1.9300000000000001e-02   1.7319999999999999e-01   1.7690000000000000e-01
   6.6100000000000006e-02  -1.5390000000000001e-01   1.7160000000000000e-01  -2.2910000000000000e-01  -4.7600000000000003e-02  -1.3200000000000000e-02   5.7709999999999995e-01   1.2452000000000001e+00   2.3506000000000000e+00   9.5999999999999992e-03   7.6999999999999999e-02   2.3890000000000000e-01
  -1.5429999999999999e-01  -8.7900000000000006e-02  -5.1470000000000005e-01  -1.5279999999999999e-01   5.7099999999999998e-02  -2.1899999999999999e-02   5.1049999999999995e-01   1.3341000000000001e+00   1.5670999999999999e+00   3.8500000000000000e-02   1.3469999999999999e-01   1.9910000000000000e-01
  -8.8200000000000001e-02  -3.5170000000000001e-01  -8.5780000000000001e-01  -3.0549999999999999e-01   1.9000000000000000e-02  -1.7500000000000002e-02   3.9950000000000002e-01   1.4453000000000000e+00   2.3506000000000000e+00   3.8500000000000000e-02   7.6999999999999999e-02   1.8579999999999999e-01
   2.1999999999999999e-02  -5.4959999999999998e-01  -3.4310000000000002e-01  -2.9599999999999999e-01  -8.5599999999999996e-02  -5.2600000000000001e-02   4.4390000000000002e-01   1.2897000000000001e+00   1.5670999999999999e+00   4.8200000000000000e-02   6.7400000000000002e-02   2.1229999999999999e-01
   1.1020000000000001e-01  -1.9789999999999999e-01  -2.5740000000000002e-01  -2.3870000000000000e-01  -5.7099999999999998e-02   1.3200000000000000e-02   3.7730000000000002e-01   1.3564000000000001e+00   1.2188000000000001e+00   1.2520000000000001e-01   1.1550000000000001e-01   1.9910000000000000e-01
  -1.3230000000000000e-01   2.1999999999999999e-02  -1.0294000000000001e+00  -2.9599999999999999e-01   0.0000000000000000e+00   3.0700000000000002e-02   6.2150000000000005e-01   1.2897000000000001e+00   2.0024000000000002e+00   0.0000000000000000e+00   1.2509999999999999e-01   1.3270000000000001e-01
  -6.6100000000000006e-02  -1.0990000000000000e-01  -8.5780000000000001e-01  -1.4319999999999999e-01   9.4999999999999998e-03  -7.0199999999999999e-02   5.5489999999999995e-01   1.5120000000000000e+00   2.0024000000000002e+00   2.8899999999999999e-02   1.5400000000000000e-01   2.3890000000000000e-01
   1.7630000000000001e-01  -1.9789999999999999e-01   0.0000000000000000e+00  -1.9089999999999999e-01   5.7099999999999998e-02  -3.5099999999999999e-02   5.1049999999999995e-01   1.2452000000000001e+00   2.6118000000000001e+00   9.5999999999999992e-03   1.2509999999999999e-01   2.0349999999999999e-01
   6.6100000000000006e-02  -2.1980000000000000e-01  -8.5800000000000001e-02  -1.1459999999999999e-01   1.9000000000000000e-02  -3.5099999999999999e-02   4.2170000000000002e-01   1.4453000000000000e+00   2.0024000000000002e+00  -2.8899999999999999e-02   1.2509999999999999e-01   2.1679999999999999e-01
  -2.1999999999999999e-02  -2.1999999999999999e-02  -2.5740000000000002e-01  -1.7190000000000000e-01   3.8100000000000002e-02  -6.5799999999999997e-02   5.9930000000000005e-01   1.4008000000000000e+00   1.1317999999999999e+00   9.5999999999999992e-03   1.3469999999999999e-01   2.1679999999999999e-01
   2.1999999999999999e-02  -1.0990000000000000e-01  -8.5780000000000001e-01  -1.3370000000000001e-01   6.6600000000000006e-02  -8.8000000000000005e-03   3.9950000000000002e-01   1.2897000000000001e+00   2.7858999999999998e+00   4.8200000000000000e-02   8.6599999999999996e-02   1.8579999999999999e-01
   1.1020000000000001e-01  -1.0990000000000000e-01  -1.0294000000000001e+00  -1.9089999999999999e-01   9.4999999999999998e-03  -8.8000000000000005e-03   5.3269999999999995e-01   1.3564000000000001e+00   1.3059000000000001e+00   9.5999999999999992e-03   9.6199999999999994e-02   2.0349999999999999e-01
   4.4100000000000000e-02  -1.7590000000000000e-01  -8.5780000000000001e-01  -2.9599999999999999e-01  -3.8100000000000002e-02  -1.3200000000000000e-02   5.5489999999999995e-01   1.4453000000000000e+00   1.3059000000000001e+00   1.4449999999999999e-01   1.9239999999999999e-01   1.9910000000000000e-01
  -8.8200000000000001e-02  -3.2979999999999998e-01  -5.1470000000000005e-01  -2.1959999999999999e-01   0.0000000000000000e+00  -4.4000000000000003e-03   5.3269999999999995e-01   1.3119000000000001e+00   2.0024000000000002e+00   9.5999999999999992e-03   1.3469999999999999e-01   1.7690000000000000e-01
   1.5429999999999999e-01  -3.7369999999999998e-01  -3.4310000000000002e-01  -1.6230000000000000e-01   0.0000000000000000e+00  -1.3200000000000000e-02   3.9950000000000002e-01   1.2897000000000001e+00   8.7060000000000004e-01   1.9300000000000001e-02   1.5400000000000000e-01   1.6370000000000001e-01
   0.0000000000000000e+00  -3.5170000000000001e-01  -3.4310000000000002e-01  -2.5779999999999997e-01   0.0000000000000000e+00  -6.1400000000000003e-02   4.2170000000000002e-01   1.3786000000000000e+00   1.7412000000000001e+00  -1.9300000000000001e-02   8.6599999999999996e-02   2.1229999999999999e-01
   6.6100000000000006e-02   8.7900000000000006e-02  -6.8630000000000002e-01  -2.0050000000000001e-01   0.0000000000000000e+00  -3.5099999999999999e-02   4.2170000000000002e-01   1.2674000000000001e+00   1.7412000000000001e+00  -2.8899999999999999e-02   1.8279999999999999e-01   1.8579999999999999e-01
   0.0000000000000000e+00  -1.0990000000000000e-01  -6.0050000000000003e-01  -2.1959999999999999e-01   5.7099999999999998e-02  -3.5099999999999999e-02   5.1049999999999995e-01   1.2452000000000001e+00   2.0893999999999999e+00   4.8200000000000000e-02   1.3469999999999999e-01   2.2559999999999999e-01
   2.1999999999999999e-02  -8.7900000000000006e-02  -2.5740000000000002e-01  -2.0999999999999999e-01   3.8100000000000002e-02  -6.5799999999999997e-02   4.6610000000000001e-01   1.4231000000000000e+00   1.7412000000000001e+00  -8.6699999999999999e-02   1.4430000000000001e-01   1.8140000000000001e-01
  -1.5429999999999999e-01   2.1999999999999999e-02  -5.1470000000000005e-01  -1.7190000000000000e-01   6.6600000000000006e-02   2.6300000000000000e-02   2.8849999999999998e-01   1.2674000000000001e+00   1.3930000000000000e+00   9.5999999999999992e-03   1.7319999999999999e-01   1.7249999999999999e-01
  -4.4100000000000000e-02  -8.7900000000000006e-02  -7.7210000000000001e-01  -1.6230000000000000e-01   9.4999999999999998e-03  -4.8200000000000000e-02   2.6629999999999998e-01   1.4898000000000000e+00   1.3930000000000000e+00  -9.5999999999999992e-03   7.6999999999999999e-02   1.9910000000000000e-01
   4.4100000000000000e-02  -1.9789999999999999e-01  -2.5740000000000002e-01  -2.0999999999999999e-01   4.7600000000000003e-02  -2.1899999999999999e-02   5.3269999999999995e-01   1.3119000000000001e+00   1.9153000000000000e+00  -2.8899999999999999e-02   5.7700000000000001e-02   2.3440000000000000e-01
   4.4100000000000000e-02   0.0000000000000000e+00  -8.5780000000000001e-01  -1.1459999999999999e-01  -1.9000000000000000e-02   8.8000000000000005e-03   3.7730000000000002e-01   1.0450999999999999e+00   2.0893999999999999e+00  -9.5999999999999992e-03   1.7319999999999999e-01   1.8579999999999999e-01
  -1.3230000000000000e-01  -2.4179999999999999e-01  -1.4582999999999999e+00  -2.9599999999999999e-01  -4.7600000000000003e-02   3.9500000000000000e-02   3.9950000000000002e-01   1.1785000000000001e+00   2.6989000000000001e+00   1.1559999999999999e-01   7.6999999999999999e-02   1.9910000000000000e-01
  -1.1020000000000001e-01  -1.7590000000000000e-01  -1.4582999999999999e+00  -1.3370000000000001e-01   3.8100000000000002e-02  -3.5099999999999999e-02   5.3269999999999995e-01   1.3786000000000000e+00   2.0024000000000002e+00  -5.7799999999999997e-02   1.5400000000000000e-01   2.1229999999999999e-01
  -8.8200000000000001e-02  -6.6000000000000003e-02  -1.6298999999999999e+00  -2.0999999999999999e-01  -7.6100000000000001e-02   8.8000000000000005e-03   4.6610000000000001e-01   1.3786000000000000e+00   2.2635999999999998e+00  -9.5999999999999992e-03   1.9239999999999999e-01   1.5920000000000001e-01
  -2.1999999999999999e-02  -4.3999999999999997e-02  -8.5780000000000001e-01  -2.2910000000000000e-01   1.9000000000000000e-02  -3.9500000000000000e-02   3.7730000000000002e-01   1.3564000000000001e+00   2.1764999999999999e+00   7.7100000000000002e-02   1.6360000000000000e-01   2.1679999999999999e-01
   8.8200000000000001e-02  -6.6000000000000003e-02  -8.5800000000000001e-02  -2.0999999999999999e-01   4.7600000000000003e-02  -6.1400000000000003e-02   5.7709999999999995e-01   1.2452000000000001e+00   2.1764999999999999e+00   2.8899999999999999e-02   8.6599999999999996e-02   1.8579999999999999e-01
   4.4100000000000000e-02   2.1999999999999999e-02  -5.1470000000000005e-01  -2.0050000000000001e-01   5.7099999999999998e-02   1.7500000000000002e-02   4.6610000000000001e-01   1.2230000000000001e+00   2.8730000000000002e+00   8.6699999999999999e-02   1.5400000000000000e-01   1.9020000000000001e-01
  -1.7630000000000001e-01  -2.1999999999999999e-02  -1.2867999999999999e+00  -1.4319999999999999e-01  -4.7600000000000003e-02  -5.7000000000000002e-02   4.4390000000000002e-01   1.2897000000000001e+00   1.7412000000000001e+00   9.5999999999999992e-03   1.6360000000000000e-01   1.8140000000000001e-01
   4.4100000000000000e-02  -2.1980000000000000e-01  -5.1470000000000005e-01  -1.8140000000000001e-01   2.8500000000000001e-02  -1.7500000000000002e-02   3.7730000000000002e-01   1.4898000000000000e+00   1.7412000000000001e+00   2.8899999999999999e-02   9.6199999999999994e-02   2.0790000000000000e-01
   6.6100000000000006e-02  -3.5170000000000001e-01  -1.2010000000000001e+00  -2.4820000000000000e-01  -4.7600000000000003e-02   2.1899999999999999e-02   4.8830000000000001e-01   1.3786000000000000e+00   1.6540999999999999e+00   1.9300000000000001e-02   5.7700000000000001e-02   1.6810000000000000e-01
   6.6100000000000006e-02  -2.4179999999999999e-01  -5.1470000000000005e-01  -2.0050000000000001e-01   5.7099999999999998e-02  -8.8000000000000005e-03   5.5489999999999995e-01   1.4008000000000000e+00   1.8283000000000000e+00  -4.8200000000000000e-02   8.6599999999999996e-02   1.7690000000000000e-01
  -1.1020000000000001e-01  -1.9789999999999999e-01  -1.2867999999999999e+00  -2.6729999999999998e-01   4.7600000000000003e-02  -2.6300000000000000e-02   4.2170000000000002e-01   1.2674000000000001e+00   2.4377000000000000e+00  -2.8899999999999999e-02   2.0210000000000000e-01   2.0349999999999999e-01
  -2.1999999999999999e-02  -2.1980000000000000e-01  -4.2890000000000000e-01  -1.6230000000000000e-01   2.8500000000000001e-02  -3.5099999999999999e-02   7.3240000000000005e-01   1.1785000000000001e+00   1.7412000000000001e+00   2.8899999999999999e-02   1.0580000000000001e-01   2.1229999999999999e-01
   1.1020000000000001e-01  -3.5170000000000001e-01  -3.4310000000000002e-01  -1.1459999999999999e-01  -1.2370000000000000e-01  -1.3200000000000000e-02   5.3269999999999995e-01   1.2230000000000001e+00   2.0024000000000002e+00   9.5999999999999992e-03   1.6360000000000000e-01   2.0790000000000000e-01
   2.1999999999999999e-02  -2.6379999999999998e-01  -5.1470000000000005e-01  -1.8140000000000001e-01   1.9000000000000000e-02   1.7500000000000002e-02   5.3269999999999995e-01   1.3119000000000001e+00   9.5770000000000000e-01  -1.9300000000000001e-02   1.5400000000000000e-01   2.3440000000000000e-01
  -2.1999999999999999e-02  -1.3189999999999999e-01  -1.8872000000000000e+00  -1.7190000000000000e-01   7.6100000000000001e-02  -1.3200000000000000e-02   5.3269999999999995e-01   1.2452000000000001e+00   1.4800000000000000e+00   0.0000000000000000e+00   2.0210000000000000e-01   1.9020000000000001e-01
   1.3230000000000000e-01  -1.3189999999999999e-01  -9.4359999999999999e-01  -1.3370000000000001e-01   3.8100000000000002e-02   0.0000000000000000e+00   2.4410000000000001e-01   1.1785000000000001e+00   2.3506000000000000e+00   4.8200000000000000e-02   1.4430000000000001e-01   2.0349999999999999e-01
  -8.8200000000000001e-02  -1.7590000000000000e-01  -5.1470000000000005e-01  -1.7190000000000000e-01   1.1420000000000000e-01  -1.3200000000000000e-02   4.2170000000000002e-01   1.3119000000000001e+00   2.3506000000000000e+00   5.7799999999999997e-02   1.1550000000000001e-01   2.3000000000000001e-01
   2.1999999999999999e-02  -3.2979999999999998e-01  -1.1152000000000000e+00  -1.9089999999999999e-01   2.8500000000000001e-02  -3.9500000000000000e-02   4.8830000000000001e-01   1.1563000000000001e+00   2.0024000000000002e+00   2.8899999999999999e-02   1.5400000000000000e-01   1.9460000000000000e-01
  -1.9839999999999999e-01  -4.8359999999999997e-01  -1.4582999999999999e+00  -1.6230000000000000e-01  -9.4999999999999998e-03  -3.5099999999999999e-02   4.6610000000000001e-01   1.3786000000000000e+00   2.0024000000000002e+00  -9.6299999999999997e-02   9.6199999999999994e-02   2.4770000000000000e-01
  -2.1999999999999999e-02  -1.3189999999999999e-01  -1.1152000000000000e+00  -2.2910000000000000e-01  -4.7600000000000003e-02  -1.3200000000000000e-02   4.2170000000000002e-01   1.2230000000000001e+00   1.5670999999999999e+00   9.5999999999999992e-03   1.2509999999999999e-01   2.3000000000000001e-01
  -3.3060000000000000e-01  -1.7590000000000000e-01  -1.7160000000000000e-01  -2.0050000000000001e-01   6.6600000000000006e-02  -4.4000000000000003e-03   5.5489999999999995e-01   1.2674000000000001e+00   1.3930000000000000e+00  -2.8899999999999999e-02   7.6999999999999999e-02   2.1229999999999999e-01
  -2.1999999999999999e-02  -3.7369999999999998e-01  -1.4582999999999999e+00  -1.8140000000000001e-01   5.7099999999999998e-02  -1.7500000000000002e-02   5.5489999999999995e-01   1.4453000000000000e+00   2.2635999999999998e+00   9.5999999999999992e-03   1.0580000000000001e-01   2.3000000000000001e-01
  -6.6100000000000006e-02   2.1999999999999999e-02  -5.1470000000000005e-01  -2.0050000000000001e-01  -9.4999999999999998e-03   2.6300000000000000e-02   5.7709999999999995e-01   1.2007000000000001e+00   1.5670999999999999e+00   9.5999999999999992e-03   1.6360000000000000e-01   1.9460000000000000e-01
  -4.4100000000000000e-02  -1.9789999999999999e-01  -6.0050000000000003e-01  -7.6399999999999996e-02  -4.7600000000000003e-02  -8.8000000000000005e-03   5.3269999999999995e-01   1.2897000000000001e+00   2.8730000000000002e+00  -3.8500000000000000e-02   2.0210000000000000e-01   1.9020000000000001e-01
  -4.4100000000000000e-02  -2.1980000000000000e-01  -6.8630000000000002e-01  -1.6230000000000000e-01   9.4999999999999998e-03  -3.9500000000000000e-02   6.2150000000000005e-01   1.3786000000000000e+00   1.6540999999999999e+00   6.7400000000000002e-02   2.1170000000000000e-01   2.3440000000000000e-01
  -2.2040000000000001e-01  -2.6379999999999998e-01  -6.0050000000000003e-01  -2.0999999999999999e-01  -1.9000000000000000e-02  -8.3299999999999999e-02   4.2170000000000002e-01   1.1339999999999999e+00   2.8730000000000002e+00   4.8200000000000000e-02   1.5400000000000000e-01   1.6370000000000001e-01
  -6.6100000000000006e-02  -1.3189999999999999e-01  -4.2890000000000000e-01  -1.7190000000000000e-01   1.9000000000000000e-02   1.3200000000000000e-02   4.8830000000000001e-01   1.2007000000000001e+00   1.7412000000000001e+00   4.8200000000000000e-02   1.4430000000000001e-01   2.0790000000000000e-01
   4.4100000000000000e-02  -4.3999999999999997e-02  -1.0294000000000001e+00  -1.4319999999999999e-01   0.0000000000000000e+00  -2.1899999999999999e-02   3.7730000000000002e-01   1.2452000000000001e+00   2.4377000000000000e+00   5.7799999999999997e-02   6.7400000000000002e-02   2.1679999999999999e-01
   2.1999999999999999e-02  -2.1980000000000000e-01  -1.7160000000000000e-01  -1.4319999999999999e-01  -6.6600000000000006e-02  -4.4000000000000003e-03   3.3289999999999997e-01   1.3119000000000001e+00   2.1764999999999999e+00   5.7799999999999997e-02   9.5999999999999992e-03   2.0349999999999999e-01
   2.1999999999999999e-02  -1.5390000000000001e-01  -8.5780000000000001e-01  -3.1509999999999999e-01  -1.9000000000000000e-02  -2.6300000000000000e-02   4.8830000000000001e-01   1.0450999999999999e+00   1.6540999999999999e+00   8.6699999999999999e-02   1.4430000000000001e-01   1.9460000000000000e-01
   8.8200000000000001e-02  -4.1770000000000002e-01  -1.0294000000000001e+00  -1.2410000000000000e-01   6.6600000000000006e-02   4.4000000000000003e-03   5.1049999999999995e-01   1.1563000000000001e+00   1.6540999999999999e+00  -9.5999999999999992e-03   1.3469999999999999e-01   1.9020000000000001e-01
  -1.3230000000000000e-01  -1.3189999999999999e-01  -3.4310000000000002e-01  -1.1459999999999999e-01   8.5599999999999996e-02  -4.4000000000000003e-03   3.7730000000000002e-01   1.4453000000000000e+00   2.6118000000000001e+00   8.6699999999999999e-02   1.0580000000000001e-01   2.3000000000000001e-01
   8.8200000000000001e-02  -3.0780000000000002e-01  -6.0050000000000003e-01  -2.7689999999999998e-01   2.8500000000000001e-02  -8.7700000000000000e-02   5.7709999999999995e-01   1.4676000000000000e+00   1.9153000000000000e+00   9.6299999999999997e-02   1.1550000000000001e-01   1.9020000000000001e-01
  -8.8200000000000001e-02  -8.7900000000000006e-02  -2.5740000000000002e-01  -2.3870000000000000e-01   0.0000000000000000e+00   1.7500000000000002e-02   3.3289999999999997e-01   1.3341000000000001e+00   1.8283000000000000e+00   0.0000000000000000e+00   1.8279999999999999e-01   2.3000000000000001e-01
  -8.8200000000000001e-02  -1.7590000000000000e-01  -6.0050000000000003e-01  -2.1959999999999999e-01   7.6100000000000001e-02  -4.4000000000000003e-03   4.4390000000000002e-01   1.3341000000000001e+00   1.8283000000000000e+00   2.8899999999999999e-02   1.4430000000000001e-01   1.8579999999999999e-01
  -2.4249999999999999e-01  -6.6000000000000003e-02  -4.2890000000000000e-01  -2.0050000000000001e-01   9.4999999999999998e-03   1.3200000000000000e-02   5.5489999999999995e-01   1.4453000000000000e+00   1.8283000000000000e+00   3.8500000000000000e-02   8.6599999999999996e-02   2.3440000000000000e-01
   0.0000000000000000e+00  -1.9789999999999999e-01  -1.1152000000000000e+00  -2.0050000000000001e-01  -1.9000000000000000e-02  -1.3200000000000000e-02   5.5489999999999995e-01   1.1339999999999999e+00   1.1317999999999999e+00   2.8899999999999999e-02   8.6599999999999996e-02   1.7690000000000000e-01
   1.1020000000000001e-01  -2.8580000000000000e-01  -8.5780000000000001e-01  -1.8140000000000001e-01   4.7600000000000003e-02  -2.6300000000000000e-02   5.1049999999999995e-01   1.1117999999999999e+00   2.0893999999999999e+00   2.8899999999999999e-02   2.1170000000000000e-01   1.9910000000000000e-01
   1.3230000000000000e-01  -4.3999999999999997e-02  -5.1470000000000005e-01  -2.3870000000000000e-01  -3.8100000000000002e-02  -1.3200000000000000e-02   3.9950000000000002e-01   1.3786000000000000e+00   1.7412000000000001e+00   4.8200000000000000e-02   1.0580000000000001e-01   1.8140000000000001e-01
  -1.3230000000000000e-01  -4.6170000000000000e-01  -4.2890000000000000e-01  -1.8140000000000001e-01  -1.0470000000000000e-01  -1.7500000000000002e-02   3.1069999999999998e-01   1.3341000000000001e+00   2.6118000000000001e+00  -1.9300000000000001e-02   5.7700000000000001e-02   1.9020000000000001e-01
  -1.3230000000000000e-01  -1.5390000000000001e-01  -1.2010000000000001e+00  -1.3370000000000001e-01   0.0000000000000000e+00  -5.2600000000000001e-02   4.8830000000000001e-01   1.2674000000000001e+00   1.7412000000000001e+00   1.9300000000000001e-02   1.4430000000000001e-01   2.1229999999999999e-01
   0.0000000000000000e+00  -4.3999999999999997e-02  -1.1152000000000000e+00  -1.8140000000000001e-01   4.7600000000000003e-02  -5.2600000000000001e-02   2.6629999999999998e-01   1.2674000000000001e+00   1.8283000000000000e+00  -3.8500000000000000e-02   1.0580000000000001e-01   1.7690000000000000e-01
   8.8200000000000001e-02  -2.4179999999999999e-01  -1.2010000000000001e+00  -1.7190000000000000e-01   2.8500000000000001e-02   2.6300000000000000e-02   3.1069999999999998e-01   1.3341000000000001e+00   2.3506000000000000e+00  -2.8899999999999999e-02   4.8099999999999997e-02   1.7249999999999999e-01
  -2.1999999999999999e-02  -2.8580000000000000e-01  -3.4310000000000002e-01  -1.9089999999999999e-01   4.7600000000000003e-02  -4.8200000000000000e-02   5.9930000000000005e-01   1.2230000000000001e+00   1.4800000000000000e+00   6.7400000000000002e-02   1.4430000000000001e-01   1.2830000000000000e-01
  -6.6100000000000006e-02  -3.9570000000000000e-01  -1.2010000000000001e+00  -1.8140000000000001e-01  -1.9000000000000000e-02  -7.0199999999999999e-02   5.1049999999999995e-01   1.2230000000000001e+00   2.6989000000000001e+00  -9.5999999999999992e-03   1.1550000000000001e-01   1.8140000000000001e-01
  -1.7630000000000001e-01  -2.1999999999999999e-02  -8.5780000000000001e-01  -1.5279999999999999e-01   1.0470000000000000e-01  -5.2600000000000001e-02   4.4390000000000002e-01   1.2230000000000001e+00   2.0024000000000002e+00  -9.5999999999999992e-03   1.9239999999999999e-01   1.8579999999999999e-01
  -8.8200000000000001e-02  -1.9789999999999999e-01  -8.5780000000000001e-01  -2.4820000000000000e-01  -1.9000000000000000e-02  -5.2600000000000001e-02   5.9930000000000005e-01   1.2452000000000001e+00   1.7412000000000001e+00   2.8899999999999999e-02   2.0210000000000000e-01   1.8140000000000001e-01
  -2.1999999999999999e-02  -1.5390000000000001e-01  -1.2010000000000001e+00  -1.2410000000000000e-01   9.4999999999999998e-03  -3.5099999999999999e-02   5.1049999999999995e-01   1.3341000000000001e+00   2.3506000000000000e+00   8.6699999999999999e-02   1.0580000000000001e-01   2.3000000000000001e-01
  -4.4100000000000000e-02  -3.0780000000000002e-01  -1.2010000000000001e+00  -1.3370000000000001e-01  -4.7600000000000003e-02  -3.0700000000000002e-02   5.9930000000000005e-01   1.3341000000000001e+00   9.5770000000000000e-01   3.8500000000000000e-02   1.3469999999999999e-01   2.0790000000000000e-01
   6.6100000000000006e-02  -4.3999999999999997e-02  -6.0050000000000003e-01  -1.8140000000000001e-01  -9.4999999999999998e-03   3.5099999999999999e-02   6.2150000000000005e-01   1.3119000000000001e+00   1.9153000000000000e+00   4.8200000000000000e-02   1.7319999999999999e-01   1.9020000000000001e-01
  -2.1999999999999999e-02  -6.6000000000000003e-02  -1.1152000000000000e+00  -1.7190000000000000e-01   4.7600000000000003e-02   2.1899999999999999e-02   4.6610000000000001e-01   1.3341000000000001e+00   2.1764999999999999e+00  -9.5999999999999992e-03   4.8099999999999997e-02   2.4770000000000000e-01
   0.0000000000000000e+00  -1.9789999999999999e-01  -1.7160000000000000e-01  -2.2910000000000000e-01   0.0000000000000000e+00  -8.3299999999999999e-02   6.6579999999999995e-01   1.2452000000000001e+00   1.8283000000000000e+00   4.8200000000000000e-02   1.3469999999999999e-01   2.0349999999999999e-01
   2.1999999999999999e-02  -8.7900000000000006e-02  -1.8015000000000001e+00  -2.9599999999999999e-01   6.6600000000000006e-02  -5.2600000000000001e-02   8.2120000000000004e-01   1.1117999999999999e+00   2.3506000000000000e+00  -9.5999999999999992e-03   9.6199999999999994e-02   1.9460000000000000e-01
  -6.6100000000000006e-02  -3.2979999999999998e-01  -1.1152000000000000e+00  -1.5279999999999999e-01   1.9000000000000000e-02  -1.7500000000000002e-02   6.4370000000000005e-01   1.3341000000000001e+00   1.2188000000000001e+00   4.8200000000000000e-02   1.4430000000000001e-01   1.6810000000000000e-01
  -6.6100000000000006e-02  -1.0990000000000000e-01  -8.5780000000000001e-01  -1.9089999999999999e-01   9.4999999999999998e-03  -3.9500000000000000e-02   3.5510000000000003e-01   1.1785000000000001e+00   1.6540999999999999e+00   8.6699999999999999e-02   1.7319999999999999e-01   2.3440000000000000e-01
   1.1020000000000001e-01  -6.6000000000000003e-02  -1.3725000000000001e+00  -1.5279999999999999e-01   1.0470000000000000e-01  -3.0700000000000002e-02   4.6610000000000001e-01   1.2007000000000001e+00   1.2188000000000001e+00   9.5999999999999992e-03   7.6999999999999999e-02   1.8579999999999999e-01
   2.1999999999999999e-02  -3.0780000000000002e-01  -5.1470000000000005e-01  -1.8140000000000001e-01  -2.8500000000000001e-02  -2.6300000000000000e-02   5.7709999999999995e-01   1.2452000000000001e+00   1.9153000000000000e+00   9.5999999999999992e-03   7.6999999999999999e-02   2.2120000000000001e-01
  -1.1020000000000001e-01   2.1999999999999999e-02  -1.2867999999999999e+00  -1.6230000000000000e-01  -1.9000000000000000e-02  -8.8000000000000005e-03   3.7730000000000002e-01   1.4898000000000000e+00   2.0024000000000002e+00   3.8500000000000000e-02   1.6360000000000000e-01   2.5209999999999999e-01
  -1.5429999999999999e-01  -2.1980000000000000e-01  -8.5780000000000001e-01  -2.1959999999999999e-01  -5.7099999999999998e-02  -3.0700000000000002e-02   3.5510000000000003e-01   1.2007000000000001e+00   8.7060000000000004e-01  -6.7400000000000002e-02   5.7700000000000001e-02   1.9460000000000000e-01
   8.8200000000000001e-02  -1.3189999999999999e-01  -1.3725000000000001e+00  -3.2460000000000000e-01   8.5599999999999996e-02   0.0000000000000000e+00   4.6610000000000001e-01   1.2674000000000001e+00   1.3930000000000000e+00   5.7799999999999997e-02   1.4430000000000001e-01   2.2120000000000001e-01
   1.3230000000000000e-01  -3.0780000000000002e-01  -1.5441000000000000e+00  -3.1509999999999999e-01  -2.8500000000000001e-02  -7.8899999999999998e-02   4.8830000000000001e-01   1.2674000000000001e+00   1.7412000000000001e+00   9.5999999999999992e-03   1.8279999999999999e-01   1.9460000000000000e-01
  -6.6100000000000006e-02  -4.3999999999999997e-02  -6.0050000000000003e-01  -1.2410000000000000e-01  -9.4999999999999998e-03  -4.3900000000000002e-02   5.7709999999999995e-01   1.2230000000000001e+00   1.7412000000000001e+00   0.0000000000000000e+00   4.8099999999999997e-02   1.3710000000000000e-01
  -1.3230000000000000e-01  -6.6000000000000003e-02   2.5740000000000002e-01  -2.4820000000000000e-01   0.0000000000000000e+00  -4.8200000000000000e-02   6.4370000000000005e-01   1.4008000000000000e+00   2.0893999999999999e+00  -9.5999999999999992e-03   2.3089999999999999e-01   2.0349999999999999e-01
  -1.1020000000000001e-01  -3.5170000000000001e-01  -9.4359999999999999e-01  -2.2910000000000000e-01  -4.7600000000000003e-02  -3.5099999999999999e-02   2.4410000000000001e-01   1.3564000000000001e+00   1.8283000000000000e+00   9.5999999999999992e-03   1.1550000000000001e-01   2.0790000000000000e-01
   1.1020000000000001e-01  -1.5390000000000001e-01  -6.0050000000000003e-01  -7.6399999999999996e-02   3.8100000000000002e-02  -3.0700000000000002e-02   5.9930000000000005e-01   1.3786000000000000e+00   1.5670999999999999e+00   3.8500000000000000e-02   3.8500000000000000e-02   2.2559999999999999e-01
  -6.6100000000000006e-02  -2.6379999999999998e-01  -3.4310000000000002e-01  -1.6230000000000000e-01  -9.4999999999999998e-03  -4.8200000000000000e-02   4.8830000000000001e-01   1.2452000000000001e+00   1.3059000000000001e+00   3.8500000000000000e-02   1.8279999999999999e-01   2.1679999999999999e-01
   2.8649999999999998e-01  -1.7590000000000000e-01   8.5800000000000001e-02  -1.7190000000000000e-01   0.0000000000000000e+00  -4.8200000000000000e-02   6.6579999999999995e-01   1.3786000000000000e+00   2.5247000000000002e+00   6.7400000000000002e-02   9.6199999999999994e-02   2.0349999999999999e-01
   8.8200000000000001e-02  -3.5170000000000001e-01  -6.0050000000000003e-01  -1.7190000000000000e-01   0.0000000000000000e+00  -1.7500000000000002e-02   4.6610000000000001e-01   1.3564000000000001e+00   2.5247000000000002e+00   9.5999999999999992e-03   2.8899999999999999e-02   1.9020000000000001e-01
   1.7630000000000001e-01   8.7900000000000006e-02  -1.7157000000000000e+00  -1.6230000000000000e-01   1.0470000000000000e-01  -3.9500000000000000e-02   4.8830000000000001e-01   1.1117999999999999e+00   1.4800000000000000e+00  -1.9300000000000001e-02   4.8099999999999997e-02   1.7690000000000000e-01
   0.0000000000000000e+00  -1.7590000000000000e-01  -3.4310000000000002e-01  -2.4820000000000000e-01  -5.7099999999999998e-02  -3.5099999999999999e-02   5.9930000000000005e-01   1.3341000000000001e+00   2.0893999999999999e+00   6.7400000000000002e-02   6.7400000000000002e-02   2.6100000000000001e-01
   2.1999999999999999e-02  -2.1980000000000000e-01  -6.8630000000000002e-01  -2.7689999999999998e-01  -4.7600000000000003e-02  -1.7500000000000002e-02   5.7709999999999995e-01   1.3786000000000000e+00   2.6118000000000001e+00   0.0000000000000000e+00   9.6199999999999994e-02   1.9910000000000000e-01
   1.7630000000000001e-01   1.0990000000000000e-01  -5.1470000000000005e-01  -2.4820000000000000e-01   9.4999999999999998e-03  -3.9500000000000000e-02   5.7709999999999995e-01   1.2230000000000001e+00   1.9153000000000000e+00  -6.7400000000000002e-02   1.7319999999999999e-01   1.9460000000000000e-01
   1.3230000000000000e-01  -2.4179999999999999e-01  -1.2010000000000001e+00  -3.4370000000000001e-01   9.4999999999999998e-03  -2.6300000000000000e-02   6.4370000000000005e-01   1.2230000000000001e+00   2.4377000000000000e+00   7.7100000000000002e-02   1.4430000000000001e-01   2.1229999999999999e-01
  -1.9839999999999999e-01  -2.6379999999999998e-01  -2.5740000000000002e-01  -8.5900000000000004e-02   9.4999999999999998e-03  -3.5099999999999999e-02   6.8799999999999994e-01   1.2897000000000001e+00   2.0893999999999999e+00   7.7100000000000002e-02   1.3469999999999999e-01   2.3440000000000000e-01
   1.5429999999999999e-01  -2.1980000000000000e-01  -4.2890000000000000e-01  -8.5900000000000004e-02   1.3320000000000001e-01   3.5099999999999999e-02   5.1049999999999995e-01   1.3786000000000000e+00   1.5670999999999999e+00   6.7400000000000002e-02   1.5400000000000000e-01   2.3440000000000000e-01
  -6.6100000000000006e-02  -2.8580000000000000e-01  -5.1470000000000005e-01  -1.6230000000000000e-01   2.8500000000000001e-02  -2.6300000000000000e-02   4.4390000000000002e-01   1.2897000000000001e+00   1.3059000000000001e+00   7.7100000000000002e-02   2.0210000000000000e-01   2.3440000000000000e-01
  -4.8490000000000000e-01  -2.6379999999999998e-01  -6.0050000000000003e-01  -2.0999999999999999e-01   1.9000000000000000e-02  -2.6300000000000000e-02   2.2189999999999999e-01   1.3341000000000001e+00   9.5770000000000000e-01   2.8899999999999999e-02   8.6599999999999996e-02   2.1229999999999999e-01
  -6.6100000000000006e-02   3.0780000000000002e-01  -6.0050000000000003e-01  -2.1959999999999999e-01   9.4999999999999998e-03  -2.1899999999999999e-02   4.4390000000000002e-01   1.2674000000000001e+00   1.8283000000000000e+00  -2.8899999999999999e-02   1.6360000000000000e-01   1.9460000000000000e-01
   4.6289999999999998e-01  -3.9570000000000000e-01  -1.0294000000000001e+00  -2.3870000000000000e-01  -2.8500000000000001e-02   4.8200000000000000e-02   5.5489999999999995e-01   1.4008000000000000e+00   1.1317999999999999e+00  -7.7100000000000002e-02   7.6999999999999999e-02   1.9460000000000000e-01
  -2.6450000000000001e-01  -3.2979999999999998e-01  -3.4310000000000002e-01  -1.0500000000000000e-01   7.6100000000000001e-02   8.8000000000000005e-03   4.6610000000000001e-01   1.1563000000000001e+00   1.2188000000000001e+00   1.0600000000000000e-01   1.2509999999999999e-01   2.0790000000000000e-01
  -2.6450000000000001e-01   6.6000000000000003e-02  -1.2010000000000001e+00  -2.2910000000000000e-01   3.8100000000000002e-02  -3.0700000000000002e-02   5.9930000000000005e-01   1.1785000000000001e+00   1.3930000000000000e+00  -8.6699999999999999e-02   1.1550000000000001e-01   1.9020000000000001e-01
   2.2040000000000001e-01  -1.0990000000000000e-01  -1.0294000000000001e+00  -1.7190000000000000e-01   9.5200000000000007e-02   1.3200000000000000e-02   2.8849999999999998e-01   1.2452000000000001e+00   1.6540999999999999e+00   7.7100000000000002e-02   1.3469999999999999e-01   2.1229999999999999e-01
   6.6100000000000006e-02  -2.1980000000000000e-01  -8.5800000000000001e-02  -3.1509999999999999e-01   5.7099999999999998e-02  -1.1400000000000000e-01   3.7730000000000002e-01   1.2007000000000001e+00   1.3930000000000000e+00   7.7100000000000002e-02   1.4430000000000001e-01   1.9910000000000000e-01
   6.6100000000000006e-02  -4.3999999999999997e-02  -1.2867999999999999e+00  -1.6230000000000000e-01   1.9000000000000000e-02  -1.7500000000000002e-02   5.1049999999999995e-01   1.4008000000000000e+00   1.7412000000000001e+00   7.7100000000000002e-02   1.8279999999999999e-01   1.8579999999999999e-01
  -5.2900000000000003e-01  -1.0990000000000000e-01  -6.0050000000000003e-01  -1.6230000000000000e-01   1.0470000000000000e-01   8.8000000000000005e-03   5.1049999999999995e-01   1.2452000000000001e+00   2.0024000000000002e+00   5.7799999999999997e-02   1.0580000000000001e-01   2.3890000000000000e-01
  -4.4100000000000000e-02  -2.1980000000000000e-01  -1.1152000000000000e+00  -1.5279999999999999e-01   8.5599999999999996e-02  -7.4499999999999997e-02   5.7709999999999995e-01   1.4453000000000000e+00   2.0893999999999999e+00  -1.9300000000000001e-02   1.6360000000000000e-01   1.9460000000000000e-01
   4.1880000000000001e-01  -3.2979999999999998e-01  -4.2890000000000000e-01  -3.1509999999999999e-01  -9.4999999999999998e-03   0.0000000000000000e+00   0.0000000000000000e+00   1.2452000000000001e+00   1.4800000000000000e+00   1.9300000000000001e-02   9.6199999999999994e-02   1.8140000000000001e-01
   0.0000000000000000e+00  -1.3189999999999999e-01  -6.0050000000000003e-01  -1.8140000000000001e-01   1.9000000000000000e-02   1.7500000000000002e-02   4.8830000000000001e-01   1.0894999999999999e+00   1.5670999999999999e+00   0.0000000000000000e+00   1.9239999999999999e-01   2.1679999999999999e-01
  -3.9679999999999999e-01  -8.7900000000000006e-02  -1.1152000000000000e+00  -2.4820000000000000e-01   3.8100000000000002e-02  -5.2600000000000001e-02   3.1069999999999998e-01   1.3786000000000000e+00   1.9153000000000000e+00   3.8500000000000000e-02   1.5400000000000000e-01   2.6979999999999998e-01
  -1.7630000000000001e-01  -1.7590000000000000e-01  -7.7210000000000001e-01  -2.4820000000000000e-01   0.0000000000000000e+00   2.1899999999999999e-02   4.8830000000000001e-01   1.3341000000000001e+00   2.2635999999999998e+00   1.9300000000000001e-02   1.0580000000000001e-01   2.0790000000000000e-01
   3.0859999999999999e-01  -1.3189999999999999e-01  -6.0050000000000003e-01  -2.3870000000000000e-01  -1.9000000000000000e-02  -1.3200000000000000e-02   4.6610000000000001e-01   1.2897000000000001e+00   2.0893999999999999e+00   6.7400000000000002e-02   2.0210000000000000e-01   2.2559999999999999e-01
  -1.3230000000000000e-01  -1.7590000000000000e-01  -8.5780000000000001e-01  -2.9599999999999999e-01  -4.7600000000000003e-02  -6.1400000000000003e-02   5.3269999999999995e-01   1.3341000000000001e+00   8.7060000000000004e-01  -4.8200000000000000e-02   0.0000000000000000e+00   2.2120000000000001e-01
  -3.7469999999999998e-01  -1.9789999999999999e-01  -4.2890000000000000e-01  -2.7689999999999998e-01   3.8100000000000002e-02   8.8000000000000005e-03   2.6629999999999998e-01   1.6232000000000000e+00   1.3930000000000000e+00   1.9300000000000001e-02   1.8279999999999999e-01   1.7690000000000000e-01
  -2.1999999999999999e-02  -8.7900000000000006e-02  -1.1152000000000000e+00  -1.3370000000000001e-01  -1.9000000000000000e-02  -4.3900000000000002e-02   5.3269999999999995e-01   1.2007000000000001e+00   2.7858999999999998e+00   1.9300000000000001e-02   1.9239999999999999e-01   1.9460000000000000e-01
   3.0859999999999999e-01  -3.5170000000000001e-01  -4.2890000000000000e-01  -1.3370000000000001e-01  -9.4999999999999998e-03  -7.0199999999999999e-02   3.9950000000000002e-01   1.2007000000000001e+00   1.3930000000000000e+00  -5.7799999999999997e-02   1.2509999999999999e-01   3.4060000000000001e-01
   2.2040000000000001e-01  -1.0990000000000000e-01  -9.4359999999999999e-01  -2.0999999999999999e-01   9.5200000000000007e-02   3.5099999999999999e-02   3.5510000000000003e-01   1.3564000000000001e+00   1.8283000000000000e+00   7.7100000000000002e-02   1.7319999999999999e-01   1.7249999999999999e-01
  -1.3230000000000000e-01  -1.9789999999999999e-01  -1.2010000000000001e+00  -1.5279999999999999e-01   7.6100000000000001e-02  -6.5799999999999997e-02   3.1069999999999998e-01   1.2230000000000001e+00   1.5670999999999999e+00  -2.8899999999999999e-02   2.0210000000000000e-01   1.4160000000000000e-01
  -1.5429999999999999e-01  -1.7590000000000000e-01  -1.5441000000000000e+00  -3.2460000000000000e-01   2.8500000000000001e-02  -3.0700000000000002e-02   4.8830000000000001e-01   1.3119000000000001e+00   1.8283000000000000e+00   1.9300000000000001e-02   1.1550000000000001e-01   3.0080000000000001e-01
   0.0000000000000000e+00  -1.0990000000000000e-01  -6.0050000000000003e-01  -1.7190000000000000e-01   3.8100000000000002e-02   4.4000000000000003e-03   4.4390000000000002e-01   1.2674000000000001e+00   2.1764999999999999e+00  -1.9300000000000001e-02   8.6599999999999996e-02   1.9020000000000001e-01
   1.5429999999999999e-01  -1.0990000000000000e-01  -9.4359999999999999e-01  -1.8140000000000001e-01  -5.7099999999999998e-02  -2.6300000000000000e-02   3.3289999999999997e-01   8.8939999999999997e-01   1.6540999999999999e+00   3.8500000000000000e-02   1.0580000000000001e-01   1.8579999999999999e-01
  -8.8200000000000001e-02  -3.0780000000000002e-01  -6.0050000000000003e-01  -2.7689999999999998e-01  -3.8100000000000002e-02  -3.0700000000000002e-02   2.6629999999999998e-01   1.2897000000000001e+00   1.7412000000000001e+00  -4.8200000000000000e-02   8.6599999999999996e-02   3.1409999999999999e-01
  -6.6100000000000006e-02  -2.1999999999999999e-02  -1.1152000000000000e+00  -1.5279999999999999e-01  -2.8500000000000001e-02   1.7500000000000002e-02   4.8830000000000001e-01   1.1117999999999999e+00   1.7412000000000001e+00   4.8200000000000000e-02   1.5400000000000000e-01   2.3440000000000000e-01
   1.3230000000000000e-01  -2.6379999999999998e-01  -8.5780000000000001e-01  -1.9089999999999999e-01  -5.7099999999999998e-02  -4.3900000000000002e-02   2.6629999999999998e-01   1.3341000000000001e+00   1.7412000000000001e+00  -1.9300000000000001e-02   2.0210000000000000e-01   1.0620000000000000e-01
   1.5429999999999999e-01  -3.0780000000000002e-01  -1.4582999999999999e+00  -2.1959999999999999e-01   8.5599999999999996e-02  -2.6300000000000000e-02   5.9930000000000005e-01   9.5609999999999995e-01   2.0024000000000002e+00  -5.7799999999999997e-02   9.6199999999999994e-02   2.6979999999999998e-01
   1.5429999999999999e-01  -1.7590000000000000e-01  -1.5441000000000000e+00  -1.9089999999999999e-01   1.9000000000000000e-02  -2.1899999999999999e-02   3.5510000000000003e-01   1.4898000000000000e+00   2.1764999999999999e+00  -3.8500000000000000e-02   2.8899999999999999e-02   2.5209999999999999e-01
  -3.5270000000000001e-01  -4.3999999999999997e-02  -1.1152000000000000e+00  -9.5500000000000002e-02   1.9000000000000000e-02  -2.6300000000000000e-02   5.5489999999999995e-01   1.2452000000000001e+00   2.2635999999999998e+00   3.8500000000000000e-02   2.0210000000000000e-01   1.7249999999999999e-01
   2.8649999999999998e-01  -2.4179999999999999e-01  -1.7160000000000000e-01  -2.2910000000000000e-01  -1.9000000000000000e-02  -6.5799999999999997e-02   1.9980000000000001e-01   1.1785000000000001e+00   1.8283000000000000e+00  -1.9300000000000001e-02   1.7319999999999999e-01   2.1229999999999999e-01
   1.5429999999999999e-01  -3.0780000000000002e-01  -6.0050000000000003e-01  -1.9089999999999999e-01   5.7099999999999998e-02  -4.3900000000000002e-02   3.9950000000000002e-01   1.2007000000000001e+00   2.3506000000000000e+00  -3.8500000000000000e-02   1.7319999999999999e-01   2.2559999999999999e-01
  -4.4100000000000000e-02  -1.3189999999999999e-01  -3.4310000000000002e-01  -2.5779999999999997e-01   0.0000000000000000e+00  -1.7500000000000002e-02   3.1069999999999998e-01   1.2230000000000001e+00   1.7412000000000001e+00   9.5999999999999992e-03   1.3469999999999999e-01   1.7690000000000000e-01
  -1.3230000000000000e-01  -2.8580000000000000e-01  -1.0294000000000001e+00  -2.1959999999999999e-01   8.5599999999999996e-02  -3.9500000000000000e-02   3.5510000000000003e-01   1.1785000000000001e+00   1.9153000000000000e+00  -1.9300000000000001e-02   2.4060000000000001e-01   2.2120000000000001e-01
  -2.2040000000000001e-01  -1.5390000000000001e-01  -5.1470000000000005e-01  -2.6729999999999998e-01  -1.9000000000000000e-02  -3.9500000000000000e-02   4.6610000000000001e-01   1.1339999999999999e+00   1.5670999999999999e+00   3.8500000000000000e-02   1.1550000000000001e-01   2.3440000000000000e-01
  -1.5429999999999999e-01   8.7900000000000006e-02  -1.4582999999999999e+00  -1.2410000000000000e-01  -1.9000000000000000e-02   1.3200000000000000e-02   3.7730000000000002e-01   1.2230000000000001e+00   1.8283000000000000e+00   4.8200000000000000e-02   9.6199999999999994e-02   2.1229999999999999e-01
  -8.8200000000000001e-02  -1.5390000000000001e-01  -1.2010000000000001e+00  -1.8140000000000001e-01   0.0000000000000000e+00  -2.1899999999999999e-02   3.3289999999999997e-01   1.4008000000000000e+00   2.0893999999999999e+00   8.6699999999999999e-02   7.6999999999999999e-02   1.7249999999999999e-01
  -1.7630000000000001e-01  -1.5390000000000001e-01  -7.7210000000000001e-01  -1.5279999999999999e-01   2.8500000000000001e-02  -2.1899999999999999e-02   4.6610000000000001e-01   1.1117999999999999e+00   2.2635999999999998e+00   0.0000000000000000e+00   2.3089999999999999e-01   2.1679999999999999e-01
  -2.1999999999999999e-02   6.6000000000000003e-02  -3.4310000000000002e-01  -1.5279999999999999e-01   0.0000000000000000e+00  -4.3900000000000002e-02   4.4390000000000002e-01   1.3564000000000001e+00   2.7858999999999998e+00   2.8899999999999999e-02   8.6599999999999996e-02   2.2559999999999999e-01
   6.6100000000000006e-02  -2.1980000000000000e-01  -6.0050000000000003e-01  -1.5279999999999999e-01   1.9000000000000000e-02  -6.1400000000000003e-02   3.9950000000000002e-01   1.2674000000000001e+00   2.6989000000000001e+00   6.7400000000000002e-02   1.4430000000000001e-01   2.0790000000000000e-01
  -1.7630000000000001e-01  -4.6170000000000000e-01  -4.2890000000000000e-01  -2.3870000000000000e-01   9.4999999999999998e-03   1.3200000000000000e-02   5.7709999999999995e-01   1.2230000000000001e+00   2.3506000000000000e+00   1.9300000000000001e-02   7.6999999999999999e-02   2.2120000000000001e-01
  -1.3230000000000000e-01  -8.7900000000000006e-02  -1.4582999999999999e+00  -1.4319999999999999e-01   0.0000000000000000e+00  -5.2600000000000001e-02   3.5510000000000003e-01   1.4008000000000000e+00   2.6989000000000001e+00   5.7799999999999997e-02   1.5400000000000000e-01   2.2559999999999999e-01
  -2.2040000000000001e-01   4.3999999999999997e-02  -1.2867999999999999e+00  -1.8140000000000001e-01  -7.6100000000000001e-02   4.4000000000000003e-03   3.7730000000000002e-01   1.2897000000000001e+00   2.7858999999999998e+00   2.8899999999999999e-02   8.6599999999999996e-02   2.1229999999999999e-01
  -2.1999999999999999e-02  -1.3189999999999999e-01  -1.0294000000000001e+00  -2.4820000000000000e-01  -1.9000000000000000e-02  -7.0199999999999999e-02   3.1069999999999998e-01   1.2674000000000001e+00   1.3059000000000001e+00   1.9300000000000001e-02   1.6360000000000000e-01   1.8579999999999999e-01
  -2.1999999999999999e-02  -2.4179999999999999e-01  -1.0294000000000001e+00  -2.2910000000000000e-01  -6.6600000000000006e-02  -6.5799999999999997e-02   3.3289999999999997e-01   1.4898000000000000e+00   2.2635999999999998e+00  -1.9300000000000001e-02   1.9239999999999999e-01   1.9020000000000001e-01
  -8.8200000000000001e-02  -2.1980000000000000e-01  -2.5740000000000002e-01  -1.5279999999999999e-01   7.6100000000000001e-02   8.8000000000000005e-03   3.5510000000000003e-01   1.3786000000000000e+00   1.3059000000000001e+00  -4.8200000000000000e-02   1.1550000000000001e-01   1.7690000000000000e-01
  -1.3230000000000000e-01  -1.9789999999999999e-01  -7.7210000000000001e-01  -2.0050000000000001e-01  -9.5200000000000007e-02   2.1899999999999999e-02   3.7730000000000002e-01   1.2007000000000001e+00   1.9153000000000000e+00   4.8200000000000000e-02   1.9239999999999999e-01   1.7249999999999999e-01
  -1.1020000000000001e-01  -1.5390000000000001e-01  -1.2010000000000001e+00  -2.4820000000000000e-01   6.6600000000000006e-02  -8.8000000000000005e-03   4.8830000000000001e-01   1.2674000000000001e+00   1.3930000000000000e+00   9.5999999999999992e-03   1.4430000000000001e-01   2.0790000000000000e-01
   0.0000000000000000e+00  -1.3189999999999999e-01  -6.8630000000000002e-01  -2.1959999999999999e-01   6.6600000000000006e-02  -3.5099999999999999e-02   6.4370000000000005e-01   1.4453000000000000e+00   1.8283000000000000e+00   3.8500000000000000e-02   1.1550000000000001e-01   2.1229999999999999e-01
  -1.9839999999999999e-01  -3.5170000000000001e-01  -4.2890000000000000e-01  -2.1959999999999999e-01   6.6600000000000006e-02  -3.0700000000000002e-02   1.9980000000000001e-01   1.3119000000000001e+00   1.6540999999999999e+00   0.0000000000000000e+00   1.4430000000000001e-01   2.1679999999999999e-01
  -1.9839999999999999e-01  -1.5390000000000001e-01  -6.0050000000000003e-01  -1.7190000000000000e-01   0.0000000000000000e+00  -5.7000000000000002e-02   5.5489999999999995e-01   1.0672999999999999e+00   1.6540999999999999e+00   1.3489999999999999e-01   8.6599999999999996e-02   2.3890000000000000e-01
   1.1020000000000001e-01  -2.1980000000000000e-01  -1.1152000000000000e+00  -2.0050000000000001e-01  -9.4999999999999998e-03   0.0000000000000000e+00   3.1069999999999998e-01   1.2452000000000001e+00   1.6540999999999999e+00  -4.8200000000000000e-02   1.1550000000000001e-01   2.0349999999999999e-01
   8.8200000000000001e-02  -1.7590000000000000e-01   0.0000000000000000e+00  -1.7190000000000000e-01   1.0470000000000000e-01  -1.7500000000000002e-02   4.4390000000000002e-01   1.2674000000000001e+00   2.5247000000000002e+00   0.0000000000000000e+00   8.6599999999999996e-02   2.0790000000000000e-01
   2.1999999999999999e-02  -1.0990000000000000e-01  -8.5780000000000001e-01  -2.2910000000000000e-01   3.8100000000000002e-02  -4.3900000000000002e-02   4.4390000000000002e-01   1.4008000000000000e+00   2.0024000000000002e+00  -1.9300000000000001e-02   9.6199999999999994e-02   1.6810000000000000e-01
   6.6100000000000006e-02  -3.5170000000000001e-01  -1.5441000000000000e+00  -1.4319999999999999e-01  -1.1420000000000000e-01   0.0000000000000000e+00   3.7730000000000002e-01   1.3564000000000001e+00   2.6118000000000001e+00  -9.5999999999999992e-03   8.6599999999999996e-02   2.5209999999999999e-01
  -1.5429999999999999e-01  -2.6379999999999998e-01  -6.8630000000000002e-01  -9.5500000000000002e-02  -9.4999999999999998e-03   4.4000000000000003e-03   3.9950000000000002e-01   1.4231000000000000e+00   2.0024000000000002e+00   9.6299999999999997e-02   7.6999999999999999e-02   2.3890000000000000e-01
   2.1999999999999999e-02  -2.1980000000000000e-01  -1.7160000000000000e-01  -1.4319999999999999e-01  -7.6100000000000001e-02   2.1899999999999999e-02   3.7730000000000002e-01   1.3119000000000001e+00   1.3059000000000001e+00   3.8500000000000000e-02   6.7400000000000002e-02   1.9910000000000000e-01
  -2.1999999999999999e-02  -2.6379999999999998e-01  -3.4310000000000002e-01  -2.4820000000000000e-01  -5.7099999999999998e-02  -2.6300000000000000e-02   4.8830000000000001e-01   1.5120000000000000e+00   2.0024000000000002e+00   4.8200000000000000e-02   4.8099999999999997e-02   2.4329999999999999e-01
   1.1020000000000001e-01  -6.6000000000000003e-02  -3.4310000000000002e-01  -2.0999999999999999e-01   1.4269999999999999e-01  -2.6300000000000000e-02   3.9950000000000002e-01   1.0672999999999999e+00   2.0024000000000002e+00   2.8899999999999999e-02   1.3469999999999999e-01   2.0349999999999999e-01
  -2.1999999999999999e-02  -1.5390000000000001e-01  -8.5780000000000001e-01  -1.7190000000000000e-01   1.2370000000000000e-01  -5.2600000000000001e-02   5.3269999999999995e-01   1.2230000000000001e+00   1.9153000000000000e+00   9.6299999999999997e-02   2.1170000000000000e-01   1.7690000000000000e-01
  -1.7630000000000001e-01  -2.4179999999999999e-01  -6.0050000000000003e-01  -1.4319999999999999e-01  -6.6600000000000006e-02   8.8000000000000005e-03   5.1049999999999995e-01   1.2897000000000001e+00   2.1764999999999999e+00   4.8200000000000000e-02   1.5400000000000000e-01   1.9460000000000000e-01
  -1.3230000000000000e-01  -4.3999999999999997e-02  -1.2010000000000001e+00  -2.3870000000000000e-01  -2.8500000000000001e-02  -5.2600000000000001e-02   4.2170000000000002e-01   1.3119000000000001e+00   2.2635999999999998e+00  -2.8899999999999999e-02   2.0210000000000000e-01   2.3000000000000001e-01
  -2.1999999999999999e-02  -2.6379999999999998e-01  -1.0294000000000001e+00  -2.2910000000000000e-01  -4.7600000000000003e-02  -8.8000000000000005e-03   4.2170000000000002e-01   1.2674000000000001e+00   2.6118000000000001e+00   9.5999999999999992e-03   1.8279999999999999e-01   2.1229999999999999e-01
  -2.1999999999999999e-02  -1.7590000000000000e-01  -6.0050000000000003e-01  -2.2910000000000000e-01  -1.9000000000000000e-02  -2.6300000000000000e-02   5.1049999999999995e-01   1.2452000000000001e+00   1.6540999999999999e+00  -1.9300000000000001e-02   1.2509999999999999e-01   1.7249999999999999e-01
   0.0000000000000000e+00  -3.0780000000000002e-01  -1.0294000000000001e+00  -1.6230000000000000e-01  -2.8500000000000001e-02   3.9500000000000000e-02   4.2170000000000002e-01   1.3119000000000001e+00   1.3059000000000001e+00   8.6699999999999999e-02   1.5400000000000000e-01   2.0790000000000000e-01
  -1.5429999999999999e-01  -2.6379999999999998e-01  -9.4359999999999999e-01  -2.3870000000000000e-01   3.8100000000000002e-02  -4.3900000000000002e-02   4.8830000000000001e-01   1.2452000000000001e+00   1.5670999999999999e+00  -2.8899999999999999e-02   1.8279999999999999e-01   1.8579999999999999e-01
  -8.8200000000000001e-02  -2.1980000000000000e-01  -4.2890000000000000e-01  -2.7689999999999998e-01   6.6600000000000006e-02   0.0000000000000000e+00   2.6629999999999998e-01   1.2452000000000001e+00   9.5770000000000000e-01   1.9300000000000001e-02   1.2509999999999999e-01   2.1679999999999999e-01
  -1.3230000000000000e-01  -1.5390000000000001e-01  -1.2010000000000001e+00  -1.0500000000000000e-01  -9.4999999999999998e-03   4.4000000000000003e-03   4.6610000000000001e-01   1.2452000000000001e+00   2.5247000000000002e+00   1.9300000000000001e-02   1.6360000000000000e-01   1.8140000000000001e-01
   1.3230000000000000e-01  -3.9570000000000000e-01  -6.0050000000000003e-01  -2.0999999999999999e-01   9.4999999999999998e-03  -5.7000000000000002e-02   5.3269999999999995e-01   1.2007000000000001e+00   2.0893999999999999e+00  -4.8200000000000000e-02   2.0210000000000000e-01   1.9460000000000000e-01
  -1.3230000000000000e-01  -1.9789999999999999e-01  -1.0294000000000001e+00  -1.7190000000000000e-01   0.0000000000000000e+00   8.8000000000000005e-03   5.3269999999999995e-01   1.2230000000000001e+00   2.0893999999999999e+00   2.8899999999999999e-02   1.4430000000000001e-01   1.9020000000000001e-01
   1.5429999999999999e-01  -2.8580000000000000e-01  -4.2890000000000000e-01  -2.5779999999999997e-01   9.4999999999999998e-03  -3.0700000000000002e-02   3.5510000000000003e-01   1.0672999999999999e+00   2.5247000000000002e+00   8.6699999999999999e-02   1.4430000000000001e-01   1.9020000000000001e-01
  -4.4100000000000000e-02  -2.6379999999999998e-01  -1.2867999999999999e+00  -1.2410000000000000e-01   7.6100000000000001e-02  -6.1400000000000003e-02   4.2170000000000002e-01   1.1563000000000001e+00   2.0024000000000002e+00   1.9300000000000001e-02   0.0000000000000000e+00   2.3890000000000000e-01
   6.6100000000000006e-02  -2.4179999999999999e-01  -1.0294000000000001e+00  -2.4820000000000000e-01   9.5200000000000007e-02  -1.7500000000000002e-02   2.8849999999999998e-01   1.2230000000000001e+00   1.7412000000000001e+00   4.8200000000000000e-02   8.6599999999999996e-02   2.3000000000000001e-01
   1.5429999999999999e-01  -2.8580000000000000e-01  -7.7210000000000001e-01  -2.8639999999999999e-01   2.8500000000000001e-02  -6.5799999999999997e-02   3.1069999999999998e-01   1.2674000000000001e+00   1.8283000000000000e+00  -2.8899999999999999e-02   1.5400000000000000e-01   2.4329999999999999e-01
   1.9839999999999999e-01  -3.9570000000000000e-01  -6.0050000000000003e-01  -1.9089999999999999e-01   9.4999999999999998e-03  -8.8000000000000005e-03   4.2170000000000002e-01   1.3786000000000000e+00   1.2188000000000001e+00  -1.9300000000000001e-02   1.2509999999999999e-01   2.1679999999999999e-01
  -3.0859999999999999e-01  -2.6379999999999998e-01  -1.0294000000000001e+00  -2.0050000000000001e-01   9.4999999999999998e-03  -1.7500000000000002e-02   2.4410000000000001e-01   1.3564000000000001e+00   1.5670999999999999e+00   0.0000000000000000e+00   6.7400000000000002e-02   2.3000000000000001e-01
   1.3230000000000000e-01  -2.1980000000000000e-01  -3.4310000000000002e-01  -2.0999999999999999e-01   0.0000000000000000e+00  -3.9500000000000000e-02   3.3289999999999997e-01   1.1339999999999999e+00   7.8349999999999997e-01  -1.9300000000000001e-02   9.6199999999999994e-02   1.9020000000000001e-01
   0.0000000000000000e+00  -1.5390000000000001e-01  -1.7157000000000000e+00  -1.6230000000000000e-01  -2.8500000000000001e-02  -4.3900000000000002e-02   3.9950000000000002e-01   1.0894999999999999e+00   1.7412000000000001e+00   2.8899999999999999e-02   8.6599999999999996e-02   2.1229999999999999e-01
  -8.8200000000000001e-02  -6.6000000000000003e-02  -9.4359999999999999e-01  -1.7190000000000000e-01   9.4999999999999998e-03   0.0000000000000000e+00   3.3289999999999997e-01   1.4008000000000000e+00   2.5247000000000002e+00   9.5999999999999992e-03   1.0580000000000001e-01   2.5209999999999999e-01
   1.1020000000000001e-01  -4.6170000000000000e-01  -2.5740000000000002e-01  -2.1959999999999999e-01   4.7600000000000003e-02   3.0700000000000002e-02   4.2170000000000002e-01   1.4008000000000000e+00   2.3506000000000000e+00   4.8200000000000000e-02   5.7700000000000001e-02   1.7690000000000000e-01
  -4.4100000000000000e-02  -3.0780000000000002e-01  -3.4310000000000002e-01  -1.7190000000000000e-01  -2.8500000000000001e-02  -6.1400000000000003e-02   3.5510000000000003e-01   1.2230000000000001e+00   1.7412000000000001e+00   3.8500000000000000e-02   9.6199999999999994e-02   2.2559999999999999e-01
   8.8200000000000001e-02  -1.5390000000000001e-01  -9.4359999999999999e-01  -1.9089999999999999e-01   4.7600000000000003e-02   2.6300000000000000e-02   3.7730000000000002e-01   1.4898000000000000e+00   2.0893999999999999e+00  -2.8899999999999999e-02   7.6999999999999999e-02   2.2120000000000001e-01
  -6.6100000000000006e-02  -1.7590000000000000e-01  -6.8630000000000002e-01  -1.9089999999999999e-01   9.5200000000000007e-02  -4.8200000000000000e-02   3.5510000000000003e-01   1.3119000000000001e+00   1.2188000000000001e+00   9.6299999999999997e-02   7.6999999999999999e-02   2.4329999999999999e-01
   0.0000000000000000e+00  -2.1980000000000000e-01  -6.8630000000000002e-01  -3.0549999999999999e-01   0.0000000000000000e+00  -4.3900000000000002e-02   4.6610000000000001e-01   1.0894999999999999e+00   2.5247000000000002e+00  -9.5999999999999992e-03   1.1550000000000001e-01   2.2120000000000001e-01
   2.4249999999999999e-01  -3.0780000000000002e-01  -6.0050000000000003e-01  -1.0500000000000000e-01   2.8500000000000001e-02  -4.3900000000000002e-02   3.1069999999999998e-01   1.4453000000000000e+00   1.9153000000000000e+00   1.9300000000000001e-02   5.7700000000000001e-02   2.0790000000000000e-01
  -6.6100000000000006e-02  -8.7900000000000006e-02  -1.7160000000000000e-01  -2.0050000000000001e-01   1.9000000000000000e-02  -6.5799999999999997e-02   3.3289999999999997e-01   1.4231000000000000e+00   1.9153000000000000e+00   3.8500000000000000e-02   1.0580000000000001e-01   2.2559999999999999e-01
  -1.1020000000000001e-01  -1.7590000000000000e-01  -2.5740000000000002e-01  -2.3870000000000000e-01   0.0000000000000000e+00  -3.9500000000000000e-02   4.4390000000000002e-01   1.3119000000000001e+00   1.1317999999999999e+00   3.8500000000000000e-02   1.4430000000000001e-01   2.3000000000000001e-01
  -6.6100000000000006e-02  -1.5390000000000001e-01  -6.8630000000000002e-01  -1.4319999999999999e-01   8.5599999999999996e-02  -4.4000000000000003e-03   2.8849999999999998e-01   1.2674000000000001e+00   1.5670999999999999e+00   8.6699999999999999e-02   1.2509999999999999e-01   2.6540000000000002e-01
   4.4100000000000000e-02  -1.3189999999999999e-01  -5.1470000000000005e-01  -1.7190000000000000e-01   1.9000000000000000e-02  -5.7000000000000002e-02   3.3289999999999997e-01   1.2674000000000001e+00   2.3506000000000000e+00   0.0000000000000000e+00   1.1550000000000001e-01   2.0790000000000000e-01
  -4.4100000000000000e-02  -3.9570000000000000e-01  -6.8630000000000002e-01  -1.2410000000000000e-01   1.0470000000000000e-01  -2.1899999999999999e-02   3.7730000000000002e-01   1.3564000000000001e+00   2.6118000000000001e+00   1.9300000000000001e-02   8.6599999999999996e-02   2.3000000000000001e-01
   1.1020000000000001e-01  -3.9570000000000000e-01  -1.1152000000000000e+00  -2.2910000000000000e-01  -9.4999999999999998e-03   8.8000000000000005e-03   3.3289999999999997e-01   1.3564000000000001e+00   2.1764999999999999e+00  -2.8899999999999999e-02   1.3469999999999999e-01   1.9910000000000000e-01
  -6.6100000000000006e-02  -2.1980000000000000e-01  -6.0050000000000003e-01  -1.8140000000000001e-01   7.6100000000000001e-02   4.4000000000000003e-03   2.2189999999999999e-01   1.4898000000000000e+00   2.2635999999999998e+00  -2.8899999999999999e-02   5.7700000000000001e-02   2.1679999999999999e-01
  -1.7630000000000001e-01  -1.0990000000000000e-01  -1.5441000000000000e+00  -1.9089999999999999e-01   4.7600000000000003e-02  -4.8200000000000000e-02   4.6610000000000001e-01   1.2230000000000001e+00   1.6540999999999999e+00   6.7400000000000002e-02   1.1550000000000001e-01   1.9910000000000000e-01
   1.1020000000000001e-01  -2.1980000000000000e-01  -1.0294000000000001e+00  -2.0999999999999999e-01  -2.8500000000000001e-02  -4.4000000000000003e-03   7.1020000000000005e-01   1.1117999999999999e+00   1.8283000000000000e+00  -1.9300000000000001e-02   1.7319999999999999e-01   1.7690000000000000e-01
  -1.5429999999999999e-01  -1.9789999999999999e-01  -9.4359999999999999e-01  -2.2910000000000000e-01  -3.8100000000000002e-02  -1.3200000000000000e-02   2.6629999999999998e-01   1.1117999999999999e+00   1.9153000000000000e+00   5.7799999999999997e-02   1.7319999999999999e-01   2.5659999999999999e-01
   0.0000000000000000e+00  -1.7590000000000000e-01  -7.7210000000000001e-01  -1.4319999999999999e-01   2.8500000000000001e-02   1.7500000000000002e-02   3.3289999999999997e-01   1.4008000000000000e+00   2.9600000000000000e+00   1.9300000000000001e-02   1.2509999999999999e-01   1.8579999999999999e-01
  -6.6100000000000006e-02   2.1999999999999999e-02  -8.5780000000000001e-01  -2.3870000000000000e-01  -6.6600000000000006e-02   0.0000000000000000e+00   2.8849999999999998e-01   1.3341000000000001e+00   2.6118000000000001e+00   2.8899999999999999e-02   1.0580000000000001e-01   2.3890000000000000e-01
  -4.4100000000000000e-02  -1.7590000000000000e-01  -1.0294000000000001e+00  -2.0999999999999999e-01   8.5599999999999996e-02  -2.6300000000000000e-02   4.4390000000000002e-01   1.2674000000000001e+00   2.0893999999999999e+00   4.8200000000000000e-02   1.6360000000000000e-01   1.9460000000000000e-01
   1.1020000000000001e-01  -3.0780000000000002e-01  -8.5780000000000001e-01  -1.4319999999999999e-01   9.4999999999999998e-03   0.0000000000000000e+00   3.9950000000000002e-01   1.1785000000000001e+00   1.6540999999999999e+00   9.5999999999999992e-03   5.7700000000000001e-02   1.7249999999999999e-01
  -3.5270000000000001e-01  -1.0990000000000000e-01  -8.5780000000000001e-01  -1.8140000000000001e-01   3.8100000000000002e-02   4.4000000000000003e-03   2.8849999999999998e-01   1.2452000000000001e+00   1.8283000000000000e+00   4.8200000000000000e-02   2.1170000000000000e-01   1.9910000000000000e-01
   2.1999999999999999e-02  -1.3189999999999999e-01  -8.5780000000000001e-01  -2.4820000000000000e-01   6.6600000000000006e-02   0.0000000000000000e+00   3.1069999999999998e-01   1.1563000000000001e+00   2.1764999999999999e+00   9.5999999999999992e-03   1.7319999999999999e-01   2.1229999999999999e-01
  -4.4100000000000000e-02  -3.9570000000000000e-01  -1.3725000000000001e+00  -2.1959999999999999e-01  -1.9000000000000000e-02  -4.4000000000000003e-03   1.7760000000000001e-01   1.2897000000000001e+00   1.9153000000000000e+00   1.9300000000000001e-02   1.3469999999999999e-01   1.9020000000000001e-01
  -2.1999999999999999e-02  -2.6379999999999998e-01  -6.8630000000000002e-01  -2.0050000000000001e-01   9.5200000000000007e-02  -4.3900000000000002e-02   3.7730000000000002e-01   1.1339999999999999e+00   2.0024000000000002e+00  -5.7799999999999997e-02   7.6999999999999999e-02   2.3440000000000000e-01
   0.0000000000000000e+00  -1.0990000000000000e-01  -4.2890000000000000e-01  -2.4820000000000000e-01   1.9000000000000000e-02  -4.4000000000000003e-03   3.1069999999999998e-01   1.3786000000000000e+00   1.7412000000000001e+00   1.9300000000000001e-02   1.1550000000000001e-01   2.4329999999999999e-01
   1.1020000000000001e-01  -1.0990000000000000e-01  -8.5780000000000001e-01  -3.2460000000000000e-01   2.8500000000000001e-02  -4.4000000000000003e-03   5.3269999999999995e-01   1.4231000000000000e+00   1.4800000000000000e+00   1.9300000000000001e-02   2.0210000000000000e-01   1.9910000000000000e-01
  -2.1999999999999999e-02  -1.0990000000000000e-01  -6.0050000000000003e-01  -1.5279999999999999e-01   7.6100000000000001e-02  -6.5799999999999997e-02   3.3289999999999997e-01   1.3786000000000000e+00   1.1317999999999999e+00   9.5999999999999992e-03   6.7400000000000002e-02   1.6370000000000001e-01
  -2.2040000000000001e-01  -8.7900000000000006e-02  -1.3725000000000001e+00  -2.1959999999999999e-01   7.6100000000000001e-02  -3.9500000000000000e-02   4.2170000000000002e-01   1.3341000000000001e+00   2.0893999999999999e+00   7.7100000000000002e-02   1.3469999999999999e-01   1.9020000000000001e-01
   1.1020000000000001e-01  -2.1980000000000000e-01  -6.8630000000000002e-01  -3.1509999999999999e-01  -5.7099999999999998e-02   8.8000000000000005e-03   3.9950000000000002e-01   1.3564000000000001e+00   1.1317999999999999e+00  -3.8500000000000000e-02   1.6360000000000000e-01   2.3000000000000001e-01
  -8.8200000000000001e-02  -1.3189999999999999e-01  -1.7160000000000000e-01  -1.9089999999999999e-01  -1.9000000000000000e-02  -2.6300000000000000e-02   2.8849999999999998e-01   1.3119000000000001e+00   3.1341999999999999e+00   9.6299999999999997e-02   1.8279999999999999e-01   1.9910000000000000e-01
  -1.5429999999999999e-01  -2.4179999999999999e-01  -1.2867999999999999e+00  -2.0999999999999999e-01   9.4999999999999998e-03   3.0700000000000002e-02   3.1069999999999998e-01   1.2452000000000001e+00   2.3506000000000000e+00   5.7799999999999997e-02   8.6599999999999996e-02   1.8140000000000001e-01
   2.1999999999999999e-02  -1.7590000000000000e-01  -3.4310000000000002e-01  -2.1959999999999999e-01   4.7600000000000003e-02  -5.2600000000000001e-02   5.5489999999999995e-01   1.5120000000000000e+00   2.6989000000000001e+00   4.8200000000000000e-02   1.4430000000000001e-01   2.1229999999999999e-01
  -1.3230000000000000e-01  -3.7369999999999998e-01  -9.4359999999999999e-01  -1.3370000000000001e-01  -9.5200000000000007e-02  -5.7000000000000002e-02   3.5510000000000003e-01   1.3341000000000001e+00   1.6540999999999999e+00  -1.9300000000000001e-02   1.1550000000000001e-01   2.1679999999999999e-01
   0.0000000000000000e+00  -2.4179999999999999e-01  -7.7210000000000001e-01  -1.2410000000000000e-01  -9.4999999999999998e-03   2.6300000000000000e-02   4.8830000000000001e-01   1.3119000000000001e+00   1.7412000000000001e+00   4.8200000000000000e-02   1.4430000000000001e-01   3.0080000000000001e-01
   8.8200000000000001e-02  -2.8580000000000000e-01  -3.4310000000000002e-01  -2.9599999999999999e-01  -1.9000000000000000e-02   3.0700000000000002e-02   4.8830000000000001e-01   1.3341000000000001e+00   2.3506000000000000e+00   9.5999999999999992e-03   1.1550000000000001e-01   2.1229999999999999e-01
  -1.1020000000000001e-01  -2.1980000000000000e-01  -1.4582999999999999e+00  -2.8639999999999999e-01  -5.7099999999999998e-02   1.7500000000000002e-02   3.7730000000000002e-01   1.2674000000000001e+00   1.1317999999999999e+00   5.7799999999999997e-02   6.7400000000000002e-02   1.9910000000000000e-01
  -8.8200000000000001e-02  -4.3999999999999997e-02  -1.4582999999999999e+00  -2.3870000000000000e-01  -1.0470000000000000e-01  -1.3200000000000000e-02   3.1069999999999998e-01   1.4453000000000000e+00   1.7412000000000001e+00   9.5999999999999992e-03   1.0580000000000001e-01   2.2559999999999999e-01
   2.1999999999999999e-02  -1.7590000000000000e-01  -5.1470000000000005e-01  -2.2910000000000000e-01  -2.8500000000000001e-02  -5.2600000000000001e-02   3.9950000000000002e-01   1.3119000000000001e+00   1.3059000000000001e+00   1.9300000000000001e-02   1.3469999999999999e-01   1.6810000000000000e-01
   0.0000000000000000e+00  -1.7590000000000000e-01  -1.2010000000000001e+00  -1.9089999999999999e-01   1.9000000000000000e-02  -4.3900000000000002e-02   4.4390000000000002e-01   1.4676000000000000e+00   2.0893999999999999e+00   7.7100000000000002e-02   7.6999999999999999e-02   1.7690000000000000e-01
   1.7630000000000001e-01  -1.7590000000000000e-01  -1.1152000000000000e+00  -1.7190000000000000e-01   1.9000000000000000e-02  -6.1400000000000003e-02   3.5510000000000003e-01   1.4676000000000000e+00   2.6119999999999999e-01   1.9300000000000001e-02   1.7319999999999999e-01   2.2559999999999999e-01
  -4.4100000000000000e-02  -8.7900000000000006e-02  -6.8630000000000002e-01  -7.6399999999999996e-02   0.0000000000000000e+00  -4.8200000000000000e-02   2.2189999999999999e-01   1.3786000000000000e+00   1.3930000000000000e+00   1.0600000000000000e-01   2.0210000000000000e-01   2.1679999999999999e-01
   1.7630000000000001e-01  -2.1980000000000000e-01  -9.4359999999999999e-01  -2.8639999999999999e-01  -3.8100000000000002e-02  -4.3900000000000002e-02   2.2189999999999999e-01   1.4231000000000000e+00   1.8283000000000000e+00   2.8899999999999999e-02   2.1170000000000000e-01   2.0349999999999999e-01
  -1.1020000000000001e-01  -2.4179999999999999e-01  -5.1470000000000005e-01  -1.3370000000000001e-01  -9.4999999999999998e-03  -6.1400000000000003e-02   3.1069999999999998e-01   1.2674000000000001e+00   1.7412000000000001e+00   8.6699999999999999e-02   1.7319999999999999e-01   2.1679999999999999e-01
   6.6100000000000006e-02  -2.4179999999999999e-01  -6.8630000000000002e-01  -1.5279999999999999e-01   2.8500000000000001e-02   1.7500000000000002e-02   3.1069999999999998e-01   1.4008000000000000e+00   8.7060000000000004e-01  -9.5999999999999992e-03   3.8500000000000000e-02   2.4329999999999999e-01
  -1.9839999999999999e-01  -2.8580000000000000e-01  -5.1470000000000005e-01  -1.8140000000000001e-01  -5.7099999999999998e-02  -7.0199999999999999e-02   3.7730000000000002e-01   1.1563000000000001e+00   2.1764999999999999e+00   1.9300000000000001e-02   1.0580000000000001e-01   1.9020000000000001e-01
  -6.6100000000000006e-02  -1.0990000000000000e-01  -6.0050000000000003e-01  -3.1509999999999999e-01   9.4999999999999998e-03  -5.2600000000000001e-02   3.9950000000000002e-01   1.4231000000000000e+00   1.7412000000000001e+00  -1.9300000000000001e-02   5.7700000000000001e-02   2.2559999999999999e-01
   1.7630000000000001e-01  -3.2979999999999998e-01  -2.5740000000000002e-01  -2.0050000000000001e-01  -1.9000000000000000e-02  -6.5799999999999997e-02   3.1069999999999998e-01   1.1785000000000001e+00   2.0024000000000002e+00   6.7400000000000002e-02   1.2509999999999999e-01   1.7690000000000000e-01
  -2.1999999999999999e-02  -2.4179999999999999e-01  -7.7210000000000001e-01  -2.0999999999999999e-01  -3.8100000000000002e-02  -4.4000000000000003e-03   5.1049999999999995e-01   1.3564000000000001e+00   1.7412000000000001e+00   4.8200000000000000e-02   1.5400000000000000e-01   2.2559999999999999e-01
   0.0000000000000000e+00  -2.1999999999999999e-02  -6.8630000000000002e-01  -2.8639999999999999e-01   1.9000000000000000e-02  -2.6300000000000000e-02   6.2150000000000005e-01   1.3786000000000000e+00   2.3506000000000000e+00   1.9300000000000001e-02   1.4430000000000001e-01   1.9460000000000000e-01
  -4.4100000000000000e-02   6.6000000000000003e-02  -1.5441000000000000e+00  -1.3370000000000001e-01   4.7600000000000003e-02  -8.3299999999999999e-02   4.2170000000000002e-01   1.3119000000000001e+00   1.0447000000000000e+00   6.7400000000000002e-02   4.8099999999999997e-02   1.9020000000000001e-01
  -8.8200000000000001e-02  -4.3999999999999997e-02  -1.4582999999999999e+00  -1.9089999999999999e-01   8.5599999999999996e-02  -4.3900000000000002e-02   4.4390000000000002e-01   1.2674000000000001e+00   1.8283000000000000e+00   7.7100000000000002e-02   1.5400000000000000e-01   1.9910000000000000e-01
  -2.1999999999999999e-02  -4.3999999999999997e-02  -1.7160000000000000e-01  -2.9599999999999999e-01   7.6100000000000001e-02  -9.6500000000000002e-02   3.7730000000000002e-01   1.3341000000000001e+00   2.0893999999999999e+00   5.7799999999999997e-02   1.2509999999999999e-01   2.0349999999999999e-01
  -8.8200000000000001e-02  -2.4179999999999999e-01  -1.0294000000000001e+00  -2.0050000000000001e-01   4.7600000000000003e-02  -1.7500000000000002e-02   3.7730000000000002e-01   1.3119000000000001e+00   1.8283000000000000e+00   2.8899999999999999e-02   8.6599999999999996e-02   2.3890000000000000e-01
   1.7630000000000001e-01   2.1999999999999999e-02  -1.1152000000000000e+00  -1.0500000000000000e-01  -9.4999999999999998e-03  -4.4000000000000003e-03   3.7730000000000002e-01   1.4008000000000000e+00   1.5670999999999999e+00   7.7100000000000002e-02   8.6599999999999996e-02   2.0790000000000000e-01
  -4.4100000000000000e-02  -1.9789999999999999e-01  -8.5780000000000001e-01  -2.4820000000000000e-01   0.0000000000000000e+00  -1.3200000000000000e-02   3.9950000000000002e-01   1.4898000000000000e+00   2.2635999999999998e+00   9.5999999999999992e-03   1.0580000000000001e-01   2.1229999999999999e-01
  -2.1999999999999999e-02  -2.8580000000000000e-01  -6.0050000000000003e-01  -1.9089999999999999e-01   1.9000000000000000e-02  -1.7500000000000002e-02   4.2170000000000002e-01   1.4008000000000000e+00   2.6118000000000001e+00  -3.8500000000000000e-02   1.5400000000000000e-01   2.3890000000000000e-01
  -8.8200000000000001e-02   8.7900000000000006e-02  -5.1470000000000005e-01  -2.1959999999999999e-01   5.7099999999999998e-02  -1.7500000000000002e-02   4.2170000000000002e-01   1.2452000000000001e+00   2.2635999999999998e+00  -3.8500000000000000e-02   1.5400000000000000e-01   2.3000000000000001e-01
   0.0000000000000000e+00  -1.3189999999999999e-01  -9.4359999999999999e-01  -3.0549999999999999e-01  -2.8500000000000001e-02  -3.5099999999999999e-02   6.6579999999999995e-01   1.3341000000000001e+00   1.8283000000000000e+00   5.7799999999999997e-02   1.7319999999999999e-01   1.8140000000000001e-01
  -2.1999999999999999e-02  -1.7590000000000000e-01  -1.0294000000000001e+00  -1.9089999999999999e-01   9.4999999999999998e-03  -6.5799999999999997e-02   5.5489999999999995e-01   1.1785000000000001e+00   2.2635999999999998e+00   3.8500000000000000e-02   1.6360000000000000e-01   1.5479999999999999e-01
   0.0000000000000000e+00  -4.3999999999999997e-02  -6.0050000000000003e-01  -9.5500000000000002e-02   2.8500000000000001e-02   4.4000000000000003e-03   4.8830000000000001e-01   1.1339999999999999e+00   1.2188000000000001e+00   8.6699999999999999e-02   1.9199999999999998e-02   2.1679999999999999e-01
  -8.8200000000000001e-02  -1.0990000000000000e-01  -6.8630000000000002e-01  -1.8140000000000001e-01   1.3320000000000001e-01   4.4000000000000003e-03   4.2170000000000002e-01   1.2452000000000001e+00   1.8283000000000000e+00   1.9300000000000001e-02   1.3469999999999999e-01   2.0790000000000000e-01
   2.1999999999999999e-02  -2.4179999999999999e-01  -1.7160000000000000e-01  -2.1959999999999999e-01   3.8100000000000002e-02  -6.1400000000000003e-02   2.8849999999999998e-01   1.4453000000000000e+00   2.9600000000000000e+00   1.2520000000000001e-01   1.3469999999999999e-01   2.3000000000000001e-01
  -2.2040000000000001e-01  -1.9789999999999999e-01  -1.2867999999999999e+00  -1.7190000000000000e-01   4.7600000000000003e-02  -5.7000000000000002e-02   2.6629999999999998e-01   1.5343000000000000e+00   1.9153000000000000e+00   4.8200000000000000e-02   1.4430000000000001e-01   2.0349999999999999e-01
   4.4100000000000000e-02  -3.2979999999999998e-01  -6.0050000000000003e-01  -2.0999999999999999e-01  -9.4999999999999998e-03   4.4000000000000003e-03   3.3289999999999997e-01   1.3341000000000001e+00   1.2188000000000001e+00   0.0000000000000000e+00   4.8099999999999997e-02   2.6540000000000002e-01
   6.6100000000000006e-02   2.1999999999999999e-02  -1.4582999999999999e+00  -1.9089999999999999e-01  -5.7099999999999998e-02  -2.1899999999999999e-02   5.9930000000000005e-01   1.2230000000000001e+00   1.9153000000000000e+00  -9.5999999999999992e-03   1.7319999999999999e-01   1.9020000000000001e-01
  -8.8200000000000001e-02  -2.1980000000000000e-01  -1.7157000000000000e+00  -2.6729999999999998e-01  -9.4999999999999998e-03   3.0700000000000002e-02   3.5510000000000003e-01   1.2007000000000001e+00   2.1764999999999999e+00   2.8899999999999999e-02   6.7400000000000002e-02   1.9910000000000000e-01
  -1.5429999999999999e-01  -3.0780000000000002e-01  -1.0294000000000001e+00  -1.5279999999999999e-01   4.7600000000000003e-02   3.9500000000000000e-02   5.7709999999999995e-01   1.3341000000000001e+00   1.6540999999999999e+00   7.7100000000000002e-02   1.6360000000000000e-01   2.2120000000000001e-01
  -2.8649999999999998e-01  -2.1999999999999999e-02  -3.4310000000000002e-01  -2.0999999999999999e-01   9.4999999999999998e-03  -1.7500000000000002e-02   4.2170000000000002e-01   1.4676000000000000e+00   1.5670999999999999e+00   8.6699999999999999e-02   1.8279999999999999e-01   2.0790000000000000e-01
   0.0000000000000000e+00  -2.8580000000000000e-01  -3.4310000000000002e-01  -1.3370000000000001e-01   1.9000000000000000e-02  -3.5099999999999999e-02   3.3289999999999997e-01   1.3341000000000001e+00   2.9600000000000000e+00   9.5999999999999992e-03   8.6599999999999996e-02   2.1229999999999999e-01
   8.8200000000000001e-02  -1.7590000000000000e-01  -4.2890000000000000e-01  -1.4319999999999999e-01  -2.8500000000000001e-02  -1.3200000000000000e-02   2.6629999999999998e-01   1.0450999999999999e+00   1.3059000000000001e+00  -1.9300000000000001e-02   1.0580000000000001e-01   2.3890000000000000e-01
   6.6100000000000006e-02  -2.4179999999999999e-01  -1.0294000000000001e+00  -1.5279999999999999e-01   2.8500000000000001e-02   2.1899999999999999e-02   4.2170000000000002e-01   1.2452000000000001e+00   2.4377000000000000e+00   5.7799999999999997e-02   1.6360000000000000e-01   1.9460000000000000e-01
  -8.8200000000000001e-02   0.0000000000000000e+00  -7.7210000000000001e-01  -1.7190000000000000e-01   2.8500000000000001e-02  -1.7500000000000002e-02   3.7730000000000002e-01   1.3564000000000001e+00   8.7060000000000004e-01   1.9300000000000001e-02   1.0580000000000001e-01   1.9460000000000000e-01
  -1.5429999999999999e-01  -2.1980000000000000e-01  -1.2010000000000001e+00  -1.5279999999999999e-01   3.8100000000000002e-02  -3.0700000000000002e-02   4.6610000000000001e-01   1.1117999999999999e+00   2.3506000000000000e+00   6.7400000000000002e-02   1.5400000000000000e-01   2.4770000000000000e-01
  -4.4100000000000000e-02  -2.4179999999999999e-01  -8.5780000000000001e-01  -1.6230000000000000e-01   5.7099999999999998e-02  -8.8000000000000005e-03   3.3289999999999997e-01   1.1785000000000001e+00   1.5670999999999999e+00   2.8899999999999999e-02   1.0580000000000001e-01   2.3440000000000000e-01
   0.0000000000000000e+00  -1.7590000000000000e-01  -9.4359999999999999e-01  -1.4319999999999999e-01   0.0000000000000000e+00   8.8000000000000005e-03   3.1069999999999998e-01   1.2230000000000001e+00   1.4800000000000000e+00   7.7100000000000002e-02   1.8279999999999999e-01   2.0790000000000000e-01
  -1.1020000000000001e-01  -2.1980000000000000e-01  -6.8630000000000002e-01  -2.0999999999999999e-01  -1.9000000000000000e-02   3.9500000000000000e-02   5.3269999999999995e-01   1.3786000000000000e+00   1.3059000000000001e+00   4.8200000000000000e-02   6.7400000000000002e-02   2.4329999999999999e-01
  -1.1020000000000001e-01  -3.2979999999999998e-01  -5.1470000000000005e-01  -2.3870000000000000e-01   4.7600000000000003e-02   1.7500000000000002e-02   2.2189999999999999e-01   1.3341000000000001e+00   1.7412000000000001e+00  -9.5999999999999992e-03   6.7400000000000002e-02   2.4770000000000000e-01
   6.6100000000000006e-02  -1.7590000000000000e-01  -7.7210000000000001e-01  -2.1959999999999999e-01  -3.8100000000000002e-02  -3.5099999999999999e-02   5.1049999999999995e-01   1.1563000000000001e+00   1.9153000000000000e+00   7.7100000000000002e-02   9.6199999999999994e-02   1.7249999999999999e-01
  -6.6100000000000006e-02  -2.6379999999999998e-01  -6.8630000000000002e-01  -3.1509999999999999e-01  -4.7600000000000003e-02  -6.5799999999999997e-02   1.9980000000000001e-01   1.3341000000000001e+00   1.2188000000000001e+00  -2.8899999999999999e-02   1.3469999999999999e-01   1.9910000000000000e-01
  -4.4100000000000000e-02  -1.7590000000000000e-01  -4.2890000000000000e-01  -6.6799999999999998e-02   6.6600000000000006e-02  -3.5099999999999999e-02   3.3289999999999997e-01   1.3786000000000000e+00   1.1317999999999999e+00   2.8899999999999999e-02   9.6199999999999994e-02   2.4770000000000000e-01
  -8.8200000000000001e-02  -1.0990000000000000e-01  -6.8630000000000002e-01  -2.0999999999999999e-01  -3.8100000000000002e-02  -1.7500000000000002e-02   2.8849999999999998e-01   1.2452000000000001e+00   1.5670999999999999e+00   1.9300000000000001e-02   6.7400000000000002e-02   1.9910000000000000e-01
  -2.1999999999999999e-02  -3.2979999999999998e-01  -6.8630000000000002e-01  -1.3370000000000001e-01   9.4999999999999998e-03  -3.0700000000000002e-02   3.7730000000000002e-01   1.3119000000000001e+00   1.7412000000000001e+00   9.5999999999999992e-03   1.6360000000000000e-01   2.1679999999999999e-01
  -8.8200000000000001e-02  -1.9789999999999999e-01  -9.4359999999999999e-01  -2.0999999999999999e-01   3.8100000000000002e-02   4.4000000000000003e-03   3.5510000000000003e-01   1.3786000000000000e+00   2.0024000000000002e+00   7.7100000000000002e-02   1.3469999999999999e-01   2.3440000000000000e-01
  -1.9839999999999999e-01  -6.6000000000000003e-02  -1.1152000000000000e+00  -1.1459999999999999e-01  -1.9000000000000000e-02  -7.0199999999999999e-02   3.3289999999999997e-01   1.2897000000000001e+00   1.8283000000000000e+00   3.8500000000000000e-02   1.3469999999999999e-01   2.4770000000000000e-01
  -4.4100000000000000e-02  -1.3189999999999999e-01  -6.0050000000000003e-01  -2.4820000000000000e-01   0.0000000000000000e+00   0.0000000000000000e+00   5.7709999999999995e-01   1.2007000000000001e+00   1.8283000000000000e+00   1.2520000000000001e-01   1.1550000000000001e-01   1.9910000000000000e-01
   1.5429999999999999e-01  -2.4179999999999999e-01  -6.8630000000000002e-01  -1.8140000000000001e-01  -3.8100000000000002e-02  -1.3200000000000000e-02   4.4390000000000002e-01   1.2452000000000001e+00   1.6540999999999999e+00  -1.9300000000000001e-02   1.2509999999999999e-01   2.3890000000000000e-01
  -1.1020000000000001e-01   0.0000000000000000e+00  -1.2010000000000001e+00  -3.0549999999999999e-01   2.8500000000000001e-02  -3.5099999999999999e-02   4.8830000000000001e-01   1.1117999999999999e+00   1.3930000000000000e+00   1.1559999999999999e-01   2.8899999999999999e-02   1.9460000000000000e-01
  -6.6100000000000006e-02  -2.4179999999999999e-01  -1.1152000000000000e+00  -1.2410000000000000e-01   1.0470000000000000e-01  -2.1899999999999999e-02   5.9930000000000005e-01   1.4898000000000000e+00   2.1764999999999999e+00   3.8500000000000000e-02   1.0580000000000001e-01   2.2559999999999999e-01
  -2.4249999999999999e-01  -1.9789999999999999e-01  -1.0294000000000001e+00  -2.0999999999999999e-01   2.8500000000000001e-02  -8.8000000000000005e-03   5.3269999999999995e-01   1.2230000000000001e+00   1.5670999999999999e+00   9.5999999999999992e-03   1.2509999999999999e-01   1.9460000000000000e-01
  -1.1020000000000001e-01  -1.3189999999999999e-01  -1.4582999999999999e+00  -1.1459999999999999e-01   7.6100000000000001e-02  -3.0700000000000002e-02   4.2170000000000002e-01   1.2452000000000001e+00   1.2188000000000001e+00  -4.8200000000000000e-02   1.3469999999999999e-01   2.2120000000000001e-01
  -2.1999999999999999e-02  -3.5170000000000001e-01  -1.2010000000000001e+00  -1.7190000000000000e-01   6.6600000000000006e-02  -1.7500000000000002e-02   3.3289999999999997e-01   1.1563000000000001e+00   2.3506000000000000e+00  -1.9300000000000001e-02   1.7319999999999999e-01   1.6810000000000000e-01
   8.8200000000000001e-02  -2.6379999999999998e-01  -6.0050000000000003e-01  -1.7190000000000000e-01   9.4999999999999998e-03   1.3200000000000000e-02   4.6610000000000001e-01   1.2230000000000001e+00   2.0893999999999999e+00  -5.7799999999999997e-02   3.8500000000000000e-02   1.9460000000000000e-01
  -1.7630000000000001e-01  -1.0990000000000000e-01  -1.3725000000000001e+00  -2.0999999999999999e-01  -4.7600000000000003e-02   1.7500000000000002e-02   3.5510000000000003e-01   1.2007000000000001e+00   1.6540999999999999e+00  -1.9300000000000001e-02   1.6360000000000000e-01   2.0790000000000000e-01
  -6.6100000000000006e-02  -6.6000000000000003e-02  -1.1152000000000000e+00  -1.9089999999999999e-01  -8.5599999999999996e-02  -1.3200000000000000e-02   2.4410000000000001e-01   1.4008000000000000e+00   1.9153000000000000e+00   5.7799999999999997e-02   1.7319999999999999e-01   2.1229999999999999e-01
   2.4249999999999999e-01  -2.8580000000000000e-01  -1.2867999999999999e+00  -2.4820000000000000e-01   3.8100000000000002e-02  -1.3200000000000000e-02   4.8830000000000001e-01   1.4898000000000000e+00   2.5247000000000002e+00   8.6699999999999999e-02   1.4430000000000001e-01   1.9910000000000000e-01
   8.8200000000000001e-02  -2.6379999999999998e-01  -1.3725000000000001e+00  -3.0549999999999999e-01  -8.5599999999999996e-02   0.0000000000000000e+00   3.3289999999999997e-01   1.3119000000000001e+00   1.9153000000000000e+00   9.5999999999999992e-03   1.4430000000000001e-01   1.9020000000000001e-01
   1.9839999999999999e-01  -1.5390000000000001e-01  -1.7157000000000000e+00  -1.8140000000000001e-01  -1.0470000000000000e-01   1.7500000000000002e-02   4.6610000000000001e-01   1.5120000000000000e+00   1.9153000000000000e+00  -9.5999999999999992e-03   9.6199999999999994e-02   1.8579999999999999e-01
  -1.1020000000000001e-01  -1.7590000000000000e-01  -1.2010000000000001e+00  -2.4820000000000000e-01   1.9000000000000000e-02  -1.3200000000000000e-02   5.5489999999999995e-01   1.3564000000000001e+00   1.6540999999999999e+00   1.9300000000000001e-02   1.5400000000000000e-01   1.8140000000000001e-01
  -1.7630000000000001e-01  -2.6379999999999998e-01  -1.7157000000000000e+00  -2.0050000000000001e-01  -4.7600000000000003e-02   1.7500000000000002e-02   3.7730000000000002e-01   1.3564000000000001e+00   2.0024000000000002e+00   8.6699999999999999e-02   1.8279999999999999e-01   2.0790000000000000e-01
  -1.1020000000000001e-01  -1.7590000000000000e-01  -6.8630000000000002e-01  -1.7190000000000000e-01   0.0000000000000000e+00  -2.1899999999999999e-02   4.8830000000000001e-01   1.3341000000000001e+00   2.0024000000000002e+00   9.6299999999999997e-02   1.9199999999999998e-02   2.3000000000000001e-01
  -6.6100000000000006e-02  -1.3189999999999999e-01  -1.4582999999999999e+00  -2.3870000000000000e-01  -9.4999999999999998e-03  -5.7000000000000002e-02   5.5489999999999995e-01   1.4676000000000000e+00   1.8283000000000000e+00   2.8899999999999999e-02   3.8500000000000000e-02   2.0349999999999999e-01
  -1.1020000000000001e-01  -2.1980000000000000e-01  -7.7210000000000001e-01  -2.7689999999999998e-01   0.0000000000000000e+00  -2.6300000000000000e-02   4.6610000000000001e-01   1.4231000000000000e+00   1.4800000000000000e+00   7.7100000000000002e-02   1.5400000000000000e-01   2.3000000000000001e-01
   0.0000000000000000e+00  -4.3999999999999997e-02  -1.7160000000000000e-01  -7.6399999999999996e-02   8.5599999999999996e-02  -4.8200000000000000e-02   4.4390000000000002e-01   1.3119000000000001e+00   2.0893999999999999e+00   1.9300000000000001e-02   1.0580000000000001e-01   2.0790000000000000e-01
  -1.7630000000000001e-01  -3.0780000000000002e-01  -9.4359999999999999e-01  -2.1959999999999999e-01   9.5200000000000007e-02  -7.0199999999999999e-02   3.9950000000000002e-01   1.3786000000000000e+00   2.6118000000000001e+00  -3.8500000000000000e-02   5.7700000000000001e-02   2.1229999999999999e-01
   0.0000000000000000e+00  -4.1770000000000002e-01  -8.5780000000000001e-01  -2.6729999999999998e-01  -9.4999999999999998e-03  -4.4000000000000003e-03   5.1049999999999995e-01   1.4231000000000000e+00   2.6118000000000001e+00  -4.8200000000000000e-02   1.6360000000000000e-01   1.6810000000000000e-01
  -2.1999999999999999e-02  -1.9789999999999999e-01  -1.3725000000000001e+00  -2.8639999999999999e-01  -9.5200000000000007e-02  -2.6300000000000000e-02   3.9950000000000002e-01   1.3786000000000000e+00   1.8283000000000000e+00   9.6299999999999997e-02   7.6999999999999999e-02   2.2120000000000001e-01
  -6.6100000000000006e-02   4.3999999999999997e-02  -1.1152000000000000e+00  -1.9089999999999999e-01   4.7600000000000003e-02  -5.2600000000000001e-02   2.4410000000000001e-01   1.4231000000000000e+00   2.3506000000000000e+00   1.0600000000000000e-01   1.5400000000000000e-01   2.5659999999999999e-01
  -1.1020000000000001e-01  -2.6379999999999998e-01  -5.1470000000000005e-01  -2.0050000000000001e-01   4.7600000000000003e-02  -3.0700000000000002e-02   4.6610000000000001e-01   1.3786000000000000e+00   1.4800000000000000e+00   6.7400000000000002e-02   1.3469999999999999e-01   2.6100000000000001e-01
   2.1999999999999999e-02  -1.9789999999999999e-01  -9.4359999999999999e-01  -1.3370000000000001e-01   1.9000000000000000e-02  -4.4000000000000003e-03   5.1049999999999995e-01   1.2897000000000001e+00   2.1764999999999999e+00   5.7799999999999997e-02   1.7319999999999999e-01   1.9460000000000000e-01
  -8.8200000000000001e-02  -2.4179999999999999e-01  -1.2867999999999999e+00  -5.7299999999999997e-02   9.4999999999999998e-03   4.4000000000000003e-03   5.1049999999999995e-01   1.1563000000000001e+00   1.4800000000000000e+00   2.8899999999999999e-02  -9.5999999999999992e-03   2.2559999999999999e-01
   6.6100000000000006e-02  -1.0990000000000000e-01  -8.5780000000000001e-01  -1.3370000000000001e-01   9.4999999999999998e-03  -4.8200000000000000e-02   4.2170000000000002e-01   1.1785000000000001e+00   2.3506000000000000e+00  -9.5999999999999992e-03   1.2509999999999999e-01   2.4770000000000000e-01
  -8.8200000000000001e-02  -3.2979999999999998e-01   5.1470000000000005e-01  -2.6729999999999998e-01   1.3320000000000001e-01  -3.9500000000000000e-02   5.5489999999999995e-01   1.5565000000000000e+00   2.3506000000000000e+00   9.5999999999999992e-03   1.8279999999999999e-01   2.3440000000000000e-01
  -8.8200000000000001e-02   0.0000000000000000e+00  -6.8630000000000002e-01  -1.9089999999999999e-01   2.8500000000000001e-02  -5.2600000000000001e-02   3.9950000000000002e-01   1.2897000000000001e+00   1.4800000000000000e+00   2.8899999999999999e-02   6.7400000000000002e-02   2.4329999999999999e-01
  -1.3230000000000000e-01  -2.1980000000000000e-01  -9.4359999999999999e-01  -1.4319999999999999e-01   0.0000000000000000e+00  -3.5099999999999999e-02   2.8849999999999998e-01   1.3564000000000001e+00   1.4800000000000000e+00   1.2520000000000001e-01   6.7400000000000002e-02   2.4329999999999999e-01
   1.7630000000000001e-01  -2.8580000000000000e-01  -6.0050000000000003e-01  -3.2460000000000000e-01  -2.8500000000000001e-02  -7.0199999999999999e-02   5.5489999999999995e-01   1.3786000000000000e+00   2.2635999999999998e+00  -1.9300000000000001e-02   8.6599999999999996e-02   1.9020000000000001e-01
  -4.4100000000000000e-02  -2.1980000000000000e-01  -6.0050000000000003e-01  -2.2910000000000000e-01   6.6600000000000006e-02   4.4000000000000003e-03   3.9950000000000002e-01   1.4008000000000000e+00   1.8283000000000000e+00   1.9300000000000001e-02   7.6999999999999999e-02   2.1679999999999999e-01
  -1.1020000000000001e-01  -2.8580000000000000e-01  -1.1152000000000000e+00  -1.6230000000000000e-01   9.4999999999999998e-03  -1.3200000000000000e-02   5.7709999999999995e-01   1.2674000000000001e+00   2.1764999999999999e+00   6.7400000000000002e-02   1.8279999999999999e-01   1.7690000000000000e-01
  -8.8200000000000001e-02  -2.4179999999999999e-01  -6.8630000000000002e-01  -1.8140000000000001e-01  -2.8500000000000001e-02  -4.3900000000000002e-02   6.4370000000000005e-01   1.2897000000000001e+00   2.4377000000000000e+00   9.6299999999999997e-02   1.5400000000000000e-01   2.5209999999999999e-01
   2.1999999999999999e-02  -4.1770000000000002e-01  -6.0050000000000003e-01  -2.0050000000000001e-01  -4.7600000000000003e-02  -1.7500000000000002e-02   5.5489999999999995e-01   1.3119000000000001e+00   3.0470999999999999e+00   5.7799999999999997e-02   6.7400000000000002e-02   2.0349999999999999e-01
   2.1999999999999999e-02  -1.0990000000000000e-01  -1.2867999999999999e+00  -8.5900000000000004e-02   3.8100000000000002e-02  -3.5099999999999999e-02   6.2150000000000005e-01   1.3564000000000001e+00   2.1764999999999999e+00   6.7400000000000002e-02   0.0000000000000000e+00   2.4770000000000000e-01
   1.1020000000000001e-01   6.6000000000000003e-02  -5.1470000000000005e-01  -1.1459999999999999e-01  -4.7600000000000003e-02  -5.7000000000000002e-02   4.6610000000000001e-01   1.3564000000000001e+00   2.1764999999999999e+00   1.2520000000000001e-01   1.2509999999999999e-01   2.4329999999999999e-01
   0.0000000000000000e+00   4.3999999999999997e-02  -7.7210000000000001e-01  -2.2910000000000000e-01   1.9000000000000000e-02  -3.5099999999999999e-02   4.4390000000000002e-01   1.3564000000000001e+00   1.7412000000000001e+00   6.7400000000000002e-02   1.7319999999999999e-01   1.9910000000000000e-01
  -2.1999999999999999e-02  -1.9789999999999999e-01  -1.1152000000000000e+00  -1.6230000000000000e-01  -1.9000000000000000e-02  -4.3900000000000002e-02   4.8830000000000001e-01   1.2007000000000001e+00   2.0024000000000002e+00   1.1559999999999999e-01   4.8099999999999997e-02   2.1229999999999999e-01
   0.0000000000000000e+00  -8.7900000000000006e-02  -6.8630000000000002e-01  -2.2910000000000000e-01   1.2370000000000000e-01  -6.5799999999999997e-02   3.9950000000000002e-01   1.0894999999999999e+00   1.7412000000000001e+00  -2.8899999999999999e-02   1.4430000000000001e-01   1.9020000000000001e-01
   6.6100000000000006e-02  -4.1770000000000002e-01  -6.8630000000000002e-01  -3.0549999999999999e-01  -5.7099999999999998e-02  -2.1899999999999999e-02   3.9950000000000002e-01   1.2897000000000001e+00   1.6540999999999999e+00   1.9300000000000001e-02   9.6199999999999994e-02   1.8140000000000001e-01
   0.0000000000000000e+00  -4.3999999999999997e-02  -8.5780000000000001e-01  -1.7190000000000000e-01  -2.8500000000000001e-02  -2.1899999999999999e-02   3.5510000000000003e-01   1.3119000000000001e+00   2.5247000000000002e+00   9.5999999999999992e-03   1.3469999999999999e-01   2.4329999999999999e-01
   8.8200000000000001e-02  -1.9789999999999999e-01  -7.7210000000000001e-01  -2.3870000000000000e-01   1.6180000000000000e-01  -6.5799999999999997e-02   3.9950000000000002e-01   1.3119000000000001e+00   1.7412000000000001e+00   2.8899999999999999e-02   1.8279999999999999e-01   2.2120000000000001e-01
  -6.6100000000000006e-02  -2.6379999999999998e-01  -8.5780000000000001e-01  -2.2910000000000000e-01   3.8100000000000002e-02  -3.0700000000000002e-02   3.7730000000000002e-01   1.3341000000000001e+00   1.3059000000000001e+00   1.9300000000000001e-02   1.2509999999999999e-01   2.3440000000000000e-01
  -2.6450000000000001e-01  -1.7590000000000000e-01  -1.3725000000000001e+00  -1.8140000000000001e-01  -3.8100000000000002e-02  -4.8200000000000000e-02   3.9950000000000002e-01   1.2674000000000001e+00   2.6118000000000001e+00   3.8500000000000000e-02   8.6599999999999996e-02   2.4329999999999999e-01
  -8.8200000000000001e-02  -2.4179999999999999e-01  -3.4310000000000002e-01  -1.7190000000000000e-01   0.0000000000000000e+00  -3.5099999999999999e-02   2.2189999999999999e-01   1.2007000000000001e+00   1.6540999999999999e+00   3.8500000000000000e-02   7.6999999999999999e-02   1.7690000000000000e-01
  -2.2040000000000001e-01  -6.6000000000000003e-02  -8.5800000000000001e-02  -1.7190000000000000e-01   3.8100000000000002e-02  -3.0700000000000002e-02   4.4390000000000002e-01   1.1339999999999999e+00   2.0024000000000002e+00   0.0000000000000000e+00   1.5400000000000000e-01   2.2559999999999999e-01
  -1.3230000000000000e-01  -1.3189999999999999e-01  -1.1152000000000000e+00  -3.3420000000000000e-01   2.8500000000000001e-02  -2.6300000000000000e-02   5.1049999999999995e-01   1.1785000000000001e+00   2.2635999999999998e+00   2.8899999999999999e-02   1.4430000000000001e-01   2.0349999999999999e-01
  -2.4249999999999999e-01  -1.7590000000000000e-01  -9.4359999999999999e-01  -1.5279999999999999e-01  -4.7600000000000003e-02  -1.7500000000000002e-02   3.1069999999999998e-01   1.4898000000000000e+00   1.9153000000000000e+00   0.0000000000000000e+00   7.6999999999999999e-02   1.9910000000000000e-01
   1.3230000000000000e-01  -2.8580000000000000e-01  -5.1470000000000005e-01  -1.9089999999999999e-01   6.6600000000000006e-02   3.5099999999999999e-02   3.7730000000000002e-01   1.3119000000000001e+00   1.3059000000000001e+00   2.8899999999999999e-02  -1.9199999999999998e-02   1.6370000000000001e-01
   2.1999999999999999e-02  -4.6170000000000000e-01  -9.4359999999999999e-01  -2.4820000000000000e-01   2.8500000000000001e-02  -3.0700000000000002e-02   3.5510000000000003e-01   1.3564000000000001e+00   1.7412000000000001e+00  -4.8200000000000000e-02   1.5400000000000000e-01   2.1229999999999999e-01
   2.1999999999999999e-02  -3.7369999999999998e-01  -9.4359999999999999e-01  -2.2910000000000000e-01  -9.4999999999999998e-03  -3.5099999999999999e-02   2.8849999999999998e-01   1.3341000000000001e+00   2.2635999999999998e+00   6.7400000000000002e-02   9.6199999999999994e-02   1.8140000000000001e-01
   2.1999999999999999e-02  -8.7900000000000006e-02  -9.4359999999999999e-01  -1.4319999999999999e-01   9.4999999999999998e-03  -3.0700000000000002e-02   3.3289999999999997e-01   1.1785000000000001e+00   1.6540999999999999e+00  -7.7100000000000002e-02   1.2509999999999999e-01   2.0790000000000000e-01
   1.3230000000000000e-01  -1.0990000000000000e-01  -7.7210000000000001e-01  -1.8140000000000001e-01  -1.9000000000000000e-02  -1.3200000000000000e-02   3.7730000000000002e-01   1.2674000000000001e+00   2.6118000000000001e+00  -9.5999999999999992e-03   1.4430000000000001e-01   1.6370000000000001e-01
   0.0000000000000000e+00  -2.4179999999999999e-01  -1.2010000000000001e+00  -2.3870000000000000e-01  -2.8500000000000001e-02  -2.6300000000000000e-02   3.3289999999999997e-01   1.2007000000000001e+00   1.4800000000000000e+00   9.5999999999999992e-03   1.3469999999999999e-01   1.9460000000000000e-01
  -6.6100000000000006e-02  -2.1999999999999999e-02  -1.1152000000000000e+00  -9.5500000000000002e-02   9.4999999999999998e-03   3.9500000000000000e-02   4.4390000000000002e-01   1.2452000000000001e+00   2.1764999999999999e+00  -9.5999999999999992e-03   1.1550000000000001e-01   2.1679999999999999e-01
  -1.9839999999999999e-01  -4.3999999999999997e-02  -6.0050000000000003e-01  -1.8140000000000001e-01   0.0000000000000000e+00  -1.7500000000000002e-02   5.3269999999999995e-01   1.1339999999999999e+00   2.2635999999999998e+00   3.8500000000000000e-02   9.6199999999999994e-02   1.9910000000000000e-01
  -1.1020000000000001e-01  -1.7590000000000000e-01  -6.8630000000000002e-01  -2.0050000000000001e-01   6.6600000000000006e-02   3.0700000000000002e-02   5.7709999999999995e-01   1.3786000000000000e+00   2.6118000000000001e+00   5.7799999999999997e-02   1.4430000000000001e-01   2.1229999999999999e-01
  -2.2040000000000001e-01  -1.3189999999999999e-01  -1.2010000000000001e+00  -1.1459999999999999e-01   1.1420000000000000e-01  -3.5099999999999999e-02   3.3289999999999997e-01   1.1563000000000001e+00   2.0893999999999999e+00   0.0000000000000000e+00   5.7700000000000001e-02   1.5920000000000001e-01
  -2.2040000000000001e-01   1.7590000000000000e-01  -1.7157000000000000e+00  -2.1959999999999999e-01   2.8500000000000001e-02   4.3900000000000002e-02   5.3269999999999995e-01   1.3341000000000001e+00   1.5670999999999999e+00   2.8899999999999999e-02   1.5400000000000000e-01   1.9460000000000000e-01
  -6.6100000000000006e-02  -4.6170000000000000e-01  -1.2867999999999999e+00  -2.6729999999999998e-01   3.8100000000000002e-02  -1.3200000000000000e-02   4.6610000000000001e-01   1.3119000000000001e+00   2.0024000000000002e+00   3.8500000000000000e-02   1.3469999999999999e-01   2.0790000000000000e-01
  -2.4249999999999999e-01   2.1980000000000000e-01  -6.8630000000000002e-01  -1.5279999999999999e-01  -6.6600000000000006e-02  -4.4000000000000003e-03   5.7709999999999995e-01   1.3341000000000001e+00   2.0024000000000002e+00   4.8200000000000000e-02   1.3469999999999999e-01   2.4329999999999999e-01
   1.3230000000000000e-01  -2.1999999999999999e-02  -1.8015000000000001e+00  -2.1959999999999999e-01   2.8500000000000001e-02   3.0700000000000002e-02   4.8830000000000001e-01   1.5120000000000000e+00   2.2635999999999998e+00   1.1559999999999999e-01   9.6199999999999994e-02   2.1229999999999999e-01
  -4.4100000000000000e-02   1.3189999999999999e-01  -6.0050000000000003e-01  -2.8639999999999999e-01   1.9000000000000000e-02   8.8000000000000005e-03   4.6610000000000001e-01   1.4008000000000000e+00   2.3506000000000000e+00   3.8500000000000000e-02   1.8279999999999999e-01   2.0349999999999999e-01
  -2.1999999999999999e-02  -2.4179999999999999e-01  -1.0294000000000001e+00  -1.3370000000000001e-01   1.9000000000000000e-02  -3.0700000000000002e-02   4.2170000000000002e-01   1.2230000000000001e+00   1.5670999999999999e+00   8.6699999999999999e-02   1.4430000000000001e-01   1.7249999999999999e-01
  -2.1999999999999999e-02  -2.8580000000000000e-01  -6.8630000000000002e-01  -9.5500000000000002e-02   9.4999999999999998e-03  -6.1400000000000003e-02   4.2170000000000002e-01   1.4676000000000000e+00   2.0024000000000002e+00  -3.8500000000000000e-02   9.6199999999999994e-02   2.0349999999999999e-01
  -6.6100000000000006e-02  -6.6000000000000003e-02  -2.5740000000000002e-01  -2.1959999999999999e-01   5.7099999999999998e-02  -7.0199999999999999e-02   1.7760000000000001e-01   1.1785000000000001e+00   2.4377000000000000e+00   3.8500000000000000e-02   2.0210000000000000e-01   2.2559999999999999e-01
   6.6100000000000006e-02  -1.5390000000000001e-01  -9.4359999999999999e-01  -1.4319999999999999e-01  -1.9000000000000000e-02  -2.6300000000000000e-02   3.7730000000000002e-01   1.3119000000000001e+00   2.0893999999999999e+00   1.0600000000000000e-01   9.6199999999999994e-02   1.6810000000000000e-01
   1.1020000000000001e-01  -4.6170000000000000e-01  -2.5740000000000002e-01  -1.6230000000000000e-01   3.8100000000000002e-02  -4.3900000000000002e-02   3.5510000000000003e-01   1.1339999999999999e+00   2.9600000000000000e+00   4.8200000000000000e-02   1.2509999999999999e-01   2.1679999999999999e-01
   1.1020000000000001e-01  -1.9789999999999999e-01  -1.1152000000000000e+00  -2.4820000000000000e-01  -9.4999999999999998e-03  -3.5099999999999999e-02   3.3289999999999997e-01   1.2452000000000001e+00   1.9153000000000000e+00   5.7799999999999997e-02   1.2509999999999999e-01   2.2120000000000001e-01
   4.4100000000000000e-02  -1.9789999999999999e-01   1.7160000000000000e-01  -2.7689999999999998e-01  -3.8100000000000002e-02   2.6300000000000000e-02   3.7730000000000002e-01   1.2674000000000001e+00   1.0447000000000000e+00   8.6699999999999999e-02   8.6599999999999996e-02   1.9910000000000000e-01
   0.0000000000000000e+00  -1.0990000000000000e-01  -1.1152000000000000e+00  -2.9599999999999999e-01  -6.6600000000000006e-02  -6.1400000000000003e-02   3.5510000000000003e-01   1.2674000000000001e+00   2.1764999999999999e+00   5.7799999999999997e-02   1.0580000000000001e-01   2.2559999999999999e-01
   6.6100000000000006e-02  -8.7900000000000006e-02  -1.2010000000000001e+00  -2.4820000000000000e-01  -4.7600000000000003e-02  -2.1899999999999999e-02   4.8830000000000001e-01   1.3786000000000000e+00   2.0893999999999999e+00   1.9300000000000001e-02   1.9239999999999999e-01   2.1679999999999999e-01
  -4.4100000000000000e-02  -8.7900000000000006e-02  -9.4359999999999999e-01  -1.9089999999999999e-01   2.8500000000000001e-02  -1.3200000000000000e-02   4.2170000000000002e-01   1.2897000000000001e+00   1.5670999999999999e+00   1.0600000000000000e-01   1.2509999999999999e-01   2.1229999999999999e-01
   6.6100000000000006e-02  -1.5390000000000001e-01  -6.0050000000000003e-01  -1.7190000000000000e-01  -3.8100000000000002e-02  -1.3200000000000000e-02   3.5510000000000003e-01   1.3341000000000001e+00   1.3930000000000000e+00   5.7799999999999997e-02   9.6199999999999994e-02   2.2559999999999999e-01
  -6.6100000000000006e-02  -2.8580000000000000e-01  -1.0294000000000001e+00  -1.8140000000000001e-01   0.0000000000000000e+00  -6.5799999999999997e-02   5.9930000000000005e-01   1.2007000000000001e+00   1.9153000000000000e+00   2.8899999999999999e-02   1.6360000000000000e-01   2.6100000000000001e-01
   1.9839999999999999e-01  -1.9789999999999999e-01  -5.1470000000000005e-01  -2.1959999999999999e-01  -1.9000000000000000e-02  -3.0700000000000002e-02   6.2150000000000005e-01   9.7840000000000005e-01   1.8283000000000000e+00   6.7400000000000002e-02   1.4430000000000001e-01   1.9020000000000001e-01
  -1.7630000000000001e-01  -2.6379999999999998e-01  -1.1152000000000000e+00  -1.8140000000000001e-01   2.8500000000000001e-02   8.8000000000000005e-03   5.5489999999999995e-01   1.4898000000000000e+00   1.7412000000000001e+00   2.8899999999999999e-02   1.7319999999999999e-01   1.8579999999999999e-01
  -2.1999999999999999e-02  -2.6379999999999998e-01  -9.4359999999999999e-01  -1.0500000000000000e-01  -9.4999999999999998e-03   4.4000000000000003e-03   4.2170000000000002e-01   1.2007000000000001e+00   1.5670999999999999e+00   7.7100000000000002e-02   4.8099999999999997e-02   2.2559999999999999e-01
  -1.5429999999999999e-01   2.1999999999999999e-02  -7.7210000000000001e-01  -2.2910000000000000e-01  -4.7600000000000003e-02   3.9500000000000000e-02   2.4410000000000001e-01   1.2897000000000001e+00   1.9153000000000000e+00   4.8200000000000000e-02   8.6599999999999996e-02   2.0349999999999999e-01
  -8.8200000000000001e-02  -6.6000000000000003e-02  -6.8630000000000002e-01  -2.8639999999999999e-01  -4.7600000000000003e-02  -1.3200000000000000e-02   5.5489999999999995e-01   1.0227999999999999e+00   1.7412000000000001e+00   9.5999999999999992e-03   1.9199999999999998e-02   1.5040000000000001e-01
  -2.1999999999999999e-02  -2.6379999999999998e-01   8.5800000000000001e-02  -2.0999999999999999e-01   9.4999999999999998e-03   0.0000000000000000e+00   4.2170000000000002e-01   1.4231000000000000e+00   2.2635999999999998e+00   5.7799999999999997e-02   7.6999999999999999e-02   2.1229999999999999e-01
  -6.6100000000000006e-02   0.0000000000000000e+00  -1.1152000000000000e+00  -2.0050000000000001e-01   4.7600000000000003e-02   8.8000000000000005e-03   4.2170000000000002e-01   1.5565000000000000e+00   2.4377000000000000e+00   9.5999999999999992e-03   1.2509999999999999e-01   2.2120000000000001e-01
  -2.1999999999999999e-02  -3.9570000000000000e-01  -1.3725000000000001e+00  -1.5279999999999999e-01  -9.4999999999999998e-03  -3.9500000000000000e-02   4.6610000000000001e-01   1.3786000000000000e+00   1.9153000000000000e+00   2.8899999999999999e-02   1.5400000000000000e-01   2.1679999999999999e-01
  -2.1999999999999999e-02  -4.3999999999999997e-02  -9.4359999999999999e-01  -2.8639999999999999e-01   5.7099999999999998e-02  -8.8000000000000005e-03   3.7730000000000002e-01   1.2674000000000001e+00   1.5670999999999999e+00   6.7400000000000002e-02   1.2509999999999999e-01   2.3890000000000000e-01
  -4.4100000000000000e-02  -4.3999999999999997e-02  -7.7210000000000001e-01  -2.5779999999999997e-01  -1.9000000000000000e-02  -1.3200000000000000e-02   4.4390000000000002e-01   1.5343000000000000e+00   1.9153000000000000e+00   7.7100000000000002e-02   9.6199999999999994e-02   1.9460000000000000e-01
  -2.2040000000000001e-01  -3.2979999999999998e-01  -9.4359999999999999e-01  -2.0050000000000001e-01   1.2370000000000000e-01   1.7500000000000002e-02   2.6629999999999998e-01   1.3564000000000001e+00   2.0024000000000002e+00   6.7400000000000002e-02   1.7319999999999999e-01   1.9460000000000000e-01
  -2.6450000000000001e-01  -1.0990000000000000e-01  -6.8630000000000002e-01  -2.4820000000000000e-01   0.0000000000000000e+00   1.3200000000000000e-02   5.1049999999999995e-01   1.1563000000000001e+00   1.6540999999999999e+00   6.7400000000000002e-02   1.3469999999999999e-01   2.2120000000000001e-01
  -8.8200000000000001e-02   2.1999999999999999e-02  -4.2890000000000000e-01  -1.3370000000000001e-01   4.7600000000000003e-02  -8.8000000000000005e-03   1.7760000000000001e-01   1.2674000000000001e+00   1.4800000000000000e+00   4.8200000000000000e-02   5.7700000000000001e-02   2.1679999999999999e-01
   8.8200000000000001e-02   8.7900000000000006e-02  -1.2010000000000001e+00  -1.6230000000000000e-01   0.0000000000000000e+00   8.8000000000000005e-03   2.8849999999999998e-01   1.6010000000000000e+00   1.3930000000000000e+00  -4.8200000000000000e-02   6.7400000000000002e-02   2.3890000000000000e-01
   0.0000000000000000e+00  -3.5170000000000001e-01  -5.1470000000000005e-01  -2.9599999999999999e-01   4.7600000000000003e-02  -1.3200000000000000e-02   4.8830000000000001e-01   1.2452000000000001e+00   2.0024000000000002e+00   8.6699999999999999e-02   6.7400000000000002e-02   1.9910000000000000e-01
  -6.6100000000000006e-02  -1.9789999999999999e-01  -6.0050000000000003e-01  -2.3870000000000000e-01  -1.9000000000000000e-02   3.9500000000000000e-02   4.6610000000000001e-01   1.4898000000000000e+00   1.8283000000000000e+00   4.8200000000000000e-02   7.6999999999999999e-02   2.1229999999999999e-01
   2.2040000000000001e-01  -4.3969999999999998e-01  -4.2890000000000000e-01  -2.6729999999999998e-01  -1.9000000000000000e-02   1.3200000000000000e-02   3.9950000000000002e-01   1.2897000000000001e+00   1.8283000000000000e+00   1.2520000000000001e-01   8.6599999999999996e-02   1.9910000000000000e-01
  -8.8200000000000001e-02  -1.9789999999999999e-01  -3.4310000000000002e-01  -1.7190000000000000e-01  -9.4999999999999998e-03   4.4000000000000003e-03   4.8830000000000001e-01   1.2897000000000001e+00   2.2635999999999998e+00   2.8899999999999999e-02   1.4430000000000001e-01   1.6810000000000000e-01
  -1.1020000000000001e-01  -2.4179999999999999e-01  -1.2010000000000001e+00  -1.9089999999999999e-01   2.8500000000000001e-02  -1.7500000000000002e-02   3.7730000000000002e-01   1.4676000000000000e+00   1.7412000000000001e+00  -3.8500000000000000e-02   2.2130000000000000e-01   1.9020000000000001e-01
  -4.4100000000000000e-02  -5.2759999999999996e-01  -9.4359999999999999e-01  -1.1459999999999999e-01   3.8100000000000002e-02  -5.2600000000000001e-02   3.7730000000000002e-01   1.2674000000000001e+00   1.6540999999999999e+00   3.8500000000000000e-02   1.8279999999999999e-01   2.2120000000000001e-01
  -1.3230000000000000e-01  -1.5390000000000001e-01  -7.7210000000000001e-01  -1.7190000000000000e-01   1.3320000000000001e-01  -2.1899999999999999e-02   3.1069999999999998e-01   1.3564000000000001e+00   1.7412000000000001e+00   6.7400000000000002e-02   1.1550000000000001e-01   1.9020000000000001e-01
  -1.1020000000000001e-01  -2.1980000000000000e-01  -6.0050000000000003e-01  -1.6230000000000000e-01   9.5200000000000007e-02   4.4000000000000003e-03   3.3289999999999997e-01   1.4231000000000000e+00   2.0024000000000002e+00   0.0000000000000000e+00   1.8279999999999999e-01   2.3000000000000001e-01
   4.4100000000000000e-02  -4.1770000000000002e-01  -4.2890000000000000e-01  -1.4319999999999999e-01  -9.4999999999999998e-03   4.4000000000000003e-03   5.9930000000000005e-01   1.1117999999999999e+00   1.6540999999999999e+00   1.0600000000000000e-01   1.5400000000000000e-01   1.8140000000000001e-01
  -6.6100000000000006e-02  -2.8580000000000000e-01  -6.8630000000000002e-01  -2.3870000000000000e-01  -9.4999999999999998e-03  -3.0700000000000002e-02   4.4390000000000002e-01   1.4231000000000000e+00   2.1764999999999999e+00  -1.9300000000000001e-02   5.7700000000000001e-02   2.3440000000000000e-01
  -6.6100000000000006e-02   2.1999999999999999e-02  -1.1152000000000000e+00  -2.6729999999999998e-01  -4.7600000000000003e-02   8.8000000000000005e-03   3.1069999999999998e-01   1.4898000000000000e+00   2.4377000000000000e+00   4.8200000000000000e-02   1.0580000000000001e-01   1.8140000000000001e-01
  -1.5429999999999999e-01  -1.9789999999999999e-01  -6.0050000000000003e-01  -1.9089999999999999e-01  -1.9000000000000000e-02   7.8899999999999998e-02   4.4390000000000002e-01   1.6010000000000000e+00   2.0893999999999999e+00   4.8200000000000000e-02   3.8500000000000000e-02   2.3440000000000000e-01
  -6.6100000000000006e-02  -2.1999999999999999e-02  -1.3725000000000001e+00  -1.9089999999999999e-01   6.6600000000000006e-02  -3.0700000000000002e-02   1.9980000000000001e-01   1.3119000000000001e+00   1.7412000000000001e+00   6.7400000000000002e-02   9.6199999999999994e-02   1.9460000000000000e-01
   6.6100000000000006e-02   1.0990000000000000e-01  -6.8630000000000002e-01  -2.5779999999999997e-01  -9.5200000000000007e-02  -8.7700000000000000e-02   5.1049999999999995e-01   1.4453000000000000e+00   2.4377000000000000e+00   5.7799999999999997e-02   9.6199999999999994e-02   1.7249999999999999e-01
  -1.3230000000000000e-01  -2.6379999999999998e-01  -6.8630000000000002e-01  -2.8639999999999999e-01   1.9000000000000000e-02  -9.6500000000000002e-02   5.1049999999999995e-01   1.1785000000000001e+00   1.3059000000000001e+00   1.6380000000000000e-01   9.6199999999999994e-02   2.4329999999999999e-01
   1.7630000000000001e-01  -2.6379999999999998e-01  -1.0294000000000001e+00  -1.6230000000000000e-01   5.7099999999999998e-02  -5.2600000000000001e-02   5.5489999999999995e-01   1.4898000000000000e+00   1.3930000000000000e+00   1.0600000000000000e-01   9.6199999999999994e-02   2.0349999999999999e-01
   1.7630000000000001e-01  -1.3189999999999999e-01  -4.2890000000000000e-01  -1.7190000000000000e-01   5.7099999999999998e-02  -1.3200000000000000e-02   5.1049999999999995e-01   1.3564000000000001e+00   2.1764999999999999e+00   6.7400000000000002e-02   1.4430000000000001e-01   2.4770000000000000e-01
  -2.1999999999999999e-02  -4.6170000000000000e-01  -3.4310000000000002e-01  -2.0050000000000001e-01   0.0000000000000000e+00  -5.7000000000000002e-02   4.4390000000000002e-01   1.2674000000000001e+00   2.4377000000000000e+00   9.6299999999999997e-02   1.4430000000000001e-01   1.9910000000000000e-01
   2.1999999999999999e-02  -1.9789999999999999e-01  -1.2010000000000001e+00  -2.0050000000000001e-01   7.6100000000000001e-02  -3.0700000000000002e-02   3.5510000000000003e-01   1.3786000000000000e+00   1.8283000000000000e+00  -2.8899999999999999e-02   1.1550000000000001e-01   2.0349999999999999e-01
  -1.3230000000000000e-01  -2.4179999999999999e-01  -1.0294000000000001e+00  -1.9089999999999999e-01   3.8100000000000002e-02  -1.3200000000000000e-02   3.3289999999999997e-01   1.3786000000000000e+00   2.0893999999999999e+00   8.6699999999999999e-02   1.2509999999999999e-01   2.1229999999999999e-01
   1.1020000000000001e-01  -1.7590000000000000e-01  -1.2010000000000001e+00  -1.4319999999999999e-01  -3.8100000000000002e-02  -1.7500000000000002e-02   6.8799999999999994e-01   1.3119000000000001e+00   1.6540999999999999e+00   8.6699999999999999e-02   1.1550000000000001e-01   1.6810000000000000e-01
  -1.9839999999999999e-01  -2.1980000000000000e-01  -2.5740000000000002e-01  -1.5279999999999999e-01  -6.6600000000000006e-02   0.0000000000000000e+00   5.1049999999999995e-01   1.3786000000000000e+00   1.7412000000000001e+00  -2.8899999999999999e-02   6.7400000000000002e-02   1.6370000000000001e-01
  -1.5429999999999999e-01  -8.7900000000000006e-02  -1.2867999999999999e+00  -1.8140000000000001e-01  -8.5599999999999996e-02  -6.1400000000000003e-02   4.2170000000000002e-01   1.3564000000000001e+00   1.7412000000000001e+00   8.6699999999999999e-02   1.0580000000000001e-01   1.8579999999999999e-01
  -6.6100000000000006e-02  -1.5390000000000001e-01  -9.4359999999999999e-01  -1.9089999999999999e-01  -5.7099999999999998e-02  -8.8000000000000005e-03   4.8830000000000001e-01   1.3119000000000001e+00   2.7858999999999998e+00   5.7799999999999997e-02   9.6199999999999994e-02   2.0790000000000000e-01
   2.1999999999999999e-02  -3.2979999999999998e-01  -4.2890000000000000e-01  -2.9599999999999999e-01  -2.8500000000000001e-02  -2.6300000000000000e-02   5.5489999999999995e-01   1.3341000000000001e+00   1.3059000000000001e+00  -2.8899999999999999e-02   1.1550000000000001e-01   1.8579999999999999e-01
  -1.1020000000000001e-01  -1.3189999999999999e-01  -4.2890000000000000e-01  -1.1459999999999999e-01   4.7600000000000003e-02  -3.0700000000000002e-02   3.5510000000000003e-01   1.1563000000000001e+00   1.4800000000000000e+00   9.6299999999999997e-02   1.7319999999999999e-01   2.2559999999999999e-01
   2.6450000000000001e-01   6.6000000000000003e-02  -1.2867999999999999e+00  -2.1959999999999999e-01   9.4999999999999998e-03  -4.4000000000000003e-03   4.4390000000000002e-01   1.3564000000000001e+00   1.7412000000000001e+00   2.8899999999999999e-02   1.3469999999999999e-01   2.1679999999999999e-01
  -2.4249999999999999e-01  -3.0780000000000002e-01  -8.5780000000000001e-01  -2.2910000000000000e-01   0.0000000000000000e+00  -8.8000000000000005e-03   3.7730000000000002e-01   1.4898000000000000e+00   1.9153000000000000e+00   0.0000000000000000e+00   1.6360000000000000e-01   2.1679999999999999e-01
   4.4100000000000000e-02  -1.9789999999999999e-01  -7.7210000000000001e-01  -1.5279999999999999e-01   1.5229999999999999e-01  -5.7000000000000002e-02   2.4410000000000001e-01   1.2897000000000001e+00   2.0893999999999999e+00   6.7400000000000002e-02   7.6999999999999999e-02   2.1679999999999999e-01
  -1.3230000000000000e-01  -8.7900000000000006e-02  -6.0050000000000003e-01  -2.3870000000000000e-01   7.6100000000000001e-02  -4.4000000000000003e-03   3.9950000000000002e-01   1.4453000000000000e+00   2.3506000000000000e+00   9.5999999999999992e-03   8.6599999999999996e-02   2.3440000000000000e-01
  -8.8200000000000001e-02  -8.7900000000000006e-02  -6.8630000000000002e-01  -2.1959999999999999e-01   4.7600000000000003e-02  -8.3299999999999999e-02   3.9950000000000002e-01   1.2674000000000001e+00   1.3059000000000001e+00   6.7400000000000002e-02   1.1550000000000001e-01   2.2120000000000001e-01
   8.8200000000000001e-02  -6.6000000000000003e-02  -2.5740000000000002e-01  -2.0050000000000001e-01   0.0000000000000000e+00  -1.3200000000000000e-02   4.2170000000000002e-01   1.2230000000000001e+00   1.5670999999999999e+00  -1.9300000000000001e-02   1.5400000000000000e-01   2.5659999999999999e-01
  -3.9679999999999999e-01  -1.9789999999999999e-01  -2.5740000000000002e-01  -1.7190000000000000e-01   9.4999999999999998e-03   2.1899999999999999e-02   6.6600000000000006e-02   1.1785000000000001e+00   1.9153000000000000e+00   5.7799999999999997e-02   9.6199999999999994e-02   2.4770000000000000e-01
  -1.5429999999999999e-01  -2.1980000000000000e-01  -1.2867999999999999e+00  -2.1959999999999999e-01  -6.6600000000000006e-02  -8.3299999999999999e-02   5.1049999999999995e-01   1.2674000000000001e+00   1.4800000000000000e+00   1.9300000000000001e-02   2.0210000000000000e-01   1.6810000000000000e-01
  -6.6100000000000006e-02  -1.7590000000000000e-01  -8.5780000000000001e-01  -2.8639999999999999e-01  -6.6600000000000006e-02  -8.8000000000000005e-03   1.9980000000000001e-01   1.4231000000000000e+00   1.3059000000000001e+00   7.7100000000000002e-02   1.7319999999999999e-01   2.1679999999999999e-01
  -1.1020000000000001e-01  -1.7590000000000000e-01  -5.1470000000000005e-01  -1.8140000000000001e-01   1.0470000000000000e-01   8.8000000000000005e-03   4.4390000000000002e-01   1.2452000000000001e+00   1.2188000000000001e+00   9.5999999999999992e-03   1.4430000000000001e-01   1.6810000000000000e-01
   8.8200000000000001e-02   4.3999999999999997e-02  -8.5780000000000001e-01  -1.5279999999999999e-01  -9.5200000000000007e-02  -9.2100000000000001e-02  -2.2200000000000001e-02   1.2897000000000001e+00   2.2635999999999998e+00   2.8899999999999999e-02   1.6360000000000000e-01   2.0349999999999999e-01
  -6.6100000000000006e-02  -3.5170000000000001e-01  -3.4310000000000002e-01  -1.2410000000000000e-01  -1.9000000000000000e-02  -2.6300000000000000e-02   5.9930000000000005e-01   1.2897000000000001e+00   2.2635999999999998e+00  -9.5999999999999992e-03   1.1550000000000001e-01   2.0790000000000000e-01
  -8.8200000000000001e-02  -1.7590000000000000e-01  -8.5780000000000001e-01  -2.6729999999999998e-01   7.6100000000000001e-02   8.8000000000000005e-03   6.6600000000000006e-02   1.3119000000000001e+00   1.7412000000000001e+00   0.0000000000000000e+00   1.8279999999999999e-01   2.5209999999999999e-01
   1.5429999999999999e-01  -1.7590000000000000e-01  -1.8015000000000001e+00  -1.8140000000000001e-01  -4.7600000000000003e-02  -4.4000000000000003e-03   5.7709999999999995e-01   1.1117999999999999e+00   1.0447000000000000e+00  -3.8500000000000000e-02   1.8279999999999999e-01   1.9460000000000000e-01
  -1.3230000000000000e-01  -2.6379999999999998e-01  -1.0294000000000001e+00  -2.3870000000000000e-01   2.8500000000000001e-02  -3.9500000000000000e-02   4.4400000000000002e-02   1.2230000000000001e+00   3.2212000000000001e+00   1.0600000000000000e-01   1.2509999999999999e-01   2.2559999999999999e-01
   2.1999999999999999e-02  -6.6000000000000003e-02  -6.8630000000000002e-01  -2.7689999999999998e-01  -5.7099999999999998e-02  -3.9500000000000000e-02   5.1049999999999995e-01   1.3341000000000001e+00   1.5670999999999999e+00   4.8200000000000000e-02   1.5400000000000000e-01   1.5920000000000001e-01
  -2.4249999999999999e-01  -2.6379999999999998e-01  -1.0294000000000001e+00  -1.4319999999999999e-01   6.6600000000000006e-02   4.4000000000000003e-03   1.5540000000000001e-01   1.2897000000000001e+00   2.0893999999999999e+00   1.4449999999999999e-01   1.0580000000000001e-01   2.4770000000000000e-01
   1.3230000000000000e-01  -3.5170000000000001e-01  -2.5740000000000002e-01  -2.1959999999999999e-01  -4.7600000000000003e-02   2.6300000000000000e-02   5.9930000000000005e-01   1.4676000000000000e+00   1.8283000000000000e+00   4.8200000000000000e-02   1.4430000000000001e-01   2.0790000000000000e-01
  -1.5429999999999999e-01  -1.5390000000000001e-01  -1.0294000000000001e+00  -2.4820000000000000e-01   4.7600000000000003e-02  -1.7500000000000002e-02   1.5540000000000001e-01   1.2230000000000001e+00   2.0024000000000002e+00   8.6699999999999999e-02   1.8279999999999999e-01   2.3440000000000000e-01
  -1.1020000000000001e-01  -8.7900000000000006e-02  -1.7160000000000000e-01  -2.0999999999999999e-01   9.4999999999999998e-03   3.9500000000000000e-02   5.5489999999999995e-01   1.0672999999999999e+00   2.5247000000000002e+00   9.5999999999999992e-03   1.5400000000000000e-01   2.6979999999999998e-01
  -2.1999999999999999e-02  -8.7900000000000006e-02  -6.0050000000000003e-01  -2.4820000000000000e-01   2.8500000000000001e-02  -7.4499999999999997e-02   1.9980000000000001e-01   1.2897000000000001e+00   2.2635999999999998e+00   6.7400000000000002e-02   2.1170000000000000e-01   2.0790000000000000e-01
   0.0000000000000000e+00  -4.3969999999999998e-01  -7.7210000000000001e-01  -2.7689999999999998e-01   1.9000000000000000e-02  -5.2600000000000001e-02   3.9950000000000002e-01   1.4898000000000000e+00   1.9153000000000000e+00   9.5999999999999992e-03   1.7319999999999999e-01   2.1229999999999999e-01
  -1.1020000000000001e-01  -6.6000000000000003e-02  -1.3725000000000001e+00  -1.9089999999999999e-01   9.4999999999999998e-03  -1.3200000000000000e-02   3.3289999999999997e-01   1.3119000000000001e+00   1.7412000000000001e+00  -9.5999999999999992e-03   1.0580000000000001e-01   2.6979999999999998e-01
  -4.4100000000000000e-02  -1.3189999999999999e-01  -1.2867999999999999e+00  -2.2910000000000000e-01   7.6100000000000001e-02  -2.1899999999999999e-02   3.3289999999999997e-01   1.2674000000000001e+00   1.7412000000000001e+00   2.8899999999999999e-02   2.0210000000000000e-01   2.2559999999999999e-01
  -1.7630000000000001e-01  -1.3189999999999999e-01  -3.4310000000000002e-01  -2.1959999999999999e-01  -2.8500000000000001e-02  -2.1899999999999999e-02   4.8830000000000001e-01   1.2897000000000001e+00   1.8283000000000000e+00   1.1559999999999999e-01   1.2509999999999999e-01   2.1679999999999999e-01
  -1.5429999999999999e-01  -3.7369999999999998e-01  -9.4359999999999999e-01  -2.6729999999999998e-01  -5.7099999999999998e-02   8.8000000000000005e-03   5.3269999999999995e-01   1.2452000000000001e+00   2.0893999999999999e+00  -2.8899999999999999e-02   1.4430000000000001e-01   2.1679999999999999e-01
   2.1999999999999999e-02  -3.0780000000000002e-01  -4.2890000000000000e-01  -2.8639999999999999e-01   0.0000000000000000e+00  -4.4000000000000003e-03   4.6610000000000001e-01   1.3341000000000001e+00   1.9153000000000000e+00   1.9300000000000001e-02   7.6999999999999999e-02   2.1679999999999999e-01
  -2.1999999999999999e-02  -4.1770000000000002e-01  -9.4359999999999999e-01  -3.1509999999999999e-01   3.8100000000000002e-02   2.6300000000000000e-02   4.6610000000000001e-01   1.4453000000000000e+00   1.6540999999999999e+00   3.8500000000000000e-02   1.6360000000000000e-01   1.9020000000000001e-01
  -2.2040000000000001e-01  -1.5390000000000001e-01  -1.0294000000000001e+00  -2.0999999999999999e-01  -7.6100000000000001e-02  -2.1899999999999999e-02   3.9950000000000002e-01   1.2452000000000001e+00   2.1764999999999999e+00   0.0000000000000000e+00   1.9239999999999999e-01   1.7249999999999999e-01
  -6.6100000000000006e-02  -2.6379999999999998e-01  -2.0588000000000002e+00  -1.9089999999999999e-01   5.7099999999999998e-02   1.7500000000000002e-02   3.1069999999999998e-01   1.3564000000000001e+00   2.0024000000000002e+00   8.6699999999999999e-02   1.5400000000000000e-01   2.4329999999999999e-01
   1.1020000000000001e-01  -2.1980000000000000e-01  -7.7210000000000001e-01  -2.3870000000000000e-01   2.8500000000000001e-02  -1.3200000000000000e-02   2.8849999999999998e-01   1.4231000000000000e+00   1.8283000000000000e+00   0.0000000000000000e+00   2.0210000000000000e-01   2.1229999999999999e-01
  -6.6100000000000006e-02  -2.8580000000000000e-01  -3.4310000000000002e-01  -1.4319999999999999e-01   8.5599999999999996e-02   3.5099999999999999e-02   3.3289999999999997e-01   1.5120000000000000e+00   1.1317999999999999e+00   9.5999999999999992e-03   8.6599999999999996e-02   2.2559999999999999e-01
  -2.1999999999999999e-02  -3.7369999999999998e-01  -1.2867999999999999e+00  -1.5279999999999999e-01  -3.8100000000000002e-02  -3.5099999999999999e-02   6.4370000000000005e-01   1.2897000000000001e+00   1.7412000000000001e+00   0.0000000000000000e+00   1.1550000000000001e-01   2.2120000000000001e-01
  -6.6100000000000006e-02  -1.3189999999999999e-01  -1.7157000000000000e+00  -1.8140000000000001e-01   9.4999999999999998e-03  -4.3900000000000002e-02   4.2170000000000002e-01   1.2674000000000001e+00   2.1764999999999999e+00  -2.8899999999999999e-02   1.0580000000000001e-01   2.6540000000000002e-01
  -1.3230000000000000e-01  -8.7900000000000006e-02  -8.5780000000000001e-01  -1.2410000000000000e-01  -3.8100000000000002e-02  -8.8000000000000005e-03   3.7730000000000002e-01   1.2674000000000001e+00   1.7412000000000001e+00   1.9300000000000001e-02   1.4430000000000001e-01   2.5659999999999999e-01
  -1.1020000000000001e-01  -2.4179999999999999e-01  -6.0050000000000003e-01  -2.0050000000000001e-01   3.8100000000000002e-02   1.7500000000000002e-02   3.9950000000000002e-01   1.4453000000000000e+00   2.4377000000000000e+00   1.6380000000000000e-01   7.6999999999999999e-02   2.2559999999999999e-01
  -8.8200000000000001e-02  -2.4179999999999999e-01  -1.2010000000000001e+00  -1.3370000000000001e-01  -1.0470000000000000e-01   1.7500000000000002e-02   3.9950000000000002e-01   1.3564000000000001e+00   2.0893999999999999e+00   1.2520000000000001e-01   1.4430000000000001e-01   2.3440000000000000e-01
  -6.6100000000000006e-02  -2.4179999999999999e-01  -4.2890000000000000e-01  -2.1959999999999999e-01   4.7600000000000003e-02  -4.4000000000000003e-03   2.8849999999999998e-01   1.2897000000000001e+00   2.3506000000000000e+00   2.8899999999999999e-02   1.4430000000000001e-01   1.9460000000000000e-01
  -1.1020000000000001e-01  -2.4179999999999999e-01  -6.8630000000000002e-01  -2.8639999999999999e-01  -5.7099999999999998e-02   1.3200000000000000e-02   3.5510000000000003e-01   1.3119000000000001e+00   1.5670999999999999e+00   9.6299999999999997e-02   1.6360000000000000e-01   2.7429999999999999e-01
  -6.6100000000000006e-02  -1.3189999999999999e-01  -1.3725000000000001e+00  -2.5779999999999997e-01   7.6100000000000001e-02  -2.6300000000000000e-02   4.2170000000000002e-01   1.4898000000000000e+00   1.3930000000000000e+00   8.6699999999999999e-02   1.1550000000000001e-01   1.9020000000000001e-01
  -4.4100000000000000e-02  -2.1999999999999999e-02  -8.5780000000000001e-01  -1.2410000000000000e-01  -8.5599999999999996e-02  -2.1899999999999999e-02   3.7730000000000002e-01   1.4453000000000000e+00   1.7412000000000001e+00   3.8500000000000000e-02   1.3469999999999999e-01   1.9910000000000000e-01
  -2.1999999999999999e-02  -1.9789999999999999e-01  -1.5441000000000000e+00  -8.5900000000000004e-02  -2.8500000000000001e-02  -5.7000000000000002e-02   5.1049999999999995e-01   1.2674000000000001e+00   1.3059000000000001e+00   1.9300000000000001e-02   1.7319999999999999e-01   2.0349999999999999e-01
  -4.4100000000000000e-02  -3.0780000000000002e-01  -1.3725000000000001e+00  -2.2910000000000000e-01   4.7600000000000003e-02  -6.1400000000000003e-02   1.5540000000000001e-01   1.2674000000000001e+00   1.8283000000000000e+00   1.0600000000000000e-01   1.7319999999999999e-01   2.2559999999999999e-01
  -2.2040000000000001e-01   0.0000000000000000e+00  -3.4310000000000002e-01  -2.0050000000000001e-01  -4.7600000000000003e-02  -4.8200000000000000e-02   3.7730000000000002e-01   1.5120000000000000e+00   1.6540999999999999e+00   4.8200000000000000e-02   9.6199999999999994e-02   2.0349999999999999e-01
  -1.1020000000000001e-01  -1.0990000000000000e-01  -1.1152000000000000e+00  -2.5779999999999997e-01  -2.8500000000000001e-02  -1.7500000000000002e-02   2.6629999999999998e-01   1.4676000000000000e+00   8.7060000000000004e-01   5.7799999999999997e-02   1.4430000000000001e-01   2.3000000000000001e-01
  -1.1020000000000001e-01  -3.2979999999999998e-01  -9.4359999999999999e-01  -2.2910000000000000e-01  -3.8100000000000002e-02  -3.0700000000000002e-02   2.8849999999999998e-01   1.0450999999999999e+00   2.5247000000000002e+00   3.8500000000000000e-02   2.1170000000000000e-01   2.2120000000000001e-01
  -2.1999999999999999e-02  -1.0990000000000000e-01  -9.4359999999999999e-01  -1.7190000000000000e-01   9.4999999999999998e-03  -1.3200000000000000e-02   3.7730000000000002e-01   1.4008000000000000e+00   2.6989000000000001e+00   0.0000000000000000e+00   9.6199999999999994e-02   1.7690000000000000e-01
  -2.4249999999999999e-01  -2.6379999999999998e-01  -7.7210000000000001e-01  -1.4319999999999999e-01  -3.8100000000000002e-02  -4.3900000000000002e-02   3.3289999999999997e-01   1.3786000000000000e+00   1.4800000000000000e+00   4.8200000000000000e-02   1.7319999999999999e-01   2.0790000000000000e-01
   1.1020000000000001e-01  -2.8580000000000000e-01  -7.7210000000000001e-01  -2.2910000000000000e-01   0.0000000000000000e+00   2.6300000000000000e-02   5.1049999999999995e-01   1.2897000000000001e+00   1.9153000000000000e+00  -3.8500000000000000e-02   1.5400000000000000e-01   2.0790000000000000e-01
  -1.3230000000000000e-01  -3.0780000000000002e-01  -1.7160000000000000e-01  -1.2410000000000000e-01   0.0000000000000000e+00  -3.0700000000000002e-02   3.5510000000000003e-01   1.3119000000000001e+00   2.0024000000000002e+00   0.0000000000000000e+00   1.1550000000000001e-01   2.2120000000000001e-01
  -1.3230000000000000e-01  -2.1980000000000000e-01  -1.0294000000000001e+00  -2.1959999999999999e-01   1.4269999999999999e-01  -4.8200000000000000e-02   5.5489999999999995e-01   1.2230000000000001e+00   1.5670999999999999e+00   1.0600000000000000e-01   9.6199999999999994e-02   2.4329999999999999e-01
  -4.4100000000000000e-02  -8.7900000000000006e-02  -1.2010000000000001e+00  -1.6230000000000000e-01  -4.7600000000000003e-02   3.0700000000000002e-02   3.3289999999999997e-01   1.3564000000000001e+00   2.1764999999999999e+00   1.9300000000000001e-02   1.4430000000000001e-01   1.9910000000000000e-01
   2.1999999999999999e-02  -2.1999999999999999e-02  -1.4582999999999999e+00  -1.6230000000000000e-01   6.6600000000000006e-02  -7.8899999999999998e-02   3.3289999999999997e-01   1.4008000000000000e+00   2.2635999999999998e+00   1.9300000000000001e-02   1.7319999999999999e-01   1.9020000000000001e-01
  -1.5429999999999999e-01  -2.4179999999999999e-01  -6.8630000000000002e-01  -1.7190000000000000e-01  -5.7099999999999998e-02  -3.0700000000000002e-02   5.5489999999999995e-01   1.3341000000000001e+00   1.5670999999999999e+00   5.7799999999999997e-02   1.1550000000000001e-01   2.3440000000000000e-01
   8.8200000000000001e-02   4.3999999999999997e-02  -8.5780000000000001e-01  -2.4820000000000000e-01   3.8100000000000002e-02  -8.8000000000000005e-03   4.8830000000000001e-01   1.3786000000000000e+00   1.9153000000000000e+00   7.7100000000000002e-02   1.1550000000000001e-01   1.9460000000000000e-01
  -8.8200000000000001e-02  -1.0990000000000000e-01  -3.4310000000000002e-01  -2.6729999999999998e-01  -4.7600000000000003e-02  -4.3900000000000002e-02   5.5489999999999995e-01   1.1785000000000001e+00   1.6540999999999999e+00   9.5999999999999992e-03   1.3469999999999999e-01   2.1229999999999999e-01
   1.3230000000000000e-01  -8.7900000000000006e-02  -1.0294000000000001e+00  -2.0999999999999999e-01   2.8500000000000001e-02  -6.1400000000000003e-02   4.2170000000000002e-01   1.3786000000000000e+00   2.1764999999999999e+00  -7.7100000000000002e-02   8.6599999999999996e-02   2.2120000000000001e-01
  -4.4100000000000000e-02  -2.1980000000000000e-01  -1.1152000000000000e+00  -2.5779999999999997e-01  -7.6100000000000001e-02  -7.0199999999999999e-02   6.2150000000000005e-01   1.2230000000000001e+00   1.8283000000000000e+00   7.7100000000000002e-02   8.6599999999999996e-02   1.8579999999999999e-01
  -6.6100000000000006e-02  -3.0780000000000002e-01  -1.2867999999999999e+00  -1.9089999999999999e-01   5.7099999999999998e-02  -6.1400000000000003e-02   3.9950000000000002e-01   1.2674000000000001e+00   1.6540999999999999e+00   7.7100000000000002e-02   1.5400000000000000e-01   1.7690000000000000e-01
   1.9839999999999999e-01  -4.3999999999999997e-02  -1.3725000000000001e+00  -1.2410000000000000e-01  -4.7600000000000003e-02  -7.8899999999999998e-02   2.6629999999999998e-01   1.4676000000000000e+00   2.0024000000000002e+00   2.8899999999999999e-02   1.3469999999999999e-01   1.9910000000000000e-01
  -2.2040000000000001e-01  -4.3999999999999997e-02  -1.2867999999999999e+00  -1.2410000000000000e-01   9.4999999999999998e-03   4.4000000000000003e-03   4.6610000000000001e-01   1.2452000000000001e+00   1.4800000000000000e+00   4.8200000000000000e-02   1.2509999999999999e-01   1.8579999999999999e-01
   8.8200000000000001e-02  -2.6379999999999998e-01  -1.0294000000000001e+00  -2.2910000000000000e-01  -5.7099999999999998e-02  -2.6300000000000000e-02   5.9930000000000005e-01   1.3564000000000001e+00   1.4800000000000000e+00   4.8200000000000000e-02   1.7319999999999999e-01   2.7429999999999999e-01
  -8.8200000000000001e-02  -1.5390000000000001e-01  -7.7210000000000001e-01  -2.5779999999999997e-01   4.7600000000000003e-02  -2.1899999999999999e-02   3.5510000000000003e-01   1.5565000000000000e+00   1.9153000000000000e+00   0.0000000000000000e+00   1.3469999999999999e-01   2.3000000000000001e-01
   1.3230000000000000e-01  -2.1999999999999999e-02  -9.4359999999999999e-01  -2.1959999999999999e-01   2.8500000000000001e-02  -2.1899999999999999e-02   3.7730000000000002e-01   1.5120000000000000e+00   1.7412000000000001e+00   1.2520000000000001e-01   8.6599999999999996e-02   2.3890000000000000e-01
  -1.7630000000000001e-01  -2.4179999999999999e-01  -6.8630000000000002e-01  -2.0999999999999999e-01   3.8100000000000002e-02   8.8000000000000005e-03   5.1049999999999995e-01   1.3119000000000001e+00   1.3930000000000000e+00   1.9300000000000001e-02   1.6360000000000000e-01   2.1229999999999999e-01
  -3.3060000000000000e-01  -2.8580000000000000e-01  -1.4582999999999999e+00  -2.1959999999999999e-01   1.9000000000000000e-02   3.0700000000000002e-02   3.9950000000000002e-01   1.5565000000000000e+00   1.6540999999999999e+00   6.7400000000000002e-02   1.7319999999999999e-01   2.3890000000000000e-01
  -1.1020000000000001e-01   6.6000000000000003e-02  -1.2010000000000001e+00  -1.5279999999999999e-01   6.6600000000000006e-02  -3.9500000000000000e-02   5.7709999999999995e-01   1.3119000000000001e+00   1.3930000000000000e+00   6.7400000000000002e-02   1.1550000000000001e-01   2.2120000000000001e-01
  -8.8200000000000001e-02  -4.3999999999999997e-02  -1.3725000000000001e+00  -2.4820000000000000e-01  -6.6600000000000006e-02   0.0000000000000000e+00   6.6579999999999995e-01   1.3786000000000000e+00   1.1317999999999999e+00   6.7400000000000002e-02   1.2509999999999999e-01   1.8140000000000001e-01
  -1.3230000000000000e-01  -2.1980000000000000e-01  -7.7210000000000001e-01  -1.9089999999999999e-01   1.9000000000000000e-02  -1.3200000000000000e-02   4.8830000000000001e-01   1.4898000000000000e+00   1.7412000000000001e+00   9.6299999999999997e-02   1.6360000000000000e-01   2.1679999999999999e-01
  -1.7630000000000001e-01  -1.5390000000000001e-01  -5.1470000000000005e-01  -1.5279999999999999e-01  -2.8500000000000001e-02  -3.0700000000000002e-02   4.8830000000000001e-01   1.4898000000000000e+00   1.4800000000000000e+00   1.2520000000000001e-01   1.7319999999999999e-01   2.0790000000000000e-01
   2.1999999999999999e-02  -1.5390000000000001e-01  -9.4359999999999999e-01  -1.7190000000000000e-01   1.1420000000000000e-01  -3.0700000000000002e-02   6.2150000000000005e-01   1.5120000000000000e+00   1.8283000000000000e+00   5.7799999999999997e-02   1.4430000000000001e-01   1.8140000000000001e-01
   1.3230000000000000e-01   2.1999999999999999e-02  -8.5780000000000001e-01  -2.1959999999999999e-01   3.8100000000000002e-02  -4.8200000000000000e-02   4.2170000000000002e-01   1.4453000000000000e+00   2.1764999999999999e+00   3.8500000000000000e-02   1.4430000000000001e-01   1.9910000000000000e-01
  -8.8200000000000001e-02   6.6000000000000003e-02  -7.7210000000000001e-01  -1.3370000000000001e-01  -1.9000000000000000e-02   0.0000000000000000e+00   4.2170000000000002e-01   1.4898000000000000e+00   1.0447000000000000e+00  -4.8200000000000000e-02   7.6999999999999999e-02   1.9020000000000001e-01
  -1.7630000000000001e-01  -1.3189999999999999e-01  -6.0050000000000003e-01  -2.0999999999999999e-01  -9.4999999999999998e-03   2.6300000000000000e-02   3.7730000000000002e-01   1.4898000000000000e+00   1.9153000000000000e+00  -3.8500000000000000e-02   1.5400000000000000e-01   2.3890000000000000e-01
  -2.2040000000000001e-01  -3.5170000000000001e-01  -8.5780000000000001e-01  -2.4820000000000000e-01  -1.1420000000000000e-01  -1.3200000000000000e-02   4.8830000000000001e-01   1.5120000000000000e+00   1.9153000000000000e+00   5.7799999999999997e-02   8.6599999999999996e-02   2.3440000000000000e-01
  -2.1999999999999999e-02  -2.4179999999999999e-01  -7.7210000000000001e-01  -1.8140000000000001e-01   4.7600000000000003e-02  -1.7500000000000002e-02   3.9950000000000002e-01   1.2230000000000001e+00   9.5770000000000000e-01   1.0600000000000000e-01   1.1550000000000001e-01   2.2120000000000001e-01
  -6.6100000000000006e-02  -4.6170000000000000e-01  -6.0050000000000003e-01  -2.0999999999999999e-01   9.4999999999999998e-03   8.8000000000000005e-03   3.5510000000000003e-01   1.2452000000000001e+00   2.1764999999999999e+00   4.8200000000000000e-02   1.7319999999999999e-01   2.1679999999999999e-01
   2.1999999999999999e-02  -4.3999999999999997e-02  -1.3725000000000001e+00  -1.9089999999999999e-01  -3.8100000000000002e-02   3.0700000000000002e-02   5.1049999999999995e-01   1.3341000000000001e+00   1.7412000000000001e+00   4.8200000000000000e-02   1.1550000000000001e-01   1.7249999999999999e-01
  -4.4100000000000000e-02  -2.8580000000000000e-01  -3.4310000000000002e-01  -1.8140000000000001e-01   9.4999999999999998e-03  -2.6300000000000000e-02   3.9950000000000002e-01   1.3119000000000001e+00   1.9153000000000000e+00   3.8500000000000000e-02   1.5400000000000000e-01   2.0790000000000000e-01
   2.1999999999999999e-02  -1.9789999999999999e-01  -1.8872000000000000e+00  -1.6230000000000000e-01   4.7600000000000003e-02  -3.0700000000000002e-02   5.7709999999999995e-01   1.3564000000000001e+00   1.1317999999999999e+00   2.8899999999999999e-02   1.7319999999999999e-01   2.6979999999999998e-01
   8.8200000000000001e-02  -1.7590000000000000e-01  -1.2010000000000001e+00  -2.1959999999999999e-01   9.4999999999999998e-03   0.0000000000000000e+00   4.4390000000000002e-01   1.3564000000000001e+00   1.4800000000000000e+00  -4.8200000000000000e-02   1.4430000000000001e-01   2.5659999999999999e-01
  -1.5429999999999999e-01  -2.8580000000000000e-01  -4.2890000000000000e-01  -2.3870000000000000e-01   9.4999999999999998e-03   1.3200000000000000e-02   2.6629999999999998e-01   1.3119000000000001e+00   2.3506000000000000e+00   8.6699999999999999e-02   1.9239999999999999e-01   2.1229999999999999e-01
   4.4100000000000000e-02  -2.8580000000000000e-01  -6.8630000000000002e-01  -1.1459999999999999e-01   9.4999999999999998e-03   4.4000000000000003e-03   3.7730000000000002e-01   1.3786000000000000e+00   1.6540999999999999e+00  -2.8899999999999999e-02   1.2509999999999999e-01   2.6979999999999998e-01
   6.6100000000000006e-02  -1.5390000000000001e-01  -1.2010000000000001e+00  -1.2410000000000000e-01   6.6600000000000006e-02   4.4000000000000003e-03   4.6610000000000001e-01   1.3341000000000001e+00   2.6118000000000001e+00   7.7100000000000002e-02   1.6360000000000000e-01   2.0349999999999999e-01
  -1.7630000000000001e-01  -1.5390000000000001e-01  -2.5740000000000002e-01  -2.0050000000000001e-01   6.6600000000000006e-02   1.3200000000000000e-02   3.7730000000000002e-01   1.2674000000000001e+00   2.0024000000000002e+00   1.9300000000000001e-02   1.7319999999999999e-01   1.9910000000000000e-01
  -4.4100000000000000e-02  -1.0990000000000000e-01  -5.1470000000000005e-01  -2.5779999999999997e-01  -4.7600000000000003e-02   3.0700000000000002e-02   3.1069999999999998e-01   1.3341000000000001e+00   2.2635999999999998e+00   0.0000000000000000e+00   1.5400000000000000e-01   2.0790000000000000e-01
  -6.6100000000000006e-02  -8.7900000000000006e-02  -1.9730000000000001e+00  -1.7190000000000000e-01  -1.1420000000000000e-01   1.3200000000000000e-02   3.1069999999999998e-01   1.2897000000000001e+00   1.5670999999999999e+00   1.9300000000000001e-02   9.6199999999999994e-02   2.4329999999999999e-01
   2.1999999999999999e-02  -4.3969999999999998e-01  -9.4359999999999999e-01  -1.4319999999999999e-01  -5.7099999999999998e-02  -2.6300000000000000e-02   4.4390000000000002e-01   1.1117999999999999e+00   1.5670999999999999e+00   9.5999999999999992e-03   1.5400000000000000e-01   1.7249999999999999e-01
  -1.5429999999999999e-01  -2.1980000000000000e-01  -1.7160000000000000e-01  -2.3870000000000000e-01  -9.4999999999999998e-03   1.7500000000000002e-02   6.6579999999999995e-01   1.5120000000000000e+00   2.1764999999999999e+00   5.7799999999999997e-02   1.3469999999999999e-01   1.9460000000000000e-01
   0.0000000000000000e+00  -2.8580000000000000e-01  -1.4582999999999999e+00  -1.5279999999999999e-01  -1.9000000000000000e-02  -2.6300000000000000e-02   4.4390000000000002e-01   1.3341000000000001e+00   1.5670999999999999e+00  -1.9300000000000001e-02   1.3469999999999999e-01   2.4329999999999999e-01
  -4.4100000000000000e-02  -8.7900000000000006e-02  -7.7210000000000001e-01  -1.9089999999999999e-01   5.7099999999999998e-02   1.7500000000000002e-02   6.2150000000000005e-01   1.5565000000000000e+00   1.7412000000000001e+00   1.1559999999999999e-01   1.2509999999999999e-01   2.0349999999999999e-01
  -1.5429999999999999e-01  -6.6000000000000003e-02  -1.1152000000000000e+00  -5.7299999999999997e-02   6.6600000000000006e-02   4.4000000000000003e-03   3.7730000000000002e-01   1.4898000000000000e+00   1.9153000000000000e+00   1.0600000000000000e-01   1.2509999999999999e-01   1.9460000000000000e-01
  -1.1020000000000001e-01  -1.7590000000000000e-01  -8.5800000000000001e-02  -1.8140000000000001e-01   4.7600000000000003e-02  -4.3900000000000002e-02   4.8830000000000001e-01   1.0894999999999999e+00   1.8283000000000000e+00  -2.8899999999999999e-02   6.7400000000000002e-02   2.1229999999999999e-01
  -4.4100000000000000e-02  -2.8580000000000000e-01  -1.4582999999999999e+00  -2.0999999999999999e-01   4.7600000000000003e-02  -3.0700000000000002e-02   2.4410000000000001e-01   1.3786000000000000e+00   1.3930000000000000e+00   0.0000000000000000e+00   1.0580000000000001e-01   1.9460000000000000e-01
  -1.1020000000000001e-01  -2.4179999999999999e-01  -9.4359999999999999e-01  -2.2910000000000000e-01  -5.7099999999999998e-02   8.8000000000000005e-03   1.5540000000000001e-01   1.2007000000000001e+00   1.9153000000000000e+00  -4.8200000000000000e-02   2.2130000000000000e-01   2.2120000000000001e-01
  -1.3230000000000000e-01  -3.9570000000000000e-01  -6.0050000000000003e-01  -2.9599999999999999e-01  -2.8500000000000001e-02   1.3200000000000000e-02   3.9950000000000002e-01   1.3564000000000001e+00   1.6540999999999999e+00   8.6699999999999999e-02   1.2509999999999999e-01   2.2559999999999999e-01
   6.6100000000000006e-02  -1.5390000000000001e-01  -1.4582999999999999e+00  -2.7689999999999998e-01   6.6600000000000006e-02  -4.4000000000000003e-03   5.5489999999999995e-01   1.4898000000000000e+00   1.7412000000000001e+00   9.5999999999999992e-03   1.6360000000000000e-01   2.3000000000000001e-01
  -4.4100000000000000e-02  -1.7590000000000000e-01  -8.5780000000000001e-01  -1.1459999999999999e-01  -6.6600000000000006e-02  -1.7500000000000002e-02   4.6610000000000001e-01   1.2674000000000001e+00   2.0893999999999999e+00   2.8899999999999999e-02   1.2509999999999999e-01   1.8579999999999999e-01
  -2.8649999999999998e-01  -1.3189999999999999e-01  -1.2867999999999999e+00  -2.1959999999999999e-01   1.3320000000000001e-01   8.8000000000000005e-03   5.1049999999999995e-01   1.2007000000000001e+00   1.4800000000000000e+00  -5.7799999999999997e-02   1.4430000000000001e-01   1.8140000000000001e-01
  -4.4100000000000000e-02  -6.6000000000000003e-02  -5.1470000000000005e-01  -2.3870000000000000e-01   4.7600000000000003e-02  -2.6300000000000000e-02   3.1069999999999998e-01   1.4453000000000000e+00   2.7858999999999998e+00  -2.8899999999999999e-02   1.8279999999999999e-01   2.0790000000000000e-01
  -6.6100000000000006e-02  -3.0780000000000002e-01  -1.1152000000000000e+00  -1.0500000000000000e-01   7.6100000000000001e-02  -5.2600000000000001e-02   6.6579999999999995e-01   1.2230000000000001e+00   2.2635999999999998e+00   1.9300000000000001e-02   9.6199999999999994e-02   2.1679999999999999e-01
   2.1999999999999999e-02  -3.0780000000000002e-01  -9.4359999999999999e-01  -1.9089999999999999e-01   2.8500000000000001e-02  -3.0700000000000002e-02   2.6629999999999998e-01   1.1563000000000001e+00   2.2635999999999998e+00   4.8200000000000000e-02   1.5400000000000000e-01   1.6370000000000001e-01
  -1.1020000000000001e-01   6.6000000000000003e-02  -1.4582999999999999e+00  -1.5279999999999999e-01   8.5599999999999996e-02  -1.3200000000000000e-02   3.5510000000000003e-01   1.2452000000000001e+00   2.2635999999999998e+00   3.8500000000000000e-02   1.1550000000000001e-01   1.9910000000000000e-01
  -1.3230000000000000e-01  -2.1980000000000000e-01  -7.7210000000000001e-01  -2.1959999999999999e-01  -9.4999999999999998e-03  -2.6300000000000000e-02   2.4410000000000001e-01   1.5120000000000000e+00   2.0024000000000002e+00   2.8899999999999999e-02   1.6360000000000000e-01   2.0790000000000000e-01
  -1.3230000000000000e-01  -1.3189999999999999e-01  -4.2890000000000000e-01  -2.5779999999999997e-01  -3.8100000000000002e-02   5.7000000000000002e-02   6.4370000000000005e-01   1.3341000000000001e+00   2.7858999999999998e+00   1.9300000000000001e-02   1.4430000000000001e-01   2.2559999999999999e-01
   2.1999999999999999e-02  -3.0780000000000002e-01  -1.2010000000000001e+00  -2.1959999999999999e-01   0.0000000000000000e+00   4.4000000000000003e-03   4.8830000000000001e-01   1.4898000000000000e+00   2.0893999999999999e+00   2.8899999999999999e-02   9.6199999999999994e-02   1.9910000000000000e-01
  -2.2040000000000001e-01   2.1999999999999999e-02  -1.3725000000000001e+00  -1.5279999999999999e-01   3.8100000000000002e-02  -2.1899999999999999e-02   5.7709999999999995e-01   1.3786000000000000e+00   2.1764999999999999e+00   5.7799999999999997e-02   1.2509999999999999e-01   1.7249999999999999e-01
  -4.4100000000000000e-02  -1.7590000000000000e-01  -1.0294000000000001e+00  -2.0999999999999999e-01  -4.7600000000000003e-02  -8.8000000000000005e-03   4.8830000000000001e-01   1.2452000000000001e+00   1.7412000000000001e+00  -6.7400000000000002e-02   1.8279999999999999e-01   2.5209999999999999e-01
   8.8200000000000001e-02  -1.3189999999999999e-01  -1.2010000000000001e+00  -2.0999999999999999e-01  -1.9000000000000000e-02   3.9500000000000000e-02   4.6610000000000001e-01   1.3119000000000001e+00   1.7412000000000001e+00   2.8899999999999999e-02   1.5400000000000000e-01   1.8140000000000001e-01
  -3.5270000000000001e-01   4.3999999999999997e-02  -8.5780000000000001e-01  -1.0500000000000000e-01   2.8500000000000001e-02  -1.7500000000000002e-02   2.2189999999999999e-01   1.2452000000000001e+00   1.9153000000000000e+00   5.7799999999999997e-02   5.7700000000000001e-02   2.1229999999999999e-01
   2.2040000000000001e-01  -1.7590000000000000e-01  -9.4359999999999999e-01  -2.7689999999999998e-01   9.4999999999999998e-03   1.3200000000000000e-02   5.3269999999999995e-01   1.2452000000000001e+00   1.9153000000000000e+00   1.9300000000000001e-02   1.1550000000000001e-01   2.5209999999999999e-01
   1.5429999999999999e-01  -4.8359999999999997e-01  -4.2890000000000000e-01  -2.0999999999999999e-01   6.6600000000000006e-02   3.0700000000000002e-02   3.7730000000000002e-01   1.5787000000000000e+00   1.5670999999999999e+00   0.0000000000000000e+00   2.1170000000000000e-01   2.3440000000000000e-01
  -1.9839999999999999e-01  -1.3189999999999999e-01  -6.8630000000000002e-01  -2.2910000000000000e-01   6.6600000000000006e-02  -1.7500000000000002e-02   4.2170000000000002e-01   1.4008000000000000e+00   1.9153000000000000e+00   8.6699999999999999e-02   1.3469999999999999e-01   2.6540000000000002e-01
  -4.4100000000000000e-02  -6.6000000000000003e-02  -6.8630000000000002e-01  -1.8140000000000001e-01   5.7099999999999998e-02   2.6300000000000000e-02   4.4390000000000002e-01   1.3119000000000001e+00   1.8283000000000000e+00   3.8500000000000000e-02   4.8099999999999997e-02   2.5209999999999999e-01
   2.4249999999999999e-01  -3.0780000000000002e-01  -1.2867999999999999e+00  -2.3870000000000000e-01   9.4999999999999998e-03  -4.3900000000000002e-02   4.4390000000000002e-01   1.1563000000000001e+00   1.4800000000000000e+00   5.7799999999999997e-02   1.5400000000000000e-01   2.0349999999999999e-01
  -1.3230000000000000e-01  -4.3999999999999997e-02  -1.0294000000000001e+00  -2.3870000000000000e-01   4.7600000000000003e-02   4.4000000000000003e-03   4.6610000000000001e-01   1.2007000000000001e+00   1.3930000000000000e+00  -7.7100000000000002e-02   1.3469999999999999e-01   2.1679999999999999e-01
  -1.1020000000000001e-01  -4.3999999999999997e-02  -7.7210000000000001e-01  -2.3870000000000000e-01  -3.8100000000000002e-02  -4.8200000000000000e-02   3.5510000000000003e-01   1.4008000000000000e+00   2.0024000000000002e+00   8.6699999999999999e-02   8.6599999999999996e-02   2.3000000000000001e-01
   2.1999999999999999e-02  -5.2759999999999996e-01  -1.6298999999999999e+00  -1.5279999999999999e-01   4.7600000000000003e-02   3.0700000000000002e-02   2.8849999999999998e-01   1.2674000000000001e+00   1.9153000000000000e+00   1.1559999999999999e-01   1.3469999999999999e-01   2.0790000000000000e-01
  -5.5110000000000003e-01   4.3999999999999997e-02  -1.0294000000000001e+00  -2.2910000000000000e-01  -9.4999999999999998e-03  -3.0700000000000002e-02   4.2170000000000002e-01   1.2897000000000001e+00   2.0893999999999999e+00   0.0000000000000000e+00   1.0580000000000001e-01   2.3890000000000000e-01
