# Supplementary material for: Footwear and Foam Surface Alter Gait Initiation of Typical Subjects
Source: PLoS One. 2015 Aug 13;10(8):e0135821. doi: 10.1371/journal.pone.0135821 (PMC4536224; doi:10.1371/journal.pone.0135821)
Supplement: S1 Dataset — (ZIP) [file pone.0135821.s001.zip › 4_barefoot_av1_01.txt]

   2.2637300000000000e+01  -6.2873000000000001e+00   3.2614999999999998e+02   1.1552400000000000e+01   3.0993099999999998e+01  -1.4910000000000001e+00  -2.3393500000000000e+01  -4.8920000000000002e-01   3.0088000000000000e+02   1.0692399999999999e+01  -2.3371900000000000e+01   2.7734999999999999e+00
   2.2108300000000000e+01  -7.7602000000000002e+00   3.2271859999999998e+02   1.0788600000000001e+01   3.0774200000000000e+01  -1.3856999999999999e+00  -2.3460100000000001e+01  -9.1169999999999995e-01   3.0192480000000000e+02   1.0567200000000000e+01  -2.3343100000000000e+01   2.7734999999999999e+00
   2.1336800000000000e+01  -8.5736000000000008e+00   3.1662799999999999e+02   1.0072600000000000e+01   3.0422100000000000e+01  -1.1839999999999999e+00  -2.4059300000000000e+01  -1.5787000000000000e+00   3.0236009999999999e+02   1.0461200000000000e+01  -2.3343100000000000e+01   2.7602000000000002e+00
   2.0697600000000001e+01  -9.8705999999999996e+00   3.1208139999999997e+02   9.3087999999999997e+00   2.9889199999999999e+01  -1.0611999999999999e+00  -2.3926100000000002e+01  -1.2007000000000001e+00   3.0444950000000000e+02   1.0384100000000000e+01  -2.3583600000000001e+01   2.7071999999999998e+00
   1.9948100000000000e+01  -1.0618100000000000e+01   3.0599079999999998e+02   8.4877000000000002e+00   2.9489599999999999e+01  -8.9019999999999999e-01  -2.3926100000000002e+01  -1.7788999999999999e+00   3.0444950000000000e+02   1.0258900000000001e+01  -2.3564399999999999e+01   2.6674000000000002e+00
   1.9088500000000000e+01  -1.1607300000000000e+01   2.9741239999999999e+02   7.7047999999999996e+00   2.8690200000000001e+01  -7.0160000000000000e-01  -2.4037099999999999e+01  -2.3570000000000002e+00   3.0488479999999998e+02   1.0008500000000000e+01  -2.3699100000000001e+01   2.6053999999999999e+00
   1.8405200000000001e+01  -1.2596600000000000e+01   2.8814769999999999e+02   6.7881999999999998e+00   2.7843299999999999e+01  -5.5249999999999999e-01  -2.4214700000000001e+01  -2.9350999999999998e+00   3.0619069999999999e+02   9.6327999999999996e+00  -2.3622100000000000e+01   2.5301999999999998e+00
   1.7479399999999998e+01  -1.2992300000000000e+01   2.7742480000000000e+02   6.0339999999999998e+00   2.6863199999999999e+01  -4.2540000000000000e-01  -2.3726400000000002e+01  -3.8245000000000000e+00   3.0532010000000002e+02   9.2378000000000000e+00  -2.3535499999999999e+01   2.4418000000000002e+00
   1.6002600000000001e+01  -1.3475899999999999e+01   2.6575819999999999e+02   5.4134000000000002e+00   2.5711800000000000e+01  -2.6750000000000002e-01  -2.3571000000000002e+01  -4.3582000000000001e+00   3.0410129999999998e+02   8.7754999999999992e+00  -2.3458500000000001e+01   2.3355999999999999e+00
   1.5209099999999999e+01  -1.3717800000000000e+01   2.5306219999999999e+02   4.6304999999999996e+00   2.4560400000000001e+01  -1.5350000000000000e-01  -2.3837399999999999e+01  -5.4699999999999998e+00   3.0288240000000002e+02   8.0241000000000007e+00  -2.3420000000000002e+01   2.1675000000000000e+00
   1.4173100000000000e+01  -1.3212100000000000e+01   2.4233920000000001e+02   4.2103999999999999e+00   2.3656400000000001e+01  -1.3589999999999999e-01  -2.4525400000000001e+01  -7.0042000000000000e+00   3.0253420000000000e+02   7.3402000000000003e+00  -2.3314200000000000e+01   1.9552000000000000e+00
   1.2916700000000001e+01  -1.2113000000000000e+01   2.3067259999999999e+02   3.7235000000000000e+00   2.2685800000000000e+01  -1.7979999999999999e-01  -2.4924900000000001e+01  -8.0047999999999995e+00   3.0479770000000002e+02   6.3094999999999999e+00  -2.3304600000000001e+01   1.7517000000000000e+00
   1.1682300000000000e+01  -1.0398199999999999e+01   2.2123640000000000e+02   3.4180000000000001e+00   2.1867400000000000e+01  -2.6750000000000002e-01  -2.5058100000000000e+01  -8.8276000000000003e+00   3.0767070000000001e+02   5.2595000000000001e+00  -2.3776100000000000e+01   1.4819000000000000e+00
   1.0051200000000000e+01  -7.8041999999999998e+00   2.1257220000000001e+02   3.1219999999999999e+00   2.1248899999999999e+01  -4.5169999999999999e-01  -2.6145600000000002e+01  -1.0428500000000000e+01   3.1428730000000002e+02   3.9782999999999999e+00  -2.4112800000000000e+01   1.1942999999999999e+00
   8.6404999999999994e+00  -4.9462999999999999e+00   2.0562370000000001e+02   2.8260000000000001e+00   2.0744499999999999e+01  -6.5780000000000005e-01  -2.7965599999999998e+01  -1.2363000000000000e+01   3.2194860000000000e+02   2.4563999999999999e+00  -2.4805599999999998e+01   8.3599999999999997e-01
   7.4062000000000001e+00  -1.3850000000000000e+00   2.0047669999999999e+02   2.7210000000000001e+00   2.0335300000000000e+01  -1.0085999999999999e+00  -3.0051900000000000e+01  -1.3941800000000001e+01   3.3378879999999998e+02   7.9949999999999999e-01  -2.5671600000000002e+01   4.7770000000000001e-01
   6.2820000000000000e+00   1.8027000000000000e+00   1.9532970000000000e+02   2.4632000000000001e+00   1.9916599999999999e+01  -1.2585999999999999e+00  -3.2448999999999998e+01  -1.6120899999999999e+01   3.4684780000000001e+02  -1.2234000000000000e+00  -2.6768500000000000e+01  -4.4000000000000003e-03
   5.5105000000000004e+00   4.5286000000000000e+00   1.9035419999999999e+02   2.2149999999999999e+00   1.9450399999999998e+01  -1.6006000000000000e+00  -3.5844799999999999e+01  -1.8588999999999999e+01   3.6164800000000002e+02  -3.2269999999999999e+00  -2.7750000000000000e+01  -5.7509999999999994e-01
   4.7169999999999996e+00   6.8148999999999997e+00   1.8426360000000000e+02   2.0621999999999998e+00   1.9088799999999999e+01  -1.7760000000000000e+00  -3.9706699999999998e+01  -2.1613099999999999e+01   3.7557769999999999e+02  -5.2884000000000002e+00  -2.8846900000000002e+01  -1.1013999999999999e+00
   4.0777999999999999e+00   8.7274999999999991e+00   1.7903080000000000e+02   1.7854000000000001e+00   1.8698599999999999e+01  -1.8636999999999999e+00  -4.3435499999999998e+01  -2.4992899999999999e+01   3.8828850000000000e+02  -7.3979999999999997e+00  -2.9789800000000000e+01  -1.7649999999999999e+00
   3.3944999999999999e+00   9.6067999999999998e+00   1.7577099999999999e+02   1.5085000000000000e+00   1.8470199999999998e+01  -2.0215999999999998e+00  -4.6254300000000001e+01  -2.8372699999999998e+01   4.0012869999999998e+02  -9.4497999999999998e+00  -3.0857900000000001e+01  -2.3887000000000000e+00
   2.4466999999999999e+00   1.0508200000000000e+01   1.7294010000000000e+02   1.1361000000000001e+00   1.8260899999999999e+01  -2.0390999999999999e+00  -4.9183999999999997e+01  -3.1085500000000000e+01   4.1048880000000003e+02  -1.1482300000000000e+01  -3.1685400000000001e+01  -2.9813999999999998e+00
   1.9838000000000000e+00   1.0903900000000000e+01   1.6993770000000001e+02   6.1099999999999999e-01   1.8061100000000000e+01  -2.0522999999999998e+00  -5.2047100000000000e+01  -3.3264499999999998e+01   4.2154550000000000e+02  -1.3302899999999999e+01  -3.2406999999999996e+01  -3.5034000000000001e+00
   1.4767999999999999e+00   1.1101699999999999e+01   1.6693520000000001e+02   3.1509999999999999e-01   1.7699500000000000e+01  -2.0171999999999999e+00  -5.4244399999999999e+01  -3.6021799999999999e+01   4.3007740000000001e+02  -1.5104200000000001e+01  -3.3138300000000001e+01  -4.0342000000000002e+00
   1.1021000000000001e+00   1.0398199999999999e+01   1.6316079999999999e+02  -1.4319999999999999e-01   1.7394900000000000e+01  -1.8243000000000000e+00  -5.6153199999999998e+01  -3.7845100000000002e+01   4.3791280000000000e+02  -1.6664700000000000e+01  -3.3888800000000003e+01  -4.4588999999999999e+00
   4.8490000000000000e-01   9.2331000000000003e+00   1.5972940000000000e+02  -6.3970000000000005e-01   1.7195100000000000e+01  -1.7059000000000000e+00  -5.7573700000000002e+01  -3.9890799999999999e+01   4.4487759999999997e+02  -1.8071100000000001e+01  -3.4639299999999999e+01  -4.9233000000000002e+00
  -1.5429999999999999e-01   8.3317999999999994e+00   1.5672700000000000e+02  -1.0692999999999999e+00   1.7033300000000001e+01  -1.4997000000000000e+00  -5.9216099999999997e+01  -4.2136600000000001e+01   4.5079770000000002e+02  -1.9496800000000000e+01  -3.5216700000000003e+01  -5.2859999999999996e+00
  -3.3060000000000000e-01   6.7709000000000001e+00   1.5518289999999999e+02  -1.6516999999999999e+00   1.6833500000000001e+01  -1.2410000000000001e+00  -6.0769700000000000e+01  -4.3848700000000001e+01   4.5741430000000003e+02  -2.0739400000000000e+01  -3.5745899999999999e+01  -5.6797000000000004e+00
  -5.2900000000000003e-01   5.2541000000000002e+00   1.5346719999999999e+02  -2.0527000000000002e+00   1.6643200000000000e+01  -1.0392999999999999e+00  -6.1679699999999997e+01  -4.6005600000000001e+01   4.6333440000000002e+02  -2.1981999999999999e+01  -3.6332799999999999e+01  -5.9584000000000001e+00
  -7.4939999999999996e-01   3.6713000000000000e+00   1.5278090000000000e+02  -2.5587000000000000e+00   1.6605100000000000e+01  -7.0160000000000000e-01  -6.1724100000000000e+01  -4.7873399999999997e+01   4.6768740000000003e+02  -2.3128299999999999e+01  -3.6852400000000003e+01  -6.2769000000000004e+00
  -5.9509999999999996e-01   2.1764000000000001e+00   1.5097950000000000e+02  -3.0455999999999999e+00   1.6490900000000000e+01  -5.0429999999999997e-01  -6.1857300000000002e+01  -4.9474299999999999e+01   4.7221449999999999e+02  -2.4082000000000001e+01  -3.7343100000000000e+01  -6.5865000000000000e+00
  -4.1880000000000001e-01   4.1770000000000002e-01   1.5037899999999999e+02  -3.5230000000000001e+00   1.6310099999999998e+01  -2.6750000000000002e-01  -6.2256799999999998e+01  -5.1119799999999998e+01   4.7595810000000000e+02  -2.4929700000000000e+01  -3.7718400000000003e+01  -6.8342999999999998e+00
  -1.3230000000000000e-01  -1.2969999999999999e+00   1.4969270000000000e+02  -3.9049000000000000e+00   1.6414800000000000e+01   1.3200000000000000e-02  -6.2456600000000002e+01  -5.2298299999999998e+01   4.7743810000000002e+02  -2.5835100000000001e+01  -3.8026299999999999e+01  -7.0686999999999998e+00
   6.8330000000000002e-01  -2.5941000000000001e+00   1.5029320000000001e+02  -4.4396000000000004e+00   1.6443400000000000e+01   2.6310000000000000e-01  -6.2500999999999998e+01  -5.3965899999999998e+01   4.7944049999999999e+02  -2.6355300000000000e+01  -3.8189900000000002e+01  -7.2721999999999998e+00
   1.2564000000000000e+00  -4.0449999999999999e+00   1.5115100000000001e+02  -4.6973000000000003e+00   1.6395800000000001e+01   5.3939999999999999e-01  -6.2434399999999997e+01  -5.5055500000000002e+01   4.8004989999999998e+02  -2.7029599999999999e+01  -3.8449700000000000e+01  -7.4844999999999997e+00
   2.1600999999999999e+00  -5.5179000000000000e+00   1.5295249999999999e+02  -5.1078999999999999e+00   1.6709800000000001e+01   7.0160000000000000e-01  -6.2611899999999999e+01  -5.6300699999999999e+01   4.7961460000000000e+02  -2.7472700000000000e+01  -3.8468899999999998e+01  -7.6261000000000001e+00
   3.2181999999999999e+00  -6.6390000000000002e+00   1.5501130000000001e+02  -5.4706999999999999e+00   1.6833500000000001e+01   9.6040000000000003e-01  -6.2634099999999997e+01  -5.7034500000000001e+01   4.7891809999999998e+02  -2.7848400000000002e+01  -3.8603600000000000e+01  -7.7587999999999999e+00
   4.5627000000000004e+00  -7.6502999999999997e+00   1.5767060000000001e+02  -5.8907999999999996e+00   1.7157100000000000e+01   1.1137999999999999e+00  -6.2767299999999999e+01  -5.7212400000000002e+01   4.7752519999999998e+02  -2.8002500000000001e+01  -3.8574800000000003e+01  -7.8648999999999996e+00
   5.5987000000000000e+00  -8.3317999999999994e+00   1.6221709999999999e+02  -6.1390000000000002e+00   1.7433000000000000e+01   1.2848999999999999e+00  -6.2745100000000001e+01  -5.7857199999999999e+01   4.7717689999999999e+02  -2.8108499999999999e+01  -3.8526600000000002e+01  -7.9092000000000002e+00
   7.0313999999999997e+00  -9.2551000000000005e+00   1.6642050000000000e+02  -6.5114000000000001e+00   1.7965900000000001e+01   1.4383999999999999e+00  -6.2678500000000000e+01  -5.8657699999999998e+01   4.7482630000000000e+02  -2.8098800000000001e+01  -3.8343800000000002e+01  -8.0816999999999997e+00
   8.1776000000000000e+00  -9.8267000000000007e+00   1.7070970000000000e+02  -6.7881999999999998e+00   1.8356000000000002e+01   1.5217000000000001e+00  -6.3144599999999997e+01  -5.9324700000000000e+01   4.7238860000000000e+02  -2.8108499999999999e+01  -3.8218699999999998e+01  -8.2055000000000007e+00
   9.4780999999999995e+00  -1.0442200000000000e+01   1.7577099999999999e+02  -7.1700999999999997e+00   1.8917500000000000e+01   1.6795000000000000e+00  -6.3277799999999999e+01  -5.9702700000000000e+01   4.6820970000000000e+02  -2.7963999999999999e+01  -3.7968600000000002e+01  -8.2585999999999995e+00
   1.0690400000000000e+01  -1.1453400000000000e+01   1.8246209999999999e+02  -7.5711000000000004e+00   1.9536000000000001e+01   1.8769000000000000e+00  -6.3189000000000000e+01  -6.0214199999999998e+01   4.6481439999999998e+02  -2.7559400000000000e+01  -3.7756900000000002e+01  -8.3028999999999993e+00
   1.1770500000000000e+01  -1.2398700000000000e+01   1.9018270000000001e+02  -7.8384999999999998e+00   2.0268699999999999e+01   2.0171999999999999e+00  -6.3166800000000002e+01  -6.0569899999999997e+01   4.5872019999999998e+02  -2.7145199999999999e+01  -3.7285400000000003e+01  -8.3825000000000003e+00
   1.3137100000000000e+01  -1.3607799999999999e+01   1.9876100000000000e+02  -8.2584999999999997e+00   2.1048999999999999e+01   2.1707000000000001e+00  -6.3033600000000000e+01  -6.0859000000000002e+01   4.5375770000000000e+02  -2.6499800000000000e+01  -3.6833199999999998e+01  -8.3249999999999993e+00
   1.4283300000000001e+01  -1.5014799999999999e+01   2.0982710000000000e+02  -8.7263999999999999e+00   2.2248000000000001e+01   2.3986999999999998e+00  -6.2833900000000000e+01  -6.1103600000000000e+01   4.4705410000000001e+02  -2.5709900000000001e+01  -3.6332799999999999e+01  -8.3293999999999997e+00
   1.5054800000000000e+01  -1.6333800000000000e+01   2.2063589999999999e+02  -9.3183000000000007e+00   2.3437500000000000e+01   2.6311000000000000e+00  -6.2167999999999999e+01  -6.1237000000000002e+01   4.3939280000000002e+02  -2.4765899999999998e+01  -3.5774700000000003e+01  -8.2806999999999995e+00
   1.6443400000000000e+01  -1.8268400000000000e+01   2.3333189999999999e+02  -1.0091699999999999e+01   2.4703099999999999e+01   2.9117999999999999e+00  -6.1413400000000003e+01  -6.0925699999999999e+01   4.3164440000000002e+02  -2.3619599999999998e+01  -3.5101199999999999e+01  -8.2321000000000009e+00
   1.7236899999999999e+01  -2.0774500000000000e+01   2.4851560000000001e+02  -1.0884100000000000e+01   2.6301800000000000e+01   3.2319000000000000e+00  -6.0414600000000000e+01  -6.0747799999999998e+01   4.2328670000000000e+02  -2.2511800000000001e+01  -3.4417999999999999e+01  -8.0550999999999995e+00
   1.8559500000000000e+01  -2.3258600000000001e+01   2.6532920000000001e+02  -1.1857900000000001e+01   2.8005099999999999e+01   3.6353000000000000e+00  -5.9771000000000001e+01  -6.0369799999999998e+01   4.1336180000000002e+02  -2.1047599999999999e+01  -3.3686799999999998e+01  -7.8207000000000004e+00
   2.0344899999999999e+01  -2.6622100000000000e+01   2.8403010000000000e+02  -1.2803100000000001e+01   2.9927299999999999e+01   4.1045999999999996e+00  -5.8528100000000002e+01  -5.9947299999999998e+01   4.0091219999999998e+02  -1.9381200000000000e+01  -3.2791899999999998e+01  -7.6525999999999996e+00
   2.1865800000000000e+01  -3.0007600000000000e+01   3.0384620000000001e+02  -1.3891500000000001e+01   3.1925599999999999e+01   4.6307999999999998e+00  -5.6974400000000003e+01  -5.8768799999999999e+01   3.8776609999999999e+02  -1.7666499999999999e+01  -3.1781600000000001e+01  -7.2987000000000002e+00
   2.4268400000000000e+01  -3.3634900000000002e+01   3.2469159999999999e+02  -1.4999000000000001e+01   3.4028599999999997e+01   5.1307000000000000e+00  -5.5576099999999997e+01  -5.7034500000000001e+01   3.7479410000000001e+02  -1.5518400000000000e+01  -3.0675100000000000e+01  -6.9226999999999999e+00
   2.6472600000000000e+01  -3.6954400000000000e+01   3.4425029999999998e+02  -1.6259300000000000e+01   3.6122100000000003e+01   5.5998999999999999e+00  -5.3223500000000001e+01  -5.4588500000000003e+01   3.5877510000000001e+02  -1.2936800000000000e+01  -2.9462700000000002e+01  -6.3343999999999996e+00
   2.8742899999999999e+01  -4.0032100000000000e+01   3.6543889999999999e+02  -1.7214099999999998e+01   3.8215600000000002e+01   6.0867000000000004e+00  -5.1203699999999998e+01  -5.0363799999999998e+01   3.4432310000000001e+02  -1.0133699999999999e+01  -2.8404299999999999e+01  -5.6090000000000000e+00
   3.0836900000000000e+01  -4.2648200000000003e+01   3.8508339999999998e+02  -1.8044699999999999e+01   4.0194899999999997e+01   6.5514999999999999e+00  -4.8917600000000000e+01  -4.5093899999999998e+01   3.2987110000000001e+02  -7.1860999999999997e+00  -2.7191900000000000e+01  -4.7906000000000004e+00
   3.3393799999999999e+01  -4.5703899999999997e+01   4.0507100000000003e+02  -1.8894400000000001e+01   4.1983899999999998e+01   6.9199000000000002e+00  -4.6343000000000004e+01  -3.9668399999999998e+01   3.1359080000000000e+02  -3.9687000000000001e+00  -2.6027600000000000e+01  -3.8395999999999999e+00
   3.5774400000000000e+01  -4.7792299999999997e+01   4.2334300000000002e+02  -1.9610499999999998e+01   4.3706200000000003e+01   7.2004999999999999e+00  -4.3435499999999998e+01  -3.4242899999999999e+01   2.9687529999999998e+02  -6.4539999999999997e-01  -2.4747900000000001e+01  -2.8885000000000001e+00
   3.8617800000000003e+01  -4.9836799999999997e+01   4.3947030000000001e+02  -2.0307400000000001e+01   4.5323900000000002e+01   7.4198000000000004e+00  -4.0372599999999998e+01  -2.8417200000000001e+01   2.8233620000000002e+02   2.7067999999999999e+00  -2.3708700000000000e+01  -1.8667000000000000e+00
   4.1262900000000002e+01  -5.1573500000000003e+01   4.5328149999999999e+02  -2.0737100000000002e+01   4.6627600000000001e+01   7.7355000000000000e+00  -3.7243099999999998e+01  -2.1946600000000000e+01   2.7110539999999997e+02   6.2901999999999996e+00  -2.3025500000000001e+01  -8.5370000000000001e-01
   4.3489100000000001e+01  -5.3288200000000003e+01   4.6649220000000003e+02  -2.1204899999999999e+01   4.7779000000000003e+01   7.9679000000000002e+00  -3.4490900000000003e+01  -1.5342599999999999e+01   2.6257350000000002e+02   9.6713000000000005e+00  -2.2688800000000001e+01   1.9020000000000001e-01
   4.5450899999999997e+01  -5.4629199999999997e+01   4.7858769999999998e+02  -2.1529499999999999e+01   4.8835299999999997e+01   8.0643999999999991e+00  -3.1871900000000000e+01  -9.1610999999999994e+00   2.5578290000000001e+02   1.2724900000000000e+01  -2.2294300000000000e+01   1.2606999999999999e+00
   4.7148099999999999e+01  -5.6739600000000003e+01   4.8965379999999999e+02  -2.1920900000000000e+01   4.9901000000000003e+01   8.3100000000000005e+00  -2.9519300000000001e+01  -4.5137999999999998e+00   2.5351929999999999e+02   1.5316100000000000e+01  -2.2496300000000002e+01   2.0127000000000002e+00
   4.8646999999999998e+01  -5.8630200000000002e+01   5.0020530000000002e+02  -2.2522400000000001e+01   5.0843100000000000e+01   8.5029000000000003e+00  -2.8365100000000002e+01  -2.2235999999999998e+00   2.5482520000000000e+02   1.7233100000000000e+01  -2.2688800000000001e+01   2.4727000000000001e+00
   4.9550699999999999e+01  -6.0894500000000001e+01   5.1075670000000002e+02  -2.2875699999999998e+01   5.1728099999999998e+01   8.7265999999999995e+00  -2.7632700000000000e+01   2.0010000000000000e-01   2.5691460000000001e+02   1.8620200000000001e+01  -2.3083300000000001e+01   3.1097000000000001e+00
   5.0476500000000001e+01  -6.3400700000000001e+01   5.2147960000000000e+02  -2.3429400000000001e+01   5.2717700000000001e+01   8.9283000000000001e+00  -2.8342900000000000e+01  -2.8462000000000001e+00   2.6361829999999998e+02   1.9323399999999999e+01  -2.3689499999999999e+01   2.6274999999999999e+00
   5.1314100000000003e+01  -6.6170599999999993e+01   5.3151630000000000e+02  -2.3916399999999999e+01   5.3755000000000003e+01   9.1432000000000002e+00  -2.7188800000000001e+01  -1.4675500000000000e+01   2.6544650000000001e+02   1.9063300000000002e+01  -2.3987700000000000e+01   1.8932000000000000e+00
   5.1468400000000003e+01  -6.8522800000000004e+01   5.4215350000000001e+02  -2.4536899999999999e+01   5.4868299999999998e+01   9.3449000000000009e+00  -2.9674600000000002e+01  -2.4459199999999999e+01   2.6387939999999998e+02   1.8822500000000002e+01  -2.3776100000000000e+01   1.4067000000000001e+00
   5.1578600000000002e+01  -7.1622500000000002e+01   5.5304809999999998e+02  -2.4947500000000002e+01   5.5924599999999998e+01   9.5554000000000006e+00  -2.8986599999999999e+01  -2.3858899999999998e+01   2.6657830000000001e+02   1.8889900000000001e+01  -2.3795300000000001e+01   1.1855000000000000e+00
   5.1931300000000000e+01  -7.4348500000000001e+01   5.6420000000000005e+02  -2.5587199999999999e+01   5.7142600000000002e+01   9.7088999999999999e+00  -2.6744900000000001e+01  -2.1768699999999999e+01   2.6344409999999999e+02   1.9198200000000000e+01  -2.3814499999999999e+01   1.2650999999999999e+00
   5.2350099999999998e+01  -7.7228300000000004e+01   5.7552340000000004e+02  -2.6131399999999999e+01   5.8094200000000001e+01   9.8711000000000002e+00  -2.5568600000000000e+01  -2.4503699999999998e+01   2.5621820000000002e+02   1.9044000000000000e+01  -2.3737600000000000e+01   1.2650999999999999e+00
   5.3253799999999998e+01  -7.9536600000000007e+01   5.8633219999999994e+02  -2.6541899999999998e+01   5.9188499999999998e+01   1.0112299999999999e+01  -2.4924900000000001e+01  -2.4837199999999999e+01   2.5064630000000000e+02   1.8629799999999999e+01  -2.2852300000000000e+01   1.0218000000000000e+00
   5.4179600000000001e+01  -8.1734999999999999e+01   5.9585419999999999e+02  -2.6952500000000001e+01   6.0282800000000002e+01   1.0195600000000001e+01  -2.5080300000000001e+01  -2.5748899999999999e+01   2.4167910000000001e+02   1.7839900000000000e+01  -2.1793900000000001e+01   8.0510000000000004e-01
   5.5171500000000002e+01  -8.3229900000000001e+01   6.0511879999999996e+02  -2.6981100000000001e+01   6.1006000000000000e+01   1.0248300000000000e+01  -2.2572299999999998e+01  -2.8172599999999999e+01   2.2731420000000000e+02   1.7117500000000000e+01  -2.0975999999999999e+01   6.1040000000000005e-01
   5.6515999999999998e+01  -8.4768699999999995e+01   6.1232470000000001e+02  -2.7229299999999999e+01   6.1691200000000002e+01   1.0318400000000000e+01  -1.9664700000000000e+01  -2.6838400000000000e+01   2.1373280000000000e+02   1.6221599999999999e+01  -1.9908000000000001e+01   3.3620000000000000e-01
   5.7816499999999998e+01  -8.5450199999999995e+01   6.1781479999999999e+02  -2.7257999999999999e+01   6.2109900000000003e+01   1.0309699999999999e+01  -1.8177700000000002e+01  -2.5482099999999999e+01   1.9901960000000000e+02   1.5181300000000000e+01  -1.8349200000000000e+01   1.5479999999999999e-01
   5.8962699999999998e+01  -8.6593400000000003e+01   6.2261869999999999e+02  -2.7229299999999999e+01   6.2328699999999998e+01   1.0279000000000000e+01  -1.6668399999999998e+01  -2.5993500000000001e+01   1.8125930000000000e+02   1.3871200000000000e+01  -1.6800100000000000e+01   0.0000000000000000e+00
   6.0064799999999998e+01  -8.7538600000000002e+01   6.2527800000000002e+02  -2.7076599999999999e+01   6.2461900000000000e+01   1.0283300000000001e+01  -1.4271300000000000e+01  -2.3969999999999999e+01   1.6228020000000001e+02   1.2609299999999999e+01  -1.5173999999999999e+01  -1.7690000000000000e-01
   6.0990600000000001e+01  -8.8615799999999993e+01   6.2699369999999999e+02  -2.6962000000000000e+01   6.2671300000000002e+01   1.0217599999999999e+01  -1.0831099999999999e+01  -2.0968200000000000e+01   1.4408459999999999e+02   1.1405200000000001e+01  -1.3595900000000000e+01  -3.2290000000000002e-01
   6.1740000000000002e+01  -8.9473200000000006e+01   6.2793730000000005e+02  -2.6646899999999999e+01   6.2566600000000001e+01   1.0103600000000000e+01  -8.5450999999999997e+00  -1.8944800000000001e+01   1.2493140000000000e+02   9.9217999999999993e+00  -1.1787000000000001e+01  -3.3620000000000000e-01
   6.2224899999999998e+01  -9.0000799999999998e+01   6.2879510000000005e+02  -2.6627800000000001e+01   6.2576099999999997e+01   9.9983000000000004e+00  -6.9913999999999996e+00  -1.6854600000000001e+01   1.0447220000000000e+02   8.3998000000000008e+00  -9.9396000000000004e+00  -4.4230000000000003e-01
   6.2247000000000000e+01  -9.0748300000000000e+01   6.2656479999999999e+02  -2.6169599999999999e+01   6.2385800000000003e+01   9.9501000000000008e+00  -5.3045999999999998e+00  -1.3763900000000000e+01   8.7495500000000007e+01   6.9645000000000001e+00  -8.0440000000000005e+00  -3.8479999999999998e-01
   6.1762099999999997e+01  -9.1759500000000003e+01   6.2484910000000002e+02  -2.5969100000000001e+01   6.2138399999999997e+01   9.8667999999999996e+00  -3.4180000000000001e+00  -1.0584199999999999e+01   6.8951700000000002e+01   5.7797000000000001e+00  -6.5911000000000000e+00  -2.8310000000000002e-01
   6.1210999999999999e+01  -9.2682800000000000e+01   6.2347659999999996e+02  -2.5587199999999999e+01   6.2081299999999999e+01   9.7395999999999994e+00  -1.6646000000000001e+00  -7.7380000000000004e+00   5.3193800000000003e+01   4.5852000000000004e+00  -4.8399000000000001e+00  -1.5920000000000001e-01
   6.0351399999999998e+01  -9.3474199999999996e+01   6.2004520000000002e+02  -2.5243500000000001e+01   6.1786299999999997e+01   9.6562999999999999e+00  -9.1000000000000003e-01  -4.1135999999999999e+00   3.8219400000000000e+01   3.4003999999999999e+00  -3.4447000000000001e+00   3.1000000000000000e-02
   5.9998699999999999e+01  -9.3913899999999998e+01   6.1592759999999998e+02  -2.4689699999999998e+01   6.1367600000000003e+01   9.5510000000000002e+00  -5.9930000000000005e-01  -1.2897000000000001e+00   2.6379200000000001e+01   2.4948999999999999e+00  -2.0783999999999998e+00   2.5659999999999999e-01
   5.8940700000000000e+01  -9.4023799999999994e+01   6.1052319999999997e+02  -2.4212299999999999e+01   6.0825200000000002e+01   9.3843999999999994e+00   8.8800000000000004e-02   7.1150000000000002e-01   1.4626099999999999e+01   1.6278999999999999e+00  -1.1546000000000001e+00   4.0250000000000002e-01
   5.8036900000000003e+01  -9.4089799999999997e+01   6.0511879999999996e+02  -2.3563099999999999e+01   6.0349400000000003e+01   9.2439999999999998e+00   8.8780000000000003e-01   2.6238000000000001e+00   8.4448000000000008e+00   1.0403000000000000e+00  -3.8490000000000002e-01   5.3080000000000005e-01
   5.6978900000000003e+01  -9.4397499999999994e+01   5.9859929999999997e+02  -2.3085699999999999e+01   5.9826099999999997e+01   9.1212999999999997e+00   7.9900000000000004e-01   2.2679999999999998e+00   5.3106999999999998e+00   6.9359999999999999e-01  -1.0580000000000001e-01   4.6000000000000002e-01
   5.5612299999999998e+01  -9.4067800000000005e+01   5.9207970000000000e+02  -2.2321899999999999e+01   5.9359800000000000e+01   8.8493999999999993e+00   1.1318999999999999e+00   4.0020000000000000e-01   3.5695000000000001e+00   5.9719999999999995e-01   1.9199999999999998e-02   2.7870000000000000e-01
   5.4267699999999998e+01  -9.3869900000000001e+01   5.8504539999999997e+02  -2.1691800000000001e+01   5.8598500000000001e+01   8.7222000000000008e+00   1.6646000000000001e+00  -1.1563000000000001e+00   2.7858999999999998e+00   4.0460000000000002e-01   1.8279999999999999e-01   1.0170000000000000e-01
   5.2835000000000001e+01  -9.3518199999999993e+01   5.7775379999999996e+02  -2.0775300000000001e+01   5.7989500000000000e+01   8.5116999999999994e+00   3.5510000000000003e-01  -5.1139999999999997e-01   4.3529999999999998e+00   4.3350000000000000e-01   1.6360000000000000e-01   2.4770000000000000e-01
   5.1644700000000000e+01  -9.2924599999999998e+01   5.7166309999999999e+02  -1.9963699999999999e+01   5.7399500000000003e+01   8.2705000000000002e+00   7.1020000000000005e-01   4.4499999999999998e-02   4.8754000000000000e+00   3.7569999999999998e-01   2.0210000000000000e-01   2.2559999999999999e-01
   5.0542600000000000e+01  -9.2331100000000006e+01   5.6402840000000003e+02  -1.9142600000000002e+01   5.6876199999999997e+01   8.0161999999999995e+00   1.3539000000000001e+00  -2.6679999999999998e-01   3.5695000000000001e+00   5.0090000000000001e-01   3.8500000000000000e-02   2.3890000000000000e-01
   4.9374400000000001e+01  -9.1341800000000006e+01   5.5759460000000001e+02  -1.8254700000000000e+01   5.6248100000000001e+01   7.7575000000000003e+00   1.6424000000000001e+00   4.6689999999999998e-01   3.3083000000000000e+00   5.4910000000000003e-01  -4.8099999999999997e-02   1.9020000000000001e-01
   4.8404499999999999e+01  -9.0528400000000005e+01   5.5030300000000000e+02  -1.7300000000000001e+01   5.5667600000000000e+01   7.4943000000000000e+00   1.1540999999999999e+00   6.4480000000000004e-01   3.9177000000000000e+00   5.6830000000000003e-01   9.6199999999999994e-02   2.5209999999999999e-01
   4.7456699999999998e+01  -8.9759000000000000e+01   5.4361180000000002e+02  -1.6364300000000000e+01   5.4972999999999999e+01   7.3146000000000004e+00   8.6560000000000004e-01  -2.2239999999999999e-01   3.4824000000000002e+00   4.2380000000000001e-01   1.0580000000000001e-01   2.5659999999999999e-01
   4.6575000000000003e+01  -8.8813699999999997e+01   5.3906529999999998e+02  -1.5419100000000000e+01   5.4535299999999999e+01   7.1348000000000003e+00   1.0875999999999999e+00  -3.5580000000000001e-01   3.3953000000000002e+00   4.7199999999999998e-01   1.9239999999999999e-01   1.8579999999999999e-01
   4.5472900000000003e+01  -8.8176199999999994e+01   5.3400409999999999e+02  -1.4493000000000000e+01   5.4116599999999998e+01   6.8979999999999997e+00   8.8780000000000003e-01   8.8900000000000007e-02   3.7435999999999998e+00   4.1420000000000001e-01   3.8500000000000000e-02   2.5209999999999999e-01
   4.4811700000000002e+01  -8.7450699999999998e+01   5.2902859999999998e+02  -1.3433299999999999e+01   5.3792999999999999e+01   6.6654999999999998e+00   9.5440000000000003e-01   3.5580000000000001e-01   3.8306000000000000e+00   5.2980000000000005e-01   1.0580000000000001e-01   2.2559999999999999e-01
   4.4238599999999998e+01  -8.7076999999999998e+01   5.2602620000000002e+02  -1.2659900000000000e+01   5.3583700000000000e+01   6.4813999999999998e+00   1.3761000000000001e+00   1.5559999999999999e-01   3.5695000000000001e+00   4.6239999999999998e-01   3.8500000000000000e-02   2.2559999999999999e-01
   4.3401000000000003e+01  -8.6791200000000003e+01   5.2208010000000002e+02  -1.1590600000000000e+01   5.3231600000000000e+01   6.3059000000000003e+00   1.1318999999999999e+00   0.0000000000000000e+00   3.9177000000000000e+00   4.5269999999999999e-01   2.0210000000000000e-01   2.9640000000000000e-01
   4.3004199999999997e+01  -8.6307599999999994e+01   5.2216589999999997e+02  -1.0654999999999999e+01   5.3183999999999997e+01   6.2095000000000002e+00   9.5440000000000003e-01   6.6699999999999995e-02   3.7435999999999998e+00   3.9489999999999997e-01   1.7319999999999999e-01   2.0349999999999999e-01
   4.2541300000000000e+01  -8.6461500000000001e+01   5.2053599999999994e+02  -9.5570000000000004e+00   5.3260100000000001e+01   6.0077999999999996e+00   7.7680000000000005e-01  -4.4499999999999998e-02   3.2212000000000001e+00   3.8529999999999998e-01   1.6360000000000000e-01   2.0349999999999999e-01
   4.2078400000000002e+01  -8.5757999999999996e+01   5.2019290000000001e+02  -8.3731000000000009e+00   5.3298200000000001e+01   5.8806000000000003e+00   1.2206999999999999e+00   6.6699999999999995e-02   3.9177000000000000e+00   4.3350000000000000e-01   1.4430000000000001e-01   1.9020000000000001e-01
   4.1681699999999999e+01  -8.5428200000000004e+01   5.2036440000000005e+02  -7.2942999999999998e+00   5.3440899999999999e+01   5.7666000000000004e+00   9.9880000000000002e-01   4.0020000000000000e-01   3.3083000000000000e+00   5.3939999999999999e-01   7.6999999999999999e-02   2.6979999999999998e-01
   4.1439200000000000e+01  -8.5494200000000006e+01   5.2113649999999996e+02  -6.1677000000000000e+00   5.3621699999999997e+01   5.6174999999999997e+00   1.0875999999999999e+00   4.0020000000000000e-01   3.2212000000000001e+00   5.5869999999999997e-01   9.5999999999999992e-03   2.3000000000000001e-01
   4.1130600000000001e+01  -8.5538100000000000e+01   5.2216589999999997e+02  -4.8978000000000002e+00   5.3850099999999998e+01   5.4946999999999999e+00   1.1762999999999999e+00   4.4499999999999998e-02   3.4824000000000002e+00   4.5269999999999999e-01   6.7400000000000002e-02   2.4329999999999999e-01
   4.0976300000000002e+01  -8.5823899999999995e+01   5.2508249999999998e+02  -3.4847999999999999e+00   5.4259300000000003e+01   5.4245000000000001e+00   8.6560000000000004e-01   0.0000000000000000e+00   3.9177000000000000e+00   5.0090000000000001e-01   1.1550000000000001e-01   2.6979999999999998e-01
   4.0910200000000003e+01  -8.5032499999999999e+01   5.2954330000000004e+02  -1.8045000000000000e+00   5.4754100000000001e+01   5.1877000000000004e+00   9.3220000000000003e-01   8.8900000000000007e-02   4.0918000000000001e+00   4.9130000000000001e-01   1.1550000000000001e-01   2.6540000000000002e-01
   4.1064500000000002e+01  -8.3647599999999997e+01   5.3366089999999997e+02   2.4820000000000000e-01   5.5334600000000002e+01   4.9420999999999999e+00   1.0653999999999999e+00   1.5559999999999999e-01   3.5695000000000001e+00   4.1420000000000001e-01   1.1550000000000001e-01   2.2559999999999999e-01
   4.0557499999999997e+01  -8.2394499999999994e+01   5.3623440000000005e+02   2.2913999999999999e+00   5.5724699999999999e+01   4.6089000000000002e+00   1.1318999999999999e+00   8.8900000000000007e-02   3.8306000000000000e+00   5.5869999999999997e-01   6.7400000000000002e-02   2.5209999999999999e-01
   4.0667700000000004e+01  -8.1317300000000003e+01   5.4043780000000004e+02   4.4299999999999997e+00   5.6200499999999998e+01   4.3457999999999997e+00   8.8780000000000003e-01   4.6689999999999998e-01   3.5695000000000001e+00   5.2980000000000005e-01   7.6999999999999999e-02   2.4329999999999999e-01
   4.0954300000000003e+01  -8.0503900000000002e+01   5.4412660000000005e+02   6.5209000000000001e+00   5.6733400000000003e+01   4.1220999999999997e+00   8.6560000000000004e-01   1.1119999999999999e-01   2.9600000000000000e+00   5.3939999999999999e-01   6.7400000000000002e-02   2.1229999999999999e-01
   4.1307000000000002e+01  -8.0437899999999999e+01   5.5004560000000004e+02   8.5736000000000008e+00   5.7361499999999999e+01   3.9992999999999999e+00   1.0875999999999999e+00   2.4460000000000001e-01   3.6564999999999999e+00   4.9130000000000001e-01   1.0580000000000001e-01   2.2559999999999999e-01
   4.1747799999999998e+01  -8.0657799999999995e+01   5.5802350000000001e+02   1.0807700000000001e+01   5.8236899999999999e+01   3.8283000000000000e+00   1.1096999999999999e+00   3.7800000000000000e-01   3.4824000000000002e+00   5.0090000000000001e-01   1.1550000000000001e-01   2.3440000000000000e-01
   4.2144599999999997e+01  -8.0086200000000005e+01   5.6574410000000000e+02   1.3165900000000001e+01   5.9064799999999998e+01   3.6617000000000002e+00   1.0653999999999999e+00   4.6689999999999998e-01   4.0048000000000004e+00   5.0090000000000001e-01   9.5999999999999992e-03   2.4329999999999999e-01
   4.2739699999999999e+01  -7.9470699999999994e+01   5.7337879999999996e+02   1.5657800000000000e+01   5.9987800000000000e+01   3.4336000000000002e+00   1.0209999999999999e+00  -4.4499999999999998e-02   4.0918000000000001e+00   4.1420000000000001e-01   4.8099999999999997e-02   2.2120000000000001e-01
   4.3202599999999997e+01  -7.8569299999999998e+01   5.8212879999999996e+02   1.8436100000000000e+01   6.0872799999999998e+01   3.2056000000000000e+00   9.9880000000000002e-01   2.6679999999999998e-01   4.0048000000000004e+00   4.9130000000000001e-01   1.9199999999999998e-02   2.4770000000000000e-01
   4.4481000000000002e+01  -7.8173599999999993e+01   5.9165080000000000e+02   2.1176200000000001e+01   6.1729199999999999e+01   2.9820000000000002e+00   8.2120000000000004e-01   2.0010000000000000e-01   4.1788999999999996e+00   5.4910000000000003e-01   1.4430000000000001e-01   2.1229999999999999e-01
   4.5208399999999997e+01  -7.7448200000000000e+01   6.0074379999999996e+02   2.3983200000000000e+01   6.2680799999999998e+01   2.7231999999999998e+00   1.2206999999999999e+00   1.1119999999999999e-01   3.6564999999999999e+00   4.8159999999999997e-01   1.1550000000000001e-01   2.3440000000000000e-01
   4.6685200000000002e+01  -7.6986500000000007e+01   6.0786389999999994e+02   2.6646899999999999e+01   6.3537199999999999e+01   2.5215000000000001e+00   9.1000000000000003e-01   3.5580000000000001e-01   3.9177000000000000e+00   5.5869999999999997e-01   3.8500000000000000e-02   2.0790000000000000e-01
   4.8206099999999999e+01  -7.6700699999999998e+01   6.1567020000000002e+02   2.9606600000000000e+01   6.4184299999999993e+01   2.3197999999999999e+00   1.0653999999999999e+00   0.0000000000000000e+00   3.8306000000000000e+00   4.2380000000000001e-01   1.4430000000000001e-01   1.8140000000000001e-01
   4.9925400000000003e+01  -7.6656800000000004e+01   6.2433439999999996e+02   3.2413600000000002e+01   6.4869500000000002e+01   2.1619000000000002e+00   9.5440000000000003e-01   2.6679999999999998e-01   4.4401000000000002e+00   5.9719999999999995e-01   7.6999999999999999e-02   2.7870000000000000e-01
   5.1512500000000003e+01  -7.5997299999999996e+01   6.3025350000000003e+02   3.5296900000000001e+01   6.5583100000000002e+01   1.9908999999999999e+00   1.1096999999999999e+00   2.4460000000000001e-01   3.9177000000000000e+00   5.4910000000000003e-01   1.6360000000000000e-01   2.7870000000000000e-01
   5.2636600000000001e+01  -7.5337800000000001e+01   6.3728769999999997e+02   3.8399799999999999e+01   6.6239699999999999e+01   1.7497000000000000e+00   1.0209999999999999e+00   1.7790000000000000e-01   4.0918000000000001e+00   4.8159999999999997e-01   5.7700000000000001e-02   2.4770000000000000e-01
   5.3871000000000002e+01  -7.3403199999999998e+01   6.4320680000000004e+02   4.1254500000000000e+01   6.6724999999999994e+01   1.3770000000000000e+00   9.9880000000000002e-01   0.0000000000000000e+00   3.7435999999999998e+00   4.8159999999999997e-01   1.9199999999999998e-02   2.3440000000000000e-01
   5.5215499999999999e+01  -6.4411900000000003e+01   6.4354999999999995e+02   4.4672499999999999e+01   6.6534700000000001e+01  -4.8200000000000000e-02   9.1000000000000003e-01   6.6699999999999995e-02   3.2212000000000001e+00   5.2980000000000005e-01   2.8899999999999999e-02   2.6100000000000001e-01
   5.6295600000000000e+01  -6.8127099999999999e+01   6.4492250000000001e+02   4.7040300000000002e+01   6.6801199999999994e+01   1.4296000000000000e+00   1.0875999999999999e+00   1.1119999999999999e-01   4.3529999999999998e+00   5.2020000000000000e-01   1.2509999999999999e-01   2.8310000000000002e-01
   5.6273600000000002e+01  -8.6131699999999995e+01   6.5487339999999995e+02   4.7784999999999997e+01   6.7828900000000004e+01   1.8243000000000000e+00   1.0431999999999999e+00   0.0000000000000000e+00   3.3083000000000000e+00   4.7199999999999998e-01   5.7700000000000001e-02   2.2559999999999999e-01
   5.7463799999999999e+01  -8.5098500000000001e+01   6.6825570000000005e+02   4.9885399999999997e+01   6.8980300000000000e+01   2.1137000000000001e+00   9.7660000000000002e-01   1.1119999999999999e-01   3.3953000000000002e+00   5.2020000000000000e-01   6.7400000000000002e-02   2.5209999999999999e-01
   5.8588000000000001e+01  -8.2834199999999996e+01   6.8138059999999996e+02   5.1976300000000002e+01   7.0512299999999996e+01   2.1575000000000002e+00   9.5440000000000003e-01   1.7790000000000000e-01   3.3953000000000002e+00   4.9130000000000001e-01   9.6199999999999994e-02   2.4329999999999999e-01
   5.7573999999999998e+01  -8.8901600000000002e+01   6.9321879999999999e+02   5.3274799999999999e+01   7.1892099999999999e+01   2.1663000000000001e+00   9.3220000000000003e-01   1.5559999999999999e-01   3.3953000000000002e+00   4.9130000000000001e-01   6.7400000000000002e-02   2.0790000000000000e-01
   5.7794499999999999e+01  -9.0528400000000005e+01   7.0351279999999997e+02   5.4792800000000000e+01   7.3148200000000003e+01   2.7801999999999998e+00   8.4340000000000004e-01   1.5559999999999999e-01   3.1341999999999999e+00   4.6239999999999998e-01   1.1550000000000001e-01   2.4329999999999999e-01
   5.7706299999999999e+01  -9.8596400000000003e+01   7.1440740000000005e+02   5.5451599999999999e+01   7.4061800000000005e+01   3.1135000000000002e+00   1.1096999999999999e+00   1.3339999999999999e-01   3.6564999999999999e+00   5.2980000000000005e-01   1.5400000000000000e-01   2.3890000000000000e-01
   5.7970799999999997e+01  -1.0195990000000000e+02   7.2238530000000003e+02   5.6473199999999999e+01   7.5251199999999997e+01   3.5783000000000000e+00   9.3220000000000003e-01   2.2239999999999999e-01   3.3083000000000000e+00   5.2020000000000000e-01   1.1550000000000001e-01   2.1679999999999999e-01
   5.7573999999999998e+01  -1.0382850000000001e+02   7.3130679999999995e+02   5.7523400000000002e+01   7.6298000000000002e+01   3.9291999999999998e+00   8.2120000000000004e-01   2.8910000000000002e-01   4.0048000000000004e+00   4.9130000000000001e-01   7.6999999999999999e-02   2.6540000000000002e-01
   5.7045000000000002e+01  -1.0972010000000000e+02   7.3851260000000002e+02   5.8048499999999997e+01   7.7259100000000004e+01   4.2712000000000003e+00   7.9900000000000004e-01   1.7790000000000000e-01   3.7435999999999998e+00   5.1049999999999995e-01   0.0000000000000000e+00   2.4329999999999999e-01
   5.7155200000000001e+01  -1.1248999999999999e+02   7.4460329999999999e+02   5.8821800000000003e+01   7.7915700000000001e+01   4.7229000000000001e+00   1.0653999999999999e+00   8.8900000000000007e-02   3.0470999999999999e+00   4.6239999999999998e-01   1.9199999999999998e-02   3.1850000000000001e-01
   5.7155200000000001e+01  -1.1697470000000000e+02   7.4966449999999998e+02   5.9241900000000001e+01   7.8458100000000002e+01   5.0605000000000002e+00   7.9900000000000004e-01   2.0010000000000000e-01   4.3529999999999998e+00   5.0090000000000001e-01   6.7400000000000002e-02   2.6979999999999998e-01
   5.6736400000000003e+01  -1.1987649999999999e+02   7.5223800000000006e+02   5.9767000000000003e+01   7.8886300000000006e+01   5.4070000000000000e+00   1.0209999999999999e+00  -8.8900000000000007e-02   4.3529999999999998e+00   5.8760000000000001e-01   1.5400000000000000e-01   2.4770000000000000e-01
   5.7397700000000000e+01  -1.2233870000000000e+02   7.5386789999999996e+02   6.0206200000000003e+01   7.9238399999999999e+01   5.6963999999999997e+00   9.7660000000000002e-01  -8.8900000000000007e-02   3.1341999999999999e+00   5.3939999999999999e-01   3.8500000000000000e-02   2.3890000000000000e-01
   5.8058999999999997e+01  -1.2594400000000000e+02   7.5558360000000005e+02   6.0530799999999999e+01   7.9266900000000007e+01   6.0164999999999997e+00   1.1318999999999999e+00   4.8920000000000002e-01   4.1788999999999996e+00   4.8159999999999997e-01   1.3469999999999999e-01   2.9189999999999999e-01
   5.8698200000000000e+01  -1.2862600000000000e+02   7.5618409999999994e+02   6.0779100000000000e+01   7.9352599999999995e+01   6.3849000000000000e+00   1.0875999999999999e+00  -1.7790000000000000e-01   3.6564999999999999e+00   5.8760000000000001e-01   6.7400000000000002e-02   1.9460000000000000e-01
   5.9028799999999997e+01  -1.3111009999999999e+02   7.5463999999999999e+02   6.0893599999999999e+01   7.9219300000000004e+01   6.7050000000000001e+00   9.5440000000000003e-01   3.5580000000000001e-01   3.7435999999999998e+00   4.8159999999999997e-01   1.0580000000000001e-01   2.3440000000000000e-01
   5.9910499999999999e+01  -1.3392400000000001e+02   7.5266690000000006e+02   6.0960500000000003e+01   7.8924300000000002e+01   6.9900000000000002e+00   9.5440000000000003e-01   1.5559999999999999e-01   3.6564999999999999e+00   5.4910000000000003e-01   0.0000000000000000e+00   2.6540000000000002e-01
   6.0968499999999999e+01  -1.3596850000000001e+02   7.4769150000000002e+02   6.0779100000000000e+01   7.8362899999999996e+01   7.3146000000000004e+00   8.8780000000000003e-01   6.6699999999999995e-02   3.4824000000000002e+00   5.8760000000000001e-01   1.2509999999999999e-01   2.4770000000000000e-01
   6.1189000000000000e+01  -1.3730950000000001e+02   7.4160080000000005e+02   6.0406700000000001e+01   7.7734899999999996e+01   7.6741000000000001e+00   8.6560000000000004e-01   4.6689999999999998e-01   3.4824000000000002e+00   4.9130000000000001e-01   1.2509999999999999e-01   2.2120000000000001e-01
   6.1277099999999997e+01  -1.3911210000000000e+02   7.3276509999999996e+02   6.0034399999999998e+01   7.6868899999999996e+01   8.0512999999999995e+00   9.1000000000000003e-01   1.1119999999999999e-01   4.4401000000000002e+00   5.1049999999999995e-01   9.6199999999999994e-02   3.0520000000000003e-01
   6.1144900000000000e+01  -1.4045310000000001e+02   7.2298569999999995e+02   5.9423299999999998e+01   7.5841200000000001e+01   8.3888999999999996e+00   7.3240000000000005e-01   1.1119999999999999e-01   3.5695000000000001e+00   5.2980000000000005e-01   7.6999999999999999e-02   2.5209999999999999e-01
   6.0946500000000000e+01  -1.4188210000000001e+02   7.1089020000000005e+02   5.8535400000000003e+01   7.4623199999999997e+01   8.8361999999999998e+00   9.9880000000000002e-01   1.7790000000000000e-01   3.6564999999999999e+00   5.2980000000000005e-01   1.1550000000000001e-01   2.9640000000000000e-01
   6.0064799999999998e+01  -1.4304720000000000e+02   6.9690750000000003e+02   5.7790700000000001e+01   7.3452699999999993e+01   9.0906000000000002e+00   9.9880000000000002e-01   1.3339999999999999e-01   3.4824000000000002e+00   5.2020000000000000e-01   2.8899999999999999e-02   2.6100000000000001e-01
   5.9161099999999998e+01  -1.4254159999999999e+02   6.8343939999999998e+02   5.6797800000000002e+01   7.2053899999999999e+01   9.3230000000000004e+00   1.0653999999999999e+00   2.6679999999999998e-01   3.2212000000000001e+00   4.2380000000000001e-01   1.1550000000000001e-01   2.6540000000000002e-01
   5.7948799999999999e+01  -1.4276140000000001e+02   6.6722630000000004e+02   5.5547100000000000e+01   7.0493300000000005e+01   9.6036000000000001e+00   1.2206999999999999e+00   6.6699999999999995e-02   4.2659000000000002e+00   4.0460000000000002e-01   1.9239999999999999e-01   2.3440000000000000e-01
   5.6339700000000001e+01  -1.4236570000000000e+02   6.4972640000000001e+02   5.4038600000000002e+01   6.8732900000000001e+01   9.8361000000000001e+00   8.6560000000000004e-01  -4.4499999999999998e-02   3.5695000000000001e+00   4.9130000000000001e-01   1.5400000000000000e-01   2.0349999999999999e-01
   5.4510199999999998e+01  -1.4144239999999999e+02   6.3008190000000002e+02   5.2931100000000001e+01   6.6962900000000005e+01   1.0002700000000001e+01   8.4340000000000004e-01   4.4469999999999998e-01   4.2659000000000002e+00   3.7569999999999998e-01   5.7700000000000001e-02   2.6979999999999998e-01
   5.3011299999999999e+01  -1.4054110000000000e+02   6.1095209999999997e+02   5.1451200000000000e+01   6.4983599999999996e+01   1.0143000000000001e+01   8.6560000000000004e-01   2.0010000000000000e-01   3.3083000000000000e+00   4.9130000000000001e-01   1.6360000000000000e-01   2.5659999999999999e-01
   5.1247999999999998e+01  -1.3902420000000001e+02   5.9002089999999998e+02   4.9923600000000000e+01   6.3032899999999998e+01   1.0226300000000000e+01   1.1984999999999999e+00  -1.1119999999999999e-01   2.7858999999999998e+00   5.2980000000000005e-01   9.6199999999999994e-02   2.6100000000000001e-01
   4.9109900000000003e+01  -1.3752930000000001e+02   5.6994749999999999e+02   4.8214599999999997e+01   6.0948900000000002e+01   1.0340400000000001e+01   1.0431999999999999e+00   8.8900000000000007e-02   4.9623999999999997e+00   5.0090000000000001e-01  -1.9199999999999998e-02   2.5209999999999999e-01
   4.6861600000000003e+01  -1.3625430000000000e+02   5.4833000000000004e+02   4.6467399999999998e+01   5.8960099999999997e+01   1.0401700000000000e+01   7.9900000000000004e-01   1.7790000000000000e-01   3.5695000000000001e+00   4.7199999999999998e-01   6.7400000000000002e-02   2.4329999999999999e-01
   4.4745500000000000e+01  -1.3403389999999999e+02   5.2722709999999995e+02   4.4662999999999997e+01   5.6685800000000000e+01   1.0428100000000001e+01   9.3220000000000003e-01   2.0010000000000000e-01   3.2212000000000001e+00   4.8159999999999997e-01  -9.5999999999999992e-03   2.2120000000000001e-01
   4.2497199999999999e+01  -1.3179159999999999e+02   5.0483760000000001e+02   4.3011299999999999e+01   5.4573300000000003e+01   1.0458800000000000e+01   9.3220000000000003e-01   1.5559999999999999e-01   2.9600000000000000e+00   5.0090000000000001e-01   2.8899999999999999e-02   2.2559999999999999e-01
   4.0403199999999998e+01  -1.2957130000000001e+02   4.8167599999999999e+02   4.1054000000000002e+01   5.2318100000000001e+01   1.0480700000000001e+01   9.1000000000000003e-01   4.4469999999999998e-01   3.7435999999999998e+00   5.1049999999999995e-01   3.8500000000000000e-02   2.5659999999999999e-01
   3.8397399999999998e+01  -1.2653749999999999e+02   4.5817120000000000e+02   3.9211399999999998e+01   4.9929600000000001e+01   1.0441200000000000e+01   1.0209999999999999e+00   1.5559999999999999e-01   3.9177000000000000e+00   5.6830000000000003e-01   1.8279999999999999e-01   2.3440000000000000e-01
   3.6612000000000002e+01  -1.2359170000000000e+02   4.3449489999999997e+02   3.7273200000000003e+01   4.7417400000000001e+01   1.0353500000000000e+01   7.7680000000000005e-01   2.0010000000000000e-01   3.5695000000000001e+00   5.5869999999999997e-01   4.8099999999999997e-02   2.4329999999999999e-01
   3.4143300000000004e+01  -1.1956870000000001e+02   4.0901710000000003e+02   3.5106000000000002e+01   4.4781500000000001e+01   1.0186900000000000e+01   1.0653999999999999e+00   2.6679999999999998e-01   3.7435999999999998e+00   5.2020000000000000e-01   2.8899999999999999e-02   2.4329999999999999e-01
   3.2247599999999998e+01  -1.1534790000000000e+02   3.8233830000000000e+02   3.2919600000000003e+01   4.1936300000000003e+01   1.0015800000000000e+01   8.4340000000000004e-01   2.0010000000000000e-01   3.3953000000000002e+00   4.9130000000000001e-01   1.9199999999999998e-02   2.7870000000000000e-01
   2.9492400000000000e+01  -1.1068740000000000e+02   3.5325760000000002e+02   3.0456399999999999e+01   3.8995899999999999e+01   9.7177000000000007e+00   9.7660000000000002e-01   1.5559999999999999e-01   3.9177000000000000e+00   5.0090000000000001e-01   1.8279999999999999e-01   2.2120000000000001e-01
   2.7508600000000001e+01  -1.0451000000000001e+02   3.2460579999999999e+02   2.8002700000000001e+01   3.5798600000000000e+01   9.3230000000000004e+00   9.5440000000000003e-01   2.4460000000000001e-01   4.6142000000000003e+00   5.0090000000000001e-01   1.2509999999999999e-01   2.3000000000000001e-01
   2.4488800000000001e+01  -9.6573899999999995e+01   2.9346629999999999e+02   2.5596699999999998e+01   3.2468000000000004e+01   8.7835999999999999e+00   8.8780000000000003e-01   0.0000000000000000e+00   3.6564999999999999e+00   5.6830000000000003e-01   7.6999999999999999e-02   2.6979999999999998e-01
   2.1491099999999999e+01  -8.8659800000000004e+01   2.6138319999999999e+02   2.2961600000000001e+01   2.8947199999999999e+01   8.0995000000000008e+00   7.7680000000000005e-01   1.7790000000000000e-01   3.4824000000000002e+00   5.7799999999999996e-01   6.7400000000000002e-02   2.6100000000000001e-01
   1.7986400000000000e+01  -7.8591300000000004e+01   2.3007210000000001e+02   2.0431500000000000e+01   2.5445300000000000e+01   7.3189000000000002e+00   8.6560000000000004e-01   1.7790000000000000e-01   3.8306000000000000e+00   4.9130000000000001e-01   1.9199999999999998e-02   2.3440000000000000e-01
   1.4415600000000000e+01  -6.7159899999999993e+01   1.9695959999999999e+02   1.7968299999999999e+01   2.1857900000000001e+01   6.3323000000000000e+00   8.6560000000000004e-01   1.5559999999999999e-01   4.3529999999999998e+00   4.9130000000000001e-01   9.6199999999999994e-02   2.9640000000000000e-01
   1.0822699999999999e+01  -5.5222799999999999e+01   1.6487639999999999e+02   1.5676900000000000e+01   1.8470199999999998e+01   5.2842000000000002e+00   9.7660000000000002e-01   1.3339999999999999e-01   4.0048000000000004e+00   4.7199999999999998e-01   5.7700000000000001e-02   2.4770000000000000e-01
   7.1417000000000002e+00  -4.2538200000000003e+01   1.3493790000000001e+02   1.3614699999999999e+01   1.5282400000000001e+01   4.1090000000000000e+00   9.3220000000000003e-01   2.0010000000000000e-01   3.4824000000000002e+00   4.9130000000000001e-01   1.0580000000000001e-01   2.0349999999999999e-01
   4.0998000000000001e+00  -2.9128299999999999e+01   1.0946010000000000e+02   1.2134800000000000e+01   1.2627500000000000e+01   2.9205999999999999e+00   8.2120000000000004e-01   2.2239999999999999e-01   3.6564999999999999e+00   5.2980000000000005e-01   8.6599999999999996e-02   2.5659999999999999e-01
   1.3666000000000000e+00  -1.6641600000000000e+01   9.0072999999999993e+01   1.0760000000000000e+01   1.0524500000000000e+01   1.6532000000000000e+00   9.7660000000000002e-01   1.1119999999999999e-01   4.1788999999999996e+00   4.6239999999999998e-01   3.8500000000000000e-02   2.3000000000000001e-01
  -6.6130000000000000e-01  -4.6384999999999996e+00   7.6090199999999996e+01   9.9580000000000002e+00   9.0020000000000007e+00   5.7879999999999998e-01   7.7680000000000005e-01   8.8900000000000007e-02   4.3529999999999998e+00   5.8760000000000001e-01   3.8500000000000000e-02   2.6540000000000002e-01
  -2.2924000000000002e+00   1.5390000000000001e-01   6.6139300000000006e+01   8.8696000000000002e+00   7.6506999999999996e+00   5.7879999999999998e-01   9.5440000000000003e-01   2.8910000000000002e-01   4.0918000000000001e+00   5.5869999999999997e-01   7.6999999999999999e-02   2.8749999999999998e-01
  -1.6752000000000000e+00  -3.9350999999999998e+00   5.3357500000000002e+01   7.3514999999999997e+00   6.5087999999999999e+00   5.2620000000000000e-01   1.0431999999999999e+00   8.8900000000000007e-02   3.8306000000000000e+00   5.5869999999999997e-01   2.8899999999999999e-02   2.5209999999999999e-01
  -7.2740000000000005e-01  -5.0781999999999998e+00   4.3835500000000003e+01   5.7380000000000004e+00   5.1005000000000003e+00   4.1660000000000003e-01   9.7660000000000002e-01   2.0010000000000000e-01   4.0048000000000004e+00   4.5269999999999999e-01   9.6199999999999994e-02   2.5659999999999999e-01
   4.6289999999999998e-01  -1.2749999999999999e+00   3.4313499999999998e+01   4.9074000000000000e+00   3.9110000000000000e+00   1.8859999999999999e-01   1.0875999999999999e+00   1.1119999999999999e-01   3.8306000000000000e+00   5.1049999999999995e-01   7.6999999999999999e-02   2.2120000000000001e-01
   4.4100000000000000e-02  -3.2979999999999998e-01   2.5820900000000002e+01   3.8666999999999998e+00   2.9784999999999999e+00   4.8200000000000000e-02   9.7660000000000002e-01   2.8910000000000002e-01   3.8306000000000000e+00   5.7799999999999996e-01   9.6199999999999994e-02   2.3890000000000000e-01
  -2.8649999999999998e-01  -1.2311000000000001e+00   1.8443500000000000e+01   2.7496999999999998e+00   2.2932999999999999e+00  -3.0700000000000002e-02   9.9880000000000002e-01   2.8910000000000002e-01   3.8306000000000000e+00   3.5639999999999999e-01   1.1550000000000001e-01   2.4770000000000000e-01
  -5.9509999999999996e-01   1.3189999999999999e-01   1.2438599999999999e+01   2.2149999999999999e+00   1.4369000000000001e+00  -4.8200000000000000e-02   9.1000000000000003e-01   2.2239999999999999e-01   3.1341999999999999e+00   4.3350000000000000e-01   4.8099999999999997e-02   2.3000000000000001e-01
  -6.1719999999999997e-01   1.7366999999999999e+00   8.3209999999999997e+00   1.5562000000000000e+00   8.2789999999999997e-01  -3.0700000000000002e-02   9.7660000000000002e-01  -4.4499999999999998e-02   3.7435999999999998e+00   5.3939999999999999e-01   4.8099999999999997e-02   2.4329999999999999e-01
  -3.0859999999999999e-01   1.2531000000000001e+00   2.8309000000000002e+00   8.4970000000000001e-01   3.1400000000000000e-01  -1.6230000000000000e-01   9.9880000000000002e-01   3.1130000000000002e-01   3.9177000000000000e+00   4.9130000000000001e-01   1.0580000000000001e-01   2.5209999999999999e-01
  -4.4100000000000000e-02  -1.5390000000000001e-01   8.5800000000000001e-02   3.2460000000000000e-01   9.4999999999999998e-03  -6.1400000000000003e-02   9.5440000000000003e-01   4.4499999999999998e-02   4.0048000000000004e+00   4.5269999999999999e-01   2.8899999999999999e-02   2.3890000000000000e-01
   8.8200000000000001e-02  -6.8149999999999999e-01   6.8630000000000002e-01   4.7739999999999999e-01  -1.9000000000000000e-02  -7.8899999999999998e-02   9.7660000000000002e-01   3.5580000000000001e-01   3.7435999999999998e+00   4.9130000000000001e-01   4.8099999999999997e-02   2.6979999999999998e-01
   5.9509999999999996e-01   3.0780000000000002e-01   7.7210000000000001e-01   5.2510000000000001e-01  -2.8500000000000001e-02  -5.2600000000000001e-02   1.0653999999999999e+00   1.7790000000000000e-01   3.9177000000000000e+00   5.6830000000000003e-01   1.8279999999999999e-01   2.4329999999999999e-01
   3.9679999999999999e-01  -1.3189999999999999e-01   1.7160000000000000e-01   3.8190000000000002e-01  -1.6180000000000000e-01  -1.7500000000000002e-02   1.1096999999999999e+00   2.8910000000000002e-01   3.5695000000000001e+00   5.1049999999999995e-01   9.6199999999999994e-02   2.5659999999999999e-01
  -2.4249999999999999e-01  -2.8580000000000000e-01   1.7160000000000000e-01   4.3919999999999998e-01   0.0000000000000000e+00  -3.9500000000000000e-02   1.1540999999999999e+00   1.5559999999999999e-01   3.2212000000000001e+00   5.3939999999999999e-01   5.7700000000000001e-02   2.6979999999999998e-01
   6.6100000000000006e-02  -1.0990000000000000e-01   2.5740000000000002e-01   5.0600000000000001e-01   2.8500000000000001e-02  -2.6300000000000000e-02   8.4340000000000004e-01   3.5580000000000001e-01   3.4824000000000002e+00   5.0090000000000001e-01   5.7700000000000001e-02   2.6979999999999998e-01
   4.1880000000000001e-01   8.7900000000000006e-02   6.8630000000000002e-01   4.8690000000000000e-01  -8.5599999999999996e-02  -7.0199999999999999e-02   8.4340000000000004e-01   3.5580000000000001e-01   3.8306000000000000e+00   5.2020000000000000e-01   1.2509999999999999e-01   2.4770000000000000e-01
   1.7630000000000001e-01   0.0000000000000000e+00   2.5740000000000002e-01   4.0100000000000002e-01  -9.5200000000000007e-02  -3.0700000000000002e-02   8.6560000000000004e-01   2.2239999999999999e-01   3.3083000000000000e+00   5.6830000000000003e-01   1.8279999999999999e-01   2.3890000000000000e-01
   1.1020000000000001e-01  -2.1980000000000000e-01   5.1470000000000005e-01   5.0600000000000001e-01   4.7600000000000003e-02  -5.7000000000000002e-02   1.1540999999999999e+00   2.6679999999999998e-01   3.1341999999999999e+00   5.0090000000000001e-01   6.7400000000000002e-02   2.5659999999999999e-01
  -1.3230000000000000e-01   2.6379999999999998e-01   3.4310000000000002e-01   5.2510000000000001e-01  -3.8100000000000002e-02  -8.3299999999999999e-02   7.7680000000000005e-01   2.6679999999999998e-01   4.0048000000000004e+00   4.9130000000000001e-01   1.1550000000000001e-01   2.7870000000000000e-01
   2.1999999999999999e-02  -4.3999999999999997e-02   9.4359999999999999e-01   4.8690000000000000e-01  -1.1420000000000000e-01  -5.7000000000000002e-02   1.0875999999999999e+00   1.1119999999999999e-01   3.4824000000000002e+00   4.6239999999999998e-01   1.2509999999999999e-01   2.0790000000000000e-01
   3.5270000000000001e-01  -6.6000000000000003e-02   4.2890000000000000e-01   5.2510000000000001e-01  -1.0470000000000000e-01  -5.2600000000000001e-02   8.6560000000000004e-01   3.1130000000000002e-01   3.8306000000000000e+00   5.0090000000000001e-01   5.7700000000000001e-02   2.3890000000000000e-01
   2.1999999999999999e-02  -3.2979999999999998e-01   2.5740000000000002e-01   5.5379999999999996e-01  -9.5200000000000007e-02  -4.4000000000000003e-03   1.1318999999999999e+00   2.4460000000000001e-01   3.5695000000000001e+00   5.0090000000000001e-01   9.6199999999999994e-02   2.8310000000000002e-01
  -1.1020000000000001e-01   1.9789999999999999e-01   4.2890000000000000e-01   4.6779999999999999e-01  -6.6600000000000006e-02  -8.8000000000000005e-03   1.0209999999999999e+00   1.7790000000000000e-01   3.3083000000000000e+00   4.5269999999999999e-01   2.1170000000000000e-01   2.4770000000000000e-01
   1.7630000000000001e-01  -3.0780000000000002e-01   2.5740000000000002e-01   4.3919999999999998e-01  -1.0470000000000000e-01  -7.0199999999999999e-02   9.1000000000000003e-01   5.5589999999999995e-01   3.4824000000000002e+00   5.6830000000000003e-01   1.4430000000000001e-01   2.4329999999999999e-01
   1.3230000000000000e-01  -2.1999999999999999e-02  -1.7160000000000000e-01   4.3919999999999998e-01  -3.8100000000000002e-02  -5.2600000000000001e-02   9.7660000000000002e-01   4.4499999999999998e-02   4.1788999999999996e+00   4.3350000000000000e-01   7.6999999999999999e-02   2.4770000000000000e-01
   3.9679999999999999e-01   6.6000000000000003e-02   1.7160000000000000e-01   5.0600000000000001e-01   0.0000000000000000e+00  -9.2100000000000001e-02   1.0875999999999999e+00   1.1119999999999999e-01   3.4824000000000002e+00   5.1049999999999995e-01   9.6199999999999994e-02   2.0349999999999999e-01
   2.1999999999999999e-02  -4.3999999999999997e-02   0.0000000000000000e+00   4.3919999999999998e-01  -9.5200000000000007e-02  -1.7500000000000002e-02   1.1984999999999999e+00   2.4460000000000001e-01   3.8306000000000000e+00   5.7799999999999996e-01   7.6999999999999999e-02   2.3440000000000000e-01
   2.1999999999999999e-02  -8.7900000000000006e-02   3.4310000000000002e-01   4.4869999999999999e-01  -2.8500000000000001e-02  -6.1400000000000003e-02   9.5440000000000003e-01   3.1130000000000002e-01   3.8306000000000000e+00   4.4309999999999999e-01   1.8279999999999999e-01   2.5209999999999999e-01
   1.7630000000000001e-01   1.5390000000000001e-01   4.2890000000000000e-01   4.5829999999999999e-01   8.5599999999999996e-02  -1.3159999999999999e-01   8.6560000000000004e-01   8.8900000000000007e-02   4.2659000000000002e+00   5.5869999999999997e-01   1.2509999999999999e-01   2.3000000000000001e-01
   1.5429999999999999e-01   4.3999999999999997e-02   5.1470000000000005e-01   4.5829999999999999e-01   2.8500000000000001e-02  -7.4499999999999997e-02   9.5440000000000003e-01   8.0049999999999999e-01   3.6564999999999999e+00   4.6239999999999998e-01   1.2509999999999999e-01   2.5659999999999999e-01
  -1.1020000000000001e-01   1.0990000000000000e-01   6.0050000000000003e-01   4.4869999999999999e-01   1.9000000000000000e-02  -5.2600000000000001e-02   8.2120000000000004e-01   2.6679999999999998e-01   4.0048000000000004e+00   4.6239999999999998e-01   1.0580000000000001e-01   2.7429999999999999e-01
   3.0859999999999999e-01   1.5390000000000001e-01   3.4310000000000002e-01   4.5829999999999999e-01  -9.5200000000000007e-02  -4.3900000000000002e-02   8.8780000000000003e-01   1.3339999999999999e-01   3.9177000000000000e+00   4.7199999999999998e-01   3.8500000000000000e-02   2.3440000000000000e-01
   8.8200000000000001e-02   1.3189999999999999e-01  -8.5800000000000001e-02   4.4869999999999999e-01  -1.0470000000000000e-01  -6.5799999999999997e-02   8.2120000000000004e-01   2.8910000000000002e-01   3.3083000000000000e+00   4.9130000000000001e-01   1.1550000000000001e-01   2.6100000000000001e-01
   1.9839999999999999e-01  -1.5390000000000001e-01   7.7210000000000001e-01   4.8690000000000000e-01  -5.7099999999999998e-02  -2.1899999999999999e-02   9.5440000000000003e-01   3.1130000000000002e-01   3.4824000000000002e+00   4.7199999999999998e-01   1.3469999999999999e-01   2.8310000000000002e-01
   4.4100000000000000e-02  -2.8580000000000000e-01   6.0050000000000003e-01   5.0600000000000001e-01  -1.9000000000000000e-02  -6.5799999999999997e-02   7.7680000000000005e-01   1.7790000000000000e-01   3.7435999999999998e+00   4.3350000000000000e-01   1.2509999999999999e-01   2.6540000000000002e-01
   1.3230000000000000e-01  -1.3189999999999999e-01  -8.5800000000000001e-02   4.0100000000000002e-01  -3.8100000000000002e-02  -3.5099999999999999e-02   9.3220000000000003e-01   1.3339999999999999e-01   3.4824000000000002e+00   4.6239999999999998e-01   1.1550000000000001e-01   2.2120000000000001e-01
   1.1020000000000001e-01  -2.1980000000000000e-01   9.4359999999999999e-01   4.3919999999999998e-01  -1.0470000000000000e-01  -5.2600000000000001e-02   1.1096999999999999e+00   1.3339999999999999e-01   3.4824000000000002e+00   5.0090000000000001e-01   3.8500000000000000e-02   2.3890000000000000e-01
   2.2040000000000001e-01   8.7900000000000006e-02  -3.4310000000000002e-01   4.7739999999999999e-01  -1.3320000000000001e-01  -7.8899999999999998e-02   9.9880000000000002e-01   3.1130000000000002e-01   3.5695000000000001e+00   5.1049999999999995e-01   1.3469999999999999e-01   2.5659999999999999e-01
   2.8649999999999998e-01  -1.0990000000000000e-01   9.4359999999999999e-01   4.6779999999999999e-01  -4.7600000000000003e-02  -1.0960000000000000e-01   8.2120000000000004e-01   3.3350000000000002e-01   3.7435999999999998e+00   5.2020000000000000e-01   5.7700000000000001e-02   2.3000000000000001e-01
   1.5429999999999999e-01  -1.7590000000000000e-01   6.8630000000000002e-01   3.6280000000000001e-01  -3.8100000000000002e-02  -3.5099999999999999e-02   1.0431999999999999e+00   4.8920000000000002e-01   3.4824000000000002e+00   4.5269999999999999e-01   9.6199999999999994e-02   1.8579999999999999e-01
   1.1020000000000001e-01   8.7900000000000006e-02   6.8630000000000002e-01   4.2009999999999997e-01  -1.0470000000000000e-01  -7.0199999999999999e-02   9.7660000000000002e-01   2.8910000000000002e-01   2.7858999999999998e+00   4.9130000000000001e-01   2.8899999999999999e-02   2.3000000000000001e-01
   6.6100000000000006e-02  -8.7900000000000006e-02   1.7157000000000000e+00   4.7739999999999999e-01  -8.5599999999999996e-02   1.7500000000000002e-02   9.5440000000000003e-01   1.7790000000000000e-01   3.3083000000000000e+00   5.3939999999999999e-01   4.8099999999999997e-02   2.7429999999999999e-01
   1.5429999999999999e-01  -1.0990000000000000e-01   1.5441000000000000e+00   4.3919999999999998e-01  -9.4999999999999998e-03  -2.6300000000000000e-02   1.0653999999999999e+00   2.0010000000000000e-01   3.3953000000000002e+00   6.0690000000000000e-01   4.8099999999999997e-02   2.6540000000000002e-01
   2.1999999999999999e-02   1.0990000000000000e-01   7.7210000000000001e-01   3.6280000000000001e-01  -1.2370000000000000e-01  -2.6300000000000000e-02   9.9880000000000002e-01   3.1130000000000002e-01   3.1341999999999999e+00   4.6239999999999998e-01   8.6599999999999996e-02   2.7870000000000000e-01
   0.0000000000000000e+00   0.0000000000000000e+00   5.1470000000000005e-01   5.2510000000000001e-01  -4.7600000000000003e-02  -8.3299999999999999e-02   9.3220000000000003e-01   2.2200000000000001e-02   3.3083000000000000e+00   4.5269999999999999e-01   1.5400000000000000e-01   3.1850000000000001e-01
   6.6100000000000006e-02   4.3999999999999997e-02  -2.5740000000000002e-01   5.3469999999999995e-01  -9.5200000000000007e-02  -7.4499999999999997e-02   8.8780000000000003e-01   3.3350000000000002e-01   3.2212000000000001e+00   5.2980000000000005e-01   4.8099999999999997e-02   2.7870000000000000e-01
   2.1999999999999999e-02  -4.3999999999999997e-02  -5.1470000000000005e-01   5.4420000000000002e-01  -5.7099999999999998e-02  -2.6300000000000000e-02   7.5460000000000005e-01   4.4499999999999998e-02   3.8306000000000000e+00   5.1049999999999995e-01   1.5400000000000000e-01   2.3000000000000001e-01
   1.7630000000000001e-01  -6.6000000000000003e-02   4.2890000000000000e-01   4.1049999999999998e-01  -8.5599999999999996e-02  -1.0520000000000000e-01   1.2206999999999999e+00   2.4460000000000001e-01   3.9177000000000000e+00   4.7199999999999998e-01   7.6999999999999999e-02   2.8310000000000002e-01
   2.1999999999999999e-02   6.6000000000000003e-02   8.5780000000000001e-01   5.7279999999999998e-01   9.4999999999999998e-03  -6.5799999999999997e-02   9.7660000000000002e-01   3.7800000000000000e-01   3.3083000000000000e+00   5.7799999999999996e-01   1.0580000000000001e-01   2.9189999999999999e-01
   1.7630000000000001e-01  -2.1999999999999999e-02   5.1470000000000005e-01   4.6779999999999999e-01  -5.7099999999999998e-02  -3.0700000000000002e-02   9.5440000000000003e-01   1.5559999999999999e-01   3.6564999999999999e+00   5.1049999999999995e-01   1.1550000000000001e-01   2.7870000000000000e-01
  -1.1020000000000001e-01   6.6000000000000003e-02   4.2890000000000000e-01   4.3919999999999998e-01  -1.1420000000000000e-01  -6.5799999999999997e-02   8.8780000000000003e-01   2.2239999999999999e-01   3.4824000000000002e+00   4.9130000000000001e-01   1.1550000000000001e-01   2.3000000000000001e-01
   1.1020000000000001e-01  -6.6000000000000003e-02   8.5780000000000001e-01   4.2009999999999997e-01  -9.5200000000000007e-02  -4.8200000000000000e-02   8.4340000000000004e-01   1.1119999999999999e-01   3.5695000000000001e+00   4.1420000000000001e-01   0.0000000000000000e+00   2.4329999999999999e-01
   2.6450000000000001e-01  -4.3999999999999997e-02   6.8630000000000002e-01   4.4869999999999999e-01  -8.5599999999999996e-02   1.7500000000000002e-02   9.7660000000000002e-01   5.1139999999999997e-01   4.2659000000000002e+00   4.7199999999999998e-01   7.6999999999999999e-02   2.6979999999999998e-01
   1.3230000000000000e-01   1.0990000000000000e-01   4.2890000000000000e-01   3.8190000000000002e-01  -1.9000000000000000e-02   2.1899999999999999e-02   8.4340000000000004e-01   1.3339999999999999e-01   4.0048000000000004e+00   4.6239999999999998e-01   1.1550000000000001e-01   2.5209999999999999e-01
   6.6100000000000006e-02   1.7590000000000000e-01   7.7210000000000001e-01   4.1049999999999998e-01  -1.1420000000000000e-01  -6.1400000000000003e-02   7.5460000000000005e-01   1.1119999999999999e-01   3.3953000000000002e+00   4.3350000000000000e-01   1.2509999999999999e-01   2.5659999999999999e-01
   1.7630000000000001e-01  -6.6000000000000003e-02   3.4310000000000002e-01   4.4869999999999999e-01  -9.5200000000000007e-02   0.0000000000000000e+00   9.3220000000000003e-01   2.6679999999999998e-01   3.9177000000000000e+00   4.9130000000000001e-01   4.8099999999999997e-02   2.3000000000000001e-01
   1.5429999999999999e-01   0.0000000000000000e+00   4.2890000000000000e-01   3.7240000000000001e-01  -5.7099999999999998e-02  -4.3900000000000002e-02   8.4340000000000004e-01   1.1119999999999999e-01   3.7435999999999998e+00   5.3939999999999999e-01   8.6599999999999996e-02   2.6979999999999998e-01
   2.2040000000000001e-01  -4.3999999999999997e-02   1.0294000000000001e+00   4.7739999999999999e-01   3.8100000000000002e-02  -1.0090000000000000e-01   1.1318999999999999e+00   1.5559999999999999e-01   3.4824000000000002e+00   5.0090000000000001e-01   1.1550000000000001e-01   2.5659999999999999e-01
  -1.5429999999999999e-01   2.1999999999999999e-02  -8.5800000000000001e-02   4.9650000000000000e-01  -4.7600000000000003e-02  -3.5099999999999999e-02   9.3220000000000003e-01   2.8910000000000002e-01   3.2212000000000001e+00   4.9130000000000001e-01   1.3469999999999999e-01   2.3440000000000000e-01
   8.8200000000000001e-02   1.7590000000000000e-01   1.7160000000000000e-01   4.5829999999999999e-01  -1.1420000000000000e-01  -4.3900000000000002e-02   9.7660000000000002e-01   3.5580000000000001e-01   3.4824000000000002e+00   5.0090000000000001e-01   1.5400000000000000e-01   2.3440000000000000e-01
  -6.6100000000000006e-02  -4.3999999999999997e-02   2.5740000000000002e-01   4.1049999999999998e-01  -5.7099999999999998e-02  -6.1400000000000003e-02   7.9900000000000004e-01   3.7800000000000000e-01   3.0470999999999999e+00   5.3939999999999999e-01   1.2509999999999999e-01   3.2290000000000002e-01
   6.6100000000000006e-02   1.5390000000000001e-01   4.2890000000000000e-01   4.7739999999999999e-01  -1.0470000000000000e-01   1.7500000000000002e-02   9.1000000000000003e-01   3.1130000000000002e-01   3.7435999999999998e+00   5.2980000000000005e-01   4.8099999999999997e-02   2.6100000000000001e-01
   4.4100000000000000e-02  -8.7900000000000006e-02   1.0294000000000001e+00   4.3919999999999998e-01  -6.6600000000000006e-02  -4.3900000000000002e-02   9.3220000000000003e-01   4.2249999999999999e-01   3.7435999999999998e+00   4.4309999999999999e-01   8.6599999999999996e-02   2.5659999999999999e-01
  -6.6100000000000006e-02   2.1999999999999999e-02   6.0050000000000003e-01   4.2009999999999997e-01  -1.1420000000000000e-01  -8.7700000000000000e-02   8.2120000000000004e-01   4.0020000000000000e-01   3.8306000000000000e+00   4.7199999999999998e-01   1.5400000000000000e-01   1.9020000000000001e-01
   2.2040000000000001e-01   1.0990000000000000e-01   9.4359999999999999e-01   4.8690000000000000e-01  -1.3320000000000001e-01  -6.1400000000000003e-02   1.0431999999999999e+00   2.4460000000000001e-01   3.5695000000000001e+00   5.2980000000000005e-01   9.6199999999999994e-02   2.2120000000000001e-01
   1.5429999999999999e-01  -6.6000000000000003e-02   9.4359999999999999e-01   4.7739999999999999e-01  -1.1420000000000000e-01  -9.6500000000000002e-02   1.0431999999999999e+00   8.8900000000000007e-02   3.5695000000000001e+00   4.8159999999999997e-01   1.0580000000000001e-01   2.7870000000000000e-01
   2.6450000000000001e-01  -4.3999999999999997e-02  -4.2890000000000000e-01   4.6779999999999999e-01  -1.0470000000000000e-01  -4.8200000000000000e-02   9.1000000000000003e-01   2.6679999999999998e-01   3.5695000000000001e+00   5.4910000000000003e-01   6.7400000000000002e-02   2.7429999999999999e-01
   1.3230000000000000e-01  -2.1999999999999999e-02   5.1470000000000005e-01   5.5379999999999996e-01  -1.0470000000000000e-01  -7.4499999999999997e-02   9.9880000000000002e-01   1.7790000000000000e-01   4.1788999999999996e+00   5.2020000000000000e-01   1.0580000000000001e-01   2.6100000000000001e-01
   2.1999999999999999e-02  -2.1999999999999999e-02   6.0050000000000003e-01   4.6779999999999999e-01  -1.1420000000000000e-01  -4.3900000000000002e-02   1.1318999999999999e+00   1.5559999999999999e-01   3.8306000000000000e+00   5.1049999999999995e-01   4.8099999999999997e-02   2.2559999999999999e-01
   3.9679999999999999e-01   4.3999999999999997e-02   1.7160000000000000e-01   4.6779999999999999e-01  -7.6100000000000001e-02  -1.1840000000000001e-01   8.8780000000000003e-01   3.3350000000000002e-01   3.7435999999999998e+00   5.6830000000000003e-01   3.8500000000000000e-02   2.4770000000000000e-01
   4.4100000000000000e-02   2.1980000000000000e-01   7.7210000000000001e-01   4.7739999999999999e-01  -1.0470000000000000e-01  -7.8899999999999998e-02   9.5440000000000003e-01   3.1130000000000002e-01   3.2212000000000001e+00   4.9130000000000001e-01  -8.6599999999999996e-02   2.7429999999999999e-01
   1.5429999999999999e-01   1.5390000000000001e-01   6.8630000000000002e-01   4.4869999999999999e-01  -9.5200000000000007e-02  -8.3299999999999999e-02   9.7660000000000002e-01   3.3350000000000002e-01   3.7435999999999998e+00   5.0090000000000001e-01   1.5400000000000000e-01   2.6979999999999998e-01
   1.9839999999999999e-01   4.3999999999999997e-02   6.0050000000000003e-01   3.5330000000000000e-01  -1.6180000000000000e-01  -8.8000000000000005e-03   9.7660000000000002e-01   2.0010000000000000e-01   3.8306000000000000e+00   4.8159999999999997e-01   1.2509999999999999e-01   2.3000000000000001e-01
  -8.8200000000000001e-02  -2.4179999999999999e-01   0.0000000000000000e+00   3.8190000000000002e-01  -1.0470000000000000e-01  -6.5799999999999997e-02   7.3240000000000005e-01   2.8910000000000002e-01   3.7435999999999998e+00   5.0090000000000001e-01   2.0210000000000000e-01   2.2559999999999999e-01
   2.6450000000000001e-01   8.7900000000000006e-02   2.5740000000000002e-01   5.2510000000000001e-01  -1.7130000000000001e-01  -7.8899999999999998e-02   9.5440000000000003e-01   4.0020000000000000e-01   2.8730000000000002e+00   4.1420000000000001e-01   6.7400000000000002e-02   2.0790000000000000e-01
   2.4249999999999999e-01  -6.6000000000000003e-02   4.2890000000000000e-01   4.2009999999999997e-01  -7.6100000000000001e-02  -6.5799999999999997e-02   1.0431999999999999e+00   2.4460000000000001e-01   3.3953000000000002e+00   5.1049999999999995e-01   6.7400000000000002e-02   2.1679999999999999e-01
   2.6450000000000001e-01  -8.7900000000000006e-02   9.4359999999999999e-01   4.1049999999999998e-01  -9.4999999999999998e-03  -9.6500000000000002e-02   8.4340000000000004e-01   4.2249999999999999e-01   3.6564999999999999e+00   4.7199999999999998e-01   1.0580000000000001e-01   2.4329999999999999e-01
   1.3230000000000000e-01   2.1999999999999999e-02   1.3725000000000001e+00   4.5829999999999999e-01  -1.9000000000000000e-02  -7.4499999999999997e-02   8.6560000000000004e-01   1.7790000000000000e-01   2.9600000000000000e+00   5.0090000000000001e-01   1.0580000000000001e-01   2.4329999999999999e-01
   2.1999999999999999e-02   6.6000000000000003e-02   6.8630000000000002e-01   4.7739999999999999e-01   2.8500000000000001e-02  -3.5099999999999999e-02   9.7660000000000002e-01   3.5580000000000001e-01   3.7435999999999998e+00   5.2980000000000005e-01   1.3469999999999999e-01   2.6540000000000002e-01
   2.1999999999999999e-02   8.7900000000000006e-02   9.4359999999999999e-01   4.1049999999999998e-01  -8.5599999999999996e-02  -3.5099999999999999e-02   1.2428999999999999e+00   2.2200000000000001e-02   4.0048000000000004e+00   4.7199999999999998e-01   1.2509999999999999e-01   2.6100000000000001e-01
  -2.1999999999999999e-02   5.0560000000000005e-01   8.5800000000000001e-02   4.2959999999999998e-01  -1.1420000000000000e-01  -8.3299999999999999e-02   9.1000000000000003e-01   3.7800000000000000e-01   3.4824000000000002e+00   4.5269999999999999e-01   1.2509999999999999e-01   2.5209999999999999e-01
  -1.1020000000000001e-01  -4.3999999999999997e-02   4.2890000000000000e-01   5.5379999999999996e-01  -1.2370000000000000e-01  -3.9500000000000000e-02   9.9880000000000002e-01   2.4460000000000001e-01   3.6564999999999999e+00   4.7199999999999998e-01   3.8500000000000000e-02   2.3890000000000000e-01
   2.1999999999999999e-02  -1.0990000000000000e-01   1.7160000000000000e-01   2.5779999999999997e-01  -1.6180000000000000e-01  -2.6300000000000000e-02   8.8780000000000003e-01   4.2249999999999999e-01   3.5695000000000001e+00   4.2380000000000001e-01   1.6360000000000000e-01   2.1679999999999999e-01
   6.6100000000000006e-02   0.0000000000000000e+00   8.5800000000000001e-02   2.6729999999999998e-01  -8.5599999999999996e-02  -6.1400000000000003e-02   7.5460000000000005e-01   8.8900000000000007e-02   3.1341999999999999e+00   5.1049999999999995e-01   6.7400000000000002e-02   2.6540000000000002e-01
  -6.3919999999999999e-01   7.4739999999999995e-01   2.1446000000000001e+00   4.9650000000000000e-01  -5.7099999999999998e-02  -1.3200000000000000e-02   8.6560000000000004e-01   4.8920000000000002e-01   3.7435999999999998e+00   4.9130000000000001e-01   1.0580000000000001e-01   2.8310000000000002e-01
   9.6989999999999998e-01   2.1980000000000000e-01  -5.1470000000000005e-01   3.5330000000000000e-01  -2.8500000000000001e-02  -6.5799999999999997e-02   8.8780000000000003e-01   1.5559999999999999e-01   3.6564999999999999e+00   4.8159999999999997e-01   1.0580000000000001e-01   2.9640000000000000e-01
   4.4100000000000000e-02  -3.7369999999999998e-01   0.0000000000000000e+00   3.9140000000000003e-01  -1.1420000000000000e-01   3.0700000000000002e-02   9.7660000000000002e-01   1.1119999999999999e-01   3.6564999999999999e+00   4.9130000000000001e-01   2.8899999999999999e-02   2.2120000000000001e-01
  -1.2564000000000000e+00  -7.6939999999999997e-01  -4.2890000000000000e-01   3.5330000000000000e-01   5.7099999999999998e-02   7.0199999999999999e-02   8.6560000000000004e-01   3.1130000000000002e-01   4.0918000000000001e+00   5.2020000000000000e-01   2.8899999999999999e-02   2.3440000000000000e-01
  -6.6100000000000006e-02   3.5170000000000001e-01   1.4582999999999999e+00   3.6280000000000001e-01  -2.8500000000000001e-02   1.7500000000000002e-02   1.1096999999999999e+00   1.3339999999999999e-01   3.7435999999999998e+00   4.9130000000000001e-01   1.0580000000000001e-01   2.2120000000000001e-01
   1.4548000000000001e+00   2.6379999999999998e-01   1.9730000000000001e+00   3.9140000000000003e-01  -2.0930000000000001e-01  -8.3299999999999999e-02   9.7660000000000002e-01   4.8920000000000002e-01   3.7435999999999998e+00   5.5869999999999997e-01   5.7700000000000001e-02   2.2559999999999999e-01
   1.7630000000000001e-01  -6.6000000000000003e-02   1.7157000000000000e+00   3.5330000000000000e-01  -8.5599999999999996e-02  -7.4499999999999997e-02   8.6560000000000004e-01   2.6679999999999998e-01   3.6564999999999999e+00   5.2980000000000005e-01   6.7400000000000002e-02   2.6100000000000001e-01
  -1.3666000000000000e+00  -3.5170000000000001e-01  -8.5780000000000001e-01   5.1559999999999995e-01   2.8500000000000001e-02  -6.5799999999999997e-02   8.8780000000000003e-01   2.6679999999999998e-01   2.9600000000000000e+00   5.0090000000000001e-01   5.7700000000000001e-02   2.5209999999999999e-01
  -5.0700000000000001e-01  -1.7590000000000000e-01   3.4310000000000002e-01   3.9140000000000003e-01  -1.2370000000000000e-01  -1.7500000000000002e-02   1.1984999999999999e+00   1.5559999999999999e-01   3.8306000000000000e+00   4.5269999999999999e-01   9.6199999999999994e-02   2.7870000000000000e-01
   1.7413000000000001e+00   0.0000000000000000e+00   1.2010000000000001e+00   3.3420000000000000e-01  -2.2839999999999999e-01  -3.9500000000000000e-02   1.0653999999999999e+00   1.5559999999999999e-01   4.2659000000000002e+00   4.4309999999999999e-01   1.1550000000000001e-01   3.1850000000000001e-01
   1.7630000000000001e-01  -3.5170000000000001e-01   5.1470000000000005e-01   3.4370000000000001e-01  -2.1890000000000001e-01  -8.8000000000000005e-03   8.8780000000000003e-01   2.0010000000000000e-01   2.6118000000000001e+00   4.7199999999999998e-01   6.7400000000000002e-02   2.6979999999999998e-01
  -1.3225000000000000e+00  -1.3189999999999999e-01  -8.5800000000000001e-02   4.0100000000000002e-01   5.7099999999999998e-02  -5.2600000000000001e-02   1.1318999999999999e+00   2.2239999999999999e-01   3.5695000000000001e+00   4.7199999999999998e-01   9.5999999999999992e-03   1.9910000000000000e-01
  -6.6100000000000006e-02   1.0990000000000000e-01   1.3725000000000001e+00   4.2009999999999997e-01   5.7099999999999998e-02  -3.5099999999999999e-02   8.8780000000000003e-01   5.7809999999999995e-01   3.6564999999999999e+00   4.9130000000000001e-01   4.8099999999999997e-02   2.6100000000000001e-01
   1.1021000000000001e+00  -1.3189999999999999e-01   1.2867999999999999e+00   3.5330000000000000e-01  -1.6180000000000000e-01  -5.7000000000000002e-02   9.3220000000000003e-01   2.8910000000000002e-01   3.6564999999999999e+00   5.5869999999999997e-01   7.6999999999999999e-02   2.1679999999999999e-01
   2.2040000000000001e-01  -2.1980000000000000e-01   5.1470000000000005e-01   4.6779999999999999e-01  -7.6100000000000001e-02  -4.4000000000000003e-03   1.0653999999999999e+00   2.4460000000000001e-01   2.9600000000000000e+00   5.1049999999999995e-01   3.8500000000000000e-02   2.7429999999999999e-01
  -7.4939999999999996e-01   3.9570000000000000e-01  -3.4310000000000002e-01   4.1049999999999998e-01  -4.7600000000000003e-02  -4.3900000000000002e-02   8.8780000000000003e-01   6.0040000000000004e-01   3.7435999999999998e+00   5.8760000000000001e-01   1.0580000000000001e-01   2.0349999999999999e-01
  -2.8649999999999998e-01   1.5390000000000001e-01   4.2890000000000000e-01   5.4420000000000002e-01  -1.9980000000000001e-01  -1.7500000000000002e-02   8.2120000000000004e-01   4.6689999999999998e-01   4.0048000000000004e+00   4.9130000000000001e-01   1.9199999999999998e-02   2.8749999999999998e-01
   8.1559999999999999e-01  -2.8580000000000000e-01   1.5441000000000000e+00   4.1049999999999998e-01  -1.5229999999999999e-01   0.0000000000000000e+00   9.3220000000000003e-01  -1.1119999999999999e-01   4.0048000000000004e+00   5.1049999999999995e-01   1.4430000000000001e-01   2.6100000000000001e-01
   1.5429999999999999e-01  -9.6730000000000005e-01  -8.5800000000000001e-02   1.7190000000000000e-01  -8.5599999999999996e-02  -7.0199999999999999e-02   8.2120000000000004e-01   4.8920000000000002e-01   3.2212000000000001e+00   5.1049999999999995e-01   1.4430000000000001e-01   2.4329999999999999e-01
  -3.3060000000000000e-01   3.7369999999999998e-01   8.5800000000000001e-02   3.5330000000000000e-01  -1.5229999999999999e-01  -9.6500000000000002e-02   1.3095000000000001e+00   1.7790000000000000e-01   3.7435999999999998e+00   4.9130000000000001e-01   1.6360000000000000e-01   2.3440000000000000e-01
  -4.1880000000000001e-01   8.3540000000000003e-01   1.4582999999999999e+00   5.3469999999999995e-01  -1.9000000000000000e-02  -7.4499999999999997e-02   6.6579999999999995e-01   4.2249999999999999e-01   3.8306000000000000e+00   4.7199999999999998e-01   2.1170000000000000e-01   2.3890000000000000e-01
   4.6289999999999998e-01   8.7900000000000006e-02   2.5740000000000002e-01   4.1049999999999998e-01  -1.4269999999999999e-01  -4.3900000000000002e-02   1.1318999999999999e+00   2.2239999999999999e-01   2.8730000000000002e+00   3.7569999999999998e-01   5.7700000000000001e-02   2.2120000000000001e-01
   3.3060000000000000e-01  -2.1999999999999999e-02   1.0294000000000001e+00   4.8690000000000000e-01  -1.4269999999999999e-01  -2.1899999999999999e-02   1.0209999999999999e+00   2.0010000000000000e-01   3.7435999999999998e+00   5.1049999999999995e-01   5.7700000000000001e-02   2.3440000000000000e-01
  -1.7630000000000001e-01   2.6379999999999998e-01   4.2890000000000000e-01   5.0600000000000001e-01  -8.5599999999999996e-02  -3.0700000000000002e-02   1.0431999999999999e+00   2.2239999999999999e-01   3.2212000000000001e+00   5.6830000000000003e-01   7.6999999999999999e-02   2.5659999999999999e-01
  -2.8649999999999998e-01   0.0000000000000000e+00   2.5740000000000002e-01   4.4869999999999999e-01  -6.6600000000000006e-02  -4.8200000000000000e-02   8.4340000000000004e-01   5.5589999999999995e-01   3.8306000000000000e+00   5.4910000000000003e-01   1.9239999999999999e-01   2.2559999999999999e-01
   1.9839999999999999e-01  -1.5390000000000001e-01   1.2867999999999999e+00   3.8190000000000002e-01  -1.2370000000000000e-01  -4.3900000000000002e-02   1.0653999999999999e+00  -2.2200000000000001e-02   3.1341999999999999e+00   4.7199999999999998e-01   6.7400000000000002e-02   2.7429999999999999e-01
   2.4249999999999999e-01   8.7900000000000006e-02   4.2890000000000000e-01   3.4370000000000001e-01  -1.6180000000000000e-01  -2.6300000000000000e-02   7.1020000000000005e-01   1.7790000000000000e-01   3.3953000000000002e+00   4.7199999999999998e-01   9.5999999999999992e-03   2.0790000000000000e-01
  -1.9839999999999999e-01   2.6379999999999998e-01   8.5800000000000001e-02   4.9650000000000000e-01  -1.0470000000000000e-01  -8.7700000000000000e-02   9.5440000000000003e-01   2.4460000000000001e-01   3.3953000000000002e+00   5.2020000000000000e-01   6.7400000000000002e-02   2.7429999999999999e-01
  -2.4249999999999999e-01   2.1999999999999999e-02   4.2890000000000000e-01   4.5829999999999999e-01  -1.9030000000000000e-01   2.1899999999999999e-02   8.4340000000000004e-01   1.5559999999999999e-01   3.3953000000000002e+00   4.4309999999999999e-01   1.9239999999999999e-01   2.8749999999999998e-01
   2.1999999999999999e-02  -2.1999999999999999e-02   5.1470000000000005e-01   3.5330000000000000e-01  -8.5599999999999996e-02  -1.3200000000000000e-02   9.7660000000000002e-01   3.7800000000000000e-01   2.6118000000000001e+00   4.9130000000000001e-01   9.5999999999999992e-03   2.5659999999999999e-01
   3.9679999999999999e-01   1.0990000000000000e-01   5.1470000000000005e-01   4.3919999999999998e-01  -8.5599999999999996e-02  -8.8000000000000005e-03   9.5440000000000003e-01   1.5559999999999999e-01   3.3953000000000002e+00   4.7199999999999998e-01   9.6199999999999994e-02   2.7429999999999999e-01
   2.6450000000000001e-01  -1.3189999999999999e-01   2.5740000000000002e-01   3.0549999999999999e-01  -4.7600000000000003e-02  -5.7000000000000002e-02   9.5440000000000003e-01   4.8920000000000002e-01   3.6564999999999999e+00   4.5269999999999999e-01   7.6999999999999999e-02   2.5209999999999999e-01
  -3.7469999999999998e-01  -2.1999999999999999e-02   0.0000000000000000e+00   4.7739999999999999e-01  -1.2370000000000000e-01  -6.5799999999999997e-02   9.3220000000000003e-01   2.0010000000000000e-01   3.4824000000000002e+00   5.2020000000000000e-01   9.6199999999999994e-02   2.4329999999999999e-01
   1.5429999999999999e-01   8.7900000000000006e-02   5.1470000000000005e-01   4.7739999999999999e-01  -1.2370000000000000e-01  -4.8200000000000000e-02   8.2120000000000004e-01   2.4460000000000001e-01   2.8730000000000002e+00   5.2980000000000005e-01   8.6599999999999996e-02   2.3000000000000001e-01
   2.8649999999999998e-01   1.0990000000000000e-01   4.2890000000000000e-01   4.8690000000000000e-01  -8.5599999999999996e-02  -7.0199999999999999e-02   7.5460000000000005e-01   2.6679999999999998e-01   3.3953000000000002e+00   5.4910000000000003e-01   5.7700000000000001e-02   2.4329999999999999e-01
   1.3230000000000000e-01   4.3999999999999997e-02   5.1470000000000005e-01   3.8190000000000002e-01  -1.7130000000000001e-01  -2.6300000000000000e-02   1.0875999999999999e+00   1.1119999999999999e-01   2.9600000000000000e+00   5.2020000000000000e-01   1.1550000000000001e-01   2.7429999999999999e-01
  -4.4100000000000000e-02   8.7900000000000006e-02   8.5780000000000001e-01   4.7739999999999999e-01  -1.1420000000000000e-01  -5.2600000000000001e-02   1.0209999999999999e+00   4.2249999999999999e-01   3.3083000000000000e+00   6.0690000000000000e-01   4.8099999999999997e-02   2.7870000000000000e-01
   6.6100000000000006e-02  -6.6000000000000003e-02   2.5740000000000002e-01   4.1049999999999998e-01  -1.4269999999999999e-01  -7.8899999999999998e-02   1.0431999999999999e+00   3.1130000000000002e-01   3.2212000000000001e+00   4.7199999999999998e-01   1.5400000000000000e-01   2.3890000000000000e-01
   2.4249999999999999e-01  -4.3999999999999997e-02   1.2010000000000001e+00   2.9599999999999999e-01  -1.6180000000000000e-01  -4.3900000000000002e-02   9.7660000000000002e-01   2.0010000000000000e-01   3.7435999999999998e+00   3.8529999999999998e-01   1.4430000000000001e-01   2.3440000000000000e-01
   1.3230000000000000e-01   4.3999999999999997e-02   8.5800000000000001e-02   4.0100000000000002e-01  -1.5229999999999999e-01  -6.1400000000000003e-02   7.1020000000000005e-01   1.1119999999999999e-01   3.2212000000000001e+00   5.2020000000000000e-01   3.8500000000000000e-02   2.2559999999999999e-01
  -2.1999999999999999e-02  -2.1980000000000000e-01   8.5780000000000001e-01   4.8690000000000000e-01  -2.8500000000000001e-02  -4.3900000000000002e-02   9.9880000000000002e-01   1.3339999999999999e-01   4.3529999999999998e+00   3.6599999999999999e-01   9.6199999999999994e-02   2.5659999999999999e-01
   2.1999999999999999e-02  -1.0990000000000000e-01   1.0294000000000001e+00   4.3919999999999998e-01  -5.7099999999999998e-02   0.0000000000000000e+00   8.6560000000000004e-01   4.2249999999999999e-01   3.4824000000000002e+00   5.5869999999999997e-01   3.8500000000000000e-02   2.4329999999999999e-01
   0.0000000000000000e+00   2.1999999999999999e-02   5.1470000000000005e-01   3.6280000000000001e-01  -8.5599999999999996e-02  -3.9500000000000000e-02   9.3220000000000003e-01   3.3350000000000002e-01   3.3083000000000000e+00   5.0090000000000001e-01   2.8899999999999999e-02   1.9910000000000000e-01
  -4.4100000000000000e-02   0.0000000000000000e+00   8.5800000000000001e-02   4.1049999999999998e-01  -1.6180000000000000e-01  -3.0700000000000002e-02   9.1000000000000003e-01   2.2239999999999999e-01   3.9177000000000000e+00   4.4309999999999999e-01   1.3469999999999999e-01   2.5209999999999999e-01
   2.1999999999999999e-02   2.4179999999999999e-01  -6.0050000000000003e-01   3.9140000000000003e-01  -7.6100000000000001e-02  -4.8200000000000000e-02   9.5440000000000003e-01   2.0010000000000000e-01   3.0470999999999999e+00   4.9130000000000001e-01   6.7400000000000002e-02   2.7870000000000000e-01
  -2.2040000000000001e-01   6.6000000000000003e-02  -5.1470000000000005e-01   3.9140000000000003e-01  -1.1420000000000000e-01  -3.0700000000000002e-02   9.7660000000000002e-01   2.4460000000000001e-01   3.3953000000000002e+00   5.2980000000000005e-01   8.6599999999999996e-02   2.4770000000000000e-01
   4.1880000000000001e-01  -4.3999999999999997e-02   9.4359999999999999e-01   3.7240000000000001e-01  -1.3320000000000001e-01  -5.7000000000000002e-02   8.4340000000000004e-01   8.8900000000000007e-02   3.5695000000000001e+00   4.3350000000000000e-01   8.6599999999999996e-02   2.9189999999999999e-01
   2.2040000000000001e-01   2.1999999999999999e-02   1.1152000000000000e+00   3.8190000000000002e-01  -1.3320000000000001e-01  -4.8200000000000000e-02   8.6560000000000004e-01   4.4469999999999998e-01   2.9600000000000000e+00   4.4309999999999999e-01   2.8899999999999999e-02   2.4770000000000000e-01
   6.6100000000000006e-02  -4.3999999999999997e-02   3.4310000000000002e-01   3.4370000000000001e-01  -2.0930000000000001e-01   8.8000000000000005e-03   9.3220000000000003e-01   4.4469999999999998e-01   4.0048000000000004e+00   5.2020000000000000e-01   1.4430000000000001e-01   2.3890000000000000e-01
   0.0000000000000000e+00  -8.7900000000000006e-02   4.2890000000000000e-01   4.0100000000000002e-01  -1.4269999999999999e-01  -3.0700000000000002e-02   9.3220000000000003e-01   6.6699999999999995e-02   2.7858999999999998e+00   5.2980000000000005e-01   1.1550000000000001e-01   2.3440000000000000e-01
   1.1020000000000001e-01   8.7900000000000006e-02   0.0000000000000000e+00   4.1049999999999998e-01  -1.4269999999999999e-01  -2.1899999999999999e-02   1.1318999999999999e+00   3.3350000000000002e-01   4.1788999999999996e+00   5.0090000000000001e-01   1.2509999999999999e-01   2.4770000000000000e-01
   5.2900000000000003e-01   6.6000000000000003e-02   6.8630000000000002e-01   3.5330000000000000e-01  -1.6180000000000000e-01  -4.8200000000000000e-02   9.3220000000000003e-01   2.8910000000000002e-01   3.5695000000000001e+00   5.4910000000000003e-01   6.7400000000000002e-02   2.5209999999999999e-01
   1.3230000000000000e-01   1.0990000000000000e-01   7.7210000000000001e-01   3.8190000000000002e-01  -1.9030000000000000e-01  -3.9500000000000000e-02   8.8780000000000003e-01   2.0010000000000000e-01   3.3953000000000002e+00   4.3350000000000000e-01   6.7400000000000002e-02   2.1679999999999999e-01
   1.1020000000000001e-01  -6.6000000000000003e-02   8.5780000000000001e-01   4.2959999999999998e-01  -6.6600000000000006e-02  -3.9500000000000000e-02   8.4340000000000004e-01   6.6699999999999995e-02   3.4824000000000002e+00   4.8159999999999997e-01   0.0000000000000000e+00   2.4329999999999999e-01
  -8.8200000000000001e-02   1.3189999999999999e-01   8.5780000000000001e-01   4.0100000000000002e-01  -1.0470000000000000e-01  -1.0960000000000000e-01   9.9880000000000002e-01   4.2249999999999999e-01   3.1341999999999999e+00   5.1049999999999995e-01   8.6599999999999996e-02   2.3440000000000000e-01
  -8.8200000000000001e-02   6.6000000000000003e-02   3.4310000000000002e-01   3.8190000000000002e-01  -2.2839999999999999e-01  -1.7500000000000002e-02   9.9880000000000002e-01   2.6679999999999998e-01   3.6564999999999999e+00   5.2020000000000000e-01   4.8099999999999997e-02   3.0080000000000001e-01
   4.4100000000000000e-02  -8.7900000000000006e-02   5.1470000000000005e-01   3.4370000000000001e-01  -1.8079999999999999e-01  -8.3299999999999999e-02   8.8780000000000003e-01   4.6689999999999998e-01   3.9177000000000000e+00   5.8760000000000001e-01  -4.8099999999999997e-02   2.7870000000000000e-01
  -1.5429999999999999e-01  -6.6000000000000003e-02   1.7160000000000000e-01   4.2959999999999998e-01  -1.3320000000000001e-01  -5.2600000000000001e-02   9.5440000000000003e-01   1.7790000000000000e-01   4.0048000000000004e+00   5.1049999999999995e-01   8.6599999999999996e-02   2.0790000000000000e-01
   6.6100000000000006e-02  -1.5390000000000001e-01   8.5800000000000001e-02   3.2460000000000000e-01  -1.1420000000000000e-01  -6.1400000000000003e-02   9.3220000000000003e-01   2.0010000000000000e-01   3.8306000000000000e+00   5.2020000000000000e-01   8.6599999999999996e-02   2.6979999999999998e-01
  -6.6100000000000006e-02   1.7590000000000000e-01  -1.7160000000000000e-01   3.8190000000000002e-01  -1.6180000000000000e-01  -5.2600000000000001e-02   9.5440000000000003e-01   2.2239999999999999e-01   3.5695000000000001e+00   4.9130000000000001e-01   0.0000000000000000e+00   2.4770000000000000e-01
   0.0000000000000000e+00   2.6379999999999998e-01   5.1470000000000005e-01   3.9140000000000003e-01  -1.3320000000000001e-01  -2.1899999999999999e-02   1.0431999999999999e+00   2.2239999999999999e-01   3.4824000000000002e+00   4.6239999999999998e-01   1.5400000000000000e-01   2.7870000000000000e-01
   8.8200000000000001e-02  -2.1999999999999999e-02   1.2867999999999999e+00   2.9599999999999999e-01  -6.6600000000000006e-02  -1.0520000000000000e-01   9.3220000000000003e-01   3.3350000000000002e-01   3.2212000000000001e+00   5.2980000000000005e-01   1.5400000000000000e-01   2.3000000000000001e-01
   8.8200000000000001e-02   2.1999999999999999e-02   6.0050000000000003e-01   4.2959999999999998e-01  -1.0470000000000000e-01  -4.8200000000000000e-02   1.0875999999999999e+00   1.5559999999999999e-01   2.5247000000000002e+00   5.0090000000000001e-01   1.4430000000000001e-01   3.1409999999999999e-01
   8.8200000000000001e-02   4.3999999999999997e-02   1.2010000000000001e+00   4.8690000000000000e-01  -9.5200000000000007e-02  -7.8899999999999998e-02   8.6560000000000004e-01   3.1130000000000002e-01   2.7858999999999998e+00   4.7199999999999998e-01   1.4430000000000001e-01   2.6100000000000001e-01
   1.7630000000000001e-01   1.0990000000000000e-01   1.1152000000000000e+00   4.5829999999999999e-01  -1.9000000000000000e-02  -4.8200000000000000e-02   1.0209999999999999e+00   3.3350000000000002e-01   3.8306000000000000e+00   5.3939999999999999e-01   5.7700000000000001e-02   2.5209999999999999e-01
   0.0000000000000000e+00   8.7900000000000006e-02   7.7210000000000001e-01   3.6280000000000001e-01  -1.2370000000000000e-01  -3.0700000000000002e-02   9.7660000000000002e-01   2.8910000000000002e-01   3.7435999999999998e+00   4.8159999999999997e-01   2.8899999999999999e-02   2.6100000000000001e-01
  -4.4100000000000000e-02  -6.6000000000000003e-02   6.8630000000000002e-01   3.2460000000000000e-01  -8.5599999999999996e-02  -4.3900000000000002e-02   8.8780000000000003e-01   2.0010000000000000e-01   4.0048000000000004e+00   5.3939999999999999e-01  -2.8899999999999999e-02   2.9640000000000000e-01
   1.3230000000000000e-01   4.3999999999999997e-02   1.1152000000000000e+00   3.9140000000000003e-01  -1.2370000000000000e-01  -3.5099999999999999e-02   8.8780000000000003e-01   2.0010000000000000e-01   3.6564999999999999e+00   4.9130000000000001e-01   9.6199999999999994e-02   2.4329999999999999e-01
  -8.8200000000000001e-02   4.3999999999999997e-02  -1.7160000000000000e-01   4.5829999999999999e-01  -1.1420000000000000e-01  -4.3900000000000002e-02   1.0209999999999999e+00   1.5559999999999999e-01   3.0470999999999999e+00   4.6239999999999998e-01   1.0580000000000001e-01   2.5659999999999999e-01
   0.0000000000000000e+00   2.1999999999999999e-02   7.7210000000000001e-01   3.2460000000000000e-01  -9.5200000000000007e-02  -5.2600000000000001e-02   7.9900000000000004e-01   3.3350000000000002e-01   3.3083000000000000e+00   5.3939999999999999e-01   7.6999999999999999e-02   2.6979999999999998e-01
   4.4100000000000000e-02  -4.3999999999999997e-02   1.7160000000000000e-01   4.7739999999999999e-01  -1.2370000000000000e-01  -2.6300000000000000e-02   1.1762999999999999e+00   1.7790000000000000e-01   3.5695000000000001e+00   5.1049999999999995e-01   7.6999999999999999e-02   2.4770000000000000e-01
  -8.8200000000000001e-02  -2.6379999999999998e-01   5.1470000000000005e-01   3.6280000000000001e-01  -1.4269999999999999e-01  -9.6500000000000002e-02   1.1096999999999999e+00   1.3339999999999999e-01   3.5695000000000001e+00   4.5269999999999999e-01   1.3469999999999999e-01   2.6100000000000001e-01
  -2.1999999999999999e-02   6.6000000000000003e-02   1.0294000000000001e+00   3.1509999999999999e-01  -1.0470000000000000e-01  -1.0960000000000000e-01   8.2120000000000004e-01   4.0020000000000000e-01   3.6564999999999999e+00   4.7199999999999998e-01   1.9199999999999998e-02   2.2559999999999999e-01
   6.6100000000000006e-02   3.2979999999999998e-01   3.4310000000000002e-01   5.0600000000000001e-01  -2.0930000000000001e-01  -6.1400000000000003e-02   8.6560000000000004e-01   2.0010000000000000e-01   3.3953000000000002e+00   5.5869999999999997e-01   8.6599999999999996e-02   2.5659999999999999e-01
   0.0000000000000000e+00   1.0990000000000000e-01  -8.5800000000000001e-02   4.9650000000000000e-01  -3.8100000000000002e-02  -3.5099999999999999e-02   9.3220000000000003e-01   3.7800000000000000e-01   3.0470999999999999e+00   5.3939999999999999e-01   1.0580000000000001e-01   2.0349999999999999e-01
   2.1999999999999999e-02  -1.0990000000000000e-01   4.2890000000000000e-01   4.2959999999999998e-01  -7.6100000000000001e-02  -8.7700000000000000e-02   9.5440000000000003e-01   2.4460000000000001e-01   3.9177000000000000e+00   5.4910000000000003e-01   0.0000000000000000e+00   2.6100000000000001e-01
   2.1999999999999999e-02  -4.3999999999999997e-02   2.5740000000000002e-01   4.5829999999999999e-01  -1.2370000000000000e-01  -2.6300000000000000e-02   8.4340000000000004e-01   3.1130000000000002e-01   3.2212000000000001e+00   5.2980000000000005e-01   1.1550000000000001e-01   2.6540000000000002e-01
   2.1999999999999999e-02   4.3999999999999997e-02   6.8630000000000002e-01   3.8190000000000002e-01  -1.5229999999999999e-01  -2.1899999999999999e-02   7.9900000000000004e-01   3.3350000000000002e-01   3.4824000000000002e+00   5.3939999999999999e-01   7.6999999999999999e-02   2.6100000000000001e-01
   1.1020000000000001e-01  -1.5390000000000001e-01   5.1470000000000005e-01   3.4370000000000001e-01  -1.7130000000000001e-01  -1.0090000000000000e-01   8.6560000000000004e-01   3.1130000000000002e-01   4.4401000000000002e+00   4.9130000000000001e-01   1.2509999999999999e-01   2.3440000000000000e-01
  -1.1020000000000001e-01   6.6000000000000003e-02   0.0000000000000000e+00   4.7739999999999999e-01  -1.2370000000000000e-01  -6.1400000000000003e-02   1.0209999999999999e+00   2.2239999999999999e-01   3.4824000000000002e+00   4.3350000000000000e-01   1.5400000000000000e-01   2.3440000000000000e-01
   6.6100000000000006e-02  -8.7900000000000006e-02   1.2867999999999999e+00   3.9140000000000003e-01  -7.6100000000000001e-02  -5.2600000000000001e-02   9.5440000000000003e-01   3.3350000000000002e-01   3.7435999999999998e+00   4.2380000000000001e-01   8.6599999999999996e-02   2.1679999999999999e-01
   4.4100000000000000e-02  -1.9789999999999999e-01   6.8630000000000002e-01   3.3420000000000000e-01  -2.8500000000000001e-02  -3.0700000000000002e-02   7.9900000000000004e-01   4.6689999999999998e-01   3.3953000000000002e+00   4.4309999999999999e-01   1.3469999999999999e-01   2.4329999999999999e-01
  -1.3230000000000000e-01  -6.6000000000000003e-02   6.0050000000000003e-01   6.3970000000000005e-01  -1.0470000000000000e-01   1.3159999999999999e-01   9.5440000000000003e-01   2.8910000000000002e-01   3.7435999999999998e+00   5.3939999999999999e-01   1.3469999999999999e-01   2.5209999999999999e-01
   8.8200000000000001e-02   8.7900000000000006e-02   0.0000000000000000e+00   4.7739999999999999e-01  -1.5229999999999999e-01  -2.1899999999999999e-02   9.5440000000000003e-01   3.3350000000000002e-01   3.6564999999999999e+00   4.7199999999999998e-01  -9.5999999999999992e-03   2.4329999999999999e-01
  -1.1020000000000001e-01  -2.1999999999999999e-02   6.0050000000000003e-01   4.7739999999999999e-01  -1.0470000000000000e-01  -6.1400000000000003e-02   7.3240000000000005e-01   3.3350000000000002e-01   3.9177000000000000e+00   3.8529999999999998e-01   1.2509999999999999e-01   2.3000000000000001e-01
   1.1020000000000001e-01   8.7900000000000006e-02   1.7160000000000000e-01   4.4869999999999999e-01  -1.3320000000000001e-01  -1.7500000000000002e-02   7.9900000000000004e-01   2.8910000000000002e-01   3.7435999999999998e+00   5.3939999999999999e-01   8.6599999999999996e-02   2.5659999999999999e-01
  -8.8200000000000001e-02  -8.7900000000000006e-02   6.8630000000000002e-01   3.7240000000000001e-01  -9.4999999999999998e-03  -1.3200000000000000e-02   7.9900000000000004e-01   2.0010000000000000e-01   3.8306000000000000e+00   5.0090000000000001e-01   4.8099999999999997e-02   2.9640000000000000e-01
   4.4100000000000000e-02   2.1980000000000000e-01  -2.5740000000000002e-01   4.3919999999999998e-01  -9.4999999999999998e-03  -4.8200000000000000e-02   9.7660000000000002e-01   2.0010000000000000e-01   2.9600000000000000e+00   4.8159999999999997e-01   2.8899999999999999e-02   2.7870000000000000e-01
   4.4100000000000000e-02  -2.1999999999999999e-02   1.7160000000000000e-01   4.2959999999999998e-01  -2.3790000000000000e-01  -8.8000000000000005e-03   8.2120000000000004e-01   2.6679999999999998e-01   3.4824000000000002e+00   5.1049999999999995e-01   3.8500000000000000e-02   2.5209999999999999e-01
  -6.6100000000000006e-02  -4.3999999999999997e-02   4.2890000000000000e-01   3.9140000000000003e-01  -2.4740000000000001e-01  -4.3900000000000002e-02   9.1000000000000003e-01   2.0010000000000000e-01   3.5695000000000001e+00   5.2020000000000000e-01   2.8899999999999999e-02   2.7429999999999999e-01
  -1.3230000000000000e-01   2.4179999999999999e-01   6.0050000000000003e-01   3.9140000000000003e-01  -1.3320000000000001e-01  -1.7500000000000002e-02   7.9900000000000004e-01   4.4469999999999998e-01   3.9177000000000000e+00   4.8159999999999997e-01   5.7700000000000001e-02   2.6100000000000001e-01
   1.5429999999999999e-01  -8.7900000000000006e-02   6.8630000000000002e-01   4.5829999999999999e-01  -1.0470000000000000e-01  -2.1899999999999999e-02   9.9880000000000002e-01   4.4469999999999998e-01   3.3083000000000000e+00   5.1049999999999995e-01   5.7700000000000001e-02   2.6979999999999998e-01
   1.5429999999999999e-01   2.1999999999999999e-02   5.1470000000000005e-01   4.7739999999999999e-01  -7.6100000000000001e-02  -4.8200000000000000e-02   8.8780000000000003e-01   2.2239999999999999e-01   3.8306000000000000e+00   5.5869999999999997e-01   1.1550000000000001e-01   1.8140000000000001e-01
   4.4100000000000000e-02  -2.1999999999999999e-02   1.3725000000000001e+00   3.1509999999999999e-01  -7.6100000000000001e-02  -6.1400000000000003e-02   9.7660000000000002e-01   2.2239999999999999e-01   3.4824000000000002e+00   5.1049999999999995e-01   1.1550000000000001e-01   2.7429999999999999e-01
   1.5429999999999999e-01   2.4179999999999999e-01   3.4310000000000002e-01   5.4420000000000002e-01  -4.7600000000000003e-02  -2.6300000000000000e-02   9.1000000000000003e-01   2.2239999999999999e-01   3.7435999999999998e+00   5.8760000000000001e-01   2.8899999999999999e-02   2.6540000000000002e-01
   1.1020000000000001e-01   1.0990000000000000e-01   1.0294000000000001e+00   4.6779999999999999e-01  -7.6100000000000001e-02   3.9500000000000000e-02   7.5460000000000005e-01   1.7790000000000000e-01   3.3953000000000002e+00   5.2020000000000000e-01   3.8500000000000000e-02   2.6100000000000001e-01
  -6.6100000000000006e-02   1.3189999999999999e-01   6.8630000000000002e-01   5.1559999999999995e-01  -1.3320000000000001e-01  -3.0700000000000002e-02   7.7680000000000005e-01   2.6679999999999998e-01   3.8306000000000000e+00   5.1049999999999995e-01   6.7400000000000002e-02   2.7870000000000000e-01
  -1.1020000000000001e-01  -4.3999999999999997e-02   8.5780000000000001e-01   2.0050000000000001e-01  -1.0470000000000000e-01   2.6300000000000000e-02   8.8780000000000003e-01   2.4460000000000001e-01   3.3953000000000002e+00   5.6830000000000003e-01   5.7700000000000001e-02   2.6979999999999998e-01
   1.1020000000000001e-01   2.1999999999999999e-02   8.5780000000000001e-01   3.5330000000000000e-01  -1.9980000000000001e-01  -1.7500000000000002e-02   7.3240000000000005e-01   2.8910000000000002e-01   4.0048000000000004e+00   4.7199999999999998e-01   4.8099999999999997e-02   2.6540000000000002e-01
  -4.4100000000000000e-02   2.4179999999999999e-01   7.7210000000000001e-01   4.4869999999999999e-01  -9.5200000000000007e-02  -2.1899999999999999e-02   9.3220000000000003e-01   2.2239999999999999e-01   3.9177000000000000e+00   5.2020000000000000e-01   1.9199999999999998e-02   2.5659999999999999e-01
  -1.3230000000000000e-01  -1.3189999999999999e-01   3.4310000000000002e-01   4.2009999999999997e-01  -4.7600000000000003e-02  -3.9500000000000000e-02   9.1000000000000003e-01   2.2239999999999999e-01   3.1341999999999999e+00   5.4910000000000003e-01   7.6999999999999999e-02   2.3890000000000000e-01
   1.9839999999999999e-01  -1.3189999999999999e-01   4.2890000000000000e-01   3.6280000000000001e-01  -1.2370000000000000e-01   4.4000000000000003e-03   9.5440000000000003e-01   2.8910000000000002e-01   3.3953000000000002e+00   5.0090000000000001e-01   6.7400000000000002e-02   2.1679999999999999e-01
  -8.8200000000000001e-02   2.1999999999999999e-02   1.3725000000000001e+00   3.7240000000000001e-01  -2.0930000000000001e-01  -1.7500000000000002e-02   9.1000000000000003e-01   2.0010000000000000e-01   3.5695000000000001e+00   4.7199999999999998e-01   1.0580000000000001e-01   2.3890000000000000e-01
   8.8200000000000001e-02  -1.0990000000000000e-01   1.7160000000000000e-01   4.1049999999999998e-01  -8.5599999999999996e-02  -5.7000000000000002e-02   8.2120000000000004e-01   2.2239999999999999e-01   3.0470999999999999e+00   5.1049999999999995e-01   1.8279999999999999e-01   2.6100000000000001e-01
   1.9839999999999999e-01  -8.7900000000000006e-02   6.8630000000000002e-01   4.5829999999999999e-01  -1.0470000000000000e-01  -2.1899999999999999e-02   7.5460000000000005e-01   1.3339999999999999e-01   3.2212000000000001e+00   4.9130000000000001e-01   1.1550000000000001e-01   2.6540000000000002e-01
   0.0000000000000000e+00   1.3189999999999999e-01   4.2890000000000000e-01   4.9650000000000000e-01  -1.3320000000000001e-01  -7.8899999999999998e-02   7.5460000000000005e-01   3.3350000000000002e-01   3.3083000000000000e+00   5.2980000000000005e-01   3.8500000000000000e-02   1.9910000000000000e-01
  -8.8200000000000001e-02   2.4179999999999999e-01   8.5780000000000001e-01   5.0600000000000001e-01  -1.9000000000000000e-02  -4.3900000000000002e-02   8.6560000000000004e-01   2.8910000000000002e-01   3.1341999999999999e+00   4.3350000000000000e-01   5.7700000000000001e-02   2.5659999999999999e-01
   2.6450000000000001e-01  -1.5390000000000001e-01   7.7210000000000001e-01   4.4869999999999999e-01  -1.9030000000000000e-01   0.0000000000000000e+00   8.2120000000000004e-01   3.1130000000000002e-01   3.1341999999999999e+00   4.6239999999999998e-01   8.6599999999999996e-02   2.6979999999999998e-01
   1.5429999999999999e-01  -8.7900000000000006e-02   8.5780000000000001e-01   4.7739999999999999e-01  -6.6600000000000006e-02  -4.8200000000000000e-02   1.0431999999999999e+00   2.4460000000000001e-01   3.0470999999999999e+00   5.1049999999999995e-01   8.6599999999999996e-02   2.4770000000000000e-01
  -5.7310000000000005e-01   1.9789999999999999e-01   1.1152000000000000e+00   3.4370000000000001e-01  -1.1420000000000000e-01  -2.6300000000000000e-02   7.9900000000000004e-01   3.1130000000000002e-01   3.3953000000000002e+00   5.2980000000000005e-01   2.8899999999999999e-02   3.2290000000000002e-01
   1.7630000000000001e-01  -2.1980000000000000e-01  -5.1470000000000005e-01   4.1049999999999998e-01  -1.0470000000000000e-01  -2.6300000000000000e-02   8.2120000000000004e-01   4.8920000000000002e-01   2.4377000000000000e+00   6.2609999999999999e-01   6.7400000000000002e-02   2.8749999999999998e-01
   5.2900000000000003e-01  -8.7900000000000006e-02   5.1470000000000005e-01   3.9140000000000003e-01  -1.1420000000000000e-01  -4.3900000000000002e-02   8.8780000000000003e-01   3.5580000000000001e-01   3.2212000000000001e+00   5.6830000000000003e-01   2.8899999999999999e-02   2.0349999999999999e-01
  -3.5270000000000001e-01  -4.3999999999999997e-02   8.5780000000000001e-01   3.4370000000000001e-01  -1.2370000000000000e-01  -1.3200000000000000e-02   1.0653999999999999e+00   3.1130000000000002e-01   2.3506000000000000e+00   4.9130000000000001e-01   1.5400000000000000e-01   2.3440000000000000e-01
   8.8200000000000001e-02  -8.7900000000000006e-02   3.4310000000000002e-01   4.2009999999999997e-01  -1.4269999999999999e-01  -5.7000000000000002e-02   8.8780000000000003e-01   1.1119999999999999e-01   2.6989000000000001e+00   4.5269999999999999e-01   0.0000000000000000e+00   2.3890000000000000e-01
  -2.4249999999999999e-01   1.7590000000000000e-01   1.7160000000000000e-01   3.7240000000000001e-01   9.4999999999999998e-03  -6.1400000000000003e-02   8.8780000000000003e-01   5.5589999999999995e-01   4.4401000000000002e+00   6.1650000000000005e-01   4.8099999999999997e-02   2.4329999999999999e-01
   4.4080000000000003e-01   4.3999999999999997e-02   6.8630000000000002e-01   4.5829999999999999e-01  -1.6180000000000000e-01  -3.0700000000000002e-02   1.0653999999999999e+00   3.7800000000000000e-01   2.4377000000000000e+00   4.7199999999999998e-01   1.3469999999999999e-01   2.4770000000000000e-01
   4.4100000000000000e-02  -1.0990000000000000e-01   1.7160000000000000e-01   4.2959999999999998e-01  -1.1420000000000000e-01  -3.5099999999999999e-02   6.8799999999999994e-01  -1.1119999999999999e-01   2.1764999999999999e+00   3.8529999999999998e-01   3.8500000000000000e-02   2.6979999999999998e-01
  -8.3760000000000001e-01   1.9789999999999999e-01  -4.2890000000000000e-01   4.7739999999999999e-01  -1.1420000000000000e-01  -4.8200000000000000e-02   8.8780000000000003e-01  -6.6699999999999995e-02   5.3106999999999998e+00   5.5869999999999997e-01   6.7400000000000002e-02   2.5659999999999999e-01
   3.0859999999999999e-01   2.8580000000000000e-01  -8.5800000000000001e-02   3.7240000000000001e-01  -8.5599999999999996e-02   1.7500000000000002e-02   5.5489999999999995e-01   1.4008000000000000e+00   2.0893999999999999e+00   4.5269999999999999e-01   1.9239999999999999e-01   2.6100000000000001e-01
   2.2040000000000001e-01  -2.4179999999999999e-01   1.2867999999999999e+00   4.2009999999999997e-01  -2.0930000000000001e-01  -2.6300000000000000e-02   1.2650999999999999e+00  -8.0049999999999999e-01   2.3506000000000000e+00   4.5269999999999999e-01  -1.9199999999999998e-02   2.1229999999999999e-01
   3.3060000000000000e-01   1.5390000000000001e-01   1.7160000000000000e-01   4.5829999999999999e-01  -1.3320000000000001e-01  -5.7000000000000002e-02   1.2206999999999999e+00   2.0010000000000000e-01   4.1788999999999996e+00   6.1650000000000005e-01   0.0000000000000000e+00   2.4770000000000000e-01
  -1.7630000000000001e-01   8.7900000000000006e-02   3.4310000000000002e-01   3.9140000000000003e-01  -9.5200000000000007e-02  -7.0199999999999999e-02   6.6600000000000006e-02   1.9790000000000001e+00   3.2212000000000001e+00   5.9719999999999995e-01   2.1170000000000000e-01   3.3179999999999998e-01
  -3.3060000000000000e-01   2.1999999999999999e-02   9.4359999999999999e-01   2.6729999999999998e-01  -4.7600000000000003e-02  -3.9500000000000000e-02   1.6424000000000001e+00  -1.2007000000000001e+00   3.2212000000000001e+00   4.5269999999999999e-01   8.6599999999999996e-02   2.0790000000000000e-01
   5.5110000000000003e-01   2.1999999999999999e-02   2.5740000000000002e-01   4.2009999999999997e-01  -7.6100000000000001e-02  -2.6300000000000000e-02   5.7709999999999995e-01   3.7800000000000000e-01   3.5695000000000001e+00   4.5269999999999999e-01   1.1550000000000001e-01   2.5659999999999999e-01
   1.3230000000000000e-01   0.0000000000000000e+00   1.1152000000000000e+00   4.7739999999999999e-01  -2.8500000000000001e-02  -1.3200000000000000e-02   7.5460000000000005e-01   1.2674000000000001e+00   4.7882999999999996e+00   4.9130000000000001e-01   1.2509999999999999e-01   2.6979999999999998e-01
   4.4100000000000000e-02   1.3189999999999999e-01  -3.4310000000000002e-01   4.5829999999999999e-01  -6.6600000000000006e-02  -3.5099999999999999e-02   1.0875999999999999e+00  -6.6710000000000003e-01   3.4824000000000002e+00   5.6830000000000003e-01   4.8099999999999997e-02   2.3000000000000001e-01
  -2.1999999999999999e-02   2.4179999999999999e-01   5.1470000000000005e-01   3.5330000000000000e-01  -8.5599999999999996e-02  -3.9500000000000000e-02   5.3269999999999995e-01   3.3350000000000002e-01   2.9600000000000000e+00   3.8529999999999998e-01   1.1550000000000001e-01   2.6100000000000001e-01
   2.2040000000000001e-01  -1.0990000000000000e-01   1.3725000000000001e+00   3.9140000000000003e-01  -1.0470000000000000e-01  -6.1400000000000003e-02   7.9900000000000004e-01   8.4499999999999997e-01   3.8306000000000000e+00   5.4910000000000003e-01   1.1550000000000001e-01   2.5209999999999999e-01
   2.2040000000000001e-01  -8.7900000000000006e-02   4.2890000000000000e-01   4.0100000000000002e-01  -1.3320000000000001e-01  -3.9500000000000000e-02   1.0653999999999999e+00  -1.3339999999999999e-01   3.3953000000000002e+00   5.7799999999999996e-01   2.8899999999999999e-02   2.3000000000000001e-01
  -8.8200000000000001e-02  -1.5390000000000001e-01   6.0050000000000003e-01   3.1509999999999999e-01  -1.2370000000000000e-01  -4.8200000000000000e-02   6.6579999999999995e-01   4.2249999999999999e-01   2.0893999999999999e+00   4.8159999999999997e-01  -9.5999999999999992e-03   2.8749999999999998e-01
  -6.6100000000000006e-02   1.7590000000000000e-01   5.1470000000000005e-01   4.4869999999999999e-01  -3.8100000000000002e-02   8.8000000000000005e-03   1.1762999999999999e+00   2.0010000000000000e-01   4.3529999999999998e+00   5.0090000000000001e-01   1.0580000000000001e-01   2.3000000000000001e-01
   1.1020000000000001e-01   2.1999999999999999e-02   8.5780000000000001e-01   3.8190000000000002e-01  -2.1890000000000001e-01  -7.8899999999999998e-02   8.2120000000000004e-01   5.3369999999999995e-01   2.9600000000000000e+00   4.6239999999999998e-01   2.8899999999999999e-02   2.3440000000000000e-01
   3.5270000000000001e-01  -8.7900000000000006e-02   3.4310000000000002e-01   3.2460000000000000e-01  -1.4269999999999999e-01  -3.5099999999999999e-02   1.0653999999999999e+00  -4.4499999999999998e-02   2.1764999999999999e+00   4.6239999999999998e-01  -1.9199999999999998e-02   2.6540000000000002e-01
  -2.4249999999999999e-01   1.0990000000000000e-01  -4.2890000000000000e-01   4.8690000000000000e-01  -9.5200000000000007e-02  -3.9500000000000000e-02   1.0653999999999999e+00   6.6699999999999995e-02   3.4824000000000002e+00   5.4910000000000003e-01   4.8099999999999997e-02   2.7429999999999999e-01
   8.8200000000000001e-02   6.6000000000000003e-02  -3.4310000000000002e-01   5.0600000000000001e-01  -6.6600000000000006e-02  -8.8000000000000005e-03   5.3269999999999995e-01   8.6719999999999997e-01   3.5695000000000001e+00   4.7199999999999998e-01   8.6599999999999996e-02   2.3000000000000001e-01
   1.5429999999999999e-01  -1.9789999999999999e-01   8.5780000000000001e-01   4.9650000000000000e-01  -2.4740000000000001e-01   1.3200000000000000e-02   1.1984999999999999e+00  -3.7800000000000000e-01   3.4824000000000002e+00   5.7799999999999996e-01   8.6599999999999996e-02   2.4329999999999999e-01
   3.0859999999999999e-01  -1.3189999999999999e-01   6.0050000000000003e-01   4.2959999999999998e-01  -1.4269999999999999e-01  -1.7500000000000002e-02   9.1000000000000003e-01   6.6699999999999995e-02   3.7435999999999998e+00   5.4910000000000003e-01   2.0210000000000000e-01   2.6979999999999998e-01
   1.7630000000000001e-01   1.3189999999999999e-01   0.0000000000000000e+00   5.2510000000000001e-01  -1.4269999999999999e-01  -2.1899999999999999e-02   6.8799999999999994e-01   9.5609999999999995e-01   3.3953000000000002e+00   5.3939999999999999e-01  -9.5999999999999992e-03   2.6100000000000001e-01
  -1.9839999999999999e-01  -1.3189999999999999e-01   4.2890000000000000e-01   4.6779999999999999e-01  -1.8079999999999999e-01  -4.8200000000000000e-02   9.7660000000000002e-01  -4.6689999999999998e-01   4.0918000000000001e+00   4.3350000000000000e-01  -3.8500000000000000e-02   2.1679999999999999e-01
   8.8200000000000001e-02   2.1980000000000000e-01   1.2010000000000001e+00   4.0100000000000002e-01  -2.5690000000000002e-01  -7.0199999999999999e-02   7.7680000000000005e-01   4.8920000000000002e-01   2.8730000000000002e+00   4.9130000000000001e-01   8.6599999999999996e-02   2.9189999999999999e-01
   4.4100000000000000e-02   0.0000000000000000e+00  -1.7160000000000000e-01   4.3919999999999998e-01  -5.7099999999999998e-02  -4.8200000000000000e-02   8.4340000000000004e-01   5.7809999999999995e-01   4.0048000000000004e+00   4.7199999999999998e-01   1.2509999999999999e-01   2.3890000000000000e-01
  -1.9839999999999999e-01   0.0000000000000000e+00   1.7160000000000000e-01   3.8190000000000002e-01  -6.6600000000000006e-02  -2.6300000000000000e-02   1.1096999999999999e+00  -2.2200000000000001e-02   4.2659000000000002e+00   5.7799999999999996e-01   1.6360000000000000e-01   2.6540000000000002e-01
   1.1020000000000001e-01   2.1980000000000000e-01   1.7160000000000000e-01   4.6779999999999999e-01  -1.1420000000000000e-01   8.8000000000000005e-03   8.6560000000000004e-01   4.2249999999999999e-01   3.8306000000000000e+00   4.7199999999999998e-01   2.8899999999999999e-02   2.9640000000000000e-01
   2.1999999999999999e-02  -1.9789999999999999e-01   9.4359999999999999e-01   5.1559999999999995e-01  -1.4269999999999999e-01  -5.7000000000000002e-02   8.6560000000000004e-01   1.5559999999999999e-01   3.7435999999999998e+00   5.1049999999999995e-01   9.5999999999999992e-03   2.6540000000000002e-01
   3.0859999999999999e-01   1.7590000000000000e-01   5.1470000000000005e-01   5.4420000000000002e-01  -8.5599999999999996e-02  -3.9500000000000000e-02   7.7680000000000005e-01   4.2249999999999999e-01   3.7435999999999998e+00   4.9130000000000001e-01   6.7400000000000002e-02   2.3440000000000000e-01
   1.1020000000000001e-01  -1.7590000000000000e-01   4.2890000000000000e-01   4.7739999999999999e-01  -7.6100000000000001e-02  -8.8000000000000005e-03   7.9900000000000004e-01   4.2249999999999999e-01   2.8730000000000002e+00   5.8760000000000001e-01   8.6599999999999996e-02   2.4329999999999999e-01
   2.1999999999999999e-02  -8.7900000000000006e-02   2.5740000000000002e-01   4.2009999999999997e-01  -1.2370000000000000e-01  -1.7500000000000002e-02   9.1000000000000003e-01   1.1119999999999999e-01   3.5695000000000001e+00   4.1420000000000001e-01   7.6999999999999999e-02   2.6100000000000001e-01
  -2.1999999999999999e-02   0.0000000000000000e+00   7.7210000000000001e-01   4.9650000000000000e-01  -5.7099999999999998e-02  -5.2600000000000001e-02   7.1020000000000005e-01   4.4469999999999998e-01   3.2212000000000001e+00   4.7199999999999998e-01   3.8500000000000000e-02   2.7870000000000000e-01
   1.7630000000000001e-01   8.7900000000000006e-02   1.0294000000000001e+00   4.0100000000000002e-01  -1.6180000000000000e-01  -1.7500000000000002e-02   7.7680000000000005e-01   2.2239999999999999e-01   3.8306000000000000e+00   4.0460000000000002e-01   4.8099999999999997e-02   2.0790000000000000e-01
   2.1999999999999999e-02   3.0780000000000002e-01   6.0050000000000003e-01   3.3420000000000000e-01  -1.3320000000000001e-01  -3.9500000000000000e-02   8.2120000000000004e-01   2.2200000000000001e-02   2.9600000000000000e+00   5.6830000000000003e-01   8.6599999999999996e-02   2.6540000000000002e-01
  -2.4249999999999999e-01   4.3999999999999997e-02   5.1470000000000005e-01   4.2959999999999998e-01  -1.4269999999999999e-01  -3.5099999999999999e-02   8.6560000000000004e-01   3.1130000000000002e-01   3.9177000000000000e+00   5.7799999999999996e-01   1.9199999999999998e-02   2.7429999999999999e-01
   1.3230000000000000e-01  -1.3189999999999999e-01   4.2890000000000000e-01   3.6280000000000001e-01  -1.3320000000000001e-01  -3.5099999999999999e-02   8.8780000000000003e-01   6.6699999999999995e-02   2.8730000000000002e+00   5.3939999999999999e-01   5.7700000000000001e-02   2.6540000000000002e-01
   1.5429999999999999e-01  -1.9789999999999999e-01   3.4310000000000002e-01   4.2009999999999997e-01  -1.0470000000000000e-01  -4.8200000000000000e-02   7.9900000000000004e-01   4.0020000000000000e-01   3.7435999999999998e+00   5.3939999999999999e-01   1.0580000000000001e-01   2.8749999999999998e-01
   8.8200000000000001e-02   0.0000000000000000e+00  -8.5800000000000001e-02   5.2510000000000001e-01  -8.5599999999999996e-02  -3.0700000000000002e-02   8.8780000000000003e-01   6.0040000000000004e-01   3.2212000000000001e+00   5.3939999999999999e-01   7.6999999999999999e-02   2.8310000000000002e-01
  -8.8200000000000001e-02  -8.7900000000000006e-02  -8.5800000000000001e-02   4.6779999999999999e-01   3.8100000000000002e-02  -5.2600000000000001e-02   8.8780000000000003e-01   2.0010000000000000e-01   3.5695000000000001e+00   5.1049999999999995e-01   1.2509999999999999e-01   2.2120000000000001e-01
   2.1999999999999999e-02   1.0990000000000000e-01   1.0294000000000001e+00   3.3420000000000000e-01  -3.8100000000000002e-02  -8.3299999999999999e-02   8.4340000000000004e-01   1.7790000000000000e-01   3.4824000000000002e+00   5.3939999999999999e-01   5.7700000000000001e-02   2.4329999999999999e-01
   6.6100000000000006e-02   6.6000000000000003e-02   1.3725000000000001e+00   4.4869999999999999e-01  -9.5200000000000007e-02  -5.7000000000000002e-02   1.0209999999999999e+00   4.0020000000000000e-01   3.6564999999999999e+00   4.6239999999999998e-01   0.0000000000000000e+00   2.7429999999999999e-01
   2.1999999999999999e-02   6.6000000000000003e-02   3.4310000000000002e-01   4.6779999999999999e-01  -1.1420000000000000e-01   8.8000000000000005e-03   5.3269999999999995e-01   3.1130000000000002e-01   3.2212000000000001e+00   4.2380000000000001e-01   8.6599999999999996e-02   2.2559999999999999e-01
   4.4100000000000000e-02  -4.3999999999999997e-02   7.7210000000000001e-01   4.4869999999999999e-01  -1.8079999999999999e-01   0.0000000000000000e+00   8.2120000000000004e-01   3.5580000000000001e-01   3.0470999999999999e+00   5.2980000000000005e-01   9.5999999999999992e-03   2.5659999999999999e-01
   1.5429999999999999e-01  -1.9789999999999999e-01  -1.7160000000000000e-01   3.4370000000000001e-01  -1.0470000000000000e-01  -1.7500000000000002e-02   9.5440000000000003e-01   2.6679999999999998e-01   2.7858999999999998e+00   5.2020000000000000e-01   5.7700000000000001e-02   2.4770000000000000e-01
   2.1999999999999999e-02  -6.6000000000000003e-02   2.5740000000000002e-01   3.0549999999999999e-01  -9.5200000000000007e-02  -3.9500000000000000e-02   7.9900000000000004e-01   3.1130000000000002e-01   4.0918000000000001e+00   5.2980000000000005e-01   8.6599999999999996e-02   2.7429999999999999e-01
   6.6100000000000006e-02  -8.7900000000000006e-02   4.2890000000000000e-01   4.6779999999999999e-01  -9.5200000000000007e-02  -8.7700000000000000e-02   8.4340000000000004e-01   3.5580000000000001e-01   4.0048000000000004e+00   4.8159999999999997e-01   8.6599999999999996e-02   2.3440000000000000e-01
  -1.1020000000000001e-01   1.9789999999999999e-01  -1.7160000000000000e-01   4.6779999999999999e-01  -1.1420000000000000e-01  -3.0700000000000002e-02   1.1318999999999999e+00   3.7800000000000000e-01   3.3953000000000002e+00   5.1049999999999995e-01   1.3469999999999999e-01   2.4770000000000000e-01
   4.4100000000000000e-02   1.3189999999999999e-01   4.2890000000000000e-01   4.5829999999999999e-01  -8.5599999999999996e-02  -3.5099999999999999e-02   6.8799999999999994e-01   3.1130000000000002e-01   3.5695000000000001e+00   5.4910000000000003e-01   6.7400000000000002e-02   2.3440000000000000e-01
   2.1999999999999999e-02   0.0000000000000000e+00   1.7160000000000000e-01   4.4869999999999999e-01  -1.9000000000000000e-02  -4.3900000000000002e-02   7.9900000000000004e-01   3.3350000000000002e-01   3.8306000000000000e+00   4.8159999999999997e-01   1.4430000000000001e-01   2.5659999999999999e-01
   1.5429999999999999e-01  -1.3189999999999999e-01  -1.7160000000000000e-01   4.8690000000000000e-01  -1.1420000000000000e-01  -1.1400000000000000e-01   1.2206999999999999e+00   2.2239999999999999e-01   3.0470999999999999e+00   5.2980000000000005e-01  -1.9199999999999998e-02   2.4770000000000000e-01
   2.2040000000000001e-01   0.0000000000000000e+00   6.8630000000000002e-01   4.2959999999999998e-01   5.7099999999999998e-02  -4.3900000000000002e-02   9.7660000000000002e-01   2.8910000000000002e-01   3.5695000000000001e+00   4.9130000000000001e-01   1.0580000000000001e-01   2.6100000000000001e-01
   1.5429999999999999e-01  -6.6000000000000003e-02   3.4310000000000002e-01   4.8690000000000000e-01  -1.1420000000000000e-01  -4.8200000000000000e-02   7.7680000000000005e-01   3.3350000000000002e-01   3.3083000000000000e+00   6.1650000000000005e-01   8.6599999999999996e-02   2.6979999999999998e-01
   1.3230000000000000e-01   1.0990000000000000e-01   0.0000000000000000e+00   3.9140000000000003e-01  -1.2370000000000000e-01  -3.9500000000000000e-02   1.1984999999999999e+00   2.4460000000000001e-01   3.6564999999999999e+00   5.2020000000000000e-01   3.8500000000000000e-02   3.0959999999999999e-01
   0.0000000000000000e+00   1.3189999999999999e-01  -2.5740000000000002e-01   3.6280000000000001e-01  -1.2370000000000000e-01  -6.1400000000000003e-02   9.9880000000000002e-01   2.2239999999999999e-01   2.9600000000000000e+00   5.7799999999999996e-01   5.7700000000000001e-02   2.5659999999999999e-01
  -8.8200000000000001e-02  -8.7900000000000006e-02  -8.5800000000000001e-02   5.5379999999999996e-01  -8.5599999999999996e-02  -6.1400000000000003e-02   1.0653999999999999e+00   4.4469999999999998e-01   4.6142000000000003e+00   5.1049999999999995e-01   9.6199999999999994e-02   2.5209999999999999e-01
   0.0000000000000000e+00  -1.7590000000000000e-01   6.0050000000000003e-01   3.9140000000000003e-01  -1.5229999999999999e-01  -8.8000000000000005e-03   9.1000000000000003e-01   1.5559999999999999e-01   2.8730000000000002e+00   3.7569999999999998e-01   8.6599999999999996e-02   2.3000000000000001e-01
  -4.4100000000000000e-02  -4.3999999999999997e-02   1.2867999999999999e+00   3.6280000000000001e-01  -7.6100000000000001e-02  -1.3200000000000000e-02   8.8780000000000003e-01   3.5580000000000001e-01   3.3953000000000002e+00   4.8159999999999997e-01   1.3469999999999999e-01   2.7429999999999999e-01
   2.4249999999999999e-01  -8.7900000000000006e-02   5.1470000000000005e-01   4.2959999999999998e-01  -1.0470000000000000e-01  -6.1400000000000003e-02   9.9880000000000002e-01   8.2269999999999999e-01   2.7858999999999998e+00   6.5500000000000003e-01   1.7319999999999999e-01   2.1229999999999999e-01
   2.1999999999999999e-02  -2.1999999999999999e-02   6.8630000000000002e-01   3.7240000000000001e-01  -3.8100000000000002e-02  -3.5099999999999999e-02   9.3220000000000003e-01   2.6679999999999998e-01   2.6118000000000001e+00   4.8159999999999997e-01   4.8099999999999997e-02   2.4329999999999999e-01
  -1.5429999999999999e-01   4.3999999999999997e-02  -2.5740000000000002e-01   4.3919999999999998e-01  -7.6100000000000001e-02  -7.8899999999999998e-02   8.6560000000000004e-01   1.7790000000000000e-01   3.6564999999999999e+00   3.5639999999999999e-01   5.7700000000000001e-02   2.8749999999999998e-01
   2.6450000000000001e-01   8.7900000000000006e-02  -3.4310000000000002e-01   4.6779999999999999e-01  -7.6100000000000001e-02  -2.6300000000000000e-02   8.8780000000000003e-01   2.4460000000000001e-01   3.1341999999999999e+00   4.3350000000000000e-01   1.3469999999999999e-01   2.6100000000000001e-01
   6.6100000000000006e-02   0.0000000000000000e+00  -3.4310000000000002e-01   3.4370000000000001e-01  -1.6180000000000000e-01   8.8000000000000005e-03   7.7680000000000005e-01   1.7790000000000000e-01   3.3953000000000002e+00   4.3350000000000000e-01   4.8099999999999997e-02   2.6100000000000001e-01
  -1.3230000000000000e-01   2.1999999999999999e-02   2.5740000000000002e-01   4.2009999999999997e-01  -1.9000000000000000e-02   0.0000000000000000e+00   9.1000000000000003e-01   2.2200000000000001e-02   3.5695000000000001e+00   5.6830000000000003e-01   8.6599999999999996e-02   2.6540000000000002e-01
   6.6100000000000006e-02  -3.2979999999999998e-01   1.2867999999999999e+00   4.0100000000000002e-01  -8.5599999999999996e-02  -3.5099999999999999e-02   8.2120000000000004e-01   1.3339999999999999e-01   3.1341999999999999e+00   5.1049999999999995e-01   8.6599999999999996e-02   2.6100000000000001e-01
   8.8200000000000001e-02  -6.6000000000000003e-02   7.7210000000000001e-01   4.1049999999999998e-01   1.9000000000000000e-02  -4.3900000000000002e-02   9.7660000000000002e-01   4.6689999999999998e-01   3.6564999999999999e+00   5.5869999999999997e-01   1.2509999999999999e-01   2.6540000000000002e-01
  -2.1999999999999999e-02   0.0000000000000000e+00  -8.5800000000000001e-02   4.7739999999999999e-01  -1.7130000000000001e-01   0.0000000000000000e+00   9.7660000000000002e-01   3.5580000000000001e-01   3.3083000000000000e+00   5.2980000000000005e-01   2.0210000000000000e-01   2.3000000000000001e-01
  -6.6100000000000006e-02  -1.7590000000000000e-01  -8.5800000000000001e-02   4.3919999999999998e-01  -6.6600000000000006e-02  -3.5099999999999999e-02   8.4340000000000004e-01   1.7790000000000000e-01   3.9177000000000000e+00   5.1049999999999995e-01   9.6199999999999994e-02   2.0790000000000000e-01
   2.1999999999999999e-02   2.1999999999999999e-02   1.2867999999999999e+00   4.4869999999999999e-01  -6.6600000000000006e-02  -7.0199999999999999e-02   1.0875999999999999e+00   3.7800000000000000e-01   3.2212000000000001e+00   5.3939999999999999e-01   9.6199999999999994e-02   2.7429999999999999e-01
   2.2040000000000001e-01  -4.3999999999999997e-02   8.5800000000000001e-02   3.7240000000000001e-01  -1.4269999999999999e-01  -3.0700000000000002e-02   9.3220000000000003e-01   2.6679999999999998e-01   3.2212000000000001e+00   6.0690000000000000e-01   1.6360000000000000e-01   2.3000000000000001e-01
   2.1999999999999999e-02   1.5390000000000001e-01   9.4359999999999999e-01   4.9650000000000000e-01  -1.9980000000000001e-01  -5.2600000000000001e-02   9.9880000000000002e-01   2.4460000000000001e-01   3.0470999999999999e+00   5.6830000000000003e-01   1.0580000000000001e-01   2.3000000000000001e-01
   2.2040000000000001e-01   1.9789999999999999e-01  -8.5800000000000001e-02   5.0600000000000001e-01  -1.7130000000000001e-01  -2.6300000000000000e-02   9.3220000000000003e-01   2.4460000000000001e-01   2.9600000000000000e+00   4.6239999999999998e-01   1.9199999999999998e-02   2.5209999999999999e-01
   4.4100000000000000e-02  -4.3999999999999997e-02   1.7160000000000000e-01   4.0100000000000002e-01  -5.7099999999999998e-02  -3.9500000000000000e-02   9.5440000000000003e-01   2.4460000000000001e-01   3.4824000000000002e+00   5.2020000000000000e-01   8.6599999999999996e-02   2.5659999999999999e-01
   0.0000000000000000e+00   1.0990000000000000e-01   1.7160000000000000e-01   4.4869999999999999e-01  -1.7130000000000001e-01  -8.8000000000000005e-03   1.0431999999999999e+00   3.5580000000000001e-01   3.3953000000000002e+00   5.9719999999999995e-01   0.0000000000000000e+00   2.6100000000000001e-01
  -8.8200000000000001e-02   1.0990000000000000e-01   8.5800000000000001e-02   4.0100000000000002e-01  -1.2370000000000000e-01  -3.0700000000000002e-02   8.6560000000000004e-01   2.4460000000000001e-01   3.3083000000000000e+00   5.5869999999999997e-01   1.4430000000000001e-01   2.5209999999999999e-01
   1.1020000000000001e-01   2.1999999999999999e-02   1.7160000000000000e-01   4.5829999999999999e-01  -4.7600000000000003e-02  -5.7000000000000002e-02   9.1000000000000003e-01   3.5580000000000001e-01   3.6564999999999999e+00   5.2020000000000000e-01   1.0580000000000001e-01   2.5659999999999999e-01
   1.1020000000000001e-01   6.6000000000000003e-02   3.4310000000000002e-01   4.8690000000000000e-01  -3.8100000000000002e-02  -5.2600000000000001e-02   9.9880000000000002e-01   3.3350000000000002e-01   3.4824000000000002e+00   4.9130000000000001e-01   7.6999999999999999e-02   2.6100000000000001e-01
   8.8200000000000001e-02  -8.7900000000000006e-02  -1.7160000000000000e-01   3.8190000000000002e-01  -1.7130000000000001e-01  -4.4000000000000003e-03   1.0875999999999999e+00   2.4460000000000001e-01   3.4824000000000002e+00   5.3939999999999999e-01   1.3469999999999999e-01   2.0349999999999999e-01
   6.6100000000000006e-02   1.3189999999999999e-01   8.5800000000000001e-02   4.2009999999999997e-01  -9.4999999999999998e-03  -6.5799999999999997e-02   1.0431999999999999e+00   3.5580000000000001e-01   3.7435999999999998e+00   4.8159999999999997e-01   1.3469999999999999e-01   2.7870000000000000e-01
   6.6100000000000006e-02  -2.1999999999999999e-02   0.0000000000000000e+00   4.2009999999999997e-01  -6.6600000000000006e-02  -7.4499999999999997e-02   8.2120000000000004e-01   2.0010000000000000e-01   3.2212000000000001e+00   4.2380000000000001e-01   8.6599999999999996e-02   2.7429999999999999e-01
   1.3230000000000000e-01  -6.6000000000000003e-02  -8.5800000000000001e-02   3.3420000000000000e-01  -7.6100000000000001e-02  -1.3200000000000000e-02   1.0431999999999999e+00   2.0010000000000000e-01   2.6989000000000001e+00   5.2980000000000005e-01   1.0580000000000001e-01   2.6100000000000001e-01
   2.2040000000000001e-01  -1.7590000000000000e-01   9.4359999999999999e-01   3.8190000000000002e-01  -1.4269999999999999e-01  -3.5099999999999999e-02   8.8780000000000003e-01   2.6679999999999998e-01   3.1341999999999999e+00   5.5869999999999997e-01   4.8099999999999997e-02   2.6979999999999998e-01
   1.9839999999999999e-01   1.7590000000000000e-01  -8.5800000000000001e-02   4.6779999999999999e-01  -1.9030000000000000e-01  -6.1400000000000003e-02   9.1000000000000003e-01   2.2239999999999999e-01   3.9177000000000000e+00   5.2020000000000000e-01   1.9199999999999998e-02   2.5659999999999999e-01
   1.1020000000000001e-01   1.0990000000000000e-01   2.5740000000000002e-01   3.5330000000000000e-01  -1.5229999999999999e-01  -6.5799999999999997e-02   8.2120000000000004e-01   2.6679999999999998e-01   3.3953000000000002e+00   5.4910000000000003e-01  -2.8899999999999999e-02   2.4770000000000000e-01
   6.6100000000000006e-02  -6.6000000000000003e-02   1.7160000000000000e-01   3.3420000000000000e-01  -8.5599999999999996e-02  -7.4499999999999997e-02   1.0653999999999999e+00   1.3339999999999999e-01   3.3953000000000002e+00   3.6599999999999999e-01   5.7700000000000001e-02   3.0080000000000001e-01
   1.7630000000000001e-01  -2.1999999999999999e-02   2.5740000000000002e-01   4.0100000000000002e-01  -1.2370000000000000e-01   4.4000000000000003e-03   8.2120000000000004e-01   3.5580000000000001e-01   3.5695000000000001e+00   5.2980000000000005e-01   1.5400000000000000e-01   2.7870000000000000e-01
  -4.4100000000000000e-02  -1.7590000000000000e-01  -9.4359999999999999e-01   4.9650000000000000e-01  -2.1890000000000001e-01  -2.1899999999999999e-02   9.5440000000000003e-01   5.1139999999999997e-01   3.7435999999999998e+00   4.5269999999999999e-01   8.6599999999999996e-02   2.6100000000000001e-01
   1.5429999999999999e-01   1.0990000000000000e-01   0.0000000000000000e+00   3.3420000000000000e-01  -8.5599999999999996e-02  -3.5099999999999999e-02   8.8780000000000003e-01   3.3350000000000002e-01   3.7435999999999998e+00   5.4910000000000003e-01   9.6199999999999994e-02   2.2120000000000001e-01
   2.1999999999999999e-02  -2.1999999999999999e-02   1.1152000000000000e+00   4.2959999999999998e-01  -9.4999999999999998e-03  -1.0090000000000000e-01   8.6560000000000004e-01   3.1130000000000002e-01   3.8306000000000000e+00   4.6239999999999998e-01   7.6999999999999999e-02   2.1679999999999999e-01
  -1.1020000000000001e-01  -1.3189999999999999e-01   1.0294000000000001e+00   4.8690000000000000e-01  -1.7130000000000001e-01  -3.9500000000000000e-02   8.2120000000000004e-01   3.3350000000000002e-01   2.3506000000000000e+00   4.9130000000000001e-01   6.7400000000000002e-02   2.4329999999999999e-01
   0.0000000000000000e+00   2.1999999999999999e-02   6.8630000000000002e-01   2.8639999999999999e-01  -7.6100000000000001e-02  -3.0700000000000002e-02   8.2120000000000004e-01   2.8910000000000002e-01   3.2212000000000001e+00   5.7799999999999996e-01   5.7700000000000001e-02   2.3440000000000000e-01
  -6.6100000000000006e-02  -1.0990000000000000e-01   3.4310000000000002e-01   3.9140000000000003e-01  -6.6600000000000006e-02  -3.0700000000000002e-02   8.4340000000000004e-01   3.1130000000000002e-01   3.3083000000000000e+00   5.2980000000000005e-01   1.0580000000000001e-01   2.6540000000000002e-01
  -4.4100000000000000e-02   4.3999999999999997e-02  -2.5740000000000002e-01   3.9140000000000003e-01  -1.2370000000000000e-01  -6.1400000000000003e-02   9.7660000000000002e-01   2.8910000000000002e-01   2.9600000000000000e+00   5.3939999999999999e-01   1.2509999999999999e-01   2.7870000000000000e-01
   1.3230000000000000e-01  -2.1999999999999999e-02   4.2890000000000000e-01   3.4370000000000001e-01  -8.5599999999999996e-02  -3.5099999999999999e-02   9.5440000000000003e-01   3.7800000000000000e-01   3.2212000000000001e+00   4.9130000000000001e-01   1.4430000000000001e-01   1.9910000000000000e-01
  -8.8200000000000001e-02   1.0990000000000000e-01   0.0000000000000000e+00   3.4370000000000001e-01  -2.3790000000000000e-01  -2.1899999999999999e-02   9.1000000000000003e-01   4.6689999999999998e-01   2.9600000000000000e+00   4.6239999999999998e-01   5.7700000000000001e-02   2.6540000000000002e-01
   0.0000000000000000e+00  -1.3189999999999999e-01   1.1152000000000000e+00   4.9650000000000000e-01  -1.3320000000000001e-01  -1.7500000000000002e-02   9.3220000000000003e-01   4.4469999999999998e-01   4.2659000000000002e+00   4.9130000000000001e-01   8.6599999999999996e-02   2.5209999999999999e-01
  -2.1999999999999999e-02   2.4179999999999999e-01  -3.4310000000000002e-01   4.5829999999999999e-01  -8.5599999999999996e-02  -3.5099999999999999e-02   7.7680000000000005e-01   4.0020000000000000e-01   2.9600000000000000e+00   5.2020000000000000e-01   8.6599999999999996e-02   2.3000000000000001e-01
   6.6100000000000006e-02  -6.6000000000000003e-02   8.5800000000000001e-02   3.9140000000000003e-01  -6.6600000000000006e-02  -8.8000000000000005e-03   9.9880000000000002e-01   4.2249999999999999e-01   3.3953000000000002e+00   5.0090000000000001e-01   1.3469999999999999e-01   2.5209999999999999e-01
   6.6100000000000006e-02   1.7590000000000000e-01   8.5780000000000001e-01   4.8690000000000000e-01  -1.0470000000000000e-01  -3.5099999999999999e-02   9.5440000000000003e-01   2.4460000000000001e-01   2.6989000000000001e+00   4.3350000000000000e-01   7.6999999999999999e-02   2.6979999999999998e-01
   7.9349999999999998e-01  -2.1999999999999999e-02   7.7210000000000001e-01   3.2460000000000000e-01  -1.1420000000000000e-01  -2.6300000000000000e-02   9.3220000000000003e-01   2.8910000000000002e-01   3.1341999999999999e+00   5.1049999999999995e-01   8.6599999999999996e-02   2.6100000000000001e-01
  -1.0139000000000000e+00  -3.9570000000000000e-01   4.2890000000000000e-01   4.1049999999999998e-01   4.7600000000000003e-02  -6.1400000000000003e-02   8.8780000000000003e-01   3.3350000000000002e-01   4.0918000000000001e+00   5.4910000000000003e-01   1.2509999999999999e-01   2.6540000000000002e-01
  -3.3060000000000000e-01   5.2759999999999996e-01   1.4582999999999999e+00   3.2460000000000000e-01  -4.7600000000000003e-02  -4.3900000000000002e-02   9.3220000000000003e-01   3.5580000000000001e-01   2.9600000000000000e+00   5.2020000000000000e-01   5.7700000000000001e-02   2.6100000000000001e-01
   1.2343999999999999e+00   4.3999999999999997e-02   2.5740000000000002e-01   4.0100000000000002e-01  -8.5599999999999996e-02  -7.4499999999999997e-02   7.9900000000000004e-01   3.1130000000000002e-01   3.2212000000000001e+00   5.1049999999999995e-01   1.1550000000000001e-01   2.5659999999999999e-01
  -2.8649999999999998e-01  -6.5949999999999998e-01  -6.8630000000000002e-01   2.0999999999999999e-01  -1.6180000000000000e-01   8.8000000000000005e-03   7.7680000000000005e-01   3.1130000000000002e-01   3.3083000000000000e+00   4.7199999999999998e-01   6.7400000000000002e-02   2.6979999999999998e-01
  -1.3005000000000000e+00   4.1770000000000002e-01   3.4310000000000002e-01   5.5379999999999996e-01  -9.5200000000000007e-02   3.5099999999999999e-02   8.6560000000000004e-01   3.5580000000000001e-01   4.2659000000000002e+00   4.7199999999999998e-01   1.5400000000000000e-01   2.6540000000000002e-01
   1.9839999999999999e-01   4.8359999999999997e-01   7.7210000000000001e-01   4.3919999999999998e-01  -1.0470000000000000e-01  -9.6500000000000002e-02   9.1000000000000003e-01   1.7790000000000000e-01   3.2212000000000001e+00   4.3350000000000000e-01   9.6199999999999994e-02   2.4770000000000000e-01
   1.0139000000000000e+00  -7.6939999999999997e-01   1.7160000000000000e-01   1.8140000000000001e-01  -2.7600000000000002e-01   4.4000000000000003e-03   1.1984999999999999e+00   3.3350000000000002e-01   3.3953000000000002e+00   5.3939999999999999e-01   5.7700000000000001e-02   2.4329999999999999e-01
  -1.3230000000000000e-01  -3.9570000000000000e-01  -4.2890000000000000e-01   5.2510000000000001e-01  -1.3320000000000001e-01   0.0000000000000000e+00   1.0875999999999999e+00   4.8920000000000002e-01   3.6564999999999999e+00   4.9130000000000001e-01   1.3469999999999999e-01   2.3890000000000000e-01
  -1.4107000000000001e+00   7.6939999999999997e-01   8.5780000000000001e-01   5.7279999999999998e-01   1.9000000000000000e-02  -4.3900000000000002e-02   8.2120000000000004e-01   3.3350000000000002e-01   3.1341999999999999e+00   4.5269999999999999e-01   7.6999999999999999e-02   2.4770000000000000e-01
   5.0700000000000001e-01  -4.3999999999999997e-02   1.1152000000000000e+00   4.7739999999999999e-01  -1.5229999999999999e-01  -8.8000000000000005e-03   1.2206999999999999e+00   6.6699999999999995e-02   3.2212000000000001e+00   5.7799999999999996e-01   3.8500000000000000e-02   2.9189999999999999e-01
   1.1462000000000001e+00  -5.2759999999999996e-01   1.3725000000000001e+00   3.3420000000000000e-01  -2.2839999999999999e-01  -5.7000000000000002e-02   8.2120000000000004e-01   4.4469999999999998e-01   3.7435999999999998e+00   4.6239999999999998e-01   4.8099999999999997e-02   2.4329999999999999e-01
  -5.0700000000000001e-01   1.0990000000000000e-01   2.5740000000000002e-01   5.9189999999999998e-01  -1.0470000000000000e-01  -6.1400000000000003e-02   8.6560000000000004e-01   2.6679999999999998e-01   2.7858999999999998e+00   4.4309999999999999e-01   1.1550000000000001e-01   2.5659999999999999e-01
  -7.7149999999999996e-01   5.0560000000000005e-01  -2.5740000000000002e-01   5.2510000000000001e-01  -6.6600000000000006e-02  -8.8000000000000005e-03   8.6560000000000004e-01  -3.1130000000000002e-01   3.3953000000000002e+00   5.5869999999999997e-01   1.9199999999999998e-02   2.9189999999999999e-01
   6.3919999999999999e-01  -4.3969999999999998e-01   1.1152000000000000e+00   3.4370000000000001e-01  -2.2839999999999999e-01  -3.0700000000000002e-02   7.3240000000000005e-01   6.4480000000000004e-01   3.6564999999999999e+00   4.3350000000000000e-01   1.2509999999999999e-01   2.6540000000000002e-01
   5.5110000000000003e-01  -1.3189999999999999e-01   5.1470000000000005e-01   3.6280000000000001e-01  -1.3320000000000001e-01  -6.1400000000000003e-02   8.2120000000000004e-01   2.6679999999999998e-01   2.9600000000000000e+00   4.9130000000000001e-01   6.7400000000000002e-02   2.1679999999999999e-01
  -8.8200000000000001e-02   6.1550000000000005e-01   6.8630000000000002e-01   4.9650000000000000e-01  -9.5200000000000007e-02   2.1899999999999999e-02   9.5440000000000003e-01  -4.4499999999999998e-02   3.3953000000000002e+00   5.3939999999999999e-01   9.5999999999999992e-03   2.6540000000000002e-01
  -5.7310000000000005e-01  -3.5170000000000001e-01  -4.2890000000000000e-01   3.4370000000000001e-01  -3.8100000000000002e-02  -1.2280000000000001e-01   7.5460000000000005e-01   6.4480000000000004e-01   3.4824000000000002e+00   5.2020000000000000e-01   1.3469999999999999e-01   2.7429999999999999e-01
   6.6100000000000006e-02  -2.1999999999999999e-02   1.0294000000000001e+00   4.1049999999999998e-01   0.0000000000000000e+00   3.5099999999999999e-02   8.2120000000000004e-01   1.3339999999999999e-01   4.0048000000000004e+00   5.5869999999999997e-01   1.0580000000000001e-01   2.2559999999999999e-01
   5.2900000000000003e-01   4.3969999999999998e-01   2.5740000000000002e-01   4.2959999999999998e-01  -1.9030000000000000e-01  -2.1899999999999999e-02   8.2120000000000004e-01   8.8900000000000007e-02   3.0470999999999999e+00   5.2980000000000005e-01   9.5999999999999992e-03   2.5659999999999999e-01
  -6.6100000000000006e-02   1.3189999999999999e-01  -1.7160000000000000e-01   4.2959999999999998e-01  -5.7099999999999998e-02  -7.4499999999999997e-02   6.4370000000000005e-01   1.5559999999999999e-01   3.0470999999999999e+00   5.9719999999999995e-01   0.0000000000000000e+00   2.8749999999999998e-01
  -6.6130000000000000e-01  -8.7900000000000006e-02   7.7210000000000001e-01   3.5330000000000000e-01  -7.6100000000000001e-02  -3.5099999999999999e-02   9.3220000000000003e-01   2.8910000000000002e-01   4.8754000000000000e+00   5.3939999999999999e-01   1.2509999999999999e-01   2.5659999999999999e-01
   6.6100000000000006e-02   2.8580000000000000e-01   6.8630000000000002e-01   4.8690000000000000e-01  -1.4269999999999999e-01   0.0000000000000000e+00   8.4340000000000004e-01   2.0010000000000000e-01   2.9600000000000000e+00   4.6239999999999998e-01   3.8500000000000000e-02   2.4770000000000000e-01
   5.0700000000000001e-01   1.0990000000000000e-01   9.4359999999999999e-01   4.4869999999999999e-01  -2.3790000000000000e-01  -2.6300000000000000e-02   7.9900000000000004e-01   1.1119999999999999e-01   4.0918000000000001e+00   4.4309999999999999e-01   1.2509999999999999e-01   2.2559999999999999e-01
  -8.8200000000000001e-02  -3.2979999999999998e-01   3.4310000000000002e-01   3.7240000000000001e-01  -1.0470000000000000e-01  -6.1400000000000003e-02   9.7660000000000002e-01   3.3350000000000002e-01   4.6142000000000003e+00   5.7799999999999996e-01   1.7319999999999999e-01   2.2120000000000001e-01
  -3.9679999999999999e-01   8.7900000000000006e-02  -3.4310000000000002e-01   3.5330000000000000e-01  -1.9000000000000000e-02  -4.3900000000000002e-02   9.9880000000000002e-01   6.2260000000000004e-01   2.8730000000000002e+00   5.2020000000000000e-01   8.6599999999999996e-02   2.4770000000000000e-01
  -1.1020000000000001e-01   2.8580000000000000e-01   1.7160000000000000e-01   4.2959999999999998e-01  -3.8100000000000002e-02  -8.7700000000000000e-02   8.4340000000000004e-01   1.3339999999999999e-01   2.7858999999999998e+00   6.0690000000000000e-01   3.8500000000000000e-02   2.7429999999999999e-01
   3.0859999999999999e-01   0.0000000000000000e+00   4.2890000000000000e-01   3.6280000000000001e-01  -2.2839999999999999e-01  -2.6300000000000000e-02   9.9880000000000002e-01   2.6679999999999998e-01   3.3083000000000000e+00   5.4910000000000003e-01   2.1170000000000000e-01   2.7870000000000000e-01
   6.6100000000000006e-02   1.3189999999999999e-01   7.7210000000000001e-01   4.1049999999999998e-01  -2.1890000000000001e-01   4.4000000000000003e-03   7.5460000000000005e-01   3.3350000000000002e-01   4.1788999999999996e+00   5.8760000000000001e-01   7.6999999999999999e-02   2.5659999999999999e-01
  -8.8200000000000001e-02   1.0990000000000000e-01  -3.4310000000000002e-01   4.5829999999999999e-01  -1.0470000000000000e-01  -7.0199999999999999e-02   7.9900000000000004e-01   1.7790000000000000e-01   3.5695000000000001e+00   5.7799999999999996e-01   4.8099999999999997e-02   2.2559999999999999e-01
  -1.5429999999999999e-01   2.1999999999999999e-02  -4.2890000000000000e-01   4.1049999999999998e-01  -1.2370000000000000e-01  -3.5099999999999999e-02   8.2120000000000004e-01   3.3350000000000002e-01   3.2212000000000001e+00   4.8159999999999997e-01   9.5999999999999992e-03   2.4329999999999999e-01
   4.1880000000000001e-01   1.0990000000000000e-01   1.7160000000000000e-01   3.6280000000000001e-01  -1.5229999999999999e-01  -3.5099999999999999e-02   1.2206999999999999e+00   2.6679999999999998e-01   3.6564999999999999e+00   4.6239999999999998e-01   6.7400000000000002e-02   2.8749999999999998e-01
   2.4249999999999999e-01   2.1999999999999999e-02   7.7210000000000001e-01   3.8190000000000002e-01  -1.6180000000000000e-01  -4.8200000000000000e-02   1.0431999999999999e+00   4.4499999999999998e-02   2.6989000000000001e+00   5.6830000000000003e-01   5.7700000000000001e-02   2.3000000000000001e-01
  -6.6100000000000006e-02  -4.3999999999999997e-02   1.9730000000000001e+00   3.8190000000000002e-01  -1.0470000000000000e-01  -8.7700000000000000e-02   9.9880000000000002e-01   3.7800000000000000e-01   2.7858999999999998e+00   4.8159999999999997e-01   5.7700000000000001e-02   2.4329999999999999e-01
   1.3230000000000000e-01   6.6000000000000003e-02   5.1470000000000005e-01   3.7240000000000001e-01  -1.3320000000000001e-01  -3.5099999999999999e-02   9.7660000000000002e-01   4.0020000000000000e-01   3.6564999999999999e+00   5.5869999999999997e-01   8.6599999999999996e-02   2.8310000000000002e-01
   1.3230000000000000e-01  -4.3999999999999997e-02   7.7210000000000001e-01   2.8639999999999999e-01  -1.0470000000000000e-01  -5.2600000000000001e-02   8.2120000000000004e-01   2.4460000000000001e-01   3.1341999999999999e+00   4.2380000000000001e-01  -3.8500000000000000e-02   2.5659999999999999e-01
   4.4100000000000000e-02  -4.3999999999999997e-02   5.1470000000000005e-01   5.2510000000000001e-01  -5.7099999999999998e-02  -7.0199999999999999e-02   7.7680000000000005e-01   2.2239999999999999e-01   3.3953000000000002e+00   5.9719999999999995e-01   0.0000000000000000e+00   2.5209999999999999e-01
   0.0000000000000000e+00  -2.1999999999999999e-02   8.5800000000000001e-02   4.1049999999999998e-01  -1.7130000000000001e-01   0.0000000000000000e+00   8.4340000000000004e-01   3.1130000000000002e-01   3.5695000000000001e+00   4.9130000000000001e-01   1.3469999999999999e-01   2.2120000000000001e-01
  -1.9839999999999999e-01  -6.6000000000000003e-02   4.2890000000000000e-01   4.4869999999999999e-01  -9.5200000000000007e-02  -3.0700000000000002e-02   8.4340000000000004e-01   3.5580000000000001e-01   3.0470999999999999e+00   5.2020000000000000e-01   2.2130000000000000e-01   2.7429999999999999e-01
   3.0859999999999999e-01  -1.9789999999999999e-01   3.4310000000000002e-01   3.5330000000000000e-01  -9.4999999999999998e-03  -3.9500000000000000e-02   7.3240000000000005e-01   4.0020000000000000e-01   2.8730000000000002e+00   4.5269999999999999e-01   4.8099999999999997e-02   2.1679999999999999e-01
   1.1020000000000001e-01   0.0000000000000000e+00   8.5800000000000001e-02   4.1049999999999998e-01  -1.5229999999999999e-01  -6.1400000000000003e-02   9.1000000000000003e-01   2.8910000000000002e-01   3.9177000000000000e+00   5.2020000000000000e-01   1.6360000000000000e-01   3.0520000000000003e-01
  -1.3230000000000000e-01   6.6000000000000003e-02   8.5780000000000001e-01   4.4869999999999999e-01  -1.9030000000000000e-01  -6.1400000000000003e-02   8.8780000000000003e-01   4.6689999999999998e-01   3.1341999999999999e+00   6.5500000000000003e-01   1.2509999999999999e-01   2.3890000000000000e-01
  -2.2040000000000001e-01  -8.7900000000000006e-02   5.1470000000000005e-01   4.1049999999999998e-01  -4.7600000000000003e-02  -9.6500000000000002e-02   8.6560000000000004e-01   3.3350000000000002e-01   2.8730000000000002e+00   5.2020000000000000e-01   3.8500000000000000e-02   2.3890000000000000e-01
   4.4100000000000000e-02  -8.7900000000000006e-02   4.2890000000000000e-01   3.8190000000000002e-01  -1.6180000000000000e-01  -3.5099999999999999e-02   1.0875999999999999e+00   3.5580000000000001e-01   3.6564999999999999e+00   5.2020000000000000e-01  -4.8099999999999997e-02   2.2559999999999999e-01
   8.8200000000000001e-02  -4.3999999999999997e-02   6.8630000000000002e-01   3.3420000000000000e-01  -1.8079999999999999e-01  -2.1899999999999999e-02   8.6560000000000004e-01   3.3350000000000002e-01   3.7435999999999998e+00   5.2020000000000000e-01   1.1550000000000001e-01   2.2559999999999999e-01
   3.0859999999999999e-01  -1.3189999999999999e-01   1.7160000000000000e-01   3.7240000000000001e-01  -1.4269999999999999e-01  -4.8200000000000000e-02   8.4340000000000004e-01   3.5580000000000001e-01   2.6118000000000001e+00   5.0090000000000001e-01   1.3469999999999999e-01   2.4329999999999999e-01
  -8.8200000000000001e-02   1.5390000000000001e-01  -4.2890000000000000e-01   4.2959999999999998e-01  -6.6600000000000006e-02  -2.6300000000000000e-02   9.1000000000000003e-01   3.1130000000000002e-01   4.1788999999999996e+00   3.9489999999999997e-01   1.1550000000000001e-01   2.5659999999999999e-01
  -8.8200000000000001e-02  -1.9789999999999999e-01   6.0050000000000003e-01   4.2959999999999998e-01  -1.9030000000000000e-01  -7.8899999999999998e-02   8.8780000000000003e-01   4.2249999999999999e-01   3.3083000000000000e+00   5.1049999999999995e-01   9.6199999999999994e-02   2.3890000000000000e-01
   3.3060000000000000e-01   1.3189999999999999e-01   1.2867999999999999e+00   3.9140000000000003e-01  -1.4269999999999999e-01  -1.7500000000000002e-02   8.8780000000000003e-01   3.5580000000000001e-01   2.8730000000000002e+00   5.2980000000000005e-01   4.8099999999999997e-02   2.4770000000000000e-01
   1.1020000000000001e-01   1.3189999999999999e-01   0.0000000000000000e+00   3.9140000000000003e-01  -1.3320000000000001e-01  -8.3299999999999999e-02   1.0875999999999999e+00   3.3350000000000002e-01   4.0048000000000004e+00   5.0090000000000001e-01   1.3469999999999999e-01   2.4770000000000000e-01
  -2.2040000000000001e-01   1.3189999999999999e-01   6.0050000000000003e-01   4.3919999999999998e-01  -8.5599999999999996e-02  -2.6300000000000000e-02   1.1762999999999999e+00   2.0010000000000000e-01   3.5695000000000001e+00   5.0090000000000001e-01   1.5400000000000000e-01   2.4770000000000000e-01
   2.1999999999999999e-02  -8.7900000000000006e-02   8.5800000000000001e-02   3.8190000000000002e-01  -1.1420000000000000e-01  -7.0199999999999999e-02   1.0875999999999999e+00   2.4460000000000001e-01   3.5695000000000001e+00   4.9130000000000001e-01   1.7319999999999999e-01   2.5659999999999999e-01
   6.6100000000000006e-02  -4.3999999999999997e-02   2.5740000000000002e-01   4.4869999999999999e-01  -1.4269999999999999e-01  -4.3900000000000002e-02   8.4340000000000004e-01   4.0020000000000000e-01   3.3083000000000000e+00   4.6239999999999998e-01   2.8899999999999999e-02   2.5209999999999999e-01
  -1.7630000000000001e-01   1.3189999999999999e-01   6.0050000000000003e-01   4.1049999999999998e-01  -8.5599999999999996e-02  -8.7700000000000000e-02   7.1020000000000005e-01   4.0020000000000000e-01   3.6564999999999999e+00   4.6239999999999998e-01  -3.8500000000000000e-02   2.2120000000000001e-01
  -4.4100000000000000e-02  -2.1999999999999999e-02   6.0050000000000003e-01   3.3420000000000000e-01  -2.0930000000000001e-01  -5.2600000000000001e-02   8.4340000000000004e-01   1.1119999999999999e-01   3.3083000000000000e+00   4.3350000000000000e-01   3.8500000000000000e-02   2.4329999999999999e-01
  -6.6100000000000006e-02   4.1770000000000002e-01   6.8630000000000002e-01   4.0100000000000002e-01  -1.7130000000000001e-01  -7.8899999999999998e-02   9.9880000000000002e-01   4.2249999999999999e-01   3.4824000000000002e+00   5.3939999999999999e-01   9.6199999999999994e-02   2.6979999999999998e-01
  -2.1999999999999999e-02   2.1999999999999999e-02   6.8630000000000002e-01   5.1559999999999995e-01  -9.5200000000000007e-02  -3.0700000000000002e-02   1.0209999999999999e+00   3.7800000000000000e-01   3.0470999999999999e+00   5.4910000000000003e-01   6.7400000000000002e-02   2.2559999999999999e-01
   1.5429999999999999e-01  -1.0990000000000000e-01   1.1152000000000000e+00   4.2959999999999998e-01  -8.5599999999999996e-02  -7.0199999999999999e-02   9.9880000000000002e-01   3.1130000000000002e-01   3.9177000000000000e+00   5.2020000000000000e-01   1.1550000000000001e-01   2.3890000000000000e-01
   0.0000000000000000e+00   8.7900000000000006e-02   9.4359999999999999e-01   3.6280000000000001e-01  -1.7130000000000001e-01  -3.0700000000000002e-02   9.1000000000000003e-01   2.2239999999999999e-01   3.0470999999999999e+00   5.2980000000000005e-01  -2.8899999999999999e-02   2.5659999999999999e-01
  -8.8200000000000001e-02   6.6000000000000003e-02   6.0050000000000003e-01   5.2510000000000001e-01  -5.7099999999999998e-02  -3.5099999999999999e-02   9.5440000000000003e-01   3.3350000000000002e-01   4.0918000000000001e+00   5.3939999999999999e-01   2.8899999999999999e-02   2.7870000000000000e-01
   2.4249999999999999e-01  -1.3189999999999999e-01   8.5800000000000001e-02   3.4370000000000001e-01  -1.0470000000000000e-01  -3.9500000000000000e-02   7.9900000000000004e-01   2.2239999999999999e-01   3.3953000000000002e+00   5.8760000000000001e-01   1.1550000000000001e-01   2.4770000000000000e-01
   6.6100000000000006e-02   1.3189999999999999e-01   6.0050000000000003e-01   4.4869999999999999e-01  -8.5599999999999996e-02  -7.8899999999999998e-02   9.1000000000000003e-01   1.7790000000000000e-01   3.6564999999999999e+00   5.1049999999999995e-01   9.5999999999999992e-03   2.5659999999999999e-01
  -1.5429999999999999e-01   8.7900000000000006e-02   7.7210000000000001e-01   5.1559999999999995e-01  -1.0470000000000000e-01  -8.8000000000000005e-03   7.9900000000000004e-01   3.3350000000000002e-01   3.3953000000000002e+00   5.2980000000000005e-01   3.8500000000000000e-02   2.7870000000000000e-01
  -1.3230000000000000e-01   1.3189999999999999e-01  -5.1470000000000005e-01   3.3420000000000000e-01  -4.7600000000000003e-02  -3.0700000000000002e-02   6.6579999999999995e-01   1.3339999999999999e-01   4.0048000000000004e+00   4.2380000000000001e-01   1.9199999999999998e-02   2.5209999999999999e-01
  -6.6100000000000006e-02   1.3189999999999999e-01   6.0050000000000003e-01   4.1049999999999998e-01  -1.5229999999999999e-01   3.5099999999999999e-02   9.1000000000000003e-01   3.1130000000000002e-01   3.2212000000000001e+00   4.6239999999999998e-01   7.6999999999999999e-02   2.6100000000000001e-01
   0.0000000000000000e+00   1.9789999999999999e-01   3.4310000000000002e-01   4.0100000000000002e-01  -1.1420000000000000e-01   1.3200000000000000e-02   9.7660000000000002e-01   2.2239999999999999e-01   4.3529999999999998e+00   5.2020000000000000e-01   7.6999999999999999e-02   2.3440000000000000e-01
   0.0000000000000000e+00   1.5390000000000001e-01  -8.5800000000000001e-02   4.3919999999999998e-01  -1.3320000000000001e-01  -1.3200000000000000e-02   9.3220000000000003e-01   3.3350000000000002e-01   3.8306000000000000e+00   5.1049999999999995e-01   8.6599999999999996e-02   2.6540000000000002e-01
   6.6100000000000006e-02   1.0990000000000000e-01   1.0294000000000001e+00   3.5330000000000000e-01  -1.9980000000000001e-01   4.4000000000000003e-03   9.7660000000000002e-01   1.7790000000000000e-01   3.3953000000000002e+00   4.5269999999999999e-01   9.6199999999999994e-02   2.3890000000000000e-01
   4.4100000000000000e-02   6.6000000000000003e-02   5.1470000000000005e-01   4.1049999999999998e-01  -1.9980000000000001e-01  -2.1899999999999999e-02   9.5440000000000003e-01   4.4469999999999998e-01   3.2212000000000001e+00   4.6239999999999998e-01   9.6199999999999994e-02   2.4770000000000000e-01
  -2.1999999999999999e-02   1.5390000000000001e-01   3.4310000000000002e-01   4.4869999999999999e-01  -4.7600000000000003e-02  -2.1899999999999999e-02   1.0209999999999999e+00   3.7800000000000000e-01   3.6564999999999999e+00   5.0090000000000001e-01   8.6599999999999996e-02   2.1679999999999999e-01
   8.8200000000000001e-02  -1.0990000000000000e-01  -4.2890000000000000e-01   4.7739999999999999e-01  -1.4269999999999999e-01  -3.9500000000000000e-02   9.3220000000000003e-01   2.0010000000000000e-01   2.7858999999999998e+00   5.0090000000000001e-01   7.6999999999999999e-02   2.6540000000000002e-01
  -1.1020000000000001e-01  -2.8580000000000000e-01   9.4359999999999999e-01   2.8639999999999999e-01  -1.0470000000000000e-01  -8.8000000000000005e-03   9.1000000000000003e-01   2.2239999999999999e-01   3.3083000000000000e+00   4.7199999999999998e-01   7.6999999999999999e-02   2.5659999999999999e-01
  -4.4100000000000000e-02   6.6000000000000003e-02   4.2890000000000000e-01   4.0100000000000002e-01  -1.1420000000000000e-01  -7.8899999999999998e-02   9.5440000000000003e-01   1.7790000000000000e-01   3.4824000000000002e+00   4.7199999999999998e-01   8.6599999999999996e-02   2.4770000000000000e-01
   6.6100000000000006e-02  -2.1999999999999999e-02  -8.5800000000000001e-02   4.2009999999999997e-01  -1.0470000000000000e-01  -6.5799999999999997e-02   1.0431999999999999e+00   1.7790000000000000e-01   2.1764999999999999e+00   5.3939999999999999e-01   0.0000000000000000e+00   2.6540000000000002e-01
   0.0000000000000000e+00  -1.9789999999999999e-01   6.0050000000000003e-01   3.6280000000000001e-01  -1.4269999999999999e-01  -6.1400000000000003e-02   1.0875999999999999e+00   4.4499999999999998e-02   3.3083000000000000e+00   4.2380000000000001e-01   9.6199999999999994e-02   1.9460000000000000e-01
   2.1999999999999999e-02  -2.1999999999999999e-02   8.5800000000000001e-02   4.0100000000000002e-01  -1.9030000000000000e-01  -3.5099999999999999e-02   7.7680000000000005e-01   6.6699999999999995e-02   3.7435999999999998e+00   4.3350000000000000e-01   1.4430000000000001e-01   2.5209999999999999e-01
  -6.6100000000000006e-02   6.6000000000000003e-02   7.7210000000000001e-01   3.5330000000000000e-01  -1.2370000000000000e-01  -2.1899999999999999e-02   9.5440000000000003e-01   5.3369999999999995e-01   2.7858999999999998e+00   5.4910000000000003e-01   2.8899999999999999e-02   3.0520000000000003e-01
   2.2040000000000001e-01  -4.3999999999999997e-02   4.2890000000000000e-01   3.1509999999999999e-01  -4.7600000000000003e-02  -3.5099999999999999e-02   9.1000000000000003e-01   3.1130000000000002e-01   4.0918000000000001e+00   5.0090000000000001e-01   4.8099999999999997e-02   2.1679999999999999e-01
   4.4100000000000000e-02   2.6379999999999998e-01   5.1470000000000005e-01   4.8690000000000000e-01  -1.5229999999999999e-01  -1.7500000000000002e-02   9.9880000000000002e-01   3.7800000000000000e-01   3.6564999999999999e+00   4.6239999999999998e-01   1.3469999999999999e-01   2.6979999999999998e-01
   0.0000000000000000e+00  -6.6000000000000003e-02   7.7210000000000001e-01   4.2009999999999997e-01  -1.2370000000000000e-01  -1.3200000000000000e-02   9.5440000000000003e-01   1.7790000000000000e-01   3.5695000000000001e+00   4.9130000000000001e-01   9.6199999999999994e-02   2.5209999999999999e-01
   4.4100000000000000e-02   1.0990000000000000e-01   1.1152000000000000e+00   3.2460000000000000e-01  -1.2370000000000000e-01  -8.8000000000000005e-03   1.0875999999999999e+00   2.2239999999999999e-01   3.5695000000000001e+00   3.9489999999999997e-01   1.2509999999999999e-01   2.6100000000000001e-01
   4.4100000000000000e-02   0.0000000000000000e+00   1.7160000000000000e-01   3.7240000000000001e-01  -7.6100000000000001e-02  -2.6300000000000000e-02   9.5440000000000003e-01   2.6679999999999998e-01   3.4824000000000002e+00   5.6830000000000003e-01   4.8099999999999997e-02   2.8310000000000002e-01
  -4.4100000000000000e-02   6.6000000000000003e-02   5.1470000000000005e-01   4.0100000000000002e-01  -1.1420000000000000e-01  -3.0700000000000002e-02   7.9900000000000004e-01   3.5580000000000001e-01   3.3083000000000000e+00   4.7199999999999998e-01   1.7319999999999999e-01   2.6100000000000001e-01
  -4.4100000000000000e-02  -4.3999999999999997e-02   0.0000000000000000e+00   4.0100000000000002e-01  -1.3320000000000001e-01  -1.7500000000000002e-02   8.8780000000000003e-01   3.3350000000000002e-01   3.1341999999999999e+00   6.1650000000000005e-01   5.7700000000000001e-02   2.7870000000000000e-01
   0.0000000000000000e+00  -4.3999999999999997e-02  -1.7160000000000000e-01   3.7240000000000001e-01  -1.0470000000000000e-01  -3.5099999999999999e-02   9.7660000000000002e-01   2.2239999999999999e-01   3.7435999999999998e+00   5.6830000000000003e-01   8.6599999999999996e-02   2.5209999999999999e-01
  -2.1999999999999999e-02   0.0000000000000000e+00  -4.2890000000000000e-01   4.5829999999999999e-01  -1.1420000000000000e-01  -3.0700000000000002e-02   9.1000000000000003e-01   2.2239999999999999e-01   3.5695000000000001e+00   5.2980000000000005e-01   3.8500000000000000e-02   2.3890000000000000e-01
   2.1999999999999999e-02   1.7590000000000000e-01   1.7160000000000000e-01   4.3919999999999998e-01  -1.1420000000000000e-01  -3.9500000000000000e-02   7.1020000000000005e-01   2.2200000000000001e-02   3.3083000000000000e+00   5.3939999999999999e-01   1.0580000000000001e-01   2.5209999999999999e-01
   1.3230000000000000e-01  -1.0990000000000000e-01   3.4310000000000002e-01   3.6280000000000001e-01  -8.5599999999999996e-02  -5.2600000000000001e-02   9.7660000000000002e-01   4.0020000000000000e-01   3.2212000000000001e+00   5.2980000000000005e-01   2.8899999999999999e-02   2.3440000000000000e-01
   2.1999999999999999e-02   1.5390000000000001e-01   4.2890000000000000e-01   4.5829999999999999e-01  -1.2370000000000000e-01  -3.9500000000000000e-02   9.1000000000000003e-01   2.4460000000000001e-01   3.1341999999999999e+00   5.9719999999999995e-01   1.6360000000000000e-01   2.1229999999999999e-01
   1.7630000000000001e-01  -8.7900000000000006e-02   8.5800000000000001e-02   3.8190000000000002e-01  -7.6100000000000001e-02  -4.8200000000000000e-02   1.1318999999999999e+00   4.4469999999999998e-01   4.0918000000000001e+00   4.9130000000000001e-01   7.6999999999999999e-02   2.3000000000000001e-01
   1.3230000000000000e-01  -8.7900000000000006e-02   3.4310000000000002e-01   4.3919999999999998e-01  -1.9030000000000000e-01  -2.1899999999999999e-02   9.1000000000000003e-01   3.5580000000000001e-01   3.6564999999999999e+00   5.8760000000000001e-01   1.6360000000000000e-01   2.6100000000000001e-01
   8.8200000000000001e-02   1.0990000000000000e-01   3.4310000000000002e-01   3.3420000000000000e-01  -1.1420000000000000e-01  -6.5799999999999997e-02   9.1000000000000003e-01   3.1130000000000002e-01   3.9177000000000000e+00   5.2020000000000000e-01   6.7400000000000002e-02   2.6979999999999998e-01
   6.6100000000000006e-02   6.6000000000000003e-02   1.0294000000000001e+00   4.8690000000000000e-01  -1.8079999999999999e-01  -1.7500000000000002e-02   7.3240000000000005e-01   3.1130000000000002e-01   3.2212000000000001e+00   5.2020000000000000e-01   8.6599999999999996e-02   2.3440000000000000e-01
   1.1020000000000001e-01  -8.7900000000000006e-02   1.7160000000000000e-01   4.2959999999999998e-01  -1.0470000000000000e-01  -8.7700000000000000e-02   1.0653999999999999e+00   1.5559999999999999e-01   3.3953000000000002e+00   5.2980000000000005e-01   5.7700000000000001e-02   2.8310000000000002e-01
   1.5429999999999999e-01  -2.1999999999999999e-02   6.0050000000000003e-01   2.5779999999999997e-01  -2.2839999999999999e-01  -3.5099999999999999e-02   9.7660000000000002e-01   2.8910000000000002e-01   4.0918000000000001e+00   6.1650000000000005e-01   1.2509999999999999e-01   2.5209999999999999e-01
  -2.1999999999999999e-02  -1.7590000000000000e-01  -8.5800000000000001e-02   4.1049999999999998e-01  -1.6180000000000000e-01  -7.0199999999999999e-02   1.0209999999999999e+00   1.7790000000000000e-01   4.5270999999999999e+00   4.2380000000000001e-01   2.8899999999999999e-02   2.5209999999999999e-01
   2.4249999999999999e-01   0.0000000000000000e+00   1.7160000000000000e-01   4.2009999999999997e-01  -1.0470000000000000e-01  -6.5799999999999997e-02   7.7680000000000005e-01   1.7790000000000000e-01   3.2212000000000001e+00   5.5869999999999997e-01   2.8899999999999999e-02   2.6540000000000002e-01
  -8.8200000000000001e-02  -4.3999999999999997e-02   9.4359999999999999e-01   3.9140000000000003e-01  -1.1420000000000000e-01   1.3200000000000000e-02   7.9900000000000004e-01   4.4469999999999998e-01   3.3953000000000002e+00   4.8159999999999997e-01   1.2509999999999999e-01   2.5209999999999999e-01
   2.1999999999999999e-02  -2.4179999999999999e-01   2.5740000000000002e-01   4.5829999999999999e-01  -6.6600000000000006e-02  -2.1899999999999999e-02   9.7660000000000002e-01   3.3350000000000002e-01   3.7435999999999998e+00   5.8760000000000001e-01   7.6999999999999999e-02   2.6540000000000002e-01
  -8.8200000000000001e-02   0.0000000000000000e+00   1.7160000000000000e-01   4.4869999999999999e-01  -1.5229999999999999e-01  -4.8200000000000000e-02   9.1000000000000003e-01   3.7800000000000000e-01   2.9600000000000000e+00   4.3350000000000000e-01   5.7700000000000001e-02   2.7870000000000000e-01
  -2.4249999999999999e-01  -8.7900000000000006e-02   7.7210000000000001e-01   4.2009999999999997e-01  -1.0470000000000000e-01  -3.5099999999999999e-02   6.8799999999999994e-01   4.2249999999999999e-01   3.4824000000000002e+00   5.3939999999999999e-01   4.8099999999999997e-02   2.4329999999999999e-01
  -8.8200000000000001e-02   1.3189999999999999e-01   5.1470000000000005e-01   3.8190000000000002e-01  -1.0470000000000000e-01  -5.2600000000000001e-02   8.4340000000000004e-01   2.4460000000000001e-01   2.9600000000000000e+00   4.9130000000000001e-01   6.7400000000000002e-02   2.3890000000000000e-01
   1.5429999999999999e-01   8.7900000000000006e-02   6.8630000000000002e-01   4.9650000000000000e-01  -8.5599999999999996e-02   1.3200000000000000e-02   9.5440000000000003e-01   4.2249999999999999e-01   3.6564999999999999e+00   5.1049999999999995e-01   0.0000000000000000e+00   2.6100000000000001e-01
   6.6100000000000006e-02   4.3999999999999997e-02   9.4359999999999999e-01   4.0100000000000002e-01  -8.5599999999999996e-02  -3.9500000000000000e-02   5.5489999999999995e-01   4.0020000000000000e-01   3.4824000000000002e+00   4.5269999999999999e-01   8.6599999999999996e-02   2.6979999999999998e-01
  -8.8200000000000001e-02  -2.1999999999999999e-02  -8.5800000000000001e-02   2.3870000000000000e-01  -2.5690000000000002e-01  -8.8000000000000005e-03   9.5440000000000003e-01  -2.2200000000000001e-02   3.4824000000000002e+00   5.2020000000000000e-01   1.2509999999999999e-01   2.7870000000000000e-01
   1.1020000000000001e-01   0.0000000000000000e+00   0.0000000000000000e+00   4.1049999999999998e-01  -2.1890000000000001e-01  -4.8200000000000000e-02   9.3220000000000003e-01   4.6689999999999998e-01   3.8306000000000000e+00   4.6239999999999998e-01   1.8279999999999999e-01   2.6100000000000001e-01
   8.8200000000000001e-02  -1.0990000000000000e-01   7.7210000000000001e-01   3.8190000000000002e-01  -9.5200000000000007e-02  -4.8200000000000000e-02   9.7660000000000002e-01   2.6679999999999998e-01   2.9600000000000000e+00   5.4910000000000003e-01   1.9199999999999998e-02   2.4329999999999999e-01
   1.5429999999999999e-01  -6.6000000000000003e-02   6.0050000000000003e-01   3.7240000000000001e-01  -1.4269999999999999e-01  -7.0199999999999999e-02   9.1000000000000003e-01   1.1119999999999999e-01   4.0048000000000004e+00   5.6830000000000003e-01   6.7400000000000002e-02   2.2559999999999999e-01
   1.9839999999999999e-01  -6.6000000000000003e-02  -2.5740000000000002e-01   4.1049999999999998e-01  -1.4269999999999999e-01  -3.9500000000000000e-02   9.7660000000000002e-01   3.1130000000000002e-01   3.5695000000000001e+00   4.5269999999999999e-01   9.6199999999999994e-02   2.3440000000000000e-01
  -2.1999999999999999e-02   4.3999999999999997e-02   2.5740000000000002e-01   4.2959999999999998e-01  -1.0470000000000000e-01  -1.0090000000000000e-01   7.9900000000000004e-01   1.1119999999999999e-01   3.8306000000000000e+00   4.4309999999999999e-01   1.5400000000000000e-01   2.5659999999999999e-01
  -6.6100000000000006e-02   2.8580000000000000e-01  -8.5800000000000001e-02   3.6280000000000001e-01  -5.7099999999999998e-02  -7.0199999999999999e-02   8.2120000000000004e-01   2.4460000000000001e-01   3.2212000000000001e+00   5.6830000000000003e-01   1.2509999999999999e-01   2.0349999999999999e-01
  -6.6100000000000006e-02   2.8580000000000000e-01   4.2890000000000000e-01   3.2460000000000000e-01  -1.3320000000000001e-01   4.4000000000000003e-03   1.0431999999999999e+00   3.3350000000000002e-01   4.0048000000000004e+00   4.8159999999999997e-01   1.1550000000000001e-01   2.3890000000000000e-01
   4.4100000000000000e-02  -1.3189999999999999e-01   1.7160000000000000e-01   4.6779999999999999e-01  -1.2370000000000000e-01  -8.3299999999999999e-02   8.4340000000000004e-01   2.0010000000000000e-01   2.8730000000000002e+00   4.4309999999999999e-01   3.8500000000000000e-02   2.7429999999999999e-01
   4.4100000000000000e-02  -4.3999999999999997e-02   7.7210000000000001e-01   4.0100000000000002e-01  -1.5229999999999999e-01  -8.8000000000000005e-03   9.1000000000000003e-01   2.8910000000000002e-01   3.3083000000000000e+00   5.6830000000000003e-01  -1.9199999999999998e-02   2.2559999999999999e-01
  -6.6100000000000006e-02  -4.3999999999999997e-02   6.0050000000000003e-01   4.2959999999999998e-01  -1.6180000000000000e-01  -1.7500000000000002e-02   8.2120000000000004e-01   2.2239999999999999e-01   3.6564999999999999e+00   4.9130000000000001e-01   3.8500000000000000e-02   2.5659999999999999e-01
   4.4100000000000000e-02   4.3999999999999997e-02   6.8630000000000002e-01   3.4370000000000001e-01  -1.4269999999999999e-01   8.8000000000000005e-03   9.1000000000000003e-01   2.8910000000000002e-01   3.7435999999999998e+00   5.8760000000000001e-01   2.8899999999999999e-02   3.0520000000000003e-01
   0.0000000000000000e+00  -3.7369999999999998e-01   7.7210000000000001e-01   4.9650000000000000e-01  -2.2839999999999999e-01  -1.3200000000000000e-02   9.7660000000000002e-01   1.7790000000000000e-01   3.5695000000000001e+00   4.9130000000000001e-01   7.6999999999999999e-02   2.2120000000000001e-01
  -1.5429999999999999e-01   4.3999999999999997e-02   1.2010000000000001e+00   4.6779999999999999e-01  -2.5690000000000002e-01  -4.3900000000000002e-02   9.3220000000000003e-01   2.0010000000000000e-01   3.0470999999999999e+00   4.8159999999999997e-01   5.7700000000000001e-02   2.4329999999999999e-01
   1.3230000000000000e-01  -1.7590000000000000e-01   1.7160000000000000e-01   3.6280000000000001e-01  -1.2370000000000000e-01   0.0000000000000000e+00   9.7660000000000002e-01   4.8920000000000002e-01   3.7435999999999998e+00   5.9719999999999995e-01   1.0580000000000001e-01   2.5659999999999999e-01
   6.6100000000000006e-02  -6.6000000000000003e-02   6.0050000000000003e-01   4.9650000000000000e-01  -1.5229999999999999e-01  -2.1899999999999999e-02   9.3220000000000003e-01  -2.2200000000000001e-02   3.1341999999999999e+00   5.9719999999999995e-01   7.6999999999999999e-02   2.6100000000000001e-01
   8.8200000000000001e-02  -6.6000000000000003e-02   1.2867999999999999e+00   4.9650000000000000e-01  -9.4999999999999998e-03  -6.1400000000000003e-02   8.4340000000000004e-01   1.5559999999999999e-01   2.9600000000000000e+00   5.3939999999999999e-01   6.7400000000000002e-02   2.5209999999999999e-01
  -8.8200000000000001e-02   3.5170000000000001e-01   1.0294000000000001e+00   4.1049999999999998e-01  -1.3320000000000001e-01  -8.8000000000000005e-03   9.7660000000000002e-01   4.8920000000000002e-01   4.0048000000000004e+00   5.4910000000000003e-01   3.8500000000000000e-02   2.4329999999999999e-01
  -8.8200000000000001e-02  -1.3189999999999999e-01   4.2890000000000000e-01   4.2959999999999998e-01  -1.4269999999999999e-01  -1.3200000000000000e-02   8.4340000000000004e-01   4.6689999999999998e-01   3.2212000000000001e+00   6.0690000000000000e-01   6.7400000000000002e-02   2.3440000000000000e-01
   6.6100000000000006e-02   4.3999999999999997e-02   8.5800000000000001e-02   3.7240000000000001e-01  -1.9030000000000000e-01  -6.5799999999999997e-02   9.3220000000000003e-01   2.8910000000000002e-01   3.3953000000000002e+00   5.0090000000000001e-01   9.5999999999999992e-03   2.6979999999999998e-01
  -1.1020000000000001e-01  -1.0990000000000000e-01   6.8630000000000002e-01   3.4370000000000001e-01  -2.1890000000000001e-01  -1.7500000000000002e-02   9.5440000000000003e-01   3.5580000000000001e-01   3.5695000000000001e+00   6.0690000000000000e-01   1.9199999999999998e-02   2.6979999999999998e-01
  -4.4100000000000000e-02  -1.5390000000000001e-01   2.5740000000000002e-01   4.3919999999999998e-01  -1.5229999999999999e-01  -3.9500000000000000e-02   1.1318999999999999e+00   3.7800000000000000e-01   3.3953000000000002e+00   4.7199999999999998e-01   7.6999999999999999e-02   2.9189999999999999e-01
  -2.1999999999999999e-02   1.5390000000000001e-01   6.8630000000000002e-01   5.5379999999999996e-01  -1.3320000000000001e-01  -4.4000000000000003e-03   9.3220000000000003e-01   4.4469999999999998e-01   3.2212000000000001e+00   5.3939999999999999e-01   7.6999999999999999e-02   2.6100000000000001e-01
  -2.2040000000000001e-01   2.1999999999999999e-02  -2.5740000000000002e-01   4.6779999999999999e-01  -1.9980000000000001e-01  -3.0700000000000002e-02   9.7660000000000002e-01   3.7800000000000000e-01   3.9177000000000000e+00   4.9130000000000001e-01   7.6999999999999999e-02   2.4329999999999999e-01
  -6.6100000000000006e-02   4.3999999999999997e-02   2.5740000000000002e-01   4.4869999999999999e-01  -6.6600000000000006e-02  -3.9500000000000000e-02   9.1000000000000003e-01   3.7800000000000000e-01   3.3083000000000000e+00   5.5869999999999997e-01   1.4430000000000001e-01   2.5659999999999999e-01
  -2.1999999999999999e-02   1.0990000000000000e-01   2.5740000000000002e-01   4.3919999999999998e-01  -8.5599999999999996e-02   2.1899999999999999e-02   1.1318999999999999e+00   3.1130000000000002e-01   3.3953000000000002e+00   4.4309999999999999e-01   6.7400000000000002e-02   2.8749999999999998e-01
   2.1999999999999999e-02  -1.0990000000000000e-01   3.4310000000000002e-01   5.5379999999999996e-01  -8.5599999999999996e-02  -5.2600000000000001e-02   1.0875999999999999e+00   6.6699999999999995e-02   3.0470999999999999e+00   5.0090000000000001e-01   4.8099999999999997e-02   2.2559999999999999e-01
   2.4249999999999999e-01  -1.3189999999999999e-01   1.1152000000000000e+00   3.8190000000000002e-01  -1.0470000000000000e-01   0.0000000000000000e+00   7.5460000000000005e-01   3.5580000000000001e-01   2.8730000000000002e+00   4.9130000000000001e-01   0.0000000000000000e+00   2.4329999999999999e-01
   4.4100000000000000e-02  -2.1999999999999999e-02   5.1470000000000005e-01   5.0600000000000001e-01  -5.7099999999999998e-02  -5.7000000000000002e-02   8.6560000000000004e-01   2.4460000000000001e-01   3.0470999999999999e+00   5.1049999999999995e-01   1.4430000000000001e-01   2.9640000000000000e-01
   4.4100000000000000e-02   0.0000000000000000e+00   7.7210000000000001e-01   3.3420000000000000e-01  -6.6600000000000006e-02  -4.3900000000000002e-02   8.8780000000000003e-01   8.8900000000000007e-02   4.2659000000000002e+00   4.6239999999999998e-01   9.6199999999999994e-02   2.2559999999999999e-01
  -2.1999999999999999e-02   1.9789999999999999e-01   1.7160000000000000e-01   4.2009999999999997e-01  -1.9030000000000000e-01  -5.7000000000000002e-02   7.1020000000000005e-01   4.2249999999999999e-01   3.4824000000000002e+00   5.5869999999999997e-01   6.7400000000000002e-02   2.7870000000000000e-01
  -8.8200000000000001e-02  -4.3999999999999997e-02   3.4310000000000002e-01   3.4370000000000001e-01  -1.7130000000000001e-01  -6.5799999999999997e-02   7.9900000000000004e-01   5.1139999999999997e-01   3.9177000000000000e+00   5.2020000000000000e-01   9.5999999999999992e-03   2.8749999999999998e-01
   0.0000000000000000e+00  -6.6000000000000003e-02   5.1470000000000005e-01   3.5330000000000000e-01  -1.7130000000000001e-01  -7.0199999999999999e-02   9.3220000000000003e-01   2.0010000000000000e-01   4.1788999999999996e+00   4.7199999999999998e-01   0.0000000000000000e+00   2.8749999999999998e-01
   0.0000000000000000e+00  -4.3999999999999997e-02   1.1152000000000000e+00   3.4370000000000001e-01  -1.9980000000000001e-01  -8.8000000000000005e-03   9.1000000000000003e-01   3.3350000000000002e-01   3.1341999999999999e+00   5.9719999999999995e-01   7.6999999999999999e-02   2.5659999999999999e-01
  -6.6100000000000006e-02   6.6000000000000003e-02   6.8630000000000002e-01   3.8190000000000002e-01  -1.9980000000000001e-01  -2.1899999999999999e-02   9.7660000000000002e-01   2.4460000000000001e-01   3.9177000000000000e+00   5.4910000000000003e-01   9.5999999999999992e-03   2.6100000000000001e-01
   8.8200000000000001e-02   1.5390000000000001e-01   2.5740000000000002e-01   4.4869999999999999e-01  -8.5599999999999996e-02  -4.8200000000000000e-02   8.6560000000000004e-01   4.2249999999999999e-01   3.3083000000000000e+00   5.6830000000000003e-01  -9.5999999999999992e-03   2.7870000000000000e-01
   2.2040000000000001e-01  -1.5390000000000001e-01   8.5780000000000001e-01   4.8690000000000000e-01  -6.6600000000000006e-02   0.0000000000000000e+00   9.1000000000000003e-01   4.4469999999999998e-01   2.6989000000000001e+00   4.4309999999999999e-01   1.3469999999999999e-01   2.2120000000000001e-01
   6.6100000000000006e-02   3.7369999999999998e-01   4.2890000000000000e-01   4.8690000000000000e-01  -8.5599999999999996e-02  -3.0700000000000002e-02   8.2120000000000004e-01   4.0020000000000000e-01   2.4377000000000000e+00   4.6239999999999998e-01   1.4430000000000001e-01   2.7429999999999999e-01
   8.8200000000000001e-02  -6.6000000000000003e-02   3.4310000000000002e-01   4.5829999999999999e-01  -1.0470000000000000e-01  -9.2100000000000001e-02   7.7680000000000005e-01   3.1130000000000002e-01   2.9600000000000000e+00   5.4910000000000003e-01   6.7400000000000002e-02   2.2559999999999999e-01
   4.4100000000000000e-02   1.0990000000000000e-01   3.4310000000000002e-01   4.5829999999999999e-01  -1.9030000000000000e-01  -4.3900000000000002e-02   7.9900000000000004e-01   2.6679999999999998e-01   3.1341999999999999e+00   4.7199999999999998e-01   2.8899999999999999e-02   2.7870000000000000e-01
   8.8200000000000001e-02  -8.7900000000000006e-02   1.0294000000000001e+00   2.7689999999999998e-01  -2.0930000000000001e-01  -4.3900000000000002e-02   7.5460000000000005e-01   4.2249999999999999e-01   3.8306000000000000e+00   5.3939999999999999e-01   9.5999999999999992e-03   2.3890000000000000e-01
  -8.8200000000000001e-02  -3.0780000000000002e-01   1.7160000000000000e-01   3.5330000000000000e-01  -1.3320000000000001e-01  -3.5099999999999999e-02   8.4340000000000004e-01   5.5589999999999995e-01   2.6989000000000001e+00   5.7799999999999996e-01   7.6999999999999999e-02   2.3000000000000001e-01
   0.0000000000000000e+00   2.1980000000000000e-01   6.0050000000000003e-01   4.4869999999999999e-01  -1.4269999999999999e-01  -3.0700000000000002e-02   8.6560000000000004e-01   3.3350000000000002e-01   3.4824000000000002e+00   5.7799999999999996e-01   1.9199999999999998e-02   2.6979999999999998e-01
   2.4249999999999999e-01  -2.1999999999999999e-02   4.2890000000000000e-01   3.8190000000000002e-01  -1.0470000000000000e-01  -6.1400000000000003e-02   9.1000000000000003e-01   3.5580000000000001e-01   2.7858999999999998e+00   5.4910000000000003e-01   1.3469999999999999e-01   2.6979999999999998e-01
   6.6100000000000006e-02   1.9789999999999999e-01   0.0000000000000000e+00   5.2510000000000001e-01  -1.9030000000000000e-01  -1.7500000000000002e-02   8.2120000000000004e-01   1.3339999999999999e-01   3.7435999999999998e+00   5.6830000000000003e-01   1.3469999999999999e-01   2.3440000000000000e-01
  -1.1020000000000001e-01   4.3999999999999997e-02   6.0050000000000003e-01   4.4869999999999999e-01  -1.8079999999999999e-01   0.0000000000000000e+00   8.6560000000000004e-01   1.1119999999999999e-01   2.9600000000000000e+00   4.4309999999999999e-01   0.0000000000000000e+00   2.4329999999999999e-01
   6.6100000000000006e-02  -6.6000000000000003e-02   6.0050000000000003e-01   4.5829999999999999e-01  -2.8500000000000001e-02  -1.7500000000000002e-02   7.9900000000000004e-01   3.5580000000000001e-01   2.8730000000000002e+00   5.0090000000000001e-01   8.6599999999999996e-02   2.9189999999999999e-01
  -1.9839999999999999e-01   0.0000000000000000e+00   3.4310000000000002e-01   2.8639999999999999e-01   0.0000000000000000e+00  -8.3299999999999999e-02   7.7680000000000005e-01   4.6689999999999998e-01   3.2212000000000001e+00   4.9130000000000001e-01   1.4430000000000001e-01   2.4770000000000000e-01
   4.4100000000000000e-02  -1.3189999999999999e-01   1.7160000000000000e-01   4.0100000000000002e-01  -1.7130000000000001e-01  -8.8000000000000005e-03   1.0653999999999999e+00   2.4460000000000001e-01   2.4377000000000000e+00   4.5269999999999999e-01   1.3469999999999999e-01   2.5659999999999999e-01
   0.0000000000000000e+00   1.3189999999999999e-01  -6.0050000000000003e-01   4.9650000000000000e-01  -1.7130000000000001e-01  -8.7700000000000000e-02   8.2120000000000004e-01   2.4460000000000001e-01   3.5695000000000001e+00   4.3350000000000000e-01   2.8899999999999999e-02   2.5209999999999999e-01
   1.3230000000000000e-01   1.7590000000000000e-01   0.0000000000000000e+00   3.6280000000000001e-01  -1.3320000000000001e-01  -3.9500000000000000e-02   1.1984999999999999e+00   4.6689999999999998e-01   3.3953000000000002e+00   5.2980000000000005e-01  -4.8099999999999997e-02   2.7429999999999999e-01
  -2.1999999999999999e-02   1.7590000000000000e-01  -8.5800000000000001e-02   4.1049999999999998e-01  -1.1420000000000000e-01  -3.5099999999999999e-02   1.0209999999999999e+00   2.4460000000000001e-01   3.7435999999999998e+00   5.2980000000000005e-01   1.3469999999999999e-01   2.4770000000000000e-01
  -1.5429999999999999e-01  -6.6000000000000003e-02   6.0050000000000003e-01   5.5379999999999996e-01  -5.7099999999999998e-02  -2.6300000000000000e-02   8.6560000000000004e-01   2.8910000000000002e-01   3.4824000000000002e+00   5.2980000000000005e-01   6.7400000000000002e-02   2.4770000000000000e-01
  -2.1999999999999999e-02   2.1999999999999999e-02   8.5800000000000001e-02   4.1049999999999998e-01  -2.2839999999999999e-01   0.0000000000000000e+00   1.0875999999999999e+00   4.4499999999999998e-02   3.4824000000000002e+00   5.1049999999999995e-01   1.1550000000000001e-01   2.6540000000000002e-01
  -2.1999999999999999e-02  -4.3999999999999997e-02   8.5800000000000001e-02   4.1049999999999998e-01  -1.4269999999999999e-01  -2.6300000000000000e-02   8.4340000000000004e-01   2.8910000000000002e-01   4.5270999999999999e+00   4.6239999999999998e-01   1.1550000000000001e-01   2.1679999999999999e-01
   6.6100000000000006e-02   1.0990000000000000e-01   6.0050000000000003e-01   4.6779999999999999e-01  -1.0470000000000000e-01  -4.3900000000000002e-02   8.4340000000000004e-01   1.5559999999999999e-01   2.7858999999999998e+00   5.5869999999999997e-01   1.3469999999999999e-01   2.9640000000000000e-01
   8.8200000000000001e-02  -2.1999999999999999e-02  -1.7160000000000000e-01   5.1559999999999995e-01  -3.8100000000000002e-02  -2.1899999999999999e-02   9.3220000000000003e-01   1.5559999999999999e-01   4.5270999999999999e+00   4.5269999999999999e-01   1.5400000000000000e-01   2.3440000000000000e-01
   2.1999999999999999e-02  -1.7590000000000000e-01   1.7160000000000000e-01   4.5829999999999999e-01  -3.8100000000000002e-02  -7.4499999999999997e-02   6.6579999999999995e-01   4.0020000000000000e-01   2.8730000000000002e+00   5.0090000000000001e-01   1.1550000000000001e-01   2.6100000000000001e-01
  -1.3230000000000000e-01   6.6000000000000003e-02   8.5800000000000001e-02   4.6779999999999999e-01  -8.5599999999999996e-02  -3.0700000000000002e-02   9.9880000000000002e-01   4.6689999999999998e-01   2.8730000000000002e+00   5.1049999999999995e-01   1.2509999999999999e-01   2.2120000000000001e-01
  -8.8200000000000001e-02  -4.3999999999999997e-02   6.0050000000000003e-01   4.6779999999999999e-01  -1.1420000000000000e-01   2.6300000000000000e-02   8.4340000000000004e-01   4.6689999999999998e-01   3.6564999999999999e+00   4.2380000000000001e-01   1.9199999999999998e-02   2.4770000000000000e-01
   0.0000000000000000e+00   4.3999999999999997e-02   6.8630000000000002e-01   4.5829999999999999e-01  -1.5229999999999999e-01  -4.3900000000000002e-02   9.9880000000000002e-01   1.5559999999999999e-01   3.8306000000000000e+00   5.0090000000000001e-01   1.0580000000000001e-01   2.4770000000000000e-01
   0.0000000000000000e+00   2.4179999999999999e-01   7.7210000000000001e-01   3.7240000000000001e-01  -1.8079999999999999e-01  -3.9500000000000000e-02   7.9900000000000004e-01   3.1130000000000002e-01   3.6564999999999999e+00   5.1049999999999995e-01   3.8500000000000000e-02   2.8310000000000002e-01
  -2.6450000000000001e-01   4.3999999999999997e-02   8.5780000000000001e-01   4.7739999999999999e-01  -1.2370000000000000e-01  -1.3200000000000000e-02   7.1020000000000005e-01   1.7790000000000000e-01   2.8730000000000002e+00   4.8159999999999997e-01   9.5999999999999992e-03   2.1229999999999999e-01
   2.6450000000000001e-01  -2.1999999999999999e-02   4.2890000000000000e-01   3.5330000000000000e-01  -3.8100000000000002e-02  -5.2600000000000001e-02   9.7660000000000002e-01   3.5580000000000001e-01   4.3529999999999998e+00   4.7199999999999998e-01   1.0580000000000001e-01   2.3890000000000000e-01
   1.1020000000000001e-01   2.6379999999999998e-01   2.5740000000000002e-01   4.1049999999999998e-01  -7.6100000000000001e-02  -4.3900000000000002e-02   1.0431999999999999e+00   3.5580000000000001e-01   4.0048000000000004e+00   5.4910000000000003e-01   1.4430000000000001e-01   2.3440000000000000e-01
  -8.8200000000000001e-02   8.7900000000000006e-02   2.5740000000000002e-01   4.8690000000000000e-01  -1.3320000000000001e-01  -7.4499999999999997e-02   9.5440000000000003e-01   2.8910000000000002e-01   3.3083000000000000e+00   5.2020000000000000e-01   9.6199999999999994e-02   2.4770000000000000e-01
  -8.8200000000000001e-02  -2.1999999999999999e-02   2.5740000000000002e-01   4.7739999999999999e-01  -9.5200000000000007e-02  -3.5099999999999999e-02   1.1096999999999999e+00   3.1130000000000002e-01   3.4824000000000002e+00   3.9489999999999997e-01   1.9239999999999999e-01   1.8579999999999999e-01
  -2.8649999999999998e-01   1.7590000000000000e-01   8.5780000000000001e-01   4.4869999999999999e-01  -1.8079999999999999e-01  -6.5799999999999997e-02   7.5460000000000005e-01   4.2249999999999999e-01   3.5695000000000001e+00   4.6239999999999998e-01   7.6999999999999999e-02   2.5209999999999999e-01
   8.8200000000000001e-02   1.3189999999999999e-01   8.5780000000000001e-01   5.3469999999999995e-01  -7.6100000000000001e-02   0.0000000000000000e+00   9.3220000000000003e-01   3.5580000000000001e-01   3.7435999999999998e+00   4.7199999999999998e-01   4.8099999999999997e-02   2.3440000000000000e-01
  -6.6100000000000006e-02   1.5390000000000001e-01  -3.4310000000000002e-01   4.0100000000000002e-01  -1.3320000000000001e-01  -5.7000000000000002e-02   9.3220000000000003e-01   3.3350000000000002e-01   3.4824000000000002e+00   5.1049999999999995e-01   9.6199999999999994e-02   2.1679999999999999e-01
  -1.9839999999999999e-01   2.1999999999999999e-02  -3.4310000000000002e-01   3.9140000000000003e-01  -1.9980000000000001e-01   4.4000000000000003e-03   7.5460000000000005e-01   2.6679999999999998e-01   3.1341999999999999e+00   5.4910000000000003e-01   1.9199999999999998e-02   2.4770000000000000e-01
  -6.6100000000000006e-02   6.6000000000000003e-02   8.5780000000000001e-01   4.2009999999999997e-01  -1.1420000000000000e-01  -3.5099999999999999e-02   1.0653999999999999e+00   3.1130000000000002e-01   4.1788999999999996e+00   5.3939999999999999e-01   4.8099999999999997e-02   2.5209999999999999e-01
   1.9839999999999999e-01   1.0990000000000000e-01  -2.5740000000000002e-01   4.0100000000000002e-01  -9.4999999999999998e-03  -5.2600000000000001e-02   6.6579999999999995e-01   3.7800000000000000e-01   4.2659000000000002e+00   5.4910000000000003e-01   7.6999999999999999e-02   2.3440000000000000e-01
   4.4100000000000000e-02  -2.1999999999999999e-02   1.7160000000000000e-01   4.1049999999999998e-01  -1.6180000000000000e-01  -1.7500000000000002e-02   8.8780000000000003e-01   3.5580000000000001e-01   4.1788999999999996e+00   5.6830000000000003e-01   1.5400000000000000e-01   2.3440000000000000e-01
   1.1020000000000001e-01  -1.0990000000000000e-01   3.4310000000000002e-01   4.2959999999999998e-01  -1.1420000000000000e-01  -4.3900000000000002e-02   8.4340000000000004e-01   4.6689999999999998e-01   3.3953000000000002e+00   5.0090000000000001e-01   9.6199999999999994e-02   2.4770000000000000e-01
   4.4100000000000000e-02   0.0000000000000000e+00   1.7160000000000000e-01   4.1049999999999998e-01  -1.9980000000000001e-01  -3.9500000000000000e-02   7.5460000000000005e-01   1.3339999999999999e-01   3.7435999999999998e+00   5.0090000000000001e-01   1.7319999999999999e-01   2.9189999999999999e-01
  -8.8200000000000001e-02  -2.1999999999999999e-02   1.7160000000000000e-01   3.8190000000000002e-01  -2.0930000000000001e-01  -4.4000000000000003e-03   1.0653999999999999e+00   3.1130000000000002e-01   3.7435999999999998e+00   5.2980000000000005e-01   3.8500000000000000e-02   2.3890000000000000e-01
   1.7630000000000001e-01   1.9789999999999999e-01  -1.7160000000000000e-01   4.4869999999999999e-01  -7.6100000000000001e-02  -7.0199999999999999e-02   9.1000000000000003e-01   5.3369999999999995e-01   2.6118000000000001e+00   5.0090000000000001e-01   1.2509999999999999e-01   2.2559999999999999e-01
   1.9839999999999999e-01   4.3999999999999997e-02   7.7210000000000001e-01   4.2959999999999998e-01  -1.1420000000000000e-01  -4.8200000000000000e-02   9.3220000000000003e-01   1.5559999999999999e-01   3.6564999999999999e+00   4.5269999999999999e-01   0.0000000000000000e+00   2.5209999999999999e-01
   8.8200000000000001e-02   3.2979999999999998e-01   6.0050000000000003e-01   3.4370000000000001e-01  -5.7099999999999998e-02   2.1899999999999999e-02   9.5440000000000003e-01   2.2239999999999999e-01   3.7435999999999998e+00   5.2020000000000000e-01   3.8500000000000000e-02   2.7870000000000000e-01
   6.6100000000000006e-02   2.1999999999999999e-02   5.1470000000000005e-01   3.2460000000000000e-01  -1.6180000000000000e-01  -1.7500000000000002e-02   6.8799999999999994e-01   4.2249999999999999e-01   3.3953000000000002e+00   5.3939999999999999e-01   4.8099999999999997e-02   2.6979999999999998e-01
   1.5429999999999999e-01  -4.3999999999999997e-02   8.5800000000000001e-02   2.5779999999999997e-01  -1.4269999999999999e-01  -2.6300000000000000e-02   1.0209999999999999e+00   3.7800000000000000e-01   3.6564999999999999e+00   4.4309999999999999e-01   6.7400000000000002e-02   2.6540000000000002e-01
   1.1020000000000001e-01  -2.1980000000000000e-01   5.1470000000000005e-01   4.8690000000000000e-01  -8.5599999999999996e-02  -3.5099999999999999e-02   7.5460000000000005e-01   2.6679999999999998e-01   3.9177000000000000e+00   5.6830000000000003e-01   1.1550000000000001e-01   2.7870000000000000e-01
   1.3230000000000000e-01  -2.1999999999999999e-02   0.0000000000000000e+00   4.2009999999999997e-01  -1.4269999999999999e-01  -4.3900000000000002e-02   8.2120000000000004e-01   2.4460000000000001e-01   2.9600000000000000e+00   5.0090000000000001e-01   1.9199999999999998e-02   2.4329999999999999e-01
   2.4249999999999999e-01   6.6000000000000003e-02   1.7160000000000000e-01   4.4869999999999999e-01  -1.8079999999999999e-01  -2.6300000000000000e-02   9.9880000000000002e-01   3.7800000000000000e-01   3.1341999999999999e+00   6.4539999999999997e-01   1.3469999999999999e-01   2.1229999999999999e-01
   2.4249999999999999e-01   2.6379999999999998e-01   6.8630000000000002e-01   4.5829999999999999e-01  -1.2370000000000000e-01  -1.3200000000000000e-02   8.4340000000000004e-01   4.0020000000000000e-01   3.1341999999999999e+00   4.6239999999999998e-01   5.7700000000000001e-02   2.6100000000000001e-01
   0.0000000000000000e+00  -1.0990000000000000e-01   6.0050000000000003e-01   4.7739999999999999e-01  -1.6180000000000000e-01  -3.5099999999999999e-02   8.8780000000000003e-01   2.0010000000000000e-01   3.3083000000000000e+00   5.2980000000000005e-01   6.7400000000000002e-02   2.1679999999999999e-01
   2.2040000000000001e-01   0.0000000000000000e+00   4.2890000000000000e-01   4.3919999999999998e-01  -1.6180000000000000e-01  -2.1899999999999999e-02   8.6560000000000004e-01   3.7800000000000000e-01   3.6564999999999999e+00   5.4910000000000003e-01   8.6599999999999996e-02   2.7870000000000000e-01
  -8.8200000000000001e-02  -1.5390000000000001e-01   1.7160000000000000e-01   4.9650000000000000e-01  -1.2370000000000000e-01  -5.2600000000000001e-02   9.3220000000000003e-01   3.3350000000000002e-01   3.7435999999999998e+00   4.7199999999999998e-01   1.1550000000000001e-01   2.3440000000000000e-01
   4.4100000000000000e-02   4.3999999999999997e-02   4.2890000000000000e-01   4.2959999999999998e-01  -1.9030000000000000e-01   2.6300000000000000e-02   7.7680000000000005e-01   4.6689999999999998e-01   3.3953000000000002e+00   5.1049999999999995e-01   9.6199999999999994e-02   3.0080000000000001e-01
  -1.1020000000000001e-01  -4.3999999999999997e-02  -2.5740000000000002e-01   4.5829999999999999e-01  -1.6180000000000000e-01  -3.9500000000000000e-02   8.6560000000000004e-01   3.3350000000000002e-01   3.9177000000000000e+00   4.5269999999999999e-01   2.0210000000000000e-01   2.4329999999999999e-01
   4.4100000000000000e-02   0.0000000000000000e+00  -1.7160000000000000e-01   3.6280000000000001e-01  -1.3320000000000001e-01  -8.8000000000000005e-03   9.1000000000000003e-01   2.2239999999999999e-01   3.6564999999999999e+00   5.1049999999999995e-01   3.8500000000000000e-02   2.6100000000000001e-01
  -2.1999999999999999e-02  -1.0990000000000000e-01  -4.2890000000000000e-01   4.2959999999999998e-01  -4.7600000000000003e-02  -5.7000000000000002e-02   1.0209999999999999e+00   1.3339999999999999e-01   3.5695000000000001e+00   5.2980000000000005e-01   1.5400000000000000e-01   3.2290000000000002e-01
  -1.3230000000000000e-01  -8.7900000000000006e-02  -2.5740000000000002e-01   3.7240000000000001e-01  -1.6180000000000000e-01  -5.7000000000000002e-02   8.8780000000000003e-01   3.1130000000000002e-01   3.4824000000000002e+00   5.2980000000000005e-01   1.2509999999999999e-01   2.3440000000000000e-01
   1.1020000000000001e-01  -8.7900000000000006e-02   5.1470000000000005e-01   4.8690000000000000e-01  -1.8079999999999999e-01   4.4000000000000003e-03   9.7660000000000002e-01   3.5580000000000001e-01   3.3083000000000000e+00   5.7799999999999996e-01   1.4430000000000001e-01   2.3890000000000000e-01
  -2.1999999999999999e-02   0.0000000000000000e+00   3.4310000000000002e-01   4.2009999999999997e-01  -1.2370000000000000e-01  -3.9500000000000000e-02   7.1020000000000005e-01   2.2239999999999999e-01   3.7435999999999998e+00   4.7199999999999998e-01   5.7700000000000001e-02   2.6979999999999998e-01
  -1.5429999999999999e-01   1.5390000000000001e-01   8.5780000000000001e-01   4.2009999999999997e-01  -9.5200000000000007e-02  -3.0700000000000002e-02   8.4340000000000004e-01   1.7790000000000000e-01   2.6118000000000001e+00   5.2020000000000000e-01   8.6599999999999996e-02   2.3440000000000000e-01
   1.5429999999999999e-01   0.0000000000000000e+00   1.1152000000000000e+00   4.2959999999999998e-01  -7.6100000000000001e-02  -5.7000000000000002e-02   9.3220000000000003e-01   4.4469999999999998e-01   2.9600000000000000e+00   5.0090000000000001e-01   5.7700000000000001e-02   2.5209999999999999e-01
   1.5429999999999999e-01  -1.9789999999999999e-01   3.4310000000000002e-01   4.6779999999999999e-01  -1.9030000000000000e-01  -6.5799999999999997e-02   7.9900000000000004e-01   1.7790000000000000e-01   4.1788999999999996e+00   5.7799999999999996e-01   8.6599999999999996e-02   2.5659999999999999e-01
  -4.4100000000000000e-02   2.1999999999999999e-02   7.7210000000000001e-01   4.0100000000000002e-01  -1.5229999999999999e-01  -3.0700000000000002e-02   9.7660000000000002e-01   2.2239999999999999e-01   3.5695000000000001e+00   5.7799999999999996e-01   0.0000000000000000e+00   2.4329999999999999e-01
  -6.6100000000000006e-02  -4.3999999999999997e-02   8.5800000000000001e-02   4.2959999999999998e-01  -1.2370000000000000e-01  -3.9500000000000000e-02   1.0431999999999999e+00   6.6699999999999995e-02   3.2212000000000001e+00   5.8760000000000001e-01   1.9199999999999998e-02   2.6540000000000002e-01
   6.6100000000000006e-02   8.7900000000000006e-02   6.0050000000000003e-01   3.4370000000000001e-01  -1.3320000000000001e-01   3.5099999999999999e-02   8.6560000000000004e-01   4.2249999999999999e-01   3.1341999999999999e+00   5.1049999999999995e-01   7.6999999999999999e-02   2.0790000000000000e-01
   8.8200000000000001e-02  -1.0990000000000000e-01  -8.5800000000000001e-02   4.7739999999999999e-01  -6.6600000000000006e-02  -3.9500000000000000e-02   8.8780000000000003e-01   2.2239999999999999e-01   3.0470999999999999e+00   4.5269999999999999e-01   1.2509999999999999e-01   2.5659999999999999e-01
  -8.8200000000000001e-02   1.3189999999999999e-01   6.8630000000000002e-01   4.5829999999999999e-01  -1.6180000000000000e-01   0.0000000000000000e+00   9.5440000000000003e-01   2.4460000000000001e-01   3.6564999999999999e+00   5.6830000000000003e-01   1.1550000000000001e-01   2.4329999999999999e-01
   1.1020000000000001e-01   0.0000000000000000e+00   3.4310000000000002e-01   4.8690000000000000e-01  -2.7600000000000002e-01   4.4000000000000003e-03   9.9880000000000002e-01   1.7790000000000000e-01   3.5695000000000001e+00   4.8159999999999997e-01   1.4430000000000001e-01   2.1229999999999999e-01
   1.3230000000000000e-01  -4.3999999999999997e-02   5.1470000000000005e-01   4.3919999999999998e-01  -2.8500000000000001e-02  -4.8200000000000000e-02   7.9900000000000004e-01   2.0010000000000000e-01   3.3953000000000002e+00   4.5269999999999999e-01   9.6199999999999994e-02   2.4329999999999999e-01
   0.0000000000000000e+00  -6.6000000000000003e-02   5.1470000000000005e-01   4.7739999999999999e-01  -1.5229999999999999e-01  -5.2600000000000001e-02   8.8780000000000003e-01   0.0000000000000000e+00   3.7435999999999998e+00   5.5869999999999997e-01   1.4430000000000001e-01   2.4770000000000000e-01
   1.1020000000000001e-01   4.3999999999999997e-02  -8.5800000000000001e-02   4.3919999999999998e-01  -1.3320000000000001e-01  -5.7000000000000002e-02   8.4340000000000004e-01   3.5580000000000001e-01   3.3953000000000002e+00   5.1049999999999995e-01   5.7700000000000001e-02   2.1679999999999999e-01
  -2.1999999999999999e-02   1.5390000000000001e-01  -1.7160000000000000e-01   4.1049999999999998e-01  -9.5200000000000007e-02  -4.8200000000000000e-02   7.5460000000000005e-01   3.3350000000000002e-01   4.0048000000000004e+00   4.2380000000000001e-01   1.4430000000000001e-01   2.4770000000000000e-01
   1.1020000000000001e-01   2.1999999999999999e-02   1.2010000000000001e+00   4.2009999999999997e-01  -1.3320000000000001e-01  -8.8000000000000005e-03   9.7660000000000002e-01   3.7800000000000000e-01   3.1341999999999999e+00   5.5869999999999997e-01  -9.5999999999999992e-03   2.6979999999999998e-01
   2.4249999999999999e-01   8.7900000000000006e-02   3.4310000000000002e-01   4.0100000000000002e-01  -7.6100000000000001e-02  -2.6300000000000000e-02   8.2120000000000004e-01   3.1130000000000002e-01   3.8306000000000000e+00   5.6830000000000003e-01   5.7700000000000001e-02   2.4329999999999999e-01
   4.4100000000000000e-02   8.7900000000000006e-02   6.8630000000000002e-01   3.3420000000000000e-01  -1.1420000000000000e-01  -3.9500000000000000e-02   7.7680000000000005e-01   2.6679999999999998e-01   3.6564999999999999e+00   4.2380000000000001e-01   1.5400000000000000e-01   2.4329999999999999e-01
   2.2040000000000001e-01   0.0000000000000000e+00   1.2010000000000001e+00   4.1049999999999998e-01  -1.6180000000000000e-01  -8.8000000000000005e-03   1.0653999999999999e+00   1.5559999999999999e-01   3.4824000000000002e+00   5.3939999999999999e-01   1.6360000000000000e-01   2.6979999999999998e-01
   6.6100000000000006e-02   0.0000000000000000e+00   9.4359999999999999e-01   3.6280000000000001e-01  -1.6180000000000000e-01  -4.4000000000000003e-03   7.5460000000000005e-01   3.1130000000000002e-01   3.3953000000000002e+00   4.7199999999999998e-01   1.1550000000000001e-01   2.3890000000000000e-01
   1.5429999999999999e-01  -6.6000000000000003e-02  -2.5740000000000002e-01   4.2959999999999998e-01  -1.0470000000000000e-01   8.8000000000000005e-03   1.0209999999999999e+00   3.7800000000000000e-01   3.5695000000000001e+00   5.4910000000000003e-01   1.6360000000000000e-01   2.6979999999999998e-01
   1.7630000000000001e-01   1.0990000000000000e-01   2.5740000000000002e-01   4.2959999999999998e-01  -1.1420000000000000e-01  -5.7000000000000002e-02   9.1000000000000003e-01   2.6679999999999998e-01   3.4824000000000002e+00   4.5269999999999999e-01   1.5400000000000000e-01   2.8749999999999998e-01
   1.3230000000000000e-01  -4.3999999999999997e-02   8.5780000000000001e-01   4.2009999999999997e-01  -1.2370000000000000e-01  -5.2600000000000001e-02   8.6560000000000004e-01   2.8910000000000002e-01   3.1341999999999999e+00   5.0090000000000001e-01   1.7319999999999999e-01   2.0349999999999999e-01
   1.5429999999999999e-01  -1.9789999999999999e-01  -1.7160000000000000e-01   3.8190000000000002e-01  -1.9000000000000000e-02  -1.3200000000000000e-02   9.7660000000000002e-01   3.1130000000000002e-01   2.9600000000000000e+00   4.7199999999999998e-01   1.1550000000000001e-01   2.3000000000000001e-01
  -6.6100000000000006e-02   2.1980000000000000e-01  -1.7160000000000000e-01   4.1049999999999998e-01  -6.6600000000000006e-02  -5.2600000000000001e-02   7.7680000000000005e-01   2.8910000000000002e-01   2.5247000000000002e+00   4.6239999999999998e-01   7.6999999999999999e-02   2.3890000000000000e-01
  -4.4100000000000000e-02  -2.1999999999999999e-02   1.2867999999999999e+00   3.6280000000000001e-01  -1.5229999999999999e-01  -7.8899999999999998e-02   7.3240000000000005e-01   2.4460000000000001e-01   3.2212000000000001e+00   4.3350000000000000e-01   9.5999999999999992e-03   2.6100000000000001e-01
   1.1020000000000001e-01  -4.3999999999999997e-02   1.7160000000000000e-01   4.1049999999999998e-01  -1.7130000000000001e-01  -1.7500000000000002e-02   6.4370000000000005e-01   1.3339999999999999e-01   3.3953000000000002e+00   4.2380000000000001e-01   3.8500000000000000e-02   2.3890000000000000e-01
   4.4100000000000000e-02  -2.8580000000000000e-01   3.4310000000000002e-01   3.8190000000000002e-01  -1.4269999999999999e-01  -5.2600000000000001e-02   8.6560000000000004e-01   8.8900000000000007e-02   3.3953000000000002e+00   5.2020000000000000e-01   1.3469999999999999e-01   2.2559999999999999e-01
   6.6100000000000006e-02   2.1999999999999999e-02   0.0000000000000000e+00   4.3919999999999998e-01  -1.7130000000000001e-01  -4.4000000000000003e-03   8.4340000000000004e-01   2.8910000000000002e-01   2.8730000000000002e+00   5.0090000000000001e-01   1.4430000000000001e-01   2.3440000000000000e-01
   0.0000000000000000e+00   8.7900000000000006e-02  -6.8630000000000002e-01   3.3420000000000000e-01  -1.7130000000000001e-01  -4.3900000000000002e-02   6.8799999999999994e-01   4.4469999999999998e-01   3.9177000000000000e+00   5.1049999999999995e-01   1.0580000000000001e-01   3.0080000000000001e-01
  -4.4100000000000000e-02  -4.3999999999999997e-02   8.5800000000000001e-02   2.9599999999999999e-01  -1.6180000000000000e-01  -6.5799999999999997e-02   6.2150000000000005e-01   3.5580000000000001e-01   3.8306000000000000e+00   4.5269999999999999e-01   1.8279999999999999e-01   2.4770000000000000e-01
   6.6100000000000006e-02  -4.3999999999999997e-02  -3.4310000000000002e-01   3.4370000000000001e-01  -1.5229999999999999e-01  -6.1400000000000003e-02   8.4340000000000004e-01   2.4460000000000001e-01   3.2212000000000001e+00   5.3939999999999999e-01   1.1550000000000001e-01   2.3890000000000000e-01
  -2.1999999999999999e-02  -1.9789999999999999e-01   8.5800000000000001e-02   5.3469999999999995e-01  -1.9030000000000000e-01   4.4000000000000003e-03   8.6560000000000004e-01   6.6699999999999995e-02   2.8730000000000002e+00   4.0460000000000002e-01   7.6999999999999999e-02   2.6540000000000002e-01
  -8.8200000000000001e-02   3.7369999999999998e-01  -8.5800000000000001e-02   4.2959999999999998e-01  -1.1420000000000000e-01  -4.4000000000000003e-03   9.9880000000000002e-01   1.7790000000000000e-01   3.3083000000000000e+00   5.6830000000000003e-01   6.7400000000000002e-02   2.4770000000000000e-01
  -4.4100000000000000e-02   1.0990000000000000e-01  -5.1470000000000005e-01   4.6779999999999999e-01  -3.8100000000000002e-02  -1.7500000000000002e-02   7.3240000000000005e-01   3.1130000000000002e-01   3.1341999999999999e+00   5.0090000000000001e-01   9.5999999999999992e-03   2.7870000000000000e-01
  -2.1999999999999999e-02   4.3999999999999997e-02   4.2890000000000000e-01   4.4869999999999999e-01  -1.3320000000000001e-01  -6.1400000000000003e-02   8.8780000000000003e-01   2.0010000000000000e-01   3.2212000000000001e+00   5.4910000000000003e-01   5.7700000000000001e-02   2.5209999999999999e-01
   1.1020000000000001e-01   0.0000000000000000e+00   3.4310000000000002e-01   4.8690000000000000e-01  -8.5599999999999996e-02   2.1899999999999999e-02   9.9880000000000002e-01   2.8910000000000002e-01   4.0918000000000001e+00   4.8159999999999997e-01   5.7700000000000001e-02   2.3000000000000001e-01
  -8.8200000000000001e-02  -1.9789999999999999e-01   1.7160000000000000e-01   4.3919999999999998e-01  -1.0470000000000000e-01  -4.4000000000000003e-03   7.1020000000000005e-01   3.1130000000000002e-01   3.0470999999999999e+00   4.8159999999999997e-01   7.6999999999999999e-02   2.3440000000000000e-01
   1.1020000000000001e-01  -3.5170000000000001e-01   8.5800000000000001e-02   4.7739999999999999e-01  -7.6100000000000001e-02  -8.7700000000000000e-02   8.6560000000000004e-01   2.0010000000000000e-01   3.3953000000000002e+00   4.3350000000000000e-01   1.0580000000000001e-01   2.5659999999999999e-01
   1.3230000000000000e-01  -6.6000000000000003e-02   6.0050000000000003e-01   3.5330000000000000e-01  -1.9980000000000001e-01  -3.9500000000000000e-02   9.1000000000000003e-01   2.2239999999999999e-01   3.7435999999999998e+00   5.1049999999999995e-01   6.7400000000000002e-02   2.4770000000000000e-01
  -2.2040000000000001e-01   1.7590000000000000e-01   6.8630000000000002e-01   3.7240000000000001e-01  -1.5229999999999999e-01  -2.1899999999999999e-02   7.5460000000000005e-01   2.4460000000000001e-01   4.1788999999999996e+00   4.9130000000000001e-01   1.1550000000000001e-01   2.6100000000000001e-01
   6.6100000000000006e-02   6.6000000000000003e-02  -1.7160000000000000e-01   4.1049999999999998e-01  -6.6600000000000006e-02  -4.3900000000000002e-02   7.3240000000000005e-01   4.8920000000000002e-01   3.3953000000000002e+00   4.1420000000000001e-01   1.3469999999999999e-01   2.6100000000000001e-01
   2.8649999999999998e-01  -4.3999999999999997e-02   0.0000000000000000e+00   4.4869999999999999e-01  -1.6180000000000000e-01  -4.3900000000000002e-02   6.4370000000000005e-01   3.3350000000000002e-01   3.4824000000000002e+00   6.1650000000000005e-01   8.6599999999999996e-02   2.4329999999999999e-01
  -1.9839999999999999e-01   3.2979999999999998e-01   5.1470000000000005e-01   4.7739999999999999e-01  -6.6600000000000006e-02  -6.5799999999999997e-02   9.1000000000000003e-01   3.1130000000000002e-01   3.7435999999999998e+00   5.4910000000000003e-01   1.6360000000000000e-01   2.9640000000000000e-01
   2.2040000000000001e-01   1.9789999999999999e-01   3.4310000000000002e-01   4.2959999999999998e-01  -1.9980000000000001e-01  -7.0199999999999999e-02   8.4340000000000004e-01   3.5580000000000001e-01   3.6564999999999999e+00   5.0090000000000001e-01   6.7400000000000002e-02   2.6979999999999998e-01
   5.0700000000000001e-01  -3.0780000000000002e-01   7.7210000000000001e-01   3.4370000000000001e-01  -1.8079999999999999e-01  -4.8200000000000000e-02   6.6579999999999995e-01   3.3350000000000002e-01   4.1788999999999996e+00   4.5269999999999999e-01   9.6199999999999994e-02   2.4770000000000000e-01
  -3.0859999999999999e-01   4.3999999999999997e-02   0.0000000000000000e+00   4.2959999999999998e-01  -2.8500000000000001e-02  -3.5099999999999999e-02   9.1000000000000003e-01   2.2239999999999999e-01   3.8306000000000000e+00   4.6239999999999998e-01   6.7400000000000002e-02   2.7870000000000000e-01
  -5.2900000000000003e-01   1.3189999999999999e-01   2.5740000000000002e-01   4.7739999999999999e-01  -1.1420000000000000e-01   0.0000000000000000e+00   8.8780000000000003e-01   2.6679999999999998e-01   3.0470999999999999e+00   5.6830000000000003e-01  -3.8500000000000000e-02   2.3890000000000000e-01
   4.1880000000000001e-01  -1.5390000000000001e-01   1.0294000000000001e+00   3.3420000000000000e-01  -6.6600000000000006e-02  -7.0199999999999999e-02   8.4340000000000004e-01   1.5559999999999999e-01   3.2212000000000001e+00   5.2980000000000005e-01   5.7700000000000001e-02   2.3890000000000000e-01
   3.3060000000000000e-01  -8.7900000000000006e-02   3.4310000000000002e-01   4.2959999999999998e-01  -1.0470000000000000e-01   2.6300000000000000e-02   8.4340000000000004e-01   5.1139999999999997e-01   3.1341999999999999e+00   5.9719999999999995e-01   8.6599999999999996e-02   2.6540000000000002e-01
  -5.7310000000000005e-01   6.6000000000000003e-02   0.0000000000000000e+00   4.6779999999999999e-01  -5.7099999999999998e-02  -3.5099999999999999e-02   1.0653999999999999e+00   4.2249999999999999e-01   4.1788999999999996e+00   4.7199999999999998e-01   1.3469999999999999e-01   2.3000000000000001e-01
  -5.5110000000000003e-01   1.7590000000000000e-01   0.0000000000000000e+00   5.3469999999999995e-01  -7.6100000000000001e-02  -4.8200000000000000e-02   8.2120000000000004e-01  -2.2200000000000001e-02   3.2212000000000001e+00   4.7199999999999998e-01   6.7400000000000002e-02   2.2559999999999999e-01
   6.8330000000000002e-01  -2.1980000000000000e-01   8.5780000000000001e-01   4.8690000000000000e-01  -1.5229999999999999e-01   0.0000000000000000e+00   9.5440000000000003e-01   4.4469999999999998e-01   3.1341999999999999e+00   6.2609999999999999e-01   7.6999999999999999e-02   2.3440000000000000e-01
   2.8649999999999998e-01  -3.0780000000000002e-01   1.1152000000000000e+00   3.1509999999999999e-01  -1.7130000000000001e-01  -1.2720000000000001e-01   9.5440000000000003e-01   4.4469999999999998e-01   2.6118000000000001e+00   5.4910000000000003e-01   6.7400000000000002e-02   2.3890000000000000e-01
  -7.9349999999999998e-01   3.7369999999999998e-01   5.1470000000000005e-01   6.0150000000000003e-01   1.9000000000000000e-02  -8.8000000000000005e-03   9.1000000000000003e-01   1.7790000000000000e-01   3.4824000000000002e+00   5.2980000000000005e-01   0.0000000000000000e+00   2.6979999999999998e-01
  -2.1999999999999999e-02  -1.5390000000000001e-01   5.1470000000000005e-01   3.4370000000000001e-01  -2.8500000000000001e-02  -4.4000000000000003e-03   8.4340000000000004e-01   1.1119999999999999e-01   3.2212000000000001e+00   4.5269999999999999e-01   9.6199999999999994e-02   2.9189999999999999e-01
   3.0859999999999999e-01  -2.4179999999999999e-01   5.1470000000000005e-01   3.5330000000000000e-01  -2.0930000000000001e-01  -4.3900000000000002e-02   9.1000000000000003e-01   3.1130000000000002e-01   3.5695000000000001e+00   3.6599999999999999e-01   7.6999999999999999e-02   2.4329999999999999e-01
   8.8200000000000001e-02   6.6000000000000003e-02  -1.7160000000000000e-01   4.2959999999999998e-01  -1.6180000000000000e-01  -2.6300000000000000e-02   8.2120000000000004e-01   0.0000000000000000e+00   3.0470999999999999e+00   5.9719999999999995e-01   1.6360000000000000e-01   2.4329999999999999e-01
  -3.0859999999999999e-01   8.7900000000000006e-02   3.4310000000000002e-01   5.0600000000000001e-01  -2.1890000000000001e-01  -5.2600000000000001e-02   8.4340000000000004e-01   1.7790000000000000e-01   4.0918000000000001e+00   5.0090000000000001e-01   1.3469999999999999e-01   2.2120000000000001e-01
  -1.7630000000000001e-01  -1.5390000000000001e-01  -3.4310000000000002e-01   4.2009999999999997e-01  -1.9000000000000000e-02  -7.0199999999999999e-02   8.4340000000000004e-01   3.7800000000000000e-01   4.0048000000000004e+00   5.2020000000000000e-01   7.6999999999999999e-02   2.6540000000000002e-01
   3.7469999999999998e-01  -1.0990000000000000e-01   7.7210000000000001e-01   3.5330000000000000e-01  -1.9030000000000000e-01  -6.1400000000000003e-02   8.4340000000000004e-01   3.3350000000000002e-01   3.3083000000000000e+00   5.3939999999999999e-01   2.8899999999999999e-02   2.8749999999999998e-01
   1.7630000000000001e-01   1.0990000000000000e-01   3.4310000000000002e-01   4.5829999999999999e-01  -9.5200000000000007e-02  -3.9500000000000000e-02   8.2120000000000004e-01   2.4460000000000001e-01   3.0470999999999999e+00   4.4309999999999999e-01  -1.9199999999999998e-02   2.3000000000000001e-01
  -2.6450000000000001e-01   4.3999999999999997e-02  -3.4310000000000002e-01   4.6779999999999999e-01  -5.7099999999999998e-02  -6.1400000000000003e-02   1.0653999999999999e+00   2.4460000000000001e-01   3.9177000000000000e+00   5.0090000000000001e-01   1.2509999999999999e-01   2.5209999999999999e-01
  -2.1999999999999999e-02  -1.7590000000000000e-01   0.0000000000000000e+00   3.5330000000000000e-01   1.9000000000000000e-02  -7.0199999999999999e-02   8.2120000000000004e-01   4.0020000000000000e-01   3.5695000000000001e+00   4.6239999999999998e-01   1.6360000000000000e-01   2.2120000000000001e-01
   3.0859999999999999e-01  -1.3189999999999999e-01   1.2010000000000001e+00   4.4869999999999999e-01  -5.7099999999999998e-02  -4.8200000000000000e-02   1.0431999999999999e+00   3.1130000000000002e-01   3.7435999999999998e+00   5.2980000000000005e-01   9.5999999999999992e-03   2.3440000000000000e-01
   2.2040000000000001e-01   0.0000000000000000e+00   9.4359999999999999e-01   4.2009999999999997e-01  -5.7099999999999998e-02  -3.5099999999999999e-02   9.5440000000000003e-01   6.6699999999999995e-02   3.5695000000000001e+00   4.4309999999999999e-01   1.1550000000000001e-01   2.3440000000000000e-01
  -2.8649999999999998e-01   0.0000000000000000e+00   8.5800000000000001e-02   3.9140000000000003e-01  -1.3320000000000001e-01  -4.4000000000000003e-03   8.8780000000000003e-01   5.7809999999999995e-01   3.3953000000000002e+00   5.2980000000000005e-01   6.7400000000000002e-02   2.3890000000000000e-01
  -1.7630000000000001e-01   1.7590000000000000e-01  -2.5740000000000002e-01   2.5779999999999997e-01  -1.6180000000000000e-01  -4.3900000000000002e-02   7.5460000000000005e-01   4.0020000000000000e-01   3.8306000000000000e+00   5.0090000000000001e-01   7.6999999999999999e-02   2.3440000000000000e-01
   2.6450000000000001e-01  -2.1980000000000000e-01   6.8630000000000002e-01   4.5829999999999999e-01  -6.6600000000000006e-02  -3.0700000000000002e-02   8.2120000000000004e-01   1.7790000000000000e-01   3.0470999999999999e+00   5.3939999999999999e-01   7.6999999999999999e-02   2.1229999999999999e-01
   4.4100000000000000e-02  -2.6379999999999998e-01   1.7160000000000000e-01   3.7240000000000001e-01  -1.8079999999999999e-01  -2.1899999999999999e-02   9.7660000000000002e-01   2.8910000000000002e-01   3.6564999999999999e+00   4.5269999999999999e-01   1.9199999999999998e-02   2.4329999999999999e-01
   8.8200000000000001e-02  -2.1999999999999999e-02   2.5740000000000002e-01   4.3919999999999998e-01  -1.0470000000000000e-01  -3.5099999999999999e-02   9.9880000000000002e-01   2.2239999999999999e-01   3.7435999999999998e+00   5.3939999999999999e-01   9.6199999999999994e-02   2.3440000000000000e-01
  -8.8200000000000001e-02   1.5390000000000001e-01   0.0000000000000000e+00   4.9650000000000000e-01  -7.6100000000000001e-02  -5.7000000000000002e-02   7.3240000000000005e-01  -2.2200000000000001e-02   3.4824000000000002e+00   5.7799999999999996e-01   5.7700000000000001e-02   2.6540000000000002e-01
   1.9839999999999999e-01  -8.7900000000000006e-02   6.8630000000000002e-01   3.9140000000000003e-01  -8.5599999999999996e-02  -5.7000000000000002e-02   7.5460000000000005e-01   6.8930000000000002e-01   2.2635999999999998e+00   5.5869999999999997e-01   1.2509999999999999e-01   2.8310000000000002e-01
   4.4100000000000000e-02  -1.0990000000000000e-01   3.4310000000000002e-01   3.5330000000000000e-01  -1.3320000000000001e-01   4.4000000000000003e-03   7.5460000000000005e-01   2.8910000000000002e-01   3.5695000000000001e+00   5.2020000000000000e-01   9.6199999999999994e-02   2.7870000000000000e-01
   1.1020000000000001e-01   6.6000000000000003e-02   3.4310000000000002e-01   4.5829999999999999e-01  -1.2370000000000000e-01   8.8000000000000005e-03   6.4370000000000005e-01   5.3369999999999995e-01   3.3083000000000000e+00   4.8159999999999997e-01   1.1550000000000001e-01   2.9189999999999999e-01
  -1.1020000000000001e-01   0.0000000000000000e+00   6.0050000000000003e-01   4.4869999999999999e-01  -2.2839999999999999e-01   1.7500000000000002e-02   9.3220000000000003e-01   3.5580000000000001e-01   2.9600000000000000e+00   5.0090000000000001e-01   8.6599999999999996e-02   2.6100000000000001e-01
   8.8200000000000001e-02   2.8580000000000000e-01  -8.5800000000000001e-02   4.2959999999999998e-01  -1.2370000000000000e-01  -5.7000000000000002e-02   8.6560000000000004e-01   2.4460000000000001e-01   3.9177000000000000e+00   5.0090000000000001e-01   7.6999999999999999e-02   2.8310000000000002e-01
   1.7630000000000001e-01  -1.9789999999999999e-01  -2.5740000000000002e-01   4.2009999999999997e-01  -5.7099999999999998e-02  -3.0700000000000002e-02   6.8799999999999994e-01   3.5580000000000001e-01   3.3083000000000000e+00   4.9130000000000001e-01   3.8500000000000000e-02   2.6100000000000001e-01
  -1.3230000000000000e-01   1.9789999999999999e-01  -4.2890000000000000e-01   3.4370000000000001e-01  -1.3320000000000001e-01  -5.2600000000000001e-02   8.4340000000000004e-01   1.5559999999999999e-01   3.3083000000000000e+00   6.0690000000000000e-01   4.8099999999999997e-02   2.6540000000000002e-01
  -1.1020000000000001e-01   1.7590000000000000e-01   7.7210000000000001e-01   4.2959999999999998e-01  -1.0470000000000000e-01  -9.6500000000000002e-02   9.7660000000000002e-01   5.1139999999999997e-01   3.7435999999999998e+00   5.5869999999999997e-01   6.7400000000000002e-02   2.7429999999999999e-01
   1.5429999999999999e-01  -1.5390000000000001e-01   2.5740000000000002e-01   3.6280000000000001e-01  -1.1420000000000000e-01  -1.7500000000000002e-02   9.5440000000000003e-01   2.4460000000000001e-01   3.5695000000000001e+00   5.0090000000000001e-01   7.6999999999999999e-02   2.4770000000000000e-01
   2.1999999999999999e-02  -4.3999999999999997e-02   4.2890000000000000e-01   4.1049999999999998e-01  -1.3320000000000001e-01   1.3200000000000000e-02   8.2120000000000004e-01   5.3369999999999995e-01   3.3953000000000002e+00   5.9719999999999995e-01   1.1550000000000001e-01   2.9189999999999999e-01
   1.7630000000000001e-01   1.0990000000000000e-01   8.5800000000000001e-02   4.3919999999999998e-01  -6.6600000000000006e-02  -5.2600000000000001e-02   9.7660000000000002e-01   4.2249999999999999e-01   3.2212000000000001e+00   5.6830000000000003e-01   1.0580000000000001e-01   2.6100000000000001e-01
  -2.2040000000000001e-01   8.7900000000000006e-02  -1.7160000000000000e-01   4.4869999999999999e-01  -1.3320000000000001e-01  -1.3200000000000000e-02   8.6560000000000004e-01   4.0020000000000000e-01   3.0470999999999999e+00   5.9719999999999995e-01   1.0580000000000001e-01   2.2120000000000001e-01
   6.6100000000000006e-02  -1.0990000000000000e-01   5.1470000000000005e-01   3.8190000000000002e-01  -1.0470000000000000e-01  -3.9500000000000000e-02   7.1020000000000005e-01   4.0020000000000000e-01   3.3953000000000002e+00   4.7199999999999998e-01   2.8899999999999999e-02   2.5659999999999999e-01
   1.1020000000000001e-01   1.5390000000000001e-01  -8.5800000000000001e-02   4.2959999999999998e-01  -1.8079999999999999e-01  -8.8000000000000005e-03   8.2120000000000004e-01   2.6679999999999998e-01   3.8306000000000000e+00   5.5869999999999997e-01   1.8279999999999999e-01   2.2120000000000001e-01
  -1.5429999999999999e-01  -4.3999999999999997e-02   0.0000000000000000e+00   4.0100000000000002e-01  -2.1890000000000001e-01  -3.9500000000000000e-02   9.3220000000000003e-01   8.8900000000000007e-02   3.2212000000000001e+00   5.2020000000000000e-01   5.7700000000000001e-02   1.9020000000000001e-01
   0.0000000000000000e+00  -8.7900000000000006e-02   1.7160000000000000e-01   4.2959999999999998e-01  -1.8079999999999999e-01   8.8000000000000005e-03   7.7680000000000005e-01   4.4469999999999998e-01   3.0470999999999999e+00   5.2980000000000005e-01   1.9199999999999998e-02   2.6540000000000002e-01
  -4.4100000000000000e-02  -2.1999999999999999e-02   5.1470000000000005e-01   4.3919999999999998e-01  -1.0470000000000000e-01  -4.3900000000000002e-02   9.3220000000000003e-01   8.8900000000000007e-02   2.5247000000000002e+00   5.4910000000000003e-01   8.6599999999999996e-02   2.6979999999999998e-01
  -4.4100000000000000e-02   4.3999999999999997e-02  -1.7160000000000000e-01   4.4869999999999999e-01  -2.0930000000000001e-01  -1.7500000000000002e-02   9.7660000000000002e-01   2.2239999999999999e-01   3.2212000000000001e+00   4.4309999999999999e-01   1.9199999999999998e-02   2.5209999999999999e-01
  -6.6100000000000006e-02   1.5390000000000001e-01  -1.7160000000000000e-01   4.0100000000000002e-01  -1.2370000000000000e-01  -4.4000000000000003e-03   7.9900000000000004e-01   4.0020000000000000e-01   2.8730000000000002e+00   5.2020000000000000e-01   9.6199999999999994e-02   2.6100000000000001e-01
  -1.3230000000000000e-01  -6.6000000000000003e-02  -8.5780000000000001e-01   4.2959999999999998e-01  -1.4269999999999999e-01  -7.4499999999999997e-02   9.7660000000000002e-01   3.1130000000000002e-01   3.1341999999999999e+00   4.6239999999999998e-01   9.6199999999999994e-02   2.2559999999999999e-01
   1.7630000000000001e-01   6.6000000000000003e-02  -5.1470000000000005e-01   4.7739999999999999e-01  -1.9980000000000001e-01  -2.6300000000000000e-02   8.2120000000000004e-01   3.1130000000000002e-01   2.8730000000000002e+00   5.6830000000000003e-01   1.1550000000000001e-01   2.2120000000000001e-01
   0.0000000000000000e+00   6.6000000000000003e-02   0.0000000000000000e+00   5.2510000000000001e-01  -9.5200000000000007e-02  -5.2600000000000001e-02   9.9880000000000002e-01   4.8920000000000002e-01   3.1341999999999999e+00   5.6830000000000003e-01   9.6199999999999994e-02   2.3890000000000000e-01
   0.0000000000000000e+00   8.7900000000000006e-02   1.1152000000000000e+00   4.0100000000000002e-01  -3.8100000000000002e-02  -3.9500000000000000e-02   8.2120000000000004e-01   2.2239999999999999e-01   4.1788999999999996e+00   5.1049999999999995e-01   4.8099999999999997e-02   2.3890000000000000e-01
   0.0000000000000000e+00   0.0000000000000000e+00   7.7210000000000001e-01   4.1049999999999998e-01  -1.6180000000000000e-01   0.0000000000000000e+00   7.7680000000000005e-01   8.8900000000000007e-02   2.8730000000000002e+00   5.5869999999999997e-01   2.8899999999999999e-02   2.5659999999999999e-01
  -2.1999999999999999e-02   1.0990000000000000e-01  -9.4359999999999999e-01   3.4370000000000001e-01  -1.4269999999999999e-01  -3.9500000000000000e-02   8.8780000000000003e-01   3.5580000000000001e-01   4.2659000000000002e+00   5.5869999999999997e-01   1.1550000000000001e-01   2.1229999999999999e-01
  -1.7630000000000001e-01   1.7590000000000000e-01   8.5800000000000001e-02   4.0100000000000002e-01  -1.5229999999999999e-01  -6.5799999999999997e-02   7.9900000000000004e-01   3.1130000000000002e-01   3.0470999999999999e+00   5.0090000000000001e-01   4.8099999999999997e-02   2.6100000000000001e-01
  -6.6100000000000006e-02   2.1980000000000000e-01  -2.5740000000000002e-01   4.9650000000000000e-01  -1.6180000000000000e-01   1.3200000000000000e-02   8.6560000000000004e-01   4.8920000000000002e-01   3.3953000000000002e+00   5.0090000000000001e-01   6.7400000000000002e-02   2.4770000000000000e-01
  -2.1999999999999999e-02   1.5390000000000001e-01  -3.4310000000000002e-01   3.6280000000000001e-01  -1.8079999999999999e-01  -4.8200000000000000e-02   8.4340000000000004e-01   4.4469999999999998e-01   3.0470999999999999e+00   5.1049999999999995e-01   4.8099999999999997e-02   2.6540000000000002e-01
   4.4100000000000000e-02  -1.7590000000000000e-01   6.8630000000000002e-01   3.2460000000000000e-01  -1.7130000000000001e-01  -4.8200000000000000e-02   9.7660000000000002e-01   5.3369999999999995e-01   3.3953000000000002e+00   5.6830000000000003e-01   2.2130000000000000e-01   2.4329999999999999e-01
   0.0000000000000000e+00  -8.7900000000000006e-02  -6.8630000000000002e-01   5.4420000000000002e-01  -1.9000000000000000e-02  -2.6300000000000000e-02   8.6560000000000004e-01   4.4469999999999998e-01   2.6118000000000001e+00   5.3939999999999999e-01   6.7400000000000002e-02   2.5659999999999999e-01
  -1.3230000000000000e-01   1.5390000000000001e-01   1.7160000000000000e-01   4.6779999999999999e-01  -7.6100000000000001e-02  -2.1899999999999999e-02   9.1000000000000003e-01   2.2239999999999999e-01   3.7435999999999998e+00   5.3939999999999999e-01   1.1550000000000001e-01   2.7429999999999999e-01
  -2.2040000000000001e-01   2.1999999999999999e-02   1.7160000000000000e-01   4.3919999999999998e-01  -6.6600000000000006e-02  -1.3200000000000000e-02   7.1020000000000005e-01   4.2249999999999999e-01   2.9600000000000000e+00   5.6830000000000003e-01   1.6360000000000000e-01   2.3440000000000000e-01
   6.6100000000000006e-02   2.6379999999999998e-01   2.5740000000000002e-01   4.8690000000000000e-01  -1.7130000000000001e-01  -1.3200000000000000e-02   8.2120000000000004e-01   2.8910000000000002e-01   3.3083000000000000e+00   5.5869999999999997e-01   7.6999999999999999e-02   2.4770000000000000e-01
   2.1999999999999999e-02   0.0000000000000000e+00   1.7160000000000000e-01   5.2510000000000001e-01  -1.0470000000000000e-01  -5.2600000000000001e-02   9.1000000000000003e-01   1.5559999999999999e-01   4.2659000000000002e+00   5.1049999999999995e-01   9.5999999999999992e-03   3.0080000000000001e-01
  -1.3230000000000000e-01   2.1999999999999999e-02   5.1470000000000005e-01   4.1049999999999998e-01  -1.0470000000000000e-01  -1.7500000000000002e-02   6.8799999999999994e-01   3.7800000000000000e-01   3.0470999999999999e+00   3.9489999999999997e-01   1.4430000000000001e-01   2.5659999999999999e-01
   8.8200000000000001e-02  -8.7900000000000006e-02   3.4310000000000002e-01   3.7240000000000001e-01  -5.7099999999999998e-02  -8.8000000000000005e-03   6.8799999999999994e-01   3.1130000000000002e-01   4.0918000000000001e+00   5.3939999999999999e-01   6.7400000000000002e-02   2.5659999999999999e-01
  -4.4100000000000000e-02  -1.0990000000000000e-01  -3.4310000000000002e-01   3.9140000000000003e-01  -8.5599999999999996e-02  -8.7700000000000000e-02   8.2120000000000004e-01   4.4469999999999998e-01   3.3953000000000002e+00   4.5269999999999999e-01   8.6599999999999996e-02   2.7870000000000000e-01
   2.1999999999999999e-02  -1.7590000000000000e-01   1.0294000000000001e+00   4.4869999999999999e-01  -3.8100000000000002e-02  -2.6300000000000000e-02   9.7660000000000002e-01   4.2249999999999999e-01   3.2212000000000001e+00   5.2020000000000000e-01   2.0210000000000000e-01   2.4770000000000000e-01
  -8.8200000000000001e-02   2.1999999999999999e-02  -8.5800000000000001e-02   3.9140000000000003e-01  -8.5599999999999996e-02  -5.2600000000000001e-02   9.1000000000000003e-01   2.8910000000000002e-01   3.8306000000000000e+00   5.7799999999999996e-01   8.6599999999999996e-02   2.9189999999999999e-01
   1.3230000000000000e-01   0.0000000000000000e+00   8.5800000000000001e-02   4.2009999999999997e-01  -1.5229999999999999e-01  -3.0700000000000002e-02   9.1000000000000003e-01   3.7800000000000000e-01   4.3529999999999998e+00   4.9130000000000001e-01   1.4430000000000001e-01   2.1229999999999999e-01
  -1.3230000000000000e-01   2.1999999999999999e-02   1.1152000000000000e+00   4.8690000000000000e-01  -7.6100000000000001e-02  -6.5799999999999997e-02   8.2120000000000004e-01   2.6679999999999998e-01   3.2212000000000001e+00   5.9719999999999995e-01   1.7319999999999999e-01   2.4329999999999999e-01
  -8.8200000000000001e-02   1.9789999999999999e-01  -3.4310000000000002e-01   5.1559999999999995e-01  -1.9980000000000001e-01  -2.1899999999999999e-02   6.4370000000000005e-01   4.4469999999999998e-01   2.9600000000000000e+00   5.0090000000000001e-01   1.4430000000000001e-01   2.1679999999999999e-01
   1.7630000000000001e-01   3.0780000000000002e-01   8.5800000000000001e-02   5.6330000000000002e-01  -1.0470000000000000e-01   4.4000000000000003e-03   9.3220000000000003e-01   2.0010000000000000e-01   3.9177000000000000e+00   4.9130000000000001e-01   6.7400000000000002e-02   2.3890000000000000e-01
   1.3230000000000000e-01   2.1980000000000000e-01   1.7160000000000000e-01   3.4370000000000001e-01  -1.1420000000000000e-01  -3.0700000000000002e-02   8.6560000000000004e-01   2.6679999999999998e-01   2.5247000000000002e+00   4.2380000000000001e-01   9.6199999999999994e-02   2.2559999999999999e-01
   2.2040000000000001e-01   2.1999999999999999e-02   0.0000000000000000e+00   3.8190000000000002e-01  -1.7130000000000001e-01  -6.1400000000000003e-02   9.5440000000000003e-01   2.8910000000000002e-01   3.3083000000000000e+00   5.0090000000000001e-01   1.7319999999999999e-01   2.2120000000000001e-01
   2.1999999999999999e-02  -2.1980000000000000e-01   8.5800000000000001e-02   4.4869999999999999e-01  -1.7130000000000001e-01  -2.1899999999999999e-02   6.4370000000000005e-01   4.4469999999999998e-01   3.0470999999999999e+00   5.2020000000000000e-01   6.7400000000000002e-02   2.6100000000000001e-01
   2.4249999999999999e-01  -1.0990000000000000e-01  -8.5800000000000001e-02   3.3420000000000000e-01  -1.0470000000000000e-01  -7.8899999999999998e-02   8.2120000000000004e-01   4.4469999999999998e-01   3.1341999999999999e+00   5.8760000000000001e-01   9.6199999999999994e-02   2.5209999999999999e-01
   1.7630000000000001e-01  -1.5390000000000001e-01  -1.7160000000000000e-01   4.2959999999999998e-01  -2.4740000000000001e-01  -5.2600000000000001e-02   7.7680000000000005e-01   3.3350000000000002e-01   2.2635999999999998e+00   4.9130000000000001e-01   1.1550000000000001e-01   2.0349999999999999e-01
  -2.1999999999999999e-02  -6.6000000000000003e-02   6.8630000000000002e-01   4.4869999999999999e-01  -1.8079999999999999e-01  -6.1400000000000003e-02   8.8780000000000003e-01   1.7790000000000000e-01   3.7435999999999998e+00   5.2980000000000005e-01   7.6999999999999999e-02   2.2559999999999999e-01
   2.6450000000000001e-01   8.7900000000000006e-02   4.2890000000000000e-01   4.2009999999999997e-01  -1.9030000000000000e-01  -4.3900000000000002e-02   8.2120000000000004e-01   2.2239999999999999e-01   3.6564999999999999e+00   4.9130000000000001e-01   8.6599999999999996e-02   2.3890000000000000e-01
   6.6100000000000006e-02   0.0000000000000000e+00   1.2010000000000001e+00   5.0600000000000001e-01  -7.6100000000000001e-02  -3.0700000000000002e-02   7.5460000000000005e-01   3.1130000000000002e-01   2.8730000000000002e+00   5.4910000000000003e-01   1.2509999999999999e-01   2.2559999999999999e-01
  -1.1020000000000001e-01   4.3999999999999997e-02   0.0000000000000000e+00   4.7739999999999999e-01  -7.6100000000000001e-02  -5.2600000000000001e-02   9.1000000000000003e-01   4.4469999999999998e-01   3.3083000000000000e+00   4.6239999999999998e-01   1.8279999999999999e-01   2.5659999999999999e-01
   2.1999999999999999e-02   1.5390000000000001e-01   6.8630000000000002e-01   3.9140000000000003e-01  -4.7600000000000003e-02  -2.6300000000000000e-02   9.3220000000000003e-01   3.1130000000000002e-01   3.6564999999999999e+00   4.8159999999999997e-01   4.8099999999999997e-02   2.2559999999999999e-01
   0.0000000000000000e+00   6.6000000000000003e-02   7.7210000000000001e-01   4.8690000000000000e-01  -1.2370000000000000e-01  -4.8200000000000000e-02   8.4340000000000004e-01   4.6689999999999998e-01   3.4824000000000002e+00   5.0090000000000001e-01   0.0000000000000000e+00   2.4770000000000000e-01
  -4.4100000000000000e-02  -4.3999999999999997e-02  -3.4310000000000002e-01   4.0100000000000002e-01  -1.8079999999999999e-01  -8.8000000000000005e-03   7.5460000000000005e-01   2.0010000000000000e-01   2.6118000000000001e+00   4.4309999999999999e-01   1.1550000000000001e-01   2.5209999999999999e-01
  -2.1999999999999999e-02   0.0000000000000000e+00   5.1470000000000005e-01   3.6280000000000001e-01  -1.3320000000000001e-01  -2.6300000000000000e-02   8.4340000000000004e-01   8.8900000000000007e-02   2.6989000000000001e+00   5.2980000000000005e-01   1.9199999999999998e-02   2.7429999999999999e-01
  -2.2040000000000001e-01   1.9789999999999999e-01   8.5800000000000001e-02   5.8240000000000003e-01  -1.8079999999999999e-01   1.4470000000000000e-01   1.0209999999999999e+00   1.5559999999999999e-01   3.0470999999999999e+00   5.2020000000000000e-01   8.6599999999999996e-02   2.2559999999999999e-01
   2.1999999999999999e-02  -1.3189999999999999e-01   1.7160000000000000e-01   3.4370000000000001e-01  -1.6180000000000000e-01  -3.0700000000000002e-02   7.9900000000000004e-01   1.7790000000000000e-01   2.8730000000000002e+00   5.3939999999999999e-01   5.7700000000000001e-02   2.5659999999999999e-01
  -2.4249999999999999e-01   0.0000000000000000e+00   6.8630000000000002e-01   4.2009999999999997e-01  -1.2370000000000000e-01  -5.7000000000000002e-02   7.9900000000000004e-01   2.0010000000000000e-01   3.3083000000000000e+00   4.8159999999999997e-01   6.7400000000000002e-02   2.3890000000000000e-01
   1.7630000000000001e-01  -8.7900000000000006e-02  -3.4310000000000002e-01   4.8690000000000000e-01  -8.5599999999999996e-02  -6.1400000000000003e-02   8.2120000000000004e-01   2.0010000000000000e-01   3.3953000000000002e+00   5.1049999999999995e-01   0.0000000000000000e+00   2.2559999999999999e-01
  -1.3230000000000000e-01   2.1999999999999999e-02   0.0000000000000000e+00   4.5829999999999999e-01  -7.6100000000000001e-02  -3.9500000000000000e-02   8.6560000000000004e-01   2.6679999999999998e-01   2.9600000000000000e+00   4.6239999999999998e-01   1.2509999999999999e-01   2.0790000000000000e-01
   2.1999999999999999e-02   1.5390000000000001e-01  -1.0294000000000001e+00   5.4420000000000002e-01  -1.5229999999999999e-01  -4.4000000000000003e-03   1.0875999999999999e+00   3.3350000000000002e-01   2.9600000000000000e+00   4.7199999999999998e-01   6.7400000000000002e-02   2.3440000000000000e-01
   2.1999999999999999e-02  -1.3189999999999999e-01   8.5800000000000001e-02   4.2959999999999998e-01  -1.3320000000000001e-01  -4.8200000000000000e-02   7.3240000000000005e-01   2.4460000000000001e-01   3.3083000000000000e+00   5.0090000000000001e-01   4.8099999999999997e-02   2.3000000000000001e-01
   6.6100000000000006e-02  -2.1999999999999999e-02   2.5740000000000002e-01   4.1049999999999998e-01  -1.7130000000000001e-01  -3.9500000000000000e-02   8.2120000000000004e-01   2.0010000000000000e-01   3.6564999999999999e+00   3.7569999999999998e-01   4.8099999999999997e-02   2.5209999999999999e-01
   4.4100000000000000e-02  -4.3999999999999997e-02   8.5800000000000001e-02   4.2959999999999998e-01  -1.8079999999999999e-01  -3.0700000000000002e-02   6.8799999999999994e-01   7.3380000000000001e-01   2.7858999999999998e+00   5.4910000000000003e-01   2.8899999999999999e-02   2.7429999999999999e-01
   6.6100000000000006e-02   1.5390000000000001e-01  -8.5800000000000001e-02   4.2959999999999998e-01  -1.7130000000000001e-01  -9.2100000000000001e-02   7.7680000000000005e-01   2.8910000000000002e-01   2.9600000000000000e+00   4.8159999999999997e-01   0.0000000000000000e+00   3.0520000000000003e-01
  -4.4100000000000000e-02   8.7900000000000006e-02   9.4359999999999999e-01   3.7240000000000001e-01  -1.9030000000000000e-01   0.0000000000000000e+00   1.0875999999999999e+00   2.6679999999999998e-01   3.7435999999999998e+00   4.8159999999999997e-01   6.7400000000000002e-02   2.5209999999999999e-01
  -4.4100000000000000e-02   6.6000000000000003e-02   2.5740000000000002e-01   3.8190000000000002e-01  -1.4269999999999999e-01  -3.9500000000000000e-02   7.9900000000000004e-01   1.7790000000000000e-01   2.7858999999999998e+00   5.2980000000000005e-01   6.7400000000000002e-02   2.6100000000000001e-01
   1.1020000000000001e-01  -2.1999999999999999e-02   1.0294000000000001e+00   4.2009999999999997e-01  -1.9030000000000000e-01  -4.3900000000000002e-02   9.1000000000000003e-01   3.3350000000000002e-01   3.1341999999999999e+00   5.5869999999999997e-01   1.1550000000000001e-01   2.9640000000000000e-01
  -6.6100000000000006e-02  -1.5390000000000001e-01   3.4310000000000002e-01   4.7739999999999999e-01  -1.5229999999999999e-01  -3.0700000000000002e-02   7.7680000000000005e-01   2.8910000000000002e-01   3.0470999999999999e+00   4.9130000000000001e-01   6.7400000000000002e-02   2.9640000000000000e-01
   0.0000000000000000e+00   8.7900000000000006e-02  -1.7160000000000000e-01   4.2009999999999997e-01  -1.2370000000000000e-01  -4.8200000000000000e-02   8.6560000000000004e-01   2.6679999999999998e-01   3.0470999999999999e+00   5.1049999999999995e-01   1.2509999999999999e-01   2.3440000000000000e-01
   1.3230000000000000e-01  -8.7900000000000006e-02   2.5740000000000002e-01   2.9599999999999999e-01  -1.2370000000000000e-01  -3.9500000000000000e-02   8.4340000000000004e-01   3.1130000000000002e-01   4.0048000000000004e+00   4.7199999999999998e-01   4.8099999999999997e-02   2.6979999999999998e-01
   1.1020000000000001e-01   8.7900000000000006e-02  -3.4310000000000002e-01   5.0600000000000001e-01  -8.5599999999999996e-02   4.4000000000000003e-03   8.2120000000000004e-01   3.1130000000000002e-01   2.9600000000000000e+00   4.9130000000000001e-01   4.8099999999999997e-02   2.4770000000000000e-01
  -1.9839999999999999e-01  -2.1999999999999999e-02   4.2890000000000000e-01   5.0600000000000001e-01  -9.5200000000000007e-02  -3.0700000000000002e-02   9.1000000000000003e-01   2.8910000000000002e-01   4.0048000000000004e+00   5.1049999999999995e-01   2.8899999999999999e-02   2.6100000000000001e-01
   1.7630000000000001e-01  -2.1999999999999999e-02   5.1470000000000005e-01   4.2009999999999997e-01  -1.1420000000000000e-01  -2.1899999999999999e-02   9.5440000000000003e-01   6.6699999999999995e-02   3.8306000000000000e+00   4.7199999999999998e-01   9.5999999999999992e-03   2.2120000000000001e-01
  -1.7630000000000001e-01   6.6000000000000003e-02  -2.5740000000000002e-01   3.6280000000000001e-01  -1.9030000000000000e-01  -2.6300000000000000e-02   8.6560000000000004e-01   2.6679999999999998e-01   2.8730000000000002e+00   4.9130000000000001e-01   5.7700000000000001e-02   2.6540000000000002e-01
   8.8200000000000001e-02   1.5390000000000001e-01   8.5800000000000001e-02   4.1049999999999998e-01  -1.3320000000000001e-01  -3.0700000000000002e-02   8.8780000000000003e-01   1.7790000000000000e-01   2.9600000000000000e+00   5.1049999999999995e-01   2.8899999999999999e-02   2.2120000000000001e-01
  -1.5429999999999999e-01   1.0990000000000000e-01   0.0000000000000000e+00   4.1049999999999998e-01  -2.5690000000000002e-01   8.8000000000000005e-03   7.1020000000000005e-01   4.4499999999999998e-02   2.7858999999999998e+00   5.7799999999999996e-01   8.6599999999999996e-02   2.6979999999999998e-01
  -4.4100000000000000e-02   1.3189999999999999e-01   2.5740000000000002e-01   4.2009999999999997e-01  -1.4269999999999999e-01  -7.0199999999999999e-02   9.7660000000000002e-01   2.2239999999999999e-01   3.3953000000000002e+00   4.9130000000000001e-01   8.6599999999999996e-02   2.3440000000000000e-01
   1.5429999999999999e-01  -8.7900000000000006e-02   6.0050000000000003e-01   4.0100000000000002e-01  -1.1420000000000000e-01  -4.8200000000000000e-02   7.9900000000000004e-01   3.1130000000000002e-01   3.2212000000000001e+00   4.8159999999999997e-01   1.0580000000000001e-01   2.7429999999999999e-01
   4.4100000000000000e-02   2.4179999999999999e-01  -8.5800000000000001e-02   5.2510000000000001e-01   9.4999999999999998e-03  -2.1899999999999999e-02   8.6560000000000004e-01   3.3350000000000002e-01   3.4824000000000002e+00   5.4910000000000003e-01   1.7319999999999999e-01   2.0349999999999999e-01
   0.0000000000000000e+00   1.3189999999999999e-01   2.5740000000000002e-01   3.7240000000000001e-01  -1.1420000000000000e-01  -8.7700000000000000e-02   9.5440000000000003e-01   1.7790000000000000e-01   3.5695000000000001e+00   4.7199999999999998e-01   1.5400000000000000e-01   2.3440000000000000e-01
  -4.4100000000000000e-02  -6.6000000000000003e-02   5.1470000000000005e-01   5.2510000000000001e-01  -4.7600000000000003e-02  -5.2600000000000001e-02   7.9900000000000004e-01   2.8910000000000002e-01   2.9600000000000000e+00   5.3939999999999999e-01   1.3469999999999999e-01   2.6100000000000001e-01
  -1.7630000000000001e-01   2.4179999999999999e-01   6.0050000000000003e-01   3.2460000000000000e-01  -1.6180000000000000e-01  -6.5799999999999997e-02   9.3220000000000003e-01   2.0010000000000000e-01   3.2212000000000001e+00   4.7199999999999998e-01   7.6999999999999999e-02   2.5659999999999999e-01
  -1.1020000000000001e-01   6.6000000000000003e-02   4.2890000000000000e-01   4.3919999999999998e-01  -1.4269999999999999e-01  -4.8200000000000000e-02   7.9900000000000004e-01   3.7800000000000000e-01   3.3953000000000002e+00   5.8760000000000001e-01   2.8899999999999999e-02   2.6100000000000001e-01
  -1.1020000000000001e-01   8.7900000000000006e-02   3.4310000000000002e-01   4.0100000000000002e-01  -2.1890000000000001e-01  -1.7500000000000002e-02   7.1020000000000005e-01   2.6679999999999998e-01   3.1341999999999999e+00   5.5869999999999997e-01   1.9199999999999998e-02   3.0080000000000001e-01
   0.0000000000000000e+00  -6.6000000000000003e-02   6.0050000000000003e-01   4.5829999999999999e-01  -1.9030000000000000e-01  -7.0199999999999999e-02   9.3220000000000003e-01   2.4460000000000001e-01   3.2212000000000001e+00   4.7199999999999998e-01   9.6199999999999994e-02   2.6540000000000002e-01
  -2.6450000000000001e-01   1.0990000000000000e-01  -2.5740000000000002e-01   4.4869999999999999e-01  -1.7130000000000001e-01  -2.1899999999999999e-02   9.1000000000000003e-01   2.6679999999999998e-01   3.4824000000000002e+00   4.8159999999999997e-01   2.8899999999999999e-02   2.5209999999999999e-01
   2.1999999999999999e-02   0.0000000000000000e+00   1.7160000000000000e-01   3.9140000000000003e-01  -9.5200000000000007e-02  -4.3900000000000002e-02   1.0653999999999999e+00   3.7800000000000000e-01   3.4824000000000002e+00   5.1049999999999995e-01   1.9199999999999998e-02   2.4329999999999999e-01
  -6.6100000000000006e-02   2.1999999999999999e-02   3.4310000000000002e-01   4.6779999999999999e-01  -7.6100000000000001e-02  -2.1899999999999999e-02   9.7660000000000002e-01   6.6699999999999995e-02   3.0470999999999999e+00   5.7799999999999996e-01   1.4430000000000001e-01   2.7429999999999999e-01
  -1.1020000000000001e-01  -6.6000000000000003e-02   5.1470000000000005e-01   4.1049999999999998e-01  -7.6100000000000001e-02  -6.5799999999999997e-02   9.9880000000000002e-01   2.6679999999999998e-01   3.0470999999999999e+00   4.3350000000000000e-01   1.0580000000000001e-01   1.9460000000000000e-01
   4.4100000000000000e-02  -1.9789999999999999e-01   1.3725000000000001e+00   2.6729999999999998e-01  -9.5200000000000007e-02  -4.3900000000000002e-02   7.9900000000000004e-01   2.4460000000000001e-01   3.3083000000000000e+00   4.8159999999999997e-01   1.9199999999999998e-02   2.0790000000000000e-01
   6.6100000000000006e-02  -2.1999999999999999e-02   2.5740000000000002e-01   5.0600000000000001e-01  -6.6600000000000006e-02   0.0000000000000000e+00   7.9900000000000004e-01   3.7800000000000000e-01   3.4824000000000002e+00   5.9719999999999995e-01   1.5400000000000000e-01   2.2120000000000001e-01
  -4.4100000000000000e-02   4.3999999999999997e-02   6.0050000000000003e-01   3.5330000000000000e-01  -1.4269999999999999e-01  -6.1400000000000003e-02   7.5460000000000005e-01   3.1130000000000002e-01   2.5247000000000002e+00   4.5269999999999999e-01   3.8500000000000000e-02   2.6979999999999998e-01
   2.1999999999999999e-02  -1.0990000000000000e-01   5.1470000000000005e-01   3.6280000000000001e-01  -1.9030000000000000e-01  -5.2600000000000001e-02   9.5440000000000003e-01   2.8910000000000002e-01   3.5695000000000001e+00   5.2980000000000005e-01   4.8099999999999997e-02   2.4770000000000000e-01
   4.4100000000000000e-02  -1.3189999999999999e-01  -2.5740000000000002e-01   4.2959999999999998e-01  -1.6180000000000000e-01  -3.0700000000000002e-02   7.3240000000000005e-01   2.4460000000000001e-01   3.4824000000000002e+00   4.8159999999999997e-01   6.7400000000000002e-02   2.2559999999999999e-01
   4.4100000000000000e-02   0.0000000000000000e+00   8.5800000000000001e-02   3.8190000000000002e-01  -5.7099999999999998e-02  -3.5099999999999999e-02   8.8780000000000003e-01   2.2239999999999999e-01   3.9177000000000000e+00   5.2020000000000000e-01   9.6199999999999994e-02   2.5209999999999999e-01
   1.1020000000000001e-01   1.9789999999999999e-01   1.7160000000000000e-01   3.8190000000000002e-01  -6.6600000000000006e-02  -6.5799999999999997e-02   7.9900000000000004e-01   4.0020000000000000e-01   3.6564999999999999e+00   4.8159999999999997e-01   1.5400000000000000e-01   2.3440000000000000e-01
   1.3230000000000000e-01   1.3189999999999999e-01   6.8630000000000002e-01   3.6280000000000001e-01  -1.4269999999999999e-01  -2.1899999999999999e-02   9.9880000000000002e-01   2.6679999999999998e-01   3.6564999999999999e+00   5.7799999999999996e-01   8.6599999999999996e-02   2.6540000000000002e-01
   8.8200000000000001e-02  -1.3189999999999999e-01   8.5800000000000001e-02   4.1049999999999998e-01  -8.5599999999999996e-02  -4.8200000000000000e-02   1.0431999999999999e+00   3.7800000000000000e-01   3.9177000000000000e+00   3.8529999999999998e-01   8.6599999999999996e-02   2.9640000000000000e-01
   1.1020000000000001e-01   4.3999999999999997e-02   8.5800000000000001e-02   4.4869999999999999e-01  -1.2370000000000000e-01  -4.3900000000000002e-02   9.9880000000000002e-01   2.4460000000000001e-01   3.5695000000000001e+00   5.1049999999999995e-01   1.2509999999999999e-01   2.1229999999999999e-01
   1.7630000000000001e-01  -4.3999999999999997e-02   1.7160000000000000e-01   2.7689999999999998e-01  -1.9030000000000000e-01   3.5099999999999999e-02   8.8780000000000003e-01   2.4460000000000001e-01   3.2212000000000001e+00   4.4309999999999999e-01   3.8500000000000000e-02   2.6979999999999998e-01
  -2.1999999999999999e-02   4.3999999999999997e-02   1.7160000000000000e-01   3.7240000000000001e-01  -1.3320000000000001e-01  -7.0199999999999999e-02   7.7680000000000005e-01   3.1130000000000002e-01   3.2212000000000001e+00   5.2020000000000000e-01   6.7400000000000002e-02   2.4770000000000000e-01
   0.0000000000000000e+00   0.0000000000000000e+00   5.1470000000000005e-01   5.0600000000000001e-01  -5.7099999999999998e-02  -7.0199999999999999e-02   9.9880000000000002e-01   1.1119999999999999e-01   3.6564999999999999e+00   5.1049999999999995e-01   4.8099999999999997e-02   2.7429999999999999e-01
   6.6100000000000006e-02   0.0000000000000000e+00   4.2890000000000000e-01   3.9140000000000003e-01  -1.6180000000000000e-01  -5.7000000000000002e-02   7.7680000000000005e-01   3.1130000000000002e-01   3.2212000000000001e+00   5.3939999999999999e-01   1.0580000000000001e-01   2.8749999999999998e-01
   3.0859999999999999e-01  -8.7900000000000006e-02   6.0050000000000003e-01   3.9140000000000003e-01  -1.2370000000000000e-01  -6.5799999999999997e-02   7.7680000000000005e-01   1.1119999999999999e-01   3.7435999999999998e+00   4.5269999999999999e-01   3.8500000000000000e-02   3.0080000000000001e-01
   1.1020000000000001e-01  -1.5390000000000001e-01   1.7160000000000000e-01   3.9140000000000003e-01  -9.5200000000000007e-02  -4.3900000000000002e-02   8.8780000000000003e-01   2.2239999999999999e-01   3.7435999999999998e+00   5.1049999999999995e-01   1.2509999999999999e-01   2.3890000000000000e-01
   2.4249999999999999e-01  -1.5390000000000001e-01   9.4359999999999999e-01   3.5330000000000000e-01  -2.4740000000000001e-01  -2.6300000000000000e-02   8.2120000000000004e-01   2.8910000000000002e-01   3.7435999999999998e+00   5.7799999999999996e-01   9.6199999999999994e-02   2.3440000000000000e-01
  -6.6100000000000006e-02  -4.3999999999999997e-02   6.0050000000000003e-01   3.2460000000000000e-01  -7.6100000000000001e-02  -5.2600000000000001e-02   6.8799999999999994e-01   3.5580000000000001e-01   3.6564999999999999e+00   6.1650000000000005e-01   1.1550000000000001e-01   2.4770000000000000e-01
  -4.1880000000000001e-01   4.3999999999999997e-02   6.0050000000000003e-01   4.2959999999999998e-01  -4.7600000000000003e-02  -6.1400000000000003e-02   7.7680000000000005e-01   3.7800000000000000e-01   2.8730000000000002e+00   4.0460000000000002e-01  -9.6199999999999994e-02   2.3890000000000000e-01
  -5.9509999999999996e-01   1.5390000000000001e-01   6.0050000000000003e-01   4.2959999999999998e-01  -1.1420000000000000e-01  -2.1899999999999999e-02   9.1000000000000003e-01   1.7790000000000000e-01   3.3953000000000002e+00   4.2380000000000001e-01   1.5400000000000000e-01   2.3890000000000000e-01
   2.8214000000000001e+00  -2.6379999999999998e-01   3.1739999999999999e+00   3.1509999999999999e-01  -3.9010000000000000e-01  -7.0199999999999999e-02   8.6560000000000004e-01   2.2239999999999999e-01   3.2212000000000001e+00   4.4309999999999999e-01   3.8500000000000000e-02   2.6540000000000002e-01
  -2.8649999999999998e-01   1.3189999999999999e-01  -2.7450999999999999e+00   5.1559999999999995e-01   7.6100000000000001e-02  -1.1400000000000000e-01   7.9900000000000004e-01   2.2239999999999999e-01   3.3953000000000002e+00   5.2020000000000000e-01   4.8099999999999997e-02   2.5209999999999999e-01
  -4.0117000000000003e+00   2.4179999999999999e-01  -8.5780000000000001e-01   4.5829999999999999e-01   1.6180000000000000e-01  -4.4000000000000003e-03   9.9880000000000002e-01   1.3339999999999999e-01   3.5695000000000001e+00   5.5869999999999997e-01   8.6599999999999996e-02   2.7429999999999999e-01
   2.0057999999999998e+00   1.0112000000000001e+00  -1.7160000000000000e-01   5.6330000000000002e-01  -3.5210000000000002e-01  -4.8200000000000000e-02   8.4340000000000004e-01   3.5580000000000001e-01   3.3953000000000002e+00   4.7199999999999998e-01  -1.9199999999999998e-02   2.9640000000000000e-01
   1.8294999999999999e+00  -1.0990000000000000e-01   4.6322999999999999e+00   3.4370000000000001e-01  -4.1870000000000002e-01  -2.0169999999999999e-01   9.1000000000000003e-01   2.4460000000000001e-01   3.2212000000000001e+00   4.9130000000000001e-01   2.8899999999999999e-02   2.4770000000000000e-01
   0.0000000000000000e+00   3.5170000000000001e-01  -1.8015000000000001e+00   3.2460000000000000e-01  -8.5599999999999996e-02   1.0090000000000000e-01   9.1000000000000003e-01   2.6679999999999998e-01   3.4824000000000002e+00   4.6239999999999998e-01   0.0000000000000000e+00   2.5659999999999999e-01
  -3.9235000000000002e+00   1.0990000000000000e-01  -1.2867999999999999e+00   3.2460000000000000e-01   1.9030000000000000e-01   5.2600000000000001e-02   7.9900000000000004e-01   1.5559999999999999e-01   4.0918000000000001e+00   5.2020000000000000e-01   2.8899999999999999e-02   2.5209999999999999e-01
  -5.2900000000000003e-01   1.0992000000000000e+00   1.7160000000000000e-01   4.2009999999999997e-01  -1.6180000000000000e-01   1.9289999999999999e-01   8.8780000000000003e-01   6.0040000000000004e-01   3.5695000000000001e+00   5.0090000000000001e-01   1.0580000000000001e-01   2.2120000000000001e-01
   4.0998000000000001e+00   3.2979999999999998e-01   1.4582999999999999e+00   4.2959999999999998e-01  -2.9499999999999998e-01   2.1929999999999999e-01   9.1000000000000003e-01   2.0010000000000000e-01   2.8730000000000002e+00   5.1049999999999995e-01   1.0580000000000001e-01   2.0790000000000000e-01
  -4.8490000000000000e-01   1.7590000000000000e-01   1.7160000000000000e-01   2.9599999999999999e-01  -1.5229999999999999e-01   3.9500000000000000e-02   7.3240000000000005e-01   2.8910000000000002e-01   3.3083000000000000e+00   5.4910000000000003e-01   1.6360000000000000e-01   1.5479999999999999e-01
  -2.1821999999999999e+00   4.6170000000000000e-01  -3.6029000000000000e+00   4.0100000000000002e-01  -9.4999999999999998e-03   9.6500000000000002e-02   9.1000000000000003e-01   3.5580000000000001e-01   2.5247000000000002e+00   5.7799999999999996e-01   8.6599999999999996e-02   2.7870000000000000e-01
  -1.8075000000000001e+00   8.7929999999999997e-01   6.0050000000000003e-01   4.3919999999999998e-01   1.9000000000000000e-02  -8.7700000000000000e-02   7.5460000000000005e-01   4.4499999999999998e-02   3.8306000000000000e+00   5.1049999999999995e-01   4.8099999999999997e-02   2.8310000000000002e-01
   1.8956000000000000e+00  -2.6379999999999998e-01   1.3725000000000001e+00   4.4869999999999999e-01  -3.9970000000000000e-01  -2.6300000000000000e-02   9.5440000000000003e-01   3.5580000000000001e-01   4.2659000000000002e+00   5.6830000000000003e-01   9.6199999999999994e-02   2.6540000000000002e-01
   2.7332000000000001e+00  -1.7590000000000000e-01   1.8015000000000001e+00   3.2460000000000000e-01  -3.5210000000000002e-01  -8.8000000000000005e-03   7.5460000000000005e-01   1.1119999999999999e-01   2.3506000000000000e+00   4.3350000000000000e-01   2.8899999999999999e-02   1.6810000000000000e-01
  -2.5569000000000002e+00   6.6000000000000003e-02  -1.3725000000000001e+00   4.4869999999999999e-01   4.7600000000000003e-02  -8.3299999999999999e-02   4.2170000000000002e-01   6.4480000000000004e-01   3.1341999999999999e+00   5.3939999999999999e-01   4.8099999999999997e-02   2.1229999999999999e-01
  -2.3144000000000000e+00   4.8359999999999997e-01  -2.1446000000000001e+00   6.2060000000000004e-01   4.7600000000000003e-02  -1.3200000000000000e-02   1.5093000000000001e+00   2.4460000000000001e-01   3.3083000000000000e+00   4.0460000000000002e-01   1.0580000000000001e-01   2.9189999999999999e-01
   1.6532000000000000e+00  -6.6000000000000003e-02   1.5441000000000000e+00   2.7689999999999998e-01  -4.0920000000000001e-01  -1.7500000000000002e-02   6.8799999999999994e-01   2.2239999999999999e-01   3.5695000000000001e+00   6.0690000000000000e-01   1.1550000000000001e-01   2.3440000000000000e-01
   2.3805999999999998e+00  -7.6939999999999997e-01   1.2010000000000001e+00   3.9140000000000003e-01  -3.6159999999999998e-01  -7.0199999999999999e-02   9.5440000000000003e-01   4.4469999999999998e-01   3.0470999999999999e+00   5.0090000000000001e-01   6.7400000000000002e-02   2.1229999999999999e-01
  -1.5428999999999999e+00   4.3969999999999998e-01  -1.2867999999999999e+00   4.6779999999999999e-01   2.8500000000000001e-02  -3.0700000000000002e-02   8.4340000000000004e-01   3.1130000000000002e-01   1.9153000000000000e+00   5.5869999999999997e-01   9.5999999999999992e-03   3.4499999999999997e-01
  -2.3805999999999998e+00  -1.0990000000000000e-01  -7.7210000000000001e-01   4.6779999999999999e-01   1.4269999999999999e-01  -3.9500000000000000e-02   9.9880000000000002e-01   6.6699999999999995e-02   3.0470999999999999e+00   5.8760000000000001e-01   1.1550000000000001e-01   1.5920000000000001e-01
   9.9190000000000000e-01  -1.9789999999999999e-01   1.6298999999999999e+00   4.1049999999999998e-01  -1.9980000000000001e-01  -1.7500000000000002e-02   5.7709999999999995e-01   7.3380000000000001e-01   2.9600000000000000e+00   4.7199999999999998e-01   1.5400000000000000e-01   2.8310000000000002e-01
   2.2042000000000002e+00  -6.6000000000000003e-02   2.1446000000000001e+00   4.2959999999999998e-01  -2.8549999999999998e-01  -8.3299999999999999e-02   1.4205000000000001e+00  -3.3350000000000002e-01   4.2659000000000002e+00   4.4309999999999999e-01   6.7400000000000002e-02   2.5209999999999999e-01
  -8.5960000000000003e-01   1.5390000000000001e-01   0.0000000000000000e+00   4.2009999999999997e-01  -4.7600000000000003e-02   4.4000000000000003e-03   6.6579999999999995e-01   6.4480000000000004e-01   2.6989000000000001e+00   4.5269999999999999e-01   6.7400000000000002e-02   2.8749999999999998e-01
  -1.7854000000000001e+00   8.7900000000000006e-02  -1.0294000000000001e+00   4.9650000000000000e-01   9.4999999999999998e-03  -9.2100000000000001e-02   1.3095000000000001e+00   2.8910000000000002e-01   3.1341999999999999e+00   5.7799999999999996e-01  -2.8899999999999999e-02   1.9910000000000000e-01
   2.4249999999999999e-01  -8.7900000000000006e-02   4.2890000000000000e-01   3.1509999999999999e-01  -2.6640000000000003e-01  -3.9500000000000000e-02   6.2150000000000005e-01   1.5559999999999999e-01   4.0048000000000004e+00   5.7799999999999996e-01   9.6199999999999994e-02   2.6979999999999998e-01
   1.4548000000000001e+00  -2.1980000000000000e-01   2.2303999999999999e+00   4.6779999999999999e-01  -3.5210000000000002e-01  -6.5799999999999997e-02   9.1000000000000003e-01   5.5589999999999995e-01   2.9600000000000000e+00   4.9130000000000001e-01   6.7400000000000002e-02   2.5209999999999999e-01
  -1.3230000000000000e-01  -4.3999999999999997e-02   8.5800000000000001e-02   4.3919999999999998e-01  -1.9980000000000001e-01   8.8000000000000005e-03   7.3240000000000005e-01   2.2200000000000001e-02   3.8306000000000000e+00   5.3939999999999999e-01   4.8099999999999997e-02   2.2120000000000001e-01
  -1.5428999999999999e+00  -4.3999999999999997e-02  -1.2010000000000001e+00   4.1049999999999998e-01  -6.6600000000000006e-02  -1.3200000000000000e-02   1.1984999999999999e+00   4.8920000000000002e-01   3.7435999999999998e+00   4.5269999999999999e-01   2.0210000000000000e-01   2.4770000000000000e-01
  -2.4249999999999999e-01  -8.7900000000000006e-02   8.5800000000000001e-02   4.5829999999999999e-01  -3.8100000000000002e-02  -5.2600000000000001e-02   5.1049999999999995e-01   3.1130000000000002e-01   2.8730000000000002e+00   5.2980000000000005e-01   7.6999999999999999e-02   2.5209999999999999e-01
   1.2122999999999999e+00   0.0000000000000000e+00   0.0000000000000000e+00   5.0600000000000001e-01  -2.5690000000000002e-01   4.4000000000000003e-03   1.2206999999999999e+00   6.6699999999999995e-02   3.6564999999999999e+00   5.2020000000000000e-01   1.2509999999999999e-01   2.0349999999999999e-01
   3.9679999999999999e-01  -6.6000000000000003e-02   8.5780000000000001e-01   3.9140000000000003e-01  -1.1420000000000000e-01  -3.0700000000000002e-02   6.6579999999999995e-01   4.8920000000000002e-01   2.7858999999999998e+00   4.3350000000000000e-01   1.5400000000000000e-01   2.3000000000000001e-01
  -1.1462000000000001e+00   8.7900000000000006e-02  -4.2890000000000000e-01   4.4869999999999999e-01  -9.4999999999999998e-03  -9.6500000000000002e-02   1.1540999999999999e+00  -1.1119999999999999e-01   4.0048000000000004e+00   5.6830000000000003e-01   1.4430000000000001e-01   2.6100000000000001e-01
  -4.8490000000000000e-01   4.3969999999999998e-01   8.5800000000000001e-02   4.1049999999999998e-01  -1.3320000000000001e-01  -5.2600000000000001e-02   6.4370000000000005e-01   4.2249999999999999e-01   3.3083000000000000e+00   5.7799999999999996e-01   1.1550000000000001e-01   2.2120000000000001e-01
   9.0369999999999995e-01  -1.5390000000000001e-01   1.0294000000000001e+00   4.1049999999999998e-01  -2.8549999999999998e-01   0.0000000000000000e+00   1.0209999999999999e+00   3.1130000000000002e-01   3.6564999999999999e+00   5.5869999999999997e-01   6.7400000000000002e-02   2.7870000000000000e-01
   5.7310000000000005e-01  -4.3999999999999997e-02   1.1152000000000000e+00   3.2460000000000000e-01  -2.0930000000000001e-01  -6.5799999999999997e-02   7.7680000000000005e-01   1.3339999999999999e-01   3.9177000000000000e+00   4.8159999999999997e-01   2.8899999999999999e-02   2.8749999999999998e-01
  -7.4939999999999996e-01  -1.5390000000000001e-01  -6.8630000000000002e-01   3.3420000000000000e-01  -5.7099999999999998e-02  -6.1400000000000003e-02   1.0431999999999999e+00   6.6710000000000003e-01   3.7435999999999998e+00   5.0090000000000001e-01   5.7700000000000001e-02   2.6979999999999998e-01
  -5.2900000000000003e-01   1.9789999999999999e-01   2.5740000000000002e-01   4.1049999999999998e-01  -9.5200000000000007e-02  -3.0700000000000002e-02   1.0431999999999999e+00  -4.4499999999999998e-02   3.3953000000000002e+00   5.2020000000000000e-01   7.6999999999999999e-02   2.4329999999999999e-01
   8.3760000000000001e-01  -1.5390000000000001e-01   8.5780000000000001e-01   2.9599999999999999e-01  -2.3790000000000000e-01  -2.1899999999999999e-02   8.8780000000000003e-01   2.0010000000000000e-01   4.3529999999999998e+00   5.8760000000000001e-01   1.1550000000000001e-01   2.4329999999999999e-01
   3.9679999999999999e-01  -2.1999999999999999e-02   4.2890000000000000e-01   3.5330000000000000e-01  -2.2839999999999999e-01   0.0000000000000000e+00   6.8799999999999994e-01   2.2239999999999999e-01   3.7435999999999998e+00   3.8529999999999998e-01   1.9199999999999998e-02   3.0080000000000001e-01
  -3.9679999999999999e-01   1.5390000000000001e-01  -5.1470000000000005e-01   4.0100000000000002e-01  -5.7099999999999998e-02  -1.7500000000000002e-02   7.9900000000000004e-01   2.2200000000000001e-02   3.0470999999999999e+00   4.8159999999999997e-01   9.6199999999999994e-02   2.1679999999999999e-01
  -4.1880000000000001e-01   8.7900000000000006e-02   5.1470000000000005e-01   3.4370000000000001e-01  -9.5200000000000007e-02  -2.1899999999999999e-02   7.5460000000000005e-01   4.2249999999999999e-01   3.4824000000000002e+00   4.8159999999999997e-01   1.3469999999999999e-01   2.6979999999999998e-01
   3.9679999999999999e-01   2.1999999999999999e-02   5.1470000000000005e-01   5.0600000000000001e-01  -1.9980000000000001e-01  -3.0700000000000002e-02   9.1000000000000003e-01   4.4469999999999998e-01   3.7435999999999998e+00   5.0090000000000001e-01   1.2509999999999999e-01   2.4329999999999999e-01
   6.1719999999999997e-01   1.0990000000000000e-01   6.8630000000000002e-01   5.1559999999999995e-01  -1.8079999999999999e-01   2.6300000000000000e-02   7.5460000000000005e-01   3.7800000000000000e-01   2.8730000000000002e+00   4.7199999999999998e-01   2.8899999999999999e-02   2.3000000000000001e-01
  -6.6100000000000006e-02  -2.1999999999999999e-02  -6.8630000000000002e-01   3.8190000000000002e-01   9.4999999999999998e-03  -4.3900000000000002e-02   7.9900000000000004e-01   3.5580000000000001e-01   3.8306000000000000e+00   4.8159999999999997e-01   2.8899999999999999e-02   2.7429999999999999e-01
  -4.1880000000000001e-01   0.0000000000000000e+00   1.7160000000000000e-01   3.6280000000000001e-01  -1.4269999999999999e-01  -3.0700000000000002e-02   9.9880000000000002e-01   2.4460000000000001e-01   3.4824000000000002e+00   4.5269999999999999e-01   8.6599999999999996e-02   2.8749999999999998e-01
   4.4100000000000000e-02   1.0990000000000000e-01  -2.5740000000000002e-01   4.7739999999999999e-01  -1.8079999999999999e-01  -3.5099999999999999e-02   7.5460000000000005e-01   2.0010000000000000e-01   3.0470999999999999e+00   5.4910000000000003e-01   8.6599999999999996e-02   2.4770000000000000e-01
   3.7469999999999998e-01   0.0000000000000000e+00   8.5780000000000001e-01   4.2009999999999997e-01  -2.3790000000000000e-01   0.0000000000000000e+00   9.3220000000000003e-01   2.6679999999999998e-01   3.3953000000000002e+00   4.7199999999999998e-01  -9.5999999999999992e-03   2.3440000000000000e-01
  -2.1999999999999999e-02   2.1999999999999999e-02   6.8630000000000002e-01   3.9140000000000003e-01  -1.0470000000000000e-01  -6.1400000000000003e-02   1.0653999999999999e+00   1.7790000000000000e-01   4.1788999999999996e+00   5.9719999999999995e-01   1.0580000000000001e-01   2.6540000000000002e-01
  -3.5270000000000001e-01  -6.6000000000000003e-02  -1.7160000000000000e-01   4.2009999999999997e-01  -5.7099999999999998e-02   4.4000000000000003e-03   7.3240000000000005e-01   4.4469999999999998e-01   3.7435999999999998e+00   5.2980000000000005e-01   8.6599999999999996e-02   2.3890000000000000e-01
   2.4249999999999999e-01   1.0990000000000000e-01   8.5800000000000001e-02   5.2510000000000001e-01  -1.2370000000000000e-01  -4.3900000000000002e-02   1.0209999999999999e+00   4.8920000000000002e-01   3.1341999999999999e+00   5.1049999999999995e-01   7.6999999999999999e-02   3.0520000000000003e-01
   3.3060000000000000e-01  -4.3999999999999997e-02   1.7160000000000000e-01   3.6280000000000001e-01  -1.3320000000000001e-01   3.5099999999999999e-02   8.8780000000000003e-01   2.2239999999999999e-01   3.5695000000000001e+00   4.3350000000000000e-01   3.8500000000000000e-02   2.7429999999999999e-01
   4.4100000000000000e-02  -1.0990000000000000e-01  -4.2890000000000000e-01   4.1049999999999998e-01  -8.5599999999999996e-02  -6.5799999999999997e-02   7.7680000000000005e-01   3.5580000000000001e-01   3.4824000000000002e+00   5.6830000000000003e-01  -2.8899999999999999e-02   2.5209999999999999e-01
  -3.5270000000000001e-01   6.6000000000000003e-02  -6.0050000000000003e-01   4.0100000000000002e-01  -1.5229999999999999e-01  -4.3900000000000002e-02   7.7680000000000005e-01   1.5559999999999999e-01   3.1341999999999999e+00   5.1049999999999995e-01   7.6999999999999999e-02   2.6979999999999998e-01
  -6.6100000000000006e-02   4.3999999999999997e-02   4.2890000000000000e-01   3.4370000000000001e-01  -1.3320000000000001e-01  -5.2600000000000001e-02   7.7680000000000005e-01   1.5559999999999999e-01   3.3083000000000000e+00   4.7199999999999998e-01   8.6599999999999996e-02   2.0790000000000000e-01
   4.1880000000000001e-01  -2.1980000000000000e-01   3.4310000000000002e-01   2.4820000000000000e-01  -1.2370000000000000e-01  -3.9500000000000000e-02   7.9900000000000004e-01   3.3350000000000002e-01   3.6564999999999999e+00   4.7199999999999998e-01   0.0000000000000000e+00   2.5209999999999999e-01
   6.6100000000000006e-02  -1.0990000000000000e-01   0.0000000000000000e+00   3.9140000000000003e-01  -2.0930000000000001e-01  -3.5099999999999999e-02   9.9880000000000002e-01   2.0010000000000000e-01   3.7435999999999998e+00   4.8159999999999997e-01   5.7700000000000001e-02   2.6540000000000002e-01
   8.8200000000000001e-02  -1.3189999999999999e-01   3.4310000000000002e-01   3.6280000000000001e-01  -1.1420000000000000e-01  -3.9500000000000000e-02   6.8799999999999994e-01   3.7800000000000000e-01   2.9600000000000000e+00   5.0090000000000001e-01   6.7400000000000002e-02   2.2120000000000001e-01
   0.0000000000000000e+00  -1.0990000000000000e-01   2.5740000000000002e-01   3.3420000000000000e-01  -8.5599999999999996e-02   0.0000000000000000e+00   9.3220000000000003e-01   2.0010000000000000e-01   3.0470999999999999e+00   5.0090000000000001e-01   1.0580000000000001e-01   2.6100000000000001e-01
   2.4249999999999999e-01  -2.1999999999999999e-02   6.8630000000000002e-01   3.7240000000000001e-01  -2.1890000000000001e-01  -3.5099999999999999e-02   8.8780000000000003e-01   2.8910000000000002e-01   3.8306000000000000e+00   5.3939999999999999e-01   9.6199999999999994e-02   2.5209999999999999e-01
   1.1020000000000001e-01  -1.0990000000000000e-01   2.5740000000000002e-01   4.2009999999999997e-01  -3.8100000000000002e-02  -8.3299999999999999e-02   9.5440000000000003e-01   2.6679999999999998e-01   3.4824000000000002e+00   5.2980000000000005e-01   1.2509999999999999e-01   2.8749999999999998e-01
  -1.7630000000000001e-01  -6.6000000000000003e-02  -8.5800000000000001e-02   4.2959999999999998e-01  -2.5690000000000002e-01  -2.6300000000000000e-02   9.1000000000000003e-01   3.3350000000000002e-01   3.5695000000000001e+00   4.4309999999999999e-01   1.3469999999999999e-01   2.3000000000000001e-01
   0.0000000000000000e+00   1.0990000000000000e-01  -1.7160000000000000e-01   5.3469999999999995e-01  -5.7099999999999998e-02  -2.6300000000000000e-02   9.5440000000000003e-01   3.3350000000000002e-01   3.5695000000000001e+00   4.9130000000000001e-01   9.6199999999999994e-02   2.6979999999999998e-01
   1.5429999999999999e-01  -3.0780000000000002e-01   5.1470000000000005e-01   3.7240000000000001e-01  -8.5599999999999996e-02  -3.9500000000000000e-02   7.3240000000000005e-01   4.2249999999999999e-01   3.0470999999999999e+00   4.9130000000000001e-01   2.8899999999999999e-02   2.5659999999999999e-01
   4.4100000000000000e-02  -1.3189999999999999e-01   2.5740000000000002e-01   3.9140000000000003e-01  -1.9030000000000000e-01  -1.7500000000000002e-02   9.1000000000000003e-01   2.8910000000000002e-01   4.0048000000000004e+00   4.9130000000000001e-01   5.7700000000000001e-02   2.2559999999999999e-01
  -1.7630000000000001e-01  -4.3999999999999997e-02   9.4359999999999999e-01   5.5379999999999996e-01  -1.3320000000000001e-01  -3.5099999999999999e-02   9.3220000000000003e-01   5.1139999999999997e-01   3.9177000000000000e+00   5.8760000000000001e-01   2.8899999999999999e-02   2.9640000000000000e-01
  -1.7630000000000001e-01   1.9789999999999999e-01   2.5740000000000002e-01   4.2959999999999998e-01  -5.7099999999999998e-02  -3.0700000000000002e-02   7.5460000000000005e-01   2.4460000000000001e-01   3.7435999999999998e+00   4.4309999999999999e-01   8.6599999999999996e-02   2.8310000000000002e-01
   3.5270000000000001e-01  -1.3189999999999999e-01   6.0050000000000003e-01   2.6729999999999998e-01  -1.2370000000000000e-01  -8.8000000000000005e-03   8.6560000000000004e-01   3.3350000000000002e-01   3.3953000000000002e+00   5.2980000000000005e-01   0.0000000000000000e+00   2.8310000000000002e-01
   1.3230000000000000e-01   1.3189999999999999e-01  -2.5740000000000002e-01   3.5330000000000000e-01  -1.6180000000000000e-01  -4.4000000000000003e-03   7.3240000000000005e-01   3.1130000000000002e-01   2.9600000000000000e+00   5.4910000000000003e-01   7.6999999999999999e-02   2.3890000000000000e-01
  -8.8200000000000001e-02   6.6000000000000003e-02  -1.7160000000000000e-01   4.8690000000000000e-01  -1.9030000000000000e-01  -5.7000000000000002e-02   9.7660000000000002e-01   2.8910000000000002e-01   3.3083000000000000e+00   4.6239999999999998e-01   7.6999999999999999e-02   2.4329999999999999e-01
  -1.5429999999999999e-01  -1.7590000000000000e-01   1.0294000000000001e+00   4.4869999999999999e-01  -1.9000000000000000e-02  -6.1400000000000003e-02   8.4340000000000004e-01   3.7800000000000000e-01   2.9600000000000000e+00   5.5869999999999997e-01   1.7319999999999999e-01   1.9910000000000000e-01
   2.4249999999999999e-01  -4.3999999999999997e-02   5.1470000000000005e-01   3.3420000000000000e-01  -1.4269999999999999e-01  -1.3200000000000000e-02   1.0209999999999999e+00   3.3350000000000002e-01   3.6564999999999999e+00   5.6830000000000003e-01   1.0580000000000001e-01   2.3000000000000001e-01
   2.8649999999999998e-01   4.3999999999999997e-02   6.8630000000000002e-01   4.3919999999999998e-01  -9.4999999999999998e-03  -7.0199999999999999e-02   8.2120000000000004e-01   2.4460000000000001e-01   3.5695000000000001e+00   3.4680000000000000e-01   6.7400000000000002e-02   3.0080000000000001e-01
  -4.1880000000000001e-01   1.0990000000000000e-01   8.5800000000000001e-02   4.3919999999999998e-01  -1.1420000000000000e-01  -4.3900000000000002e-02   7.7680000000000005e-01   1.7790000000000000e-01   3.1341999999999999e+00   4.8159999999999997e-01   1.9199999999999998e-02   2.3890000000000000e-01
